# Supplementary material for: Data showing the lipid conformations and membrane binding behaviors of beta-amyloid fibrils in phase-separated cholesterol-enriched lipid domains with and without glycolipid and oxidized cholesterol from coarse-grained molecular dynamics simulations
Source: Data Brief. 2020 Apr 19;30:105496. doi: 10.1016/j.dib.2020.105496 (PMC7186522; doi:10.1016/j.dib.2020.105496)
Supplement: Supplementary file 1 [file mmc1.zip › Supplementary-Data/S08-12/GM-ABCD-3.pdb]

TITLE     Martini system ABCD-3GM1 t= 19819400.00000
REMARK    THIS IS A SIMULATION BOX
CRYST1  211.303  212.944  138.453  90.00  90.00  90.00 P 1           1
MODEL        1
ATOM      1  BB  LEU A   1      92.704 106.926  66.418  1.00  0.00           B
ATOM      2  SC1 LEU A   1      92.004 106.876  69.018  1.00  0.00           S
ATOM      3  BB  VAL A   2      95.404 104.776  64.768  1.00  0.00           B
ATOM      4  SC1 VAL A   2      96.004 103.126  63.818  1.00  0.00           S
ATOM      5  BB  PHE A   3      97.804 105.676  67.468  1.00  0.00           B
ATOM      6  SC1 PHE A   3      97.354 104.226  70.618  1.00  0.00           S
ATOM      7  SC2 PHE A   3      99.154 105.826  70.818  1.00  0.00           S
ATOM      8  SC3 PHE A   3      98.954 103.976  72.318  1.00  0.00           S
ATOM      9  BB  PHE A   4     100.954 104.126  66.068  1.00  0.00           B
ATOM     10  SC1 PHE A   4     100.754 103.926  62.768  1.00  0.00           S
ATOM     11  SC2 PHE A   4     102.104 102.076  63.468  1.00  0.00           S
ATOM     12  SC3 PHE A   4     101.654 102.426  61.118  1.00  0.00           S
ATOM     13  BB  ALA A   5     103.304 104.776  68.868  1.00  0.00           B
ATOM     14  BB  GLU A   6     105.404 101.676  68.618  1.00  0.00           B
ATOM     15  SC1 GLU A   6     102.904 100.076  68.368  1.00  0.00           S
ATOM     16  BB  ASP A   7     109.054 100.576  68.768  1.00  0.00           B
ATOM     17  SC1 ASP A   7     109.304  99.826  71.168  1.00  0.00           S
ATOM     18  BB  VAL A   8     111.404  99.126  66.218  1.00  0.00           B
ATOM     19  SC1 VAL A   8     111.204  98.926  64.218  1.00  0.00           S
ATOM     20  BB  GLY A   9     114.954  98.076  67.368  1.00  0.00           B
ATOM     21  BB  SER A  10     117.854  95.626  67.868  1.00  0.00           B
ATOM     22  SC1 SER A  10     119.004  94.626  66.668  1.00  0.00           S
ATOM     23  BB  ASN A  11     116.754  94.476  71.268  1.00  0.00           B
ATOM     24  SC1 ASN A  11     117.554  92.126  71.618  1.00  0.00           S
ATOM     25  BB  LYS A  12     119.054  96.626  73.418  1.00  0.00           B
ATOM     26  SC1 LYS A  12     120.804  94.976  74.118  1.00  0.00           S
ATOM     27  SC2 LYS A  12     122.054  92.326  74.068  1.00  0.00           S
ATOM     28  BB  GLY A  13     116.304  97.526  75.818  1.00  0.00           B
ATOM     29  BB  ALA A  14     117.804  96.826  79.168  1.00  0.00           B
ATOM     30  BB  ILE A  15     116.804  99.276  81.818  1.00  0.00           B
ATOM     31  SC1 ILE A  15     116.354  97.626  83.768  1.00  0.00           S
ATOM     32  BB  ILE A  16     113.954 100.926  79.918  1.00  0.00           B
ATOM     33  SC1 ILE A  16     112.904 102.026  81.168  1.00  0.00           S
ATOM     34  BB  GLY A  17     112.454 101.476  76.618  1.00  0.00           B
ATOM     35  BB  LEU A  18     108.704 101.026  76.468  1.00  0.00           B
ATOM     36  SC1 LEU A  18     108.154 100.076  78.868  1.00  0.00           S
ATOM     37  BB  MET A  19     105.054 101.776  75.618  1.00  0.00           B
ATOM     38  SC1 MET A  19     103.854 101.426  73.268  1.00  0.00           S
ATOM     39  BB  VAL A  20     102.754 103.126  78.268  1.00  0.00           B
ATOM     40  SC1 VAL A  20     103.404 102.876  80.118  1.00  0.00           S
ATOM     41  BB  GLY A  21      99.054 103.776  77.168  1.00  0.00           B
ATOM     42  BB  GLY A  22      95.854 105.126  78.518  1.00  0.00           B
ATOM     43  BB  VAL A  23      93.604 105.776  75.518  1.00  0.00           B
ATOM     44  SC1 VAL A  23      93.504 105.176  73.618  1.00  0.00           S
ATOM     45  BB  VAL A  24      90.304 106.476  77.368  1.00  0.00           B
ATOM     46  SC1 VAL A  24      89.654 104.876  78.318  1.00  0.00           S
ATOM     47  BB  ILE A  25      87.904 107.026  74.468  1.00  0.00           B
ATOM     48  SC1 ILE A  25      88.854 105.976  72.718  1.00  0.00           S
ATOM     49  BB  ALA A  26      84.754 108.826  75.768  1.00  0.00           B
ATOM     50  BB  LEU A  27      93.354 111.526  63.468  1.00  0.00           B
ATOM     51  SC1 LEU A  27      93.054 111.726  60.818  1.00  0.00           S
ATOM     52  BB  VAL A  28      96.354 109.176  63.318  1.00  0.00           B
ATOM     53  SC1 VAL A  28      97.454 107.976  62.168  1.00  0.00           S
ATOM     54  BB  PHE A  29      98.754 109.526  66.218  1.00  0.00           B
ATOM     55  SC1 PHE A  29      98.054 109.926  69.768  1.00  0.00           S
ATOM     56  SC2 PHE A  29      96.454 110.276  68.068  1.00  0.00           S
ATOM     57  SC3 PHE A  29      95.754 110.026  70.368  1.00  0.00           S
ATOM     58  BB  PHE A  30     102.304 108.276  65.318  1.00  0.00           B
ATOM     59  SC1 PHE A  30     104.254 106.926  62.818  1.00  0.00           S
ATOM     60  SC2 PHE A  30     102.354 108.026  61.918  1.00  0.00           S
ATOM     61  SC3 PHE A  30     104.354 107.926  60.618  1.00  0.00           S
ATOM     62  BB  ALA A  31     105.154 106.976  67.368  1.00  0.00           B
ATOM     63  BB  GLU A  32     108.354 105.476  65.968  1.00  0.00           B
ATOM     64  SC1 GLU A  32     107.604 103.726  64.368  1.00  0.00           S
ATOM     65  BB  ASP A  33     111.904 104.626  66.818  1.00  0.00           B
ATOM     66  SC1 ASP A  33     112.654 104.826  69.268  1.00  0.00           S
ATOM     67  BB  VAL A  34     114.304 102.626  64.468  1.00  0.00           B
ATOM     68  SC1 VAL A  34     114.954 101.526  62.918  1.00  0.00           S
ATOM     69  BB  GLY A  35     116.804 102.226  67.318  1.00  0.00           B
ATOM     70  BB  SER A  36     119.554  99.726  66.618  1.00  0.00           B
ATOM     71  SC1 SER A  36     119.754  99.726  64.668  1.00  0.00           S
ATOM     72  BB  ASN A  37     120.604  98.526  70.018  1.00  0.00           B
ATOM     73  SC1 ASN A  37     122.504  96.876  69.818  1.00  0.00           S
ATOM     74  BB  LYS A  38     119.304 101.026  72.368  1.00  0.00           B
ATOM     75  SC1 LYS A  38     116.854 100.976  72.118  1.00  0.00           S
ATOM     76  SC2 LYS A  38     114.154 100.676  72.068  1.00  0.00           S
ATOM     77  BB  GLY A  39     119.104  99.126  75.668  1.00  0.00           B
ATOM     78  BB  ALA A  40     120.654 101.326  78.418  1.00  0.00           B
ATOM     79  BB  ILE A  41     118.504 103.226  80.918  1.00  0.00           B
ATOM     80  SC1 ILE A  41     119.704 103.676  82.668  1.00  0.00           S
ATOM     81  BB  ILE A  42     116.154 105.026  78.468  1.00  0.00           B
ATOM     82  SC1 ILE A  42     116.854 103.726  76.718  1.00  0.00           S
ATOM     83  BB  GLY A  43     112.404 105.626  78.518  1.00  0.00           B
ATOM     84  BB  LEU A  44     109.404 105.426  76.268  1.00  0.00           B
ATOM     85  SC1 LEU A  44     108.054 105.326  73.968  1.00  0.00           S
ATOM     86  BB  MET A  45     106.504 106.626  78.368  1.00  0.00           B
ATOM     87  SC1 MET A  45     107.504 105.676  81.168  1.00  0.00           S
ATOM     88  BB  VAL A  46     103.654 107.526  76.018  1.00  0.00           B
ATOM     89  SC1 VAL A  46     103.054 106.576  74.368  1.00  0.00           S
ATOM     90  BB  GLY A  47     100.454 108.726  77.568  1.00  0.00           B
ATOM     91  BB  GLY A  48      97.604 108.226  75.018  1.00  0.00           B
ATOM     92  BB  VAL A  49      94.854 110.326  76.218  1.00  0.00           B
ATOM     93  SC1 VAL A  49      94.654 109.976  78.168  1.00  0.00           S
ATOM     94  BB  VAL A  50      91.554 110.376  74.468  1.00  0.00           B
ATOM     95  SC1 VAL A  50      90.554 110.426  72.668  1.00  0.00           S
ATOM     96  BB  ILE A  51      88.954 112.076  76.768  1.00  0.00           B
ATOM     97  SC1 ILE A  51      89.854 111.576  78.768  1.00  0.00           S
ATOM     98  BB  ALA A  52      85.754 112.676  74.768  1.00  0.00           B
ATOM     99  BB  LEU A  53      95.554 114.776  65.568  1.00  0.00           B
ATOM    100  SC1 LEU A  53      96.204 115.126  68.118  1.00  0.00           S
ATOM    101  BB  VAL A  54      97.954 113.426  63.068  1.00  0.00           B
ATOM    102  SC1 VAL A  54      98.704 112.726  61.368  1.00  0.00           S
ATOM    103  BB  PHE A  55     100.754 112.676  65.568  1.00  0.00           B
ATOM    104  SC1 PHE A  55     100.804 113.176  68.968  1.00  0.00           S
ATOM    105  SC2 PHE A  55     102.704 111.826  68.418  1.00  0.00           S
ATOM    106  SC3 PHE A  55     102.954 113.626  69.968  1.00  0.00           S
ATOM    107  BB  PHE A  56     104.154 112.726  63.768  1.00  0.00           B
ATOM    108  SC1 PHE A  56     103.254 112.426  60.718  1.00  0.00           S
ATOM    109  SC2 PHE A  56     105.604 111.976  61.068  1.00  0.00           S
ATOM    110  SC3 PHE A  56     104.754 112.376  58.868  1.00  0.00           S
ATOM    111  BB  ALA A  57     107.104 111.426  65.768  1.00  0.00           B
ATOM    112  BB  GLU A  58     109.604 109.026  64.218  1.00  0.00           B
ATOM    113  SC1 GLU A  58     109.254 108.226  61.918  1.00  0.00           S
ATOM    114  BB  ASP A  59     113.304 108.826  65.118  1.00  0.00           B
ATOM    115  SC1 ASP A  59     113.804 110.276  67.118  1.00  0.00           S
ATOM    116  BB  VAL A  60     116.004 106.576  63.818  1.00  0.00           B
ATOM    117  SC1 VAL A  60     116.104 106.476  61.818  1.00  0.00           S
ATOM    118  BB  GLY A  61     119.054 105.176  65.318  1.00  0.00           B
ATOM    119  BB  SER A  62     122.554 103.776  65.468  1.00  0.00           B
ATOM    120  SC1 SER A  62     123.304 102.926  63.868  1.00  0.00           S
ATOM    121  BB  ASN A  63     122.904 102.376  68.918  1.00  0.00           B
ATOM    122  SC1 ASN A  63     125.104 101.426  69.568  1.00  0.00           S
ATOM    123  BB  LYS A  64     120.654 104.276  71.318  1.00  0.00           B
ATOM    124  SC1 LYS A  64     118.404 105.676  71.218  1.00  0.00           S
ATOM    125  SC2 LYS A  64     117.004 106.926  69.018  1.00  0.00           S
ATOM    126  BB  GLY A  65     121.404 103.976  74.968  1.00  0.00           B
ATOM    127  BB  ALA A  66     122.404 105.876  78.068  1.00  0.00           B
ATOM    128  BB  ILE A  67     119.854 107.876  79.968  1.00  0.00           B
ATOM    129  SC1 ILE A  67     119.604 108.576  82.118  1.00  0.00           S
ATOM    130  BB  ILE A  68     117.854 109.076  77.118  1.00  0.00           B
ATOM    131  SC1 ILE A  68     118.504 108.226  75.218  1.00  0.00           S
ATOM    132  BB  GLY A  69     114.104 109.576  77.468  1.00  0.00           B
ATOM    133  BB  LEU A  70     110.704 109.376  75.768  1.00  0.00           B
ATOM    134  SC1 LEU A  70     111.254 109.926  73.268  1.00  0.00           S
ATOM    135  BB  MET A  71     107.854 111.726  76.518  1.00  0.00           B
ATOM    136  SC1 MET A  71     105.604 111.026  78.518  1.00  0.00           S
ATOM    137  BB  VAL A  72     105.354 110.826  73.918  1.00  0.00           B
ATOM    138  SC1 VAL A  72     105.604 109.876  72.168  1.00  0.00           S
ATOM    139  BB  GLY A  73     102.604 113.226  75.118  1.00  0.00           B
ATOM    140  BB  GLY A  74      99.154 112.376  73.818  1.00  0.00           B
ATOM    141  BB  VAL A  75      96.554 113.576  76.318  1.00  0.00           B
ATOM    142  SC1 VAL A  75      97.354 114.976  77.568  1.00  0.00           S
ATOM    143  BB  VAL A  76      93.604 114.776  74.268  1.00  0.00           B
ATOM    144  SC1 VAL A  76      93.604 114.876  72.268  1.00  0.00           S
ATOM    145  BB  ILE A  77      91.354 116.276  76.918  1.00  0.00           B
ATOM    146  SC1 ILE A  77      92.254 115.926  79.018  1.00  0.00           S
ATOM    147  BB  ALA A  78      88.154 117.526  75.218  1.00  0.00           B
ATOM    148  BB  LEU A  79      97.454 119.176  63.468  1.00  0.00           B
ATOM    149  SC1 LEU A  79      96.454 121.126  61.968  1.00  0.00           S
ATOM    150  BB  VAL A  80     100.304 117.426  61.568  1.00  0.00           B
ATOM    151  SC1 VAL A  80     101.354 116.726  60.018  1.00  0.00           S
ATOM    152  BB  PHE A  81     103.104 116.926  64.118  1.00  0.00           B
ATOM    153  SC1 PHE A  81     102.004 117.626  67.168  1.00  0.00           S
ATOM    154  SC2 PHE A  81     104.254 116.776  67.318  1.00  0.00           S
ATOM    155  SC3 PHE A  81     103.454 118.326  68.968  1.00  0.00           S
ATOM    156  BB  PHE A  82     106.854 116.676  63.518  1.00  0.00           B
ATOM    157  SC1 PHE A  82     108.454 116.076  60.518  1.00  0.00           S
ATOM    158  SC2 PHE A  82     106.104 116.576  60.318  1.00  0.00           S
ATOM    159  SC3 PHE A  82     107.304 115.626  58.468  1.00  0.00           S
ATOM    160  BB  ALA A  83     109.504 114.626  65.168  1.00  0.00           B
ATOM    161  BB  GLU A  84     112.254 113.176  63.018  1.00  0.00           B
ATOM    162  SC1 GLU A  84     112.004 112.426  60.768  1.00  0.00           S
ATOM    163  BB  ASP A  85     115.904 113.826  63.818  1.00  0.00           B
ATOM    164  SC1 ASP A  85     115.954 115.626  65.618  1.00  0.00           S
ATOM    165  BB  VAL A  86     118.104 111.026  62.518  1.00  0.00           B
ATOM    166  SC1 VAL A  86     118.604 110.526  60.668  1.00  0.00           S
ATOM    167  BB  GLY A  87     119.954 108.926  64.968  1.00  0.00           B
ATOM    168  BB  SER A  88     123.654 108.676  65.018  1.00  0.00           B
ATOM    169  SC1 SER A  88     125.054 109.076  63.668  1.00  0.00           S
ATOM    170  BB  ASN A  89     124.554 106.926  68.268  1.00  0.00           B
ATOM    171  SC1 ASN A  89     126.454 106.126  69.718  1.00  0.00           S
ATOM    172  BB  LYS A  90     122.104 109.026  70.318  1.00  0.00           B
ATOM    173  SC1 LYS A  90     120.604 110.826  70.018  1.00  0.00           S
ATOM    174  SC2 LYS A  90     118.454 111.976  67.968  1.00  0.00           S
ATOM    175  BB  GLY A  91     122.954 107.626  73.668  1.00  0.00           B
ATOM    176  BB  ALA A  92     124.654 109.726  76.368  1.00  0.00           B
ATOM    177  BB  ILE A  93     122.604 112.826  77.318  1.00  0.00           B
ATOM    178  SC1 ILE A  93     121.854 112.526  79.568  1.00  0.00           S
ATOM    179  BB  ILE A  94     119.254 112.876  75.568  1.00  0.00           B
ATOM    180  SC1 ILE A  94     119.004 113.776  73.568  1.00  0.00           S
ATOM    181  BB  GLY A  95     115.904 113.926  77.018  1.00  0.00           B
ATOM    182  BB  LEU A  96     113.154 114.226  74.418  1.00  0.00           B
ATOM    183  SC1 LEU A  96     114.754 115.576  72.768  1.00  0.00           S
ATOM    184  BB  MET A  97     109.954 115.426  76.118  1.00  0.00           B
ATOM    185  SC1 MET A  97     110.654 115.376  79.018  1.00  0.00           S
ATOM    186  BB  VAL A  98     107.404 115.326  73.318  1.00  0.00           B
ATOM    187  SC1 VAL A  98     107.654 114.076  71.768  1.00  0.00           S
ATOM    188  BB  GLY A  99     104.504 117.826  73.518  1.00  0.00           B
ATOM    189  BB  GLY A 100     101.454 116.476  75.068  1.00  0.00           B
ATOM    190  BB  VAL A 101      98.404 117.976  73.518  1.00  0.00           B
ATOM    191  SC1 VAL A 101      98.404 118.076  71.518  1.00  0.00           S
ATOM    192  BB  VAL A 102      95.104 119.076  75.218  1.00  0.00           B
ATOM    193  SC1 VAL A 102      95.304 120.026  76.968  1.00  0.00           S
ATOM    194  BB  ILE A 103      92.354 120.026  72.868  1.00  0.00           B
ATOM    195  SC1 ILE A 103      93.504 120.226  70.768  1.00  0.00           S
ATOM    196  BB  ALA A 104      89.154 120.826  74.568  1.00  0.00           B
ATOM    197  GM1 DBG B 105      40.654  67.326  59.618  1.00  0.00            
ATOM    198  GM2 DBG B 105      40.054  70.476  58.768  1.00  0.00            
ATOM    199  GM3 DBG B 105      41.654  69.576  61.268  1.00  0.00            
ATOM    200  GM4 DBG B 105      40.554  72.726  62.468  1.00  0.00            
ATOM    201  GM5 DBG B 105      44.204  71.776  63.268  1.00  0.00            
ATOM    202  GM6 DBG B 105      42.554  74.076  64.168  1.00  0.00            
ATOM    203  GM7 DBG B 105      41.004  75.226  66.568  1.00  0.00            
ATOM    204  GM8 DBG B 105      46.454  73.576  66.918  1.00  0.00            
ATOM    205  GM9 DBG B 105      44.004  75.726  68.418  1.00  0.00            
ATOM    206 0GM1 DBG B 105      41.604  77.126  69.568  1.00  0.00            
ATOM    207 1GM1 DBG B 105      44.854  78.476  71.318  1.00  0.00            
ATOM    208 2GM1 DBG B 105      41.954  78.876  71.618  1.00  0.00            
ATOM    209 3GM1 DBG B 105      41.454  77.576  63.618  1.00  0.00            
ATOM    210 4GM1 DBG B 105      41.554  76.826  60.218  1.00  0.00            
ATOM    211 5GM1 DBG B 105      44.804  76.776  61.968  1.00  0.00            
ATOM    212 6GM1 DBG B 105      44.404  77.626  58.568  1.00  0.00            
ATOM    213 7GM1 DBG B 105      46.504  77.626  63.568  1.00  0.00            
ATOM    214  AM1 DBG B 105      45.704  69.626  58.568  1.00  0.00            
ATOM    215  AM2 DBG B 105      44.904  72.226  58.118  1.00  0.00            
ATOM    216  T1A DBG B 105      48.704  69.176  58.518  1.00  0.00            
ATOM    217  C2A DBG B 105      51.104  71.976  56.768  1.00  0.00           C
ATOM    218  C3A DBG B 105      50.204  76.226  57.068  1.00  0.00           C
ATOM    219  C4A DBG B 105      48.404  78.176  53.568  1.00  0.00           C
ATOM    220  C1B DBG B 105      46.254  73.426  54.868  1.00  0.00           C
ATOM    221  C2B DBG B 105      48.054  71.226  51.418  1.00  0.00           C
ATOM    222  C3B DBG B 105      49.054  71.676  46.868  1.00  0.00           C
ATOM    223  C4B DBG B 105      50.304  69.376  43.918  1.00  0.00           C
ATOM    224  C5B DBG B 105      52.354  67.626  41.068  1.00  0.00           C
ATOM    225  GM1 DBG C 106      73.804  85.176  63.668  1.00  0.00            
ATOM    226  GM2 DBG C 106      72.254  88.126  64.568  1.00  0.00            
ATOM    227  GM3 DBG C 106      75.204  87.726  64.568  1.00  0.00            
ATOM    228  GM4 DBG C 106      75.304  90.326  67.118  1.00  0.00            
ATOM    229  GM5 DBG C 106      78.154  87.776  66.668  1.00  0.00            
ATOM    230  GM6 DBG C 106      77.354  89.276  69.018  1.00  0.00            
ATOM    231  GM7 DBG C 106      75.654  88.726  71.918  1.00  0.00            
ATOM    232  GM8 DBG C 106      80.304  86.126  70.068  1.00  0.00            
ATOM    233  GM9 DBG C 106      78.704  87.376  72.968  1.00  0.00            
ATOM    234 0GM1 DBG C 106      77.154  88.876  75.018  1.00  0.00            
ATOM    235 1GM1 DBG C 106      80.904  89.526  75.718  1.00  0.00            
ATOM    236 2GM1 DBG C 106      78.154  90.276  77.068  1.00  0.00            
ATOM    237 3GM1 DBG C 106      77.704  92.126  71.318  1.00  0.00            
ATOM    238 4GM1 DBG C 106      78.504  94.426  68.818  1.00  0.00            
ATOM    239 5GM1 DBG C 106      80.904  91.676  69.218  1.00  0.00            
ATOM    240 6GM1 DBG C 106      81.804  94.126  68.168  1.00  0.00            
ATOM    241 7GM1 DBG C 106      82.604  90.376  71.168  1.00  0.00            
ATOM    242  AM1 DBG C 106      74.754  89.076  59.868  1.00  0.00            
ATOM    243  AM2 DBG C 106      72.554  90.526  60.018  1.00  0.00            
ATOM    244  T1A DBG C 106      76.454  89.076  57.668  1.00  0.00            
ATOM    245  C2A DBG C 106      76.454  90.626  53.968  1.00  0.00           C
ATOM    246  C3A DBG C 106      74.054  94.176  51.618  1.00  0.00           C
ATOM    247  C4A DBG C 106      71.554  97.626  49.468  1.00  0.00           C
ATOM    248  C1B DBG C 106      70.754  90.076  56.968  1.00  0.00           C
ATOM    249  C2B DBG C 106      69.954  89.776  52.518  1.00  0.00           C
ATOM    250  C3B DBG C 106      70.554  92.276  48.868  1.00  0.00           C
ATOM    251  C4B DBG C 106      66.454  93.226  46.518  1.00  0.00           C
ATOM    252  C5B DBG C 106      64.604  92.526  42.518  1.00  0.00           C
ATOM    253  GM1 DBG D 107      54.854  88.926  60.368  1.00  0.00            
ATOM    254  GM2 DBG D 107      53.054  91.426  62.118  1.00  0.00            
ATOM    255  GM3 DBG D 107      52.104  89.126  61.918  1.00  0.00            
ATOM    256  GM4 DBG D 107      48.954  90.576  62.518  1.00  0.00            
ATOM    257  GM5 DBG D 107      49.654  87.776  65.068  1.00  0.00            
ATOM    258  GM6 DBG D 107      46.954  89.076  64.218  1.00  0.00            
ATOM    259  GM7 DBG D 107      44.454  88.026  62.318  1.00  0.00            
ATOM    260  GM8 DBG D 107      47.204  85.576  66.718  1.00  0.00            
ATOM    261  GM9 DBG D 107      43.804  85.626  64.868  1.00  0.00            
ATOM    262 0GM1 DBG D 107      41.204  86.376  63.618  1.00  0.00            
ATOM    263 1GM1 DBG D 107      40.754  85.326  67.368  1.00  0.00            
ATOM    264 2GM1 DBG D 107      39.004  85.526  64.768  1.00  0.00            
ATOM    265 3GM1 DBG D 107      44.004  91.326  63.968  1.00  0.00            
ATOM    266 4GM1 DBG D 107      45.754  94.026  65.168  1.00  0.00            
ATOM    267 5GM1 DBG D 107      45.254  91.376  67.568  1.00  0.00            
ATOM    268 6GM1 DBG D 107      45.704  94.026  68.718  1.00  0.00            
ATOM    269 7GM1 DBG D 107      44.554  89.026  68.368  1.00  0.00            
ATOM    270  AM1 DBG D 107      50.554  91.276  57.618  1.00  0.00            
ATOM    271  AM2 DBG D 107      50.754  88.876  56.768  1.00  0.00            
ATOM    272  T1A DBG D 107      49.854  93.426  55.868  1.00  0.00            
ATOM    273  C2A DBG D 107      49.854  91.526  52.618  1.00  0.00           C
ATOM    274  C3A DBG D 107      54.954  90.076  50.318  1.00  0.00           C
ATOM    275  C4A DBG D 107      54.854  85.026  50.768  1.00  0.00           C
ATOM    276  C1B DBG D 107      50.754  86.776  53.518  1.00  0.00           C
ATOM    277  C2B DBG D 107      50.454  86.476  48.868  1.00  0.00           C
ATOM    278  C3B DBG D 107      49.404  86.876  45.018  1.00  0.00           C
ATOM    279  C4B DBG D 107      46.204  89.826  43.718  1.00  0.00           C
ATOM    280  C5B DBG D 107      43.654  93.626  42.468  1.00  0.00           C
ATOM    281  GM1 DBG E 108     150.454  91.076  61.668  1.00  0.00            
ATOM    282  GM2 DBG E 108     148.854  91.826  64.618  1.00  0.00            
ATOM    283  GM3 DBG E 108     148.254  93.326  61.918  1.00  0.00            
ATOM    284  GM4 DBG E 108     147.854  96.376  63.868  1.00  0.00            
ATOM    285  GM5 DBG E 108     146.604  97.026  60.218  1.00  0.00            
ATOM    286  GM6 DBG E 108     147.654  98.976  62.368  1.00  0.00            
ATOM    287  GM7 DBG E 108     150.604 100.326  63.068  1.00  0.00            
ATOM    288  GM8 DBG E 108     148.054 101.726  58.118  1.00  0.00            
ATOM    289  GM9 DBG E 108     149.754 103.176  61.068  1.00  0.00            
ATOM    290 0GM1 DBG E 108     151.604 103.626  63.418  1.00  0.00            
ATOM    291 1GM1 DBG E 108     150.954 107.026  61.568  1.00  0.00            
ATOM    292 2GM1 DBG E 108     152.654 105.976  64.018  1.00  0.00            
ATOM    293 3GM1 DBG E 108     147.704 101.076  65.568  1.00  0.00            
ATOM    294 4GM1 DBG E 108     144.904  99.376  66.818  1.00  0.00            
ATOM    295 5GM1 DBG E 108     144.354 101.176  63.718  1.00  0.00            
ATOM    296 6GM1 DBG E 108     141.854 101.176  66.168  1.00  0.00            
ATOM    297 7GM1 DBG E 108     145.004 103.176  62.068  1.00  0.00            
ATOM    298  AM1 DBG E 108     151.804  96.376  59.818  1.00  0.00            
ATOM    299  AM2 DBG E 108     151.554  94.926  57.318  1.00  0.00            
ATOM    300  T1A DBG E 108     152.304  99.026  58.618  1.00  0.00            
ATOM    301  C2A DBG E 108     152.304 101.126  54.968  1.00  0.00           C
ATOM    302  C3A DBG E 108     151.104 100.526  51.468  1.00  0.00           C
ATOM    303  C4A DBG E 108     151.704 102.076  46.918  1.00  0.00           C
ATOM    304  C1B DBG E 108     152.504  96.176  53.968  1.00  0.00           C
ATOM    305  C2B DBG E 108     150.054  95.926  50.068  1.00  0.00           C
ATOM    306  C3B DBG E 108     146.654  98.626  48.868  1.00  0.00           C
ATOM    307  C4B DBG E 108     144.154  98.776  46.218  1.00  0.00           C
ATOM    308  C5B DBG E 108     141.954 103.026  44.218  1.00  0.00           C
ATOM    309  GM1 DBG F 109      42.354  87.376  57.718  1.00  0.00            
ATOM    310  GM2 DBG F 109      39.554  86.126  59.618  1.00  0.00            
ATOM    311  GM3 DBG F 109      40.154  89.176  58.918  1.00  0.00            
ATOM    312  GM4 DBG F 109      37.704  89.426  61.368  1.00  0.00            
ATOM    313  GM5 DBG F 109      39.704  92.726  60.968  1.00  0.00            
ATOM    314  GM6 DBG F 109      38.104  91.726  63.268  1.00  0.00            
ATOM    315  GM7 DBG F 109      39.554  90.226  66.268  1.00  0.00            
ATOM    316  GM8 DBG F 109      40.954  95.326  64.118  1.00  0.00            
ATOM    317  GM9 DBG F 109      40.704  93.726  67.168  1.00  0.00            
ATOM    318 0GM1 DBG F 109      41.104  92.276  69.768  1.00  0.00            
ATOM    319 1GM1 DBG F 109      39.954  96.026  69.768  1.00  0.00            
ATOM    320 2GM1 DBG F 109      41.004  93.926  71.868  1.00  0.00            
ATOM    321 3GM1 DBG F 109      35.604  90.626  65.718  1.00  0.00            
ATOM    322 4GM1 DBG F 109      33.204  91.226  63.318  1.00  0.00            
ATOM    323 5GM1 DBG F 109      34.954  94.176  64.468  1.00  0.00            
ATOM    324 6GM1 DBG F 109      32.004  94.226  63.418  1.00  0.00            
ATOM    325 7GM1 DBG F 109      36.154  95.526  66.168  1.00  0.00            
ATOM    326  AM1 DBG F 109      42.404  92.776  55.568  1.00  0.00            
ATOM    327  AM2 DBG F 109      41.104  90.826  54.168  1.00  0.00            
ATOM    328  T1A DBG F 109      44.854  93.676  54.268  1.00  0.00            
ATOM    329  C2A DBG F 109      44.704  92.026  49.568  1.00  0.00           C
ATOM    330  C3A DBG F 109      41.104  91.276  46.418  1.00  0.00           C
ATOM    331  C4A DBG F 109      38.104  91.176  42.918  1.00  0.00           C
ATOM    332  C1B DBG F 109      39.804  89.526  51.118  1.00  0.00           C
ATOM    333  C2B DBG F 109      37.854  88.026  47.318  1.00  0.00           C
ATOM    334  C3B DBG F 109      36.254  86.326  43.818  1.00  0.00           C
ATOM    335  C4B DBG F 109      36.104  82.176  41.818  1.00  0.00           C
ATOM    336  C5B DBG F 109      35.404  78.676  39.718  1.00  0.00           C
ATOM    337  GM1 DBG G 110      64.854  79.376  65.068  1.00  0.00            
ATOM    338  GM2 DBG G 110      66.304  82.576  65.368  1.00  0.00            
ATOM    339  GM3 DBG G 110      66.654  80.176  67.568  1.00  0.00            
ATOM    340  GM4 DBG G 110      67.354  82.226  70.418  1.00  0.00            
ATOM    341  GM5 DBG G 110      69.954  79.326  70.018  1.00  0.00            
ATOM    342  GM6 DBG G 110      69.304  81.076  72.468  1.00  0.00            
ATOM    343  GM7 DBG G 110      67.004  80.376  75.168  1.00  0.00            
ATOM    344  GM8 DBG G 110      71.354  76.776  74.218  1.00  0.00            
ATOM    345  GM9 DBG G 110      69.404  78.426  76.768  1.00  0.00            
ATOM    346 0GM1 DBG G 110      67.904  79.576  79.118  1.00  0.00            
ATOM    347 1GM1 DBG G 110      71.454  77.976  79.668  1.00  0.00            
ATOM    348 2GM1 DBG G 110      69.204  78.726  81.268  1.00  0.00            
ATOM    349 3GM1 DBG G 110      68.404  83.926  75.118  1.00  0.00            
ATOM    350 4GM1 DBG G 110      70.104  86.326  73.268  1.00  0.00            
ATOM    351 5GM1 DBG G 110      72.154  83.676  74.718  1.00  0.00            
ATOM    352 6GM1 DBG G 110      72.904  86.326  75.368  1.00  0.00            
ATOM    353 7GM1 DBG G 110      72.704  81.776  76.468  1.00  0.00            
ATOM    354  AM1 DBG G 110      70.404  77.576  65.018  1.00  0.00            
ATOM    355  AM2 DBG G 110      70.754  80.226  64.718  1.00  0.00            
ATOM    356  T1A DBG G 110      72.104  76.026  63.268  1.00  0.00            
ATOM    357  C2A DBG G 110      73.354  75.976  59.318  1.00  0.00           C
ATOM    358  C3A DBG G 110      75.904  76.626  55.918  1.00  0.00           C
ATOM    359  C4A DBG G 110      76.204  81.176  55.468  1.00  0.00           C
ATOM    360  C1B DBG G 110      72.004  81.076  61.118  1.00  0.00           C
ATOM    361  C2B DBG G 110      71.554  80.426  57.618  1.00  0.00           C
ATOM    362  C3B DBG G 110      71.204  79.926  53.718  1.00  0.00           C
ATOM    363  C4B DBG G 110      71.104  78.826  49.218  1.00  0.00           C
ATOM    364  C5B DBG G 110      70.554  75.726  46.118  1.00  0.00           C
ATOM    365  GM1 DBG H 111     159.904 110.576  59.268  1.00  0.00            
ATOM    366  GM2 DBG H 111     161.654 109.676  62.368  1.00  0.00            
ATOM    367  GM3 DBG H 111     160.554 107.876  60.468  1.00  0.00            
ATOM    368  GM4 DBG H 111     161.304 105.326  62.968  1.00  0.00            
ATOM    369  GM5 DBG H 111     162.804 104.376  59.518  1.00  0.00            
ATOM    370  GM6 DBG H 111     162.254 102.626  62.068  1.00  0.00            
ATOM    371  GM7 DBG H 111     159.954 100.276  63.168  1.00  0.00            
ATOM    372  GM8 DBG H 111     163.454 100.276  58.618  1.00  0.00            
ATOM    373  GM9 DBG H 111     161.204  97.726  60.618  1.00  0.00            
ATOM    374 0GM1 DBG H 111     159.204  96.626  62.568  1.00  0.00            
ATOM    375 1GM1 DBG H 111     160.154  94.226  59.568  1.00  0.00            
ATOM    376 2GM1 DBG H 111     158.104  94.226  62.018  1.00  0.00            
ATOM    377 3GM1 DBG H 111     163.204 101.076  65.368  1.00  0.00            
ATOM    378 4GM1 DBG H 111     165.254 103.626  66.518  1.00  0.00            
ATOM    379 5GM1 DBG H 111     166.354 102.076  63.468  1.00  0.00            
ATOM    380 6GM1 DBG H 111     168.504 102.976  66.068  1.00  0.00            
ATOM    381 7GM1 DBG H 111     166.704  99.626  62.268  1.00  0.00            
ATOM    382  AM1 DBG H 111     158.954 105.676  56.418  1.00  0.00            
ATOM    383  AM2 DBG H 111     161.004 106.626  54.868  1.00  0.00            
ATOM    384  T1A DBG H 111     157.004 104.276  54.518  1.00  0.00            
ATOM    385  C2A DBG H 111     158.454 104.876  51.118  1.00  0.00           C
ATOM    386  C3A DBG H 111     159.654 105.526  48.018  1.00  0.00           C
ATOM    387  C4A DBG H 111     160.004 109.176  44.718  1.00  0.00           C
ATOM    388  C1B DBG H 111     161.604 108.676  51.818  1.00  0.00           C
ATOM    389  C2B DBG H 111     163.704 111.176  49.268  1.00  0.00           C
ATOM    390  C3B DBG H 111     163.204 115.826  47.668  1.00  0.00           C
ATOM    391  C4B DBG H 111     164.254 117.576  44.068  1.00  0.00           C
ATOM    392  C5B DBG H 111     167.904 119.826  42.418  1.00  0.00           C
ATOM    393  GM1 DBG I 112      56.654  76.426  62.368  1.00  0.00            
ATOM    394  GM2 DBG I 112      54.604  76.376  65.368  1.00  0.00            
ATOM    395  GM3 DBG I 112      57.904  76.626  65.018  1.00  0.00            
ATOM    396  GM4 DBG I 112      57.804  76.876  68.718  1.00  0.00            
ATOM    397  GM5 DBG I 112      61.204  77.926  67.268  1.00  0.00            
ATOM    398  GM6 DBG I 112      60.454  77.126  69.968  1.00  0.00            
ATOM    399  GM7 DBG I 112      60.454  74.326  72.018  1.00  0.00            
ATOM    400  GM8 DBG I 112      65.404  76.976  70.768  1.00  0.00            
ATOM    401  GM9 DBG I 112      63.604  75.276  73.368  1.00  0.00            
ATOM    402 0GM1 DBG I 112      62.354  73.476  75.418  1.00  0.00            
ATOM    403 1GM1 DBG I 112      65.104  75.726  77.068  1.00  0.00            
ATOM    404 2GM1 DBG I 112      63.854  72.826  77.518  1.00  0.00            
ATOM    405 3GM1 DBG I 112      59.054  78.026  73.218  1.00  0.00            
ATOM    406 4GM1 DBG I 112      57.354  80.676  71.818  1.00  0.00            
ATOM    407 5GM1 DBG I 112      60.904  80.826  71.418  1.00  0.00            
ATOM    408 6GM1 DBG I 112      59.054  83.376  71.418  1.00  0.00            
ATOM    409 7GM1 DBG I 112      63.054  81.126  72.718  1.00  0.00            
ATOM    410  AM1 DBG I 112      61.454  73.276  63.168  1.00  0.00            
ATOM    411  AM2 DBG I 112      62.804  75.926  62.618  1.00  0.00            
ATOM    412  T1A DBG I 112      63.054  71.376  61.868  1.00  0.00            
ATOM    413  C2A DBG I 112      64.654  71.976  57.768  1.00  0.00           C
ATOM    414  C3A DBG I 112      68.704  72.326  55.868  1.00  0.00           C
ATOM    415  C4A DBG I 112      71.204  75.476  54.718  1.00  0.00           C
ATOM    416  C1B DBG I 112      63.404  77.726  59.418  1.00  0.00           C
ATOM    417  C2B DBG I 112      65.554  76.676  55.268  1.00  0.00           C
ATOM    418  C3B DBG I 112      66.554  76.176  51.018  1.00  0.00           C
ATOM    419  C4B DBG I 112      66.354  78.926  47.318  1.00  0.00           C
ATOM    420  C5B DBG I 112      69.054  81.626  45.068  1.00  0.00           C
ATOM    421  GM1 DBG J 113     102.254  91.526  65.218  1.00  0.00            
ATOM    422  GM2 DBG J 113     104.754  88.876  64.818  1.00  0.00            
ATOM    423  GM3 DBG J 113     101.404  88.826  66.018  1.00  0.00            
ATOM    424  GM4 DBG J 113     102.704  86.126  67.868  1.00  0.00            
ATOM    425  GM5 DBG J 113      98.854  86.126  67.118  1.00  0.00            
ATOM    426  GM6 DBG J 113     100.454  85.326  69.718  1.00  0.00            
ATOM    427  GM7 DBG J 113     101.654  86.526  72.968  1.00  0.00            
ATOM    428  GM8 DBG J 113      96.004  86.076  72.368  1.00  0.00            
ATOM    429  GM9 DBG J 113      98.854  85.176  74.568  1.00  0.00            
ATOM    430 0GM1 DBG J 113     101.004  84.626  76.618  1.00  0.00            
ATOM    431 1GM1 DBG J 113      98.504  81.626  76.268  1.00  0.00            
ATOM    432 2GM1 DBG J 113     100.854  82.526  78.218  1.00  0.00            
ATOM    433 3GM1 DBG J 113     102.004  82.826  72.118  1.00  0.00            
ATOM    434 4GM1 DBG J 113     102.954  80.576  69.668  1.00  0.00            
ATOM    435 5GM1 DBG J 113      99.404  81.026  70.068  1.00  0.00            
ATOM    436 6GM1 DBG J 113     100.754  77.926  69.568  1.00  0.00            
ATOM    437 7GM1 DBG J 113      97.154  81.426  71.368  1.00  0.00            
ATOM    438  AM1 DBG J 113      97.904  89.226  62.768  1.00  0.00            
ATOM    439  AM2 DBG J 113      99.054  86.826  61.568  1.00  0.00            
ATOM    440  T1A DBG J 113      95.854  90.576  61.068  1.00  0.00            
ATOM    441  C2A DBG J 113      96.804  90.626  57.418  1.00  0.00           C
ATOM    442  C3A DBG J 113      97.504  88.326  53.568  1.00  0.00           C
ATOM    443  C4A DBG J 113      98.154  85.326  49.818  1.00  0.00           C
ATOM    444  C1B DBG J 113     100.204  87.476  58.018  1.00  0.00           C
ATOM    445  C2B DBG J 113     102.404  86.926  54.068  1.00  0.00           C
ATOM    446  C3B DBG J 113     101.904  89.076  50.718  1.00  0.00           C
ATOM    447  C4B DBG J 113      98.954  92.926  50.568  1.00  0.00           C
ATOM    448  C5B DBG J 113     100.504  97.076  51.518  1.00  0.00           C
ATOM    449  GM1 DBG K 114      42.204  55.476  56.518  1.00  0.00            
ATOM    450  GM2 DBG K 114      41.454  56.476  59.718  1.00  0.00            
ATOM    451  GM3 DBG K 114      44.354  55.926  58.768  1.00  0.00            
ATOM    452  GM4 DBG K 114      45.654  56.526  62.268  1.00  0.00            
ATOM    453  GM5 DBG K 114      48.404  57.126  59.668  1.00  0.00            
ATOM    454  GM6 DBG K 114      48.504  57.026  62.768  1.00  0.00            
ATOM    455  GM7 DBG K 114      48.854  54.476  64.768  1.00  0.00            
ATOM    456  GM8 DBG K 114      52.604  56.626  61.118  1.00  0.00            
ATOM    457  GM9 DBG K 114      52.254  55.076  64.818  1.00  0.00            
ATOM    458 0GM1 DBG K 114      50.904  54.076  67.318  1.00  0.00            
ATOM    459 1GM1 DBG K 114      53.854  56.426  68.568  1.00  0.00            
ATOM    460 2GM1 DBG K 114      52.254  53.826  69.568  1.00  0.00            
ATOM    461 3GM1 DBG K 114      48.154  57.976  66.318  1.00  0.00            
ATOM    462 4GM1 DBG K 114      46.304  60.776  65.368  1.00  0.00            
ATOM    463 5GM1 DBG K 114      49.854  60.826  64.518  1.00  0.00            
ATOM    464 6GM1 DBG K 114      48.054  63.676  66.068  1.00  0.00            
ATOM    465 7GM1 DBG K 114      52.354  60.526  64.668  1.00  0.00            
ATOM    466  AM1 DBG K 114      47.404  57.426  55.118  1.00  0.00            
ATOM    467  AM2 DBG K 114      46.254  60.026  55.368  1.00  0.00            
ATOM    468  T1A DBG K 114      50.204  57.276  53.768  1.00  0.00            
ATOM    469  C2A DBG K 114      52.904  58.876  50.918  1.00  0.00           C
ATOM    470  C3A DBG K 114      51.104  62.276  49.468  1.00  0.00           C
ATOM    471  C4A DBG K 114      49.654  66.176  47.968  1.00  0.00           C
ATOM    472  C1B DBG K 114      47.004  61.826  52.118  1.00  0.00           C
ATOM    473  C2B DBG K 114      46.104  61.876  47.668  1.00  0.00           C
ATOM    474  C3B DBG K 114      46.604  63.726  43.918  1.00  0.00           C
ATOM    475  C4B DBG K 114      45.754  68.226  43.918  1.00  0.00           C
ATOM    476  C5B DBG K 114      42.904  70.126  40.768  1.00  0.00           C
ATOM    477  GM1 DBG L 115      50.754  64.126  60.618  1.00  0.00            
ATOM    478  GM2 DBG L 115      50.404  66.476  63.068  1.00  0.00            
ATOM    479  GM3 DBG L 115      52.704  64.976  62.818  1.00  0.00            
ATOM    480  GM4 DBG L 115      53.054  65.076  66.468  1.00  0.00            
ATOM    481  GM5 DBG L 115      56.354  65.226  64.418  1.00  0.00            
ATOM    482  GM6 DBG L 115      55.904  64.476  67.118  1.00  0.00            
ATOM    483  GM7 DBG L 115      56.204  61.276  68.668  1.00  0.00            
ATOM    484  GM8 DBG L 115      59.954  64.076  65.518  1.00  0.00            
ATOM    485  GM9 DBG L 115      59.654  61.076  67.918  1.00  0.00            
ATOM    486 0GM1 DBG L 115      59.054  58.626  69.568  1.00  0.00            
ATOM    487 1GM1 DBG L 115      62.154  60.626  70.718  1.00  0.00            
ATOM    488 2GM1 DBG L 115      60.854  57.926  71.418  1.00  0.00            
ATOM    489 3GM1 DBG L 115      55.104  64.376  70.918  1.00  0.00            
ATOM    490 4GM1 DBG L 115      54.204  67.726  70.868  1.00  0.00            
ATOM    491 5GM1 DBG L 115      57.704  67.026  70.118  1.00  0.00            
ATOM    492 6GM1 DBG L 115      57.154  69.476  71.618  1.00  0.00            
ATOM    493 7GM1 DBG L 115      59.754  65.426  70.568  1.00  0.00            
ATOM    494  AM1 DBG L 115      55.904  61.626  61.168  1.00  0.00            
ATOM    495  AM2 DBG L 115      56.004  63.776  59.468  1.00  0.00            
ATOM    496  T1A DBG L 115      56.104  59.176  59.818  1.00  0.00            
ATOM    497  C2A DBG L 115      55.104  60.676  55.418  1.00  0.00           C
ATOM    498  C3A DBG L 115      55.754  63.026  51.018  1.00  0.00           C
ATOM    499  C4A DBG L 115      55.854  66.076  47.718  1.00  0.00           C
ATOM    500  C1B DBG L 115      56.454  65.326  56.068  1.00  0.00           C
ATOM    501  C2B DBG L 115      58.254  66.676  52.268  1.00  0.00           C
ATOM    502  C3B DBG L 115      59.054  69.226  49.618  1.00  0.00           C
ATOM    503  C4B DBG L 115      63.604  69.126  46.968  1.00  0.00           C
ATOM    504  C5B DBG L 115      66.904  69.326  45.268  1.00  0.00           C
ATOM    505  GM1 DBG M 116      48.254  73.526  61.168  1.00  0.00            
ATOM    506  GM2 DBG M 116      48.604  70.726  63.718  1.00  0.00            
ATOM    507  GM3 DBG M 116      49.604  73.426  63.718  1.00  0.00            
ATOM    508  GM4 DBG M 116      50.554  71.976  66.668  1.00  0.00            
ATOM    509  GM5 DBG M 116      50.204  75.826  66.518  1.00  0.00            
ATOM    510  GM6 DBG M 116      51.204  73.976  68.818  1.00  0.00            
ATOM    511  GM7 DBG M 116      54.404  72.826  69.718  1.00  0.00            
ATOM    512  GM8 DBG M 116      53.154  78.426  69.518  1.00  0.00            
ATOM    513  GM9 DBG M 116      54.504  75.926  71.718  1.00  0.00            
ATOM    514 0GM1 DBG M 116      55.554  73.676  73.368  1.00  0.00            
ATOM    515 1GM1 DBG M 116      54.054  76.776  75.268  1.00  0.00            
ATOM    516 2GM1 DBG M 116      56.004  74.326  75.968  1.00  0.00            
ATOM    517 3GM1 DBG M 116      50.854  71.976  71.818  1.00  0.00            
ATOM    518 4GM1 DBG M 116      47.454  71.526  71.418  1.00  0.00            
ATOM    519 5GM1 DBG M 116      48.604  74.976  71.518  1.00  0.00            
ATOM    520 6GM1 DBG M 116      45.704  73.926  72.668  1.00  0.00            
ATOM    521 7GM1 DBG M 116      49.604  77.026  72.968  1.00  0.00            
ATOM    522  AM1 DBG M 116      53.154  70.376  61.268  1.00  0.00            
ATOM    523  AM2 DBG M 116      53.604  72.826  60.668  1.00  0.00            
ATOM    524  T1A DBG M 116      53.404  68.426  59.118  1.00  0.00            
ATOM    525  C2A DBG M 116      56.904  70.176  55.868  1.00  0.00           C
ATOM    526  C3A DBG M 116      57.804  73.026  52.268  1.00  0.00           C
ATOM    527  C4A DBG M 116      56.804  75.826  48.018  1.00  0.00           C
ATOM    528  C1B DBG M 116      54.954  74.676  57.818  1.00  0.00           C
ATOM    529  C2B DBG M 116      53.404  75.426  53.718  1.00  0.00           C
ATOM    530  C3B DBG M 116      51.904  74.776  49.468  1.00  0.00           C
ATOM    531  C4B DBG M 116      52.454  74.576  44.868  1.00  0.00           C
ATOM    532  C5B DBG M 116      56.354  75.676  43.368  1.00  0.00           C
ATOM    533  GM1 DBG N 117     132.704  87.776  62.318  1.00  0.00            
ATOM    534  GM2 DBG N 117     132.404  91.326  61.918  1.00  0.00            
ATOM    535  GM3 DBG N 117     135.204  89.776  62.168  1.00  0.00            
ATOM    536  GM4 DBG N 117     136.604  92.576  64.068  1.00  0.00            
ATOM    537  GM5 DBG N 117     139.154  89.676  63.568  1.00  0.00            
ATOM    538  GM6 DBG N 117     139.204  91.876  65.368  1.00  0.00            
ATOM    539  GM7 DBG N 117     138.154  91.576  68.668  1.00  0.00            
ATOM    540  GM8 DBG N 117     142.954  88.926  67.268  1.00  0.00            
ATOM    541  GM9 DBG N 117     141.354  90.626  69.768  1.00  0.00            
ATOM    542 0GM1 DBG N 117     139.954  92.226  71.868  1.00  0.00            
ATOM    543 1GM1 DBG N 117     143.804  91.826  72.718  1.00  0.00            
ATOM    544 2GM1 DBG N 117     141.104  92.376  74.268  1.00  0.00            
ATOM    545 3GM1 DBG N 117     139.654  95.026  67.068  1.00  0.00            
ATOM    546 4GM1 DBG N 117     139.554  96.876  64.168  1.00  0.00            
ATOM    547 5GM1 DBG N 117     142.504  94.776  64.618  1.00  0.00            
ATOM    548 6GM1 DBG N 117     141.954  97.026  62.318  1.00  0.00            
ATOM    549 7GM1 DBG N 117     144.404  93.926  66.318  1.00  0.00            
ATOM    550  AM1 DBG N 117     135.404  88.126  57.168  1.00  0.00            
ATOM    551  AM2 DBG N 117     133.654  90.026  56.968  1.00  0.00            
ATOM    552  T1A DBG N 117     137.254  88.976  54.818  1.00  0.00            
ATOM    553  C2A DBG N 117     134.704  90.376  51.468  1.00  0.00           C
ATOM    554  C3A DBG N 117     130.454  90.426  49.668  1.00  0.00           C
ATOM    555  C4A DBG N 117     125.204  90.226  49.318  1.00  0.00           C
ATOM    556  C1B DBG N 117     131.654  92.326  54.968  1.00  0.00           C
ATOM    557  C2B DBG N 117     131.104  94.576  51.618  1.00  0.00           C
ATOM    558  C3B DBG N 117     131.604  97.726  48.018  1.00  0.00           C
ATOM    559  C4B DBG N 117     131.304 103.226  47.818  1.00  0.00           C
ATOM    560  C5B DBG N 117     128.904 106.376  44.468  1.00  0.00           C
ATOM    561  GM1 DBG O 118      41.554 107.076  54.768  1.00  0.00            
ATOM    562  GM2 DBG O 118      41.454 107.776  58.268  1.00  0.00            
ATOM    563  GM3 DBG O 118      40.954 104.976  56.768  1.00  0.00            
ATOM    564  GM4 DBG O 118      38.604 105.126  59.418  1.00  0.00            
ATOM    565  GM5 DBG O 118      39.454 101.726  57.668  1.00  0.00            
ATOM    566  GM6 DBG O 118      36.904 102.626  59.268  1.00  0.00            
ATOM    567  GM7 DBG O 118      33.654 104.026  58.368  1.00  0.00            
ATOM    568  GM8 DBG O 118      35.254  98.626  57.418  1.00  0.00            
ATOM    569  GM9 DBG O 118      32.254 100.526  58.218  1.00  0.00            
ATOM    570 0GM1 DBG O 118      30.304 102.626  59.168  1.00  0.00            
ATOM    571 1GM1 DBG O 118      30.554  99.576  61.618  1.00  0.00            
ATOM    572 2GM1 DBG O 118      28.454 101.776  60.818  1.00  0.00            
ATOM    573 3GM1 DBG O 118      35.004 103.276  62.218  1.00  0.00            
ATOM    574 4GM1 DBG O 118      37.754 103.626  64.368  1.00  0.00            
ATOM    575 5GM1 DBG O 118      37.304 100.326  62.968  1.00  0.00            
ATOM    576 6GM1 DBG O 118      38.504 100.526  65.668  1.00  0.00            
ATOM    577 7GM1 DBG O 118      35.704  98.326  62.168  1.00  0.00            
ATOM    578  AM1 DBG O 118      42.404 101.826  53.218  1.00  0.00            
ATOM    579  AM2 DBG O 118      44.604 102.826  54.068  1.00  0.00            
ATOM    580  T1A DBG O 118      42.254  99.626  51.368  1.00  0.00            
ATOM    581  C2A DBG O 118      45.004  96.976  50.518  1.00  0.00           C
ATOM    582  C3A DBG O 118      49.604  97.226  50.868  1.00  0.00           C
ATOM    583  C4A DBG O 118      53.254  99.926  51.368  1.00  0.00           C
ATOM    584  C1B DBG O 118      47.354 101.276  52.318  1.00  0.00           C
ATOM    585  C2B DBG O 118      48.354 100.426  47.718  1.00  0.00           C
ATOM    586  C3B DBG O 118      46.504  96.126  45.218  1.00  0.00           C
ATOM    587  C4B DBG O 118      48.804  94.826  41.968  1.00  0.00           C
ATOM    588  C5B DBG O 118      51.204  95.626  37.918  1.00  0.00           C
ATOM    589  GM1 DBG P 119     109.104  94.676  66.768  1.00  0.00            
ATOM    590  GM2 DBG P 119     106.004  93.376  66.118  1.00  0.00            
ATOM    591  GM3 DBG P 119     106.454  95.526  68.218  1.00  0.00            
ATOM    592  GM4 DBG P 119     103.354  94.276  69.218  1.00  0.00            
ATOM    593  GM5 DBG P 119     105.254  96.976  71.218  1.00  0.00            
ATOM    594  GM6 DBG P 119     103.004  95.026  72.068  1.00  0.00            
ATOM    595  GM7 DBG P 119     102.754  91.826  73.268  1.00  0.00            
ATOM    596  GM8 DBG P 119     105.354  96.276  75.718  1.00  0.00            
ATOM    597  GM9 DBG P 119     103.854  92.826  76.468  1.00  0.00            
ATOM    598 0GM1 DBG P 119     102.854  90.076  76.968  1.00  0.00            
ATOM    599 1GM1 DBG P 119     102.404  92.476  80.018  1.00  0.00            
ATOM    600 2GM1 DBG P 119     101.804  89.326  79.318  1.00  0.00            
ATOM    601 3GM1 DBG P 119      99.404  94.476  72.568  1.00  0.00            
ATOM    602 4GM1 DBG P 119      98.504  96.326  69.718  1.00  0.00            
ATOM    603 5GM1 DBG P 119     100.404  98.176  72.268  1.00  0.00            
ATOM    604 6GM1 DBG P 119      97.804  99.426  70.018  1.00  0.00            
ATOM    605 7GM1 DBG P 119     100.854  98.226  74.918  1.00  0.00            
ATOM    606  AM1 DBG P 119     105.804  98.876  64.468  1.00  0.00            
ATOM    607  AM2 DBG P 119     103.754  97.176  64.118  1.00  0.00            
ATOM    608  T1A DBG P 119     106.804  99.676  61.968  1.00  0.00            
ATOM    609  C2A DBG P 119     105.954  98.476  58.268  1.00  0.00           C
ATOM    610  C3A DBG P 119     103.154  95.526  56.218  1.00  0.00           C
ATOM    611  C4A DBG P 119     100.954  91.776  55.418  1.00  0.00           C
ATOM    612  C1B DBG P 119     101.904  97.476  61.018  1.00  0.00           C
ATOM    613  C2B DBG P 119      99.654  98.926  57.368  1.00  0.00           C
ATOM    614  C3B DBG P 119      96.904  98.976  55.168  1.00  0.00           C
ATOM    615  C4B DBG P 119      94.404  96.476  52.618  1.00  0.00           C
ATOM    616  C5B DBG P 119      90.104  95.726  51.868  1.00  0.00           C
ATOM    617  GM1 DBG Q 120      78.504  63.426  69.218  1.00  0.00            
ATOM    618  GM2 DBG Q 120      77.354  65.126  72.118  1.00  0.00            
ATOM    619  GM3 DBG Q 120      75.904  64.976  69.518  1.00  0.00            
ATOM    620  GM4 DBG Q 120      74.054  67.626  71.868  1.00  0.00            
ATOM    621  GM5 DBG Q 120      71.904  67.226  68.668  1.00  0.00            
ATOM    622  GM6 DBG Q 120      73.154  69.676  69.868  1.00  0.00            
ATOM    623  GM7 DBG Q 120      76.104  71.176  69.668  1.00  0.00            
ATOM    624  GM8 DBG Q 120      71.904  71.476  65.868  1.00  0.00            
ATOM    625  GM9 DBG Q 120      75.104  72.776  66.618  1.00  0.00            
ATOM    626 0GM1 DBG Q 120      77.254  74.226  68.118  1.00  0.00            
ATOM    627 1GM1 DBG Q 120      73.954  76.226  68.568  1.00  0.00            
ATOM    628 2GM1 DBG Q 120      77.004  76.776  68.718  1.00  0.00            
ATOM    629 3GM1 DBG Q 120      73.404  72.426  72.118  1.00  0.00            
ATOM    630 4GM1 DBG Q 120      71.354  71.326  74.668  1.00  0.00            
ATOM    631 5GM1 DBG Q 120      69.604  72.226  71.568  1.00  0.00            
ATOM    632 6GM1 DBG Q 120      68.504  72.826  74.468  1.00  0.00            
ATOM    633 7GM1 DBG Q 120      69.404  73.726  69.468  1.00  0.00            
ATOM    634  AM1 DBG Q 120      77.354  68.226  66.068  1.00  0.00            
ATOM    635  AM2 DBG Q 120      75.204  66.976  64.918  1.00  0.00            
ATOM    636  T1A DBG Q 120      78.954  70.026  64.518  1.00  0.00            
ATOM    637  C2A DBG Q 120      76.554  70.276  61.368  1.00  0.00           C
ATOM    638  C3A DBG Q 120      72.554  69.926  61.768  1.00  0.00           C
ATOM    639  C4A DBG Q 120      67.704  70.526  60.968  1.00  0.00           C
ATOM    640  C1B DBG Q 120      73.854  64.526  62.168  1.00  0.00           C
ATOM    641  C2B DBG Q 120      72.804  63.576  58.618  1.00  0.00           C
ATOM    642  C3B DBG Q 120      73.854  62.826  55.318  1.00  0.00           C
ATOM    643  C4B DBG Q 120      75.904  63.426  52.018  1.00  0.00           C
ATOM    644  C5B DBG Q 120      78.354  64.376  48.418  1.00  0.00           C
ATOM    645  GM1 DBG R 121      54.304  69.326  66.018  1.00  0.00            
ATOM    646  GM2 DBG R 121      56.004  72.276  65.218  1.00  0.00            
ATOM    647  GM3 DBG R 121      57.154  70.076  66.268  1.00  0.00            
ATOM    648  GM4 DBG R 121      59.504  71.976  67.868  1.00  0.00            
ATOM    649  GM5 DBG R 121      60.404  68.826  65.818  1.00  0.00            
ATOM    650  GM6 DBG R 121      61.804  70.026  68.118  1.00  0.00            
ATOM    651  GM7 DBG R 121      62.354  69.476  71.768  1.00  0.00            
ATOM    652  GM8 DBG R 121      63.704  65.626  67.768  1.00  0.00            
ATOM    653  GM9 DBG R 121      64.854  67.226  70.818  1.00  0.00            
ATOM    654 0GM1 DBG R 121      65.454  68.576  73.418  1.00  0.00            
ATOM    655 1GM1 DBG R 121      68.504  66.976  71.418  1.00  0.00            
ATOM    656 2GM1 DBG R 121      67.904  67.676  74.268  1.00  0.00            
ATOM    657 3GM1 DBG R 121      64.304  72.226  69.718  1.00  0.00            
ATOM    658 4GM1 DBG R 121      64.754  74.376  67.068  1.00  0.00            
ATOM    659 5GM1 DBG R 121      65.554  70.926  66.368  1.00  0.00            
ATOM    660 6GM1 DBG R 121      67.154  73.226  65.218  1.00  0.00            
ATOM    661 7GM1 DBG R 121      67.354  68.926  67.118  1.00  0.00            
ATOM    662  AM1 DBG R 121      57.604  68.376  61.468  1.00  0.00            
ATOM    663  AM2 DBG R 121      57.904  70.826  60.818  1.00  0.00            
ATOM    664  T1A DBG R 121      59.604  66.376  61.168  1.00  0.00            
ATOM    665  C2A DBG R 121      61.104  68.026  57.868  1.00  0.00           C
ATOM    666  C3A DBG R 121      61.654  70.476  54.018  1.00  0.00           C
ATOM    667  C4A DBG R 121      62.554  72.626  50.568  1.00  0.00           C
ATOM    668  C1B DBG R 121      59.654  73.626  59.168  1.00  0.00           C
ATOM    669  C2B DBG R 121      59.154  76.126  55.518  1.00  0.00           C
ATOM    670  C3B DBG R 121      57.904  80.076  53.518  1.00  0.00           C
ATOM    671  C4B DBG R 121      58.954  82.176  50.468  1.00  0.00           C
ATOM    672  C5B DBG R 121      57.904  82.426  46.418  1.00  0.00           C
ATOM    673  GM1 DBG S 122      59.304 103.676  59.318  1.00  0.00            
ATOM    674  GM2 DBG S 122      58.354 101.126  61.518  1.00  0.00            
ATOM    675  GM3 DBG S 122      56.454 103.426  60.668  1.00  0.00            
ATOM    676  GM4 DBG S 122      54.504 102.026  63.468  1.00  0.00            
ATOM    677  GM5 DBG S 122      52.004 103.126  60.718  1.00  0.00            
ATOM    678  GM6 DBG S 122      51.804 103.326  63.718  1.00  0.00            
ATOM    679  GM7 DBG S 122      52.254 106.076  66.068  1.00  0.00            
ATOM    680  GM8 DBG S 122      48.704 105.526  61.618  1.00  0.00            
ATOM    681  GM9 DBG S 122      49.504 107.626  64.618  1.00  0.00            
ATOM    682 0GM1 DBG S 122      50.054 108.726  67.368  1.00  0.00            
ATOM    683 1GM1 DBG S 122      46.504 107.176  67.068  1.00  0.00            
ATOM    684 2GM1 DBG S 122      48.104 109.076  69.068  1.00  0.00            
ATOM    685 3GM1 DBG S 122      51.104 102.426  67.268  1.00  0.00            
ATOM    686 4GM1 DBG S 122      51.454  99.126  66.368  1.00  0.00            
ATOM    687 5GM1 DBG S 122      48.504 100.776  64.918  1.00  0.00            
ATOM    688 6GM1 DBG S 122      48.504  97.826  66.968  1.00  0.00            
ATOM    689 7GM1 DBG S 122      46.304 102.526  64.968  1.00  0.00            
ATOM    690  AM1 DBG S 122      54.504 105.926  56.868  1.00  0.00            
ATOM    691  AM2 DBG S 122      55.304 103.726  55.518  1.00  0.00            
ATOM    692  T1A DBG S 122      54.304 108.326  55.168  1.00  0.00            
ATOM    693  C2A DBG S 122      57.454 107.676  51.918  1.00  0.00           C
ATOM    694  C3A DBG S 122      61.554 105.976  49.918  1.00  0.00           C
ATOM    695  C4A DBG S 122      63.154 102.576  47.918  1.00  0.00           C
ATOM    696  C1B DBG S 122      57.354 102.926  52.718  1.00  0.00           C
ATOM    697  C2B DBG S 122      57.954 100.926  48.568  1.00  0.00           C
ATOM    698  C3B DBG S 122      56.804  96.126  47.268  1.00  0.00           C
ATOM    699  C4B DBG S 122      56.454  91.726  45.968  1.00  0.00           C
ATOM    700  C5B DBG S 122      57.454  89.376  42.918  1.00  0.00           C
ATOM    701  GM1 DBG T 123      85.204  97.776  65.868  1.00  0.00            
ATOM    702  GM2 DBG T 123      86.904  96.876  68.868  1.00  0.00            
ATOM    703  GM3 DBG T 123      86.554  94.976  66.418  1.00  0.00            
ATOM    704  GM4 DBG T 123      86.554  92.176  68.668  1.00  0.00            
ATOM    705  GM5 DBG T 123      88.504  91.726  65.318  1.00  0.00            
ATOM    706  GM6 DBG T 123      86.804  89.826  66.818  1.00  0.00            
ATOM    707  GM7 DBG T 123      83.604  88.626  66.568  1.00  0.00            
ATOM    708  GM8 DBG T 123      87.904  88.626  62.818  1.00  0.00            
ATOM    709  GM9 DBG T 123      84.854  86.576  63.668  1.00  0.00            
ATOM    710 0GM1 DBG T 123      82.504  85.526  65.218  1.00  0.00            
ATOM    711 1GM1 DBG T 123      85.754  83.226  65.218  1.00  0.00            
ATOM    712 2GM1 DBG T 123      82.804  82.926  65.618  1.00  0.00            
ATOM    713 3GM1 DBG T 123      86.204  87.176  69.268  1.00  0.00            
ATOM    714 4GM1 DBG T 123      88.704  88.126  71.518  1.00  0.00            
ATOM    715 5GM1 DBG T 123      89.854  87.226  68.218  1.00  0.00            
ATOM    716 6GM1 DBG T 123      91.354  86.126  71.268  1.00  0.00            
ATOM    717 7GM1 DBG T 123      89.854  85.726  66.268  1.00  0.00            
ATOM    718  AM1 DBG T 123      82.604  92.976  63.718  1.00  0.00            
ATOM    719  AM2 DBG T 123      84.404  92.076  62.168  1.00  0.00            
ATOM    720  T1A DBG T 123      79.754  92.676  63.618  1.00  0.00            
ATOM    721  C2A DBG T 123      78.754  93.326  59.468  1.00  0.00           C
ATOM    722  C3A DBG T 123      81.654  92.576  55.668  1.00  0.00           C
ATOM    723  C4A DBG T 123      83.154  91.526  50.968  1.00  0.00           C
ATOM    724  C1B DBG T 123      85.554  92.076  58.568  1.00  0.00           C
ATOM    725  C2B DBG T 123      86.704  92.926  54.518  1.00  0.00           C
ATOM    726  C3B DBG T 123      88.354  91.276  51.168  1.00  0.00           C
ATOM    727  C4B DBG T 123      89.854  89.226  48.468  1.00  0.00           C
ATOM    728  C5B DBG T 123      93.354  86.676  48.968  1.00  0.00           C
ATOM    729  GM1 DBG U 124      90.654 103.176  63.168  1.00  0.00            
ATOM    730  GM2 DBG U 124      88.504 102.476  66.118  1.00  0.00            
ATOM    731  GM3 DBG U 124      91.354 101.526  65.618  1.00  0.00            
ATOM    732  GM4 DBG U 124      90.854  99.376  68.468  1.00  0.00            
ATOM    733  GM5 DBG U 124      93.604 101.976  69.068  1.00  0.00            
ATOM    734  GM6 DBG U 124      92.454  99.776  70.968  1.00  0.00            
ATOM    735  GM7 DBG U 124      93.704  96.476  71.518  1.00  0.00            
ATOM    736  GM8 DBG U 124      95.854 101.076  74.168  1.00  0.00            
ATOM    737  GM9 DBG U 124      95.404  97.526  74.218  1.00  0.00            
ATOM    738 0GM1 DBG U 124      94.754  94.626  73.918  1.00  0.00            
ATOM    739 1GM1 DBG U 124      93.604  95.826  77.468  1.00  0.00            
ATOM    740 2GM1 DBG U 124      93.404  93.076  75.618  1.00  0.00            
ATOM    741 3GM1 DBG U 124      89.854  97.876  73.068  1.00  0.00            
ATOM    742 4GM1 DBG U 124      87.604 100.476  72.468  1.00  0.00            
ATOM    743 5GM1 DBG U 124      90.454 101.326  74.568  1.00  0.00            
ATOM    744 6GM1 DBG U 124      86.904 102.226  75.318  1.00  0.00            
ATOM    745 7GM1 DBG U 124      91.804 100.576  76.568  1.00  0.00            
ATOM    746  AM1 DBG U 124      89.204  97.776  63.218  1.00  0.00            
ATOM    747  AM2 DBG U 124      91.804  98.326  62.018  1.00  0.00            
ATOM    748  T1A DBG U 124      87.704  96.076  61.418  1.00  0.00            
ATOM    749  C2A DBG U 124      89.404  95.676  58.168  1.00  0.00           C
ATOM    750  C3A DBG U 124      91.454  98.676  56.018  1.00  0.00           C
ATOM    751  C4A DBG U 124      92.904 102.676  54.468  1.00  0.00           C
ATOM    752  C1B DBG U 124      94.854  99.476  60.218  1.00  0.00           C
ATOM    753  C2B DBG U 124      97.104 103.326  58.918  1.00  0.00           C
ATOM    754  C3B DBG U 124     101.254 104.426  57.018  1.00  0.00           C
ATOM    755  C4B DBG U 124     102.404 101.526  53.818  1.00  0.00           C
ATOM    756  C5B DBG U 124     105.304  98.776  53.468  1.00  0.00           C
ATOM    757  GM1 DBG V 125     120.854  95.226  60.018  1.00  0.00            
ATOM    758  GM2 DBG V 125     121.304  92.776  62.518  1.00  0.00            
ATOM    759  GM3 DBG V 125     122.204  95.626  62.818  1.00  0.00            
ATOM    760  GM4 DBG V 125     124.404  94.076  65.218  1.00  0.00            
ATOM    761  GM5 DBG V 125     124.454  97.976  65.418  1.00  0.00            
ATOM    762  GM6 DBG V 125     126.554  95.926  66.268  1.00  0.00            
ATOM    763  GM7 DBG V 125     129.604  95.126  64.268  1.00  0.00            
ATOM    764  GM8 DBG V 125     128.104 100.326  65.968  1.00  0.00            
ATOM    765  GM9 DBG V 125     130.854  98.176  64.968  1.00  0.00            
ATOM    766 0GM1 DBG V 125     133.104  96.476  63.968  1.00  0.00            
ATOM    767 1GM1 DBG V 125     133.254  98.276  67.468  1.00  0.00            
ATOM    768 2GM1 DBG V 125     135.254  96.776  65.618  1.00  0.00            
ATOM    769 3GM1 DBG V 125     128.704  93.876  68.218  1.00  0.00            
ATOM    770 4GM1 DBG V 125     126.004  93.226  70.318  1.00  0.00            
ATOM    771 5GM1 DBG V 125     127.254  96.676  70.418  1.00  0.00            
ATOM    772 6GM1 DBG V 125     126.454  94.576  73.068  1.00  0.00            
ATOM    773 7GM1 DBG V 125     129.604  98.026  70.468  1.00  0.00            
ATOM    774  AM1 DBG V 125     126.354  97.126  60.718  1.00  0.00            
ATOM    775  AM2 DBG V 125     125.104  99.526  59.918  1.00  0.00            
ATOM    776  T1A DBG V 125     128.404  95.626  59.518  1.00  0.00            
ATOM    777  C2A DBG V 125     129.954  96.926  55.618  1.00  0.00           C
ATOM    778  C3A DBG V 125     129.254  99.826  53.118  1.00  0.00           C
ATOM    779  C4A DBG V 125     127.554 104.626  51.318  1.00  0.00           C
ATOM    780  C1B DBG V 125     121.754 100.376  59.818  1.00  0.00           C
ATOM    781  C2B DBG V 125     118.704 102.826  60.468  1.00  0.00           C
ATOM    782  C3B DBG V 125     115.804 103.376  57.768  1.00  0.00           C
ATOM    783  C4B DBG V 125     112.254 101.876  54.968  1.00  0.00           C
ATOM    784  C5B DBG V 125     110.954 105.026  51.518  1.00  0.00           C
ATOM    785  GM1 DBG W 126      96.204  83.026  64.318  1.00  0.00            
ATOM    786  GM2 DBG W 126      94.854  84.076  67.618  1.00  0.00            
ATOM    787  GM3 DBG W 126      94.754  85.726  65.018  1.00  0.00            
ATOM    788  GM4 DBG W 126      94.954  88.176  67.518  1.00  0.00            
ATOM    789  GM5 DBG W 126      92.704  88.976  64.418  1.00  0.00            
ATOM    790  GM6 DBG W 126      94.304  90.876  66.318  1.00  0.00            
ATOM    791  GM7 DBG W 126      97.254  92.676  66.318  1.00  0.00            
ATOM    792  GM8 DBG W 126      92.704  93.676  63.068  1.00  0.00            
ATOM    793  GM9 DBG W 126      95.754  94.926  63.868  1.00  0.00            
ATOM    794 0GM1 DBG W 126      98.504  96.076  64.318  1.00  0.00            
ATOM    795 1GM1 DBG W 126      95.404  98.126  65.718  1.00  0.00            
ATOM    796 2GM1 DBG W 126      98.704  98.676  64.818  1.00  0.00            
ATOM    797 3GM1 DBG W 126      95.204  92.626  69.418  1.00  0.00            
ATOM    798 4GM1 DBG W 126      93.154  90.626  71.418  1.00  0.00            
ATOM    799 5GM1 DBG W 126      91.454  92.526  68.818  1.00  0.00            
ATOM    800 6GM1 DBG W 126      90.304  92.626  71.918  1.00  0.00            
ATOM    801 7GM1 DBG W 126      91.654  94.926  67.418  1.00  0.00            
ATOM    802  AM1 DBG W 126      94.054  85.776  59.918  1.00  0.00            
ATOM    803  AM2 DBG W 126      91.354  86.026  60.218  1.00  0.00            
ATOM    804  T1A DBG W 126      95.304  86.126  57.568  1.00  0.00            
ATOM    805  C2A DBG W 126      93.504  85.376  53.768  1.00  0.00           C
ATOM    806  C3A DBG W 126      89.404  85.976  53.218  1.00  0.00           C
ATOM    807  C4A DBG W 126      86.554  88.276  54.768  1.00  0.00           C
ATOM    808  C1B DBG W 126      88.054  85.726  58.618  1.00  0.00           C
ATOM    809  C2B DBG W 126      84.154  84.126  55.818  1.00  0.00           C
ATOM    810  C3B DBG W 126      81.654  81.626  52.768  1.00  0.00           C
ATOM    811  C4B DBG W 126      79.304  78.626  51.468  1.00  0.00           C
ATOM    812  C5B DBG W 126      75.554  77.476  48.018  1.00  0.00           C
ATOM    813  GM1 DBG X 127     134.354 118.876  66.968  1.00  0.00            
ATOM    814  GM2 DBG X 127     137.704 119.876  66.618  1.00  0.00            
ATOM    815  GM3 DBG X 127     136.704 117.326  65.668  1.00  0.00            
ATOM    816  GM4 DBG X 127     139.954 116.426  67.068  1.00  0.00            
ATOM    817  GM5 DBG X 127     139.104 114.676  63.718  1.00  0.00            
ATOM    818  GM6 DBG X 127     140.404 113.626  66.068  1.00  0.00            
ATOM    819  GM7 DBG X 127     139.304 112.176  69.118  1.00  0.00            
ATOM    820  GM8 DBG X 127     138.604 109.626  64.068  1.00  0.00            
ATOM    821  GM9 DBG X 127     139.004 108.976  67.468  1.00  0.00            
ATOM    822 0GM1 DBG X 127     139.704 108.926  70.368  1.00  0.00            
ATOM    823 1GM1 DBG X 127     139.904 105.276  68.918  1.00  0.00            
ATOM    824 2GM1 DBG X 127     139.654 106.726  71.918  1.00  0.00            
ATOM    825 3GM1 DBG X 127     142.854 112.426  68.568  1.00  0.00            
ATOM    826 4GM1 DBG X 127     145.004 114.826  67.318  1.00  0.00            
ATOM    827 5GM1 DBG X 127     144.054 112.226  64.968  1.00  0.00            
ATOM    828 6GM1 DBG X 127     147.254 113.876  65.368  1.00  0.00            
ATOM    829 7GM1 DBG X 127     143.704 109.376  64.668  1.00  0.00            
ATOM    830  AM1 DBG X 127     133.954 114.226  63.518  1.00  0.00            
ATOM    831  AM2 DBG X 127     133.254 115.976  61.468  1.00  0.00            
ATOM    832  T1A DBG X 127     134.104 111.326  62.618  1.00  0.00            
ATOM    833  C2A DBG X 127     137.404 110.526  59.568  1.00  0.00           C
ATOM    834  C3A DBG X 127     138.254 111.526  56.068  1.00  0.00           C
ATOM    835  C4A DBG X 127     137.004 114.126  52.768  1.00  0.00           C
ATOM    836  C1B DBG X 127     132.504 114.026  58.468  1.00  0.00           C
ATOM    837  C2B DBG X 127     129.704 113.726  54.318  1.00  0.00           C
ATOM    838  C3B DBG X 127     126.004 113.076  51.118  1.00  0.00           C
ATOM    839  C4B DBG X 127     124.304 109.626  50.018  1.00  0.00           C
ATOM    840  C5B DBG X 127     123.054 106.726  52.218  1.00  0.00           C
ATOM    841  GM1 DBG Y 128     154.304 103.726  59.068  1.00  0.00            
ATOM    842  GM2 DBG Y 128     157.654 103.876  60.768  1.00  0.00            
ATOM    843  GM3 DBG Y 128     155.254 102.126  61.318  1.00  0.00            
ATOM    844  GM4 DBG Y 128     155.754 101.976  65.068  1.00  0.00            
ATOM    845  GM5 DBG Y 128     155.354  98.676  63.018  1.00  0.00            
ATOM    846  GM6 DBG Y 128     154.804  99.226  65.818  1.00  0.00            
ATOM    847  GM7 DBG Y 128     152.354 100.076  67.618  1.00  0.00            
ATOM    848  GM8 DBG Y 128     152.304  95.376  64.318  1.00  0.00            
ATOM    849  GM9 DBG Y 128     150.954  96.826  67.318  1.00  0.00            
ATOM    850 0GM1 DBG Y 128     149.254  98.176  69.368  1.00  0.00            
ATOM    851 1GM1 DBG Y 128     148.804  94.276  68.768  1.00  0.00            
ATOM    852 2GM1 DBG Y 128     147.204  96.776  70.468  1.00  0.00            
ATOM    853 3GM1 DBG Y 128     155.904  99.076  69.318  1.00  0.00            
ATOM    854 4GM1 DBG Y 128     159.054  99.676  68.068  1.00  0.00            
ATOM    855 5GM1 DBG Y 128     157.604  96.426  67.168  1.00  0.00            
ATOM    856 6GM1 DBG Y 128     160.954  97.026  67.618  1.00  0.00            
ATOM    857 7GM1 DBG Y 128     156.204  94.326  68.068  1.00  0.00            
ATOM    858  AM1 DBG Y 128     156.854  98.726  58.268  1.00  0.00            
ATOM    859  AM2 DBG Y 128     158.704 100.476  57.168  1.00  0.00            
ATOM    860  T1A DBG Y 128     156.304  96.376  56.918  1.00  0.00            
ATOM    861  C2A DBG Y 128     156.554  98.626  52.968  1.00  0.00           C
ATOM    862  C3A DBG Y 128     156.254 100.826  49.768  1.00  0.00           C
ATOM    863  C4A DBG Y 128     156.754 101.626  45.818  1.00  0.00           C
ATOM    864  C1B DBG Y 128     160.804 101.326  54.168  1.00  0.00           C
ATOM    865  C2B DBG Y 128     161.954 101.226  49.218  1.00  0.00           C
ATOM    866  C3B DBG Y 128     162.404 100.326  44.668  1.00  0.00           C
ATOM    867  C4B DBG Y 128     164.204 100.676  41.018  1.00  0.00           C
ATOM    868  C5B DBG Y 128     167.004  97.976  39.618  1.00  0.00           C
ATOM    869  GM1 DBG Z 129      70.904  84.126  67.818  1.00  0.00            
ATOM    870  GM2 DBG Z 129      73.954  85.776  68.018  1.00  0.00            
ATOM    871  GM3 DBG Z 129      73.054  83.276  69.768  1.00  0.00            
ATOM    872  GM4 DBG Z 129      76.104  83.876  71.418  1.00  0.00            
ATOM    873  GM5 DBG Z 129      74.654  80.276  71.718  1.00  0.00            
ATOM    874  GM6 DBG Z 129      76.904  81.726  73.318  1.00  0.00            
ATOM    875  GM7 DBG Z 129      78.154  83.026  76.168  1.00  0.00            
ATOM    876  GM8 DBG Z 129      75.404  78.026  75.568  1.00  0.00            
ATOM    877  GM9 DBG Z 129      77.354  79.976  77.868  1.00  0.00            
ATOM    878 0GM1 DBG Z 129      79.304  81.376  79.668  1.00  0.00            
ATOM    879 1GM1 DBG Z 129      78.504  77.726  80.868  1.00  0.00            
ATOM    880 2GM1 DBG Z 129      79.504  80.376  82.168  1.00  0.00            
ATOM    881 3GM1 DBG Z 129      80.754  82.326  72.918  1.00  0.00            
ATOM    882 4GM1 DBG Z 129      80.554  80.576  69.918  1.00  0.00            
ATOM    883 5GM1 DBG Z 129      79.854  78.626  72.918  1.00  0.00            
ATOM    884 6GM1 DBG Z 129      81.704  77.526  69.868  1.00  0.00            
ATOM    885 7GM1 DBG Z 129      80.854  77.476  75.168  1.00  0.00            
ATOM    886  AM1 DBG Z 129      75.654  80.926  66.568  1.00  0.00            
ATOM    887  AM2 DBG Z 129      77.504  82.976  66.268  1.00  0.00            
ATOM    888  T1A DBG Z 129      76.004  79.176  64.418  1.00  0.00            
ATOM    889  C2A DBG Z 129      76.554  79.026  61.118  1.00  0.00           C
ATOM    890  C3A DBG Z 129      79.854  80.376  58.518  1.00  0.00           C
ATOM    891  C4A DBG Z 129      82.804  83.276  60.368  1.00  0.00           C
ATOM    892  C1B DBG Z 129      78.404  83.826  62.668  1.00  0.00           C
ATOM    893  C2B DBG Z 129      76.904  84.676  59.318  1.00  0.00           C
ATOM    894  C3B DBG Z 129      73.154  85.326  56.018  1.00  0.00           C
ATOM    895  C4B DBG Z 129      71.354  84.476  52.518  1.00  0.00           C
ATOM    896  C5B DBG Z 129      69.304  83.926  49.118  1.00  0.00           C
ATOM    897  GM1 DBG   130     118.654  89.676  64.868  1.00  0.00            
ATOM    898  GM2 DBG   130     115.454  88.226  65.618  1.00  0.00            
ATOM    899  GM3 DBG   130     116.404  90.576  66.668  1.00  0.00            
ATOM    900  GM4 DBG   130     114.004  89.276  68.968  1.00  0.00            
ATOM    901  GM5 DBG   130     113.554  93.026  68.068  1.00  0.00            
ATOM    902  GM6 DBG   130     112.354  91.276  70.418  1.00  0.00            
ATOM    903  GM7 DBG   130     113.404  91.076  73.618  1.00  0.00            
ATOM    904  GM8 DBG   130     112.004  95.726  70.668  1.00  0.00            
ATOM    905  GM9 DBG   130     112.404  94.276  74.068  1.00  0.00            
ATOM    906 0GM1 DBG   130     112.354  92.826  76.668  1.00  0.00            
ATOM    907 1GM1 DBG   130     111.054  96.526  76.818  1.00  0.00            
ATOM    908 2GM1 DBG   130     112.954  94.576  78.618  1.00  0.00            
ATOM    909 3GM1 DBG   130     110.554  88.676  72.268  1.00  0.00            
ATOM    910 4GM1 DBG   130     108.404  87.676  69.768  1.00  0.00            
ATOM    911 5GM1 DBG   130     108.204  91.176  70.668  1.00  0.00            
ATOM    912 6GM1 DBG   130     105.654  89.676  69.718  1.00  0.00            
ATOM    913 7GM1 DBG   130     107.654  93.076  72.668  1.00  0.00            
ATOM    914  AM1 DBG   130     115.204  94.226  63.818  1.00  0.00            
ATOM    915  AM2 DBG   130     114.454  92.176  62.168  1.00  0.00            
ATOM    916  T1A DBG   130     115.404  96.826  62.318  1.00  0.00            
ATOM    917  C2A DBG   130     117.104  98.576  58.968  1.00  0.00           C
ATOM    918  C3A DBG   130     114.604  97.376  55.268  1.00  0.00           C
ATOM    919  C4A DBG   130     113.704  93.476  52.918  1.00  0.00           C
ATOM    920  C1B DBG   130     113.704  93.026  58.668  1.00  0.00           C
ATOM    921  C2B DBG   130     110.654  94.626  56.918  1.00  0.00           C
ATOM    922  C3B DBG   130     110.004  97.176  52.968  1.00  0.00           C
ATOM    923  C4B DBG   130     107.454  97.776  48.868  1.00  0.00           C
ATOM    924  C5B DBG   130     104.854  97.126  45.668  1.00  0.00           C
ATOM    925  GM1 DBG   131      47.404  61.126  60.168  1.00  0.00            
ATOM    926  GM2 DBG   131      43.804  60.876  60.318  1.00  0.00            
ATOM    927  GM3 DBG   131      45.604  63.226  60.968  1.00  0.00            
ATOM    928  GM4 DBG   131      42.404  64.426  62.518  1.00  0.00            
ATOM    929  GM5 DBG   131      45.304  67.026  62.818  1.00  0.00            
ATOM    930  GM6 DBG   131      43.254  66.176  64.818  1.00  0.00            
ATOM    931  GM7 DBG   131      43.304  64.026  67.418  1.00  0.00            
ATOM    932  GM8 DBG   131      46.104  69.026  67.118  1.00  0.00            
ATOM    933  GM9 DBG   131      44.804  66.676  69.468  1.00  0.00            
ATOM    934 0GM1 DBG   131      42.804  65.426  71.318  1.00  0.00            
ATOM    935 1GM1 DBG   131      43.604  68.926  72.918  1.00  0.00            
ATOM    936 2GM1 DBG   131      42.354  66.026  73.868  1.00  0.00            
ATOM    937 3GM1 DBG   131      40.254  65.676  66.968  1.00  0.00            
ATOM    938 4GM1 DBG   131      38.354  66.976  64.368  1.00  0.00            
ATOM    939 5GM1 DBG   131      40.604  69.376  66.018  1.00  0.00            
ATOM    940 6GM1 DBG   131      37.304  69.826  65.068  1.00  0.00            
ATOM    941 7GM1 DBG   131      41.554  70.526  68.068  1.00  0.00            
ATOM    942  AM1 DBG   131      45.554  65.126  56.418  1.00  0.00            
ATOM    943  AM2 DBG   131      43.154  64.126  56.468  1.00  0.00            
ATOM    944  T1A DBG   131      46.054  67.226  54.668  1.00  0.00            
ATOM    945  C2A DBG   131      45.054  65.976  49.868  1.00  0.00           C
ATOM    946  C3A DBG   131      42.304  65.676  47.068  1.00  0.00           C
ATOM    947  C4A DBG   131      39.004  64.626  45.768  1.00  0.00           C
ATOM    948  C1B DBG   131      41.704  64.226  53.168  1.00  0.00           C
ATOM    949  C2B DBG   131      38.154  65.476  50.868  1.00  0.00           C
ATOM    950  C3B DBG   131      36.254  69.526  49.118  1.00  0.00           C
ATOM    951  C4B DBG   131      35.754  73.026  47.318  1.00  0.00           C
ATOM    952  C5B DBG   131      34.454  75.176  44.768  1.00  0.00           C
ATOM    953  GM1 DBG   132     125.954 119.076  59.918  1.00  0.00            
ATOM    954  GM2 DBG   132     123.354 117.026  60.668  1.00  0.00            
ATOM    955  GM3 DBG   132     123.754 120.026  61.868  1.00  0.00            
ATOM    956  GM4 DBG   132     123.604 118.026  65.018  1.00  0.00            
ATOM    957  GM5 DBG   132     122.454 121.726  65.368  1.00  0.00            
ATOM    958  GM6 DBG   132     123.804 119.976  67.268  1.00  0.00            
ATOM    959  GM7 DBG   132     127.204 119.576  68.568  1.00  0.00            
ATOM    960  GM8 DBG   132     124.354 124.476  69.368  1.00  0.00            
ATOM    961  GM9 DBG   132     126.404 122.026  71.018  1.00  0.00            
ATOM    962 0GM1 DBG   132     128.054 119.876  72.318  1.00  0.00            
ATOM    963 1GM1 DBG   132     125.204 121.026  74.768  1.00  0.00            
ATOM    964 2GM1 DBG   132     128.054 119.376  74.968  1.00  0.00            
ATOM    965 3GM1 DBG   132     123.904 117.626  70.018  1.00  0.00            
ATOM    966 4GM1 DBG   132     121.054 115.976  68.918  1.00  0.00            
ATOM    967 5GM1 DBG   132     120.554 119.426  69.918  1.00  0.00            
ATOM    968 6GM1 DBG   132     118.204 117.426  70.268  1.00  0.00            
ATOM    969 7GM1 DBG   132     121.254 121.176  71.518  1.00  0.00            
ATOM    970  AM1 DBG   132     121.304 121.976  57.968  1.00  0.00            
ATOM    971  AM2 DBG   132     119.804 119.826  58.318  1.00  0.00            
ATOM    972  T1A DBG   132     120.804 124.076  56.218  1.00  0.00            
ATOM    973  C2A DBG   132     116.754 123.226  54.218  1.00  0.00           C
ATOM    974  C3A DBG   132     113.104 121.426  51.168  1.00  0.00           C
ATOM    975  C4A DBG   132     111.104 117.226  49.818  1.00  0.00           C
ATOM    976  C1B DBG   132     118.804 118.476  55.068  1.00  0.00           C
ATOM    977  C2B DBG   132     117.554 115.126  52.768  1.00  0.00           C
ATOM    978  C3B DBG   132     116.254 116.176  48.768  1.00  0.00           C
ATOM    979  C4B DBG   132     113.054 115.676  44.918  1.00  0.00           C
ATOM    980  C5B DBG   132     112.754 117.776  40.768  1.00  0.00           C
ATOM    981  GM1 DBG   133      37.354  92.126  57.168  1.00  0.00            
ATOM    982  GM2 DBG   133      35.704  94.376  59.318  1.00  0.00            
ATOM    983  GM3 DBG   133      38.204  95.026  57.518  1.00  0.00            
ATOM    984  GM4 DBG   133      39.704  97.276  59.768  1.00  0.00            
ATOM    985  GM5 DBG   133      41.254  97.626  56.268  1.00  0.00            
ATOM    986  GM6 DBG   133      42.454  97.576  58.818  1.00  0.00            
ATOM    987  GM7 DBG   133      44.354  94.726  60.268  1.00  0.00            
ATOM    988  GM8 DBG   133      45.804  97.926  55.818  1.00  0.00            
ATOM    989  GM9 DBG   133      47.254  96.426  58.918  1.00  0.00            
ATOM    990 0GM1 DBG   133      48.704  94.876  61.018  1.00  0.00            
ATOM    991 1GM1 DBG   133      50.054  98.526  61.118  1.00  0.00            
ATOM    992 2GM1 DBG   133      50.554  95.726  62.718  1.00  0.00            
ATOM    993 3GM1 DBG   133      44.104  98.476  62.118  1.00  0.00            
ATOM    994 4GM1 DBG   133      42.004 101.226  62.268  1.00  0.00            
ATOM    995 5GM1 DBG   133      44.454 101.226  59.568  1.00  0.00            
ATOM    996 6GM1 DBG   133      43.204 103.926  61.218  1.00  0.00            
ATOM    997 7GM1 DBG   133      46.954 101.376  58.968  1.00  0.00            
ATOM    998  AM1 DBG   133      39.054  94.626  52.368  1.00  0.00            
ATOM    999  AM2 DBG   133      37.354  96.976  52.868  1.00  0.00            
ATOM   1000  T1A DBG   133      40.704  94.626  50.068  1.00  0.00            
ATOM   1001  C2A DBG   133      40.404  96.976  45.868  1.00  0.00           C
ATOM   1002  C3A DBG   133      38.754 101.776  46.418  1.00  0.00           C
ATOM   1003  C4A DBG   133      36.854 106.026  47.918  1.00  0.00           C
ATOM   1004  C1B DBG   133      36.704  98.176  49.518  1.00  0.00           C
ATOM   1005  C2B DBG   133      34.404  99.976  46.318  1.00  0.00           C
ATOM   1006  C3B DBG   133      33.154 100.876  41.368  1.00  0.00           C
ATOM   1007  C4B DBG   133      35.954  99.226  37.568  1.00  0.00           C
ATOM   1008  C5B DBG   133      36.104  95.676  33.918  1.00  0.00           C
ATOM   1009  GM1 DBG   134     123.054  88.626  64.568  1.00  0.00            
ATOM   1010  GM2 DBG   134     125.804  86.276  64.818  1.00  0.00            
ATOM   1011  GM3 DBG   134     125.654  89.276  66.218  1.00  0.00            
ATOM   1012  GM4 DBG   134     129.354  89.226  65.618  1.00  0.00            
ATOM   1013  GM5 DBG   134     128.604  88.676  69.418  1.00  0.00            
ATOM   1014  GM6 DBG   134     131.154  89.826  67.968  1.00  0.00            
ATOM   1015  GM7 DBG   134     133.204  92.626  67.468  1.00  0.00            
ATOM   1016  GM8 DBG   134     130.704  90.976  72.318  1.00  0.00            
ATOM   1017  GM9 DBG   134     133.054  93.276  70.968  1.00  0.00            
ATOM   1018 0GM1 DBG   134     135.304  95.076  70.168  1.00  0.00            
ATOM   1019 1GM1 DBG   134     135.604  93.426  73.768  1.00  0.00            
ATOM   1020 2GM1 DBG   134     137.054  95.676  72.168  1.00  0.00            
ATOM   1021 3GM1 DBG   134     134.354  88.926  67.018  1.00  0.00            
ATOM   1022 4GM1 DBG   134     133.504  85.576  67.318  1.00  0.00            
ATOM   1023 5GM1 DBG   134     133.754  87.426  70.468  1.00  0.00            
ATOM   1024 6GM1 DBG   134     134.354  84.426  70.368  1.00  0.00            
ATOM   1025 7GM1 DBG   134     135.504  88.926  71.818  1.00  0.00            
ATOM   1026  AM1 DBG   134     127.354  88.726  61.068  1.00  0.00            
ATOM   1027  AM2 DBG   134     126.354  91.326  61.418  1.00  0.00            
ATOM   1028  T1A DBG   134     128.804  88.676  58.468  1.00  0.00            
ATOM   1029  C2A DBG   134     127.604  89.326  53.868  1.00  0.00           C
ATOM   1030  C3A DBG   134     126.304  93.876  54.018  1.00  0.00           C
ATOM   1031  C4A DBG   134     123.154  96.726  55.918  1.00  0.00           C
ATOM   1032  C1B DBG   134     124.354  91.976  58.468  1.00  0.00           C
ATOM   1033  C2B DBG   134     121.804  91.476  54.868  1.00  0.00           C
ATOM   1034  C3B DBG   134     122.704  93.926  50.818  1.00  0.00           C
ATOM   1035  C4B DBG   134     121.604  96.826  47.968  1.00  0.00           C
ATOM   1036  C5B DBG   134     122.304 100.326  45.168  1.00  0.00           C
ATOM   1037  GM1 DBG   135     164.604  86.876  53.418  1.00  0.00            
ATOM   1038  GM2 DBG   135     162.704  85.426  56.268  1.00  0.00            
ATOM   1039  GM3 DBG   135     163.554  88.426  55.918  1.00  0.00            
ATOM   1040  GM4 DBG   135     164.104  88.176  59.418  1.00  0.00            
ATOM   1041  GM5 DBG   135     162.804  91.476  57.918  1.00  0.00            
ATOM   1042  GM6 DBG   135     164.704  91.026  60.068  1.00  0.00            
ATOM   1043  GM7 DBG   135     168.304  91.076  60.518  1.00  0.00            
ATOM   1044  GM8 DBG   135     164.904  95.276  58.718  1.00  0.00            
ATOM   1045  GM9 DBG   135     168.354  94.676  60.668  1.00  0.00            
ATOM   1046 0GM1 DBG   135     170.754  93.076  61.418  1.00  0.00            
ATOM   1047 1GM1 DBG   135     170.804  96.926  62.268  1.00  0.00            
ATOM   1048 2GM1 DBG   135     172.854  94.576  62.218  1.00  0.00            
ATOM   1049 3GM1 DBG   135     165.554  90.726  63.368  1.00  0.00            
ATOM   1050 4GM1 DBG   135     162.304  89.726  64.168  1.00  0.00            
ATOM   1051 5GM1 DBG   135     162.604  93.126  62.968  1.00  0.00            
ATOM   1052 6GM1 DBG   135     160.354  92.026  65.768  1.00  0.00            
ATOM   1053 7GM1 DBG   135     164.304  95.576  63.518  1.00  0.00            
ATOM   1054  AM1 DBG   135     167.104  91.676  55.718  1.00  0.00            
ATOM   1055  AM2 DBG   135     165.654  93.226  53.868  1.00  0.00            
ATOM   1056  T1A DBG   135     169.754  92.576  56.018  1.00  0.00            
ATOM   1057  C2A DBG   135     170.054  96.176  52.768  1.00  0.00           C
ATOM   1058  C3A DBG   135     170.054  98.626  48.568  1.00  0.00           C
ATOM   1059  C4A DBG   135     167.054 101.576  46.518  1.00  0.00           C
ATOM   1060  C1B DBG   135     166.004  92.776  50.168  1.00  0.00           C
ATOM   1061  C2B DBG   135     165.804  91.526  46.218  1.00  0.00           C
ATOM   1062  C3B DBG   135     166.254  93.226  42.418  1.00  0.00           C
ATOM   1063  C4B DBG   135     169.104  92.676  39.718  1.00  0.00           C
ATOM   1064  C5B DBG   135     172.254  95.176  37.068  1.00  0.00           C
ATOM   1065  GM1 DBG   136     148.154 112.426  60.418  1.00  0.00            
ATOM   1066  GM2 DBG   136     151.004 111.576  62.218  1.00  0.00            
ATOM   1067  GM3 DBG   136     148.304 110.076  62.618  1.00  0.00            
ATOM   1068  GM4 DBG   136     149.954 109.876  65.618  1.00  0.00            
ATOM   1069  GM5 DBG   136     147.654 106.876  64.718  1.00  0.00            
ATOM   1070  GM6 DBG   136     148.254 108.076  67.368  1.00  0.00            
ATOM   1071  GM7 DBG   136     146.954 110.026  69.268  1.00  0.00            
ATOM   1072  GM8 DBG   136     144.854 105.026  67.468  1.00  0.00            
ATOM   1073  GM9 DBG   136     144.854 107.276  70.368  1.00  0.00            
ATOM   1074 0GM1 DBG   136     145.404 108.976  72.768  1.00  0.00            
ATOM   1075 1GM1 DBG   136     144.454 105.176  73.218  1.00  0.00            
ATOM   1076 2GM1 DBG   136     144.704 107.476  74.868  1.00  0.00            
ATOM   1077 3GM1 DBG   136     150.454 108.426  70.368  1.00  0.00            
ATOM   1078 4GM1 DBG   136     153.354 107.526  68.668  1.00  0.00            
ATOM   1079 5GM1 DBG   136     150.654 105.026  68.568  1.00  0.00            
ATOM   1080 6GM1 DBG   136     154.754 104.326  69.118  1.00  0.00            
ATOM   1081 7GM1 DBG   136     148.704 103.676  69.618  1.00  0.00            
ATOM   1082  AM1 DBG   136     144.304 108.076  60.118  1.00  0.00            
ATOM   1083  AM2 DBG   136     146.454 107.326  58.668  1.00  0.00            
ATOM   1084  T1A DBG   136     141.754 107.926  58.818  1.00  0.00            
ATOM   1085  C2A DBG   136     141.654 108.476  54.768  1.00  0.00           C
ATOM   1086  C3A DBG   136     144.204 107.176  51.268  1.00  0.00           C
ATOM   1087  C4A DBG   136     146.404 107.376  47.268  1.00  0.00           C
ATOM   1088  C1B DBG   136     146.654 108.426  55.168  1.00  0.00           C
ATOM   1089  C2B DBG   136     148.504 109.576  51.118  1.00  0.00           C
ATOM   1090  C3B DBG   136     150.404 110.776  47.468  1.00  0.00           C
ATOM   1091  C4B DBG   136     150.654 108.926  45.118  1.00  0.00           C
ATOM   1092  C5B DBG   136     151.154 105.276  43.568  1.00  0.00           C
ATOM   1093  GM1 DBG   137      48.054  52.776  53.168  1.00  0.00            
ATOM   1094  GM2 DBG   137      44.804  52.226  54.368  1.00  0.00            
ATOM   1095  GM3 DBG   137      46.954  52.676  55.968  1.00  0.00            
ATOM   1096  GM4 DBG   137      44.454  51.376  58.168  1.00  0.00            
ATOM   1097  GM5 DBG   137      47.754  52.476  59.968  1.00  0.00            
ATOM   1098  GM6 DBG   137      45.704  50.526  60.768  1.00  0.00            
ATOM   1099  GM7 DBG   137      45.554  47.426  60.268  1.00  0.00            
ATOM   1100  GM8 DBG   137      49.754  49.976  63.118  1.00  0.00            
ATOM   1101  GM9 DBG   137      47.504  46.876  63.168  1.00  0.00            
ATOM   1102 0GM1 DBG   137      45.554  44.626  62.918  1.00  0.00            
ATOM   1103 1GM1 DBG   137      46.654  45.376  66.618  1.00  0.00            
ATOM   1104 2GM1 DBG   137      44.954  43.426  65.218  1.00  0.00            
ATOM   1105 3GM1 DBG   137      42.654  48.976  62.118  1.00  0.00            
ATOM   1106 4GM1 DBG   137      41.304  52.176  62.118  1.00  0.00            
ATOM   1107 5GM1 DBG   137      44.004  51.576  64.518  1.00  0.00            
ATOM   1108 6GM1 DBG   137      41.254  52.826  65.418  1.00  0.00            
ATOM   1109 7GM1 DBG   137      44.954  50.076  66.518  1.00  0.00            
ATOM   1110  AM1 DBG   137      51.904  51.126  57.118  1.00  0.00            
ATOM   1111  AM2 DBG   137      51.704  53.726  57.318  1.00  0.00            
ATOM   1112  T1A DBG   137      54.854  50.226  56.718  1.00  0.00            
ATOM   1113  C2A DBG   137      57.804  52.476  55.868  1.00  0.00           C
ATOM   1114  C3A DBG   137      59.654  57.026  55.968  1.00  0.00           C
ATOM   1115  C4A DBG   137      59.154  59.976  52.668  1.00  0.00           C
ATOM   1116  C1B DBG   137      54.604  55.926  56.218  1.00  0.00           C
ATOM   1117  C2B DBG   137      57.154  55.376  51.568  1.00  0.00           C
ATOM   1118  C3B DBG   137      55.554  56.126  46.468  1.00  0.00           C
ATOM   1119  C4B DBG   137      52.004  59.176  45.468  1.00  0.00           C
ATOM   1120  C5B DBG   137      47.754  58.626  43.368  1.00  0.00           C
ATOM   1121  GM1 DBG   138      62.154  52.726  64.768  1.00  0.00            
ATOM   1122  GM2 DBG   138      62.154  53.976  68.168  1.00  0.00            
ATOM   1123  GM3 DBG   138      62.804  55.626  65.618  1.00  0.00            
ATOM   1124  GM4 DBG   138      65.104  57.226  68.368  1.00  0.00            
ATOM   1125  GM5 DBG   138      64.504  59.626  65.368  1.00  0.00            
ATOM   1126  GM6 DBG   138      67.104  58.876  66.918  1.00  0.00            
ATOM   1127  GM7 DBG   138      70.204  57.426  66.518  1.00  0.00            
ATOM   1128  GM8 DBG   138      67.804  61.126  62.868  1.00  0.00            
ATOM   1129  GM9 DBG   138      71.004  60.076  64.168  1.00  0.00            
ATOM   1130 0GM1 DBG   138      73.504  59.076  65.518  1.00  0.00            
ATOM   1131 1GM1 DBG   138      72.454  62.626  66.868  1.00  0.00            
ATOM   1132 2GM1 DBG   138      74.954  60.776  66.918  1.00  0.00            
ATOM   1133 3GM1 DBG   138      69.404  59.376  69.818  1.00  0.00            
ATOM   1134 4GM1 DBG   138      67.104  59.476  72.368  1.00  0.00            
ATOM   1135 5GM1 DBG   138      66.904  62.176  69.968  1.00  0.00            
ATOM   1136 6GM1 DBG   138      66.654  62.626  73.068  1.00  0.00            
ATOM   1137 7GM1 DBG   138      67.904  63.676  67.818  1.00  0.00            
ATOM   1138  AM1 DBG   138      66.704  55.676  62.918  1.00  0.00            
ATOM   1139  AM2 DBG   138      64.754  56.926  61.368  1.00  0.00            
ATOM   1140  T1A DBG   138      69.304  55.676  61.718  1.00  0.00            
ATOM   1141  C2A DBG   138      70.454  59.276  59.218  1.00  0.00           C
ATOM   1142  C3A DBG   138      68.054  61.676  57.068  1.00  0.00           C
ATOM   1143  C4A DBG   138      67.454  64.176  53.968  1.00  0.00           C
ATOM   1144  C1B DBG   138      64.204  59.026  58.218  1.00  0.00           C
ATOM   1145  C2B DBG   138      64.654  60.276  52.918  1.00  0.00           C
ATOM   1146  C3B DBG   138      66.704  62.826  49.318  1.00  0.00           C
ATOM   1147  C4B DBG   138      65.854  64.376  44.618  1.00  0.00           C
ATOM   1148  C5B DBG   138      67.254  67.126  40.968  1.00  0.00           C
ATOM   1149  GM1 DBG   139     152.154  91.476  53.618  1.00  0.00            
ATOM   1150  GM2 DBG   139     152.454  89.776  56.568  1.00  0.00            
ATOM   1151  GM3 DBG   139     149.654  90.426  54.918  1.00  0.00            
ATOM   1152  GM4 DBG   139     147.954  90.726  58.168  1.00  0.00            
ATOM   1153  GM5 DBG   139     146.154  88.376  55.618  1.00  0.00            
ATOM   1154  GM6 DBG   139     145.004  90.476  57.568  1.00  0.00            
ATOM   1155  GM7 DBG   139     143.954  93.976  57.518  1.00  0.00            
ATOM   1156  GM8 DBG   139     141.954  89.576  54.518  1.00  0.00            
ATOM   1157  GM9 DBG   139     140.954  92.526  56.518  1.00  0.00            
ATOM   1158 0GM1 DBG   139     140.304  94.926  58.218  1.00  0.00            
ATOM   1159 1GM1 DBG   139     137.804  92.126  59.518  1.00  0.00            
ATOM   1160 2GM1 DBG   139     138.154  94.976  59.768  1.00  0.00            
ATOM   1161 3GM1 DBG   139     143.504  91.476  60.818  1.00  0.00            
ATOM   1162 4GM1 DBG   139     145.504  89.076  62.418  1.00  0.00            
ATOM   1163 5GM1 DBG   139     143.304  87.776  59.868  1.00  0.00            
ATOM   1164 6GM1 DBG   139     143.754  86.176  62.518  1.00  0.00            
ATOM   1165 7GM1 DBG   139     140.704  87.626  58.618  1.00  0.00            
ATOM   1166  AM1 DBG   139     147.354  94.526  53.718  1.00  0.00            
ATOM   1167  AM2 DBG   139     145.604  92.926  52.718  1.00  0.00            
ATOM   1168  T1A DBG   139     147.354  97.526  54.168  1.00  0.00            
ATOM   1169  C2A DBG   139     143.604  98.726  54.468  1.00  0.00           C
ATOM   1170  C3A DBG   139     138.704  98.176  54.968  1.00  0.00           C
ATOM   1171  C4A DBG   139     136.554  94.226  54.818  1.00  0.00           C
ATOM   1172  C1B DBG   139     143.554  95.126  50.768  1.00  0.00           C
ATOM   1173  C2B DBG   139     140.804  97.676  50.318  1.00  0.00           C
ATOM   1174  C3B DBG   139     138.404 100.976  48.318  1.00  0.00           C
ATOM   1175  C4B DBG   139     139.104 105.676  48.568  1.00  0.00           C
ATOM   1176  C5B DBG   139     138.654 109.376  50.768  1.00  0.00           C
ATOM   1177  GM1 DBG   140     122.704 112.826  61.568  1.00  0.00            
ATOM   1178  GM2 DBG   140     121.304 114.026  64.568  1.00  0.00            
ATOM   1179  GM3 DBG   140     124.004 113.926  64.068  1.00  0.00            
ATOM   1180  GM4 DBG   140     123.954 112.676  67.368  1.00  0.00            
ATOM   1181  GM5 DBG   140     126.654 115.326  66.318  1.00  0.00            
ATOM   1182  GM6 DBG   140     126.854 112.976  68.068  1.00  0.00            
ATOM   1183  GM7 DBG   140     128.454 110.076  67.468  1.00  0.00            
ATOM   1184  GM8 DBG   140     130.604 115.276  66.768  1.00  0.00            
ATOM   1185  GM9 DBG   140     131.654 111.626  66.868  1.00  0.00            
ATOM   1186 0GM1 DBG   140     131.704 108.626  66.468  1.00  0.00            
ATOM   1187 1GM1 DBG   140     134.654 109.826  68.818  1.00  0.00            
ATOM   1188 2GM1 DBG   140     134.104 107.426  66.768  1.00  0.00            
ATOM   1189 3GM1 DBG   140     126.904 111.126  71.018  1.00  0.00            
ATOM   1190 4GM1 DBG   140     124.604 113.326  72.368  1.00  0.00            
ATOM   1191 5GM1 DBG   140     127.954 114.676  71.818  1.00  0.00            
ATOM   1192 6GM1 DBG   140     126.254 114.976  74.618  1.00  0.00            
ATOM   1193 7GM1 DBG   140     130.654 114.176  71.718  1.00  0.00            
ATOM   1194  AM1 DBG   140     128.454 112.176  62.718  1.00  0.00            
ATOM   1195  AM2 DBG   140     128.254 114.126  60.618  1.00  0.00            
ATOM   1196  T1A DBG   140     129.904 109.926  61.818  1.00  0.00            
ATOM   1197  C2A DBG   140     132.154 108.776  58.618  1.00  0.00           C
ATOM   1198  C3A DBG   140     133.754 110.326  55.168  1.00  0.00           C
ATOM   1199  C4A DBG   140     132.654 111.626  49.918  1.00  0.00           C
ATOM   1200  C1B DBG   140     125.854 113.826  57.718  1.00  0.00           C
ATOM   1201  C2B DBG   140     124.004 116.226  55.318  1.00  0.00           C
ATOM   1202  C3B DBG   140     124.554 120.726  54.518  1.00  0.00           C
ATOM   1203  C4B DBG   140     124.604 122.076  50.018  1.00  0.00           C
ATOM   1204  C5B DBG   140     125.654 121.726  45.018  1.00  0.00           C
ATOM   1205  NC3 DPP   141      37.904 207.076  13.218  1.00  0.00           N
ATOM   1206  PO4 DPP   141      39.554 203.726  14.068  1.00  0.00           P
ATOM   1207  GL1 DPP   141      41.154 206.126  17.518  1.00  0.00            
ATOM   1208  GL2 DPP   141      38.304 206.076  18.668  1.00  0.00            
ATOM   1209  C1A DPP   141      43.104 205.476  21.518  1.00  0.00           C
ATOM   1210  C2A DPP   141      42.954 207.476  25.168  1.00  0.00           C
ATOM   1211  C3A DPP   141      42.354 209.126  29.818  1.00  0.00           C
ATOM   1212  C4A DPP   141      39.404 211.176  34.068  1.00  0.00           C
ATOM   1213  C1B DPP   141      37.404 205.726  22.518  1.00  0.00           C
ATOM   1214  C2B DPP   141      36.904 206.426  27.068  1.00  0.00           C
ATOM   1215  C3B DPP   141      36.504 206.826  31.918  1.00  0.00           C
ATOM   1216  C4B DPP   141      33.204 205.476  34.718  1.00  0.00           C
ATOM   1217  NC3 DPP   142     127.854  49.026  11.518  1.00  0.00           N
ATOM   1218  PO4 DPP   142     128.854  53.526  12.918  1.00  0.00           P
ATOM   1219  GL1 DPP   142     128.154  54.176  17.918  1.00  0.00            
ATOM   1220  GL2 DPP   142     126.354  55.626  18.468  1.00  0.00            
ATOM   1221  C1A DPP   142     126.954  51.226  21.818  1.00  0.00           C
ATOM   1222  C2A DPP   142     127.254  50.326  26.568  1.00  0.00           C
ATOM   1223  C3A DPP   142     128.654  50.476  30.918  1.00  0.00           C
ATOM   1224  C4A DPP   142     128.204  49.176  35.418  1.00  0.00           C
ATOM   1225  C1B DPP   142     124.454  55.576  23.268  1.00  0.00           C
ATOM   1226  C2B DPP   142     123.454  53.876  27.368  1.00  0.00           C
ATOM   1227  C3B DPP   142     124.454  53.726  31.918  1.00  0.00           C
ATOM   1228  C4B DPP   142     125.854  56.176  34.968  1.00  0.00           C
ATOM   1229  NC3 DPP   143      27.304 194.126  19.968  1.00  0.00           N
ATOM   1230  PO4 DPP   143      28.454 197.326  16.218  1.00  0.00           P
ATOM   1231  GL1 DPP   143      30.554 199.576  20.168  1.00  0.00            
ATOM   1232  GL2 DPP   143      29.104 200.626  22.818  1.00  0.00            
ATOM   1233  C1A DPP   143      32.554 196.726  24.018  1.00  0.00           C
ATOM   1234  C2A DPP   143      32.454 197.076  28.268  1.00  0.00           C
ATOM   1235  C3A DPP   143      31.304 196.776  32.068  1.00  0.00           C
ATOM   1236  C4A DPP   143      30.054 195.776  36.268  1.00  0.00           C
ATOM   1237  C1B DPP   143      29.604 200.976  26.318  1.00  0.00           C
ATOM   1238  C2B DPP   143      30.054 202.126  30.568  1.00  0.00           C
ATOM   1239  C3B DPP   143      30.604 200.926  35.068  1.00  0.00           C
ATOM   1240  C4B DPP   143      31.954 201.576  38.718  1.00  0.00           C
ATOM   1241  NC3 DPP   144     170.004  44.126  16.118  1.00  0.00           N
ATOM   1242  PO4 DPP   144     174.654  43.976  15.818  1.00  0.00           P
ATOM   1243  GL1 DPP   144     174.404  42.126  19.218  1.00  0.00            
ATOM   1244  GL2 DPP   144     170.154  41.076  19.768  1.00  0.00            
ATOM   1245  C1A DPP   144     173.704  42.776  24.068  1.00  0.00           C
ATOM   1246  C2A DPP   144     172.404  43.076  28.118  1.00  0.00           C
ATOM   1247  C3A DPP   144     170.204  43.876  31.918  1.00  0.00           C
ATOM   1248  C4A DPP   144     168.904  47.576  34.068  1.00  0.00           C
ATOM   1249  C1B DPP   144     169.504  40.226  24.168  1.00  0.00           C
ATOM   1250  C2B DPP   144     168.204  40.876  28.768  1.00  0.00           C
ATOM   1251  C3B DPP   144     166.554  40.676  32.768  1.00  0.00           C
ATOM   1252  C4B DPP   144     167.804  40.476  37.518  1.00  0.00           C
ATOM   1253  NC3 DPP   145     134.754 188.176  14.818  1.00  0.00           N
ATOM   1254  PO4 DPP   145     133.854 185.526  17.668  1.00  0.00           P
ATOM   1255  GL1 DPP   145     135.104 186.626  20.868  1.00  0.00            
ATOM   1256  GL2 DPP   145     134.504 184.226  23.368  1.00  0.00            
ATOM   1257  C1A DPP   145     136.254 188.826  23.618  1.00  0.00           C
ATOM   1258  C2A DPP   145     137.504 190.326  27.368  1.00  0.00           C
ATOM   1259  C3A DPP   145     134.904 190.726  31.518  1.00  0.00           C
ATOM   1260  C4A DPP   145     134.554 191.926  35.918  1.00  0.00           C
ATOM   1261  C1B DPP   145     135.304 185.626  27.568  1.00  0.00           C
ATOM   1262  C2B DPP   145     135.554 185.676  31.818  1.00  0.00           C
ATOM   1263  C3B DPP   145     135.454 184.226  35.268  1.00  0.00           C
ATOM   1264  C4B DPP   145     134.554 180.176  39.068  1.00  0.00           C
ATOM   1265  NC3 DPP   146      75.754  19.626  11.568  1.00  0.00           N
ATOM   1266  PO4 DPP   146      79.404  20.676  13.168  1.00  0.00           P
ATOM   1267  GL1 DPP   146      79.404  19.726  17.218  1.00  0.00            
ATOM   1268  GL2 DPP   146      81.004  22.326  19.668  1.00  0.00            
ATOM   1269  C1A DPP   146      80.554  17.126  19.718  1.00  0.00           C
ATOM   1270  C2A DPP   146      81.104  12.976  23.518  1.00  0.00           C
ATOM   1271  C3A DPP   146      80.104  11.526  27.618  1.00  0.00           C
ATOM   1272  C4A DPP   146      82.804  12.926  30.168  1.00  0.00           C
ATOM   1273  C1B DPP   146      80.754  23.026  24.168  1.00  0.00           C
ATOM   1274  C2B DPP   146      77.604  21.426  28.168  1.00  0.00           C
ATOM   1275  C3B DPP   146      74.304  23.276  31.168  1.00  0.00           C
ATOM   1276  C4B DPP   146      72.904  24.026  34.718  1.00  0.00           C
ATOM   1277  NC3 DPP   147     160.104  17.176  12.818  1.00  0.00           N
ATOM   1278  PO4 DPP   147     156.804  20.626  13.668  1.00  0.00           P
ATOM   1279  GL1 DPP   147     159.654  21.226  15.868  1.00  0.00            
ATOM   1280  GL2 DPP   147     160.654  18.626  17.318  1.00  0.00            
ATOM   1281  C1A DPP   147     161.504  24.076  18.118  1.00  0.00           C
ATOM   1282  C2A DPP   147     164.554  24.376  20.568  1.00  0.00           C
ATOM   1283  C3A DPP   147     165.604  26.976  24.068  1.00  0.00           C
ATOM   1284  C4A DPP   147     167.704  29.776  26.968  1.00  0.00           C
ATOM   1285  C1B DPP   147     161.654  16.826  21.918  1.00  0.00           C
ATOM   1286  C2B DPP   147     161.404  16.976  25.968  1.00  0.00           C
ATOM   1287  C3B DPP   147     160.754  18.876  30.368  1.00  0.00           C
ATOM   1288  C4B DPP   147     160.404  20.026  34.718  1.00  0.00           C
ATOM   1289  NC3 DPP   148     195.904  83.226  19.018  1.00  0.00           N
ATOM   1290  PO4 DPP   148     192.404  86.826  18.068  1.00  0.00           P
ATOM   1291  GL1 DPP   148     192.004  86.626  22.518  1.00  0.00            
ATOM   1292  GL2 DPP   148     192.254  83.776  23.118  1.00  0.00            
ATOM   1293  C1A DPP   148     192.604  86.576  26.718  1.00  0.00           C
ATOM   1294  C2A DPP   148     192.154  86.026  30.668  1.00  0.00           C
ATOM   1295  C3A DPP   148     192.454  86.026  35.818  1.00  0.00           C
ATOM   1296  C4A DPP   148     194.704  87.976  39.518  1.00  0.00           C
ATOM   1297  C1B DPP   148     193.704  81.976  27.118  1.00  0.00           C
ATOM   1298  C2B DPP   148     194.054  79.476  30.468  1.00  0.00           C
ATOM   1299  C3B DPP   148     193.854  75.226  31.868  1.00  0.00           C
ATOM   1300  C4B DPP   148     191.554  71.476  33.618  1.00  0.00           C
ATOM   1301  NC3 DPP   149      73.704  69.926  19.368  1.00  0.00           N
ATOM   1302  PO4 DPP   149      74.154  71.926  22.818  1.00  0.00           P
ATOM   1303  GL1 DPP   149      74.604  71.726  27.418  1.00  0.00            
ATOM   1304  GL2 DPP   149      73.604  74.776  28.518  1.00  0.00            
ATOM   1305  C1A DPP   149      75.554  71.326  31.368  1.00  0.00           C
ATOM   1306  C2A DPP   149      75.204  70.976  35.318  1.00  0.00           C
ATOM   1307  C3A DPP   149      75.454  73.226  39.218  1.00  0.00           C
ATOM   1308  C4A DPP   149      74.654  74.776  43.818  1.00  0.00           C
ATOM   1309  C1B DPP   149      75.104  75.976  32.468  1.00  0.00           C
ATOM   1310  C2B DPP   149      75.204  76.976  36.218  1.00  0.00           C
ATOM   1311  C3B DPP   149      74.404  77.976  40.318  1.00  0.00           C
ATOM   1312  C4B DPP   149      73.804  79.876  44.318  1.00  0.00           C
ATOM   1313  NC3 DPP   150     187.354  44.926  10.368  1.00  0.00           N
ATOM   1314  PO4 DPP   150     183.254  46.776  11.568  1.00  0.00           P
ATOM   1315  GL1 DPP   150     181.854  45.626  15.718  1.00  0.00            
ATOM   1316  GL2 DPP   150     178.454  47.026  17.318  1.00  0.00            
ATOM   1317  C1A DPP   150     184.004  45.676  20.218  1.00  0.00           C
ATOM   1318  C2A DPP   150     185.454  43.776  24.068  1.00  0.00           C
ATOM   1319  C3A DPP   150     185.704  43.476  28.518  1.00  0.00           C
ATOM   1320  C4A DPP   150     187.504  40.876  31.918  1.00  0.00           C
ATOM   1321  C1B DPP   150     176.954  46.276  21.768  1.00  0.00           C
ATOM   1322  C2B DPP   150     177.054  45.976  26.468  1.00  0.00           C
ATOM   1323  C3B DPP   150     179.304  45.326  30.718  1.00  0.00           C
ATOM   1324  C4B DPP   150     179.254  44.326  34.418  1.00  0.00           C
ATOM   1325  NC3 DPP   151     132.904 172.176  21.968  1.00  0.00           N
ATOM   1326  PO4 DPP   151     131.254 168.326  22.368  1.00  0.00           P
ATOM   1327  GL1 DPP   151     131.454 169.326  26.168  1.00  0.00            
ATOM   1328  GL2 DPP   151     133.304 171.226  26.868  1.00  0.00            
ATOM   1329  C1A DPP   151     130.754 168.026  30.568  1.00  0.00           C
ATOM   1330  C2A DPP   151     131.354 168.326  34.418  1.00  0.00           C
ATOM   1331  C3A DPP   151     132.204 169.076  40.018  1.00  0.00           C
ATOM   1332  C4A DPP   151     132.954 169.476  44.068  1.00  0.00           C
ATOM   1333  C1B DPP   151     134.604 171.226  31.018  1.00  0.00           C
ATOM   1334  C2B DPP   151     134.654 171.176  35.568  1.00  0.00           C
ATOM   1335  C3B DPP   151     136.554 171.476  40.018  1.00  0.00           C
ATOM   1336  C4B DPP   151     140.504 172.676  41.768  1.00  0.00           C
ATOM   1337  NC3 DPP   152     122.354   5.176  15.668  1.00  0.00           N
ATOM   1338  PO4 DPP   152     124.654   1.326  13.968  1.00  0.00           P
ATOM   1339  GL1 DPP   152     127.854   2.226  17.618  1.00  0.00            
ATOM   1340  GL2 DPP   152     125.854   4.676  19.268  1.00  0.00            
ATOM   1341  C1A DPP   152     129.554   1.626  20.968  1.00  0.00           C
ATOM   1342  C2A DPP   152     131.104   0.626  25.218  1.00  0.00           C
ATOM   1343  C3A DPP   152     135.754   1.726  27.018  1.00  0.00           C
ATOM   1344  C4A DPP   152     139.104  -1.024  27.268  1.00  0.00           C
ATOM   1345  C1B DPP   152     127.654   5.576  23.868  1.00  0.00           C
ATOM   1346  C2B DPP   152     128.904   5.326  28.568  1.00  0.00           C
ATOM   1347  C3B DPP   152     131.554   0.926  30.318  1.00  0.00           C
ATOM   1348  C4B DPP   152     131.254  -1.024  34.968  1.00  0.00           C
ATOM   1349  NC3 DPP   153      38.604  77.776  23.718  1.00  0.00           N
ATOM   1350  PO4 DPP   153      39.154  72.876  23.618  1.00  0.00           P
ATOM   1351  GL1 DPP   153      36.504  74.076  26.918  1.00  0.00            
ATOM   1352  GL2 DPP   153      37.104  77.426  28.318  1.00  0.00            
ATOM   1353  C1A DPP   153      33.354  75.176  29.518  1.00  0.00           C
ATOM   1354  C2A DPP   153      32.904  71.826  33.518  1.00  0.00           C
ATOM   1355  C3A DPP   153      33.254  69.376  37.868  1.00  0.00           C
ATOM   1356  C4A DPP   153      31.954  65.126  39.418  1.00  0.00           C
ATOM   1357  C1B DPP   153      39.854  76.826  31.818  1.00  0.00           C
ATOM   1358  C2B DPP   153      41.504  76.976  35.118  1.00  0.00           C
ATOM   1359  C3B DPP   153      44.104  75.976  38.518  1.00  0.00           C
ATOM   1360  C4B DPP   153      46.954  73.126  40.168  1.00  0.00           C
ATOM   1361  NC3 DPP   154     171.504 109.726  13.518  1.00  0.00           N
ATOM   1362  PO4 DPP   154     175.054 108.076  14.068  1.00  0.00           P
ATOM   1363  GL1 DPP   154     178.104 108.526  18.268  1.00  0.00            
ATOM   1364  GL2 DPP   154     178.454 105.726  20.368  1.00  0.00            
ATOM   1365  C1A DPP   154     177.804 110.276  22.268  1.00  0.00           C
ATOM   1366  C2A DPP   154     175.104 110.426  26.018  1.00  0.00           C
ATOM   1367  C3A DPP   154     173.054 113.876  28.468  1.00  0.00           C
ATOM   1368  C4A DPP   154     176.854 115.976  29.518  1.00  0.00           C
ATOM   1369  C1B DPP   154     179.604 106.126  25.018  1.00  0.00           C
ATOM   1370  C2B DPP   154     177.854 107.326  28.968  1.00  0.00           C
ATOM   1371  C3B DPP   154     176.254 110.776  31.018  1.00  0.00           C
ATOM   1372  C4B DPP   154     173.104 112.076  34.518  1.00  0.00           C
ATOM   1373  NC3 DPP   155     178.304  97.126  14.568  1.00  0.00           N
ATOM   1374  PO4 DPP   155     182.954  97.576  15.318  1.00  0.00           P
ATOM   1375  GL1 DPP   155     181.554  97.676  19.968  1.00  0.00            
ATOM   1376  GL2 DPP   155     181.754 101.226  21.818  1.00  0.00            
ATOM   1377  C1A DPP   155     179.854  96.376  23.268  1.00  0.00           C
ATOM   1378  C2A DPP   155     180.604  94.926  28.118  1.00  0.00           C
ATOM   1379  C3A DPP   155     181.354  96.376  32.268  1.00  0.00           C
ATOM   1380  C4A DPP   155     181.354  95.476  36.768  1.00  0.00           C
ATOM   1381  C1B DPP   155     182.304 102.226  25.718  1.00  0.00           C
ATOM   1382  C2B DPP   155     182.304 103.526  29.868  1.00  0.00           C
ATOM   1383  C3B DPP   155     180.654 105.826  33.518  1.00  0.00           C
ATOM   1384  C4B DPP   155     178.054 105.076  37.318  1.00  0.00           C
ATOM   1385  NC3 DPP   156      80.304   6.076  12.468  1.00  0.00           N
ATOM   1386  PO4 DPP   156      77.704   4.376  14.968  1.00  0.00           P
ATOM   1387  GL1 DPP   156      79.954   6.426  18.168  1.00  0.00            
ATOM   1388  GL2 DPP   156      76.204   6.826  19.218  1.00  0.00            
ATOM   1389  C1A DPP   156      80.304   7.576  22.868  1.00  0.00           C
ATOM   1390  C2A DPP   156      79.654   5.676  26.168  1.00  0.00           C
ATOM   1391  C3A DPP   156      78.504   1.126  26.518  1.00  0.00           C
ATOM   1392  C4A DPP   156      78.504  -3.224  28.318  1.00  0.00           C
ATOM   1393  C1B DPP   156      74.854   7.476  23.918  1.00  0.00           C
ATOM   1394  C2B DPP   156      75.754   9.376  26.518  1.00  0.00           C
ATOM   1395  C3B DPP   156      78.254   8.226  29.968  1.00  0.00           C
ATOM   1396  C4B DPP   156      82.154   7.326  31.868  1.00  0.00           C
ATOM   1397  NC3 DPP   157      79.954  43.476  23.468  1.00  0.00           N
ATOM   1398  PO4 DPP   157      78.154  40.526  21.318  1.00  0.00           P
ATOM   1399  GL1 DPP   157      77.454  38.776  25.268  1.00  0.00            
ATOM   1400  GL2 DPP   157      80.454  40.626  27.568  1.00  0.00            
ATOM   1401  C1A DPP   157      76.654  37.976  29.368  1.00  0.00           C
ATOM   1402  C2A DPP   157      76.204  37.776  33.618  1.00  0.00           C
ATOM   1403  C3A DPP   157      74.504  37.576  38.268  1.00  0.00           C
ATOM   1404  C4A DPP   157      73.604  36.976  42.268  1.00  0.00           C
ATOM   1405  C1B DPP   157      80.754  39.076  30.768  1.00  0.00           C
ATOM   1406  C2B DPP   157      81.554  36.526  33.118  1.00  0.00           C
ATOM   1407  C3B DPP   157      81.904  32.226  35.918  1.00  0.00           C
ATOM   1408  C4B DPP   157      79.504  29.326  38.318  1.00  0.00           C
ATOM   1409  NC3 DPP   158      12.704 128.476  21.518  1.00  0.00           N
ATOM   1410  PO4 DPP   158       9.054 128.326  23.968  1.00  0.00           P
ATOM   1411  GL1 DPP   158       8.504 127.476  27.968  1.00  0.00            
ATOM   1412  GL2 DPP   158      10.304 124.976  29.068  1.00  0.00            
ATOM   1413  C1A DPP   158       5.654 126.026  31.668  1.00  0.00           C
ATOM   1414  C2A DPP   158       2.904 127.076  35.018  1.00  0.00           C
ATOM   1415  C3A DPP   158       4.404 130.226  37.068  1.00  0.00           C
ATOM   1416  C4A DPP   158       4.904 131.626  41.568  1.00  0.00           C
ATOM   1417  C1B DPP   158      10.704 125.626  33.168  1.00  0.00           C
ATOM   1418  C2B DPP   158       9.404 128.076  36.868  1.00  0.00           C
ATOM   1419  C3B DPP   158       9.754 126.576  40.368  1.00  0.00           C
ATOM   1420  C4B DPP   158       7.304 126.976  44.018  1.00  0.00           C
ATOM   1421  NC3 DPP   159      29.454  17.176   2.918  1.00  0.00           N
ATOM   1422  PO4 DPP   159      28.704  15.326   6.368  1.00  0.00           P
ATOM   1423  GL1 DPP   159      29.854  16.376  10.518  1.00  0.00            
ATOM   1424  GL2 DPP   159      29.454  12.626  12.418  1.00  0.00            
ATOM   1425  C1A DPP   159      32.904  16.276  13.818  1.00  0.00           C
ATOM   1426  C2A DPP   159      35.154  16.826  18.218  1.00  0.00           C
ATOM   1427  C3A DPP   159      35.454  15.826  22.518  1.00  0.00           C
ATOM   1428  C4A DPP   159      37.054  12.776  24.868  1.00  0.00           C
ATOM   1429  C1B DPP   159      28.104  12.376  16.868  1.00  0.00           C
ATOM   1430  C2B DPP   159      27.804  10.576  21.168  1.00  0.00           C
ATOM   1431  C3B DPP   159      25.254  10.326  24.418  1.00  0.00           C
ATOM   1432  C4B DPP   159      23.254   9.676  27.218  1.00  0.00           C
ATOM   1433  NC3 DPP   160     193.004  29.126   9.468  1.00  0.00           N
ATOM   1434  PO4 DPP   160     194.054  33.376   8.918  1.00  0.00           P
ATOM   1435  GL1 DPP   160     196.754  35.076  13.118  1.00  0.00            
ATOM   1436  GL2 DPP   160     195.854  35.576  15.818  1.00  0.00            
ATOM   1437  C1A DPP   160     200.654  34.076  15.418  1.00  0.00           C
ATOM   1438  C2A DPP   160     204.254  31.526  15.318  1.00  0.00           C
ATOM   1439  C3A DPP   160     205.654  27.126  16.468  1.00  0.00           C
ATOM   1440  C4A DPP   160     203.304  25.126  18.918  1.00  0.00           C
ATOM   1441  C1B DPP   160     196.854  31.376  18.468  1.00  0.00           C
ATOM   1442  C2B DPP   160     197.204  28.926  22.568  1.00  0.00           C
ATOM   1443  C3B DPP   160     198.754  26.826  26.518  1.00  0.00           C
ATOM   1444  C4B DPP   160     199.904  26.326  30.268  1.00  0.00           C
ATOM   1445  NC3 DPP   161     148.754  23.576  10.868  1.00  0.00           N
ATOM   1446  PO4 DPP   161     148.354  20.676  12.418  1.00  0.00           P
ATOM   1447  GL1 DPP   161     148.204  20.576  16.468  1.00  0.00            
ATOM   1448  GL2 DPP   161     147.954  23.826  17.568  1.00  0.00            
ATOM   1449  C1A DPP   161     148.954  19.326  20.318  1.00  0.00           C
ATOM   1450  C2A DPP   161     149.704  19.326  23.668  1.00  0.00           C
ATOM   1451  C3A DPP   161     149.904  19.076  27.868  1.00  0.00           C
ATOM   1452  C4A DPP   161     150.304  19.626  33.118  1.00  0.00           C
ATOM   1453  C1B DPP   161     147.704  23.676  21.868  1.00  0.00           C
ATOM   1454  C2B DPP   161     147.554  23.426  26.218  1.00  0.00           C
ATOM   1455  C3B DPP   161     146.954  22.776  30.368  1.00  0.00           C
ATOM   1456  C4B DPP   161     147.704  24.876  34.768  1.00  0.00           C
ATOM   1457  NC3 DPP   162     116.254 173.776  19.318  1.00  0.00           N
ATOM   1458  PO4 DPP   162     114.654 170.326  21.118  1.00  0.00           P
ATOM   1459  GL1 DPP   162     114.554 170.676  26.168  1.00  0.00            
ATOM   1460  GL2 DPP   162     115.504 169.126  27.918  1.00  0.00            
ATOM   1461  C1A DPP   162     115.504 174.326  29.268  1.00  0.00           C
ATOM   1462  C2A DPP   162     115.504 176.876  33.618  1.00  0.00           C
ATOM   1463  C3A DPP   162     114.654 177.126  38.368  1.00  0.00           C
ATOM   1464  C4A DPP   162     115.154 175.426  42.518  1.00  0.00           C
ATOM   1465  C1B DPP   162     114.454 170.326  31.718  1.00  0.00           C
ATOM   1466  C2B DPP   162     114.954 171.876  36.968  1.00  0.00           C
ATOM   1467  C3B DPP   162     117.954 171.876  40.018  1.00  0.00           C
ATOM   1468  C4B DPP   162     119.954 174.626  43.168  1.00  0.00           C
ATOM   1469  NC3 DPP   163     124.604  21.276   7.618  1.00  0.00           N
ATOM   1470  PO4 DPP   163     126.004  21.176  12.018  1.00  0.00           P
ATOM   1471  GL1 DPP   163     125.654  24.076  15.668  1.00  0.00            
ATOM   1472  GL2 DPP   163     123.004  22.576  15.818  1.00  0.00            
ATOM   1473  C1A DPP   163     126.304  24.276  20.218  1.00  0.00           C
ATOM   1474  C2A DPP   163     126.504  24.926  24.568  1.00  0.00           C
ATOM   1475  C3A DPP   163     126.404  24.926  28.768  1.00  0.00           C
ATOM   1476  C4A DPP   163     126.604  25.626  33.118  1.00  0.00           C
ATOM   1477  C1B DPP   163     121.404  24.576  18.918  1.00  0.00           C
ATOM   1478  C2B DPP   163     121.604  25.626  22.768  1.00  0.00           C
ATOM   1479  C3B DPP   163     121.754  25.826  26.768  1.00  0.00           C
ATOM   1480  C4B DPP   163     120.804  28.676  29.518  1.00  0.00           C
ATOM   1481  NC3 DPP   164     182.754  50.476  14.768  1.00  0.00           N
ATOM   1482  PO4 DPP   164     186.204  53.926  13.818  1.00  0.00           P
ATOM   1483  GL1 DPP   164     187.654  52.776  18.118  1.00  0.00            
ATOM   1484  GL2 DPP   164     186.404  49.376  18.168  1.00  0.00            
ATOM   1485  C1A DPP   164     190.254  51.426  21.518  1.00  0.00           C
ATOM   1486  C2A DPP   164     191.554  51.476  25.318  1.00  0.00           C
ATOM   1487  C3A DPP   164     191.904  52.126  29.118  1.00  0.00           C
ATOM   1488  C4A DPP   164     193.504  52.076  33.418  1.00  0.00           C
ATOM   1489  C1B DPP   164     186.904  48.476  22.768  1.00  0.00           C
ATOM   1490  C2B DPP   164     187.254  48.876  27.218  1.00  0.00           C
ATOM   1491  C3B DPP   164     188.454  48.076  30.768  1.00  0.00           C
ATOM   1492  C4B DPP   164     190.354  48.776  34.668  1.00  0.00           C
ATOM   1493  NC3 DPP   165     210.454  26.276   2.318  1.00  0.00           N
ATOM   1494  PO4 DPP   165     210.004  24.776   7.218  1.00  0.00           P
ATOM   1495  GL1 DPP   165     207.604  24.576  11.818  1.00  0.00            
ATOM   1496  GL2 DPP   165     204.654  22.426  13.218  1.00  0.00            
ATOM   1497  C1A DPP   165     208.504  22.876  16.068  1.00  0.00           C
ATOM   1498  C2A DPP   165     211.454  21.476  19.368  1.00  0.00           C
ATOM   1499  C3A DPP   165     211.554  19.426  23.168  1.00  0.00           C
ATOM   1500  C4A DPP   165     212.354  15.376  25.168  1.00  0.00           C
ATOM   1501  C1B DPP   165     201.104  24.276  14.618  1.00  0.00           C
ATOM   1502  C2B DPP   165     200.304  28.776  16.168  1.00  0.00           C
ATOM   1503  C3B DPP   165     202.054  30.976  19.818  1.00  0.00           C
ATOM   1504  C4B DPP   165     204.004  29.026  23.468  1.00  0.00           C
ATOM   1505  NC3 DPP   166      69.504  40.726  18.268  1.00  0.00           N
ATOM   1506  PO4 DPP   166      68.704  36.626  18.318  1.00  0.00           P
ATOM   1507  GL1 DPP   166      66.004  35.526  22.218  1.00  0.00            
ATOM   1508  GL2 DPP   166      68.254  35.226  24.668  1.00  0.00            
ATOM   1509  C1A DPP   166      64.154  32.926  25.818  1.00  0.00           C
ATOM   1510  C2A DPP   166      63.354  32.276  30.118  1.00  0.00           C
ATOM   1511  C3A DPP   166      60.654  32.576  34.768  1.00  0.00           C
ATOM   1512  C4A DPP   166      60.304  30.676  38.968  1.00  0.00           C
ATOM   1513  C1B DPP   166      66.904  35.876  28.718  1.00  0.00           C
ATOM   1514  C2B DPP   166      66.454  34.876  32.818  1.00  0.00           C
ATOM   1515  C3B DPP   166      64.854  37.276  36.118  1.00  0.00           C
ATOM   1516  C4B DPP   166      64.404  39.776  39.618  1.00  0.00           C
ATOM   1517  NC3 DPP   167      95.654 112.826  21.118  1.00  0.00           N
ATOM   1518  PO4 DPP   167      96.554 114.126  24.668  1.00  0.00           P
ATOM   1519  GL1 DPP   167      95.754 111.626  29.018  1.00  0.00            
ATOM   1520  GL2 DPP   167      93.054 111.826  31.518  1.00  0.00            
ATOM   1521  C1A DPP   167      97.254 111.976  33.918  1.00  0.00           C
ATOM   1522  C2A DPP   167     101.004 111.026  36.468  1.00  0.00           C
ATOM   1523  C3A DPP   167      99.654 110.376  41.068  1.00  0.00           C
ATOM   1524  C4A DPP   167     100.604 110.126  45.118  1.00  0.00           C
ATOM   1525  C1B DPP   167      91.204 111.776  36.118  1.00  0.00           C
ATOM   1526  C2B DPP   167      88.704 111.126  39.268  1.00  0.00           C
ATOM   1527  C3B DPP   167      88.854 109.976  43.668  1.00  0.00           C
ATOM   1528  C4B DPP   167      85.404 108.826  47.118  1.00  0.00           C
ATOM   1529  NC3 DPP   168     175.554   0.676  12.968  1.00  0.00           N
ATOM   1530  PO4 DPP   168     171.754   1.926  15.068  1.00  0.00           P
ATOM   1531  GL1 DPP   168     174.804   2.176  18.268  1.00  0.00            
ATOM   1532  GL2 DPP   168     177.854   3.026  16.918  1.00  0.00            
ATOM   1533  C1A DPP   168     174.154   3.026  22.918  1.00  0.00           C
ATOM   1534  C2A DPP   168     174.454   5.026  26.968  1.00  0.00           C
ATOM   1535  C3A DPP   168     172.804   3.376  29.918  1.00  0.00           C
ATOM   1536  C4A DPP   168     173.004   2.426  33.468  1.00  0.00           C
ATOM   1537  C1B DPP   168     179.254   4.576  19.818  1.00  0.00           C
ATOM   1538  C2B DPP   168     178.954   4.576  23.918  1.00  0.00           C
ATOM   1539  C3B DPP   168     178.704   2.676  27.818  1.00  0.00           C
ATOM   1540  C4B DPP   168     177.754   1.976  31.618  1.00  0.00           C
ATOM   1541  NC3 DPP   169     187.554 111.226  19.668  1.00  0.00           N
ATOM   1542  PO4 DPP   169     191.354 108.526  19.718  1.00  0.00           P
ATOM   1543  GL1 DPP   169     191.954 111.226  23.418  1.00  0.00            
ATOM   1544  GL2 DPP   169     193.354 109.526  25.768  1.00  0.00            
ATOM   1545  C1A DPP   169     188.454 112.926  26.718  1.00  0.00           C
ATOM   1546  C2A DPP   169     184.354 113.126  26.568  1.00  0.00           C
ATOM   1547  C3A DPP   169     179.654 112.876  25.918  1.00  0.00           C
ATOM   1548  C4A DPP   169     176.004 115.176  24.618  1.00  0.00           C
ATOM   1549  C1B DPP   169     193.554 105.926  27.868  1.00  0.00           C
ATOM   1550  C2B DPP   169     194.204 105.876  32.618  1.00  0.00           C
ATOM   1551  C3B DPP   169     194.754 105.926  36.968  1.00  0.00           C
ATOM   1552  C4B DPP   169     196.104 107.026  40.718  1.00  0.00           C
ATOM   1553  NC3 DPP   170      92.254  -1.074  16.818  1.00  0.00           N
ATOM   1554  PO4 DPP   170      92.904   3.776  14.768  1.00  0.00           P
ATOM   1555  GL1 DPP   170      92.954   3.876  19.768  1.00  0.00            
ATOM   1556  GL2 DPP   170      93.504   0.426  21.018  1.00  0.00            
ATOM   1557  C1A DPP   170      92.454   5.776  23.418  1.00  0.00           C
ATOM   1558  C2A DPP   170      89.154   5.576  26.268  1.00  0.00           C
ATOM   1559  C3A DPP   170      87.354   5.626  30.268  1.00  0.00           C
ATOM   1560  C4A DPP   170      86.804   4.876  34.868  1.00  0.00           C
ATOM   1561  C1B DPP   170      91.254   0.826  24.968  1.00  0.00           C
ATOM   1562  C2B DPP   170      86.904   0.226  27.368  1.00  0.00           C
ATOM   1563  C3B DPP   170      83.354   2.476  28.968  1.00  0.00           C
ATOM   1564  C4B DPP   170      80.654   1.976  31.718  1.00  0.00           C
ATOM   1565  NC3 DPP   171      79.304  33.526  16.768  1.00  0.00           N
ATOM   1566  PO4 DPP   171      74.954  33.726  17.668  1.00  0.00           P
ATOM   1567  GL1 DPP   171      75.304  29.376  20.218  1.00  0.00            
ATOM   1568  GL2 DPP   171      76.654  27.826  22.568  1.00  0.00            
ATOM   1569  C1A DPP   171      71.704  26.176  22.468  1.00  0.00           C
ATOM   1570  C2A DPP   171      70.404  26.776  28.268  1.00  0.00           C
ATOM   1571  C3A DPP   171      69.304  25.326  32.268  1.00  0.00           C
ATOM   1572  C4A DPP   171      65.304  24.426  35.118  1.00  0.00           C
ATOM   1573  C1B DPP   171      74.754  25.476  26.218  1.00  0.00           C
ATOM   1574  C2B DPP   171      72.604  22.026  26.468  1.00  0.00           C
ATOM   1575  C3B DPP   171      73.354  18.276  25.768  1.00  0.00           C
ATOM   1576  C4B DPP   171      76.554  14.926  26.968  1.00  0.00           C
ATOM   1577  NC3 DPP   172     209.054  29.976   9.418  1.00  0.00           N
ATOM   1578  PO4 DPP   172     211.504  33.326  11.718  1.00  0.00           P
ATOM   1579  GL1 DPP   172     209.604  33.176  15.518  1.00  0.00            
ATOM   1580  GL2 DPP   172     209.404  29.076  14.968  1.00  0.00            
ATOM   1581  C1A DPP   172     208.154  32.076  20.468  1.00  0.00           C
ATOM   1582  C2A DPP   172     207.254  32.726  25.568  1.00  0.00           C
ATOM   1583  C3A DPP   172     205.304  35.876  28.518  1.00  0.00           C
ATOM   1584  C4A DPP   172     208.154  39.126  31.468  1.00  0.00           C
ATOM   1585  C1B DPP   172     209.954  27.276  18.868  1.00  0.00           C
ATOM   1586  C2B DPP   172     211.354  25.676  22.668  1.00  0.00           C
ATOM   1587  C3B DPP   172     212.754  25.276  26.518  1.00  0.00           C
ATOM   1588  C4B DPP   172     214.454  27.726  30.168  1.00  0.00           C
ATOM   1589  NC3 DPP   173     124.204   9.876  11.418  1.00  0.00           N
ATOM   1590  PO4 DPP   173     121.354  10.176  14.068  1.00  0.00           P
ATOM   1591  GL1 DPP   173     120.204   8.776  18.418  1.00  0.00            
ATOM   1592  GL2 DPP   173     122.204   7.226  20.968  1.00  0.00            
ATOM   1593  C1A DPP   173     120.254  11.126  22.518  1.00  0.00           C
ATOM   1594  C2A DPP   173     121.154  13.776  25.868  1.00  0.00           C
ATOM   1595  C3A DPP   173     120.554  14.876  29.368  1.00  0.00           C
ATOM   1596  C4A DPP   173     121.904  15.876  33.318  1.00  0.00           C
ATOM   1597  C1B DPP   173     122.954   5.726  24.768  1.00  0.00           C
ATOM   1598  C2B DPP   173     124.154   6.076  28.718  1.00  0.00           C
ATOM   1599  C3B DPP   173     123.404   5.926  32.868  1.00  0.00           C
ATOM   1600  C4B DPP   173     124.854   3.126  37.218  1.00  0.00           C
ATOM   1601  NC3 DPP   174     155.304 187.226  17.468  1.00  0.00           N
ATOM   1602  PO4 DPP   174     153.154 184.676  20.368  1.00  0.00           P
ATOM   1603  GL1 DPP   174     154.704 185.676  24.368  1.00  0.00            
ATOM   1604  GL2 DPP   174     156.004 188.326  22.118  1.00  0.00            
ATOM   1605  C1A DPP   174     154.054 187.026  27.918  1.00  0.00           C
ATOM   1606  C2A DPP   174     154.054 187.676  31.918  1.00  0.00           C
ATOM   1607  C3A DPP   174     155.854 189.026  36.768  1.00  0.00           C
ATOM   1608  C4A DPP   174     157.204 191.876  41.018  1.00  0.00           C
ATOM   1609  C1B DPP   174     158.604 190.076  26.068  1.00  0.00           C
ATOM   1610  C2B DPP   174     157.254 190.776  30.268  1.00  0.00           C
ATOM   1611  C3B DPP   174     156.254 193.376  34.468  1.00  0.00           C
ATOM   1612  C4B DPP   174     152.754 193.326  36.568  1.00  0.00           C
ATOM   1613  NC3 DPP   175     196.704  23.676   6.668  1.00  0.00           N
ATOM   1614  PO4 DPP   175     195.354  24.826  10.068  1.00  0.00           P
ATOM   1615  GL1 DPP   175     196.654  25.726  14.568  1.00  0.00            
ATOM   1616  GL2 DPP   175     194.004  27.576  15.768  1.00  0.00            
ATOM   1617  C1A DPP   175     198.204  25.276  19.418  1.00  0.00           C
ATOM   1618  C2A DPP   175     201.054  24.576  23.068  1.00  0.00           C
ATOM   1619  C3A DPP   175     203.854  24.976  26.718  1.00  0.00           C
ATOM   1620  C4A DPP   175     205.154  29.126  29.368  1.00  0.00           C
ATOM   1621  C1B DPP   175     191.804  28.776  20.218  1.00  0.00           C
ATOM   1622  C2B DPP   175     189.204  28.626  23.868  1.00  0.00           C
ATOM   1623  C3B DPP   175     186.504  27.426  28.168  1.00  0.00           C
ATOM   1624  C4B DPP   175     188.604  30.526  31.668  1.00  0.00           C
ATOM   1625  NC3 DPP   176     114.904  39.876  14.018  1.00  0.00           N
ATOM   1626  PO4 DPP   176     119.404  40.276  11.868  1.00  0.00           P
ATOM   1627  GL1 DPP   176     119.904  41.326  15.768  1.00  0.00            
ATOM   1628  GL2 DPP   176     123.304  41.776  15.868  1.00  0.00            
ATOM   1629  C1A DPP   176     120.354  38.776  19.868  1.00  0.00           C
ATOM   1630  C2A DPP   176     118.404  39.326  24.518  1.00  0.00           C
ATOM   1631  C3A DPP   176     118.604  38.576  28.868  1.00  0.00           C
ATOM   1632  C4A DPP   176     117.254  36.376  32.618  1.00  0.00           C
ATOM   1633  C1B DPP   176     125.954  41.126  19.918  1.00  0.00           C
ATOM   1634  C2B DPP   176     127.154  41.326  24.218  1.00  0.00           C
ATOM   1635  C3B DPP   176     127.954  40.476  28.218  1.00  0.00           C
ATOM   1636  C4B DPP   176     128.454  40.226  32.318  1.00  0.00           C
ATOM   1637  NC3 DPP   177     103.454 116.076  29.418  1.00  0.00           N
ATOM   1638  PO4 DPP   177     107.604 114.076  30.418  1.00  0.00           P
ATOM   1639  GL1 DPP   177     108.504 114.226  35.268  1.00  0.00            
ATOM   1640  GL2 DPP   177     110.204 114.276  36.768  1.00  0.00            
ATOM   1641  C1A DPP   177     105.954 111.826  38.718  1.00  0.00           C
ATOM   1642  C2A DPP   177     104.254 110.976  41.868  1.00  0.00           C
ATOM   1643  C3A DPP   177     105.804 110.476  45.768  1.00  0.00           C
ATOM   1644  C4A DPP   177     104.554 107.826  48.568  1.00  0.00           C
ATOM   1645  C1B DPP   177     110.304 112.526  40.068  1.00  0.00           C
ATOM   1646  C2B DPP   177     110.154 111.076  44.218  1.00  0.00           C
ATOM   1647  C3B DPP   177     111.154 111.776  48.518  1.00  0.00           C
ATOM   1648  C4B DPP   177     113.404 110.726  50.568  1.00  0.00           C
ATOM   1649  NC3 DPP   178      47.204  10.026  13.968  1.00  0.00           N
ATOM   1650  PO4 DPP   178      49.504   6.076  16.968  1.00  0.00           P
ATOM   1651  GL1 DPP   178      46.904   8.976  18.368  1.00  0.00            
ATOM   1652  GL2 DPP   178      49.304  10.476  18.818  1.00  0.00            
ATOM   1653  C1A DPP   178      43.954   7.926  20.418  1.00  0.00           C
ATOM   1654  C2A DPP   178      40.704   6.126  21.518  1.00  0.00           C
ATOM   1655  C3A DPP   178      37.504   7.426  23.768  1.00  0.00           C
ATOM   1656  C4A DPP   178      34.504   7.676  27.768  1.00  0.00           C
ATOM   1657  C1B DPP   178      52.354  10.576  21.518  1.00  0.00           C
ATOM   1658  C2B DPP   178      53.154  12.226  25.568  1.00  0.00           C
ATOM   1659  C3B DPP   178      54.404  10.426  30.218  1.00  0.00           C
ATOM   1660  C4B DPP   178      55.304   8.176  33.718  1.00  0.00           C
ATOM   1661  NC3 DPP   179     140.004 179.276  11.718  1.00  0.00           N
ATOM   1662  PO4 DPP   179     142.054 181.826  15.468  1.00  0.00           P
ATOM   1663  GL1 DPP   179     143.554 182.776  19.618  1.00  0.00            
ATOM   1664  GL2 DPP   179     143.204 181.276  22.468  1.00  0.00            
ATOM   1665  C1A DPP   179     144.154 186.076  23.318  1.00  0.00           C
ATOM   1666  C2A DPP   179     142.604 188.326  27.168  1.00  0.00           C
ATOM   1667  C3A DPP   179     144.054 188.226  31.118  1.00  0.00           C
ATOM   1668  C4A DPP   179     143.254 189.826  35.568  1.00  0.00           C
ATOM   1669  C1B DPP   179     144.204 182.526  27.368  1.00  0.00           C
ATOM   1670  C2B DPP   179     144.404 182.226  32.068  1.00  0.00           C
ATOM   1671  C3B DPP   179     144.154 182.126  36.318  1.00  0.00           C
ATOM   1672  C4B DPP   179     144.154 185.426  37.518  1.00  0.00           C
ATOM   1673  NC3 DPP   180     147.504  92.526  20.018  1.00  0.00           N
ATOM   1674  PO4 DPP   180     142.954  91.276  20.418  1.00  0.00           P
ATOM   1675  GL1 DPP   180     141.904  91.176  24.668  1.00  0.00            
ATOM   1676  GL2 DPP   180     143.004  93.726  27.268  1.00  0.00            
ATOM   1677  C1A DPP   180     145.004  88.826  27.818  1.00  0.00           C
ATOM   1678  C2A DPP   180     147.904  88.026  31.768  1.00  0.00           C
ATOM   1679  C3A DPP   180     151.804  84.926  34.168  1.00  0.00           C
ATOM   1680  C4A DPP   180     153.354  86.726  38.768  1.00  0.00           C
ATOM   1681  C1B DPP   180     144.654  92.526  31.368  1.00  0.00           C
ATOM   1682  C2B DPP   180     146.754  94.376  34.318  1.00  0.00           C
ATOM   1683  C3B DPP   180     149.904  95.426  36.618  1.00  0.00           C
ATOM   1684  C4B DPP   180     154.254  93.126  35.418  1.00  0.00           C
ATOM   1685  NC3 DPP   181      55.304  39.626  17.118  1.00  0.00           N
ATOM   1686  PO4 DPP   181      59.954  40.176  16.068  1.00  0.00           P
ATOM   1687  GL1 DPP   181      59.304  38.326  20.368  1.00  0.00            
ATOM   1688  GL2 DPP   181      56.704  39.676  22.318  1.00  0.00            
ATOM   1689  C1A DPP   181      62.354  38.126  24.568  1.00  0.00           C
ATOM   1690  C2A DPP   181      61.804  36.826  28.518  1.00  0.00           C
ATOM   1691  C3A DPP   181      60.204  37.476  32.218  1.00  0.00           C
ATOM   1692  C4A DPP   181      60.454  40.176  36.118  1.00  0.00           C
ATOM   1693  C1B DPP   181      53.404  38.276  25.718  1.00  0.00           C
ATOM   1694  C2B DPP   181      52.154  37.576  29.468  1.00  0.00           C
ATOM   1695  C3B DPP   181      51.454  37.626  34.018  1.00  0.00           C
ATOM   1696  C4B DPP   181      50.204  34.126  35.918  1.00  0.00           C
ATOM   1697  NC3 DPP   182      28.654 106.576  26.768  1.00  0.00           N
ATOM   1698  PO4 DPP   182      30.404 110.976  26.218  1.00  0.00           P
ATOM   1699  GL1 DPP   182      28.904 110.026  30.768  1.00  0.00            
ATOM   1700  GL2 DPP   182      26.404 108.076  31.918  1.00  0.00            
ATOM   1701  C1A DPP   182      31.104 110.626  34.568  1.00  0.00           C
ATOM   1702  C2A DPP   182      33.254 112.276  37.368  1.00  0.00           C
ATOM   1703  C3A DPP   182      34.904 113.476  42.668  1.00  0.00           C
ATOM   1704  C4A DPP   182      38.604 115.826  44.518  1.00  0.00           C
ATOM   1705  C1B DPP   182      23.954 107.026  35.818  1.00  0.00           C
ATOM   1706  C2B DPP   182      25.354 104.476  39.768  1.00  0.00           C
ATOM   1707  C3B DPP   182      24.054 100.426  39.968  1.00  0.00           C
ATOM   1708  C4B DPP   182      23.104  98.376  36.318  1.00  0.00           C
ATOM   1709  NC3 DPP   183     169.404  15.176  12.918  1.00  0.00           N
ATOM   1710  PO4 DPP   183     169.354  19.376  12.368  1.00  0.00           P
ATOM   1711  GL1 DPP   183     169.304  18.326  16.868  1.00  0.00            
ATOM   1712  GL2 DPP   183     167.504  19.376  19.268  1.00  0.00            
ATOM   1713  C1A DPP   183     171.354  17.226  20.468  1.00  0.00           C
ATOM   1714  C2A DPP   183     171.904  18.976  24.618  1.00  0.00           C
ATOM   1715  C3A DPP   183     170.104  19.326  28.968  1.00  0.00           C
ATOM   1716  C4A DPP   183     170.704  19.226  32.668  1.00  0.00           C
ATOM   1717  C1B DPP   183     165.104  19.776  22.868  1.00  0.00           C
ATOM   1718  C2B DPP   183     165.804  18.326  27.518  1.00  0.00           C
ATOM   1719  C3B DPP   183     165.904  17.926  32.018  1.00  0.00           C
ATOM   1720  C4B DPP   183     167.354  14.926  34.368  1.00  0.00           C
ATOM   1721  NC3 DPP   184     131.704  81.276  24.118  1.00  0.00           N
ATOM   1722  PO4 DPP   184     131.354  79.176  18.968  1.00  0.00           P
ATOM   1723  GL1 DPP   184     128.704  77.226  22.268  1.00  0.00            
ATOM   1724  GL2 DPP   184     126.404  75.826  22.068  1.00  0.00            
ATOM   1725  C1A DPP   184     129.804  74.326  25.818  1.00  0.00           C
ATOM   1726  C2A DPP   184     131.504  73.176  29.868  1.00  0.00           C
ATOM   1727  C3A DPP   184     132.854  73.276  33.468  1.00  0.00           C
ATOM   1728  C4A DPP   184     134.904  72.926  37.118  1.00  0.00           C
ATOM   1729  C1B DPP   184     125.004  71.776  24.418  1.00  0.00           C
ATOM   1730  C2B DPP   184     125.004  68.376  25.768  1.00  0.00           C
ATOM   1731  C3B DPP   184     125.304  67.376  30.168  1.00  0.00           C
ATOM   1732  C4B DPP   184     124.954  66.326  33.568  1.00  0.00           C
ATOM   1733  NC3 DPP   185      26.904  10.376   8.068  1.00  0.00           N
ATOM   1734  PO4 DPP   185      27.054   6.576  11.368  1.00  0.00           P
ATOM   1735  GL1 DPP   185      26.404   4.426  14.818  1.00  0.00            
ATOM   1736  GL2 DPP   185      24.454   6.026  18.618  1.00  0.00            
ATOM   1737  C1A DPP   185      22.004   2.226  15.918  1.00  0.00           C
ATOM   1738  C2A DPP   185      18.754   1.226  19.568  1.00  0.00           C
ATOM   1739  C3A DPP   185      16.854   1.026  23.468  1.00  0.00           C
ATOM   1740  C4A DPP   185      16.504   3.776  24.668  1.00  0.00           C
ATOM   1741  C1B DPP   185      22.854   6.626  22.818  1.00  0.00           C
ATOM   1742  C2B DPP   185      19.204   9.126  24.168  1.00  0.00           C
ATOM   1743  C3B DPP   185      16.654   8.026  26.468  1.00  0.00           C
ATOM   1744  C4B DPP   185      13.554  10.126  28.818  1.00  0.00           C
ATOM   1745  NC3 DPP   186     164.004  35.426  13.168  1.00  0.00           N
ATOM   1746  PO4 DPP   186     162.504  30.976  13.168  1.00  0.00           P
ATOM   1747  GL1 DPP   186     162.804  29.226  17.568  1.00  0.00            
ATOM   1748  GL2 DPP   186     166.554  28.926  17.918  1.00  0.00            
ATOM   1749  C1A DPP   186     161.554  28.026  20.868  1.00  0.00           C
ATOM   1750  C2A DPP   186     160.904  26.626  25.468  1.00  0.00           C
ATOM   1751  C3A DPP   186     163.104  26.776  29.118  1.00  0.00           C
ATOM   1752  C4A DPP   186     165.604  27.126  32.418  1.00  0.00           C
ATOM   1753  C1B DPP   186     165.954  31.176  21.068  1.00  0.00           C
ATOM   1754  C2B DPP   186     163.454  31.176  25.268  1.00  0.00           C
ATOM   1755  C3B DPP   186     162.804  31.526  29.418  1.00  0.00           C
ATOM   1756  C4B DPP   186     164.254  32.176  33.018  1.00  0.00           C
ATOM   1757  NC3 DPP   187      76.554 203.976  61.668  1.00  0.00           N
ATOM   1758  PO4 DPP   187      73.404 203.176  58.018  1.00  0.00           P
ATOM   1759  GL1 DPP   187      72.604 202.876  54.018  1.00  0.00            
ATOM   1760  GL2 DPP   187      74.504 204.476  52.468  1.00  0.00            
ATOM   1761  C1A DPP   187      69.604 200.526  50.518  1.00  0.00           C
ATOM   1762  C2A DPP   187      67.254 199.776  46.918  1.00  0.00           C
ATOM   1763  C3A DPP   187      67.554 199.576  42.318  1.00  0.00           C
ATOM   1764  C4A DPP   187      70.204 198.126  39.618  1.00  0.00           C
ATOM   1765  C1B DPP   187      74.954 206.176  48.718  1.00  0.00           C
ATOM   1766  C2B DPP   187      75.454 207.726  45.468  1.00  0.00           C
ATOM   1767  C3B DPP   187      75.554 205.926  41.068  1.00  0.00           C
ATOM   1768  C4B DPP   187      77.454 205.376  36.668  1.00  0.00           C
ATOM   1769  NC3 DPP   188     159.604   9.976  57.668  1.00  0.00           N
ATOM   1770  PO4 DPP   188     158.404  12.826  56.518  1.00  0.00           P
ATOM   1771  GL1 DPP   188     156.004  15.026  53.018  1.00  0.00            
ATOM   1772  GL2 DPP   188     158.954  14.676  51.218  1.00  0.00            
ATOM   1773  C1A DPP   188     154.954  16.026  47.918  1.00  0.00           C
ATOM   1774  C2A DPP   188     155.654  15.426  42.568  1.00  0.00           C
ATOM   1775  C3A DPP   188     154.504  12.426  38.718  1.00  0.00           C
ATOM   1776  C4A DPP   188     153.204  11.526  35.168  1.00  0.00           C
ATOM   1777  C1B DPP   188     159.854  14.026  45.568  1.00  0.00           C
ATOM   1778  C2B DPP   188     159.654  13.076  40.068  1.00  0.00           C
ATOM   1779  C3B DPP   188     160.104  10.926  37.118  1.00  0.00           C
ATOM   1780  C4B DPP   188     161.854   7.176  35.118  1.00  0.00           C
ATOM   1781  NC3 DPP   189      67.804 107.176  68.168  1.00  0.00           N
ATOM   1782  PO4 DPP   189      64.854 107.726  64.968  1.00  0.00           P
ATOM   1783  GL1 DPP   189      65.904 109.276  60.618  1.00  0.00            
ATOM   1784  GL2 DPP   189      63.504 110.376  58.068  1.00  0.00            
ATOM   1785  C1A DPP   189      67.804 109.076  56.518  1.00  0.00           C
ATOM   1786  C2A DPP   189      69.854 111.426  53.418  1.00  0.00           C
ATOM   1787  C3A DPP   189      69.404 111.176  49.618  1.00  0.00           C
ATOM   1788  C4A DPP   189      69.504 108.676  46.718  1.00  0.00           C
ATOM   1789  C1B DPP   189      63.854 110.126  53.768  1.00  0.00           C
ATOM   1790  C2B DPP   189      64.854 109.976  49.268  1.00  0.00           C
ATOM   1791  C3B DPP   189      64.154 107.626  46.068  1.00  0.00           C
ATOM   1792  C4B DPP   189      67.154 104.926  44.418  1.00  0.00           C
ATOM   1793  NC3 DPP   190      81.804 159.926  62.968  1.00  0.00           N
ATOM   1794  PO4 DPP   190      85.204 159.376  61.618  1.00  0.00           P
ATOM   1795  GL1 DPP   190      85.304 157.876  56.468  1.00  0.00            
ATOM   1796  GL2 DPP   190      84.404 155.576  58.168  1.00  0.00            
ATOM   1797  C1A DPP   190      82.604 156.176  53.518  1.00  0.00           C
ATOM   1798  C2A DPP   190      83.054 154.326  50.018  1.00  0.00           C
ATOM   1799  C3A DPP   190      83.154 153.676  45.418  1.00  0.00           C
ATOM   1800  C4A DPP   190      81.004 155.976  41.468  1.00  0.00           C
ATOM   1801  C1B DPP   190      83.404 152.076  55.668  1.00  0.00           C
ATOM   1802  C2B DPP   190      84.304 150.526  52.318  1.00  0.00           C
ATOM   1803  C3B DPP   190      84.404 149.726  47.968  1.00  0.00           C
ATOM   1804  C4B DPP   190      83.854 146.576  44.718  1.00  0.00           C
ATOM   1805  NC3 DPP   191      61.104 114.426  59.368  1.00  0.00           N
ATOM   1806  PO4 DPP   191      57.454 115.076  57.768  1.00  0.00           P
ATOM   1807  GL1 DPP   191      56.354 113.726  54.668  1.00  0.00            
ATOM   1808  GL2 DPP   191      58.854 112.476  53.318  1.00  0.00            
ATOM   1809  C1A DPP   191      54.404 113.676  50.018  1.00  0.00           C
ATOM   1810  C2A DPP   191      55.404 113.226  45.968  1.00  0.00           C
ATOM   1811  C3A DPP   191      56.354 115.826  41.668  1.00  0.00           C
ATOM   1812  C4A DPP   191      59.304 114.026  40.668  1.00  0.00           C
ATOM   1813  C1B DPP   191      60.104 114.176  49.618  1.00  0.00           C
ATOM   1814  C2B DPP   191      60.054 116.426  46.168  1.00  0.00           C
ATOM   1815  C3B DPP   191      63.354 116.426  43.918  1.00  0.00           C
ATOM   1816  C4B DPP   191      66.654 112.976  44.168  1.00  0.00           C
ATOM   1817  NC3 DPP   192      36.854  75.976  64.218  1.00  0.00           N
ATOM   1818  PO4 DPP   192      33.354  76.726  62.568  1.00  0.00           P
ATOM   1819  GL1 DPP   192      36.404  76.626  58.668  1.00  0.00            
ATOM   1820  GL2 DPP   192      37.504  74.526  57.468  1.00  0.00            
ATOM   1821  C1A DPP   192      38.204  78.676  55.318  1.00  0.00           C
ATOM   1822  C2A DPP   192      39.304  79.476  51.368  1.00  0.00           C
ATOM   1823  C3A DPP   192      42.854  80.976  49.118  1.00  0.00           C
ATOM   1824  C4A DPP   192      43.604  79.176  46.018  1.00  0.00           C
ATOM   1825  C1B DPP   192      41.104  74.776  55.268  1.00  0.00           C
ATOM   1826  C2B DPP   192      43.554  76.576  51.968  1.00  0.00           C
ATOM   1827  C3B DPP   192      46.004  75.476  49.118  1.00  0.00           C
ATOM   1828  C4B DPP   192      48.504  77.076  46.818  1.00  0.00           C
ATOM   1829  NC3 DPP   193      29.204  43.226  51.468  1.00  0.00           N
ATOM   1830  PO4 DPP   193      29.504  39.426  53.318  1.00  0.00           P
ATOM   1831  GL1 DPP   193      31.204  38.876  49.918  1.00  0.00            
ATOM   1832  GL2 DPP   193      32.254  35.826  48.168  1.00  0.00            
ATOM   1833  C1A DPP   193      32.854  41.726  47.118  1.00  0.00           C
ATOM   1834  C2A DPP   193      33.654  40.726  42.618  1.00  0.00           C
ATOM   1835  C3A DPP   193      34.504  40.426  38.318  1.00  0.00           C
ATOM   1836  C4A DPP   193      34.554  39.676  33.018  1.00  0.00           C
ATOM   1837  C1B DPP   193      31.954  35.876  44.318  1.00  0.00           C
ATOM   1838  C2B DPP   193      33.154  35.526  39.818  1.00  0.00           C
ATOM   1839  C3B DPP   193      34.104  35.876  35.918  1.00  0.00           C
ATOM   1840  C4B DPP   193      34.604  32.776  32.968  1.00  0.00           C
ATOM   1841  NC3 DPP   194     204.804  33.626  55.768  1.00  0.00           N
ATOM   1842  PO4 DPP   194     205.804  35.826  52.468  1.00  0.00           P
ATOM   1843  GL1 DPP   194     204.754  37.776  48.318  1.00  0.00            
ATOM   1844  GL2 DPP   194     206.854  40.476  47.468  1.00  0.00            
ATOM   1845  C1A DPP   194     203.654  37.576  44.418  1.00  0.00           C
ATOM   1846  C2A DPP   194     203.754  35.876  40.918  1.00  0.00           C
ATOM   1847  C3A DPP   194     203.954  34.476  35.918  1.00  0.00           C
ATOM   1848  C4A DPP   194     206.554  32.126  33.668  1.00  0.00           C
ATOM   1849  C1B DPP   194     208.354  39.276  43.418  1.00  0.00           C
ATOM   1850  C2B DPP   194     207.754  38.126  39.968  1.00  0.00           C
ATOM   1851  C3B DPP   194     206.304  39.776  36.618  1.00  0.00           C
ATOM   1852  C4B DPP   194     203.904  41.976  34.868  1.00  0.00           C
ATOM   1853  NC3 DPP   195      93.604  13.026  63.768  1.00  0.00           N
ATOM   1854  PO4 DPP   195      98.704  14.876  65.018  1.00  0.00           P
ATOM   1855  GL1 DPP   195      99.404  16.626  61.018  1.00  0.00            
ATOM   1856  GL2 DPP   195      96.104  16.776  59.618  1.00  0.00            
ATOM   1857  C1A DPP   195     101.054  18.076  56.868  1.00  0.00           C
ATOM   1858  C2A DPP   195     100.704  19.526  52.868  1.00  0.00           C
ATOM   1859  C3A DPP   195     100.904  18.226  48.768  1.00  0.00           C
ATOM   1860  C4A DPP   195      98.404  15.526  45.968  1.00  0.00           C
ATOM   1861  C1B DPP   195      97.004  16.676  54.668  1.00  0.00           C
ATOM   1862  C2B DPP   195      95.904  17.926  50.468  1.00  0.00           C
ATOM   1863  C3B DPP   195      94.404  19.476  46.268  1.00  0.00           C
ATOM   1864  C4B DPP   195      93.404  17.726  42.718  1.00  0.00           C
ATOM   1865  NC3 DPP   196      82.604  27.976  57.268  1.00  0.00           N
ATOM   1866  PO4 DPP   196      84.204  31.926  59.018  1.00  0.00           P
ATOM   1867  GL1 DPP   196      81.654  34.676  58.018  1.00  0.00            
ATOM   1868  GL2 DPP   196      82.454  36.476  60.718  1.00  0.00            
ATOM   1869  C1A DPP   196      80.654  36.176  54.318  1.00  0.00           C
ATOM   1870  C2A DPP   196      78.504  35.876  51.468  1.00  0.00           C
ATOM   1871  C3A DPP   196      79.754  35.426  47.268  1.00  0.00           C
ATOM   1872  C4A DPP   196      82.004  38.126  44.368  1.00  0.00           C
ATOM   1873  C1B DPP   196      81.704  40.126  57.768  1.00  0.00           C
ATOM   1874  C2B DPP   196      82.604  43.476  54.818  1.00  0.00           C
ATOM   1875  C3B DPP   196      86.454  41.926  52.818  1.00  0.00           C
ATOM   1876  C4B DPP   196      90.104  40.126  54.118  1.00  0.00           C
ATOM   1877  NC3 DPP   197      83.954 178.726  58.718  1.00  0.00           N
ATOM   1878  PO4 DPP   197      87.804 177.326  58.418  1.00  0.00           P
ATOM   1879  GL1 DPP   197      85.754 174.826  55.068  1.00  0.00            
ATOM   1880  GL2 DPP   197      85.754 172.026  56.018  1.00  0.00            
ATOM   1881  C1A DPP   197      83.254 177.326  52.068  1.00  0.00           C
ATOM   1882  C2A DPP   197      80.904 177.076  47.668  1.00  0.00           C
ATOM   1883  C3A DPP   197      81.104 177.126  43.418  1.00  0.00           C
ATOM   1884  C4A DPP   197      83.254 176.826  39.818  1.00  0.00           C
ATOM   1885  C1B DPP   197      86.654 171.676  50.718  1.00  0.00           C
ATOM   1886  C2B DPP   197      87.104 175.226  47.918  1.00  0.00           C
ATOM   1887  C3B DPP   197      87.254 177.376  43.018  1.00  0.00           C
ATOM   1888  C4B DPP   197      91.004 177.076  39.968  1.00  0.00           C
ATOM   1889  NC3 DPP   198      95.904  28.776  60.768  1.00  0.00           N
ATOM   1890  PO4 DPP   198      96.554  25.326  58.968  1.00  0.00           P
ATOM   1891  GL1 DPP   198     100.654  25.126  56.868  1.00  0.00            
ATOM   1892  GL2 DPP   198     102.304  22.776  56.768  1.00  0.00            
ATOM   1893  C1A DPP   198     103.604  27.426  53.718  1.00  0.00           C
ATOM   1894  C2A DPP   198     104.604  27.526  50.818  1.00  0.00           C
ATOM   1895  C3A DPP   198     104.604  28.176  46.718  1.00  0.00           C
ATOM   1896  C4A DPP   198     104.404  25.676  41.568  1.00  0.00           C
ATOM   1897  C1B DPP   198     103.904  22.776  52.218  1.00  0.00           C
ATOM   1898  C2B DPP   198     103.504  23.176  47.568  1.00  0.00           C
ATOM   1899  C3B DPP   198     100.304  21.526  44.018  1.00  0.00           C
ATOM   1900  C4B DPP   198     101.804  21.576  39.818  1.00  0.00           C
ATOM   1901  NC3 DPP   199     149.104  32.826  58.268  1.00  0.00           N
ATOM   1902  PO4 DPP   199     149.804  28.376  57.118  1.00  0.00           P
ATOM   1903  GL1 DPP   199     148.304  27.126  54.318  1.00  0.00            
ATOM   1904  GL2 DPP   199     149.954  27.176  52.318  1.00  0.00            
ATOM   1905  C1A DPP   199     144.754  25.376  51.118  1.00  0.00           C
ATOM   1906  C2A DPP   199     143.904  26.426  46.168  1.00  0.00           C
ATOM   1907  C3A DPP   199     143.504  27.476  41.818  1.00  0.00           C
ATOM   1908  C4A DPP   199     143.104  27.026  37.068  1.00  0.00           C
ATOM   1909  C1B DPP   199     148.804  26.776  47.768  1.00  0.00           C
ATOM   1910  C2B DPP   199     148.004  28.176  43.618  1.00  0.00           C
ATOM   1911  C3B DPP   199     147.954  28.526  39.868  1.00  0.00           C
ATOM   1912  C4B DPP   199     146.854  30.226  35.768  1.00  0.00           C
ATOM   1913  NC3 DPP   200      59.754 197.976  56.168  1.00  0.00           N
ATOM   1914  PO4 DPP   200      58.154 195.526  52.968  1.00  0.00           P
ATOM   1915  GL1 DPP   200      58.954 195.426  49.418  1.00  0.00            
ATOM   1916  GL2 DPP   200      61.354 194.626  47.818  1.00  0.00            
ATOM   1917  C1A DPP   200      56.904 192.476  47.068  1.00  0.00           C
ATOM   1918  C2A DPP   200      57.354 191.176  44.268  1.00  0.00           C
ATOM   1919  C3A DPP   200      57.354 191.726  39.668  1.00  0.00           C
ATOM   1920  C4A DPP   200      57.604 192.176  35.568  1.00  0.00           C
ATOM   1921  C1B DPP   200      63.054 195.376  44.768  1.00  0.00           C
ATOM   1922  C2B DPP   200      64.604 195.626  41.468  1.00  0.00           C
ATOM   1923  C3B DPP   200      66.654 195.076  37.668  1.00  0.00           C
ATOM   1924  C4B DPP   200      67.154 191.076  35.618  1.00  0.00           C
ATOM   1925  NC3 DPP   201       2.354 214.326  53.968  1.00  0.00           N
ATOM   1926  PO4 DPP   201       4.254 214.376  49.468  1.00  0.00           P
ATOM   1927  GL1 DPP   201       3.204 211.976  45.968  1.00  0.00            
ATOM   1928  GL2 DPP   201      -0.546 212.976  45.968  1.00  0.00            
ATOM   1929  C1A DPP   201       3.404 209.926  42.068  1.00  0.00           C
ATOM   1930  C2A DPP   201       3.854 209.426  38.468  1.00  0.00           C
ATOM   1931  C3A DPP   201       7.004 208.326  34.668  1.00  0.00           C
ATOM   1932  C4A DPP   201      10.004 208.226  31.418  1.00  0.00           C
ATOM   1933  C1B DPP   201      -1.396 212.076  42.568  1.00  0.00           C
ATOM   1934  C2B DPP   201      -0.746 212.426  38.468  1.00  0.00           C
ATOM   1935  C3B DPP   201      -1.996 211.076  34.618  1.00  0.00           C
ATOM   1936  C4B DPP   201      -3.496 206.926  33.718  1.00  0.00           C
ATOM   1937  NC3 DPP   202     152.904 208.276  60.868  1.00  0.00           N
ATOM   1938  PO4 DPP   202     150.104 204.976  59.768  1.00  0.00           P
ATOM   1939  GL1 DPP   202     149.204 206.676  56.268  1.00  0.00            
ATOM   1940  GL2 DPP   202     146.304 205.576  53.818  1.00  0.00            
ATOM   1941  C1A DPP   202     150.904 206.176  52.418  1.00  0.00           C
ATOM   1942  C2A DPP   202     151.054 205.126  48.068  1.00  0.00           C
ATOM   1943  C3A DPP   202     152.254 205.526  43.518  1.00  0.00           C
ATOM   1944  C4A DPP   202     151.154 206.426  39.418  1.00  0.00           C
ATOM   1945  C1B DPP   202     146.154 203.176  49.468  1.00  0.00           C
ATOM   1946  C2B DPP   202     145.454 203.426  45.768  1.00  0.00           C
ATOM   1947  C3B DPP   202     147.604 204.976  42.418  1.00  0.00           C
ATOM   1948  C4B DPP   202     147.604 203.426  37.918  1.00  0.00           C
ATOM   1949  NC3 DPP   203      57.254 117.876  62.118  1.00  0.00           N
ATOM   1950  PO4 DPP   203      53.254 116.576  60.468  1.00  0.00           P
ATOM   1951  GL1 DPP   203      52.104 115.726  55.418  1.00  0.00            
ATOM   1952  GL2 DPP   203      49.404 115.426  54.218  1.00  0.00            
ATOM   1953  C1A DPP   203      53.604 117.476  52.368  1.00  0.00           C
ATOM   1954  C2A DPP   203      54.154 119.076  48.968  1.00  0.00           C
ATOM   1955  C3A DPP   203      54.654 118.276  45.468  1.00  0.00           C
ATOM   1956  C4A DPP   203      52.804 118.876  42.118  1.00  0.00           C
ATOM   1957  C1B DPP   203      47.054 114.276  50.968  1.00  0.00           C
ATOM   1958  C2B DPP   203      46.554 111.476  48.818  1.00  0.00           C
ATOM   1959  C3B DPP   203      48.354 109.026  44.768  1.00  0.00           C
ATOM   1960  C4B DPP   203      49.604 107.376  40.718  1.00  0.00           C
ATOM   1961  NC3 DPP   204     107.804 173.826  62.518  1.00  0.00           N
ATOM   1962  PO4 DPP   204     111.054 176.876  61.218  1.00  0.00           P
ATOM   1963  GL1 DPP   204     107.254 177.376  57.768  1.00  0.00            
ATOM   1964  GL2 DPP   204     105.354 175.026  57.968  1.00  0.00            
ATOM   1965  C1A DPP   204     108.154 177.026  53.218  1.00  0.00           C
ATOM   1966  C2A DPP   204     107.904 177.026  49.418  1.00  0.00           C
ATOM   1967  C3A DPP   204     108.604 179.076  46.568  1.00  0.00           C
ATOM   1968  C4A DPP   204     109.354 182.426  43.518  1.00  0.00           C
ATOM   1969  C1B DPP   204     105.354 173.076  53.768  1.00  0.00           C
ATOM   1970  C2B DPP   204     107.704 172.176  49.768  1.00  0.00           C
ATOM   1971  C3B DPP   204     107.104 170.176  46.318  1.00  0.00           C
ATOM   1972  C4B DPP   204     103.404 169.026  43.918  1.00  0.00           C
ATOM   1973  NC3 DPP   205      53.704 127.376  57.718  1.00  0.00           N
ATOM   1974  PO4 DPP   205      49.854 127.176  60.418  1.00  0.00           P
ATOM   1975  GL1 DPP   205      47.704 128.076  57.118  1.00  0.00            
ATOM   1976  GL2 DPP   205      44.854 126.176  55.218  1.00  0.00            
ATOM   1977  C1A DPP   205      48.254 129.126  52.918  1.00  0.00           C
ATOM   1978  C2A DPP   205      50.054 128.826  47.768  1.00  0.00           C
ATOM   1979  C3A DPP   205      48.404 127.776  44.618  1.00  0.00           C
ATOM   1980  C4A DPP   205      48.404 128.726  39.768  1.00  0.00           C
ATOM   1981  C1B DPP   205      45.804 124.126  51.818  1.00  0.00           C
ATOM   1982  C2B DPP   205      46.154 124.376  47.668  1.00  0.00           C
ATOM   1983  C3B DPP   205      46.654 123.326  43.818  1.00  0.00           C
ATOM   1984  C4B DPP   205      50.204 123.176  41.218  1.00  0.00           C
ATOM   1985  NC3 DPP   206     213.154  11.376  49.118  1.00  0.00           N
ATOM   1986  PO4 DPP   206     212.254  16.376  49.868  1.00  0.00           P
ATOM   1987  GL1 DPP   206     209.254  14.126  47.868  1.00  0.00            
ATOM   1988  GL2 DPP   206     206.704  11.176  46.818  1.00  0.00            
ATOM   1989  C1A DPP   206     210.204  13.276  43.768  1.00  0.00           C
ATOM   1990  C2A DPP   206     211.304  13.726  39.168  1.00  0.00           C
ATOM   1991  C3A DPP   206     210.954  13.426  34.368  1.00  0.00           C
ATOM   1992  C4A DPP   206     213.154  12.876  30.218  1.00  0.00           C
ATOM   1993  C1B DPP   206     206.104   8.526  43.368  1.00  0.00           C
ATOM   1994  C2B DPP   206     203.304   7.276  39.868  1.00  0.00           C
ATOM   1995  C3B DPP   206     202.854   5.426  36.718  1.00  0.00           C
ATOM   1996  C4B DPP   206     203.054   3.326  32.818  1.00  0.00           C
ATOM   1997  NC3 DPP   207     190.154  25.626  51.518  1.00  0.00           N
ATOM   1998  PO4 DPP   207     192.604  21.626  51.168  1.00  0.00           P
ATOM   1999  GL1 DPP   207     192.554  23.526  47.668  1.00  0.00            
ATOM   2000  GL2 DPP   207     194.604  27.276  47.218  1.00  0.00            
ATOM   2001  C1A DPP   207     190.504  25.226  43.818  1.00  0.00           C
ATOM   2002  C2A DPP   207     190.004  24.776  39.818  1.00  0.00           C
ATOM   2003  C3A DPP   207     188.904  22.276  36.418  1.00  0.00           C
ATOM   2004  C4A DPP   207     189.854  19.126  34.268  1.00  0.00           C
ATOM   2005  C1B DPP   207     191.904  29.676  44.418  1.00  0.00           C
ATOM   2006  C2B DPP   207     192.004  29.176  40.018  1.00  0.00           C
ATOM   2007  C3B DPP   207     191.454  28.576  35.868  1.00  0.00           C
ATOM   2008  C4B DPP   207     194.054  28.976  32.118  1.00  0.00           C
ATOM   2009  NC3 DPP   208      96.654 194.726  56.168  1.00  0.00           N
ATOM   2010  PO4 DPP   208      95.904 198.776  54.618  1.00  0.00           P
ATOM   2011  GL1 DPP   208      97.004 198.126  50.818  1.00  0.00            
ATOM   2012  GL2 DPP   208      95.204 201.376  48.868  1.00  0.00            
ATOM   2013  C1A DPP   208      96.454 196.926  46.568  1.00  0.00           C
ATOM   2014  C2A DPP   208      96.354 197.526  43.068  1.00  0.00           C
ATOM   2015  C3A DPP   208      97.954 200.126  40.818  1.00  0.00           C
ATOM   2016  C4A DPP   208     101.904 202.476  41.868  1.00  0.00           C
ATOM   2017  C1B DPP   208      95.554 202.826  44.868  1.00  0.00           C
ATOM   2018  C2B DPP   208      94.154 203.476  41.318  1.00  0.00           C
ATOM   2019  C3B DPP   208      91.554 206.776  39.668  1.00  0.00           C
ATOM   2020  C4B DPP   208      89.304 209.976  40.518  1.00  0.00           C
ATOM   2021  NC3 DPP   209     204.054  95.576  64.818  1.00  0.00           N
ATOM   2022  PO4 DPP   209     207.554  92.876  62.068  1.00  0.00           P
ATOM   2023  GL1 DPP   209     208.204  92.976  57.168  1.00  0.00            
ATOM   2024  GL2 DPP   209     209.504  89.676  57.118  1.00  0.00            
ATOM   2025  C1A DPP   209     208.254  93.926  52.968  1.00  0.00           C
ATOM   2026  C2A DPP   209     206.104  96.326  49.968  1.00  0.00           C
ATOM   2027  C3A DPP   209     206.054  96.826  45.818  1.00  0.00           C
ATOM   2028  C4A DPP   209     206.754 100.126  42.718  1.00  0.00           C
ATOM   2029  C1B DPP   209     211.504  89.226  53.618  1.00  0.00           C
ATOM   2030  C2B DPP   209     212.054  88.876  49.618  1.00  0.00           C
ATOM   2031  C3B DPP   209     214.204  87.676  45.718  1.00  0.00           C
ATOM   2032  C4B DPP   209     214.954  86.426  41.818  1.00  0.00           C
ATOM   2033  NC3 DPP   210     103.354 185.176  61.918  1.00  0.00           N
ATOM   2034  PO4 DPP   210     104.754 188.626  60.118  1.00  0.00           P
ATOM   2035  GL1 DPP   210     105.804 186.926  55.968  1.00  0.00            
ATOM   2036  GL2 DPP   210     109.554 186.476  55.268  1.00  0.00            
ATOM   2037  C1A DPP   210     104.954 189.276  51.668  1.00  0.00           C
ATOM   2038  C2A DPP   210     105.804 190.726  46.868  1.00  0.00           C
ATOM   2039  C3A DPP   210     104.404 191.126  41.818  1.00  0.00           C
ATOM   2040  C4A DPP   210     104.704 191.676  37.918  1.00  0.00           C
ATOM   2041  C1B DPP   210     110.454 188.476  50.318  1.00  0.00           C
ATOM   2042  C2B DPP   210     111.254 190.776  46.468  1.00  0.00           C
ATOM   2043  C3B DPP   210     109.854 190.676  42.018  1.00  0.00           C
ATOM   2044  C4B DPP   210     111.104 188.776  38.468  1.00  0.00           C
ATOM   2045  NC3 DPP   211     132.604 102.626  64.918  1.00  0.00           N
ATOM   2046  PO4 DPP   211     128.904 105.176  65.018  1.00  0.00           P
ATOM   2047  GL1 DPP   211     129.454 105.226  59.968  1.00  0.00            
ATOM   2048  GL2 DPP   211     126.304 104.776  59.718  1.00  0.00            
ATOM   2049  C1A DPP   211     129.654 105.176  56.268  1.00  0.00           C
ATOM   2050  C2A DPP   211     132.754 104.376  53.668  1.00  0.00           C
ATOM   2051  C3A DPP   211     134.704 105.726  50.468  1.00  0.00           C
ATOM   2052  C4A DPP   211     133.304 107.976  45.968  1.00  0.00           C
ATOM   2053  C1B DPP   211     124.904 103.026  55.518  1.00  0.00           C
ATOM   2054  C2B DPP   211     123.204 101.426  51.768  1.00  0.00           C
ATOM   2055  C3B DPP   211     126.654  99.776  49.118  1.00  0.00           C
ATOM   2056  C4B DPP   211     126.904  95.826  46.318  1.00  0.00           C
ATOM   2057  NC3 DPP   212     170.704  70.926  57.468  1.00  0.00           N
ATOM   2058  PO4 DPP   212     174.354  67.076  57.218  1.00  0.00           P
ATOM   2059  GL1 DPP   212     176.654  65.976  52.868  1.00  0.00            
ATOM   2060  GL2 DPP   212     178.954  65.976  54.318  1.00  0.00            
ATOM   2061  C1A DPP   212     177.604  64.026  49.318  1.00  0.00           C
ATOM   2062  C2A DPP   212     178.704  65.326  46.168  1.00  0.00           C
ATOM   2063  C3A DPP   212     179.604  63.926  42.968  1.00  0.00           C
ATOM   2064  C4A DPP   212     182.254  63.726  39.468  1.00  0.00           C
ATOM   2065  C1B DPP   212     182.704  67.026  51.318  1.00  0.00           C
ATOM   2066  C2B DPP   212     183.404  68.626  46.568  1.00  0.00           C
ATOM   2067  C3B DPP   212     183.804  73.026  43.918  1.00  0.00           C
ATOM   2068  C4B DPP   212     184.454  76.776  41.718  1.00  0.00           C
ATOM   2069  NC3 DPP   213       3.004  24.376  52.918  1.00  0.00           N
ATOM   2070  PO4 DPP   213       0.104  21.526  52.068  1.00  0.00           P
ATOM   2071  GL1 DPP   213       2.354  20.976  48.718  1.00  0.00            
ATOM   2072  GL2 DPP   213       5.354  23.226  47.568  1.00  0.00            
ATOM   2073  C1A DPP   213       2.004  20.126  43.568  1.00  0.00           C
ATOM   2074  C2A DPP   213       2.854  17.576  40.218  1.00  0.00           C
ATOM   2075  C3A DPP   213       2.604  17.376  36.068  1.00  0.00           C
ATOM   2076  C4A DPP   213       3.004  17.576  32.018  1.00  0.00           C
ATOM   2077  C1B DPP   213       3.004  24.676  44.368  1.00  0.00           C
ATOM   2078  C2B DPP   213       3.654  24.676  39.718  1.00  0.00           C
ATOM   2079  C3B DPP   213       2.754  24.126  35.118  1.00  0.00           C
ATOM   2080  C4B DPP   213       0.954  22.926  31.318  1.00  0.00           C
ATOM   2081  NC3 DPP   214     171.404 170.526  55.918  1.00  0.00           N
ATOM   2082  PO4 DPP   214     176.254 170.576  55.718  1.00  0.00           P
ATOM   2083  GL1 DPP   214     178.254 169.776  52.168  1.00  0.00            
ATOM   2084  GL2 DPP   214     179.854 172.926  51.518  1.00  0.00            
ATOM   2085  C1A DPP   214     179.904 166.826  49.868  1.00  0.00           C
ATOM   2086  C2A DPP   214     182.354 166.276  46.068  1.00  0.00           C
ATOM   2087  C3A DPP   214     185.854 168.776  46.868  1.00  0.00           C
ATOM   2088  C4A DPP   214     189.754 169.026  45.018  1.00  0.00           C
ATOM   2089  C1B DPP   214     181.804 170.926  47.118  1.00  0.00           C
ATOM   2090  C2B DPP   214     182.304 170.076  42.168  1.00  0.00           C
ATOM   2091  C3B DPP   214     183.804 165.826  40.818  1.00  0.00           C
ATOM   2092  C4B DPP   214     183.254 160.976  41.068  1.00  0.00           C
ATOM   2093  NC3 DPP   215     109.954 149.326  68.668  1.00  0.00           N
ATOM   2094  PO4 DPP   215     111.504 148.376  64.568  1.00  0.00           P
ATOM   2095  GL1 DPP   215     111.454 148.726  59.418  1.00  0.00            
ATOM   2096  GL2 DPP   215     112.204 150.876  57.868  1.00  0.00            
ATOM   2097  C1A DPP   215     109.104 147.426  55.968  1.00  0.00           C
ATOM   2098  C2A DPP   215     106.604 147.776  52.668  1.00  0.00           C
ATOM   2099  C3A DPP   215     106.304 151.776  50.118  1.00  0.00           C
ATOM   2100  C4A DPP   215     106.604 156.426  51.868  1.00  0.00           C
ATOM   2101  C1B DPP   215     110.704 151.576  52.868  1.00  0.00           C
ATOM   2102  C2B DPP   215     110.954 151.476  48.118  1.00  0.00           C
ATOM   2103  C3B DPP   215     107.054 150.476  45.768  1.00  0.00           C
ATOM   2104  C4B DPP   215     106.904 149.326  42.068  1.00  0.00           C
ATOM   2105  NC3 DPP   216     180.104  69.826  56.918  1.00  0.00           N
ATOM   2106  PO4 DPP   216     184.354  71.926  57.118  1.00  0.00           P
ATOM   2107  GL1 DPP   216     181.254  72.776  53.368  1.00  0.00            
ATOM   2108  GL2 DPP   216     178.304  70.826  52.368  1.00  0.00            
ATOM   2109  C1A DPP   216     181.054  74.026  48.768  1.00  0.00           C
ATOM   2110  C2A DPP   216     179.404  74.476  44.568  1.00  0.00           C
ATOM   2111  C3A DPP   216     179.654  73.976  39.618  1.00  0.00           C
ATOM   2112  C4A DPP   216     180.904  71.976  35.368  1.00  0.00           C
ATOM   2113  C1B DPP   216     178.454  69.626  48.268  1.00  0.00           C
ATOM   2114  C2B DPP   216     178.704  69.726  43.468  1.00  0.00           C
ATOM   2115  C3B DPP   216     180.054  68.026  39.568  1.00  0.00           C
ATOM   2116  C4B DPP   216     179.054  67.226  36.118  1.00  0.00           C
ATOM   2117  NC3 DPP   217     156.554 138.176  60.618  1.00  0.00           N
ATOM   2118  PO4 DPP   217     152.504 140.926  60.018  1.00  0.00           P
ATOM   2119  GL1 DPP   217     152.004 142.026  55.918  1.00  0.00            
ATOM   2120  GL2 DPP   217     152.954 146.026  56.768  1.00  0.00            
ATOM   2121  C1A DPP   217     151.054 144.126  51.518  1.00  0.00           C
ATOM   2122  C2A DPP   217     153.654 146.776  48.768  1.00  0.00           C
ATOM   2123  C3A DPP   217     154.854 145.976  44.868  1.00  0.00           C
ATOM   2124  C4A DPP   217     155.304 146.326  40.368  1.00  0.00           C
ATOM   2125  C1B DPP   217     154.904 147.776  53.268  1.00  0.00           C
ATOM   2126  C2B DPP   217     157.954 147.126  51.068  1.00  0.00           C
ATOM   2127  C3B DPP   217     160.154 143.276  47.818  1.00  0.00           C
ATOM   2128  C4B DPP   217     161.104 139.526  44.668  1.00  0.00           C
ATOM   2129  NC3 DPP   218      93.854  20.976  59.968  1.00  0.00           N
ATOM   2130  PO4 DPP   218      91.654  23.826  56.168  1.00  0.00           P
ATOM   2131  GL1 DPP   218      92.004  25.576  52.518  1.00  0.00            
ATOM   2132  GL2 DPP   218      93.054  24.226  48.668  1.00  0.00            
ATOM   2133  C1A DPP   218      89.504  27.626  49.168  1.00  0.00           C
ATOM   2134  C2A DPP   218      90.754  27.376  44.568  1.00  0.00           C
ATOM   2135  C3A DPP   218      89.404  25.026  40.768  1.00  0.00           C
ATOM   2136  C4A DPP   218      91.554  21.426  40.068  1.00  0.00           C
ATOM   2137  C1B DPP   218      94.954  24.426  44.368  1.00  0.00           C
ATOM   2138  C2B DPP   218      96.704  20.926  40.518  1.00  0.00           C
ATOM   2139  C3B DPP   218      98.704  16.926  40.868  1.00  0.00           C
ATOM   2140  C4B DPP   218     101.054  12.576  42.268  1.00  0.00           C
ATOM   2141  NC3 DPP   219     134.954  67.526  54.468  1.00  0.00           N
ATOM   2142  PO4 DPP   219     137.354  64.226  56.468  1.00  0.00           P
ATOM   2143  GL1 DPP   219     138.204  64.426  51.668  1.00  0.00            
ATOM   2144  GL2 DPP   219     141.254  65.576  49.718  1.00  0.00            
ATOM   2145  C1A DPP   219     137.154  64.826  46.968  1.00  0.00           C
ATOM   2146  C2A DPP   219     138.654  64.576  42.268  1.00  0.00           C
ATOM   2147  C3A DPP   219     136.704  63.426  39.118  1.00  0.00           C
ATOM   2148  C4A DPP   219     138.704  61.226  35.718  1.00  0.00           C
ATOM   2149  C1B DPP   219     143.554  66.676  46.668  1.00  0.00           C
ATOM   2150  C2B DPP   219     144.554  67.126  42.918  1.00  0.00           C
ATOM   2151  C3B DPP   219     146.354  68.576  38.968  1.00  0.00           C
ATOM   2152  C4B DPP   219     144.804  67.176  34.968  1.00  0.00           C
ATOM   2153  NC3 DPP   220      22.504  26.876  54.168  1.00  0.00           N
ATOM   2154  PO4 DPP   220      21.304  29.676  51.568  1.00  0.00           P
ATOM   2155  GL1 DPP   220      20.604  29.626  46.868  1.00  0.00            
ATOM   2156  GL2 DPP   220      17.554  28.676  45.968  1.00  0.00            
ATOM   2157  C1A DPP   220      21.204  31.126  43.118  1.00  0.00           C
ATOM   2158  C2A DPP   220      21.054  33.176  40.468  1.00  0.00           C
ATOM   2159  C3A DPP   220      21.854  33.676  35.818  1.00  0.00           C
ATOM   2160  C4A DPP   220      24.654  32.026  32.268  1.00  0.00           C
ATOM   2161  C1B DPP   220      17.454  27.676  42.218  1.00  0.00           C
ATOM   2162  C2B DPP   220      19.204  28.426  38.568  1.00  0.00           C
ATOM   2163  C3B DPP   220      18.604  29.976  35.468  1.00  0.00           C
ATOM   2164  C4B DPP   220      19.754  32.926  31.768  1.00  0.00           C
ATOM   2165  NC3 DPP   221     110.404  39.926  63.618  1.00  0.00           N
ATOM   2166  PO4 DPP   221     107.554  40.976  61.218  1.00  0.00           P
ATOM   2167  GL1 DPP   221     106.954  40.976  56.818  1.00  0.00            
ATOM   2168  GL2 DPP   221     104.304  43.276  56.818  1.00  0.00            
ATOM   2169  C1A DPP   221     105.704  37.276  54.318  1.00  0.00           C
ATOM   2170  C2A DPP   221     104.554  37.776  50.168  1.00  0.00           C
ATOM   2171  C3A DPP   221     104.904  38.776  45.668  1.00  0.00           C
ATOM   2172  C4A DPP   221     105.454  41.426  41.968  1.00  0.00           C
ATOM   2173  C1B DPP   221     105.554  42.676  52.468  1.00  0.00           C
ATOM   2174  C2B DPP   221     105.904  43.476  48.718  1.00  0.00           C
ATOM   2175  C3B DPP   221     103.504  45.726  46.818  1.00  0.00           C
ATOM   2176  C4B DPP   221     102.204  46.476  42.768  1.00  0.00           C
ATOM   2177  NC3 DPP   222     169.204  15.476  57.618  1.00  0.00           N
ATOM   2178  PO4 DPP   222     169.654  19.676  54.768  1.00  0.00           P
ATOM   2179  GL1 DPP   222     168.454  16.226  52.718  1.00  0.00            
ATOM   2180  GL2 DPP   222     171.004  14.076  52.318  1.00  0.00            
ATOM   2181  C1A DPP   222     165.254  13.426  50.568  1.00  0.00           C
ATOM   2182  C2A DPP   222     164.754  13.276  46.768  1.00  0.00           C
ATOM   2183  C3A DPP   222     164.504  12.276  42.718  1.00  0.00           C
ATOM   2184  C4A DPP   222     163.504  15.926  40.068  1.00  0.00           C
ATOM   2185  C1B DPP   222     170.254  14.826  47.418  1.00  0.00           C
ATOM   2186  C2B DPP   222     169.154  13.576  44.118  1.00  0.00           C
ATOM   2187  C3B DPP   222     171.104  12.776  39.568  1.00  0.00           C
ATOM   2188  C4B DPP   222     172.404  15.276  35.518  1.00  0.00           C
ATOM   2189  NC3 DPP   223      16.954 209.926  58.218  1.00  0.00           N
ATOM   2190  PO4 DPP   223      14.154 212.526  55.218  1.00  0.00           P
ATOM   2191  GL1 DPP   223      13.554 212.176  50.768  1.00  0.00            
ATOM   2192  GL2 DPP   223      16.954 212.576  49.968  1.00  0.00            
ATOM   2193  C1A DPP   223      11.854 212.576  45.818  1.00  0.00           C
ATOM   2194  C2A DPP   223      12.804 211.576  42.018  1.00  0.00           C
ATOM   2195  C3A DPP   223      13.654 209.726  38.268  1.00  0.00           C
ATOM   2196  C4A DPP   223      13.804 209.076  34.218  1.00  0.00           C
ATOM   2197  C1B DPP   223      17.354 210.476  45.718  1.00  0.00           C
ATOM   2198  C2B DPP   223      17.254 205.426  44.518  1.00  0.00           C
ATOM   2199  C3B DPP   223      18.404 202.626  41.168  1.00  0.00           C
ATOM   2200  C4B DPP   223      21.654 202.876  37.168  1.00  0.00           C
ATOM   2201  NC3 DPP   224      53.854 205.626  55.518  1.00  0.00           N
ATOM   2202  PO4 DPP   224      57.554 202.626  55.018  1.00  0.00           P
ATOM   2203  GL1 DPP   224      60.204 202.226  51.318  1.00  0.00            
ATOM   2204  GL2 DPP   224      60.404 199.876  48.618  1.00  0.00            
ATOM   2205  C1A DPP   224      60.554 205.376  46.768  1.00  0.00           C
ATOM   2206  C2A DPP   224      57.704 203.026  43.068  1.00  0.00           C
ATOM   2207  C3A DPP   224      54.404 203.926  40.368  1.00  0.00           C
ATOM   2208  C4A DPP   224      50.854 206.976  36.718  1.00  0.00           C
ATOM   2209  C1B DPP   224      62.604 200.676  44.018  1.00  0.00           C
ATOM   2210  C2B DPP   224      63.704 200.676  39.468  1.00  0.00           C
ATOM   2211  C3B DPP   224      66.804 199.526  35.568  1.00  0.00           C
ATOM   2212  C4B DPP   224      71.454 198.726  34.068  1.00  0.00           C
ATOM   2213  NC3 DPP   225     131.554   0.226  15.018  1.00  0.00           N
ATOM   2214  PO4 DPP   225     135.104  -2.074  14.568  1.00  0.00           P
ATOM   2215  GL1 DPP   225     136.904  -1.424  19.268  1.00  0.00            
ATOM   2216  GL2 DPP   225     135.454  -4.074  20.018  1.00  0.00            
ATOM   2217  C1A DPP   225     137.254   1.776  21.518  1.00  0.00           C
ATOM   2218  C2A DPP   225     137.954   5.626  24.268  1.00  0.00           C
ATOM   2219  C3A DPP   225     137.854   7.076  29.418  1.00  0.00           C
ATOM   2220  C4A DPP   225     137.304   9.126  33.318  1.00  0.00           C
ATOM   2221  C1B DPP   225     134.804  -2.124  23.868  1.00  0.00           C
ATOM   2222  C2B DPP   225     134.004  -2.974  28.018  1.00  0.00           C
ATOM   2223  C3B DPP   225     135.354  -1.674  31.568  1.00  0.00           C
ATOM   2224  C4B DPP   225     136.504  -2.974  35.368  1.00  0.00           C
ATOM   2225  NC3 DPP   226      42.204  63.276  19.168  1.00  0.00           N
ATOM   2226  PO4 DPP   226      43.754  66.926  20.368  1.00  0.00           P
ATOM   2227  GL1 DPP   226      43.304  67.826  24.118  1.00  0.00            
ATOM   2228  GL2 DPP   226      41.254  68.176  24.518  1.00  0.00            
ATOM   2229  C1A DPP   226      43.804  64.776  27.818  1.00  0.00           C
ATOM   2230  C2A DPP   226      43.804  61.776  31.318  1.00  0.00           C
ATOM   2231  C3A DPP   226      42.104  57.826  31.618  1.00  0.00           C
ATOM   2232  C4A DPP   226      43.254  53.476  33.418  1.00  0.00           C
ATOM   2233  C1B DPP   226      37.654  65.926  26.918  1.00  0.00           C
ATOM   2234  C2B DPP   226      37.854  63.776  32.068  1.00  0.00           C
ATOM   2235  C3B DPP   226      40.154  60.976  35.068  1.00  0.00           C
ATOM   2236  C4B DPP   226      40.554  57.526  36.468  1.00  0.00           C
ATOM   2237  NC3 DPP   227      45.654  32.076   9.518  1.00  0.00           N
ATOM   2238  PO4 DPP   227      44.554  36.026  11.368  1.00  0.00           P
ATOM   2239  GL1 DPP   227      44.004  36.576  16.268  1.00  0.00            
ATOM   2240  GL2 DPP   227      40.704  35.226  16.518  1.00  0.00            
ATOM   2241  C1A DPP   227      43.904  33.426  20.068  1.00  0.00           C
ATOM   2242  C2A DPP   227      42.754  30.676  23.018  1.00  0.00           C
ATOM   2243  C3A DPP   227      39.454  27.276  23.768  1.00  0.00           C
ATOM   2244  C4A DPP   227      36.704  25.026  21.268  1.00  0.00           C
ATOM   2245  C1B DPP   227      38.954  35.526  21.318  1.00  0.00           C
ATOM   2246  C2B DPP   227      38.604  32.576  25.118  1.00  0.00           C
ATOM   2247  C3B DPP   227      37.904  30.226  29.268  1.00  0.00           C
ATOM   2248  C4B DPP   227      40.804  29.126  32.318  1.00  0.00           C
ATOM   2249  NC3 DPP   228     115.354  72.076  17.368  1.00  0.00           N
ATOM   2250  PO4 DPP   228     113.154  69.126  19.018  1.00  0.00           P
ATOM   2251  GL1 DPP   228     115.304  68.526  22.968  1.00  0.00            
ATOM   2252  GL2 DPP   228     112.504  67.426  24.468  1.00  0.00            
ATOM   2253  C1A DPP   228     116.304  66.776  27.818  1.00  0.00           C
ATOM   2254  C2A DPP   228     114.954  65.626  32.368  1.00  0.00           C
ATOM   2255  C3A DPP   228     115.954  66.926  36.318  1.00  0.00           C
ATOM   2256  C4A DPP   228     114.954  67.976  40.318  1.00  0.00           C
ATOM   2257  C1B DPP   228     110.554  64.676  26.668  1.00  0.00           C
ATOM   2258  C2B DPP   228     109.904  63.376  31.168  1.00  0.00           C
ATOM   2259  C3B DPP   228     113.004  61.276  33.268  1.00  0.00           C
ATOM   2260  C4B DPP   228     114.254  61.276  38.068  1.00  0.00           C
ATOM   2261  NC3 DPP   229      29.204 206.676  14.868  1.00  0.00           N
ATOM   2262  PO4 DPP   229      28.354 203.276  16.968  1.00  0.00           P
ATOM   2263  GL1 DPP   229      26.904 206.176  20.418  1.00  0.00            
ATOM   2264  GL2 DPP   229      24.204 205.626  18.118  1.00  0.00            
ATOM   2265  C1A DPP   229      26.104 205.776  24.468  1.00  0.00           C
ATOM   2266  C2A DPP   229      26.004 203.726  27.468  1.00  0.00           C
ATOM   2267  C3A DPP   229      25.004 202.526  31.268  1.00  0.00           C
ATOM   2268  C4A DPP   229      25.854 203.376  35.218  1.00  0.00           C
ATOM   2269  C1B DPP   229      22.754 204.126  20.818  1.00  0.00           C
ATOM   2270  C2B DPP   229      21.104 204.576  25.068  1.00  0.00           C
ATOM   2271  C3B DPP   229      21.054 204.476  30.068  1.00  0.00           C
ATOM   2272  C4B DPP   229      17.804 205.426  33.268  1.00  0.00           C
ATOM   2273  NC3 DPP   230     114.554 110.976  24.968  1.00  0.00           N
ATOM   2274  PO4 DPP   230     116.754 112.176  29.868  1.00  0.00           P
ATOM   2275  GL1 DPP   230     115.804 110.476  33.918  1.00  0.00            
ATOM   2276  GL2 DPP   230     118.054 108.876  34.018  1.00  0.00            
ATOM   2277  C1A DPP   230     113.904 110.676  37.668  1.00  0.00           C
ATOM   2278  C2A DPP   230     114.654 111.026  42.318  1.00  0.00           C
ATOM   2279  C3A DPP   230     115.854 111.576  46.968  1.00  0.00           C
ATOM   2280  C4A DPP   230     119.904 112.676  49.118  1.00  0.00           C
ATOM   2281  C1B DPP   230     117.204 106.626  37.268  1.00  0.00           C
ATOM   2282  C2B DPP   230     115.454 105.926  41.118  1.00  0.00           C
ATOM   2283  C3B DPP   230     113.954 107.326  44.768  1.00  0.00           C
ATOM   2284  C4B DPP   230     115.204 106.376  48.668  1.00  0.00           C
ATOM   2285  NC3 DPP   231      91.654  48.076  14.468  1.00  0.00           N
ATOM   2286  PO4 DPP   231      95.104  50.376  17.318  1.00  0.00           P
ATOM   2287  GL1 DPP   231      95.104  50.626  21.068  1.00  0.00            
ATOM   2288  GL2 DPP   231      97.604  49.226  22.218  1.00  0.00            
ATOM   2289  C1A DPP   231      92.804  50.876  24.968  1.00  0.00           C
ATOM   2290  C2A DPP   231      91.254  49.776  30.568  1.00  0.00           C
ATOM   2291  C3A DPP   231      92.154  48.876  35.618  1.00  0.00           C
ATOM   2292  C4A DPP   231      91.804  45.926  39.568  1.00  0.00           C
ATOM   2293  C1B DPP   231      99.054  48.326  26.518  1.00  0.00           C
ATOM   2294  C2B DPP   231      99.854  46.276  30.568  1.00  0.00           C
ATOM   2295  C3B DPP   231      99.154  44.076  34.968  1.00  0.00           C
ATOM   2296  C4B DPP   231      99.904  44.376  39.118  1.00  0.00           C
ATOM   2297  NC3 DPP   232     117.204  35.776  11.318  1.00  0.00           N
ATOM   2298  PO4 DPP   232     113.054  35.326  13.668  1.00  0.00           P
ATOM   2299  GL1 DPP   232     111.554  37.176  18.068  1.00  0.00            
ATOM   2300  GL2 DPP   232     109.504  38.676  19.768  1.00  0.00            
ATOM   2301  C1A DPP   232     113.704  37.576  21.668  1.00  0.00           C
ATOM   2302  C2A DPP   232     112.654  38.726  25.618  1.00  0.00           C
ATOM   2303  C3A DPP   232     113.104  39.826  30.218  1.00  0.00           C
ATOM   2304  C4A DPP   232     113.404  38.976  35.468  1.00  0.00           C
ATOM   2305  C1B DPP   232     108.954  41.376  22.718  1.00  0.00           C
ATOM   2306  C2B DPP   232     109.854  42.926  26.668  1.00  0.00           C
ATOM   2307  C3B DPP   232     110.604  44.676  30.268  1.00  0.00           C
ATOM   2308  C4B DPP   232     108.054  46.676  34.068  1.00  0.00           C
ATOM   2309  NC3 DPP   233       2.404 113.676  22.618  1.00  0.00           N
ATOM   2310  PO4 DPP   233       3.754 115.076  26.668  1.00  0.00           P
ATOM   2311  GL1 DPP   233       4.104 118.076  29.518  1.00  0.00            
ATOM   2312  GL2 DPP   233       7.404 121.026  28.518  1.00  0.00            
ATOM   2313  C1A DPP   233       4.454 121.226  32.668  1.00  0.00           C
ATOM   2314  C2A DPP   233       4.804 122.426  36.868  1.00  0.00           C
ATOM   2315  C3A DPP   233       3.204 126.426  40.418  1.00  0.00           C
ATOM   2316  C4A DPP   233       2.404 129.526  44.918  1.00  0.00           C
ATOM   2317  C1B DPP   233       9.254 120.126  31.518  1.00  0.00           C
ATOM   2318  C2B DPP   233       9.904 121.376  35.968  1.00  0.00           C
ATOM   2319  C3B DPP   233      10.804 118.276  39.618  1.00  0.00           C
ATOM   2320  C4B DPP   233       9.954 118.076  42.618  1.00  0.00           C
ATOM   2321  NC3 DPP   234       0.304 180.176  18.118  1.00  0.00           N
ATOM   2322  PO4 DPP   234       2.004 176.176  18.818  1.00  0.00           P
ATOM   2323  GL1 DPP   234       4.554 177.626  22.968  1.00  0.00            
ATOM   2324  GL2 DPP   234       7.404 177.076  22.968  1.00  0.00            
ATOM   2325  C1A DPP   234       2.904 177.226  27.418  1.00  0.00           C
ATOM   2326  C2A DPP   234       3.704 181.926  30.268  1.00  0.00           C
ATOM   2327  C3A DPP   234       2.404 183.526  34.418  1.00  0.00           C
ATOM   2328  C4A DPP   234      -0.596 180.676  37.918  1.00  0.00           C
ATOM   2329  C1B DPP   234       7.754 177.726  26.968  1.00  0.00           C
ATOM   2330  C2B DPP   234       7.254 178.226  31.868  1.00  0.00           C
ATOM   2331  C3B DPP   234       4.204 178.326  35.118  1.00  0.00           C
ATOM   2332  C4B DPP   234       4.054 179.926  38.868  1.00  0.00           C
ATOM   2333  NC3 DPP   235     103.004  76.676  20.168  1.00  0.00           N
ATOM   2334  PO4 DPP   235     100.454  79.276  24.568  1.00  0.00           P
ATOM   2335  GL1 DPP   235     104.054  79.326  27.868  1.00  0.00            
ATOM   2336  GL2 DPP   235     105.754  76.426  28.468  1.00  0.00            
ATOM   2337  C1A DPP   235     104.554  82.026  31.618  1.00  0.00           C
ATOM   2338  C2A DPP   235     103.404  80.476  34.868  1.00  0.00           C
ATOM   2339  C3A DPP   235     100.304  80.126  37.968  1.00  0.00           C
ATOM   2340  C4A DPP   235      97.004  77.226  37.418  1.00  0.00           C
ATOM   2341  C1B DPP   235     106.954  77.626  32.368  1.00  0.00           C
ATOM   2342  C2B DPP   235     106.854  78.526  37.068  1.00  0.00           C
ATOM   2343  C3B DPP   235     105.104  78.526  41.018  1.00  0.00           C
ATOM   2344  C4B DPP   235     105.404  79.326  44.968  1.00  0.00           C
ATOM   2345  NC3 DPP   236      62.104 158.926  22.568  1.00  0.00           N
ATOM   2346  PO4 DPP   236      58.254 156.826  22.768  1.00  0.00           P
ATOM   2347  GL1 DPP   236      55.754 160.926  25.068  1.00  0.00            
ATOM   2348  GL2 DPP   236      58.054 160.626  27.068  1.00  0.00            
ATOM   2349  C1A DPP   236      54.054 165.026  27.168  1.00  0.00           C
ATOM   2350  C2A DPP   236      54.754 167.226  31.918  1.00  0.00           C
ATOM   2351  C3A DPP   236      55.304 165.426  35.618  1.00  0.00           C
ATOM   2352  C4A DPP   236      57.904 164.876  38.068  1.00  0.00           C
ATOM   2353  C1B DPP   236      57.954 162.026  31.418  1.00  0.00           C
ATOM   2354  C2B DPP   236      60.104 160.926  35.818  1.00  0.00           C
ATOM   2355  C3B DPP   236      62.604 159.476  39.468  1.00  0.00           C
ATOM   2356  C4B DPP   236      64.154 157.476  42.468  1.00  0.00           C
ATOM   2357  NC3 DPP   237     128.254  49.176  57.818  1.00  0.00           N
ATOM   2358  PO4 DPP   237     133.004  48.826  57.868  1.00  0.00           P
ATOM   2359  GL1 DPP   237     131.354  49.126  53.018  1.00  0.00            
ATOM   2360  GL2 DPP   237     128.654  50.676  52.718  1.00  0.00            
ATOM   2361  C1A DPP   237     130.204  45.576  50.018  1.00  0.00           C
ATOM   2362  C2A DPP   237     130.154  45.526  46.518  1.00  0.00           C
ATOM   2363  C3A DPP   237     130.004  45.626  41.868  1.00  0.00           C
ATOM   2364  C4A DPP   237     130.804  46.726  38.868  1.00  0.00           C
ATOM   2365  C1B DPP   237     129.154  50.176  48.518  1.00  0.00           C
ATOM   2366  C2B DPP   237     128.404  50.526  43.918  1.00  0.00           C
ATOM   2367  C3B DPP   237     129.704  50.676  40.418  1.00  0.00           C
ATOM   2368  C4B DPP   237     131.954  51.376  37.268  1.00  0.00           C
ATOM   2369  NC3 DPP   238     161.304 167.926  63.218  1.00  0.00           N
ATOM   2370  PO4 DPP   238     156.854 167.726  63.068  1.00  0.00           P
ATOM   2371  GL1 DPP   238     156.704 168.176  59.718  1.00  0.00            
ATOM   2372  GL2 DPP   238     158.554 165.626  58.768  1.00  0.00            
ATOM   2373  C1A DPP   238     155.754 169.326  56.068  1.00  0.00           C
ATOM   2374  C2A DPP   238     156.704 169.376  51.168  1.00  0.00           C
ATOM   2375  C3A DPP   238     157.054 167.026  47.168  1.00  0.00           C
ATOM   2376  C4A DPP   238     154.104 165.026  45.168  1.00  0.00           C
ATOM   2377  C1B DPP   238     156.704 164.426  53.618  1.00  0.00           C
ATOM   2378  C2B DPP   238     156.504 162.676  50.068  1.00  0.00           C
ATOM   2379  C3B DPP   238     157.554 160.326  46.218  1.00  0.00           C
ATOM   2380  C4B DPP   238     158.754 159.326  41.418  1.00  0.00           C
ATOM   2381  NC3 DPP   239     191.304  87.276  57.468  1.00  0.00           N
ATOM   2382  PO4 DPP   239     195.054  85.026  59.268  1.00  0.00           P
ATOM   2383  GL1 DPP   239     195.654  86.626  54.718  1.00  0.00            
ATOM   2384  GL2 DPP   239     195.354  90.176  54.618  1.00  0.00            
ATOM   2385  C1A DPP   239     196.404  87.276  50.368  1.00  0.00           C
ATOM   2386  C2A DPP   239     197.354  88.626  47.518  1.00  0.00           C
ATOM   2387  C3A DPP   239     197.104  91.426  42.918  1.00  0.00           C
ATOM   2388  C4A DPP   239     196.354  95.326  41.318  1.00  0.00           C
ATOM   2389  C1B DPP   239     195.304  92.126  50.768  1.00  0.00           C
ATOM   2390  C2B DPP   239     195.254  93.276  47.318  1.00  0.00           C
ATOM   2391  C3B DPP   239     192.554  94.576  44.168  1.00  0.00           C
ATOM   2392  C4B DPP   239     189.204  93.226  42.218  1.00  0.00           C
ATOM   2393  NC3 DPP   240      99.154  35.676  64.018  1.00  0.00           N
ATOM   2394  PO4 DPP   240      95.304  33.476  62.018  1.00  0.00           P
ATOM   2395  GL1 DPP   240      96.254  34.426  57.218  1.00  0.00            
ATOM   2396  GL2 DPP   240     100.104  35.476  57.918  1.00  0.00            
ATOM   2397  C1A DPP   240      96.454  33.726  53.768  1.00  0.00           C
ATOM   2398  C2A DPP   240      94.754  33.876  50.118  1.00  0.00           C
ATOM   2399  C3A DPP   240      95.754  33.776  45.518  1.00  0.00           C
ATOM   2400  C4A DPP   240      93.154  34.476  40.768  1.00  0.00           C
ATOM   2401  C1B DPP   240     101.054  34.776  53.718  1.00  0.00           C
ATOM   2402  C2B DPP   240      99.154  35.326  49.918  1.00  0.00           C
ATOM   2403  C3B DPP   240     100.004  35.976  45.818  1.00  0.00           C
ATOM   2404  C4B DPP   240      98.254  34.026  41.468  1.00  0.00           C
ATOM   2405  NC3 DPP   241     100.354  26.426  61.918  1.00  0.00           N
ATOM   2406  PO4 DPP   241     100.454  31.176  60.518  1.00  0.00           P
ATOM   2407  GL1 DPP   241      99.754  29.926  56.468  1.00  0.00            
ATOM   2408  GL2 DPP   241      96.554  28.126  55.118  1.00  0.00            
ATOM   2409  C1A DPP   241      99.604  30.776  51.868  1.00  0.00           C
ATOM   2410  C2A DPP   241     100.004  31.126  47.168  1.00  0.00           C
ATOM   2411  C3A DPP   241     101.254  30.226  42.368  1.00  0.00           C
ATOM   2412  C4A DPP   241     102.004  30.626  38.018  1.00  0.00           C
ATOM   2413  C1B DPP   241      94.854  28.876  51.018  1.00  0.00           C
ATOM   2414  C2B DPP   241      94.304  29.226  47.168  1.00  0.00           C
ATOM   2415  C3B DPP   241      95.654  29.076  43.168  1.00  0.00           C
ATOM   2416  C4B DPP   241      96.804  29.626  38.768  1.00  0.00           C
ATOM   2417  NC3 DPP   242     166.104 201.576  56.918  1.00  0.00           N
ATOM   2418  PO4 DPP   242     162.254 202.026  58.268  1.00  0.00           P
ATOM   2419  GL1 DPP   242     162.354 199.776  54.168  1.00  0.00            
ATOM   2420  GL2 DPP   242     165.454 198.526  52.918  1.00  0.00            
ATOM   2421  C1A DPP   242     160.204 198.976  50.418  1.00  0.00           C
ATOM   2422  C2A DPP   242     159.604 197.276  45.968  1.00  0.00           C
ATOM   2423  C3A DPP   242     160.954 195.576  42.768  1.00  0.00           C
ATOM   2424  C4A DPP   242     160.954 192.076  37.768  1.00  0.00           C
ATOM   2425  C1B DPP   242     169.004 197.476  50.068  1.00  0.00           C
ATOM   2426  C2B DPP   242     170.654 198.376  46.068  1.00  0.00           C
ATOM   2427  C3B DPP   242     173.254 198.576  42.668  1.00  0.00           C
ATOM   2428  C4B DPP   242     177.154 197.426  41.418  1.00  0.00           C
ATOM   2429  NC3 DPP   243     210.604  51.926  55.568  1.00  0.00           N
ATOM   2430  PO4 DPP   243     210.304  49.526  52.368  1.00  0.00           P
ATOM   2431  GL1 DPP   243     208.754  52.026  50.068  1.00  0.00            
ATOM   2432  GL2 DPP   243     207.304  50.576  48.218  1.00  0.00            
ATOM   2433  C1A DPP   243     206.654  54.826  45.568  1.00  0.00           C
ATOM   2434  C2A DPP   243     206.754  58.226  43.518  1.00  0.00           C
ATOM   2435  C3A DPP   243     206.004  62.326  42.068  1.00  0.00           C
ATOM   2436  C4A DPP   243     204.754  63.376  38.368  1.00  0.00           C
ATOM   2437  C1B DPP   243     209.154  50.976  44.968  1.00  0.00           C
ATOM   2438  C2B DPP   243     212.304  51.276  42.068  1.00  0.00           C
ATOM   2439  C3B DPP   243     213.654  51.276  38.268  1.00  0.00           C
ATOM   2440  C4B DPP   243     214.654  53.126  34.568  1.00  0.00           C
ATOM   2441  NC3 DPP   244      55.204  76.026  24.918  1.00  0.00           N
ATOM   2442  PO4 DPP   244      51.804  73.076  23.568  1.00  0.00           P
ATOM   2443  GL1 DPP   244      51.654  72.876  28.218  1.00  0.00            
ATOM   2444  GL2 DPP   244      53.854  73.226  29.118  1.00  0.00            
ATOM   2445  C1A DPP   244      50.204  70.376  32.018  1.00  0.00           C
ATOM   2446  C2A DPP   244      50.654  70.926  37.168  1.00  0.00           C
ATOM   2447  C3A DPP   244      53.354  72.526  40.468  1.00  0.00           C
ATOM   2448  C4A DPP   244      58.504  73.676  39.568  1.00  0.00           C
ATOM   2449  C1B DPP   244      54.754  72.526  33.218  1.00  0.00           C
ATOM   2450  C2B DPP   244      56.554  71.276  35.718  1.00  0.00           C
ATOM   2451  C3B DPP   244      57.254  68.776  39.268  1.00  0.00           C
ATOM   2452  C4B DPP   244      56.804  69.476  43.368  1.00  0.00           C
ATOM   2453  NC3 DPP   245     203.904  63.626  14.068  1.00  0.00           N
ATOM   2454  PO4 DPP   245     200.854  63.226  11.618  1.00  0.00           P
ATOM   2455  GL1 DPP   245     199.554  64.526  16.368  1.00  0.00            
ATOM   2456  GL2 DPP   245     199.804  68.176  17.918  1.00  0.00            
ATOM   2457  C1A DPP   245     197.304  65.026  20.918  1.00  0.00           C
ATOM   2458  C2A DPP   245     197.704  64.426  24.918  1.00  0.00           C
ATOM   2459  C3A DPP   245     196.654  66.126  29.068  1.00  0.00           C
ATOM   2460  C4A DPP   245     194.254  66.826  32.018  1.00  0.00           C
ATOM   2461  C1B DPP   245     199.704  69.526  21.868  1.00  0.00           C
ATOM   2462  C2B DPP   245     198.304  70.426  25.668  1.00  0.00           C
ATOM   2463  C3B DPP   245     198.854  70.276  30.268  1.00  0.00           C
ATOM   2464  C4B DPP   245     196.954  70.876  34.768  1.00  0.00           C
ATOM   2465  NC3 DPP   246     111.304  54.526  12.668  1.00  0.00           N
ATOM   2466  PO4 DPP   246     108.304  52.626  14.718  1.00  0.00           P
ATOM   2467  GL1 DPP   246     109.854  51.126  19.468  1.00  0.00            
ATOM   2468  GL2 DPP   246     107.804  48.176  20.368  1.00  0.00            
ATOM   2469  C1A DPP   246     111.504  51.826  23.518  1.00  0.00           C
ATOM   2470  C2A DPP   246     115.104  51.676  25.568  1.00  0.00           C
ATOM   2471  C3A DPP   246     117.754  51.426  28.718  1.00  0.00           C
ATOM   2472  C4A DPP   246     119.654  51.576  32.218  1.00  0.00           C
ATOM   2473  C1B DPP   246     109.104  47.226  24.718  1.00  0.00           C
ATOM   2474  C2B DPP   246     112.704  47.476  26.268  1.00  0.00           C
ATOM   2475  C3B DPP   246     113.104  49.076  29.518  1.00  0.00           C
ATOM   2476  C4B DPP   246     115.004  50.876  32.618  1.00  0.00           C
ATOM   2477  NC3 DPP   247     137.104  74.176   8.418  1.00  0.00           N
ATOM   2478  PO4 DPP   247     137.604  75.626  11.868  1.00  0.00           P
ATOM   2479  GL1 DPP   247     136.954  73.276  15.518  1.00  0.00            
ATOM   2480  GL2 DPP   247     139.004  72.776  17.268  1.00  0.00            
ATOM   2481  C1A DPP   247     134.854  71.976  19.918  1.00  0.00           C
ATOM   2482  C2A DPP   247     134.404  71.176  24.518  1.00  0.00           C
ATOM   2483  C3A DPP   247     135.004  70.276  28.968  1.00  0.00           C
ATOM   2484  C4A DPP   247     136.254  69.426  32.468  1.00  0.00           C
ATOM   2485  C1B DPP   247     138.454  75.226  21.118  1.00  0.00           C
ATOM   2486  C2B DPP   247     140.554  76.276  24.668  1.00  0.00           C
ATOM   2487  C3B DPP   247     142.254  76.326  28.168  1.00  0.00           C
ATOM   2488  C4B DPP   247     142.804  76.376  32.618  1.00  0.00           C
ATOM   2489  NC3 DPP   248     135.604  25.176  13.718  1.00  0.00           N
ATOM   2490  PO4 DPP   248     139.354  22.276  14.018  1.00  0.00           P
ATOM   2491  GL1 DPP   248     137.854  23.576  18.518  1.00  0.00            
ATOM   2492  GL2 DPP   248     135.154  22.876  19.118  1.00  0.00            
ATOM   2493  C1A DPP   248     140.054  25.776  20.568  1.00  0.00           C
ATOM   2494  C2A DPP   248     143.504  25.026  23.618  1.00  0.00           C
ATOM   2495  C3A DPP   248     142.904  26.176  27.568  1.00  0.00           C
ATOM   2496  C4A DPP   248     144.004  28.276  32.018  1.00  0.00           C
ATOM   2497  C1B DPP   248     135.454  25.726  22.118  1.00  0.00           C
ATOM   2498  C2B DPP   248     134.404  28.876  25.618  1.00  0.00           C
ATOM   2499  C3B DPP   248     134.154  28.526  29.668  1.00  0.00           C
ATOM   2500  C4B DPP   248     135.804  29.576  33.518  1.00  0.00           C
ATOM   2501  NC3 DPP   249     178.104 147.276  14.168  1.00  0.00           N
ATOM   2502  PO4 DPP   249     178.604 150.376  19.418  1.00  0.00           P
ATOM   2503  GL1 DPP   249     179.054 148.976  23.268  1.00  0.00            
ATOM   2504  GL2 DPP   249     177.654 151.276  25.268  1.00  0.00            
ATOM   2505  C1A DPP   249     180.304 148.476  28.618  1.00  0.00           C
ATOM   2506  C2A DPP   249     178.754 148.376  32.218  1.00  0.00           C
ATOM   2507  C3A DPP   249     177.454 144.726  33.868  1.00  0.00           C
ATOM   2508  C4A DPP   249     177.404 141.226  36.418  1.00  0.00           C
ATOM   2509  C1B DPP   249     174.754 152.376  27.718  1.00  0.00           C
ATOM   2510  C2B DPP   249     174.254 150.476  31.568  1.00  0.00           C
ATOM   2511  C3B DPP   249     172.104 149.176  35.218  1.00  0.00           C
ATOM   2512  C4B DPP   249     172.404 149.426  38.668  1.00  0.00           C
ATOM   2513  NC3 DPP   250      81.654 171.926  15.918  1.00  0.00           N
ATOM   2514  PO4 DPP   250      82.004 173.026  20.318  1.00  0.00           P
ATOM   2515  GL1 DPP   250      81.004 173.526  24.968  1.00  0.00            
ATOM   2516  GL2 DPP   250      80.104 171.926  27.418  1.00  0.00            
ATOM   2517  C1A DPP   250      84.854 173.776  28.468  1.00  0.00           C
ATOM   2518  C2A DPP   250      86.554 175.526  33.318  1.00  0.00           C
ATOM   2519  C3A DPP   250      86.654 174.776  36.618  1.00  0.00           C
ATOM   2520  C4A DPP   250      88.254 172.076  40.168  1.00  0.00           C
ATOM   2521  C1B DPP   250      80.304 172.326  31.918  1.00  0.00           C
ATOM   2522  C2B DPP   250      78.254 172.876  36.618  1.00  0.00           C
ATOM   2523  C3B DPP   250      77.904 173.326  41.668  1.00  0.00           C
ATOM   2524  C4B DPP   250      78.504 172.976  46.118  1.00  0.00           C
ATOM   2525  NC3 DPP   251      16.704 174.526  22.118  1.00  0.00           N
ATOM   2526  PO4 DPP   251      21.104 174.426  21.118  1.00  0.00           P
ATOM   2527  GL1 DPP   251      22.954 174.326  25.718  1.00  0.00            
ATOM   2528  GL2 DPP   251      21.554 172.226  28.018  1.00  0.00            
ATOM   2529  C1A DPP   251      21.704 176.526  29.968  1.00  0.00           C
ATOM   2530  C2A DPP   251      21.404 177.326  34.918  1.00  0.00           C
ATOM   2531  C3A DPP   251      21.454 179.026  38.818  1.00  0.00           C
ATOM   2532  C4A DPP   251      22.654 179.326  42.268  1.00  0.00           C
ATOM   2533  C1B DPP   251      20.704 170.126  31.968  1.00  0.00           C
ATOM   2534  C2B DPP   251      21.504 168.576  36.018  1.00  0.00           C
ATOM   2535  C3B DPP   251      24.354 166.676  38.968  1.00  0.00           C
ATOM   2536  C4B DPP   251      26.254 163.776  40.518  1.00  0.00           C
ATOM   2537  NC3 DPP   252     190.054 157.376  22.218  1.00  0.00           N
ATOM   2538  PO4 DPP   252     192.804 154.426  21.568  1.00  0.00           P
ATOM   2539  GL1 DPP   252     192.404 154.976  26.418  1.00  0.00            
ATOM   2540  GL2 DPP   252     196.504 154.926  26.918  1.00  0.00            
ATOM   2541  C1A DPP   252     190.454 152.126  29.518  1.00  0.00           C
ATOM   2542  C2A DPP   252     187.954 150.226  33.718  1.00  0.00           C
ATOM   2543  C3A DPP   252     187.554 149.576  37.418  1.00  0.00           C
ATOM   2544  C4A DPP   252     186.604 150.476  40.518  1.00  0.00           C
ATOM   2545  C1B DPP   252     194.904 159.176  28.968  1.00  0.00           C
ATOM   2546  C2B DPP   252     191.054 160.676  31.418  1.00  0.00           C
ATOM   2547  C3B DPP   252     187.754 160.426  33.518  1.00  0.00           C
ATOM   2548  C4B DPP   252     184.654 159.376  35.918  1.00  0.00           C
ATOM   2549  NC3 DPP   253      92.954  54.876  19.218  1.00  0.00           N
ATOM   2550  PO4 DPP   253      88.054  53.976  20.168  1.00  0.00           P
ATOM   2551  GL1 DPP   253      90.004  55.726  24.318  1.00  0.00            
ATOM   2552  GL2 DPP   253      92.454  56.426  24.168  1.00  0.00            
ATOM   2553  C1A DPP   253      90.404  53.926  28.418  1.00  0.00           C
ATOM   2554  C2A DPP   253      89.954  53.326  33.318  1.00  0.00           C
ATOM   2555  C3A DPP   253      89.054  53.426  37.218  1.00  0.00           C
ATOM   2556  C4A DPP   253      91.004  50.526  40.018  1.00  0.00           C
ATOM   2557  C1B DPP   253      94.204  57.276  28.568  1.00  0.00           C
ATOM   2558  C2B DPP   253      94.404  55.426  32.618  1.00  0.00           C
ATOM   2559  C3B DPP   253      94.404  53.476  36.218  1.00  0.00           C
ATOM   2560  C4B DPP   253      94.954  53.126  41.018  1.00  0.00           C
ATOM   2561  NC3 DPP   254      43.604   0.376  10.118  1.00  0.00           N
ATOM   2562  PO4 DPP   254      41.104  -2.274  12.518  1.00  0.00           P
ATOM   2563  GL1 DPP   254      40.554  -2.124  17.068  1.00  0.00            
ATOM   2564  GL2 DPP   254      38.204   1.176  17.418  1.00  0.00            
ATOM   2565  C1A DPP   254      40.654  -3.224  21.218  1.00  0.00           C
ATOM   2566  C2A DPP   254      39.554  -2.024  25.068  1.00  0.00           C
ATOM   2567  C3A DPP   254      38.204  -1.574  28.418  1.00  0.00           C
ATOM   2568  C4A DPP   254      39.104   2.726  31.318  1.00  0.00           C
ATOM   2569  C1B DPP   254      37.304   2.676  22.368  1.00  0.00           C
ATOM   2570  C2B DPP   254      36.654   3.326  26.968  1.00  0.00           C
ATOM   2571  C3B DPP   254      33.904   3.276  31.118  1.00  0.00           C
ATOM   2572  C4B DPP   254      33.204   4.026  35.668  1.00  0.00           C
ATOM   2573  NC3 DPP   255      78.154  86.076  26.318  1.00  0.00           N
ATOM   2574  PO4 DPP   255      74.654  85.926  28.768  1.00  0.00           P
ATOM   2575  GL1 DPP   255      74.604  87.176  32.668  1.00  0.00            
ATOM   2576  GL2 DPP   255      72.704  86.726  34.868  1.00  0.00            
ATOM   2577  C1A DPP   255      77.004  88.626  35.918  1.00  0.00           C
ATOM   2578  C2A DPP   255      76.654  88.876  40.568  1.00  0.00           C
ATOM   2579  C3A DPP   255      76.654  89.926  44.618  1.00  0.00           C
ATOM   2580  C4A DPP   255      75.104  92.626  46.668  1.00  0.00           C
ATOM   2581  C1B DPP   255      69.604  85.276  38.868  1.00  0.00           C
ATOM   2582  C2B DPP   255      71.204  85.626  42.868  1.00  0.00           C
ATOM   2583  C3B DPP   255      72.004  87.876  46.318  1.00  0.00           C
ATOM   2584  C4B DPP   255      74.154  88.376  49.468  1.00  0.00           C
ATOM   2585  NC3 DPP   256      86.354  63.576  23.218  1.00  0.00           N
ATOM   2586  PO4 DPP   256      86.554  67.526  23.068  1.00  0.00           P
ATOM   2587  GL1 DPP   256      85.654  66.876  27.618  1.00  0.00            
ATOM   2588  GL2 DPP   256      84.154  64.726  27.918  1.00  0.00            
ATOM   2589  C1A DPP   256      88.254  65.526  30.818  1.00  0.00           C
ATOM   2590  C2A DPP   256      89.054  65.176  34.818  1.00  0.00           C
ATOM   2591  C3A DPP   256      90.304  63.376  39.268  1.00  0.00           C
ATOM   2592  C4A DPP   256      91.004  62.176  42.168  1.00  0.00           C
ATOM   2593  C1B DPP   256      83.754  65.526  32.868  1.00  0.00           C
ATOM   2594  C2B DPP   256      82.904  65.826  36.468  1.00  0.00           C
ATOM   2595  C3B DPP   256      82.454  65.976  40.118  1.00  0.00           C
ATOM   2596  C4B DPP   256      80.204  67.276  44.268  1.00  0.00           C
ATOM   2597  NC3 DPP   257     160.404 165.026  21.218  1.00  0.00           N
ATOM   2598  PO4 DPP   257     164.354 164.276  20.768  1.00  0.00           P
ATOM   2599  GL1 DPP   257     164.254 166.226  24.018  1.00  0.00            
ATOM   2600  GL2 DPP   257     162.854 168.426  24.418  1.00  0.00            
ATOM   2601  C1A DPP   257     165.704 167.226  28.218  1.00  0.00           C
ATOM   2602  C2A DPP   257     167.004 164.626  30.818  1.00  0.00           C
ATOM   2603  C3A DPP   257     168.604 163.676  34.418  1.00  0.00           C
ATOM   2604  C4A DPP   257     167.754 163.026  38.918  1.00  0.00           C
ATOM   2605  C1B DPP   257     162.504 170.826  27.718  1.00  0.00           C
ATOM   2606  C2B DPP   257     163.254 171.026  31.768  1.00  0.00           C
ATOM   2607  C3B DPP   257     162.054 170.726  36.118  1.00  0.00           C
ATOM   2608  C4B DPP   257     163.504 171.276  39.368  1.00  0.00           C
ATOM   2609  NC3 DPP   258     146.904 157.976  21.268  1.00  0.00           N
ATOM   2610  PO4 DPP   258     148.454 163.176  21.368  1.00  0.00           P
ATOM   2611  GL1 DPP   258     149.104 166.126  23.868  1.00  0.00            
ATOM   2612  GL2 DPP   258     150.854 168.976  23.368  1.00  0.00            
ATOM   2613  C1A DPP   258     147.604 168.226  27.568  1.00  0.00           C
ATOM   2614  C2A DPP   258     147.804 168.726  31.218  1.00  0.00           C
ATOM   2615  C3A DPP   258     148.004 170.276  35.468  1.00  0.00           C
ATOM   2616  C4A DPP   258     148.654 172.726  37.718  1.00  0.00           C
ATOM   2617  C1B DPP   258     152.104 169.876  27.268  1.00  0.00           C
ATOM   2618  C2B DPP   258     153.154 171.276  31.468  1.00  0.00           C
ATOM   2619  C3B DPP   258     154.804 174.976  33.768  1.00  0.00           C
ATOM   2620  C4B DPP   258     156.704 176.476  37.968  1.00  0.00           C
ATOM   2621  NC3 DPP   259     129.604  11.426  13.568  1.00  0.00           N
ATOM   2622  PO4 DPP   259     127.204   6.926  15.318  1.00  0.00           P
ATOM   2623  GL1 DPP   259     130.404   6.276  18.968  1.00  0.00            
ATOM   2624  GL2 DPP   259     129.504   9.176  18.918  1.00  0.00            
ATOM   2625  C1A DPP   259     133.254   4.776  22.468  1.00  0.00           C
ATOM   2626  C2A DPP   259     133.454   6.576  27.018  1.00  0.00           C
ATOM   2627  C3A DPP   259     133.054   6.126  31.268  1.00  0.00           C
ATOM   2628  C4A DPP   259     133.704   3.126  35.218  1.00  0.00           C
ATOM   2629  C1B DPP   259     130.004   9.676  22.968  1.00  0.00           C
ATOM   2630  C2B DPP   259     129.854   9.826  26.818  1.00  0.00           C
ATOM   2631  C3B DPP   259     129.604  11.426  30.418  1.00  0.00           C
ATOM   2632  C4B DPP   259     130.254  13.026  34.368  1.00  0.00           C
ATOM   2633  NC3 DPP   260     153.454  83.126  56.718  1.00  0.00           N
ATOM   2634  PO4 DPP   260     149.654  85.026  55.368  1.00  0.00           P
ATOM   2635  GL1 DPP   260     149.754  85.776  50.968  1.00  0.00            
ATOM   2636  GL2 DPP   260     147.554  87.676  50.668  1.00  0.00            
ATOM   2637  C1A DPP   260     146.454  84.226  47.068  1.00  0.00           C
ATOM   2638  C2A DPP   260     145.854  82.576  43.218  1.00  0.00           C
ATOM   2639  C3A DPP   260     146.054  80.126  40.218  1.00  0.00           C
ATOM   2640  C4A DPP   260     145.104  76.426  38.168  1.00  0.00           C
ATOM   2641  C1B DPP   260     147.804  90.976  49.118  1.00  0.00           C
ATOM   2642  C2B DPP   260     146.604  94.126  46.018  1.00  0.00           C
ATOM   2643  C3B DPP   260     143.304  92.226  43.018  1.00  0.00           C
ATOM   2644  C4B DPP   260     142.154  90.476  39.668  1.00  0.00           C
ATOM   2645  NC3 DPP   261      12.154  53.476  57.668  1.00  0.00           N
ATOM   2646  PO4 DPP   261      15.654  54.676  55.518  1.00  0.00           P
ATOM   2647  GL1 DPP   261      13.154  57.176  53.718  1.00  0.00            
ATOM   2648  GL2 DPP   261      11.254  54.626  51.768  1.00  0.00            
ATOM   2649  C1A DPP   261      14.604  57.626  49.268  1.00  0.00           C
ATOM   2650  C2A DPP   261      12.904  58.476  44.718  1.00  0.00           C
ATOM   2651  C3A DPP   261      13.204  60.776  40.118  1.00  0.00           C
ATOM   2652  C4A DPP   261      12.904  61.376  36.568  1.00  0.00           C
ATOM   2653  C1B DPP   261      13.404  53.226  48.618  1.00  0.00           C
ATOM   2654  C2B DPP   261      12.004  53.626  44.518  1.00  0.00           C
ATOM   2655  C3B DPP   261      10.254  56.376  40.968  1.00  0.00           C
ATOM   2656  C4B DPP   261       9.054  59.076  37.918  1.00  0.00           C
ATOM   2657  NC3 DPP   262     180.704  90.626  66.468  1.00  0.00           N
ATOM   2658  PO4 DPP   262     181.904  89.126  63.068  1.00  0.00           P
ATOM   2659  GL1 DPP   262     181.754  91.376  58.068  1.00  0.00            
ATOM   2660  GL2 DPP   262     180.904  94.026  57.518  1.00  0.00            
ATOM   2661  C1A DPP   262     180.054  90.726  53.718  1.00  0.00           C
ATOM   2662  C2A DPP   262     179.504  93.176  50.118  1.00  0.00           C
ATOM   2663  C3A DPP   262     179.354  94.276  45.368  1.00  0.00           C
ATOM   2664  C4A DPP   262     179.704  93.476  41.268  1.00  0.00           C
ATOM   2665  C1B DPP   262     181.104  96.426  53.768  1.00  0.00           C
ATOM   2666  C2B DPP   262     180.954  98.226  50.018  1.00  0.00           C
ATOM   2667  C3B DPP   262     179.604  99.526  45.368  1.00  0.00           C
ATOM   2668  C4B DPP   262     181.054  98.926  40.818  1.00  0.00           C
ATOM   2669  NC3 DPP   263      16.054  28.226  50.668  1.00  0.00           N
ATOM   2670  PO4 DPP   263      18.654  25.426  50.518  1.00  0.00           P
ATOM   2671  GL1 DPP   263      19.354  24.426  46.468  1.00  0.00            
ATOM   2672  GL2 DPP   263      17.054  22.576  46.418  1.00  0.00            
ATOM   2673  C1A DPP   263      21.104  24.626  41.918  1.00  0.00           C
ATOM   2674  C2A DPP   263      23.004  25.126  38.468  1.00  0.00           C
ATOM   2675  C3A DPP   263      22.804  28.026  34.918  1.00  0.00           C
ATOM   2676  C4A DPP   263      21.954  28.276  29.968  1.00  0.00           C
ATOM   2677  C1B DPP   263      16.104  22.726  42.368  1.00  0.00           C
ATOM   2678  C2B DPP   263      17.054  23.876  38.818  1.00  0.00           C
ATOM   2679  C3B DPP   263      18.604  24.626  35.268  1.00  0.00           C
ATOM   2680  C4B DPP   263      20.004  22.826  31.568  1.00  0.00           C
ATOM   2681  NC3 DPP   264     191.504  91.976  65.918  1.00  0.00           N
ATOM   2682  PO4 DPP   264     188.204  94.476  63.218  1.00  0.00           P
ATOM   2683  GL1 DPP   264     186.954  95.676  58.468  1.00  0.00            
ATOM   2684  GL2 DPP   264     189.054  98.326  56.468  1.00  0.00            
ATOM   2685  C1A DPP   264     185.304  94.626  54.918  1.00  0.00           C
ATOM   2686  C2A DPP   264     184.604  93.926  50.868  1.00  0.00           C
ATOM   2687  C3A DPP   264     185.754  94.176  47.068  1.00  0.00           C
ATOM   2688  C4A DPP   264     187.154  89.926  44.968  1.00  0.00           C
ATOM   2689  C1B DPP   264     186.054  98.826  52.618  1.00  0.00           C
ATOM   2690  C2B DPP   264     185.004  99.826  47.718  1.00  0.00           C
ATOM   2691  C3B DPP   264     184.804  98.926  44.518  1.00  0.00           C
ATOM   2692  C4B DPP   264     185.604  96.526  40.668  1.00  0.00           C
ATOM   2693  NC3 DPP   265      74.304   1.776  52.568  1.00  0.00           N
ATOM   2694  PO4 DPP   265      69.604   1.126  50.718  1.00  0.00           P
ATOM   2695  GL1 DPP   265      68.604   2.276  46.518  1.00  0.00            
ATOM   2696  GL2 DPP   265      69.204   5.426  45.168  1.00  0.00            
ATOM   2697  C1A DPP   265      69.504   1.026  42.118  1.00  0.00           C
ATOM   2698  C2A DPP   265      72.554   1.676  38.518  1.00  0.00           C
ATOM   2699  C3A DPP   265      74.954   0.826  35.068  1.00  0.00           C
ATOM   2700  C4A DPP   265      75.654   0.626  31.268  1.00  0.00           C
ATOM   2701  C1B DPP   265      66.904   5.626  41.718  1.00  0.00           C
ATOM   2702  C2B DPP   265      68.504   5.376  37.518  1.00  0.00           C
ATOM   2703  C3B DPP   265      68.704   7.626  34.118  1.00  0.00           C
ATOM   2704  C4B DPP   265      68.804  11.676  33.318  1.00  0.00           C
ATOM   2705  NC3 DPP   266      16.104  90.976  59.918  1.00  0.00           N
ATOM   2706  PO4 DPP   266      19.604  91.576  58.218  1.00  0.00           P
ATOM   2707  GL1 DPP   266      19.504  92.926  53.418  1.00  0.00            
ATOM   2708  GL2 DPP   266      20.504  96.176  53.468  1.00  0.00            
ATOM   2709  C1A DPP   266      18.254  93.276  49.668  1.00  0.00           C
ATOM   2710  C2A DPP   266      17.504  93.826  45.318  1.00  0.00           C
ATOM   2711  C3A DPP   266      14.504  95.826  42.818  1.00  0.00           C
ATOM   2712  C4A DPP   266      13.554  95.876  38.318  1.00  0.00           C
ATOM   2713  C1B DPP   266      22.654  95.976  49.718  1.00  0.00           C
ATOM   2714  C2B DPP   266      22.454  95.176  44.568  1.00  0.00           C
ATOM   2715  C3B DPP   266      19.904  97.726  41.268  1.00  0.00           C
ATOM   2716  C4B DPP   266      18.154  97.976  36.968  1.00  0.00           C
ATOM   2717  NC3 DPP   267     142.854  51.576  15.318  1.00  0.00           N
ATOM   2718  PO4 DPP   267     142.554  56.376  15.968  1.00  0.00           P
ATOM   2719  GL1 DPP   267     141.954  54.626  19.968  1.00  0.00            
ATOM   2720  GL2 DPP   267     145.104  55.576  21.168  1.00  0.00            
ATOM   2721  C1A DPP   267     139.204  52.576  23.068  1.00  0.00           C
ATOM   2722  C2A DPP   267     136.754  51.226  27.018  1.00  0.00           C
ATOM   2723  C3A DPP   267     137.304  50.426  31.218  1.00  0.00           C
ATOM   2724  C4A DPP   267     138.054  49.476  35.318  1.00  0.00           C
ATOM   2725  C1B DPP   267     143.554  55.276  25.518  1.00  0.00           C
ATOM   2726  C2B DPP   267     140.704  53.526  29.068  1.00  0.00           C
ATOM   2727  C3B DPP   267     142.104  52.476  31.668  1.00  0.00           C
ATOM   2728  C4B DPP   267     141.654  52.876  35.968  1.00  0.00           C
ATOM   2729  NC3 DPP   268      72.004  49.076  22.768  1.00  0.00           N
ATOM   2730  PO4 DPP   268      75.904  46.876  23.768  1.00  0.00           P
ATOM   2731  GL1 DPP   268      73.704  45.626  27.518  1.00  0.00            
ATOM   2732  GL2 DPP   268      75.454  43.426  27.868  1.00  0.00            
ATOM   2733  C1A DPP   268      71.004  46.826  30.118  1.00  0.00           C
ATOM   2734  C2A DPP   268      69.654  50.026  32.868  1.00  0.00           C
ATOM   2735  C3A DPP   268      72.104  51.426  35.468  1.00  0.00           C
ATOM   2736  C4A DPP   268      71.004  52.076  39.018  1.00  0.00           C
ATOM   2737  C1B DPP   268      77.104  42.376  32.068  1.00  0.00           C
ATOM   2738  C2B DPP   268      79.054  41.076  36.068  1.00  0.00           C
ATOM   2739  C3B DPP   268      80.404  42.076  39.868  1.00  0.00           C
ATOM   2740  C4B DPP   268      83.254  43.526  43.218  1.00  0.00           C
ATOM   2741  NC3 DPP   269      24.754  31.776  49.218  1.00  0.00           N
ATOM   2742  PO4 DPP   269      22.354  35.076  51.018  1.00  0.00           P
ATOM   2743  GL1 DPP   269      20.654  38.676  49.418  1.00  0.00            
ATOM   2744  GL2 DPP   269      18.954  36.676  46.768  1.00  0.00            
ATOM   2745  C1A DPP   269      18.604  41.426  46.018  1.00  0.00           C
ATOM   2746  C2A DPP   269      19.404  42.676  41.968  1.00  0.00           C
ATOM   2747  C3A DPP   269      18.604  41.876  36.818  1.00  0.00           C
ATOM   2748  C4A DPP   269      21.154  42.376  33.318  1.00  0.00           C
ATOM   2749  C1B DPP   269      18.104  37.276  42.018  1.00  0.00           C
ATOM   2750  C2B DPP   269      18.404  36.476  37.768  1.00  0.00           C
ATOM   2751  C3B DPP   269      19.904  37.776  33.368  1.00  0.00           C
ATOM   2752  C4B DPP   269      18.254  37.026  29.468  1.00  0.00           C
ATOM   2753  NC3 DPP   270     110.004   8.376  59.968  1.00  0.00           N
ATOM   2754  PO4 DPP   270     109.304   4.426  57.718  1.00  0.00           P
ATOM   2755  GL1 DPP   270     109.854   7.276  54.818  1.00  0.00            
ATOM   2756  GL2 DPP   270     108.704  11.026  55.768  1.00  0.00            
ATOM   2757  C1A DPP   270     110.004   8.576  50.468  1.00  0.00           C
ATOM   2758  C2A DPP   270     109.104   9.176  45.718  1.00  0.00           C
ATOM   2759  C3A DPP   270     108.554   8.226  41.618  1.00  0.00           C
ATOM   2760  C4A DPP   270     108.504   8.676  37.418  1.00  0.00           C
ATOM   2761  C1B DPP   270     109.354  13.776  52.618  1.00  0.00           C
ATOM   2762  C2B DPP   270     108.454  14.126  48.368  1.00  0.00           C
ATOM   2763  C3B DPP   270     108.504  14.076  43.968  1.00  0.00           C
ATOM   2764  C4B DPP   270     106.154  12.376  41.168  1.00  0.00           C
ATOM   2765  NC3 DPP   271     120.804 199.076  17.368  1.00  0.00           N
ATOM   2766  PO4 DPP   271     124.004 195.726  17.768  1.00  0.00           P
ATOM   2767  GL1 DPP   271     124.604 193.476  21.168  1.00  0.00            
ATOM   2768  GL2 DPP   271     127.254 192.026  21.968  1.00  0.00            
ATOM   2769  C1A DPP   271     121.804 192.076  24.918  1.00  0.00           C
ATOM   2770  C2A DPP   271     121.704 193.376  29.218  1.00  0.00           C
ATOM   2771  C3A DPP   271     120.804 191.626  32.618  1.00  0.00           C
ATOM   2772  C4A DPP   271     120.404 190.376  36.018  1.00  0.00           C
ATOM   2773  C1B DPP   271     126.504 191.676  25.868  1.00  0.00           C
ATOM   2774  C2B DPP   271     125.504 189.726  29.868  1.00  0.00           C
ATOM   2775  C3B DPP   271     125.054 187.226  34.368  1.00  0.00           C
ATOM   2776  C4B DPP   271     121.354 185.876  36.768  1.00  0.00           C
ATOM   2777  NC3 DPP   272      17.854  16.426  13.268  1.00  0.00           N
ATOM   2778  PO4 DPP   272      20.204  13.026  13.918  1.00  0.00           P
ATOM   2779  GL1 DPP   272      19.654  14.626  18.268  1.00  0.00            
ATOM   2780  GL2 DPP   272      20.454  17.976  18.268  1.00  0.00            
ATOM   2781  C1A DPP   272      20.654  13.726  22.268  1.00  0.00           C
ATOM   2782  C2A DPP   272      23.304  15.076  25.118  1.00  0.00           C
ATOM   2783  C3A DPP   272      27.804  14.476  25.468  1.00  0.00           C
ATOM   2784  C4A DPP   272      32.354  12.826  25.818  1.00  0.00           C
ATOM   2785  C1B DPP   272      23.704  18.376  21.168  1.00  0.00           C
ATOM   2786  C2B DPP   272      28.054  17.126  20.668  1.00  0.00           C
ATOM   2787  C3B DPP   272      31.254  14.076  20.418  1.00  0.00           C
ATOM   2788  C4B DPP   272      33.504  11.776  18.068  1.00  0.00           C
ATOM   2789  NC3 DPP   273     137.954  11.826  15.418  1.00  0.00           N
ATOM   2790  PO4 DPP   273     133.554  10.526  16.118  1.00  0.00           P
ATOM   2791  GL1 DPP   273     135.104   9.576  19.668  1.00  0.00            
ATOM   2792  GL2 DPP   273     137.254   7.576  18.518  1.00  0.00            
ATOM   2793  C1A DPP   273     134.754   9.826  23.668  1.00  0.00           C
ATOM   2794  C2A DPP   273     135.404  11.226  28.168  1.00  0.00           C
ATOM   2795  C3A DPP   273     134.804  13.176  31.868  1.00  0.00           C
ATOM   2796  C4A DPP   273     135.054  13.376  35.618  1.00  0.00           C
ATOM   2797  C1B DPP   273     139.654   9.426  21.818  1.00  0.00           C
ATOM   2798  C2B DPP   273     139.854  11.726  25.618  1.00  0.00           C
ATOM   2799  C3B DPP   273     140.554  13.126  29.618  1.00  0.00           C
ATOM   2800  C4B DPP   273     139.554  14.026  33.918  1.00  0.00           C
ATOM   2801  NC3 DPP   274     131.254 145.626  19.668  1.00  0.00           N
ATOM   2802  PO4 DPP   274     129.804 146.026  22.268  1.00  0.00           P
ATOM   2803  GL1 DPP   274     130.304 145.476  26.668  1.00  0.00            
ATOM   2804  GL2 DPP   274     133.054 145.576  28.218  1.00  0.00            
ATOM   2805  C1A DPP   274     128.454 145.976  30.618  1.00  0.00           C
ATOM   2806  C2A DPP   274     128.304 143.926  34.418  1.00  0.00           C
ATOM   2807  C3A DPP   274     127.204 144.876  39.068  1.00  0.00           C
ATOM   2808  C4A DPP   274     128.054 144.876  43.368  1.00  0.00           C
ATOM   2809  C1B DPP   274     133.654 143.776  32.868  1.00  0.00           C
ATOM   2810  C2B DPP   274     135.604 145.726  35.818  1.00  0.00           C
ATOM   2811  C3B DPP   274     138.904 147.226  38.018  1.00  0.00           C
ATOM   2812  C4B DPP   274     142.154 149.226  38.868  1.00  0.00           C
ATOM   2813  NC3 DPP   275      63.854  79.876  27.818  1.00  0.00           N
ATOM   2814  PO4 DPP   275      60.204  78.676  26.568  1.00  0.00           P
ATOM   2815  GL1 DPP   275      59.654  80.126  30.468  1.00  0.00            
ATOM   2816  GL2 DPP   275      61.804  79.226  32.518  1.00  0.00            
ATOM   2817  C1A DPP   275      60.304  84.026  33.818  1.00  0.00           C
ATOM   2818  C2A DPP   275      57.804  85.176  38.218  1.00  0.00           C
ATOM   2819  C3A DPP   275      56.354  84.776  42.268  1.00  0.00           C
ATOM   2820  C4A DPP   275      54.654  87.026  45.868  1.00  0.00           C
ATOM   2821  C1B DPP   275      61.904  80.826  37.218  1.00  0.00           C
ATOM   2822  C2B DPP   275      61.554  83.676  40.968  1.00  0.00           C
ATOM   2823  C3B DPP   275      61.804  87.126  42.568  1.00  0.00           C
ATOM   2824  C4B DPP   275      61.304  88.476  46.418  1.00  0.00           C
ATOM   2825  NC3 DPP   276     113.954  94.226  25.768  1.00  0.00           N
ATOM   2826  PO4 DPP   276     111.004  90.826  26.318  1.00  0.00           P
ATOM   2827  GL1 DPP   276     112.154  90.626  30.468  1.00  0.00            
ATOM   2828  GL2 DPP   276     114.304  92.476  32.018  1.00  0.00            
ATOM   2829  C1A DPP   276     110.504  88.826  34.868  1.00  0.00           C
ATOM   2830  C2A DPP   276     111.054  86.476  38.718  1.00  0.00           C
ATOM   2831  C3A DPP   276     112.254  85.176  43.168  1.00  0.00           C
ATOM   2832  C4A DPP   276     114.354  82.826  45.768  1.00  0.00           C
ATOM   2833  C1B DPP   276     114.954  91.826  36.668  1.00  0.00           C
ATOM   2834  C2B DPP   276     114.954  93.776  40.318  1.00  0.00           C
ATOM   2835  C3B DPP   276     115.354  92.576  44.818  1.00  0.00           C
ATOM   2836  C4B DPP   276     116.804  94.826  47.618  1.00  0.00           C
ATOM   2837  NC3 DPP   277      17.504  11.176   8.318  1.00  0.00           N
ATOM   2838  PO4 DPP   277      15.004  12.376  11.668  1.00  0.00           P
ATOM   2839  GL1 DPP   277      14.904  13.926  16.318  1.00  0.00            
ATOM   2840  GL2 DPP   277      15.004  16.826  17.068  1.00  0.00            
ATOM   2841  C1A DPP   277      15.604  12.626  20.618  1.00  0.00           C
ATOM   2842  C2A DPP   277      14.454  12.526  23.968  1.00  0.00           C
ATOM   2843  C3A DPP   277      16.654  13.726  26.818  1.00  0.00           C
ATOM   2844  C4A DPP   277      19.254  11.276  29.818  1.00  0.00           C
ATOM   2845  C1B DPP   277      15.454  17.276  21.118  1.00  0.00           C
ATOM   2846  C2B DPP   277      18.904  17.926  23.818  1.00  0.00           C
ATOM   2847  C3B DPP   277      22.254  20.126  26.068  1.00  0.00           C
ATOM   2848  C4B DPP   277      26.954  19.476  25.618  1.00  0.00           C
ATOM   2849  NC3 DPP   278     150.554 107.826  21.418  1.00  0.00           N
ATOM   2850  PO4 DPP   278     147.004 108.076  23.418  1.00  0.00           P
ATOM   2851  GL1 DPP   278     149.104 106.276  27.918  1.00  0.00            
ATOM   2852  GL2 DPP   278     152.454 107.276  27.118  1.00  0.00            
ATOM   2853  C1A DPP   278     150.854 106.976  32.118  1.00  0.00           C
ATOM   2854  C2A DPP   278     154.454 106.726  34.868  1.00  0.00           C
ATOM   2855  C3A DPP   278     157.354 103.576  37.018  1.00  0.00           C
ATOM   2856  C4A DPP   278     159.104 100.876  40.368  1.00  0.00           C
ATOM   2857  C1B DPP   278     155.804 106.226  29.518  1.00  0.00           C
ATOM   2858  C2B DPP   278     158.904 107.376  32.168  1.00  0.00           C
ATOM   2859  C3B DPP   278     163.604 107.576  34.268  1.00  0.00           C
ATOM   2860  C4B DPP   278     167.054 104.326  32.018  1.00  0.00           C
ATOM   2861  NC3 DPP   279     168.954 160.276  17.218  1.00  0.00           N
ATOM   2862  PO4 DPP   279     169.704 163.876  18.968  1.00  0.00           P
ATOM   2863  GL1 DPP   279     169.304 162.776  22.518  1.00  0.00            
ATOM   2864  GL2 DPP   279     168.104 160.076  22.318  1.00  0.00            
ATOM   2865  C1A DPP   279     168.004 162.976  26.168  1.00  0.00           C
ATOM   2866  C2A DPP   279     169.354 160.326  29.618  1.00  0.00           C
ATOM   2867  C3A DPP   279     168.804 157.876  32.518  1.00  0.00           C
ATOM   2868  C4A DPP   279     170.654 159.626  36.918  1.00  0.00           C
ATOM   2869  C1B DPP   279     166.354 157.676  26.768  1.00  0.00           C
ATOM   2870  C2B DPP   279     165.354 155.426  29.868  1.00  0.00           C
ATOM   2871  C3B DPP   279     165.204 154.876  34.168  1.00  0.00           C
ATOM   2872  C4B DPP   279     160.904 154.226  36.318  1.00  0.00           C
ATOM   2873  NC3 DPP   280     106.404 210.826  15.218  1.00  0.00           N
ATOM   2874  PO4 DPP   280     102.204 209.126  16.468  1.00  0.00           P
ATOM   2875  GL1 DPP   280     103.154 207.876  19.868  1.00  0.00            
ATOM   2876  GL2 DPP   280     100.254 208.676  21.768  1.00  0.00            
ATOM   2877  C1A DPP   280     104.304 208.376  24.468  1.00  0.00           C
ATOM   2878  C2A DPP   280     104.604 210.576  28.168  1.00  0.00           C
ATOM   2879  C3A DPP   280     103.804 212.626  32.118  1.00  0.00           C
ATOM   2880  C4A DPP   280     103.104 212.576  36.668  1.00  0.00           C
ATOM   2881  C1B DPP   280      99.304 207.976  26.118  1.00  0.00           C
ATOM   2882  C2B DPP   280     100.104 208.676  30.318  1.00  0.00           C
ATOM   2883  C3B DPP   280      99.554 209.976  35.018  1.00  0.00           C
ATOM   2884  C4B DPP   280      98.704 212.526  39.268  1.00  0.00           C
ATOM   2885  NC3 DPP   281      32.754 200.126  15.718  1.00  0.00           N
ATOM   2886  PO4 DPP   281      34.304 203.726  14.268  1.00  0.00           P
ATOM   2887  GL1 DPP   281      33.254 204.276  18.518  1.00  0.00            
ATOM   2888  GL2 DPP   281      35.654 201.676  19.418  1.00  0.00            
ATOM   2889  C1A DPP   281      31.154 205.576  22.968  1.00  0.00           C
ATOM   2890  C2A DPP   281      31.954 205.926  27.518  1.00  0.00           C
ATOM   2891  C3A DPP   281      30.704 207.026  30.718  1.00  0.00           C
ATOM   2892  C4A DPP   281      26.954 207.226  31.268  1.00  0.00           C
ATOM   2893  C1B DPP   281      34.204 201.526  22.768  1.00  0.00           C
ATOM   2894  C2B DPP   281      34.454 201.626  27.168  1.00  0.00           C
ATOM   2895  C3B DPP   281      34.804 200.576  31.218  1.00  0.00           C
ATOM   2896  C4B DPP   281      35.604 198.176  33.768  1.00  0.00           C
ATOM   2897  NC3 DPP   282     108.554 182.376  17.568  1.00  0.00           N
ATOM   2898  PO4 DPP   282     107.404 187.676  17.518  1.00  0.00           P
ATOM   2899  GL1 DPP   282     104.954 188.626  21.418  1.00  0.00            
ATOM   2900  GL2 DPP   282     103.804 191.626  22.618  1.00  0.00            
ATOM   2901  C1A DPP   282     103.904 186.726  24.568  1.00  0.00           C
ATOM   2902  C2A DPP   282     102.204 185.776  28.618  1.00  0.00           C
ATOM   2903  C3A DPP   282      99.804 184.776  33.218  1.00  0.00           C
ATOM   2904  C4A DPP   282      97.904 184.626  37.418  1.00  0.00           C
ATOM   2905  C1B DPP   282     102.904 194.626  26.268  1.00  0.00           C
ATOM   2906  C2B DPP   282     100.804 194.576  30.218  1.00  0.00           C
ATOM   2907  C3B DPP   282      99.954 194.976  34.818  1.00  0.00           C
ATOM   2908  C4B DPP   282      97.454 195.826  38.368  1.00  0.00           C
ATOM   2909  NC3 DPP   283      39.704 198.926  15.918  1.00  0.00           N
ATOM   2910  PO4 DPP   283      36.204 197.326  16.768  1.00  0.00           P
ATOM   2911  GL1 DPP   283      37.354 197.176  20.968  1.00  0.00            
ATOM   2912  GL2 DPP   283      37.504 193.776  21.868  1.00  0.00            
ATOM   2913  C1A DPP   283      37.104 197.826  25.118  1.00  0.00           C
ATOM   2914  C2A DPP   283      38.104 197.276  28.618  1.00  0.00           C
ATOM   2915  C3A DPP   283      40.704 199.026  32.718  1.00  0.00           C
ATOM   2916  C4A DPP   283      43.504 201.576  34.068  1.00  0.00           C
ATOM   2917  C1B DPP   283      41.104 193.076  24.318  1.00  0.00           C
ATOM   2918  C2B DPP   283      40.704 193.026  28.918  1.00  0.00           C
ATOM   2919  C3B DPP   283      42.004 193.876  31.968  1.00  0.00           C
ATOM   2920  C4B DPP   283      44.154 192.676  35.518  1.00  0.00           C
ATOM   2921  NC3 DPP   284       4.904 105.476  18.168  1.00  0.00           N
ATOM   2922  PO4 DPP   284       6.904 103.526  22.168  1.00  0.00           P
ATOM   2923  GL1 DPP   284       5.954 104.076  27.268  1.00  0.00            
ATOM   2924  GL2 DPP   284       3.204 105.776  28.268  1.00  0.00            
ATOM   2925  C1A DPP   284       4.404 102.476  31.318  1.00  0.00           C
ATOM   2926  C2A DPP   284       4.904 101.526  35.918  1.00  0.00           C
ATOM   2927  C3A DPP   284       3.304  97.726  38.618  1.00  0.00           C
ATOM   2928  C4A DPP   284       1.204  93.776  38.818  1.00  0.00           C
ATOM   2929  C1B DPP   284       0.404 108.626  31.668  1.00  0.00           C
ATOM   2930  C2B DPP   284      -2.246 108.526  35.468  1.00  0.00           C
ATOM   2931  C3B DPP   284       0.254 107.326  39.068  1.00  0.00           C
ATOM   2932  C4B DPP   284       1.354 107.076  42.918  1.00  0.00           C
ATOM   2933  NC3 DPP   285     213.404  37.426   9.918  1.00  0.00           N
ATOM   2934  PO4 DPP   285     208.854  39.726  11.768  1.00  0.00           P
ATOM   2935  GL1 DPP   285     207.304  38.976  14.868  1.00  0.00            
ATOM   2936  GL2 DPP   285     206.604  41.376  16.268  1.00  0.00            
ATOM   2937  C1A DPP   285     204.254  36.826  18.118  1.00  0.00           C
ATOM   2938  C2A DPP   285     205.504  36.676  21.918  1.00  0.00           C
ATOM   2939  C3A DPP   285     202.854  38.826  25.018  1.00  0.00           C
ATOM   2940  C4A DPP   285     198.554  40.476  23.668  1.00  0.00           C
ATOM   2941  C1B DPP   285     206.304  42.326  20.868  1.00  0.00           C
ATOM   2942  C2B DPP   285     206.154  42.826  26.118  1.00  0.00           C
ATOM   2943  C3B DPP   285     203.554  41.276  29.668  1.00  0.00           C
ATOM   2944  C4B DPP   285     202.854  37.976  31.918  1.00  0.00           C
ATOM   2945  NC3 DPP   286     105.204 194.076  18.318  1.00  0.00           N
ATOM   2946  PO4 DPP   286     108.854 192.226  20.318  1.00  0.00           P
ATOM   2947  GL1 DPP   286     110.704 189.826  24.118  1.00  0.00            
ATOM   2948  GL2 DPP   286     107.854 190.726  25.218  1.00  0.00            
ATOM   2949  C1A DPP   286     111.854 189.726  28.668  1.00  0.00           C
ATOM   2950  C2A DPP   286     114.004 189.976  33.918  1.00  0.00           C
ATOM   2951  C3A DPP   286     116.354 187.226  37.268  1.00  0.00           C
ATOM   2952  C4A DPP   286     118.454 189.026  40.818  1.00  0.00           C
ATOM   2953  C1B DPP   286     104.204 190.426  27.868  1.00  0.00           C
ATOM   2954  C2B DPP   286     104.054 190.776  32.168  1.00  0.00           C
ATOM   2955  C3B DPP   286     105.154 195.326  34.268  1.00  0.00           C
ATOM   2956  C4B DPP   286     108.854 197.576  33.818  1.00  0.00           C
ATOM   2957  NC3 DPP   287      75.304  38.576  17.618  1.00  0.00           N
ATOM   2958  PO4 DPP   287      73.404  37.776  21.118  1.00  0.00           P
ATOM   2959  GL1 DPP   287      73.804  35.676  24.468  1.00  0.00            
ATOM   2960  GL2 DPP   287      72.354  32.976  22.868  1.00  0.00            
ATOM   2961  C1A DPP   287      72.104  35.176  28.918  1.00  0.00           C
ATOM   2962  C2A DPP   287      71.704  35.676  33.718  1.00  0.00           C
ATOM   2963  C3A DPP   287      69.504  37.226  38.018  1.00  0.00           C
ATOM   2964  C4A DPP   287      68.254  37.076  41.868  1.00  0.00           C
ATOM   2965  C1B DPP   287      73.404  30.126  25.318  1.00  0.00           C
ATOM   2966  C2B DPP   287      74.054  29.476  29.868  1.00  0.00           C
ATOM   2967  C3B DPP   287      73.854  29.926  34.718  1.00  0.00           C
ATOM   2968  C4B DPP   287      76.104  33.176  36.718  1.00  0.00           C
ATOM   2969  NC3 DPP   288     104.304  61.176  19.268  1.00  0.00           N
ATOM   2970  PO4 DPP   288     104.104  66.076  20.368  1.00  0.00           P
ATOM   2971  GL1 DPP   288     105.254  65.526  23.818  1.00  0.00            
ATOM   2972  GL2 DPP   288     106.404  61.176  23.918  1.00  0.00            
ATOM   2973  C1A DPP   288     106.604  67.126  28.768  1.00  0.00           C
ATOM   2974  C2A DPP   288     107.404  67.476  33.168  1.00  0.00           C
ATOM   2975  C3A DPP   288     106.054  67.276  38.918  1.00  0.00           C
ATOM   2976  C4A DPP   288     105.004  65.226  42.618  1.00  0.00           C
ATOM   2977  C1B DPP   288     107.254  61.176  27.518  1.00  0.00           C
ATOM   2978  C2B DPP   288     107.254  58.776  31.018  1.00  0.00           C
ATOM   2979  C3B DPP   288     108.504  58.676  35.318  1.00  0.00           C
ATOM   2980  C4B DPP   288     109.204  58.576  39.418  1.00  0.00           C
ATOM   2981  NC3 DPP   289      92.254  70.526  23.868  1.00  0.00           N
ATOM   2982  PO4 DPP   289      93.754  70.726  27.468  1.00  0.00           P
ATOM   2983  GL1 DPP   289      93.704  67.526  29.568  1.00  0.00            
ATOM   2984  GL2 DPP   289      91.354  69.426  31.918  1.00  0.00            
ATOM   2985  C1A DPP   289      95.104  65.826  33.268  1.00  0.00           C
ATOM   2986  C2A DPP   289      94.954  63.276  35.818  1.00  0.00           C
ATOM   2987  C3A DPP   289      95.854  62.876  39.968  1.00  0.00           C
ATOM   2988  C4A DPP   289      98.954  60.276  41.268  1.00  0.00           C
ATOM   2989  C1B DPP   289      92.354  68.676  35.918  1.00  0.00           C
ATOM   2990  C2B DPP   289      91.004  70.726  40.168  1.00  0.00           C
ATOM   2991  C3B DPP   289      88.954  74.526  41.868  1.00  0.00           C
ATOM   2992  C4B DPP   289      86.354  74.876  45.368  1.00  0.00           C
ATOM   2993  NC3 DPP   290     108.704  47.026  14.918  1.00  0.00           N
ATOM   2994  PO4 DPP   290     111.054  43.076  15.568  1.00  0.00           P
ATOM   2995  GL1 DPP   290     111.454  45.176  19.418  1.00  0.00            
ATOM   2996  GL2 DPP   290     113.604  48.126  20.718  1.00  0.00            
ATOM   2997  C1A DPP   290     114.004  43.126  23.468  1.00  0.00           C
ATOM   2998  C2A DPP   290     115.604  42.976  27.418  1.00  0.00           C
ATOM   2999  C3A DPP   290     117.454  43.776  31.318  1.00  0.00           C
ATOM   3000  C4A DPP   290     117.554  46.726  35.268  1.00  0.00           C
ATOM   3001  C1B DPP   290     116.604  47.226  22.368  1.00  0.00           C
ATOM   3002  C2B DPP   290     117.954  46.976  26.068  1.00  0.00           C
ATOM   3003  C3B DPP   290     120.304  47.326  30.068  1.00  0.00           C
ATOM   3004  C4B DPP   290     124.054  48.626  32.168  1.00  0.00           C
ATOM   3005  NC3 DPP   291     189.254  77.026  16.268  1.00  0.00           N
ATOM   3006  PO4 DPP   291     188.754  73.426  19.218  1.00  0.00           P
ATOM   3007  GL1 DPP   291     186.704  72.676  23.568  1.00  0.00            
ATOM   3008  GL2 DPP   291     184.704  71.426  25.368  1.00  0.00            
ATOM   3009  C1A DPP   291     187.054  72.676  29.418  1.00  0.00           C
ATOM   3010  C2A DPP   291     186.304  71.676  34.068  1.00  0.00           C
ATOM   3011  C3A DPP   291     184.604  72.476  38.418  1.00  0.00           C
ATOM   3012  C4A DPP   291     184.804  68.826  41.668  1.00  0.00           C
ATOM   3013  C1B DPP   291     183.254  70.226  29.868  1.00  0.00           C
ATOM   3014  C2B DPP   291     182.404  67.976  32.818  1.00  0.00           C
ATOM   3015  C3B DPP   291     184.104  67.126  36.518  1.00  0.00           C
ATOM   3016  C4B DPP   291     189.104  68.526  37.818  1.00  0.00           C
ATOM   3017  NC3 DPP   292     121.804  72.876  11.168  1.00  0.00           N
ATOM   3018  PO4 DPP   292     120.754  69.476  14.518  1.00  0.00           P
ATOM   3019  GL1 DPP   292     120.904  69.526  19.168  1.00  0.00            
ATOM   3020  GL2 DPP   292     119.004  71.776  21.268  1.00  0.00            
ATOM   3021  C1A DPP   292     120.254  66.876  23.118  1.00  0.00           C
ATOM   3022  C2A DPP   292     121.454  65.226  27.218  1.00  0.00           C
ATOM   3023  C3A DPP   292     122.854  62.976  30.468  1.00  0.00           C
ATOM   3024  C4A DPP   292     123.154  60.276  33.718  1.00  0.00           C
ATOM   3025  C1B DPP   292     118.904  70.726  25.968  1.00  0.00           C
ATOM   3026  C2B DPP   292     121.304  70.276  28.668  1.00  0.00           C
ATOM   3027  C3B DPP   292     119.954  67.476  31.718  1.00  0.00           C
ATOM   3028  C4B DPP   292     120.704  64.926  36.418  1.00  0.00           C
ATOM   3029  NC3 DPP   293      98.704  86.126  18.918  1.00  0.00           N
ATOM   3030  PO4 DPP   293     100.404  87.026  23.168  1.00  0.00           P
ATOM   3031  GL1 DPP   293      99.304  85.376  27.618  1.00  0.00            
ATOM   3032  GL2 DPP   293     100.154  82.926  29.618  1.00  0.00            
ATOM   3033  C1A DPP   293      99.304  87.626  32.318  1.00  0.00           C
ATOM   3034  C2A DPP   293     103.904  88.076  34.118  1.00  0.00           C
ATOM   3035  C3A DPP   293     106.404  88.326  37.918  1.00  0.00           C
ATOM   3036  C4A DPP   293     107.304  87.376  41.718  1.00  0.00           C
ATOM   3037  C1B DPP   293      98.604  78.976  32.568  1.00  0.00           C
ATOM   3038  C2B DPP   293      95.404  75.826  32.318  1.00  0.00           C
ATOM   3039  C3B DPP   293      94.154  73.276  35.568  1.00  0.00           C
ATOM   3040  C4B DPP   293      96.354  72.976  39.968  1.00  0.00           C
ATOM   3041  NC3 DPP   294     140.804 121.126  25.668  1.00  0.00           N
ATOM   3042  PO4 DPP   294     142.654 125.026  26.968  1.00  0.00           P
ATOM   3043  GL1 DPP   294     141.704 121.676  30.668  1.00  0.00            
ATOM   3044  GL2 DPP   294     138.054 120.426  30.118  1.00  0.00            
ATOM   3045  C1A DPP   294     143.354 123.426  35.768  1.00  0.00           C
ATOM   3046  C2A DPP   294     143.854 123.476  40.518  1.00  0.00           C
ATOM   3047  C3A DPP   294     144.854 122.826  44.968  1.00  0.00           C
ATOM   3048  C4A DPP   294     143.404 122.576  48.818  1.00  0.00           C
ATOM   3049  C1B DPP   294     137.554 122.176  35.068  1.00  0.00           C
ATOM   3050  C2B DPP   294     138.554 122.776  39.068  1.00  0.00           C
ATOM   3051  C3B DPP   294     139.304 123.726  43.968  1.00  0.00           C
ATOM   3052  C4B DPP   294     138.054 122.976  47.918  1.00  0.00           C
ATOM   3053  NC3 DPP   295      90.454  91.826  25.718  1.00  0.00           N
ATOM   3054  PO4 DPP   295      87.104  92.876  28.418  1.00  0.00           P
ATOM   3055  GL1 DPP   295      85.654  91.426  32.368  1.00  0.00            
ATOM   3056  GL2 DPP   295      82.904  89.276  33.768  1.00  0.00            
ATOM   3057  C1A DPP   295      85.754  93.126  36.018  1.00  0.00           C
ATOM   3058  C2A DPP   295      84.404  95.526  39.968  1.00  0.00           C
ATOM   3059  C3A DPP   295      85.304  96.676  44.118  1.00  0.00           C
ATOM   3060  C4A DPP   295      88.054  98.426  46.318  1.00  0.00           C
ATOM   3061  C1B DPP   295      82.804  89.676  38.718  1.00  0.00           C
ATOM   3062  C2B DPP   295      84.504  91.126  41.968  1.00  0.00           C
ATOM   3063  C3B DPP   295      84.754  90.926  46.318  1.00  0.00           C
ATOM   3064  C4B DPP   295      83.054  87.026  48.868  1.00  0.00           C
ATOM   3065  NC3 DPP   296     183.154 211.026  10.318  1.00  0.00           N
ATOM   3066  PO4 DPP   296     184.354 210.576  14.968  1.00  0.00           P
ATOM   3067  GL1 DPP   296     186.454 211.026  18.718  1.00  0.00            
ATOM   3068  GL2 DPP   296     190.104 209.876  19.518  1.00  0.00            
ATOM   3069  C1A DPP   296     186.654 210.426  23.118  1.00  0.00           C
ATOM   3070  C2A DPP   296     187.254 212.526  27.518  1.00  0.00           C
ATOM   3071  C3A DPP   296     187.204 214.876  31.218  1.00  0.00           C
ATOM   3072  C4A DPP   296     185.804 214.826  35.368  1.00  0.00           C
ATOM   3073  C1B DPP   296     192.054 212.826  23.518  1.00  0.00           C
ATOM   3074  C2B DPP   296     191.554 214.376  27.868  1.00  0.00           C
ATOM   3075  C3B DPP   296     192.454 212.076  31.318  1.00  0.00           C
ATOM   3076  C4B DPP   296     194.254 210.576  34.868  1.00  0.00           C
ATOM   3077  NC3 DPP   297     163.754  61.226  18.168  1.00  0.00           N
ATOM   3078  PO4 DPP   297     166.804  58.776  16.618  1.00  0.00           P
ATOM   3079  GL1 DPP   297     167.704  55.576  20.618  1.00  0.00            
ATOM   3080  GL2 DPP   297     168.054  52.676  20.618  1.00  0.00            
ATOM   3081  C1A DPP   297     166.354  55.626  25.018  1.00  0.00           C
ATOM   3082  C2A DPP   297     164.554  55.726  28.118  1.00  0.00           C
ATOM   3083  C3A DPP   297     164.154  55.576  32.818  1.00  0.00           C
ATOM   3084  C4A DPP   297     162.904  56.426  37.118  1.00  0.00           C
ATOM   3085  C1B DPP   297     163.754  51.776  22.618  1.00  0.00           C
ATOM   3086  C2B DPP   297     162.854  51.726  26.568  1.00  0.00           C
ATOM   3087  C3B DPP   297     161.504  52.226  31.118  1.00  0.00           C
ATOM   3088  C4B DPP   297     160.454  52.626  34.868  1.00  0.00           C
ATOM   3089  NC3 DPP   298      26.904 186.126  21.218  1.00  0.00           N
ATOM   3090  PO4 DPP   298      27.404 182.176  22.168  1.00  0.00           P
ATOM   3091  GL1 DPP   298      27.254 184.776  26.418  1.00  0.00            
ATOM   3092  GL2 DPP   298      29.054 187.676  25.618  1.00  0.00            
ATOM   3093  C1A DPP   298      25.704 185.376  30.118  1.00  0.00           C
ATOM   3094  C2A DPP   298      26.304 183.476  34.068  1.00  0.00           C
ATOM   3095  C3A DPP   298      25.704 181.726  38.218  1.00  0.00           C
ATOM   3096  C4A DPP   298      26.704 182.776  42.568  1.00  0.00           C
ATOM   3097  C1B DPP   298      26.604 189.976  28.968  1.00  0.00           C
ATOM   3098  C2B DPP   298      26.004 190.276  33.018  1.00  0.00           C
ATOM   3099  C3B DPP   298      24.404 189.076  36.618  1.00  0.00           C
ATOM   3100  C4B DPP   298      24.054 187.826  41.118  1.00  0.00           C
ATOM   3101  NC3 DPP   299     177.604 154.776  20.818  1.00  0.00           N
ATOM   3102  PO4 DPP   299     181.154 155.176  22.968  1.00  0.00           P
ATOM   3103  GL1 DPP   299     181.404 155.276  27.018  1.00  0.00            
ATOM   3104  GL2 DPP   299     183.104 156.626  28.268  1.00  0.00            
ATOM   3105  C1A DPP   299     179.104 153.626  29.368  1.00  0.00           C
ATOM   3106  C2A DPP   299     177.954 153.476  34.418  1.00  0.00           C
ATOM   3107  C3A DPP   299     177.904 151.926  37.668  1.00  0.00           C
ATOM   3108  C4A DPP   299     180.354 148.426  36.618  1.00  0.00           C
ATOM   3109  C1B DPP   299     181.204 157.426  32.068  1.00  0.00           C
ATOM   3110  C2B DPP   299     179.904 159.076  36.068  1.00  0.00           C
ATOM   3111  C3B DPP   299     178.454 157.076  40.318  1.00  0.00           C
ATOM   3112  C4B DPP   299     181.454 156.426  43.218  1.00  0.00           C
ATOM   3113  NC3 DPP   300     114.654 194.076  18.118  1.00  0.00           N
ATOM   3114  PO4 DPP   300     115.154 198.776  17.768  1.00  0.00           P
ATOM   3115  GL1 DPP   300     113.254 197.776  22.018  1.00  0.00            
ATOM   3116  GL2 DPP   300     112.654 194.776  23.468  1.00  0.00            
ATOM   3117  C1A DPP   300     111.104 199.776  26.068  1.00  0.00           C
ATOM   3118  C2A DPP   300     110.954 200.526  29.868  1.00  0.00           C
ATOM   3119  C3A DPP   300     110.054 201.826  32.968  1.00  0.00           C
ATOM   3120  C4A DPP   300     111.654 202.576  36.868  1.00  0.00           C
ATOM   3121  C1B DPP   300     112.904 195.426  28.418  1.00  0.00           C
ATOM   3122  C2B DPP   300     112.654 193.776  31.468  1.00  0.00           C
ATOM   3123  C3B DPP   300     111.554 193.976  35.768  1.00  0.00           C
ATOM   3124  C4B DPP   300     108.304 194.726  38.968  1.00  0.00           C
ATOM   3125  NC3 DPP   301      31.954 183.426  21.668  1.00  0.00           N
ATOM   3126  PO4 DPP   301      33.554 186.426  19.568  1.00  0.00           P
ATOM   3127  GL1 DPP   301      35.004 187.576  23.668  1.00  0.00            
ATOM   3128  GL2 DPP   301      38.304 189.276  23.468  1.00  0.00            
ATOM   3129  C1A DPP   301      32.954 185.526  27.568  1.00  0.00           C
ATOM   3130  C2A DPP   301      30.704 186.126  31.068  1.00  0.00           C
ATOM   3131  C3A DPP   301      30.704 186.676  34.818  1.00  0.00           C
ATOM   3132  C4A DPP   301      28.604 186.726  38.318  1.00  0.00           C
ATOM   3133  C1B DPP   301      37.654 188.326  28.518  1.00  0.00           C
ATOM   3134  C2B DPP   301      35.404 188.076  33.318  1.00  0.00           C
ATOM   3135  C3B DPP   301      33.754 189.426  37.868  1.00  0.00           C
ATOM   3136  C4B DPP   301      35.954 190.076  41.218  1.00  0.00           C
ATOM   3137  NC3 DPP   302     194.254  94.426  15.068  1.00  0.00           N
ATOM   3138  PO4 DPP   302     198.454  96.226  17.568  1.00  0.00           P
ATOM   3139  GL1 DPP   302     199.304  95.576  21.768  1.00  0.00            
ATOM   3140  GL2 DPP   302     196.354  92.926  22.168  1.00  0.00            
ATOM   3141  C1A DPP   302     201.554  95.026  26.168  1.00  0.00           C
ATOM   3142  C2A DPP   302     199.404  93.326  29.718  1.00  0.00           C
ATOM   3143  C3A DPP   302     198.204  93.876  33.268  1.00  0.00           C
ATOM   3144  C4A DPP   302     195.754  96.226  35.868  1.00  0.00           C
ATOM   3145  C1B DPP   302     196.504  91.226  26.468  1.00  0.00           C
ATOM   3146  C2B DPP   302     195.854  89.276  30.218  1.00  0.00           C
ATOM   3147  C3B DPP   302     195.004  90.476  34.168  1.00  0.00           C
ATOM   3148  C4B DPP   302     193.104  92.776  39.218  1.00  0.00           C
ATOM   3149  NC3 DPP   303      48.254  64.576  20.218  1.00  0.00           N
ATOM   3150  PO4 DPP   303      46.604  60.126  19.318  1.00  0.00           P
ATOM   3151  GL1 DPP   303      46.304  57.676  22.718  1.00  0.00            
ATOM   3152  GL2 DPP   303      47.754  55.976  24.318  1.00  0.00            
ATOM   3153  C1A DPP   303      43.104  58.476  26.268  1.00  0.00           C
ATOM   3154  C2A DPP   303      39.954  61.026  27.868  1.00  0.00           C
ATOM   3155  C3A DPP   303      37.704  59.376  30.518  1.00  0.00           C
ATOM   3156  C4A DPP   303      35.404  59.926  33.468  1.00  0.00           C
ATOM   3157  C1B DPP   303      51.104  57.226  27.018  1.00  0.00           C
ATOM   3158  C2B DPP   303      52.154  58.276  31.368  1.00  0.00           C
ATOM   3159  C3B DPP   303      50.654  57.326  35.118  1.00  0.00           C
ATOM   3160  C4B DPP   303      48.954  57.626  38.668  1.00  0.00           C
ATOM   3161  NC3 DPP   304     125.204 210.926  17.068  1.00  0.00           N
ATOM   3162  PO4 DPP   304     125.104 206.726  16.318  1.00  0.00           P
ATOM   3163  GL1 DPP   304     128.254 204.576  18.368  1.00  0.00            
ATOM   3164  GL2 DPP   304     127.504 203.526  21.318  1.00  0.00            
ATOM   3165  C1A DPP   304     132.004 204.676  19.818  1.00  0.00           C
ATOM   3166  C2A DPP   304     133.554 206.326  23.418  1.00  0.00           C
ATOM   3167  C3A DPP   304     133.004 204.826  26.718  1.00  0.00           C
ATOM   3168  C4A DPP   304     133.854 204.426  30.718  1.00  0.00           C
ATOM   3169  C1B DPP   304     125.854 202.176  24.618  1.00  0.00           C
ATOM   3170  C2B DPP   304     125.154 202.176  29.118  1.00  0.00           C
ATOM   3171  C3B DPP   304     122.954 202.676  32.018  1.00  0.00           C
ATOM   3172  C4B DPP   304     119.204 203.776  31.168  1.00  0.00           C
ATOM   3173  NC3 DPP   305      45.704 200.726  12.768  1.00  0.00           N
ATOM   3174  PO4 DPP   305      44.204 196.776  14.518  1.00  0.00           P
ATOM   3175  GL1 DPP   305      43.804 196.226  18.118  1.00  0.00            
ATOM   3176  GL2 DPP   305      44.354 192.726  19.218  1.00  0.00            
ATOM   3177  C1A DPP   305      45.454 199.026  21.268  1.00  0.00           C
ATOM   3178  C2A DPP   305      46.004 201.876  25.168  1.00  0.00           C
ATOM   3179  C3A DPP   305      45.704 204.876  28.118  1.00  0.00           C
ATOM   3180  C4A DPP   305      46.054 206.026  32.968  1.00  0.00           C
ATOM   3181  C1B DPP   305      46.004 195.026  23.818  1.00  0.00           C
ATOM   3182  C2B DPP   305      44.454 197.426  26.718  1.00  0.00           C
ATOM   3183  C3B DPP   305      45.704 199.326  30.518  1.00  0.00           C
ATOM   3184  C4B DPP   305      45.854 197.526  35.018  1.00  0.00           C
ATOM   3185  NC3 DPP   306     195.954  43.826  11.668  1.00  0.00           N
ATOM   3186  PO4 DPP   306     194.754  40.576  13.718  1.00  0.00           P
ATOM   3187  GL1 DPP   306     192.604  38.726  17.218  1.00  0.00            
ATOM   3188  GL2 DPP   306     189.854  39.876  18.368  1.00  0.00            
ATOM   3189  C1A DPP   306     192.504  34.626  19.268  1.00  0.00           C
ATOM   3190  C2A DPP   306     194.454  32.626  22.818  1.00  0.00           C
ATOM   3191  C3A DPP   306     195.804  31.626  27.118  1.00  0.00           C
ATOM   3192  C4A DPP   306     197.204  32.776  30.768  1.00  0.00           C
ATOM   3193  C1B DPP   306     189.604  41.376  22.518  1.00  0.00           C
ATOM   3194  C2B DPP   306     188.154  39.926  26.268  1.00  0.00           C
ATOM   3195  C3B DPP   306     190.554  37.226  29.668  1.00  0.00           C
ATOM   3196  C4B DPP   306     195.104  38.026  31.918  1.00  0.00           C
ATOM   3197  NC3 DPP   307     139.354 173.276  17.418  1.00  0.00           N
ATOM   3198  PO4 DPP   307     136.104 176.176  20.818  1.00  0.00           P
ATOM   3199  GL1 DPP   307     136.454 174.976  24.968  1.00  0.00            
ATOM   3200  GL2 DPP   307     138.154 171.576  26.868  1.00  0.00            
ATOM   3201  C1A DPP   307     134.804 175.926  28.518  1.00  0.00           C
ATOM   3202  C2A DPP   307     134.454 176.576  32.668  1.00  0.00           C
ATOM   3203  C3A DPP   307     133.854 175.726  37.118  1.00  0.00           C
ATOM   3204  C4A DPP   307     133.754 174.376  42.318  1.00  0.00           C
ATOM   3205  C1B DPP   307     139.154 169.926  30.718  1.00  0.00           C
ATOM   3206  C2B DPP   307     139.604 169.126  34.918  1.00  0.00           C
ATOM   3207  C3B DPP   307     140.704 168.076  38.918  1.00  0.00           C
ATOM   3208  C4B DPP   307     142.254 167.326  43.418  1.00  0.00           C
ATOM   3209  NC3 DPP   308     211.904 159.726  26.018  1.00  0.00           N
ATOM   3210  PO4 DPP   308     211.004 163.476  24.918  1.00  0.00           P
ATOM   3211  GL1 DPP   308     208.854 167.276  26.468  1.00  0.00            
ATOM   3212  GL2 DPP   308     207.054 165.926  24.318  1.00  0.00            
ATOM   3213  C1A DPP   308     209.104 168.426  30.318  1.00  0.00           C
ATOM   3214  C2A DPP   308     206.954 171.076  34.268  1.00  0.00           C
ATOM   3215  C3A DPP   308     205.454 171.526  38.118  1.00  0.00           C
ATOM   3216  C4A DPP   308     206.554 172.426  43.068  1.00  0.00           C
ATOM   3217  C1B DPP   308     204.254 167.476  27.918  1.00  0.00           C
ATOM   3218  C2B DPP   308     204.104 168.526  30.768  1.00  0.00           C
ATOM   3219  C3B DPP   308     202.404 168.926  34.668  1.00  0.00           C
ATOM   3220  C4B DPP   308     199.504 169.776  37.618  1.00  0.00           C
ATOM   3221  NC3 DPP   309      78.854 206.776  12.068  1.00  0.00           N
ATOM   3222  PO4 DPP   309      80.404 208.076  15.768  1.00  0.00           P
ATOM   3223  GL1 DPP   309      83.404 207.526  18.918  1.00  0.00            
ATOM   3224  GL2 DPP   309      84.954 204.526  20.218  1.00  0.00            
ATOM   3225  C1A DPP   309      85.104 210.726  21.068  1.00  0.00           C
ATOM   3226  C2A DPP   309      84.754 213.026  23.068  1.00  0.00           C
ATOM   3227  C3A DPP   309      84.654 217.376  24.268  1.00  0.00           C
ATOM   3228  C4A DPP   309      83.954 220.826  27.168  1.00  0.00           C
ATOM   3229  C1B DPP   309      85.654 206.076  23.668  1.00  0.00           C
ATOM   3230  C2B DPP   309      84.404 208.376  26.518  1.00  0.00           C
ATOM   3231  C3B DPP   309      83.154 210.476  30.068  1.00  0.00           C
ATOM   3232  C4B DPP   309      84.154 209.826  34.668  1.00  0.00           C
ATOM   3233  NC3 DPP   310     108.854 104.626  20.918  1.00  0.00           N
ATOM   3234  PO4 DPP   310     111.754 105.876  25.718  1.00  0.00           P
ATOM   3235  GL1 DPP   310     113.154 104.326  29.918  1.00  0.00            
ATOM   3236  GL2 DPP   310     111.854 105.226  32.418  1.00  0.00            
ATOM   3237  C1A DPP   310     116.404 103.176  33.168  1.00  0.00           C
ATOM   3238  C2A DPP   310     120.554 101.676  35.618  1.00  0.00           C
ATOM   3239  C3A DPP   310     121.604 100.126  39.418  1.00  0.00           C
ATOM   3240  C4A DPP   310     125.604 101.926  40.068  1.00  0.00           C
ATOM   3241  C1B DPP   310     112.954 104.076  36.618  1.00  0.00           C
ATOM   3242  C2B DPP   310     116.154 101.326  37.868  1.00  0.00           C
ATOM   3243  C3B DPP   310     116.654  99.076  40.568  1.00  0.00           C
ATOM   3244  C4B DPP   310     117.754  97.776  43.718  1.00  0.00           C
ATOM   3245  NC3 DPP   311      94.654  99.626  23.668  1.00  0.00           N
ATOM   3246  PO4 DPP   311      95.304 102.976  25.568  1.00  0.00           P
ATOM   3247  GL1 DPP   311      96.454 100.976  29.168  1.00  0.00            
ATOM   3248  GL2 DPP   311      98.404 101.776  30.968  1.00  0.00            
ATOM   3249  C1A DPP   311      94.504  97.826  32.968  1.00  0.00           C
ATOM   3250  C2A DPP   311      95.304  94.076  36.118  1.00  0.00           C
ATOM   3251  C3A DPP   311      93.954  91.126  39.568  1.00  0.00           C
ATOM   3252  C4A DPP   311      93.954  89.526  43.768  1.00  0.00           C
ATOM   3253  C1B DPP   311      98.154 100.626  35.068  1.00  0.00           C
ATOM   3254  C2B DPP   311      94.154  99.276  37.668  1.00  0.00           C
ATOM   3255  C3B DPP   311      95.554  95.826  41.218  1.00  0.00           C
ATOM   3256  C4B DPP   311      97.904  92.126  42.468  1.00  0.00           C
ATOM   3257  NC3 DPP   312      65.854  91.926  29.618  1.00  0.00           N
ATOM   3258  PO4 DPP   312      68.254  94.726  27.268  1.00  0.00           P
ATOM   3259  GL1 DPP   312      69.754  94.776  31.918  1.00  0.00            
ATOM   3260  GL2 DPP   312      70.304  97.626  33.668  1.00  0.00            
ATOM   3261  C1A DPP   312      68.504  92.876  36.318  1.00  0.00           C
ATOM   3262  C2A DPP   312      68.704  94.926  39.868  1.00  0.00           C
ATOM   3263  C3A DPP   312      67.354  98.026  42.118  1.00  0.00           C
ATOM   3264  C4A DPP   312      67.554  99.426  46.218  1.00  0.00           C
ATOM   3265  C1B DPP   312      66.454  98.926  36.668  1.00  0.00           C
ATOM   3266  C2B DPP   312      64.054 101.426  39.868  1.00  0.00           C
ATOM   3267  C3B DPP   312      60.654 102.276  44.018  1.00  0.00           C
ATOM   3268  C4B DPP   312      57.804 105.676  46.068  1.00  0.00           C
ATOM   3269  NC3 DPP   313      76.704 173.126  22.468  1.00  0.00           N
ATOM   3270  PO4 DPP   313      73.254 171.826  21.468  1.00  0.00           P
ATOM   3271  GL1 DPP   313      73.504 169.876  24.868  1.00  0.00            
ATOM   3272  GL2 DPP   313      70.054 169.376  23.868  1.00  0.00            
ATOM   3273  C1A DPP   313      75.104 169.826  28.368  1.00  0.00           C
ATOM   3274  C2A DPP   313      75.554 170.626  32.168  1.00  0.00           C
ATOM   3275  C3A DPP   313      74.404 169.476  36.618  1.00  0.00           C
ATOM   3276  C4A DPP   313      73.854 173.376  39.318  1.00  0.00           C
ATOM   3277  C1B DPP   313      68.404 169.326  27.618  1.00  0.00           C
ATOM   3278  C2B DPP   313      68.854 171.576  31.568  1.00  0.00           C
ATOM   3279  C3B DPP   313      66.204 173.776  35.768  1.00  0.00           C
ATOM   3280  C4B DPP   313      65.754 175.676  39.718  1.00  0.00           C
ATOM   3281  NC3 DPP   314     143.204  15.126  10.768  1.00  0.00           N
ATOM   3282  PO4 DPP   314     142.804  12.876  14.368  1.00  0.00           P
ATOM   3283  GL1 DPP   314     141.754  13.326  18.518  1.00  0.00            
ATOM   3284  GL2 DPP   314     143.654  17.476  18.618  1.00  0.00            
ATOM   3285  C1A DPP   314     141.454  14.926  22.118  1.00  0.00           C
ATOM   3286  C2A DPP   314     141.404  16.676  25.668  1.00  0.00           C
ATOM   3287  C3A DPP   314     142.654  17.526  30.268  1.00  0.00           C
ATOM   3288  C4A DPP   314     144.854  20.126  34.018  1.00  0.00           C
ATOM   3289  C1B DPP   314     144.404  19.126  22.818  1.00  0.00           C
ATOM   3290  C2B DPP   314     143.504  21.176  27.068  1.00  0.00           C
ATOM   3291  C3B DPP   314     140.604  22.126  30.018  1.00  0.00           C
ATOM   3292  C4B DPP   314     140.604  23.676  34.018  1.00  0.00           C
ATOM   3293  NC3 DPP   315     207.804  55.926  12.718  1.00  0.00           N
ATOM   3294  PO4 DPP   315     205.804  59.126  15.018  1.00  0.00           P
ATOM   3295  GL1 DPP   315     203.504  60.126  18.118  1.00  0.00            
ATOM   3296  GL2 DPP   315     200.154  60.126  18.818  1.00  0.00            
ATOM   3297  C1A DPP   315     205.204  60.276  22.968  1.00  0.00           C
ATOM   3298  C2A DPP   315     207.254  59.076  27.068  1.00  0.00           C
ATOM   3299  C3A DPP   315     210.054  59.626  29.468  1.00  0.00           C
ATOM   3300  C4A DPP   315     211.654  58.476  34.368  1.00  0.00           C
ATOM   3301  C1B DPP   315     200.254  60.626  22.668  1.00  0.00           C
ATOM   3302  C2B DPP   315     202.354  61.726  26.918  1.00  0.00           C
ATOM   3303  C3B DPP   315     204.554  61.626  31.218  1.00  0.00           C
ATOM   3304  C4B DPP   315     208.304  61.926  34.018  1.00  0.00           C
ATOM   3305  NC3 DPP   316     110.204 118.676  30.118  1.00  0.00           N
ATOM   3306  PO4 DPP   316     106.304 118.726  33.618  1.00  0.00           P
ATOM   3307  GL1 DPP   316     103.704 115.226  35.268  1.00  0.00            
ATOM   3308  GL2 DPP   316     101.054 115.176  33.418  1.00  0.00            
ATOM   3309  C1A DPP   316     102.054 115.076  39.468  1.00  0.00           C
ATOM   3310  C2A DPP   316     101.004 115.626  43.668  1.00  0.00           C
ATOM   3311  C3A DPP   316      98.154 114.726  47.168  1.00  0.00           C
ATOM   3312  C4A DPP   316      96.804 115.426  51.268  1.00  0.00           C
ATOM   3313  C1B DPP   316      97.454 116.326  36.668  1.00  0.00           C
ATOM   3314  C2B DPP   316      96.354 114.976  40.518  1.00  0.00           C
ATOM   3315  C3B DPP   316      94.204 116.626  44.118  1.00  0.00           C
ATOM   3316  C4B DPP   316      94.854 118.926  47.718  1.00  0.00           C
ATOM   3317  NC3 DPP   317      11.554 105.876  24.218  1.00  0.00           N
ATOM   3318  PO4 DPP   317      12.154 110.026  26.068  1.00  0.00           P
ATOM   3319  GL1 DPP   317      13.204 112.876  29.318  1.00  0.00            
ATOM   3320  GL2 DPP   317      12.804 116.926  29.268  1.00  0.00            
ATOM   3321  C1A DPP   317      14.254 112.976  34.268  1.00  0.00           C
ATOM   3322  C2A DPP   317      13.754 113.476  38.418  1.00  0.00           C
ATOM   3323  C3A DPP   317      11.754 113.026  42.418  1.00  0.00           C
ATOM   3324  C4A DPP   317      12.004 114.226  47.268  1.00  0.00           C
ATOM   3325  C1B DPP   317      10.404 116.026  33.818  1.00  0.00           C
ATOM   3326  C2B DPP   317       7.154 117.376  35.518  1.00  0.00           C
ATOM   3327  C3B DPP   317       4.254 118.076  39.418  1.00  0.00           C
ATOM   3328  C4B DPP   317       3.854 118.826  43.818  1.00  0.00           C
ATOM   3329  NC3 DPP   318      20.304 198.026   9.518  1.00  0.00           N
ATOM   3330  PO4 DPP   318      21.554 200.226  13.068  1.00  0.00           P
ATOM   3331  GL1 DPP   318      21.054 201.576  16.718  1.00  0.00            
ATOM   3332  GL2 DPP   318      19.654 204.776  16.168  1.00  0.00            
ATOM   3333  C1A DPP   318      18.254 202.576  20.868  1.00  0.00           C
ATOM   3334  C2A DPP   318      16.554 201.026  23.418  1.00  0.00           C
ATOM   3335  C3A DPP   318      17.704 201.626  28.468  1.00  0.00           C
ATOM   3336  C4A DPP   318      17.754 200.176  32.268  1.00  0.00           C
ATOM   3337  C1B DPP   318      19.104 207.376  19.218  1.00  0.00           C
ATOM   3338  C2B DPP   318      17.754 208.476  22.618  1.00  0.00           C
ATOM   3339  C3B DPP   318      17.804 209.426  26.818  1.00  0.00           C
ATOM   3340  C4B DPP   318      18.954 209.326  30.568  1.00  0.00           C
ATOM   3341  NC3 DPP   319     103.854 184.026  18.718  1.00  0.00           N
ATOM   3342  PO4 DPP   319      99.154 184.426  20.168  1.00  0.00           P
ATOM   3343  GL1 DPP   319      98.704 185.626  24.868  1.00  0.00            
ATOM   3344  GL2 DPP   319      96.104 183.426  24.218  1.00  0.00            
ATOM   3345  C1A DPP   319      95.554 186.476  27.918  1.00  0.00           C
ATOM   3346  C2A DPP   319      94.654 185.676  32.768  1.00  0.00           C
ATOM   3347  C3A DPP   319      92.104 185.126  36.718  1.00  0.00           C
ATOM   3348  C4A DPP   319      87.154 184.776  37.218  1.00  0.00           C
ATOM   3349  C1B DPP   319      98.404 180.676  26.568  1.00  0.00           C
ATOM   3350  C2B DPP   319      97.454 180.976  30.668  1.00  0.00           C
ATOM   3351  C3B DPP   319      96.204 181.076  34.618  1.00  0.00           C
ATOM   3352  C4B DPP   319      95.304 180.076  39.018  1.00  0.00           C
ATOM   3353  NC3 DPP   320     144.104 191.426  15.068  1.00  0.00           N
ATOM   3354  PO4 DPP   320     141.454 187.676  16.068  1.00  0.00           P
ATOM   3355  GL1 DPP   320     140.304 187.976  20.668  1.00  0.00            
ATOM   3356  GL2 DPP   320     139.004 184.076  20.818  1.00  0.00            
ATOM   3357  C1A DPP   320     140.654 191.326  24.068  1.00  0.00           C
ATOM   3358  C2A DPP   320     142.704 193.276  26.868  1.00  0.00           C
ATOM   3359  C3A DPP   320     141.054 193.876  29.818  1.00  0.00           C
ATOM   3360  C4A DPP   320     139.054 190.126  32.718  1.00  0.00           C
ATOM   3361  C1B DPP   320     139.454 185.226  24.918  1.00  0.00           C
ATOM   3362  C2B DPP   320     140.254 185.126  29.718  1.00  0.00           C
ATOM   3363  C3B DPP   320     140.254 185.676  33.818  1.00  0.00           C
ATOM   3364  C4B DPP   320     138.704 187.676  36.718  1.00  0.00           C
ATOM   3365  NC3 DPP   321     153.104 207.326  14.368  1.00  0.00           N
ATOM   3366  PO4 DPP   321     157.054 207.376  15.018  1.00  0.00           P
ATOM   3367  GL1 DPP   321     158.554 210.276  17.868  1.00  0.00            
ATOM   3368  GL2 DPP   321     160.954 209.676  18.718  1.00  0.00            
ATOM   3369  C1A DPP   321     155.254 211.726  20.868  1.00  0.00           C
ATOM   3370  C2A DPP   321     154.404 213.176  25.218  1.00  0.00           C
ATOM   3371  C3A DPP   321     155.254 214.776  28.768  1.00  0.00           C
ATOM   3372  C4A DPP   321     154.554 215.826  32.468  1.00  0.00           C
ATOM   3373  C1B DPP   321     160.304 212.026  23.218  1.00  0.00           C
ATOM   3374  C2B DPP   321     159.554 212.026  27.618  1.00  0.00           C
ATOM   3375  C3B DPP   321     158.804 212.526  31.718  1.00  0.00           C
ATOM   3376  C4B DPP   321     157.354 213.376  36.168  1.00  0.00           C
ATOM   3377  NC3 DPP   322     180.504 106.226  14.118  1.00  0.00           N
ATOM   3378  PO4 DPP   322     182.754 105.726  19.318  1.00  0.00           P
ATOM   3379  GL1 DPP   322     184.304 107.626  24.018  1.00  0.00            
ATOM   3380  GL2 DPP   322     187.454 108.126  23.868  1.00  0.00            
ATOM   3381  C1A DPP   322     183.004 109.026  27.968  1.00  0.00           C
ATOM   3382  C2A DPP   322     181.404 111.376  31.318  1.00  0.00           C
ATOM   3383  C3A DPP   322     178.304 109.726  35.668  1.00  0.00           C
ATOM   3384  C4A DPP   322     175.004 106.676  34.018  1.00  0.00           C
ATOM   3385  C1B DPP   322     189.204 108.376  28.318  1.00  0.00           C
ATOM   3386  C2B DPP   322     189.654 108.026  32.518  1.00  0.00           C
ATOM   3387  C3B DPP   322     189.304 108.376  37.518  1.00  0.00           C
ATOM   3388  C4B DPP   322     189.204 106.926  41.918  1.00  0.00           C
ATOM   3389  NC3 DPP   323     207.954 162.476  21.268  1.00  0.00           N
ATOM   3390  PO4 DPP   323     204.504 164.726  19.768  1.00  0.00           P
ATOM   3391  GL1 DPP   323     201.704 166.476  22.518  1.00  0.00            
ATOM   3392  GL2 DPP   323     203.504 169.326  22.468  1.00  0.00            
ATOM   3393  C1A DPP   323     199.104 167.126  25.568  1.00  0.00           C
ATOM   3394  C2A DPP   323     197.304 170.576  27.718  1.00  0.00           C
ATOM   3395  C3A DPP   323     196.804 174.576  29.068  1.00  0.00           C
ATOM   3396  C4A DPP   323     194.804 177.576  31.518  1.00  0.00           C
ATOM   3397  C1B DPP   323     201.704 171.726  26.368  1.00  0.00           C
ATOM   3398  C2B DPP   323     201.904 173.076  31.068  1.00  0.00           C
ATOM   3399  C3B DPP   323     201.954 174.076  35.618  1.00  0.00           C
ATOM   3400  C4B DPP   323     201.854 178.576  37.768  1.00  0.00           C
ATOM   3401  NC3 DPP   324     126.904  26.576  11.418  1.00  0.00           N
ATOM   3402  PO4 DPP   324     130.004  23.076  12.968  1.00  0.00           P
ATOM   3403  GL1 DPP   324     130.404  22.676  17.518  1.00  0.00            
ATOM   3404  GL2 DPP   324     128.354  20.026  16.618  1.00  0.00            
ATOM   3405  C1A DPP   324     130.754  23.076  22.218  1.00  0.00           C
ATOM   3406  C2A DPP   324     131.854  24.276  25.968  1.00  0.00           C
ATOM   3407  C3A DPP   324     131.354  24.676  30.518  1.00  0.00           C
ATOM   3408  C4A DPP   324     132.004  26.626  34.118  1.00  0.00           C
ATOM   3409  C1B DPP   324     128.404  18.976  20.968  1.00  0.00           C
ATOM   3410  C2B DPP   324     128.454  19.826  25.718  1.00  0.00           C
ATOM   3411  C3B DPP   324     128.104  20.626  29.918  1.00  0.00           C
ATOM   3412  C4B DPP   324     129.304  22.076  34.318  1.00  0.00           C
ATOM   3413  NC3 DPP   325     208.954 172.826  16.618  1.00  0.00           N
ATOM   3414  PO4 DPP   325     206.104 173.976  20.318  1.00  0.00           P
ATOM   3415  GL1 DPP   325     205.104 174.726  24.518  1.00  0.00            
ATOM   3416  GL2 DPP   325     207.354 172.676  25.768  1.00  0.00            
ATOM   3417  C1A DPP   325     204.404 177.626  28.668  1.00  0.00           C
ATOM   3418  C2A DPP   325     202.454 177.776  32.218  1.00  0.00           C
ATOM   3419  C3A DPP   325     198.254 177.776  34.418  1.00  0.00           C
ATOM   3420  C4A DPP   325     196.904 181.776  35.818  1.00  0.00           C
ATOM   3421  C1B DPP   325     207.054 172.826  29.918  1.00  0.00           C
ATOM   3422  C2B DPP   325     207.154 176.526  32.818  1.00  0.00           C
ATOM   3423  C3B DPP   325     207.754 176.726  36.618  1.00  0.00           C
ATOM   3424  C4B DPP   325     207.204 178.426  40.568  1.00  0.00           C
ATOM   3425  NC3 DPP   326     157.554  10.726  11.468  1.00  0.00           N
ATOM   3426  PO4 DPP   326     154.554   9.076  11.568  1.00  0.00           P
ATOM   3427  GL1 DPP   326     154.104   7.376  16.168  1.00  0.00            
ATOM   3428  GL2 DPP   326     152.604   3.426  15.618  1.00  0.00            
ATOM   3429  C1A DPP   326     154.504   8.826  20.668  1.00  0.00           C
ATOM   3430  C2A DPP   326     153.254  10.076  25.368  1.00  0.00           C
ATOM   3431  C3A DPP   326     154.754  10.426  29.518  1.00  0.00           C
ATOM   3432  C4A DPP   326     156.054   8.376  33.018  1.00  0.00           C
ATOM   3433  C1B DPP   326     152.104   4.176  20.018  1.00  0.00           C
ATOM   3434  C2B DPP   326     152.504   5.226  24.968  1.00  0.00           C
ATOM   3435  C3B DPP   326     151.904   5.876  29.768  1.00  0.00           C
ATOM   3436  C4B DPP   326     148.504   6.776  32.668  1.00  0.00           C
ATOM   3437  NC3 DPP   327     141.354 210.126  16.418  1.00  0.00           N
ATOM   3438  PO4 DPP   327     144.854 207.876  19.318  1.00  0.00           P
ATOM   3439  GL1 DPP   327     143.904 211.276  22.068  1.00  0.00            
ATOM   3440  GL2 DPP   327     141.404 209.376  23.968  1.00  0.00            
ATOM   3441  C1A DPP   327     144.554 213.076  26.618  1.00  0.00           C
ATOM   3442  C2A DPP   327     143.354 210.376  29.318  1.00  0.00           C
ATOM   3443  C3A DPP   327     141.204 210.226  33.568  1.00  0.00           C
ATOM   3444  C4A DPP   327     140.454 212.726  36.918  1.00  0.00           C
ATOM   3445  C1B DPP   327     142.954 206.576  25.768  1.00  0.00           C
ATOM   3446  C2B DPP   327     144.454 205.676  29.418  1.00  0.00           C
ATOM   3447  C3B DPP   327     146.404 208.226  32.618  1.00  0.00           C
ATOM   3448  C4B DPP   327     146.354 211.476  35.818  1.00  0.00           C
ATOM   3449  NC3 DPP   328      29.104  49.526   8.968  1.00  0.00           N
ATOM   3450  PO4 DPP   328      24.754  49.376  10.618  1.00  0.00           P
ATOM   3451  GL1 DPP   328      24.904  47.576  15.068  1.00  0.00            
ATOM   3452  GL2 DPP   328      27.704  46.526  16.668  1.00  0.00            
ATOM   3453  C1A DPP   328      23.104  49.576  18.818  1.00  0.00           C
ATOM   3454  C2A DPP   328      22.354  49.576  23.468  1.00  0.00           C
ATOM   3455  C3A DPP   328      22.554  49.276  28.168  1.00  0.00           C
ATOM   3456  C4A DPP   328      21.154  48.626  30.718  1.00  0.00           C
ATOM   3457  C1B DPP   328      26.504  47.226  21.668  1.00  0.00           C
ATOM   3458  C2B DPP   328      26.304  46.776  25.668  1.00  0.00           C
ATOM   3459  C3B DPP   328      27.654  49.226  29.518  1.00  0.00           C
ATOM   3460  C4B DPP   328      27.454  50.776  33.218  1.00  0.00           C
ATOM   3461  NC3 DPP   329     187.954  85.426  15.968  1.00  0.00           N
ATOM   3462  PO4 DPP   329     184.654  81.476  17.018  1.00  0.00           P
ATOM   3463  GL1 DPP   329     183.754  83.176  20.768  1.00  0.00            
ATOM   3464  GL2 DPP   329     187.204  82.826  22.168  1.00  0.00            
ATOM   3465  C1A DPP   329     183.454  84.126  25.318  1.00  0.00           C
ATOM   3466  C2A DPP   329     183.204  84.326  29.268  1.00  0.00           C
ATOM   3467  C3A DPP   329     184.054  86.126  32.568  1.00  0.00           C
ATOM   3468  C4A DPP   329     184.204  89.026  35.968  1.00  0.00           C
ATOM   3469  C1B DPP   329     188.054  82.726  26.718  1.00  0.00           C
ATOM   3470  C2B DPP   329     187.954  83.926  31.818  1.00  0.00           C
ATOM   3471  C3B DPP   329     190.504  81.776  34.368  1.00  0.00           C
ATOM   3472  C4B DPP   329     195.204  78.826  35.818  1.00  0.00           C
ATOM   3473  NC3 DPP   330     155.254 180.376  13.518  1.00  0.00           N
ATOM   3474  PO4 DPP   330     156.504 182.276  17.668  1.00  0.00           P
ATOM   3475  GL1 DPP   330     155.204 180.726  22.118  1.00  0.00            
ATOM   3476  GL2 DPP   330     153.304 177.826  22.218  1.00  0.00            
ATOM   3477  C1A DPP   330     156.954 179.376  25.868  1.00  0.00           C
ATOM   3478  C2A DPP   330     156.804 179.326  29.118  1.00  0.00           C
ATOM   3479  C3A DPP   330     156.454 179.576  33.618  1.00  0.00           C
ATOM   3480  C4A DPP   330     153.054 179.026  36.418  1.00  0.00           C
ATOM   3481  C1B DPP   330     151.254 178.876  26.168  1.00  0.00           C
ATOM   3482  C2B DPP   330     153.004 182.326  28.418  1.00  0.00           C
ATOM   3483  C3B DPP   330     152.704 183.076  32.718  1.00  0.00           C
ATOM   3484  C4B DPP   330     149.504 182.276  35.618  1.00  0.00           C
ATOM   3485  NC3 DPP   331     108.104  35.276  14.218  1.00  0.00           N
ATOM   3486  PO4 DPP   331     106.254  37.976  16.218  1.00  0.00           P
ATOM   3487  GL1 DPP   331     103.854  39.026  19.818  1.00  0.00            
ATOM   3488  GL2 DPP   331     104.904  37.026  22.118  1.00  0.00            
ATOM   3489  C1A DPP   331     100.854  39.776  22.418  1.00  0.00           C
ATOM   3490  C2A DPP   331      98.254  37.426  25.368  1.00  0.00           C
ATOM   3491  C3A DPP   331      98.404  36.076  29.618  1.00  0.00           C
ATOM   3492  C4A DPP   331     100.804  33.876  32.568  1.00  0.00           C
ATOM   3493  C1B DPP   331     106.354  38.776  25.968  1.00  0.00           C
ATOM   3494  C2B DPP   331     107.854  39.076  29.568  1.00  0.00           C
ATOM   3495  C3B DPP   331     108.504  41.176  33.918  1.00  0.00           C
ATOM   3496  C4B DPP   331     107.554  39.976  37.268  1.00  0.00           C
ATOM   3497  NC3 DPP   332      69.604  63.876  25.368  1.00  0.00           N
ATOM   3498  PO4 DPP   332      73.954  62.776  25.368  1.00  0.00           P
ATOM   3499  GL1 DPP   332      72.604  61.826  29.818  1.00  0.00            
ATOM   3500  GL2 DPP   332      69.154  61.526  30.018  1.00  0.00            
ATOM   3501  C1A DPP   332      71.804  63.876  34.318  1.00  0.00           C
ATOM   3502  C2A DPP   332      72.454  64.126  38.918  1.00  0.00           C
ATOM   3503  C3A DPP   332      70.904  66.076  43.668  1.00  0.00           C
ATOM   3504  C4A DPP   332      71.454  70.826  44.718  1.00  0.00           C
ATOM   3505  C1B DPP   332      69.654  59.676  34.468  1.00  0.00           C
ATOM   3506  C2B DPP   332      72.104  56.826  37.618  1.00  0.00           C
ATOM   3507  C3B DPP   332      76.004  54.076  36.618  1.00  0.00           C
ATOM   3508  C4B DPP   332      76.554  52.376  40.068  1.00  0.00           C
ATOM   3509  NC3 DPP   333     144.354 165.876  21.418  1.00  0.00           N
ATOM   3510  PO4 DPP   333     140.054 164.226  22.718  1.00  0.00           P
ATOM   3511  GL1 DPP   333     138.404 164.776  27.418  1.00  0.00            
ATOM   3512  GL2 DPP   333     134.154 165.376  26.218  1.00  0.00            
ATOM   3513  C1A DPP   333     139.054 163.226  30.968  1.00  0.00           C
ATOM   3514  C2A DPP   333     140.804 163.776  35.368  1.00  0.00           C
ATOM   3515  C3A DPP   333     140.454 162.926  40.168  1.00  0.00           C
ATOM   3516  C4A DPP   333     139.154 162.976  44.668  1.00  0.00           C
ATOM   3517  C1B DPP   333     135.204 166.276  30.718  1.00  0.00           C
ATOM   3518  C2B DPP   333     135.504 165.676  33.868  1.00  0.00           C
ATOM   3519  C3B DPP   333     135.804 166.676  38.218  1.00  0.00           C
ATOM   3520  C4B DPP   333     137.604 167.326  42.518  1.00  0.00           C
ATOM   3521  NC3 DPP   334      82.254 189.476  16.718  1.00  0.00           N
ATOM   3522  PO4 DPP   334      79.854 193.726  18.718  1.00  0.00           P
ATOM   3523  GL1 DPP   334      80.204 196.526  22.268  1.00  0.00            
ATOM   3524  GL2 DPP   334      81.654 199.076  20.568  1.00  0.00            
ATOM   3525  C1A DPP   334      79.504 197.676  25.668  1.00  0.00           C
ATOM   3526  C2A DPP   334      79.154 200.926  29.168  1.00  0.00           C
ATOM   3527  C3A DPP   334      76.104 201.176  33.018  1.00  0.00           C
ATOM   3528  C4A DPP   334      74.304 200.076  37.968  1.00  0.00           C
ATOM   3529  C1B DPP   334      83.254 201.326  23.668  1.00  0.00           C
ATOM   3530  C2B DPP   334      83.254 203.276  27.118  1.00  0.00           C
ATOM   3531  C3B DPP   334      81.454 205.076  30.368  1.00  0.00           C
ATOM   3532  C4B DPP   334      78.154 205.576  31.818  1.00  0.00           C
ATOM   3533  NC3 DPP   335      60.304 199.626   8.018  1.00  0.00           N
ATOM   3534  PO4 DPP   335      57.704 201.376  11.368  1.00  0.00           P
ATOM   3535  GL1 DPP   335      56.454 201.426  17.068  1.00  0.00            
ATOM   3536  GL2 DPP   335      56.104 205.026  17.918  1.00  0.00            
ATOM   3537  C1A DPP   335      57.254 200.226  20.918  1.00  0.00           C
ATOM   3538  C2A DPP   335      55.554 201.326  25.018  1.00  0.00           C
ATOM   3539  C3A DPP   335      55.404 200.226  29.168  1.00  0.00           C
ATOM   3540  C4A DPP   335      54.754 201.226  32.968  1.00  0.00           C
ATOM   3541  C1B DPP   335      53.354 204.476  21.068  1.00  0.00           C
ATOM   3542  C2B DPP   335      51.904 204.576  25.168  1.00  0.00           C
ATOM   3543  C3B DPP   335      51.454 204.426  28.218  1.00  0.00           C
ATOM   3544  C4B DPP   335      50.854 206.176  31.568  1.00  0.00           C
ATOM   3545  NC3 DPP   336     106.554 204.576  19.118  1.00  0.00           N
ATOM   3546  PO4 DPP   336     110.004 206.876  17.318  1.00  0.00           P
ATOM   3547  GL1 DPP   336     110.454 208.176  21.718  1.00  0.00            
ATOM   3548  GL2 DPP   336     111.504 211.326  20.818  1.00  0.00            
ATOM   3549  C1A DPP   336     109.354 209.276  25.468  1.00  0.00           C
ATOM   3550  C2A DPP   336     109.154 210.626  29.968  1.00  0.00           C
ATOM   3551  C3A DPP   336     108.404 212.326  34.568  1.00  0.00           C
ATOM   3552  C4A DPP   336     110.804 210.326  37.718  1.00  0.00           C
ATOM   3553  C1B DPP   336     114.454 209.576  23.918  1.00  0.00           C
ATOM   3554  C2B DPP   336     113.804 211.276  28.818  1.00  0.00           C
ATOM   3555  C3B DPP   336     113.004 210.326  32.718  1.00  0.00           C
ATOM   3556  C4B DPP   336     110.304 206.726  34.618  1.00  0.00           C
ATOM   3557  NC3 DPP   337      48.804 183.876  17.568  1.00  0.00           N
ATOM   3558  PO4 DPP   337      43.904 184.776  17.718  1.00  0.00           P
ATOM   3559  GL1 DPP   337      42.754 183.276  22.218  1.00  0.00            
ATOM   3560  GL2 DPP   337      40.704 180.876  21.968  1.00  0.00            
ATOM   3561  C1A DPP   337      43.354 182.676  26.868  1.00  0.00           C
ATOM   3562  C2A DPP   337      44.454 182.876  31.618  1.00  0.00           C
ATOM   3563  C3A DPP   337      46.104 182.376  35.468  1.00  0.00           C
ATOM   3564  C4A DPP   337      47.754 181.476  39.668  1.00  0.00           C
ATOM   3565  C1B DPP   337      39.854 178.876  26.168  1.00  0.00           C
ATOM   3566  C2B DPP   337      40.954 178.826  29.968  1.00  0.00           C
ATOM   3567  C3B DPP   337      41.304 179.726  34.718  1.00  0.00           C
ATOM   3568  C4B DPP   337      43.204 179.476  38.418  1.00  0.00           C
ATOM   3569  NC3 DPP   338     174.454  22.626  13.018  1.00  0.00           N
ATOM   3570  PO4 DPP   338     173.554  17.926  14.468  1.00  0.00           P
ATOM   3571  GL1 DPP   338     173.954  14.576  17.068  1.00  0.00            
ATOM   3572  GL2 DPP   338     176.854  13.876  16.668  1.00  0.00            
ATOM   3573  C1A DPP   338     173.104  12.426  21.218  1.00  0.00           C
ATOM   3574  C2A DPP   338     173.554  13.176  25.918  1.00  0.00           C
ATOM   3575  C3A DPP   338     174.504  16.276  29.368  1.00  0.00           C
ATOM   3576  C4A DPP   338     175.754  19.126  33.168  1.00  0.00           C
ATOM   3577  C1B DPP   338     178.704  14.126  20.268  1.00  0.00           C
ATOM   3578  C2B DPP   338     179.354  12.426  23.318  1.00  0.00           C
ATOM   3579  C3B DPP   338     180.254  12.676  27.618  1.00  0.00           C
ATOM   3580  C4B DPP   338     180.604  15.326  31.268  1.00  0.00           C
ATOM   3581  NC3 DPP   339     118.004 148.726  21.818  1.00  0.00           N
ATOM   3582  PO4 DPP   339     121.254 146.076  22.268  1.00  0.00           P
ATOM   3583  GL1 DPP   339     120.504 148.576  26.768  1.00  0.00            
ATOM   3584  GL2 DPP   339     122.054 152.326  26.868  1.00  0.00            
ATOM   3585  C1A DPP   339     119.554 148.576  31.018  1.00  0.00           C
ATOM   3586  C2A DPP   339     121.454 146.176  35.618  1.00  0.00           C
ATOM   3587  C3A DPP   339     122.204 145.476  39.618  1.00  0.00           C
ATOM   3588  C4A DPP   339     119.554 144.776  43.918  1.00  0.00           C
ATOM   3589  C1B DPP   339     124.354 149.976  29.418  1.00  0.00           C
ATOM   3590  C2B DPP   339     125.354 149.176  33.118  1.00  0.00           C
ATOM   3591  C3B DPP   339     124.854 149.326  37.818  1.00  0.00           C
ATOM   3592  C4B DPP   339     128.554 149.476  41.168  1.00  0.00           C
ATOM   3593  NC3 DPP   340     168.104   5.226   8.468  1.00  0.00           N
ATOM   3594  PO4 DPP   340     168.854   6.676  13.168  1.00  0.00           P
ATOM   3595  GL1 DPP   340     169.354   5.826  17.318  1.00  0.00            
ATOM   3596  GL2 DPP   340     171.854   7.826  18.918  1.00  0.00            
ATOM   3597  C1A DPP   340     168.504   3.376  21.218  1.00  0.00           C
ATOM   3598  C2A DPP   340     168.904   4.626  24.968  1.00  0.00           C
ATOM   3599  C3A DPP   340     168.054   4.576  29.168  1.00  0.00           C
ATOM   3600  C4A DPP   340     167.454   2.576  33.318  1.00  0.00           C
ATOM   3601  C1B DPP   340     171.354   8.526  23.368  1.00  0.00           C
ATOM   3602  C2B DPP   340     171.254   8.876  27.518  1.00  0.00           C
ATOM   3603  C3B DPP   340     171.854   7.676  32.018  1.00  0.00           C
ATOM   3604  C4B DPP   340     170.904   9.676  35.768  1.00  0.00           C
ATOM   3605  NC3 DPP   341     193.554 201.526  10.918  1.00  0.00           N
ATOM   3606  PO4 DPP   341     189.854 200.876  14.618  1.00  0.00           P
ATOM   3607  GL1 DPP   341     191.354 201.476  19.018  1.00  0.00            
ATOM   3608  GL2 DPP   341     192.204 205.076  19.168  1.00  0.00            
ATOM   3609  C1A DPP   341     191.504 201.926  23.168  1.00  0.00           C
ATOM   3610  C2A DPP   341     191.054 203.776  27.068  1.00  0.00           C
ATOM   3611  C3A DPP   341     188.804 207.526  30.168  1.00  0.00           C
ATOM   3612  C4A DPP   341     187.654 210.326  32.768  1.00  0.00           C
ATOM   3613  C1B DPP   341     193.954 207.826  21.868  1.00  0.00           C
ATOM   3614  C2B DPP   341     196.054 209.926  24.418  1.00  0.00           C
ATOM   3615  C3B DPP   341     198.204 211.326  27.818  1.00  0.00           C
ATOM   3616  C4B DPP   341     198.804 215.726  28.768  1.00  0.00           C
ATOM   3617  NC3 DPP   342     140.154   4.076  11.268  1.00  0.00           N
ATOM   3618  PO4 DPP   342     144.204   5.276  11.568  1.00  0.00           P
ATOM   3619  GL1 DPP   342     144.504   5.626  15.718  1.00  0.00            
ATOM   3620  GL2 DPP   342     141.854   8.026  16.018  1.00  0.00            
ATOM   3621  C1A DPP   342     147.204   4.126  19.868  1.00  0.00           C
ATOM   3622  C2A DPP   342     147.104   4.376  24.318  1.00  0.00           C
ATOM   3623  C3A DPP   342     146.004   4.176  28.918  1.00  0.00           C
ATOM   3624  C4A DPP   342     143.804   1.226  32.768  1.00  0.00           C
ATOM   3625  C1B DPP   342     141.704   5.076  19.718  1.00  0.00           C
ATOM   3626  C2B DPP   342     142.004   2.626  23.318  1.00  0.00           C
ATOM   3627  C3B DPP   342     141.004   3.726  27.768  1.00  0.00           C
ATOM   3628  C4B DPP   342     139.054   2.576  31.318  1.00  0.00           C
ATOM   3629  NC3 DPP   343      97.254 206.626  16.868  1.00  0.00           N
ATOM   3630  PO4 DPP   343      93.054 205.226  17.268  1.00  0.00           P
ATOM   3631  GL1 DPP   343      94.854 202.626  20.518  1.00  0.00            
ATOM   3632  GL2 DPP   343      97.504 204.026  20.868  1.00  0.00            
ATOM   3633  C1A DPP   343      93.404 200.026  23.818  1.00  0.00           C
ATOM   3634  C2A DPP   343      91.904 196.326  26.418  1.00  0.00           C
ATOM   3635  C3A DPP   343      91.104 196.176  30.718  1.00  0.00           C
ATOM   3636  C4A DPP   343      90.004 192.976  33.518  1.00  0.00           C
ATOM   3637  C1B DPP   343      97.454 203.226  24.718  1.00  0.00           C
ATOM   3638  C2B DPP   343      97.254 204.026  29.668  1.00  0.00           C
ATOM   3639  C3B DPP   343      97.004 205.476  33.868  1.00  0.00           C
ATOM   3640  C4B DPP   343      96.204 206.526  37.918  1.00  0.00           C
ATOM   3641  NC3 DPP   344      91.104  26.576  14.368  1.00  0.00           N
ATOM   3642  PO4 DPP   344      90.404  30.576  16.518  1.00  0.00           P
ATOM   3643  GL1 DPP   344      91.654  31.926  20.368  1.00  0.00            
ATOM   3644  GL2 DPP   344      93.704  36.026  20.618  1.00  0.00            
ATOM   3645  C1A DPP   344      93.354  31.526  23.968  1.00  0.00           C
ATOM   3646  C2A DPP   344      92.104  32.476  27.668  1.00  0.00           C
ATOM   3647  C3A DPP   344      95.554  32.526  31.368  1.00  0.00           C
ATOM   3648  C4A DPP   344      96.704  33.126  34.968  1.00  0.00           C
ATOM   3649  C1B DPP   344      91.804  36.526  24.168  1.00  0.00           C
ATOM   3650  C2B DPP   344      92.354  37.176  28.368  1.00  0.00           C
ATOM   3651  C3B DPP   344      91.254  35.126  33.168  1.00  0.00           C
ATOM   3652  C4B DPP   344      91.654  32.426  36.018  1.00  0.00           C
ATOM   3653  NC3 DPP   345      88.504  15.176  16.518  1.00  0.00           N
ATOM   3654  PO4 DPP   345      93.404  16.926  16.618  1.00  0.00           P
ATOM   3655  GL1 DPP   345      92.604  18.876  20.618  1.00  0.00            
ATOM   3656  GL2 DPP   345      90.004  18.026  20.468  1.00  0.00            
ATOM   3657  C1A DPP   345      94.154  18.176  24.268  1.00  0.00           C
ATOM   3658  C2A DPP   345      92.254  17.326  28.268  1.00  0.00           C
ATOM   3659  C3A DPP   345      93.604  16.876  32.618  1.00  0.00           C
ATOM   3660  C4A DPP   345      95.654  17.276  36.718  1.00  0.00           C
ATOM   3661  C1B DPP   345      89.204  16.276  24.568  1.00  0.00           C
ATOM   3662  C2B DPP   345      88.154  15.626  29.918  1.00  0.00           C
ATOM   3663  C3B DPP   345      89.954  13.226  34.218  1.00  0.00           C
ATOM   3664  C4B DPP   345      91.704  13.826  37.618  1.00  0.00           C
ATOM   3665  NC3 DPP   346      68.804  48.576  64.368  1.00  0.00           N
ATOM   3666  PO4 DPP   346      67.004  49.476  62.468  1.00  0.00           P
ATOM   3667  GL1 DPP   346      68.154  52.326  58.868  1.00  0.00            
ATOM   3668  GL2 DPP   346      70.754  51.976  56.968  1.00  0.00            
ATOM   3669  C1A DPP   346      67.704  55.926  55.718  1.00  0.00           C
ATOM   3670  C2A DPP   346      69.054  57.826  53.068  1.00  0.00           C
ATOM   3671  C3A DPP   346      70.754  61.326  51.318  1.00  0.00           C
ATOM   3672  C4A DPP   346      71.654  62.326  46.918  1.00  0.00           C
ATOM   3673  C1B DPP   346      68.154  51.876  52.718  1.00  0.00           C
ATOM   3674  C2B DPP   346      66.554  54.576  49.518  1.00  0.00           C
ATOM   3675  C3B DPP   346      65.104  58.526  47.068  1.00  0.00           C
ATOM   3676  C4B DPP   346      62.354  60.476  43.668  1.00  0.00           C
ATOM   3677  NC3 DPP   347     101.954   4.426  61.318  1.00  0.00           N
ATOM   3678  PO4 DPP   347     104.404   6.626  58.718  1.00  0.00           P
ATOM   3679  GL1 DPP   347     105.204   7.576  54.368  1.00  0.00            
ATOM   3680  GL2 DPP   347     105.454   4.326  52.568  1.00  0.00            
ATOM   3681  C1A DPP   347     105.304  10.176  50.468  1.00  0.00           C
ATOM   3682  C2A DPP   347     103.254  13.926  46.568  1.00  0.00           C
ATOM   3683  C3A DPP   347     103.854  16.926  42.668  1.00  0.00           C
ATOM   3684  C4A DPP   347     103.754  17.126  38.318  1.00  0.00           C
ATOM   3685  C1B DPP   347     105.954   6.026  48.218  1.00  0.00           C
ATOM   3686  C2B DPP   347     103.204   7.476  43.968  1.00  0.00           C
ATOM   3687  C3B DPP   347     101.854   8.476  39.318  1.00  0.00           C
ATOM   3688  C4B DPP   347     102.904   9.376  35.318  1.00  0.00           C
ATOM   3689  NC3 DPP   348     148.354 213.476  64.418  1.00  0.00           N
ATOM   3690  PO4 DPP   348     149.604 212.176  59.768  1.00  0.00           P
ATOM   3691  GL1 DPP   348     147.104 213.326  55.618  1.00  0.00            
ATOM   3692  GL2 DPP   348     149.354 215.726  53.518  1.00  0.00            
ATOM   3693  C1A DPP   348     147.554 210.526  51.918  1.00  0.00           C
ATOM   3694  C2A DPP   348     147.804 209.676  47.168  1.00  0.00           C
ATOM   3695  C3A DPP   348     149.954 209.926  43.768  1.00  0.00           C
ATOM   3696  C4A DPP   348     147.654 210.126  40.268  1.00  0.00           C
ATOM   3697  C1B DPP   348     148.904 214.876  48.818  1.00  0.00           C
ATOM   3698  C2B DPP   348     149.804 214.376  45.718  1.00  0.00           C
ATOM   3699  C3B DPP   348     150.104 214.576  41.568  1.00  0.00           C
ATOM   3700  C4B DPP   348     153.404 215.776  38.618  1.00  0.00           C
ATOM   3701  NC3 DPP   349      45.204 184.526  53.968  1.00  0.00           N
ATOM   3702  PO4 DPP   349      41.204 184.776  56.218  1.00  0.00           P
ATOM   3703  GL1 DPP   349      40.804 185.426  51.318  1.00  0.00            
ATOM   3704  GL2 DPP   349      37.754 183.526  50.968  1.00  0.00            
ATOM   3705  C1A DPP   349      39.454 187.876  48.868  1.00  0.00           C
ATOM   3706  C2A DPP   349      39.554 190.776  46.918  1.00  0.00           C
ATOM   3707  C3A DPP   349      37.404 192.376  44.968  1.00  0.00           C
ATOM   3708  C4A DPP   349      35.254 195.976  43.818  1.00  0.00           C
ATOM   3709  C1B DPP   349      42.454 182.076  48.318  1.00  0.00           C
ATOM   3710  C2B DPP   349      44.554 182.226  44.018  1.00  0.00           C
ATOM   3711  C3B DPP   349      45.454 177.976  42.518  1.00  0.00           C
ATOM   3712  C4B DPP   349      44.004 174.026  40.768  1.00  0.00           C
ATOM   3713  NC3 DPP   350      80.004  69.626  72.518  1.00  0.00           N
ATOM   3714  PO4 DPP   350      81.804  71.876  69.668  1.00  0.00           P
ATOM   3715  GL1 DPP   350      82.454  74.276  65.968  1.00  0.00            
ATOM   3716  GL2 DPP   350      80.754  78.376  65.368  1.00  0.00            
ATOM   3717  C1A DPP   350      83.754  73.976  62.218  1.00  0.00           C
ATOM   3718  C2A DPP   350      86.804  73.376  60.018  1.00  0.00           C
ATOM   3719  C3A DPP   350      85.554  73.476  55.918  1.00  0.00           C
ATOM   3720  C4A DPP   350      85.304  73.876  51.268  1.00  0.00           C
ATOM   3721  C1B DPP   350      78.954  75.126  63.018  1.00  0.00           C
ATOM   3722  C2B DPP   350      79.954  75.926  58.518  1.00  0.00           C
ATOM   3723  C3B DPP   350      81.354  74.926  54.218  1.00  0.00           C
ATOM   3724  C4B DPP   350      80.554  71.176  51.218  1.00  0.00           C
ATOM   3725  NC3 DPP   351      77.154  35.526  60.518  1.00  0.00           N
ATOM   3726  PO4 DPP   351      72.554  36.576  58.918  1.00  0.00           P
ATOM   3727  GL1 DPP   351      71.454  38.776  56.468  1.00  0.00            
ATOM   3728  GL2 DPP   351      70.054  42.826  57.018  1.00  0.00            
ATOM   3729  C1A DPP   351      68.954  39.526  53.318  1.00  0.00           C
ATOM   3730  C2A DPP   351      70.204  40.826  49.568  1.00  0.00           C
ATOM   3731  C3A DPP   351      69.054  41.476  45.268  1.00  0.00           C
ATOM   3732  C4A DPP   351      69.854  45.626  43.118  1.00  0.00           C
ATOM   3733  C1B DPP   351      72.804  43.026  53.468  1.00  0.00           C
ATOM   3734  C2B DPP   351      71.204  45.876  49.918  1.00  0.00           C
ATOM   3735  C3B DPP   351      74.154  47.676  46.468  1.00  0.00           C
ATOM   3736  C4B DPP   351      74.054  48.576  43.068  1.00  0.00           C
ATOM   3737  NC3 DPP   352     158.004 145.226  64.418  1.00  0.00           N
ATOM   3738  PO4 DPP   352     156.254 142.576  64.118  1.00  0.00           P
ATOM   3739  GL1 DPP   352     156.454 143.076  58.668  1.00  0.00            
ATOM   3740  GL2 DPP   352     158.204 141.476  56.368  1.00  0.00            
ATOM   3741  C1A DPP   352     158.704 145.876  55.568  1.00  0.00           C
ATOM   3742  C2A DPP   352     161.254 143.126  52.268  1.00  0.00           C
ATOM   3743  C3A DPP   352     161.704 139.226  50.468  1.00  0.00           C
ATOM   3744  C4A DPP   352     161.554 134.926  49.168  1.00  0.00           C
ATOM   3745  C1B DPP   352     156.354 142.376  52.518  1.00  0.00           C
ATOM   3746  C2B DPP   352     155.554 142.126  47.818  1.00  0.00           C
ATOM   3747  C3B DPP   352     156.754 141.526  43.568  1.00  0.00           C
ATOM   3748  C4B DPP   352     160.004 144.126  41.118  1.00  0.00           C
ATOM   3749  NC3 DPP   353     148.504  12.576  59.918  1.00  0.00           N
ATOM   3750  PO4 DPP   353     146.104  12.426  56.018  1.00  0.00           P
ATOM   3751  GL1 DPP   353     143.954   9.976  53.718  1.00  0.00            
ATOM   3752  GL2 DPP   353     146.704  10.826  51.168  1.00  0.00            
ATOM   3753  C1A DPP   353     141.304   8.626  50.468  1.00  0.00           C
ATOM   3754  C2A DPP   353     139.954   8.426  46.518  1.00  0.00           C
ATOM   3755  C3A DPP   353     139.504   8.876  42.668  1.00  0.00           C
ATOM   3756  C4A DPP   353     141.204   9.376  38.568  1.00  0.00           C
ATOM   3757  C1B DPP   353     146.054  10.176  47.868  1.00  0.00           C
ATOM   3758  C2B DPP   353     146.654  10.476  44.018  1.00  0.00           C
ATOM   3759  C3B DPP   353     144.204  11.926  40.868  1.00  0.00           C
ATOM   3760  C4B DPP   353     143.854  13.976  36.718  1.00  0.00           C
ATOM   3761  NC3 DPP   354       1.154 196.926  60.018  1.00  0.00           N
ATOM   3762  PO4 DPP   354       2.504 199.926  56.618  1.00  0.00           P
ATOM   3763  GL1 DPP   354       4.904 200.476  53.218  1.00  0.00            
ATOM   3764  GL2 DPP   354       6.904 198.526  53.568  1.00  0.00            
ATOM   3765  C1A DPP   354       4.604 202.026  49.468  1.00  0.00           C
ATOM   3766  C2A DPP   354       6.054 201.076  45.518  1.00  0.00           C
ATOM   3767  C3A DPP   354       6.654 200.526  41.468  1.00  0.00           C
ATOM   3768  C4A DPP   354      10.104 201.326  38.418  1.00  0.00           C
ATOM   3769  C1B DPP   354       4.454 195.476  50.918  1.00  0.00           C
ATOM   3770  C2B DPP   354       1.054 193.276  48.968  1.00  0.00           C
ATOM   3771  C3B DPP   354       0.254 191.176  45.318  1.00  0.00           C
ATOM   3772  C4B DPP   354      -0.946 193.026  41.618  1.00  0.00           C
ATOM   3773  NC3 DPP   355      57.254  98.626  66.968  1.00  0.00           N
ATOM   3774  PO4 DPP   355      55.204  94.826  65.368  1.00  0.00           P
ATOM   3775  GL1 DPP   355      55.104  96.626  61.418  1.00  0.00            
ATOM   3776  GL2 DPP   355      54.204  94.726  58.518  1.00  0.00            
ATOM   3777  C1A DPP   355      56.804  98.976  56.268  1.00  0.00           C
ATOM   3778  C2A DPP   355      58.504  98.076  52.618  1.00  0.00           C
ATOM   3779  C3A DPP   355      61.104  97.476  49.668  1.00  0.00           C
ATOM   3780  C4A DPP   355      62.004  98.026  45.768  1.00  0.00           C
ATOM   3781  C1B DPP   355      54.754  93.726  54.218  1.00  0.00           C
ATOM   3782  C2B DPP   355      53.704  94.976  50.868  1.00  0.00           C
ATOM   3783  C3B DPP   355      51.654  93.776  47.768  1.00  0.00           C
ATOM   3784  C4B DPP   355      49.404  91.126  47.468  1.00  0.00           C
ATOM   3785  NC3 DPP   356     136.954  38.626  59.418  1.00  0.00           N
ATOM   3786  PO4 DPP   356     133.004  38.476  58.518  1.00  0.00           P
ATOM   3787  GL1 DPP   356     134.954  38.126  54.568  1.00  0.00            
ATOM   3788  GL2 DPP   356     133.254  41.976  53.118  1.00  0.00            
ATOM   3789  C1A DPP   356     137.604  38.576  51.018  1.00  0.00           C
ATOM   3790  C2A DPP   356     136.554  38.126  46.318  1.00  0.00           C
ATOM   3791  C3A DPP   356     135.354  38.326  42.818  1.00  0.00           C
ATOM   3792  C4A DPP   356     133.404  37.726  39.468  1.00  0.00           C
ATOM   3793  C1B DPP   356     133.354  41.526  48.218  1.00  0.00           C
ATOM   3794  C2B DPP   356     133.104  42.426  43.918  1.00  0.00           C
ATOM   3795  C3B DPP   356     134.554  43.876  39.868  1.00  0.00           C
ATOM   3796  C4B DPP   356     135.454  44.826  35.468  1.00  0.00           C
ATOM   3797  NC3 DPP   357      90.104  33.226  63.168  1.00  0.00           N
ATOM   3798  PO4 DPP   357      88.354  29.376  61.968  1.00  0.00           P
ATOM   3799  GL1 DPP   357      89.854  30.076  58.218  1.00  0.00            
ATOM   3800  GL2 DPP   357      93.054  30.626  57.318  1.00  0.00            
ATOM   3801  C1A DPP   357      88.704  31.176  53.718  1.00  0.00           C
ATOM   3802  C2A DPP   357      90.304  32.076  48.318  1.00  0.00           C
ATOM   3803  C3A DPP   357      91.104  32.226  44.668  1.00  0.00           C
ATOM   3804  C4A DPP   357      91.654  29.276  40.018  1.00  0.00           C
ATOM   3805  C1B DPP   357      91.704  34.826  55.318  1.00  0.00           C
ATOM   3806  C2B DPP   357      90.104  35.726  51.518  1.00  0.00           C
ATOM   3807  C3B DPP   357      89.054  38.576  49.268  1.00  0.00           C
ATOM   3808  C4B DPP   357      85.554  40.776  47.068  1.00  0.00           C
ATOM   3809  NC3 DPP   358      97.804 210.526  56.968  1.00  0.00           N
ATOM   3810  PO4 DPP   358      95.654 206.926  54.618  1.00  0.00           P
ATOM   3811  GL1 DPP   358      97.604 208.526  50.918  1.00  0.00            
ATOM   3812  GL2 DPP   358      96.554 206.276  48.518  1.00  0.00            
ATOM   3813  C1A DPP   358     101.304 210.326  48.218  1.00  0.00           C
ATOM   3814  C2A DPP   358     103.004 211.626  43.868  1.00  0.00           C
ATOM   3815  C3A DPP   358     106.704 211.926  41.168  1.00  0.00           C
ATOM   3816  C4A DPP   358     111.104 211.776  42.418  1.00  0.00           C
ATOM   3817  C1B DPP   358      95.404 210.476  46.918  1.00  0.00           C
ATOM   3818  C2B DPP   358      98.504 213.076  44.568  1.00  0.00           C
ATOM   3819  C3B DPP   358     100.854 216.276  41.968  1.00  0.00           C
ATOM   3820  C4B DPP   358     100.604 216.776  37.668  1.00  0.00           C
ATOM   3821  NC3 DPP   359     171.504  63.126  57.418  1.00  0.00           N
ATOM   3822  PO4 DPP   359     171.554  58.776  57.818  1.00  0.00           P
ATOM   3823  GL1 DPP   359     169.954  60.026  53.418  1.00  0.00            
ATOM   3824  GL2 DPP   359     168.054  61.926  53.068  1.00  0.00            
ATOM   3825  C1A DPP   359     169.104  61.726  48.518  1.00  0.00           C
ATOM   3826  C2A DPP   359     170.104  62.826  44.468  1.00  0.00           C
ATOM   3827  C3A DPP   359     169.554  63.926  40.518  1.00  0.00           C
ATOM   3828  C4A DPP   359     166.254  65.576  38.168  1.00  0.00           C
ATOM   3829  C1B DPP   359     165.554  59.276  50.518  1.00  0.00           C
ATOM   3830  C2B DPP   359     166.054  58.876  45.418  1.00  0.00           C
ATOM   3831  C3B DPP   359     162.904  55.826  42.918  1.00  0.00           C
ATOM   3832  C4B DPP   359     159.354  52.676  42.818  1.00  0.00           C
ATOM   3833  NC3 DPP   360      76.904  46.226  64.018  1.00  0.00           N
ATOM   3834  PO4 DPP   360      76.554  50.626  63.168  1.00  0.00           P
ATOM   3835  GL1 DPP   360      78.854  48.776  59.218  1.00  0.00            
ATOM   3836  GL2 DPP   360      76.204  47.226  58.968  1.00  0.00            
ATOM   3837  C1A DPP   360      80.304  48.326  54.818  1.00  0.00           C
ATOM   3838  C2A DPP   360      81.904  49.526  50.618  1.00  0.00           C
ATOM   3839  C3A DPP   360      85.754  52.176  50.368  1.00  0.00           C
ATOM   3840  C4A DPP   360      90.654  53.276  49.268  1.00  0.00           C
ATOM   3841  C1B DPP   360      73.154  47.626  56.168  1.00  0.00           C
ATOM   3842  C2B DPP   360      74.854  47.826  52.318  1.00  0.00           C
ATOM   3843  C3B DPP   360      76.904  49.826  50.068  1.00  0.00           C
ATOM   3844  C4B DPP   360      78.404  50.626  45.768  1.00  0.00           C
ATOM   3845  NC3 DPP   361     153.554 146.376  61.568  1.00  0.00           N
ATOM   3846  PO4 DPP   361     154.704 150.726  58.068  1.00  0.00           P
ATOM   3847  GL1 DPP   361     153.254 152.426  55.368  1.00  0.00            
ATOM   3848  GL2 DPP   361     154.754 155.476  55.618  1.00  0.00            
ATOM   3849  C1A DPP   361     154.854 151.576  50.318  1.00  0.00           C
ATOM   3850  C2A DPP   361     156.804 150.176  47.018  1.00  0.00           C
ATOM   3851  C3A DPP   361     158.054 151.776  43.418  1.00  0.00           C
ATOM   3852  C4A DPP   361     157.654 153.326  39.718  1.00  0.00           C
ATOM   3853  C1B DPP   361     156.054 156.326  51.318  1.00  0.00           C
ATOM   3854  C2B DPP   361     156.304 155.426  46.918  1.00  0.00           C
ATOM   3855  C3B DPP   361     154.104 155.026  43.368  1.00  0.00           C
ATOM   3856  C4B DPP   361     152.404 154.276  40.618  1.00  0.00           C
ATOM   3857  NC3 DPP   362     159.104 172.126  62.518  1.00  0.00           N
ATOM   3858  PO4 DPP   362     162.354 174.526  61.518  1.00  0.00           P
ATOM   3859  GL1 DPP   362     162.354 175.776  57.418  1.00  0.00            
ATOM   3860  GL2 DPP   362     162.504 178.976  56.968  1.00  0.00            
ATOM   3861  C1A DPP   362     162.854 174.126  53.918  1.00  0.00           C
ATOM   3862  C2A DPP   362     166.604 171.326  51.618  1.00  0.00           C
ATOM   3863  C3A DPP   362     166.704 171.326  47.318  1.00  0.00           C
ATOM   3864  C4A DPP   362     166.354 171.426  43.368  1.00  0.00           C
ATOM   3865  C1B DPP   362     161.104 178.576  53.218  1.00  0.00           C
ATOM   3866  C2B DPP   362     161.104 179.076  49.318  1.00  0.00           C
ATOM   3867  C3B DPP   362     160.654 179.126  45.018  1.00  0.00           C
ATOM   3868  C4B DPP   362     161.304 178.226  40.268  1.00  0.00           C
ATOM   3869  NC3 DPP   363     160.254   7.776  62.518  1.00  0.00           N
ATOM   3870  PO4 DPP   363     160.004   4.926  59.418  1.00  0.00           P
ATOM   3871  GL1 DPP   363     158.304   5.626  55.018  1.00  0.00            
ATOM   3872  GL2 DPP   363     155.004   4.526  54.118  1.00  0.00            
ATOM   3873  C1A DPP   363     158.304   5.726  50.668  1.00  0.00           C
ATOM   3874  C2A DPP   363     159.804   4.876  47.018  1.00  0.00           C
ATOM   3875  C3A DPP   363     162.204   2.976  43.518  1.00  0.00           C
ATOM   3876  C4A DPP   363     163.554   0.576  39.368  1.00  0.00           C
ATOM   3877  C1B DPP   363     153.904   3.476  50.318  1.00  0.00           C
ATOM   3878  C2B DPP   363     154.854   4.576  46.218  1.00  0.00           C
ATOM   3879  C3B DPP   363     156.754   2.476  42.768  1.00  0.00           C
ATOM   3880  C4B DPP   363     160.154   3.926  39.118  1.00  0.00           C
ATOM   3881  NC3 DPP   364     184.204  85.176  62.818  1.00  0.00           N
ATOM   3882  PO4 DPP   364     181.504  85.926  59.018  1.00  0.00           P
ATOM   3883  GL1 DPP   364     184.254  87.126  54.918  1.00  0.00            
ATOM   3884  GL2 DPP   364     186.904  89.626  54.468  1.00  0.00            
ATOM   3885  C1A DPP   364     183.454  88.226  51.418  1.00  0.00           C
ATOM   3886  C2A DPP   364     181.104  89.526  47.568  1.00  0.00           C
ATOM   3887  C3A DPP   364     182.454  90.226  43.818  1.00  0.00           C
ATOM   3888  C4A DPP   364     184.304  91.426  40.468  1.00  0.00           C
ATOM   3889  C1B DPP   364     188.004  89.876  50.118  1.00  0.00           C
ATOM   3890  C2B DPP   364     191.754  90.026  47.718  1.00  0.00           C
ATOM   3891  C3B DPP   364     191.954  88.976  44.118  1.00  0.00           C
ATOM   3892  C4B DPP   364     189.404  89.026  39.718  1.00  0.00           C
ATOM   3893  NC3 DPP   365     186.304  46.076  59.168  1.00  0.00           N
ATOM   3894  PO4 DPP   365     188.454  43.626  56.368  1.00  0.00           P
ATOM   3895  GL1 DPP   365     189.104  43.126  51.368  1.00  0.00            
ATOM   3896  GL2 DPP   365     192.804  42.626  50.118  1.00  0.00            
ATOM   3897  C1A DPP   365     188.054  43.476  47.218  1.00  0.00           C
ATOM   3898  C2A DPP   365     190.604  43.826  43.718  1.00  0.00           C
ATOM   3899  C3A DPP   365     191.854  43.776  39.268  1.00  0.00           C
ATOM   3900  C4A DPP   365     190.104  43.026  35.268  1.00  0.00           C
ATOM   3901  C1B DPP   365     192.704  46.476  47.618  1.00  0.00           C
ATOM   3902  C2B DPP   365     192.204  48.426  44.218  1.00  0.00           C
ATOM   3903  C3B DPP   365     190.304  48.276  40.368  1.00  0.00           C
ATOM   3904  C4B DPP   365     186.204  47.526  39.368  1.00  0.00           C
ATOM   3905  NC3 DPP   366      87.354  59.176  69.318  1.00  0.00           N
ATOM   3906  PO4 DPP   366      83.354  61.226  69.468  1.00  0.00           P
ATOM   3907  GL1 DPP   366      81.654  62.276  65.418  1.00  0.00            
ATOM   3908  GL2 DPP   366      78.604  62.776  64.268  1.00  0.00            
ATOM   3909  C1A DPP   366      82.704  62.926  60.818  1.00  0.00           C
ATOM   3910  C2A DPP   366      80.404  64.276  56.568  1.00  0.00           C
ATOM   3911  C3A DPP   366      81.104  64.926  52.368  1.00  0.00           C
ATOM   3912  C4A DPP   366      83.354  64.226  47.418  1.00  0.00           C
ATOM   3913  C1B DPP   366      78.404  66.076  60.718  1.00  0.00           C
ATOM   3914  C2B DPP   366      76.454  67.126  57.118  1.00  0.00           C
ATOM   3915  C3B DPP   366      76.104  69.226  52.418  1.00  0.00           C
ATOM   3916  C4B DPP   366      74.754  68.226  47.368  1.00  0.00           C
ATOM   3917  NC3 DPP   367     133.254 203.426  62.668  1.00  0.00           N
ATOM   3918  PO4 DPP   367     132.304 201.926  58.768  1.00  0.00           P
ATOM   3919  GL1 DPP   367     129.404 204.676  55.768  1.00  0.00            
ATOM   3920  GL2 DPP   367     129.604 201.726  54.068  1.00  0.00            
ATOM   3921  C1A DPP   367     128.354 206.176  51.518  1.00  0.00           C
ATOM   3922  C2A DPP   367     129.204 206.126  47.418  1.00  0.00           C
ATOM   3923  C3A DPP   367     132.754 205.176  44.118  1.00  0.00           C
ATOM   3924  C4A DPP   367     133.854 204.276  39.668  1.00  0.00           C
ATOM   3925  C1B DPP   367     128.854 197.576  51.918  1.00  0.00           C
ATOM   3926  C2B DPP   367     129.104 195.376  48.068  1.00  0.00           C
ATOM   3927  C3B DPP   367     130.054 194.576  43.768  1.00  0.00           C
ATOM   3928  C4B DPP   367     130.554 194.426  38.568  1.00  0.00           C
ATOM   3929  NC3 DPP   368     102.154  82.876  64.268  1.00  0.00           N
ATOM   3930  PO4 DPP   368     106.404  84.076  66.018  1.00  0.00           P
ATOM   3931  GL1 DPP   368     106.604  85.476  62.318  1.00  0.00            
ATOM   3932  GL2 DPP   368     104.454  86.326  60.618  1.00  0.00            
ATOM   3933  C1A DPP   368     108.454  85.176  57.618  1.00  0.00           C
ATOM   3934  C2A DPP   368     107.254  86.976  54.218  1.00  0.00           C
ATOM   3935  C3A DPP   368     106.004  86.126  50.368  1.00  0.00           C
ATOM   3936  C4A DPP   368     103.004  84.626  47.768  1.00  0.00           C
ATOM   3937  C1B DPP   368     103.704  83.326  58.018  1.00  0.00           C
ATOM   3938  C2B DPP   368     106.004  82.076  53.818  1.00  0.00           C
ATOM   3939  C3B DPP   368     107.404  81.776  49.418  1.00  0.00           C
ATOM   3940  C4B DPP   368     110.154  83.326  48.618  1.00  0.00           C
ATOM   3941  NC3 DPP   369     207.954  25.576  52.368  1.00  0.00           N
ATOM   3942  PO4 DPP   369     211.704  28.676  53.218  1.00  0.00           P
ATOM   3943  GL1 DPP   369     211.054  28.276  49.268  1.00  0.00            
ATOM   3944  GL2 DPP   369     210.754  25.076  48.318  1.00  0.00            
ATOM   3945  C1A DPP   369     211.904  29.226  45.968  1.00  0.00           C
ATOM   3946  C2A DPP   369     211.454  28.726  41.968  1.00  0.00           C
ATOM   3947  C3A DPP   369     212.804  28.476  37.418  1.00  0.00           C
ATOM   3948  C4A DPP   369     211.954  30.126  33.918  1.00  0.00           C
ATOM   3949  C1B DPP   369     209.604  23.426  44.568  1.00  0.00           C
ATOM   3950  C2B DPP   369     209.454  23.826  40.218  1.00  0.00           C
ATOM   3951  C3B DPP   369     208.954  23.576  35.768  1.00  0.00           C
ATOM   3952  C4B DPP   369     207.104  22.626  31.068  1.00  0.00           C
ATOM   3953  NC3 DPP   370     163.104  64.376  58.618  1.00  0.00           N
ATOM   3954  PO4 DPP   370     166.004  65.426  56.168  1.00  0.00           P
ATOM   3955  GL1 DPP   370     168.154  67.426  53.318  1.00  0.00            
ATOM   3956  GL2 DPP   370     168.404  70.126  53.168  1.00  0.00            
ATOM   3957  C1A DPP   370     166.054  67.526  49.418  1.00  0.00           C
ATOM   3958  C2A DPP   370     166.804  67.376  45.668  1.00  0.00           C
ATOM   3959  C3A DPP   370     165.804  68.876  42.018  1.00  0.00           C
ATOM   3960  C4A DPP   370     163.854  71.276  39.318  1.00  0.00           C
ATOM   3961  C1B DPP   370     169.704  71.326  48.868  1.00  0.00           C
ATOM   3962  C2B DPP   370     170.404  72.176  45.268  1.00  0.00           C
ATOM   3963  C3B DPP   370     170.004  70.526  40.468  1.00  0.00           C
ATOM   3964  C4B DPP   370     167.954  69.626  37.068  1.00  0.00           C
ATOM   3965  NC3 DPP   371     130.854 181.276  67.268  1.00  0.00           N
ATOM   3966  PO4 DPP   371     129.654 180.826  62.868  1.00  0.00           P
ATOM   3967  GL1 DPP   371     131.854 181.326  58.718  1.00  0.00            
ATOM   3968  GL2 DPP   371     129.804 181.776  55.518  1.00  0.00            
ATOM   3969  C1A DPP   371     134.054 178.626  56.868  1.00  0.00           C
ATOM   3970  C2A DPP   371     136.254 176.476  54.068  1.00  0.00           C
ATOM   3971  C3A DPP   371     137.954 175.176  50.668  1.00  0.00           C
ATOM   3972  C4A DPP   371     136.654 172.426  46.418  1.00  0.00           C
ATOM   3973  C1B DPP   371     127.754 179.676  52.618  1.00  0.00           C
ATOM   3974  C2B DPP   371     124.554 179.676  49.518  1.00  0.00           C
ATOM   3975  C3B DPP   371     122.604 177.676  46.818  1.00  0.00           C
ATOM   3976  C4B DPP   371     119.154 174.226  47.618  1.00  0.00           C
ATOM   3977  NC3 DPP   372     132.954  64.526  59.118  1.00  0.00           N
ATOM   3978  PO4 DPP   372     132.604  62.276  54.618  1.00  0.00           P
ATOM   3979  GL1 DPP   372     130.804  64.176  50.768  1.00  0.00            
ATOM   3980  GL2 DPP   372     132.104  67.326  50.668  1.00  0.00            
ATOM   3981  C1A DPP   372     132.054  64.526  46.268  1.00  0.00           C
ATOM   3982  C2A DPP   372     133.254  64.476  42.668  1.00  0.00           C
ATOM   3983  C3A DPP   372     131.504  64.276  38.468  1.00  0.00           C
ATOM   3984  C4A DPP   372     127.204  64.076  37.168  1.00  0.00           C
ATOM   3985  C1B DPP   372     134.154  68.976  47.318  1.00  0.00           C
ATOM   3986  C2B DPP   372     135.504  72.576  45.318  1.00  0.00           C
ATOM   3987  C3B DPP   372     137.654  73.476  41.368  1.00  0.00           C
ATOM   3988  C4B DPP   372     141.904  73.226  41.168  1.00  0.00           C
ATOM   3989  NC3 DPP   373     173.454   8.576  59.068  1.00  0.00           N
ATOM   3990  PO4 DPP   373     172.804  10.526  55.518  1.00  0.00           P
ATOM   3991  GL1 DPP   373     174.454  10.376  52.268  1.00  0.00            
ATOM   3992  GL2 DPP   373     176.054  12.526  51.418  1.00  0.00            
ATOM   3993  C1A DPP   373     172.904  10.376  47.968  1.00  0.00           C
ATOM   3994  C2A DPP   373     172.254   8.826  43.668  1.00  0.00           C
ATOM   3995  C3A DPP   373     170.604   7.226  39.918  1.00  0.00           C
ATOM   3996  C4A DPP   373     169.904   2.876  37.868  1.00  0.00           C
ATOM   3997  C1B DPP   373     176.054  14.926  47.718  1.00  0.00           C
ATOM   3998  C2B DPP   373     174.804  14.426  44.768  1.00  0.00           C
ATOM   3999  C3B DPP   373     172.604  16.776  42.218  1.00  0.00           C
ATOM   4000  C4B DPP   373     168.204  17.226  39.868  1.00  0.00           C
ATOM   4001  NC3 DPP   374     124.204 193.076  64.618  1.00  0.00           N
ATOM   4002  PO4 DPP   374     122.204 190.526  61.968  1.00  0.00           P
ATOM   4003  GL1 DPP   374     121.554 189.676  57.468  1.00  0.00            
ATOM   4004  GL2 DPP   374     124.354 188.776  57.318  1.00  0.00            
ATOM   4005  C1A DPP   374     120.804 186.476  54.318  1.00  0.00           C
ATOM   4006  C2A DPP   374     121.754 187.226  49.218  1.00  0.00           C
ATOM   4007  C3A DPP   374     122.104 187.626  44.268  1.00  0.00           C
ATOM   4008  C4A DPP   374     124.904 185.026  41.168  1.00  0.00           C
ATOM   4009  C1B DPP   374     125.404 188.276  53.068  1.00  0.00           C
ATOM   4010  C2B DPP   374     127.004 188.026  49.218  1.00  0.00           C
ATOM   4011  C3B DPP   374     128.054 187.076  44.818  1.00  0.00           C
ATOM   4012  C4B DPP   374     129.154 183.626  43.268  1.00  0.00           C
ATOM   4013  NC3 DPP   375     131.854 127.126  66.118  1.00  0.00           N
ATOM   4014  PO4 DPP   375     135.054 128.426  64.518  1.00  0.00           P
ATOM   4015  GL1 DPP   375     135.004 127.276  60.368  1.00  0.00            
ATOM   4016  GL2 DPP   375     138.204 126.076  58.868  1.00  0.00            
ATOM   4017  C1A DPP   375     134.354 124.476  55.968  1.00  0.00           C
ATOM   4018  C2A DPP   375     135.554 121.876  52.818  1.00  0.00           C
ATOM   4019  C3A DPP   375     133.904 121.276  48.468  1.00  0.00           C
ATOM   4020  C4A DPP   375     130.904 120.026  46.168  1.00  0.00           C
ATOM   4021  C1B DPP   375     138.454 126.876  54.268  1.00  0.00           C
ATOM   4022  C2B DPP   375     136.204 126.926  50.268  1.00  0.00           C
ATOM   4023  C3B DPP   375     132.404 125.626  47.268  1.00  0.00           C
ATOM   4024  C4B DPP   375     129.604 124.876  44.218  1.00  0.00           C
ATOM   4025  NC3 DPP   376     206.254 172.026  58.268  1.00  0.00           N
ATOM   4026  PO4 DPP   376     201.804 173.276  57.918  1.00  0.00           P
ATOM   4027  GL1 DPP   376     200.404 171.626  54.518  1.00  0.00            
ATOM   4028  GL2 DPP   376     200.504 168.476  54.568  1.00  0.00            
ATOM   4029  C1A DPP   376     200.404 172.826  50.318  1.00  0.00           C
ATOM   4030  C2A DPP   376     197.254 174.076  46.518  1.00  0.00           C
ATOM   4031  C3A DPP   376     197.354 172.526  42.518  1.00  0.00           C
ATOM   4032  C4A DPP   376     196.504 173.826  38.368  1.00  0.00           C
ATOM   4033  C1B DPP   376     199.604 167.226  49.918  1.00  0.00           C
ATOM   4034  C2B DPP   376     199.304 168.926  45.968  1.00  0.00           C
ATOM   4035  C3B DPP   376     202.204 169.526  41.868  1.00  0.00           C
ATOM   4036  C4B DPP   376     206.304 165.726  40.118  1.00  0.00           C
ATOM   4037  NC3 DPP   377     147.454  71.876  55.818  1.00  0.00           N
ATOM   4038  PO4 DPP   377     151.254  70.076  57.768  1.00  0.00           P
ATOM   4039  GL1 DPP   377     151.804  70.176  53.118  1.00  0.00            
ATOM   4040  GL2 DPP   377     152.454  67.676  51.718  1.00  0.00            
ATOM   4041  C1A DPP   377     153.554  72.176  49.168  1.00  0.00           C
ATOM   4042  C2A DPP   377     155.654  73.776  46.018  1.00  0.00           C
ATOM   4043  C3A DPP   377     156.954  76.726  42.518  1.00  0.00           C
ATOM   4044  C4A DPP   377     159.804  79.676  40.618  1.00  0.00           C
ATOM   4045  C1B DPP   377     153.454  63.676  52.368  1.00  0.00           C
ATOM   4046  C2B DPP   377     155.554  61.426  48.918  1.00  0.00           C
ATOM   4047  C3B DPP   377     156.104  60.776  44.168  1.00  0.00           C
ATOM   4048  C4B DPP   377     156.104  61.376  39.068  1.00  0.00           C
ATOM   4049  NC3 DPP   378      25.404  40.276  50.718  1.00  0.00           N
ATOM   4050  PO4 DPP   378      24.154  44.576  50.668  1.00  0.00           P
ATOM   4051  GL1 DPP   378      23.154  43.126  46.568  1.00  0.00            
ATOM   4052  GL2 DPP   378      20.604  45.676  46.868  1.00  0.00            
ATOM   4053  C1A DPP   378      24.154  43.576  42.368  1.00  0.00           C
ATOM   4054  C2A DPP   378      26.104  43.176  38.668  1.00  0.00           C
ATOM   4055  C3A DPP   378      25.254  46.126  34.668  1.00  0.00           C
ATOM   4056  C4A DPP   378      25.054  45.176  29.968  1.00  0.00           C
ATOM   4057  C1B DPP   378      19.654  47.426  43.568  1.00  0.00           C
ATOM   4058  C2B DPP   378      20.604  47.526  39.668  1.00  0.00           C
ATOM   4059  C3B DPP   378      20.454  46.876  36.318  1.00  0.00           C
ATOM   4060  C4B DPP   378      17.054  45.626  33.268  1.00  0.00           C
ATOM   4061  NC3 DPP   379     152.854 163.776  63.018  1.00  0.00           N
ATOM   4062  PO4 DPP   379     151.554 160.126  65.068  1.00  0.00           P
ATOM   4063  GL1 DPP   379     151.804 161.076  59.668  1.00  0.00            
ATOM   4064  GL2 DPP   379     154.004 163.376  58.018  1.00  0.00            
ATOM   4065  C1A DPP   379     149.054 161.676  56.518  1.00  0.00           C
ATOM   4066  C2A DPP   379     148.504 160.326  51.568  1.00  0.00           C
ATOM   4067  C3A DPP   379     146.854 159.126  47.868  1.00  0.00           C
ATOM   4068  C4A DPP   379     145.204 156.376  46.418  1.00  0.00           C
ATOM   4069  C1B DPP   379     153.254 160.276  53.768  1.00  0.00           C
ATOM   4070  C2B DPP   379     152.654 159.326  50.168  1.00  0.00           C
ATOM   4071  C3B DPP   379     153.054 159.426  45.718  1.00  0.00           C
ATOM   4072  C4B DPP   379     153.154 160.526  41.968  1.00  0.00           C
ATOM   4073  NC3 DPP   380     113.204 136.476  65.218  1.00  0.00           N
ATOM   4074  PO4 DPP   380     109.854 139.776  66.268  1.00  0.00           P
ATOM   4075  GL1 DPP   380     109.304 140.376  61.268  1.00  0.00            
ATOM   4076  GL2 DPP   380     108.754 142.676  58.618  1.00  0.00            
ATOM   4077  C1A DPP   380     111.104 137.676  57.668  1.00  0.00           C
ATOM   4078  C2A DPP   380     110.004 134.126  55.918  1.00  0.00           C
ATOM   4079  C3A DPP   380     112.004 130.676  53.718  1.00  0.00           C
ATOM   4080  C4A DPP   380     113.204 127.026  52.318  1.00  0.00           C
ATOM   4081  C1B DPP   380     105.854 143.276  55.618  1.00  0.00           C
ATOM   4082  C2B DPP   380     104.604 143.076  51.368  1.00  0.00           C
ATOM   4083  C3B DPP   380     105.054 140.976  47.218  1.00  0.00           C
ATOM   4084  C4B DPP   380     106.554 138.026  44.668  1.00  0.00           C
ATOM   4085  NC3 DPP   381      39.004  10.076  51.718  1.00  0.00           N
ATOM   4086  PO4 DPP   381      42.854  10.876  49.668  1.00  0.00           P
ATOM   4087  GL1 DPP   381      44.154  10.826  45.818  1.00  0.00            
ATOM   4088  GL2 DPP   381      46.704  12.726  46.518  1.00  0.00            
ATOM   4089  C1A DPP   381      43.954  10.376  42.068  1.00  0.00           C
ATOM   4090  C2A DPP   381      41.654  11.426  37.568  1.00  0.00           C
ATOM   4091  C3A DPP   381      41.554  14.326  34.068  1.00  0.00           C
ATOM   4092  C4A DPP   381      41.904  18.876  32.868  1.00  0.00           C
ATOM   4093  C1B DPP   381      47.754  13.226  42.168  1.00  0.00           C
ATOM   4094  C2B DPP   381      46.704  11.976  38.218  1.00  0.00           C
ATOM   4095  C3B DPP   381      46.204  12.326  33.818  1.00  0.00           C
ATOM   4096  C4B DPP   381      49.754  12.826  30.268  1.00  0.00           C
ATOM   4097  NC3 DPP   382     168.504 199.726  60.368  1.00  0.00           N
ATOM   4098  PO4 DPP   382     167.104 196.476  57.518  1.00  0.00           P
ATOM   4099  GL1 DPP   382     168.954 194.276  53.768  1.00  0.00            
ATOM   4100  GL2 DPP   382     167.454 190.976  53.718  1.00  0.00            
ATOM   4101  C1A DPP   382     172.004 192.576  51.668  1.00  0.00           C
ATOM   4102  C2A DPP   382     171.404 193.276  47.618  1.00  0.00           C
ATOM   4103  C3A DPP   382     170.454 193.276  42.868  1.00  0.00           C
ATOM   4104  C4A DPP   382     170.754 195.676  38.568  1.00  0.00           C
ATOM   4105  C1B DPP   382     167.804 190.126  49.318  1.00  0.00           C
ATOM   4106  C2B DPP   382     166.704 190.026  44.818  1.00  0.00           C
ATOM   4107  C3B DPP   382     166.454 192.276  40.668  1.00  0.00           C
ATOM   4108  C4B DPP   382     165.704 194.726  38.268  1.00  0.00           C
ATOM   4109  NC3 DPP   383     154.354  38.226  61.718  1.00  0.00           N
ATOM   4110  PO4 DPP   383     154.954  38.476  57.118  1.00  0.00           P
ATOM   4111  GL1 DPP   383     155.054  38.426  53.118  1.00  0.00            
ATOM   4112  GL2 DPP   383     151.854  38.326  51.468  1.00  0.00            
ATOM   4113  C1A DPP   383     156.654  38.726  49.018  1.00  0.00           C
ATOM   4114  C2A DPP   383     157.104  39.926  44.868  1.00  0.00           C
ATOM   4115  C3A DPP   383     158.904  38.526  41.318  1.00  0.00           C
ATOM   4116  C4A DPP   383     158.054  38.526  36.668  1.00  0.00           C
ATOM   4117  C1B DPP   383     152.204  37.776  46.918  1.00  0.00           C
ATOM   4118  C2B DPP   383     152.304  38.226  42.868  1.00  0.00           C
ATOM   4119  C3B DPP   383     154.504  40.176  39.318  1.00  0.00           C
ATOM   4120  C4B DPP   383     155.054  43.876  35.718  1.00  0.00           C
ATOM   4121  NC3 DPP   384     200.304  87.726  62.718  1.00  0.00           N
ATOM   4122  PO4 DPP   384     195.604  89.176  62.118  1.00  0.00           P
ATOM   4123  GL1 DPP   384     196.054  92.676  59.168  1.00  0.00            
ATOM   4124  GL2 DPP   384     195.454  95.576  61.568  1.00  0.00            
ATOM   4125  C1A DPP   384     198.004  94.176  55.118  1.00  0.00           C
ATOM   4126  C2A DPP   384     196.604  96.876  50.868  1.00  0.00           C
ATOM   4127  C3A DPP   384     197.054  98.376  46.518  1.00  0.00           C
ATOM   4128  C4A DPP   384     194.604  99.226  43.568  1.00  0.00           C
ATOM   4129  C1B DPP   384     194.954  97.576  56.918  1.00  0.00           C
ATOM   4130  C2B DPP   384     198.454  99.526  54.968  1.00  0.00           C
ATOM   4131  C3B DPP   384     202.454 101.276  54.118  1.00  0.00           C
ATOM   4132  C4B DPP   384     205.754 101.726  51.018  1.00  0.00           C
ATOM   4133  NC3 DPP   385     153.204 182.676  58.568  1.00  0.00           N
ATOM   4134  PO4 DPP   385     153.754 178.676  60.618  1.00  0.00           P
ATOM   4135  GL1 DPP   385     153.904 178.226  56.268  1.00  0.00            
ATOM   4136  GL2 DPP   385     156.704 179.576  55.618  1.00  0.00            
ATOM   4137  C1A DPP   385     152.504 176.676  52.368  1.00  0.00           C
ATOM   4138  C2A DPP   385     151.104 175.026  49.118  1.00  0.00           C
ATOM   4139  C3A DPP   385     152.904 174.676  45.168  1.00  0.00           C
ATOM   4140  C4A DPP   385     151.704 176.676  40.768  1.00  0.00           C
ATOM   4141  C1B DPP   385     156.154 180.276  51.068  1.00  0.00           C
ATOM   4142  C2B DPP   385     153.454 179.126  48.668  1.00  0.00           C
ATOM   4143  C3B DPP   385     152.454 179.826  44.618  1.00  0.00           C
ATOM   4144  C4B DPP   385     151.854 181.676  40.318  1.00  0.00           C
ATOM   4145  NC3 DPP   386     116.504 171.176  64.718  1.00  0.00           N
ATOM   4146  PO4 DPP   386     119.954 169.526  63.918  1.00  0.00           P
ATOM   4147  GL1 DPP   386     122.054 167.776  60.068  1.00  0.00            
ATOM   4148  GL2 DPP   386     126.254 167.276  59.868  1.00  0.00            
ATOM   4149  C1A DPP   386     123.804 168.976  55.068  1.00  0.00           C
ATOM   4150  C2A DPP   386     123.454 171.526  51.918  1.00  0.00           C
ATOM   4151  C3A DPP   386     123.154 171.426  47.718  1.00  0.00           C
ATOM   4152  C4A DPP   386     125.304 174.226  43.868  1.00  0.00           C
ATOM   4153  C1B DPP   386     124.954 163.226  57.118  1.00  0.00           C
ATOM   4154  C2B DPP   386     124.904 163.326  53.468  1.00  0.00           C
ATOM   4155  C3B DPP   386     126.504 162.826  49.518  1.00  0.00           C
ATOM   4156  C4B DPP   386     129.304 161.126  46.968  1.00  0.00           C
ATOM   4157  NC3 DPP   387      76.204  41.026  67.318  1.00  0.00           N
ATOM   4158  PO4 DPP   387      76.654  41.526  62.918  1.00  0.00           P
ATOM   4159  GL1 DPP   387      76.004  42.276  59.468  1.00  0.00            
ATOM   4160  GL2 DPP   387      77.004  39.976  57.718  1.00  0.00            
ATOM   4161  C1A DPP   387      77.904  44.526  55.368  1.00  0.00           C
ATOM   4162  C2A DPP   387      78.954  45.076  51.068  1.00  0.00           C
ATOM   4163  C3A DPP   387      79.154  45.626  47.118  1.00  0.00           C
ATOM   4164  C4A DPP   387      78.704  45.926  42.818  1.00  0.00           C
ATOM   4165  C1B DPP   387      75.904  39.326  53.868  1.00  0.00           C
ATOM   4166  C2B DPP   387      75.454  41.626  49.818  1.00  0.00           C
ATOM   4167  C3B DPP   387      74.404  42.726  45.518  1.00  0.00           C
ATOM   4168  C4B DPP   387      73.404  42.876  42.118  1.00  0.00           C
ATOM   4169  NC3 DPP   388     139.904 179.176  70.118  1.00  0.00           N
ATOM   4170  PO4 DPP   388     141.354 178.376  65.268  1.00  0.00           P
ATOM   4171  GL1 DPP   388     139.654 178.126  61.818  1.00  0.00            
ATOM   4172  GL2 DPP   388     139.954 179.626  59.618  1.00  0.00            
ATOM   4173  C1A DPP   388     138.204 174.026  60.118  1.00  0.00           C
ATOM   4174  C2A DPP   388     137.304 170.876  56.668  1.00  0.00           C
ATOM   4175  C3A DPP   388     138.304 170.026  51.968  1.00  0.00           C
ATOM   4176  C4A DPP   388     137.154 167.576  48.368  1.00  0.00           C
ATOM   4177  C1B DPP   388     139.254 180.776  55.468  1.00  0.00           C
ATOM   4178  C2B DPP   388     137.804 180.126  51.018  1.00  0.00           C
ATOM   4179  C3B DPP   388     135.154 178.726  47.268  1.00  0.00           C
ATOM   4180  C4B DPP   388     132.904 179.526  43.868  1.00  0.00           C
ATOM   4181  NC3 DPP   389     153.354  73.876  62.318  1.00  0.00           N
ATOM   4182  PO4 DPP   389     154.904  78.226  59.418  1.00  0.00           P
ATOM   4183  GL1 DPP   389     155.054  79.026  54.218  1.00  0.00            
ATOM   4184  GL2 DPP   389     156.354  80.176  53.718  1.00  0.00            
ATOM   4185  C1A DPP   389     154.304  77.326  49.968  1.00  0.00           C
ATOM   4186  C2A DPP   389     154.204  78.826  46.918  1.00  0.00           C
ATOM   4187  C3A DPP   389     151.804  78.326  44.018  1.00  0.00           C
ATOM   4188  C4A DPP   389     150.254  77.476  40.518  1.00  0.00           C
ATOM   4189  C1B DPP   389     157.854  81.526  49.518  1.00  0.00           C
ATOM   4190  C2B DPP   389     156.754  82.426  45.018  1.00  0.00           C
ATOM   4191  C3B DPP   389     154.454  81.626  41.018  1.00  0.00           C
ATOM   4192  C4B DPP   389     155.004  81.626  36.718  1.00  0.00           C
ATOM   4193  NC3 DPP   390     154.104  33.426  58.968  1.00  0.00           N
ATOM   4194  PO4 DPP   390     158.304  32.726  56.418  1.00  0.00           P
ATOM   4195  GL1 DPP   390     157.554  33.226  52.418  1.00  0.00            
ATOM   4196  GL2 DPP   390     160.104  31.176  51.468  1.00  0.00            
ATOM   4197  C1A DPP   390     155.054  33.626  48.768  1.00  0.00           C
ATOM   4198  C2A DPP   390     155.404  34.176  45.318  1.00  0.00           C
ATOM   4199  C3A DPP   390     155.954  34.126  41.768  1.00  0.00           C
ATOM   4200  C4A DPP   390     155.754  34.776  38.518  1.00  0.00           C
ATOM   4201  C1B DPP   390     158.854  30.576  48.068  1.00  0.00           C
ATOM   4202  C2B DPP   390     159.304  28.926  44.518  1.00  0.00           C
ATOM   4203  C3B DPP   390     157.854  30.226  39.618  1.00  0.00           C
ATOM   4204  C4B DPP   390     155.854  30.026  35.618  1.00  0.00           C
ATOM   4205  NC3 DPP   391     146.754  43.026  57.968  1.00  0.00           N
ATOM   4206  PO4 DPP   391     145.104  39.176  56.418  1.00  0.00           P
ATOM   4207  GL1 DPP   391     144.754  36.426  52.568  1.00  0.00            
ATOM   4208  GL2 DPP   391     148.004  35.176  52.518  1.00  0.00            
ATOM   4209  C1A DPP   391     147.004  37.076  47.368  1.00  0.00           C
ATOM   4210  C2A DPP   391     147.554  37.176  43.618  1.00  0.00           C
ATOM   4211  C3A DPP   391     148.254  37.726  39.918  1.00  0.00           C
ATOM   4212  C4A DPP   391     147.504  35.276  36.618  1.00  0.00           C
ATOM   4213  C1B DPP   391     149.554  32.526  49.418  1.00  0.00           C
ATOM   4214  C2B DPP   391     150.354  32.976  45.518  1.00  0.00           C
ATOM   4215  C3B DPP   391     151.554  33.976  41.118  1.00  0.00           C
ATOM   4216  C4B DPP   391     151.604  32.476  36.168  1.00  0.00           C
ATOM   4217  NC3 DPP   392      52.004  10.476  53.918  1.00  0.00           N
ATOM   4218  PO4 DPP   392      56.004   9.376  52.418  1.00  0.00           P
ATOM   4219  GL1 DPP   392      53.504   8.826  48.568  1.00  0.00            
ATOM   4220  GL2 DPP   392      50.754   7.626  48.718  1.00  0.00            
ATOM   4221  C1A DPP   392      55.554   8.576  45.018  1.00  0.00           C
ATOM   4222  C2A DPP   392      56.704   9.676  40.268  1.00  0.00           C
ATOM   4223  C3A DPP   392      59.604   9.226  36.768  1.00  0.00           C
ATOM   4224  C4A DPP   392      60.204   6.776  33.418  1.00  0.00           C
ATOM   4225  C1B DPP   392      47.704   7.376  44.918  1.00  0.00           C
ATOM   4226  C2B DPP   392      45.204   5.876  40.768  1.00  0.00           C
ATOM   4227  C3B DPP   392      45.704   7.676  36.518  1.00  0.00           C
ATOM   4228  C4B DPP   392      42.204   8.576  33.318  1.00  0.00           C
ATOM   4229  NC3 DPP   393     131.204  59.376  58.168  1.00  0.00           N
ATOM   4230  PO4 DPP   393     135.004  56.226  55.168  1.00  0.00           P
ATOM   4231  GL1 DPP   393     131.354  57.126  51.568  1.00  0.00            
ATOM   4232  GL2 DPP   393     132.504  53.726  51.068  1.00  0.00            
ATOM   4233  C1A DPP   393     129.304  60.076  48.918  1.00  0.00           C
ATOM   4234  C2A DPP   393     130.154  59.576  45.018  1.00  0.00           C
ATOM   4235  C3A DPP   393     130.004  59.326  40.168  1.00  0.00           C
ATOM   4236  C4A DPP   393     130.004  60.476  35.418  1.00  0.00           C
ATOM   4237  C1B DPP   393     130.854  54.426  47.568  1.00  0.00           C
ATOM   4238  C2B DPP   393     131.054  54.976  43.018  1.00  0.00           C
ATOM   4239  C3B DPP   393     133.504  55.476  39.568  1.00  0.00           C
ATOM   4240  C4B DPP   393     134.554  58.776  36.068  1.00  0.00           C
ATOM   4241  NC3 DPP   394     200.654  17.326  50.518  1.00  0.00           N
ATOM   4242  PO4 DPP   394     197.754  20.376  49.818  1.00  0.00           P
ATOM   4243  GL1 DPP   394     198.454  17.376  46.168  1.00  0.00            
ATOM   4244  GL2 DPP   394     195.854  16.976  45.368  1.00  0.00            
ATOM   4245  C1A DPP   394     200.654  15.376  43.868  1.00  0.00           C
ATOM   4246  C2A DPP   394     205.354  14.676  42.818  1.00  0.00           C
ATOM   4247  C3A DPP   394     205.904  12.026  39.068  1.00  0.00           C
ATOM   4248  C4A DPP   394     204.554  10.376  35.118  1.00  0.00           C
ATOM   4249  C1B DPP   394     196.604  17.826  41.468  1.00  0.00           C
ATOM   4250  C2B DPP   394     198.554  15.876  37.518  1.00  0.00           C
ATOM   4251  C3B DPP   394     201.504  17.376  34.368  1.00  0.00           C
ATOM   4252  C4B DPP   394     204.604  20.776  35.468  1.00  0.00           C
ATOM   4253  NC3 DPP   395      28.604  19.426  47.868  1.00  0.00           N
ATOM   4254  PO4 DPP   395      28.104  23.626  48.668  1.00  0.00           P
ATOM   4255  GL1 DPP   395      27.404  23.726  44.668  1.00  0.00            
ATOM   4256  GL2 DPP   395      24.904  23.876  43.918  1.00  0.00            
ATOM   4257  C1A DPP   395      29.304  24.726  40.768  1.00  0.00           C
ATOM   4258  C2A DPP   395      32.254  25.326  36.118  1.00  0.00           C
ATOM   4259  C3A DPP   395      32.904  25.476  32.518  1.00  0.00           C
ATOM   4260  C4A DPP   395      33.454  28.326  30.168  1.00  0.00           C
ATOM   4261  C1B DPP   395      26.554  20.826  40.668  1.00  0.00           C
ATOM   4262  C2B DPP   395      26.704  22.376  36.918  1.00  0.00           C
ATOM   4263  C3B DPP   395      27.054  24.576  33.418  1.00  0.00           C
ATOM   4264  C4B DPP   395      24.804  23.276  29.518  1.00  0.00           C
ATOM   4265  NC3 DPP   396     173.754 105.876  59.518  1.00  0.00           N
ATOM   4266  PO4 DPP   396     170.704 108.976  58.968  1.00  0.00           P
ATOM   4267  GL1 DPP   396     171.504 108.976  54.168  1.00  0.00            
ATOM   4268  GL2 DPP   396     174.104 109.226  52.318  1.00  0.00            
ATOM   4269  C1A DPP   396     169.454 107.476  49.568  1.00  0.00           C
ATOM   4270  C2A DPP   396     167.454 109.426  46.018  1.00  0.00           C
ATOM   4271  C3A DPP   396     164.404 111.276  43.918  1.00  0.00           C
ATOM   4272  C4A DPP   396     161.654 114.576  40.818  1.00  0.00           C
ATOM   4273  C1B DPP   396     175.604 107.626  48.568  1.00  0.00           C
ATOM   4274  C2B DPP   396     173.954 107.926  44.018  1.00  0.00           C
ATOM   4275  C3B DPP   396     172.554 106.926  39.018  1.00  0.00           C
ATOM   4276  C4B DPP   396     169.704 106.876  35.268  1.00  0.00           C
ATOM   4277  NC3 DPP   397      81.254  15.126  56.168  1.00  0.00           N
ATOM   4278  PO4 DPP   397      82.604  11.826  53.318  1.00  0.00           P
ATOM   4279  GL1 DPP   397      85.404  12.426  50.868  1.00  0.00            
ATOM   4280  GL2 DPP   397      88.054   9.426  51.218  1.00  0.00            
ATOM   4281  C1A DPP   397      86.654  13.826  46.418  1.00  0.00           C
ATOM   4282  C2A DPP   397      88.854  13.376  42.818  1.00  0.00           C
ATOM   4283  C3A DPP   397      87.154  15.476  39.468  1.00  0.00           C
ATOM   4284  C4A DPP   397      89.504  18.426  36.118  1.00  0.00           C
ATOM   4285  C1B DPP   397      90.554  10.876  46.868  1.00  0.00           C
ATOM   4286  C2B DPP   397      93.604  12.676  43.718  1.00  0.00           C
ATOM   4287  C3B DPP   397      95.754  12.876  40.718  1.00  0.00           C
ATOM   4288  C4B DPP   397      97.454   9.776  37.768  1.00  0.00           C
ATOM   4289  NC3 DPP   398     149.104 171.926  66.218  1.00  0.00           N
ATOM   4290  PO4 DPP   398     150.904 174.876  64.218  1.00  0.00           P
ATOM   4291  GL1 DPP   398     150.454 175.126  59.318  1.00  0.00            
ATOM   4292  GL2 DPP   398     148.704 178.376  58.068  1.00  0.00            
ATOM   4293  C1A DPP   398     152.054 172.626  56.418  1.00  0.00           C
ATOM   4294  C2A DPP   398     152.104 171.476  52.918  1.00  0.00           C
ATOM   4295  C3A DPP   398     152.704 170.176  49.018  1.00  0.00           C
ATOM   4296  C4A DPP   398     151.504 169.276  46.268  1.00  0.00           C
ATOM   4297  C1B DPP   398     147.954 175.526  53.868  1.00  0.00           C
ATOM   4298  C2B DPP   398     146.654 174.976  50.318  1.00  0.00           C
ATOM   4299  C3B DPP   398     147.504 173.276  45.568  1.00  0.00           C
ATOM   4300  C4B DPP   398     150.154 171.576  42.518  1.00  0.00           C
ATOM   4301  NC3 DPP   399      60.904  40.826  59.918  1.00  0.00           N
ATOM   4302  PO4 DPP   399      58.704  44.576  59.968  1.00  0.00           P
ATOM   4303  GL1 DPP   399      56.704  45.976  55.568  1.00  0.00            
ATOM   4304  GL2 DPP   399      58.154  42.326  53.768  1.00  0.00            
ATOM   4305  C1A DPP   399      56.354  49.326  51.868  1.00  0.00           C
ATOM   4306  C2A DPP   399      56.804  51.276  48.168  1.00  0.00           C
ATOM   4307  C3A DPP   399      59.154  50.376  44.518  1.00  0.00           C
ATOM   4308  C4A DPP   399      57.904  48.626  40.068  1.00  0.00           C
ATOM   4309  C1B DPP   399      60.304  42.626  49.818  1.00  0.00           C
ATOM   4310  C2B DPP   399      60.204  44.176  45.618  1.00  0.00           C
ATOM   4311  C3B DPP   399      60.304  43.876  41.368  1.00  0.00           C
ATOM   4312  C4B DPP   399      62.604  45.426  38.118  1.00  0.00           C
ATOM   4313  NC3 DPP   400     168.754  39.576  58.918  1.00  0.00           N
ATOM   4314  PO4 DPP   400     166.854  36.176  56.668  1.00  0.00           P
ATOM   4315  GL1 DPP   400     166.704  38.876  53.518  1.00  0.00            
ATOM   4316  GL2 DPP   400     163.854  39.376  53.718  1.00  0.00            
ATOM   4317  C1A DPP   400     167.754  41.576  50.068  1.00  0.00           C
ATOM   4318  C2A DPP   400     168.754  41.076  46.068  1.00  0.00           C
ATOM   4319  C3A DPP   400     171.554  38.176  44.018  1.00  0.00           C
ATOM   4320  C4A DPP   400     175.154  37.776  41.468  1.00  0.00           C
ATOM   4321  C1B DPP   400     162.904  40.026  48.168  1.00  0.00           C
ATOM   4322  C2B DPP   400     162.704  40.926  43.868  1.00  0.00           C
ATOM   4323  C3B DPP   400     161.404  43.426  40.968  1.00  0.00           C
ATOM   4324  C4B DPP   400     164.304  45.176  37.518  1.00  0.00           C
ATOM   4325  NC3 DPP   401      30.854  72.076  60.568  1.00  0.00           N
ATOM   4326  PO4 DPP   401      35.254  72.026  60.768  1.00  0.00           P
ATOM   4327  GL1 DPP   401      33.604  69.326  56.718  1.00  0.00            
ATOM   4328  GL2 DPP   401      32.254  71.126  55.118  1.00  0.00            
ATOM   4329  C1A DPP   401      33.454  66.626  53.218  1.00  0.00           C
ATOM   4330  C2A DPP   401      34.304  61.426  52.468  1.00  0.00           C
ATOM   4331  C3A DPP   401      36.954  59.976  49.368  1.00  0.00           C
ATOM   4332  C4A DPP   401      36.304  58.926  45.768  1.00  0.00           C
ATOM   4333  C1B DPP   401      35.554  71.926  53.118  1.00  0.00           C
ATOM   4334  C2B DPP   401      38.354  74.376  51.518  1.00  0.00           C
ATOM   4335  C3B DPP   401      40.204  75.926  47.768  1.00  0.00           C
ATOM   4336  C4B DPP   401      38.604  80.176  46.118  1.00  0.00           C
ATOM   4337  NC3 DPP   402     153.104 195.126  61.718  1.00  0.00           N
ATOM   4338  PO4 DPP   402     150.104 194.476  57.968  1.00  0.00           P
ATOM   4339  GL1 DPP   402     146.704 195.026  54.918  1.00  0.00            
ATOM   4340  GL2 DPP   402     148.704 196.126  53.168  1.00  0.00            
ATOM   4341  C1A DPP   402     143.804 194.426  52.318  1.00  0.00           C
ATOM   4342  C2A DPP   402     144.304 193.526  47.068  1.00  0.00           C
ATOM   4343  C3A DPP   402     144.404 193.976  42.468  1.00  0.00           C
ATOM   4344  C4A DPP   402     145.404 194.226  38.518  1.00  0.00           C
ATOM   4345  C1B DPP   402     149.054 195.326  49.218  1.00  0.00           C
ATOM   4346  C2B DPP   402     148.804 194.726  45.268  1.00  0.00           C
ATOM   4347  C3B DPP   402     150.154 194.326  41.468  1.00  0.00           C
ATOM   4348  C4B DPP   402     149.404 197.376  38.268  1.00  0.00           C
ATOM   4349  NC3 DPP   403     208.654  85.176  60.668  1.00  0.00           N
ATOM   4350  PO4 DPP   403     204.504  86.776  58.968  1.00  0.00           P
ATOM   4351  GL1 DPP   403     204.504  88.776  55.168  1.00  0.00            
ATOM   4352  GL2 DPP   403     206.604  88.826  52.618  1.00  0.00            
ATOM   4353  C1A DPP   403     203.354  93.576  55.318  1.00  0.00           C
ATOM   4354  C2A DPP   403     201.854  96.276  52.218  1.00  0.00           C
ATOM   4355  C3A DPP   403     201.554  99.576  49.668  1.00  0.00           C
ATOM   4356  C4A DPP   403     202.354 103.276  46.418  1.00  0.00           C
ATOM   4357  C1B DPP   403     206.954  90.226  48.518  1.00  0.00           C
ATOM   4358  C2B DPP   403     209.354  90.426  45.068  1.00  0.00           C
ATOM   4359  C3B DPP   403     212.904  91.526  42.568  1.00  0.00           C
ATOM   4360  C4B DPP   403     216.454  91.126  41.218  1.00  0.00           C
ATOM   4361  NC3 DPP   404      54.054 186.276  55.668  1.00  0.00           N
ATOM   4362  PO4 DPP   404      56.554 188.476  55.168  1.00  0.00           P
ATOM   4363  GL1 DPP   404      59.154 187.376  52.518  1.00  0.00            
ATOM   4364  GL2 DPP   404      59.604 190.326  50.818  1.00  0.00            
ATOM   4365  C1A DPP   404      62.904 186.126  50.318  1.00  0.00           C
ATOM   4366  C2A DPP   404      63.404 183.576  47.418  1.00  0.00           C
ATOM   4367  C3A DPP   404      61.804 180.976  44.218  1.00  0.00           C
ATOM   4368  C4A DPP   404      61.454 177.726  41.218  1.00  0.00           C
ATOM   4369  C1B DPP   404      60.754 189.326  46.918  1.00  0.00           C
ATOM   4370  C2B DPP   404      62.704 190.376  42.418  1.00  0.00           C
ATOM   4371  C3B DPP   404      62.154 192.626  38.168  1.00  0.00           C
ATOM   4372  C4B DPP   404      62.004 190.926  33.818  1.00  0.00           C
ATOM   4373  NC3 DPP   405      83.954 101.626  68.718  1.00  0.00           N
ATOM   4374  PO4 DPP   405      83.954 102.376  64.268  1.00  0.00           P
ATOM   4375  GL1 DPP   405      86.204 101.276  60.118  1.00  0.00            
ATOM   4376  GL2 DPP   405      87.254 103.976  59.618  1.00  0.00            
ATOM   4377  C1A DPP   405      87.954 102.626  55.518  1.00  0.00           C
ATOM   4378  C2A DPP   405      88.854 103.126  51.418  1.00  0.00           C
ATOM   4379  C3A DPP   405      92.254 102.276  48.568  1.00  0.00           C
ATOM   4380  C4A DPP   405      92.454  97.926  48.268  1.00  0.00           C
ATOM   4381  C1B DPP   405      85.104 107.776  56.918  1.00  0.00           C
ATOM   4382  C2B DPP   405      81.804 108.326  54.468  1.00  0.00           C
ATOM   4383  C3B DPP   405      81.104 106.776  50.568  1.00  0.00           C
ATOM   4384  C4B DPP   405      80.554 102.826  48.768  1.00  0.00           C
ATOM   4385  NC3 DPP   406     136.904  51.826  57.368  1.00  0.00           N
ATOM   4386  PO4 DPP   406     138.004  48.476  59.468  1.00  0.00           P
ATOM   4387  GL1 DPP   406     137.854  47.426  55.018  1.00  0.00            
ATOM   4388  GL2 DPP   406     135.804  47.976  52.518  1.00  0.00            
ATOM   4389  C1A DPP   406     137.504  43.926  51.518  1.00  0.00           C
ATOM   4390  C2A DPP   406     138.054  43.026  46.418  1.00  0.00           C
ATOM   4391  C3A DPP   406     139.754  41.126  42.218  1.00  0.00           C
ATOM   4392  C4A DPP   406     138.804  39.676  37.518  1.00  0.00           C
ATOM   4393  C1B DPP   406     135.104  46.826  48.418  1.00  0.00           C
ATOM   4394  C2B DPP   406     133.204  49.476  45.568  1.00  0.00           C
ATOM   4395  C3B DPP   406     134.154  48.826  41.968  1.00  0.00           C
ATOM   4396  C4B DPP   406     135.704  48.426  39.118  1.00  0.00           C
ATOM   4397  NC3 DPP   407     117.904  78.726  66.268  1.00  0.00           N
ATOM   4398  PO4 DPP   407     115.654  83.176  64.718  1.00  0.00           P
ATOM   4399  GL1 DPP   407     115.654  85.226  60.618  1.00  0.00            
ATOM   4400  GL2 DPP   407     118.404  86.876  60.718  1.00  0.00            
ATOM   4401  C1A DPP   407     113.204  84.626  56.968  1.00  0.00           C
ATOM   4402  C2A DPP   407     112.254  85.976  53.168  1.00  0.00           C
ATOM   4403  C3A DPP   407     110.304  88.376  50.368  1.00  0.00           C
ATOM   4404  C4A DPP   407     108.154  88.976  46.418  1.00  0.00           C
ATOM   4405  C1B DPP   407     118.304  90.426  59.668  1.00  0.00           C
ATOM   4406  C2B DPP   407     117.954  93.926  56.168  1.00  0.00           C
ATOM   4407  C3B DPP   407     118.754  96.126  52.668  1.00  0.00           C
ATOM   4408  C4B DPP   407     118.354 100.026  50.818  1.00  0.00           C
ATOM   4409  NC3 DPP   408      85.454  69.176  70.718  1.00  0.00           N
ATOM   4410  PO4 DPP   408      89.504  68.626  69.118  1.00  0.00           P
ATOM   4411  GL1 DPP   408      89.154  67.026  64.068  1.00  0.00            
ATOM   4412  GL2 DPP   408      89.854  69.326  61.418  1.00  0.00            
ATOM   4413  C1A DPP   408      87.254  64.326  59.068  1.00  0.00           C
ATOM   4414  C2A DPP   408      85.904  65.326  55.068  1.00  0.00           C
ATOM   4415  C3A DPP   408      84.154  68.676  53.018  1.00  0.00           C
ATOM   4416  C4A DPP   408      86.654  67.776  49.118  1.00  0.00           C
ATOM   4417  C1B DPP   408      87.804  69.326  57.368  1.00  0.00           C
ATOM   4418  C2B DPP   408      89.054  71.126  52.868  1.00  0.00           C
ATOM   4419  C3B DPP   408      89.304  72.326  48.268  1.00  0.00           C
ATOM   4420  C4B DPP   408      88.604  69.226  44.518  1.00  0.00           C
ATOM   4421  NC3 DPP   409      87.454  48.826  67.918  1.00  0.00           N
ATOM   4422  PO4 DPP   409      86.004  45.526  64.818  1.00  0.00           P
ATOM   4423  GL1 DPP   409      87.254  44.126  61.068  1.00  0.00            
ATOM   4424  GL2 DPP   409      90.404  43.526  60.068  1.00  0.00            
ATOM   4425  C1A DPP   409      87.254  40.076  57.968  1.00  0.00           C
ATOM   4426  C2A DPP   409      86.004  37.476  55.368  1.00  0.00           C
ATOM   4427  C3A DPP   409      83.154  38.776  51.368  1.00  0.00           C
ATOM   4428  C4A DPP   409      80.554  39.826  48.868  1.00  0.00           C
ATOM   4429  C1B DPP   409      89.404  44.626  56.218  1.00  0.00           C
ATOM   4430  C2B DPP   409      85.904  46.626  53.218  1.00  0.00           C
ATOM   4431  C3B DPP   409      84.204  45.476  49.868  1.00  0.00           C
ATOM   4432  C4B DPP   409      84.954  47.876  46.718  1.00  0.00           C
ATOM   4433  NC3 DPP   410     183.804 176.826  54.968  1.00  0.00           N
ATOM   4434  PO4 DPP   410     183.854 172.326  55.418  1.00  0.00           P
ATOM   4435  GL1 DPP   410     186.704 173.076  51.968  1.00  0.00            
ATOM   4436  GL2 DPP   410     187.654 175.876  51.718  1.00  0.00            
ATOM   4437  C1A DPP   410     190.104 172.576  48.918  1.00  0.00           C
ATOM   4438  C2A DPP   410     192.404 173.576  45.568  1.00  0.00           C
ATOM   4439  C3A DPP   410     194.604 176.576  42.468  1.00  0.00           C
ATOM   4440  C4A DPP   410     197.454 178.626  40.268  1.00  0.00           C
ATOM   4441  C1B DPP   410     189.404 177.426  48.218  1.00  0.00           C
ATOM   4442  C2B DPP   410     190.504 179.326  44.168  1.00  0.00           C
ATOM   4443  C3B DPP   410     190.404 178.476  39.718  1.00  0.00           C
ATOM   4444  C4B DPP   410     194.004 177.876  36.618  1.00  0.00           C
ATOM   4445  NC3 DPP   411     156.704 200.276  56.468  1.00  0.00           N
ATOM   4446  PO4 DPP   411     156.704 196.226  58.518  1.00  0.00           P
ATOM   4447  GL1 DPP   411     157.404 195.576  53.218  1.00  0.00            
ATOM   4448  GL2 DPP   411     155.104 196.676  51.668  1.00  0.00            
ATOM   4449  C1A DPP   411     158.304 193.326  49.868  1.00  0.00           C
ATOM   4450  C2A DPP   411     158.804 192.076  46.018  1.00  0.00           C
ATOM   4451  C3A DPP   411     162.154 190.926  42.818  1.00  0.00           C
ATOM   4452  C4A DPP   411     163.554 186.826  42.118  1.00  0.00           C
ATOM   4453  C1B DPP   411     154.804 196.626  47.868  1.00  0.00           C
ATOM   4454  C2B DPP   411     154.554 195.826  44.418  1.00  0.00           C
ATOM   4455  C3B DPP   411     154.754 196.976  40.468  1.00  0.00           C
ATOM   4456  C4B DPP   411     154.404 198.726  35.768  1.00  0.00           C
ATOM   4457  NC3 DPP   412      59.754 211.226  51.118  1.00  0.00           N
ATOM   4458  PO4 DPP   412      54.654 209.826  52.068  1.00  0.00           P
ATOM   4459  GL1 DPP   412      51.004 207.126  49.618  1.00  0.00            
ATOM   4460  GL2 DPP   412      48.354 204.276  49.918  1.00  0.00            
ATOM   4461  C1A DPP   412      48.854 208.226  46.268  1.00  0.00           C
ATOM   4462  C2A DPP   412      49.154 206.176  41.468  1.00  0.00           C
ATOM   4463  C3A DPP   412      47.554 203.976  38.818  1.00  0.00           C
ATOM   4464  C4A DPP   412      48.504 202.276  34.418  1.00  0.00           C
ATOM   4465  C1B DPP   412      49.154 203.626  45.968  1.00  0.00           C
ATOM   4466  C2B DPP   412      50.754 201.726  43.468  1.00  0.00           C
ATOM   4467  C3B DPP   412      53.954 199.426  41.768  1.00  0.00           C
ATOM   4468  C4B DPP   412      57.154 200.876  37.768  1.00  0.00           C
ATOM   4469  NC3 DPP   413      28.604 206.776  62.368  1.00  0.00           N
ATOM   4470  PO4 DPP   413      26.804 207.776  58.868  1.00  0.00           P
ATOM   4471  GL1 DPP   413      24.604 205.776  55.068  1.00  0.00            
ATOM   4472  GL2 DPP   413      26.954 203.226  53.618  1.00  0.00            
ATOM   4473  C1A DPP   413      22.454 204.326  51.768  1.00  0.00           C
ATOM   4474  C2A DPP   413      22.004 202.126  47.518  1.00  0.00           C
ATOM   4475  C3A DPP   413      21.854 199.776  43.968  1.00  0.00           C
ATOM   4476  C4A DPP   413      21.204 198.426  40.268  1.00  0.00           C
ATOM   4477  C1B DPP   413      27.854 203.026  49.318  1.00  0.00           C
ATOM   4478  C2B DPP   413      27.504 201.076  45.518  1.00  0.00           C
ATOM   4479  C3B DPP   413      30.304 197.926  41.218  1.00  0.00           C
ATOM   4480  C4B DPP   413      32.354 193.626  40.318  1.00  0.00           C
ATOM   4481  NC3 DPP   414     180.104  39.526  59.468  1.00  0.00           N
ATOM   4482  PO4 DPP   414     176.604  36.026  57.218  1.00  0.00           P
ATOM   4483  GL1 DPP   414     176.204  38.776  54.218  1.00  0.00            
ATOM   4484  GL2 DPP   414     178.204  42.026  55.318  1.00  0.00            
ATOM   4485  C1A DPP   414     177.554  39.126  50.118  1.00  0.00           C
ATOM   4486  C2A DPP   414     175.654  36.926  47.018  1.00  0.00           C
ATOM   4487  C3A DPP   414     173.854  33.476  44.218  1.00  0.00           C
ATOM   4488  C4A DPP   414     173.454  32.326  40.168  1.00  0.00           C
ATOM   4489  C1B DPP   414     177.554  44.126  51.068  1.00  0.00           C
ATOM   4490  C2B DPP   414     179.004  46.126  46.018  1.00  0.00           C
ATOM   4491  C3B DPP   414     179.254  45.926  41.068  1.00  0.00           C
ATOM   4492  C4B DPP   414     182.154  43.376  39.718  1.00  0.00           C
ATOM   4493  NC3 DPP   415      41.454 202.876  53.568  1.00  0.00           N
ATOM   4494  PO4 DPP   415      36.254 203.676  55.468  1.00  0.00           P
ATOM   4495  GL1 DPP   415      35.204 205.976  51.818  1.00  0.00            
ATOM   4496  GL2 DPP   415      38.454 205.926  51.268  1.00  0.00            
ATOM   4497  C1A DPP   415      34.404 208.976  48.268  1.00  0.00           C
ATOM   4498  C2A DPP   415      32.854 209.726  43.668  1.00  0.00           C
ATOM   4499  C3A DPP   415      35.804 211.276  41.318  1.00  0.00           C
ATOM   4500  C4A DPP   415      40.204 213.026  41.718  1.00  0.00           C
ATOM   4501  C1B DPP   415      37.354 205.176  46.918  1.00  0.00           C
ATOM   4502  C2B DPP   415      36.054 205.226  42.868  1.00  0.00           C
ATOM   4503  C3B DPP   415      31.604 204.726  42.568  1.00  0.00           C
ATOM   4504  C4B DPP   415      28.754 205.226  39.168  1.00  0.00           C
ATOM   4505  NC3 DPP   416     123.454  43.326  10.868  1.00  0.00           N
ATOM   4506  PO4 DPP   416     126.004  45.376  13.768  1.00  0.00           P
ATOM   4507  GL1 DPP   416     126.054  45.676  17.968  1.00  0.00            
ATOM   4508  GL2 DPP   416     123.904  48.326  18.568  1.00  0.00            
ATOM   4509  C1A DPP   416     128.954  46.076  22.068  1.00  0.00           C
ATOM   4510  C2A DPP   416     132.054  47.776  25.368  1.00  0.00           C
ATOM   4511  C3A DPP   416     132.554  48.076  28.818  1.00  0.00           C
ATOM   4512  C4A DPP   416     133.154  48.476  33.018  1.00  0.00           C
ATOM   4513  C1B DPP   416     123.954  47.526  23.768  1.00  0.00           C
ATOM   4514  C2B DPP   416     126.604  45.326  27.718  1.00  0.00           C
ATOM   4515  C3B DPP   416     128.004  45.276  31.568  1.00  0.00           C
ATOM   4516  C4B DPP   416     127.304  44.226  35.768  1.00  0.00           C
ATOM   4517  NC3 DPP   417     156.204  39.426  12.768  1.00  0.00           N
ATOM   4518  PO4 DPP   417     158.804  42.876  13.568  1.00  0.00           P
ATOM   4519  GL1 DPP   417     156.954  41.476  17.168  1.00  0.00            
ATOM   4520  GL2 DPP   417     159.304  39.576  20.068  1.00  0.00            
ATOM   4521  C1A DPP   417     155.554  41.326  21.668  1.00  0.00           C
ATOM   4522  C2A DPP   417     152.254  41.876  23.068  1.00  0.00           C
ATOM   4523  C3A DPP   417     150.704  42.676  27.568  1.00  0.00           C
ATOM   4524  C4A DPP   417     152.154  42.676  31.718  1.00  0.00           C
ATOM   4525  C1B DPP   417     158.904  38.976  24.718  1.00  0.00           C
ATOM   4526  C2B DPP   417     158.154  39.326  29.068  1.00  0.00           C
ATOM   4527  C3B DPP   417     155.454  39.776  33.068  1.00  0.00           C
ATOM   4528  C4B DPP   417     152.004  38.726  35.218  1.00  0.00           C
ATOM   4529  NC3 DPP   418     155.154 134.476  21.968  1.00  0.00           N
ATOM   4530  PO4 DPP   418     160.254 133.926  23.568  1.00  0.00           P
ATOM   4531  GL1 DPP   418     158.554 131.376  26.618  1.00  0.00            
ATOM   4532  GL2 DPP   418     158.504 127.576  27.468  1.00  0.00            
ATOM   4533  C1A DPP   418     158.554 131.926  31.418  1.00  0.00           C
ATOM   4534  C2A DPP   418     158.704 134.726  35.068  1.00  0.00           C
ATOM   4535  C3A DPP   418     157.554 133.676  38.318  1.00  0.00           C
ATOM   4536  C4A DPP   418     155.604 135.776  41.468  1.00  0.00           C
ATOM   4537  C1B DPP   418     157.304 126.326  31.668  1.00  0.00           C
ATOM   4538  C2B DPP   418     157.954 124.026  35.118  1.00  0.00           C
ATOM   4539  C3B DPP   418     158.854 124.326  38.668  1.00  0.00           C
ATOM   4540  C4B DPP   418     159.304 123.526  43.118  1.00  0.00           C
ATOM   4541  NC3 DPP   419      72.554 174.376  17.518  1.00  0.00           N
ATOM   4542  PO4 DPP   419      73.854 176.826  20.818  1.00  0.00           P
ATOM   4543  GL1 DPP   419      73.854 178.976  24.968  1.00  0.00            
ATOM   4544  GL2 DPP   419      75.904 181.226  25.118  1.00  0.00            
ATOM   4545  C1A DPP   419      71.104 178.776  27.768  1.00  0.00           C
ATOM   4546  C2A DPP   419      68.504 179.626  32.118  1.00  0.00           C
ATOM   4547  C3A DPP   419      65.554 182.376  33.718  1.00  0.00           C
ATOM   4548  C4A DPP   419      64.404 186.426  34.618  1.00  0.00           C
ATOM   4549  C1B DPP   419      76.454 180.826  29.968  1.00  0.00           C
ATOM   4550  C2B DPP   419      73.354 180.726  33.468  1.00  0.00           C
ATOM   4551  C3B DPP   419      73.254 179.426  38.518  1.00  0.00           C
ATOM   4552  C4B DPP   419      72.804 182.426  41.368  1.00  0.00           C
ATOM   4553  NC3 DPP   420      59.154 205.126  13.918  1.00  0.00           N
ATOM   4554  PO4 DPP   420      58.704 209.476  14.468  1.00  0.00           P
ATOM   4555  GL1 DPP   420      58.954 210.576  18.068  1.00  0.00            
ATOM   4556  GL2 DPP   420      56.304 210.176  20.318  1.00  0.00            
ATOM   4557  C1A DPP   420      60.204 210.176  22.818  1.00  0.00           C
ATOM   4558  C2A DPP   420      59.954 210.126  27.318  1.00  0.00           C
ATOM   4559  C3A DPP   420      57.154 209.476  30.218  1.00  0.00           C
ATOM   4560  C4A DPP   420      55.204 206.926  33.268  1.00  0.00           C
ATOM   4561  C1B DPP   420      54.604 209.676  24.118  1.00  0.00           C
ATOM   4562  C2B DPP   420      52.554 209.526  28.218  1.00  0.00           C
ATOM   4563  C3B DPP   420      52.354 211.276  32.118  1.00  0.00           C
ATOM   4564  C4B DPP   420      56.354 212.626  34.318  1.00  0.00           C
ATOM   4565  NC3 DPP   421     197.754 152.626  21.068  1.00  0.00           N
ATOM   4566  PO4 DPP   421     199.554 150.826  25.268  1.00  0.00           P
ATOM   4567  GL1 DPP   421     200.104 152.176  29.268  1.00  0.00            
ATOM   4568  GL2 DPP   421     196.654 150.576  29.818  1.00  0.00            
ATOM   4569  C1A DPP   421     199.654 153.076  33.768  1.00  0.00           C
ATOM   4570  C2A DPP   421     198.854 154.076  38.168  1.00  0.00           C
ATOM   4571  C3A DPP   421     201.904 157.326  41.268  1.00  0.00           C
ATOM   4572  C4A DPP   421     201.654 156.676  46.468  1.00  0.00           C
ATOM   4573  C1B DPP   421     194.454 154.076  31.918  1.00  0.00           C
ATOM   4574  C2B DPP   421     195.054 155.626  34.918  1.00  0.00           C
ATOM   4575  C3B DPP   421     194.454 156.526  38.618  1.00  0.00           C
ATOM   4576  C4B DPP   421     196.454 157.176  42.418  1.00  0.00           C
ATOM   4577  NC3 DPP   422      44.004 190.526  15.068  1.00  0.00           N
ATOM   4578  PO4 DPP   422      41.054 188.476  18.068  1.00  0.00           P
ATOM   4579  GL1 DPP   422      43.204 187.926  21.568  1.00  0.00            
ATOM   4580  GL2 DPP   422      45.804 190.026  22.818  1.00  0.00            
ATOM   4581  C1A DPP   422      42.704 188.176  26.168  1.00  0.00           C
ATOM   4582  C2A DPP   422      42.654 187.726  30.268  1.00  0.00           C
ATOM   4583  C3A DPP   422      41.004 188.026  33.368  1.00  0.00           C
ATOM   4584  C4A DPP   422      41.854 184.326  35.968  1.00  0.00           C
ATOM   4585  C1B DPP   422      45.204 191.826  27.768  1.00  0.00           C
ATOM   4586  C2B DPP   422      47.004 194.376  31.118  1.00  0.00           C
ATOM   4587  C3B DPP   422      49.204 191.526  34.068  1.00  0.00           C
ATOM   4588  C4B DPP   422      52.704 192.426  36.018  1.00  0.00           C
ATOM   4589  NC3 DPP   423     148.054 168.076  18.868  1.00  0.00           N
ATOM   4590  PO4 DPP   423     151.654 169.476  18.018  1.00  0.00           P
ATOM   4591  GL1 DPP   423     154.954 170.226  21.018  1.00  0.00            
ATOM   4592  GL2 DPP   423     158.354 169.176  22.218  1.00  0.00            
ATOM   4593  C1A DPP   423     154.354 173.626  24.168  1.00  0.00           C
ATOM   4594  C2A DPP   423     154.504 174.876  28.668  1.00  0.00           C
ATOM   4595  C3A DPP   423     152.054 178.276  31.368  1.00  0.00           C
ATOM   4596  C4A DPP   423     148.904 180.126  30.568  1.00  0.00           C
ATOM   4597  C1B DPP   423     157.854 170.676  25.968  1.00  0.00           C
ATOM   4598  C2B DPP   423     157.704 170.976  29.368  1.00  0.00           C
ATOM   4599  C3B DPP   423     157.554 170.626  33.718  1.00  0.00           C
ATOM   4600  C4B DPP   423     159.104 167.876  38.568  1.00  0.00           C
ATOM   4601  NC3 DPP   424     165.854 166.376  16.068  1.00  0.00           N
ATOM   4602  PO4 DPP   424     162.804 168.926  18.718  1.00  0.00           P
ATOM   4603  GL1 DPP   424     165.104 171.376  21.218  1.00  0.00            
ATOM   4604  GL2 DPP   424     167.454 169.526  21.168  1.00  0.00            
ATOM   4605  C1A DPP   424     165.004 174.676  24.168  1.00  0.00           C
ATOM   4606  C2A DPP   424     165.854 175.576  28.118  1.00  0.00           C
ATOM   4607  C3A DPP   424     165.204 175.776  32.518  1.00  0.00           C
ATOM   4608  C4A DPP   424     165.954 174.526  36.368  1.00  0.00           C
ATOM   4609  C1B DPP   424     169.604 167.476  25.268  1.00  0.00           C
ATOM   4610  C2B DPP   424     170.804 166.976  28.618  1.00  0.00           C
ATOM   4611  C3B DPP   424     171.104 167.826  32.468  1.00  0.00           C
ATOM   4612  C4B DPP   424     172.254 167.826  36.018  1.00  0.00           C
ATOM   4613  NC3 DPP   425      96.254  30.026  15.118  1.00  0.00           N
ATOM   4614  PO4 DPP   425      96.804  32.126  19.018  1.00  0.00           P
ATOM   4615  GL1 DPP   425      98.254  31.426  23.618  1.00  0.00            
ATOM   4616  GL2 DPP   425     100.504  33.426  23.418  1.00  0.00            
ATOM   4617  C1A DPP   425      97.354  29.626  27.218  1.00  0.00           C
ATOM   4618  C2A DPP   425      96.254  27.726  30.668  1.00  0.00           C
ATOM   4619  C3A DPP   425      96.454  26.426  34.218  1.00  0.00           C
ATOM   4620  C4A DPP   425      94.654  25.326  38.668  1.00  0.00           C
ATOM   4621  C1B DPP   425     103.154  33.476  26.568  1.00  0.00           C
ATOM   4622  C2B DPP   425     103.454  36.276  28.868  1.00  0.00           C
ATOM   4623  C3B DPP   425     104.154  38.476  33.818  1.00  0.00           C
ATOM   4624  C4B DPP   425     102.604  39.926  38.168  1.00  0.00           C
ATOM   4625  NC3 DPP   426     136.704  59.626  16.768  1.00  0.00           N
ATOM   4626  PO4 DPP   426     135.954  63.776  15.168  1.00  0.00           P
ATOM   4627  GL1 DPP   426     134.454  62.526  19.618  1.00  0.00            
ATOM   4628  GL2 DPP   426     136.954  61.526  21.068  1.00  0.00            
ATOM   4629  C1A DPP   426     135.254  66.226  22.268  1.00  0.00           C
ATOM   4630  C2A DPP   426     136.204  66.526  26.268  1.00  0.00           C
ATOM   4631  C3A DPP   426     134.804  65.026  30.318  1.00  0.00           C
ATOM   4632  C4A DPP   426     133.754  63.776  33.868  1.00  0.00           C
ATOM   4633  C1B DPP   426     136.454  61.676  26.118  1.00  0.00           C
ATOM   4634  C2B DPP   426     137.204  60.526  30.868  1.00  0.00           C
ATOM   4635  C3B DPP   426     139.004  57.126  33.118  1.00  0.00           C
ATOM   4636  C4B DPP   426     136.254  53.726  35.118  1.00  0.00           C
ATOM   4637  NC3 DPP   427     176.854  65.376  18.568  1.00  0.00           N
ATOM   4638  PO4 DPP   427     176.854  61.226  19.568  1.00  0.00           P
ATOM   4639  GL1 DPP   427     175.704  61.476  24.218  1.00  0.00            
ATOM   4640  GL2 DPP   427     173.404  64.276  22.318  1.00  0.00            
ATOM   4641  C1A DPP   427     173.954  60.076  28.818  1.00  0.00           C
ATOM   4642  C2A DPP   427     173.804  58.776  32.768  1.00  0.00           C
ATOM   4643  C3A DPP   427     176.504  58.976  36.768  1.00  0.00           C
ATOM   4644  C4A DPP   427     180.304  58.576  38.968  1.00  0.00           C
ATOM   4645  C1B DPP   427     177.304  65.426  26.218  1.00  0.00           C
ATOM   4646  C2B DPP   427     178.004  64.326  29.918  1.00  0.00           C
ATOM   4647  C3B DPP   427     175.404  63.526  34.068  1.00  0.00           C
ATOM   4648  C4B DPP   427     176.454  63.976  38.668  1.00  0.00           C
ATOM   4649  NC3 DPP   428      87.154 204.526  15.368  1.00  0.00           N
ATOM   4650  PO4 DPP   428      87.354 208.626  15.318  1.00  0.00           P
ATOM   4651  GL1 DPP   428      89.204 209.126  20.168  1.00  0.00            
ATOM   4652  GL2 DPP   428      89.604 205.876  20.268  1.00  0.00            
ATOM   4653  C1A DPP   428      89.154 209.676  23.668  1.00  0.00           C
ATOM   4654  C2A DPP   428      88.954 208.026  27.768  1.00  0.00           C
ATOM   4655  C3A DPP   428      88.054 210.776  31.568  1.00  0.00           C
ATOM   4656  C4A DPP   428      85.904 213.926  32.918  1.00  0.00           C
ATOM   4657  C1B DPP   428      90.654 205.176  23.168  1.00  0.00           C
ATOM   4658  C2B DPP   428      92.154 204.376  26.368  1.00  0.00           C
ATOM   4659  C3B DPP   428      92.004 204.276  29.918  1.00  0.00           C
ATOM   4660  C4B DPP   428      91.204 204.376  34.518  1.00  0.00           C
ATOM   4661  NC3 DPP   429     166.304  31.776   9.668  1.00  0.00           N
ATOM   4662  PO4 DPP   429     167.254  31.876  14.168  1.00  0.00           P
ATOM   4663  GL1 DPP   429     166.404  34.576  17.618  1.00  0.00            
ATOM   4664  GL2 DPP   429     163.004  35.276  18.568  1.00  0.00            
ATOM   4665  C1A DPP   429     166.704  36.526  21.068  1.00  0.00           C
ATOM   4666  C2A DPP   429     167.454  35.726  26.268  1.00  0.00           C
ATOM   4667  C3A DPP   429     166.504  35.276  30.318  1.00  0.00           C
ATOM   4668  C4A DPP   429     166.504  35.626  35.318  1.00  0.00           C
ATOM   4669  C1B DPP   429     162.454  35.626  23.468  1.00  0.00           C
ATOM   4670  C2B DPP   429     162.354  36.476  27.418  1.00  0.00           C
ATOM   4671  C3B DPP   429     161.154  36.676  31.868  1.00  0.00           C
ATOM   4672  C4B DPP   429     160.354  33.726  36.218  1.00  0.00           C
ATOM   4673  NC3 DPP   430      90.204  84.526  28.668  1.00  0.00           N
ATOM   4674  PO4 DPP   430      89.754  88.426  29.868  1.00  0.00           P
ATOM   4675  GL1 DPP   430      93.754  87.126  31.618  1.00  0.00            
ATOM   4676  GL2 DPP   430      94.654  84.026  31.018  1.00  0.00            
ATOM   4677  C1A DPP   430      94.604  87.476  35.718  1.00  0.00           C
ATOM   4678  C2A DPP   430      97.154  86.026  39.068  1.00  0.00           C
ATOM   4679  C3A DPP   430      97.454  85.626  44.768  1.00  0.00           C
ATOM   4680  C4A DPP   430      97.704  90.026  47.068  1.00  0.00           C
ATOM   4681  C1B DPP   430      97.804  83.726  34.318  1.00  0.00           C
ATOM   4682  C2B DPP   430     101.954  85.126  37.018  1.00  0.00           C
ATOM   4683  C3B DPP   430     103.254  83.826  40.418  1.00  0.00           C
ATOM   4684  C4B DPP   430     100.254  81.426  43.718  1.00  0.00           C
ATOM   4685  NC3 DPP   431     100.204  66.926  25.168  1.00  0.00           N
ATOM   4686  PO4 DPP   431      95.754  66.826  24.868  1.00  0.00           P
ATOM   4687  GL1 DPP   431      97.154  64.076  27.718  1.00  0.00            
ATOM   4688  GL2 DPP   431      98.404  65.926  29.518  1.00  0.00            
ATOM   4689  C1A DPP   431      97.154  60.976  30.668  1.00  0.00           C
ATOM   4690  C2A DPP   431      97.704  59.476  34.468  1.00  0.00           C
ATOM   4691  C3A DPP   431      95.404  58.376  37.918  1.00  0.00           C
ATOM   4692  C4A DPP   431      94.654  58.176  42.218  1.00  0.00           C
ATOM   4693  C1B DPP   431      99.954  64.376  34.118  1.00  0.00           C
ATOM   4694  C2B DPP   431     101.254  63.676  38.068  1.00  0.00           C
ATOM   4695  C3B DPP   431     103.854  60.026  39.568  1.00  0.00           C
ATOM   4696  C4B DPP   431     106.804  59.526  43.618  1.00  0.00           C
ATOM   4697  NC3 DPP   432     109.304 101.276  29.718  1.00  0.00           N
ATOM   4698  PO4 DPP   432     107.704 106.426  30.168  1.00  0.00           P
ATOM   4699  GL1 DPP   432     106.204 105.026  33.518  1.00  0.00            
ATOM   4700  GL2 DPP   432     108.204 102.376  34.018  1.00  0.00            
ATOM   4701  C1A DPP   432     104.404 106.876  36.968  1.00  0.00           C
ATOM   4702  C2A DPP   432     103.304 105.526  40.768  1.00  0.00           C
ATOM   4703  C3A DPP   432     101.754 105.376  45.018  1.00  0.00           C
ATOM   4704  C4A DPP   432     101.004 104.076  49.368  1.00  0.00           C
ATOM   4705  C1B DPP   432     108.254 102.376  38.068  1.00  0.00           C
ATOM   4706  C2B DPP   432     111.654 101.726  40.668  1.00  0.00           C
ATOM   4707  C3B DPP   432     113.754 102.126  43.268  1.00  0.00           C
ATOM   4708  C4B DPP   432     116.704 101.626  46.618  1.00  0.00           C
ATOM   4709  NC3 DPP   433     145.954   8.076   7.818  1.00  0.00           N
ATOM   4710  PO4 DPP   433     146.354  11.126  11.268  1.00  0.00           P
ATOM   4711  GL1 DPP   433     146.704   9.776  15.768  1.00  0.00            
ATOM   4712  GL2 DPP   433     149.254   7.876  17.418  1.00  0.00            
ATOM   4713  C1A DPP   433     145.004   9.126  20.118  1.00  0.00           C
ATOM   4714  C2A DPP   433     143.054   8.026  24.618  1.00  0.00           C
ATOM   4715  C3A DPP   433     143.004   8.326  29.368  1.00  0.00           C
ATOM   4716  C4A DPP   433     142.204   7.976  33.418  1.00  0.00           C
ATOM   4717  C1B DPP   433     149.454   9.126  21.868  1.00  0.00           C
ATOM   4718  C2B DPP   433     148.454   8.376  25.968  1.00  0.00           C
ATOM   4719  C3B DPP   433     149.754  10.826  30.668  1.00  0.00           C
ATOM   4720  C4B DPP   433     145.704  11.276  32.268  1.00  0.00           C
ATOM   4721  NC3 DPP   434     110.454 132.926  29.118  1.00  0.00           N
ATOM   4722  PO4 DPP   434     113.104 135.076  26.168  1.00  0.00           P
ATOM   4723  GL1 DPP   434     112.804 137.426  30.618  1.00  0.00            
ATOM   4724  GL2 DPP   434     110.804 136.476  32.668  1.00  0.00            
ATOM   4725  C1A DPP   434     115.754 139.526  33.118  1.00  0.00           C
ATOM   4726  C2A DPP   434     117.604 143.376  33.918  1.00  0.00           C
ATOM   4727  C3A DPP   434     116.004 147.476  35.218  1.00  0.00           C
ATOM   4728  C4A DPP   434     114.754 150.976  35.418  1.00  0.00           C
ATOM   4729  C1B DPP   434     111.054 138.076  36.868  1.00  0.00           C
ATOM   4730  C2B DPP   434     114.704 140.426  38.518  1.00  0.00           C
ATOM   4731  C3B DPP   434     117.754 144.426  38.968  1.00  0.00           C
ATOM   4732  C4B DPP   434     115.504 147.676  40.868  1.00  0.00           C
ATOM   4733  NC3 DPP   435     161.654 184.926  17.218  1.00  0.00           N
ATOM   4734  PO4 DPP   435     164.404 186.826  18.118  1.00  0.00           P
ATOM   4735  GL1 DPP   435     167.804 188.126  21.418  1.00  0.00            
ATOM   4736  GL2 DPP   435     169.304 190.126  21.368  1.00  0.00            
ATOM   4737  C1A DPP   435     168.354 188.476  26.068  1.00  0.00           C
ATOM   4738  C2A DPP   435     168.254 188.426  30.268  1.00  0.00           C
ATOM   4739  C3A DPP   435     169.304 186.976  33.918  1.00  0.00           C
ATOM   4740  C4A DPP   435     172.204 186.276  37.468  1.00  0.00           C
ATOM   4741  C1B DPP   435     166.454 193.176  24.168  1.00  0.00           C
ATOM   4742  C2B DPP   435     166.454 194.026  28.568  1.00  0.00           C
ATOM   4743  C3B DPP   435     168.054 196.776  31.018  1.00  0.00           C
ATOM   4744  C4B DPP   435     167.104 197.376  34.368  1.00  0.00           C
ATOM   4745  NC3 DPP   436     158.654   5.676   9.618  1.00  0.00           N
ATOM   4746  PO4 DPP   436     163.404   6.776  11.218  1.00  0.00           P
ATOM   4747  GL1 DPP   436     163.204   8.126  14.468  1.00  0.00            
ATOM   4748  GL2 DPP   436     164.354   6.726  17.618  1.00  0.00            
ATOM   4749  C1A DPP   436     163.004  11.426  18.868  1.00  0.00           C
ATOM   4750  C2A DPP   436     162.804  12.526  23.368  1.00  0.00           C
ATOM   4751  C3A DPP   436     163.354  12.276  27.318  1.00  0.00           C
ATOM   4752  C4A DPP   436     163.504  13.276  31.418  1.00  0.00           C
ATOM   4753  C1B DPP   436     166.904   7.826  21.318  1.00  0.00           C
ATOM   4754  C2B DPP   436     166.604   9.126  25.968  1.00  0.00           C
ATOM   4755  C3B DPP   436     167.104   9.376  30.218  1.00  0.00           C
ATOM   4756  C4B DPP   436     166.254   9.726  33.768  1.00  0.00           C
ATOM   4757  NC3 DPP   437     161.154  52.626  13.518  1.00  0.00           N
ATOM   4758  PO4 DPP   437     158.204  51.476  16.218  1.00  0.00           P
ATOM   4759  GL1 DPP   437     157.504  50.976  20.618  1.00  0.00            
ATOM   4760  GL2 DPP   437     154.954  53.676  21.218  1.00  0.00            
ATOM   4761  C1A DPP   437     158.854  49.226  24.518  1.00  0.00           C
ATOM   4762  C2A DPP   437     157.304  49.826  28.818  1.00  0.00           C
ATOM   4763  C3A DPP   437     155.804  52.626  32.468  1.00  0.00           C
ATOM   4764  C4A DPP   437     155.154  54.076  36.268  1.00  0.00           C
ATOM   4765  C1B DPP   437     154.654  53.076  25.868  1.00  0.00           C
ATOM   4766  C2B DPP   437     152.054  53.076  29.018  1.00  0.00           C
ATOM   4767  C3B DPP   437     151.204  54.876  32.668  1.00  0.00           C
ATOM   4768  C4B DPP   437     148.854  58.626  31.968  1.00  0.00           C
ATOM   4769  NC3 DPP   438      94.404 194.476  18.118  1.00  0.00           N
ATOM   4770  PO4 DPP   438      94.154 190.676  19.718  1.00  0.00           P
ATOM   4771  GL1 DPP   438      94.754 189.426  23.218  1.00  0.00            
ATOM   4772  GL2 DPP   438      91.704 187.526  24.968  1.00  0.00            
ATOM   4773  C1A DPP   438      93.604 191.176  27.068  1.00  0.00           C
ATOM   4774  C2A DPP   438      93.954 190.326  31.118  1.00  0.00           C
ATOM   4775  C3A DPP   438      94.854 191.676  35.368  1.00  0.00           C
ATOM   4776  C4A DPP   438      95.904 188.726  39.468  1.00  0.00           C
ATOM   4777  C1B DPP   438      90.404 186.276  29.718  1.00  0.00           C
ATOM   4778  C2B DPP   438      88.754 186.726  32.818  1.00  0.00           C
ATOM   4779  C3B DPP   438      89.404 189.226  36.318  1.00  0.00           C
ATOM   4780  C4B DPP   438      90.454 188.326  40.368  1.00  0.00           C
ATOM   4781  NC3 DPP   439     154.154  86.376  16.568  1.00  0.00           N
ATOM   4782  PO4 DPP   439     151.254  89.376  18.618  1.00  0.00           P
ATOM   4783  GL1 DPP   439     152.204  90.826  22.668  1.00  0.00            
ATOM   4784  GL2 DPP   439     152.904  94.076  25.218  1.00  0.00            
ATOM   4785  C1A DPP   439     153.004  89.726  27.818  1.00  0.00           C
ATOM   4786  C2A DPP   439     152.054  89.926  31.868  1.00  0.00           C
ATOM   4787  C3A DPP   439     149.954  89.876  36.168  1.00  0.00           C
ATOM   4788  C4A DPP   439     147.604  90.926  40.018  1.00  0.00           C
ATOM   4789  C1B DPP   439     154.804  95.976  28.268  1.00  0.00           C
ATOM   4790  C2B DPP   439     157.054  96.576  32.468  1.00  0.00           C
ATOM   4791  C3B DPP   439     155.304  98.676  36.768  1.00  0.00           C
ATOM   4792  C4B DPP   439     153.104  96.576  40.318  1.00  0.00           C
ATOM   4793  NC3 DPP   440     184.104 166.526  15.118  1.00  0.00           N
ATOM   4794  PO4 DPP   440     183.504 168.226  20.168  1.00  0.00           P
ATOM   4795  GL1 DPP   440     182.104 169.726  23.968  1.00  0.00            
ATOM   4796  GL2 DPP   440     179.054 171.326  24.218  1.00  0.00            
ATOM   4797  C1A DPP   440     183.354 171.676  27.368  1.00  0.00           C
ATOM   4798  C2A DPP   440     185.754 173.726  29.768  1.00  0.00           C
ATOM   4799  C3A DPP   440     186.354 175.426  34.218  1.00  0.00           C
ATOM   4800  C4A DPP   440     186.504 175.926  38.168  1.00  0.00           C
ATOM   4801  C1B DPP   440     178.554 172.526  27.918  1.00  0.00           C
ATOM   4802  C2B DPP   440     180.804 173.776  31.718  1.00  0.00           C
ATOM   4803  C3B DPP   440     180.604 176.776  36.168  1.00  0.00           C
ATOM   4804  C4B DPP   440     179.454 180.726  36.568  1.00  0.00           C
ATOM   4805  NC3 DPP   441     106.804  93.576  27.068  1.00  0.00           N
ATOM   4806  PO4 DPP   441     105.854  97.876  27.368  1.00  0.00           P
ATOM   4807  GL1 DPP   441     104.054  98.776  31.518  1.00  0.00            
ATOM   4808  GL2 DPP   441     103.004 100.876  33.218  1.00  0.00            
ATOM   4809  C1A DPP   441     106.054  98.026  35.768  1.00  0.00           C
ATOM   4810  C2A DPP   441     107.504  97.126  40.568  1.00  0.00           C
ATOM   4811  C3A DPP   441     108.454  99.776  44.168  1.00  0.00           C
ATOM   4812  C4A DPP   441     110.654 102.126  47.068  1.00  0.00           C
ATOM   4813  C1B DPP   441     102.654 101.926  37.168  1.00  0.00           C
ATOM   4814  C2B DPP   441     104.054 100.826  41.468  1.00  0.00           C
ATOM   4815  C3B DPP   441     104.504 101.726  46.518  1.00  0.00           C
ATOM   4816  C4B DPP   441     106.404 103.776  50.018  1.00  0.00           C
ATOM   4817  NC3 DPP   442     162.454  42.726  17.118  1.00  0.00           N
ATOM   4818  PO4 DPP   442     165.804  45.176  18.068  1.00  0.00           P
ATOM   4819  GL1 DPP   442     166.554  47.926  21.318  1.00  0.00            
ATOM   4820  GL2 DPP   442     170.354  46.226  21.318  1.00  0.00            
ATOM   4821  C1A DPP   442     167.804  50.676  25.768  1.00  0.00           C
ATOM   4822  C2A DPP   442     166.354  51.526  30.568  1.00  0.00           C
ATOM   4823  C3A DPP   442     168.704  53.176  34.668  1.00  0.00           C
ATOM   4824  C4A DPP   442     172.854  55.626  36.618  1.00  0.00           C
ATOM   4825  C1B DPP   442     168.354  45.076  25.368  1.00  0.00           C
ATOM   4826  C2B DPP   442     167.204  46.326  28.518  1.00  0.00           C
ATOM   4827  C3B DPP   442     164.854  46.176  32.368  1.00  0.00           C
ATOM   4828  C4B DPP   442     163.954  49.626  34.368  1.00  0.00           C
ATOM   4829  NC3 DPP   443     155.854  75.576  15.718  1.00  0.00           N
ATOM   4830  PO4 DPP   443     154.254  80.476  16.168  1.00  0.00           P
ATOM   4831  GL1 DPP   443     154.704  82.276  19.768  1.00  0.00            
ATOM   4832  GL2 DPP   443     158.604  84.076  19.568  1.00  0.00            
ATOM   4833  C1A DPP   443     155.254  81.276  24.418  1.00  0.00           C
ATOM   4834  C2A DPP   443     155.354  81.276  28.718  1.00  0.00           C
ATOM   4835  C3A DPP   443     157.654  81.376  32.218  1.00  0.00           C
ATOM   4836  C4A DPP   443     158.804  78.726  35.168  1.00  0.00           C
ATOM   4837  C1B DPP   443     160.004  83.226  23.068  1.00  0.00           C
ATOM   4838  C2B DPP   443     163.604  83.426  26.268  1.00  0.00           C
ATOM   4839  C3B DPP   443     163.554  84.226  30.918  1.00  0.00           C
ATOM   4840  C4B DPP   443     161.654  84.176  33.918  1.00  0.00           C
ATOM   4841  NC3 DPP   444     180.754  84.426  16.968  1.00  0.00           N
ATOM   4842  PO4 DPP   444     183.104  88.976  16.418  1.00  0.00           P
ATOM   4843  GL1 DPP   444     181.004  88.426  20.068  1.00  0.00            
ATOM   4844  GL2 DPP   444     179.804  91.476  21.868  1.00  0.00            
ATOM   4845  C1A DPP   444     180.954  88.826  26.018  1.00  0.00           C
ATOM   4846  C2A DPP   444     181.854  89.976  29.868  1.00  0.00           C
ATOM   4847  C3A DPP   444     180.054  91.026  33.368  1.00  0.00           C
ATOM   4848  C4A DPP   444     176.754  93.076  35.968  1.00  0.00           C
ATOM   4849  C1B DPP   444     184.004  92.726  23.868  1.00  0.00           C
ATOM   4850  C2B DPP   444     185.404  93.626  28.468  1.00  0.00           C
ATOM   4851  C3B DPP   444     185.354  94.026  33.568  1.00  0.00           C
ATOM   4852  C4B DPP   444     187.554  93.126  37.368  1.00  0.00           C
ATOM   4853  NC3 DPP   445     199.454  50.276  15.068  1.00  0.00           N
ATOM   4854  PO4 DPP   445     195.504  47.926  14.418  1.00  0.00           P
ATOM   4855  GL1 DPP   445     195.154  47.626  18.318  1.00  0.00            
ATOM   4856  GL2 DPP   445     195.504  43.476  18.018  1.00  0.00            
ATOM   4857  C1A DPP   445     195.704  50.026  21.968  1.00  0.00           C
ATOM   4858  C2A DPP   445     196.454  49.276  26.918  1.00  0.00           C
ATOM   4859  C3A DPP   445     198.754  48.676  30.118  1.00  0.00           C
ATOM   4860  C4A DPP   445     199.604  49.326  34.618  1.00  0.00           C
ATOM   4861  C1B DPP   445     194.754  41.776  20.968  1.00  0.00           C
ATOM   4862  C2B DPP   445     193.604  38.226  22.618  1.00  0.00           C
ATOM   4863  C3B DPP   445     194.304  36.926  26.068  1.00  0.00           C
ATOM   4864  C4B DPP   445     199.304  37.426  28.168  1.00  0.00           C
ATOM   4865  NC3 DPP   446      11.254 178.926  18.118  1.00  0.00           N
ATOM   4866  PO4 DPP   446      11.904 174.726  20.968  1.00  0.00           P
ATOM   4867  GL1 DPP   446      11.054 172.626  27.168  1.00  0.00            
ATOM   4868  GL2 DPP   446      12.554 170.126  28.968  1.00  0.00            
ATOM   4869  C1A DPP   446      10.004 173.726  31.768  1.00  0.00           C
ATOM   4870  C2A DPP   446       8.704 175.376  36.368  1.00  0.00           C
ATOM   4871  C3A DPP   446       9.404 177.926  40.468  1.00  0.00           C
ATOM   4872  C4A DPP   446       9.054 179.526  45.168  1.00  0.00           C
ATOM   4873  C1B DPP   446       7.954 168.276  29.418  1.00  0.00           C
ATOM   4874  C2B DPP   446       6.454 166.326  33.168  1.00  0.00           C
ATOM   4875  C3B DPP   446       4.504 164.976  36.768  1.00  0.00           C
ATOM   4876  C4B DPP   446       6.054 164.426  40.968  1.00  0.00           C
ATOM   4877  NC3 DPP   447      71.554 114.376  24.718  1.00  0.00           N
ATOM   4878  PO4 DPP   447      75.904 116.076  26.618  1.00  0.00           P
ATOM   4879  GL1 DPP   447      77.154 114.076  30.718  1.00  0.00            
ATOM   4880  GL2 DPP   447      78.854 111.826  31.518  1.00  0.00            
ATOM   4881  C1A DPP   447      77.354 114.676  35.468  1.00  0.00           C
ATOM   4882  C2A DPP   447      78.954 112.826  39.418  1.00  0.00           C
ATOM   4883  C3A DPP   447      79.154 107.876  39.268  1.00  0.00           C
ATOM   4884  C4A DPP   447      82.254 103.626  38.818  1.00  0.00           C
ATOM   4885  C1B DPP   447      77.254 109.426  34.868  1.00  0.00           C
ATOM   4886  C2B DPP   447      74.204 109.776  37.668  1.00  0.00           C
ATOM   4887  C3B DPP   447      70.204 109.676  41.418  1.00  0.00           C
ATOM   4888  C4B DPP   447      65.554 109.426  41.368  1.00  0.00           C
ATOM   4889  NC3 DPP   448     138.704 155.426  22.168  1.00  0.00           N
ATOM   4890  PO4 DPP   448     143.104 154.326  23.118  1.00  0.00           P
ATOM   4891  GL1 DPP   448     145.054 156.776  26.918  1.00  0.00            
ATOM   4892  GL2 DPP   448     145.804 153.976  28.068  1.00  0.00            
ATOM   4893  C1A DPP   448     148.304 157.776  30.018  1.00  0.00           C
ATOM   4894  C2A DPP   448     149.554 159.326  34.568  1.00  0.00           C
ATOM   4895  C3A DPP   448     149.654 158.426  38.918  1.00  0.00           C
ATOM   4896  C4A DPP   448     149.454 157.876  43.318  1.00  0.00           C
ATOM   4897  C1B DPP   448     144.754 155.076  31.818  1.00  0.00           C
ATOM   4898  C2B DPP   448     145.654 155.726  35.968  1.00  0.00           C
ATOM   4899  C3B DPP   448     144.804 156.026  40.268  1.00  0.00           C
ATOM   4900  C4B DPP   448     142.304 158.526  42.968  1.00  0.00           C
ATOM   4901  NC3 DPP   449      26.404 173.476  21.368  1.00  0.00           N
ATOM   4902  PO4 DPP   449      24.654 178.076  20.818  1.00  0.00           P
ATOM   4903  GL1 DPP   449      26.204 178.626  25.568  1.00  0.00            
ATOM   4904  GL2 DPP   449      27.954 176.426  25.468  1.00  0.00            
ATOM   4905  C1A DPP   449      26.854 179.876  29.168  1.00  0.00           C
ATOM   4906  C2A DPP   449      26.054 177.776  33.118  1.00  0.00           C
ATOM   4907  C3A DPP   449      27.404 176.776  37.018  1.00  0.00           C
ATOM   4908  C4A DPP   449      27.804 177.826  41.918  1.00  0.00           C
ATOM   4909  C1B DPP   449      31.204 175.976  28.968  1.00  0.00           C
ATOM   4910  C2B DPP   449      30.954 176.726  32.068  1.00  0.00           C
ATOM   4911  C3B DPP   449      33.104 175.776  35.268  1.00  0.00           C
ATOM   4912  C4B DPP   449      31.654 175.026  39.918  1.00  0.00           C
ATOM   4913  NC3 DPP   450     183.154 162.376  20.318  1.00  0.00           N
ATOM   4914  PO4 DPP   450     185.904 160.526  22.918  1.00  0.00           P
ATOM   4915  GL1 DPP   450     186.454 160.176  26.968  1.00  0.00            
ATOM   4916  GL2 DPP   450     190.054 159.726  26.618  1.00  0.00            
ATOM   4917  C1A DPP   450     187.554 157.226  30.268  1.00  0.00           C
ATOM   4918  C2A DPP   450     189.754 155.076  33.418  1.00  0.00           C
ATOM   4919  C3A DPP   450     189.654 155.226  37.318  1.00  0.00           C
ATOM   4920  C4A DPP   450     190.554 152.926  40.268  1.00  0.00           C
ATOM   4921  C1B DPP   450     188.604 164.726  28.868  1.00  0.00           C
ATOM   4922  C2B DPP   450     190.104 164.976  32.968  1.00  0.00           C
ATOM   4923  C3B DPP   450     191.004 163.176  37.518  1.00  0.00           C
ATOM   4924  C4B DPP   450     188.104 160.076  39.518  1.00  0.00           C
ATOM   4925  NC3 DPP   451      73.604 214.726  13.118  1.00  0.00           N
ATOM   4926  PO4 DPP   451      71.654 211.226  12.268  1.00  0.00           P
ATOM   4927  GL1 DPP   451      70.554 211.726  16.968  1.00  0.00            
ATOM   4928  GL2 DPP   451      69.404 212.576  19.718  1.00  0.00            
ATOM   4929  C1A DPP   451      73.404 210.926  20.968  1.00  0.00           C
ATOM   4930  C2A DPP   451      74.754 210.326  24.768  1.00  0.00           C
ATOM   4931  C3A DPP   451      72.554 209.276  29.218  1.00  0.00           C
ATOM   4932  C4A DPP   451      68.804 209.076  30.618  1.00  0.00           C
ATOM   4933  C1B DPP   451      69.754 213.026  24.618  1.00  0.00           C
ATOM   4934  C2B DPP   451      72.254 213.776  27.368  1.00  0.00           C
ATOM   4935  C3B DPP   451      74.504 217.076  28.368  1.00  0.00           C
ATOM   4936  C4B DPP   451      73.704 218.876  32.918  1.00  0.00           C
ATOM   4937  NC3 DPP   452     178.304  57.076  17.018  1.00  0.00           N
ATOM   4938  PO4 DPP   452     175.354  56.226  19.168  1.00  0.00           P
ATOM   4939  GL1 DPP   452     177.154  56.376  22.268  1.00  0.00            
ATOM   4940  GL2 DPP   452     180.004  55.126  21.618  1.00  0.00            
ATOM   4941  C1A DPP   452     175.854  56.476  25.618  1.00  0.00           C
ATOM   4942  C2A DPP   452     175.904  55.276  29.818  1.00  0.00           C
ATOM   4943  C3A DPP   452     173.954  52.176  33.368  1.00  0.00           C
ATOM   4944  C4A DPP   452     172.254  49.726  37.818  1.00  0.00           C
ATOM   4945  C1B DPP   452     180.054  54.126  25.768  1.00  0.00           C
ATOM   4946  C2B DPP   452     181.054  53.376  29.668  1.00  0.00           C
ATOM   4947  C3B DPP   452     182.604  53.026  33.718  1.00  0.00           C
ATOM   4948  C4B DPP   452     185.604  50.576  35.418  1.00  0.00           C
ATOM   4949  NC3 DPP   453      45.754  -1.524  14.368  1.00  0.00           N
ATOM   4950  PO4 DPP   453      45.854   3.976  13.118  1.00  0.00           P
ATOM   4951  GL1 DPP   453      46.104   2.326  17.818  1.00  0.00            
ATOM   4952  GL2 DPP   453      43.304   3.026  19.068  1.00  0.00            
ATOM   4953  C1A DPP   453      46.604   4.226  22.618  1.00  0.00           C
ATOM   4954  C2A DPP   453      46.404   4.976  27.218  1.00  0.00           C
ATOM   4955  C3A DPP   453      46.954   8.126  30.718  1.00  0.00           C
ATOM   4956  C4A DPP   453      50.304   7.626  34.768  1.00  0.00           C
ATOM   4957  C1B DPP   453      41.954   1.526  22.568  1.00  0.00           C
ATOM   4958  C2B DPP   453      41.704   4.176  25.768  1.00  0.00           C
ATOM   4959  C3B DPP   453      39.454   7.126  28.968  1.00  0.00           C
ATOM   4960  C4B DPP   453      38.604  11.576  31.618  1.00  0.00           C
ATOM   4961  NC3 DPP   454     194.054 104.376  18.318  1.00  0.00           N
ATOM   4962  PO4 DPP   454     195.304 100.226  17.718  1.00  0.00           P
ATOM   4963  GL1 DPP   454     194.504 100.476  22.268  1.00  0.00            
ATOM   4964  GL2 DPP   454     196.154 103.226  22.768  1.00  0.00            
ATOM   4965  C1A DPP   454     192.904 100.176  26.368  1.00  0.00           C
ATOM   4966  C2A DPP   454     192.654 100.326  31.118  1.00  0.00           C
ATOM   4967  C3A DPP   454     195.204 100.576  34.768  1.00  0.00           C
ATOM   4968  C4A DPP   454     197.204 100.726  39.418  1.00  0.00           C
ATOM   4969  C1B DPP   454     198.504  99.526  25.218  1.00  0.00           C
ATOM   4970  C2B DPP   454     201.354  99.026  29.468  1.00  0.00           C
ATOM   4971  C3B DPP   454     204.154 101.476  33.318  1.00  0.00           C
ATOM   4972  C4B DPP   454     205.404 100.826  38.118  1.00  0.00           C
ATOM   4973  NC3 DPP   455     166.604 215.026  14.968  1.00  0.00           N
ATOM   4974  PO4 DPP   455     165.954 211.476  14.618  1.00  0.00           P
ATOM   4975  GL1 DPP   455     166.704 212.126  18.768  1.00  0.00            
ATOM   4976  GL2 DPP   455     169.104 211.226  20.068  1.00  0.00            
ATOM   4977  C1A DPP   455     165.554 211.276  23.468  1.00  0.00           C
ATOM   4978  C2A DPP   455     166.004 213.026  28.018  1.00  0.00           C
ATOM   4979  C3A DPP   455     163.604 214.976  30.118  1.00  0.00           C
ATOM   4980  C4A DPP   455     162.404 214.926  34.968  1.00  0.00           C
ATOM   4981  C1B DPP   455     170.154 212.626  24.418  1.00  0.00           C
ATOM   4982  C2B DPP   455     171.604 211.576  27.268  1.00  0.00           C
ATOM   4983  C3B DPP   455     169.854 211.726  31.018  1.00  0.00           C
ATOM   4984  C4B DPP   455     172.604 210.126  35.018  1.00  0.00           C
ATOM   4985  NC3 DPP   456     152.204  31.326  12.968  1.00  0.00           N
ATOM   4986  PO4 DPP   456     152.754  35.926  13.818  1.00  0.00           P
ATOM   4987  GL1 DPP   456     153.654  37.376  16.768  1.00  0.00            
ATOM   4988  GL2 DPP   456     156.104  36.376  17.618  1.00  0.00            
ATOM   4989  C1A DPP   456     150.754  37.176  20.068  1.00  0.00           C
ATOM   4990  C2A DPP   456     148.604  38.476  22.768  1.00  0.00           C
ATOM   4991  C3A DPP   456     146.404  39.926  26.418  1.00  0.00           C
ATOM   4992  C4A DPP   456     146.104  43.326  29.618  1.00  0.00           C
ATOM   4993  C1B DPP   456     155.154  35.376  21.318  1.00  0.00           C
ATOM   4994  C2B DPP   456     154.204  37.476  25.418  1.00  0.00           C
ATOM   4995  C3B DPP   456     150.604  37.326  27.618  1.00  0.00           C
ATOM   4996  C4B DPP   456     149.004  39.226  31.418  1.00  0.00           C
ATOM   4997  NC3 DPP   457      37.454  92.376  22.668  1.00  0.00           N
ATOM   4998  PO4 DPP   457      41.604  94.476  22.718  1.00  0.00           P
ATOM   4999  GL1 DPP   457      42.104  94.276  27.068  1.00  0.00            
ATOM   5000  GL2 DPP   457      43.154  91.576  28.918  1.00  0.00            
ATOM   5001  C1A DPP   457      39.354  96.126  30.268  1.00  0.00           C
ATOM   5002  C2A DPP   457      37.054  99.876  31.568  1.00  0.00           C
ATOM   5003  C3A DPP   457      35.704 103.226  33.718  1.00  0.00           C
ATOM   5004  C4A DPP   457      34.154 105.376  37.218  1.00  0.00           C
ATOM   5005  C1B DPP   457      43.954  93.326  32.268  1.00  0.00           C
ATOM   5006  C2B DPP   457      42.654  96.826  33.918  1.00  0.00           C
ATOM   5007  C3B DPP   457      40.804  99.376  36.118  1.00  0.00           C
ATOM   5008  C4B DPP   457      39.354 103.826  37.118  1.00  0.00           C
ATOM   5009  NC3 DPP   458     196.904  61.076  13.418  1.00  0.00           N
ATOM   5010  PO4 DPP   458     196.404  57.026  12.018  1.00  0.00           P
ATOM   5011  GL1 DPP   458     197.204  57.026  16.768  1.00  0.00            
ATOM   5012  GL2 DPP   458     198.704  54.826  16.618  1.00  0.00            
ATOM   5013  C1A DPP   458     194.604  55.826  20.518  1.00  0.00           C
ATOM   5014  C2A DPP   458     195.504  54.426  24.318  1.00  0.00           C
ATOM   5015  C3A DPP   458     196.354  54.876  28.818  1.00  0.00           C
ATOM   5016  C4A DPP   458     198.304  54.026  32.118  1.00  0.00           C
ATOM   5017  C1B DPP   458     199.754  55.626  21.418  1.00  0.00           C
ATOM   5018  C2B DPP   458     200.254  57.076  26.018  1.00  0.00           C
ATOM   5019  C3B DPP   458     202.004  57.176  29.718  1.00  0.00           C
ATOM   5020  C4B DPP   458     202.804  57.126  34.418  1.00  0.00           C
ATOM   5021  NC3 DPP   459     172.454 172.326  13.168  1.00  0.00           N
ATOM   5022  PO4 DPP   459     175.304 172.226  16.818  1.00  0.00           P
ATOM   5023  GL1 DPP   459     174.904 172.476  21.368  1.00  0.00            
ATOM   5024  GL2 DPP   459     172.154 171.076  21.968  1.00  0.00            
ATOM   5025  C1A DPP   459     173.904 172.626  26.068  1.00  0.00           C
ATOM   5026  C2A DPP   459     172.454 172.326  29.718  1.00  0.00           C
ATOM   5027  C3A DPP   459     172.404 172.676  34.668  1.00  0.00           C
ATOM   5028  C4A DPP   459     170.154 173.026  38.518  1.00  0.00           C
ATOM   5029  C1B DPP   459     168.954 172.126  25.818  1.00  0.00           C
ATOM   5030  C2B DPP   459     167.854 171.326  30.168  1.00  0.00           C
ATOM   5031  C3B DPP   459     166.904 169.926  35.068  1.00  0.00           C
ATOM   5032  C4B DPP   459     167.654 168.476  39.168  1.00  0.00           C
ATOM   5033  NC3 DPP   460     164.654 127.626  16.968  1.00  0.00           N
ATOM   5034  PO4 DPP   460     162.354 130.426  20.218  1.00  0.00           P
ATOM   5035  GL1 DPP   460     163.104 129.876  25.568  1.00  0.00            
ATOM   5036  GL2 DPP   460     165.754 129.226  26.818  1.00  0.00            
ATOM   5037  C1A DPP   460     163.554 133.076  29.318  1.00  0.00           C
ATOM   5038  C2A DPP   460     163.854 133.776  32.868  1.00  0.00           C
ATOM   5039  C3A DPP   460     164.804 134.726  36.368  1.00  0.00           C
ATOM   5040  C4A DPP   460     164.754 131.876  40.118  1.00  0.00           C
ATOM   5041  C1B DPP   460     168.754 132.726  28.168  1.00  0.00           C
ATOM   5042  C2B DPP   460     169.604 133.726  32.768  1.00  0.00           C
ATOM   5043  C3B DPP   460     169.704 137.076  34.568  1.00  0.00           C
ATOM   5044  C4B DPP   460     167.354 139.776  35.968  1.00  0.00           C
ATOM   5045  NC3 DPP   461     125.254  78.476  18.018  1.00  0.00           N
ATOM   5046  PO4 DPP   461     123.554  79.676  21.968  1.00  0.00           P
ATOM   5047  GL1 DPP   461     125.154  78.326  25.768  1.00  0.00            
ATOM   5048  GL2 DPP   461     128.104  78.726  27.168  1.00  0.00            
ATOM   5049  C1A DPP   461     125.204  74.626  28.268  1.00  0.00           C
ATOM   5050  C2A DPP   461     124.654  71.676  32.068  1.00  0.00           C
ATOM   5051  C3A DPP   461     127.054  70.776  35.168  1.00  0.00           C
ATOM   5052  C4A DPP   461     129.304  69.426  38.618  1.00  0.00           C
ATOM   5053  C1B DPP   461     129.704  77.326  30.268  1.00  0.00           C
ATOM   5054  C2B DPP   461     127.854  75.526  32.968  1.00  0.00           C
ATOM   5055  C3B DPP   461     129.854  74.826  37.518  1.00  0.00           C
ATOM   5056  C4B DPP   461     132.254  73.326  41.018  1.00  0.00           C
ATOM   5057  NC3 DPP   462     126.304 181.726  17.368  1.00  0.00           N
ATOM   5058  PO4 DPP   462     128.754 179.526  19.618  1.00  0.00           P
ATOM   5059  GL1 DPP   462     131.654 178.576  21.768  1.00  0.00            
ATOM   5060  GL2 DPP   462     131.404 176.176  23.668  1.00  0.00            
ATOM   5061  C1A DPP   462     133.454 180.126  25.868  1.00  0.00           C
[truncated: 3,972,685 more chars]
