# Supplementary material for: Data showing the lipid conformations and membrane binding behaviors of beta-amyloid fibrils in phase-separated cholesterol-enriched lipid domains with and without glycolipid and oxidized cholesterol from coarse-grained molecular dynamics simulations
Source: Data Brief. 2020 Apr 19;30:105496. doi: 10.1016/j.dib.2020.105496 (PMC7186522; doi:10.1016/j.dib.2020.105496)
Supplement: Supplementary file 1 [file mmc1.zip › Supplementary-Data/S08-12/C1-ABCDE-2.pdb]

TITLE     C1-ABCDE system t= 19800600.00000
REMARK    THIS IS A SIMULATION BOX
CRYST1  222.231  223.956  130.261  90.00  90.00  90.00 P 1           1
MODEL        1
ATOM      1  BB  LEU     1     126.346 113.703  72.502  1.00  0.00           B
ATOM      2  SC1 LEU     1     128.096 112.553  70.902  1.00  0.00           S
ATOM      3  BB  VAL     2     124.396 110.903  74.302  1.00  0.00           B
ATOM      4  SC1 VAL     2     124.196 109.803  75.902  1.00  0.00           S
ATOM      5  BB  PHE     3     121.696 110.253  71.752  1.00  0.00           B
ATOM      6  SC1 PHE     3     122.196 110.753  68.402  1.00  0.00           S
ATOM      7  SC2 PHE     3     124.196 109.703  69.252  1.00  0.00           S
ATOM      8  SC3 PHE     3     124.346 111.703  67.902  1.00  0.00           S
ATOM      9  BB  PHE     4     118.146 109.303  72.602  1.00  0.00           B
ATOM     10  SC1 PHE     4     117.346 108.053  75.402  1.00  0.00           S
ATOM     11  SC2 PHE     4     119.446 109.153  75.802  1.00  0.00           S
ATOM     12  SC3 PHE     4     118.196 108.203  77.602  1.00  0.00           S
ATOM     13  BB  ALA     5     116.046 107.903  69.702  1.00  0.00           B
ATOM     14  BB  GLU     6     113.846 104.903  70.252  1.00  0.00           B
ATOM     15  SC1 GLU     6     115.846 103.153  70.352  1.00  0.00           S
ATOM     16  BB  ASP     7     110.646 102.803  69.802  1.00  0.00           B
ATOM     17  SC1 ASP     7     111.596 101.403  67.902  1.00  0.00           S
ATOM     18  BB  VAL     8     108.496 101.553  72.702  1.00  0.00           B
ATOM     19  SC1 VAL     8     109.096 102.003  74.552  1.00  0.00           S
ATOM     20  BB  GLY     9     105.146 100.403  71.702  1.00  0.00           B
ATOM     21  BB  SER    10     104.246  97.103  73.152  1.00  0.00           B
ATOM     22  SC1 SER    10     103.346  96.553  74.802  1.00  0.00           S
ATOM     23  BB  ASN    11     104.346  95.553  69.752  1.00  0.00           B
ATOM     24  SC1 ASN    11     106.146  93.903  69.302  1.00  0.00           S
ATOM     25  BB  LYS    12     101.996  96.153  66.852  1.00  0.00           B
ATOM     26  SC1 LYS    12     100.396  94.503  66.552  1.00  0.00           S
ATOM     27  SC2 LYS    12      97.896  92.753  66.852  1.00  0.00           S
ATOM     28  BB  GLY    13     105.046  96.703  64.702  1.00  0.00           B
ATOM     29  BB  ALA    14     103.146  96.053  61.452  1.00  0.00           B
ATOM     30  BB  ILE    15     104.696  96.703  58.052  1.00  0.00           B
ATOM     31  SC1 ILE    15     104.046  96.703  55.852  1.00  0.00           S
ATOM     32  BB  ILE    16     107.446  98.903  59.302  1.00  0.00           B
ATOM     33  SC1 ILE    16     107.446 100.753  57.552  1.00  0.00           S
ATOM     34  BB  GLY    17     109.646 100.853  61.802  1.00  0.00           B
ATOM     35  BB  LEU    18     112.696 102.153  60.052  1.00  0.00           B
ATOM     36  SC1 LEU    18     112.896 103.403  57.752  1.00  0.00           S
ATOM     37  BB  MET    19     115.196 104.503  61.852  1.00  0.00           B
ATOM     38  SC1 MET    19     116.046 104.503  64.952  1.00  0.00           S
ATOM     39  BB  VAL    20     117.696 106.853  60.102  1.00  0.00           B
ATOM     40  SC1 VAL    20     118.146 106.653  58.152  1.00  0.00           S
ATOM     41  BB  GLY    21     120.246 108.103  62.652  1.00  0.00           B
ATOM     42  BB  GLY    22     123.696 108.303  64.202  1.00  0.00           B
ATOM     43  BB  VAL    23     126.096 109.953  61.802  1.00  0.00           B
ATOM     44  SC1 VAL    23     126.646 109.153  60.102  1.00  0.00           S
ATOM     45  BB  VAL    24     128.896 110.903  64.252  1.00  0.00           B
ATOM     46  SC1 VAL    24     129.046 111.403  66.152  1.00  0.00           S
ATOM     47  BB  ILE    25     130.696 113.353  62.002  1.00  0.00           B
ATOM     48  SC1 ILE    25     130.196 112.803  59.602  1.00  0.00           S
ATOM     49  BB  ALA    26     133.346 114.953  64.352  1.00  0.00           B
ATOM     50  BB  LEU    27     124.296 117.603  74.702  1.00  0.00           B
ATOM     51  SC1 LEU    27     125.846 118.303  76.702  1.00  0.00           S
ATOM     52  BB  VAL    28     121.796 114.803  75.502  1.00  0.00           B
ATOM     53  SC1 VAL    28     120.996 113.653  77.002  1.00  0.00           S
ATOM     54  BB  PHE    29     119.696 114.003  72.452  1.00  0.00           B
ATOM     55  SC1 PHE    29     122.346 114.903  70.502  1.00  0.00           S
ATOM     56  SC2 PHE    29     120.196 115.103  69.502  1.00  0.00           S
ATOM     57  SC3 PHE    29     122.146 115.803  68.302  1.00  0.00           S
ATOM     58  BB  PHE    30     116.196 112.553  72.752  1.00  0.00           B
ATOM     59  SC1 PHE    30     114.146 111.653  75.652  1.00  0.00           S
ATOM     60  SC2 PHE    30     116.246 112.753  76.002  1.00  0.00           S
ATOM     61  SC3 PHE    30     114.896 112.103  77.902  1.00  0.00           S
ATOM     62  BB  ALA    31     113.696 110.803  70.552  1.00  0.00           B
ATOM     63  BB  GLU    32     111.296 108.603  72.552  1.00  0.00           B
ATOM     64  SC1 GLU    32     112.746 107.103  75.252  1.00  0.00           S
ATOM     65  BB  ASP    33     108.496 106.653  70.952  1.00  0.00           B
ATOM     66  SC1 ASP    33     107.346 105.903  68.802  1.00  0.00           S
ATOM     67  BB  VAL    34     106.096 106.403  73.902  1.00  0.00           B
ATOM     68  SC1 VAL    34     106.046 105.553  75.752  1.00  0.00           S
ATOM     69  BB  GLY    35     104.046 103.803  71.952  1.00  0.00           B
ATOM     70  BB  SER    36     101.246 101.403  72.502  1.00  0.00           B
ATOM     71  SC1 SER    36      99.846 100.953  73.802  1.00  0.00           S
ATOM     72  BB  ASN    37     101.046  98.753  69.752  1.00  0.00           B
ATOM     73  SC1 ASN    37      99.146  97.253  70.352  1.00  0.00           S
ATOM     74  BB  LYS    38     101.396 101.353  67.002  1.00  0.00           B
ATOM     75  SC1 LYS    38     103.546 102.003  66.702  1.00  0.00           S
ATOM     76  SC2 LYS    38     106.646 100.853  67.002  1.00  0.00           S
ATOM     77  BB  GLY    39     101.396  98.953  64.202  1.00  0.00           B
ATOM     78  BB  ALA    40     100.196  99.103  60.552  1.00  0.00           B
ATOM     79  BB  ILE    41     101.646 101.053  57.602  1.00  0.00           B
ATOM     80  SC1 ILE    41     101.146 101.153  55.302  1.00  0.00           S
ATOM     81  BB  ILE    42     103.946 103.353  59.452  1.00  0.00           B
ATOM     82  SC1 ILE    42     103.696 102.453  61.552  1.00  0.00           S
ATOM     83  BB  GLY    43     107.346 105.053  59.002  1.00  0.00           B
ATOM     84  BB  LEU    44     109.896 106.703  61.202  1.00  0.00           B
ATOM     85  SC1 LEU    44     110.996 105.303  63.202  1.00  0.00           S
ATOM     86  BB  MET    45     112.946 108.403  59.952  1.00  0.00           B
ATOM     87  SC1 MET    45     113.546 108.303  57.002  1.00  0.00           S
ATOM     88  BB  VAL    46     115.446 109.953  62.352  1.00  0.00           B
ATOM     89  SC1 VAL    46     115.246 109.003  64.102  1.00  0.00           S
ATOM     90  BB  GLY    47     118.396 112.153  61.852  1.00  0.00           B
ATOM     91  BB  GLY    48     121.546 112.603  63.852  1.00  0.00           B
ATOM     92  BB  VAL    49     123.946 114.403  61.552  1.00  0.00           B
ATOM     93  SC1 VAL    49     124.446 114.253  59.652  1.00  0.00           S
ATOM     94  BB  VAL    50     126.446 116.003  63.852  1.00  0.00           B
ATOM     95  SC1 VAL    50     126.196 115.353  65.752  1.00  0.00           S
ATOM     96  BB  ILE    51     128.596 118.403  61.702  1.00  0.00           B
ATOM     97  SC1 ILE    51     127.746 118.003  59.702  1.00  0.00           S
ATOM     98  BB  ALA    52     130.646 119.853  64.502  1.00  0.00           B
ATOM     99  BB  LEU    53     121.996 119.753  72.202  1.00  0.00           B
ATOM    100  SC1 LEU    53     120.796 120.053  69.852  1.00  0.00           S
ATOM    101  BB  VAL    54     119.196 118.703  74.652  1.00  0.00           B
ATOM    102  SC1 VAL    54     118.446 118.003  76.352  1.00  0.00           S
ATOM    103  BB  PHE    55     116.546 117.403  72.252  1.00  0.00           B
ATOM    104  SC1 PHE    55     116.596 117.153  68.952  1.00  0.00           S
ATOM    105  SC2 PHE    55     114.246 116.953  69.502  1.00  0.00           S
ATOM    106  SC3 PHE    55     115.246 115.453  67.902  1.00  0.00           S
ATOM    107  BB  PHE    56     113.596 116.453  74.352  1.00  0.00           B
ATOM    108  SC1 PHE    56     111.846 115.553  77.052  1.00  0.00           S
ATOM    109  SC2 PHE    56     113.796 116.853  77.352  1.00  0.00           S
ATOM    110  SC3 PHE    56     112.496 116.153  79.252  1.00  0.00           S
ATOM    111  BB  ALA    57     111.446 114.103  72.102  1.00  0.00           B
ATOM    112  BB  GLU    58     108.796 112.603  74.302  1.00  0.00           B
ATOM    113  SC1 GLU    58     109.146 111.653  76.902  1.00  0.00           S
ATOM    114  BB  ASP    59     106.046 111.353  72.002  1.00  0.00           B
ATOM    115  SC1 ASP    59     106.946 111.553  69.652  1.00  0.00           S
ATOM    116  BB  VAL    60     103.046 109.803  73.802  1.00  0.00           B
ATOM    117  SC1 VAL    60     102.996 109.503  75.802  1.00  0.00           S
ATOM    118  BB  GLY    61     100.146 108.253  71.952  1.00  0.00           B
ATOM    119  BB  SER    62      97.796 105.253  72.602  1.00  0.00           B
ATOM    120  SC1 SER    62      96.696 105.103  74.202  1.00  0.00           S
ATOM    121  BB  ASN    63      98.546 103.053  69.702  1.00  0.00           B
ATOM    122  SC1 ASN    63      96.846 101.303  69.552  1.00  0.00           S
ATOM    123  BB  LYS    64      98.946 105.353  66.702  1.00  0.00           B
ATOM    124  SC1 LYS    64     101.446 106.203  67.102  1.00  0.00           S
ATOM    125  SC2 LYS    64     103.246 107.703  68.452  1.00  0.00           S
ATOM    126  BB  GLY    65      99.096 102.753  63.902  1.00  0.00           B
ATOM    127  BB  ALA    66      97.196 103.353  60.702  1.00  0.00           B
ATOM    128  BB  ILE    67      99.196 105.153  57.952  1.00  0.00           B
ATOM    129  SC1 ILE    67      99.496 106.003  55.652  1.00  0.00           S
ATOM    130  BB  ILE    68     101.696 107.053  59.952  1.00  0.00           B
ATOM    131  SC1 ILE    68     101.196 107.153  62.102  1.00  0.00           S
ATOM    132  BB  GLY    69     104.846 109.003  59.402  1.00  0.00           B
ATOM    133  BB  LEU    70     107.746 110.603  61.252  1.00  0.00           B
ATOM    134  SC1 LEU    70     108.296 110.253  63.802  1.00  0.00           S
ATOM    135  BB  MET    71     111.096 112.153  60.302  1.00  0.00           B
ATOM    136  SC1 MET    71     112.446 113.753  58.202  1.00  0.00           S
ATOM    137  BB  VAL    72     113.246 113.003  63.252  1.00  0.00           B
ATOM    138  SC1 VAL    72     112.446 113.003  65.052  1.00  0.00           S
ATOM    139  BB  GLY    73     115.496 115.953  62.402  1.00  0.00           B
ATOM    140  BB  GLY    74     118.696 116.103  64.552  1.00  0.00           B
ATOM    141  BB  VAL    75     120.946 117.603  61.802  1.00  0.00           B
ATOM    142  SC1 VAL    75     120.096 117.053  60.102  1.00  0.00           S
ATOM    143  BB  VAL    76     123.096 119.903  63.852  1.00  0.00           B
ATOM    144  SC1 VAL    76     123.546 119.953  65.802  1.00  0.00           S
ATOM    145  BB  ILE    77     125.046 122.003  61.402  1.00  0.00           B
ATOM    146  SC1 ILE    77     123.546 122.153  59.502  1.00  0.00           S
ATOM    147  BB  ALA    78     127.896 123.903  63.052  1.00  0.00           B
ATOM    148  BB  LEU    79     118.496 124.853  73.152  1.00  0.00           B
ATOM    149  SC1 LEU    79     119.496 125.853  70.902  1.00  0.00           S
ATOM    150  BB  VAL    80     116.246 122.603  75.252  1.00  0.00           B
ATOM    151  SC1 VAL    80     115.746 121.953  77.102  1.00  0.00           S
ATOM    152  BB  PHE    81     114.146 121.103  72.452  1.00  0.00           B
ATOM    153  SC1 PHE    81     114.346 121.353  69.302  1.00  0.00           S
ATOM    154  SC2 PHE    81     116.396 121.953  70.352  1.00  0.00           S
ATOM    155  SC3 PHE    81     116.046 122.453  68.002  1.00  0.00           S
ATOM    156  BB  PHE    82     110.746 119.853  73.302  1.00  0.00           B
ATOM    157  SC1 PHE    82     110.996 121.203  76.552  1.00  0.00           S
ATOM    158  SC2 PHE    82     109.646 119.203  76.502  1.00  0.00           S
ATOM    159  SC3 PHE    82     110.546 120.053  78.602  1.00  0.00           S
ATOM    160  BB  ALA    83     108.746 117.503  71.152  1.00  0.00           B
ATOM    161  BB  GLU    84     105.596 116.153  72.802  1.00  0.00           B
ATOM    162  SC1 GLU    84     105.296 115.953  75.802  1.00  0.00           S
ATOM    163  BB  ASP    85     102.746 114.103  71.452  1.00  0.00           B
ATOM    164  SC1 ASP    85     101.946 112.753  69.452  1.00  0.00           S
ATOM    165  BB  VAL    86      99.796 113.603  73.802  1.00  0.00           B
ATOM    166  SC1 VAL    86      99.346 113.903  75.752  1.00  0.00           S
ATOM    167  BB  GLY    87      97.346 111.503  71.952  1.00  0.00           B
ATOM    168  BB  SER    88      94.346 109.253  71.702  1.00  0.00           B
ATOM    169  SC1 SER    88      93.296 108.753  73.252  1.00  0.00           S
ATOM    170  BB  ASN    89      95.496 106.703  69.052  1.00  0.00           B
ATOM    171  SC1 ASN    89      93.846 104.803  69.302  1.00  0.00           S
ATOM    172  BB  LYS    90      96.646 108.953  66.252  1.00  0.00           B
ATOM    173  SC1 LYS    90      98.096 110.653  67.452  1.00  0.00           S
ATOM    174  SC2 LYS    90      97.846 113.803  67.752  1.00  0.00           S
ATOM    175  BB  GLY    91      96.196 106.503  63.402  1.00  0.00           B
ATOM    176  BB  ALA    92      95.046 107.953  60.152  1.00  0.00           B
ATOM    177  BB  ILE    93      96.846 109.953  57.552  1.00  0.00           B
ATOM    178  SC1 ILE    93      96.296 111.503  56.202  1.00  0.00           S
ATOM    179  BB  ILE    94      99.396 111.253  60.102  1.00  0.00           B
ATOM    180  SC1 ILE    94      98.446 111.103  62.002  1.00  0.00           S
ATOM    181  BB  GLY    95     102.496 113.353  59.452  1.00  0.00           B
ATOM    182  BB  LEU    96     104.896 113.553  62.452  1.00  0.00           B
ATOM    183  SC1 LEU    96     103.646 111.853  64.002  1.00  0.00           S
ATOM    184  BB  MET    97     107.496 116.303  61.502  1.00  0.00           B
ATOM    185  SC1 MET    97     109.546 117.603  59.752  1.00  0.00           S
ATOM    186  BB  VAL    98     109.746 116.703  64.452  1.00  0.00           B
ATOM    187  SC1 VAL    98     109.746 116.553  66.452  1.00  0.00           S
ATOM    188  BB  GLY    99     112.046 119.503  63.452  1.00  0.00           B
ATOM    189  BB  GLY   100     115.546 119.103  64.652  1.00  0.00           B
ATOM    190  BB  VAL   101     118.396 121.103  63.052  1.00  0.00           B
ATOM    191  SC1 VAL   101     117.846 121.503  61.202  1.00  0.00           S
ATOM    192  BB  VAL   102     120.796 123.503  64.752  1.00  0.00           B
ATOM    193  SC1 VAL   102     121.396 124.053  66.602  1.00  0.00           S
ATOM    194  BB  ILE   103     122.096 126.303  62.602  1.00  0.00           B
ATOM    195  SC1 ILE   103     120.396 125.853  60.902  1.00  0.00           S
ATOM    196  BB  ALA   104     125.546 127.653  63.502  1.00  0.00           B
ATOM    197  BB  LEU   105     115.496 128.753  74.602  1.00  0.00           B
ATOM    198  SC1 LEU   105     113.996 130.903  74.002  1.00  0.00           S
ATOM    199  BB  VAL   106     113.146 126.103  75.902  1.00  0.00           B
ATOM    200  SC1 VAL   106     111.896 125.403  77.352  1.00  0.00           S
ATOM    201  BB  PHE   107     111.746 124.803  72.552  1.00  0.00           B
ATOM    202  SC1 PHE   107     111.796 127.403  70.702  1.00  0.00           S
ATOM    203  SC2 PHE   107     113.096 125.853  69.402  1.00  0.00           S
ATOM    204  SC3 PHE   107     111.796 127.503  68.302  1.00  0.00           S
ATOM    205  BB  PHE   108     108.246 123.253  72.452  1.00  0.00           B
ATOM    206  SC1 PHE   108     106.846 125.953  74.102  1.00  0.00           S
ATOM    207  SC2 PHE   108     107.696 124.153  75.502  1.00  0.00           S
ATOM    208  SC3 PHE   108     106.046 125.703  76.352  1.00  0.00           S
ATOM    209  BB  ALA   109     106.196 120.553  70.902  1.00  0.00           B
ATOM    210  BB  GLU   110     102.396 120.453  71.852  1.00  0.00           B
ATOM    211  SC1 GLU   110     102.596 122.453  74.402  1.00  0.00           S
ATOM    212  BB  ASP   111     100.496 117.703  70.102  1.00  0.00           B
ATOM    213  SC1 ASP   111      99.496 118.253  67.852  1.00  0.00           S
ATOM    214  BB  VAL   112      97.546 116.803  72.152  1.00  0.00           B
ATOM    215  SC1 VAL   112      96.896 118.553  72.952  1.00  0.00           S
ATOM    216  BB  GLY   113      94.646 114.403  71.602  1.00  0.00           B
ATOM    217  BB  SER   114      91.246 112.803  71.352  1.00  0.00           B
ATOM    218  SC1 SER   114      90.146 112.903  72.952  1.00  0.00           S
ATOM    219  BB  ASN   115      91.446 110.253  68.602  1.00  0.00           B
ATOM    220  SC1 ASN   115      89.096 109.853  67.902  1.00  0.00           S
ATOM    221  BB  LYS   116      93.096 112.853  66.402  1.00  0.00           B
ATOM    222  SC1 LYS   116      93.596 115.203  65.552  1.00  0.00           S
ATOM    223  SC2 LYS   116      95.546 116.753  64.552  1.00  0.00           S
ATOM    224  BB  GLY   117      93.546 110.903  63.202  1.00  0.00           B
ATOM    225  BB  ALA   118      92.096 111.303  59.752  1.00  0.00           B
ATOM    226  BB  ILE   119      93.696 114.703  59.102  1.00  0.00           B
ATOM    227  SC1 ILE   119      93.496 115.603  57.302  1.00  0.00           S
ATOM    228  BB  ILE   120      97.346 115.053  60.002  1.00  0.00           B
ATOM    229  SC1 ILE   120      98.346 116.503  58.602  1.00  0.00           S
ATOM    230  BB  GLY   121      99.846 115.553  62.902  1.00  0.00           B
ATOM    231  BB  LEU   122     102.546 118.153  63.002  1.00  0.00           B
ATOM    232  SC1 LEU   122     103.696 118.603  60.652  1.00  0.00           S
ATOM    233  BB  MET   123     104.846 118.503  65.952  1.00  0.00           B
ATOM    234  SC1 MET   123     104.996 116.303  67.002  1.00  0.00           S
ATOM    235  BB  VAL   124     107.246 121.203  64.952  1.00  0.00           B
ATOM    236  SC1 VAL   124     107.246 121.253  62.952  1.00  0.00           S
ATOM    237  BB  GLY   125     109.946 121.903  67.502  1.00  0.00           B
ATOM    238  BB  GLY   126     112.496 123.253  65.102  1.00  0.00           B
ATOM    239  BB  VAL   127     115.296 125.253  63.402  1.00  0.00           B
ATOM    240  SC1 VAL   127     115.046 125.653  61.452  1.00  0.00           S
ATOM    241  BB  VAL   128     117.796 126.953  65.552  1.00  0.00           B
ATOM    242  SC1 VAL   128     117.096 127.403  67.352  1.00  0.00           S
ATOM    243  BB  ILE   129     118.996 129.703  63.252  1.00  0.00           B
ATOM    244  SC1 ILE   129     116.896 130.303  61.952  1.00  0.00           S
ATOM    245  BB  ALA   130     122.446 131.003  64.252  1.00  0.00           B
ATOM    246  ROH CHO   131       1.296 115.153  44.152  1.00  0.00            
ATOM    247  R1  CHO   131       3.596 116.803  43.852  1.00  0.00            
ATOM    248  R2  CHO   131       6.046 116.103  44.802  1.00  0.00            
ATOM    249  R3  CHO   131       6.846 116.503  42.252  1.00  0.00            
ATOM    250  R4  CHO   131       9.246 116.953  43.852  1.00  0.00            
ATOM    251  R5  CHO   131       8.396 118.303  42.402  1.00  0.00            
ATOM    252  C1  CHO   131      11.846 117.853  40.852  1.00  0.00           C
ATOM    253  C2  CHO   131      13.746 114.903  41.952  1.00  0.00           C
ATOM    254  ROH CHO   132     182.746 188.353  33.652  1.00  0.00            
ATOM    255  R1  CHO   132     182.146 190.903  32.502  1.00  0.00            
ATOM    256  R2  CHO   132     180.796 191.103  30.102  1.00  0.00            
ATOM    257  R3  CHO   132     179.146 192.703  31.602  1.00  0.00            
ATOM    258  R4  CHO   132     179.146 193.903  28.902  1.00  0.00            
ATOM    259  R5  CHO   132     179.596 194.953  30.802  1.00  0.00            
ATOM    260  C1  CHO   132     176.646 197.053  29.602  1.00  0.00           C
ATOM    261  C2  CHO   132     172.796 197.303  27.202  1.00  0.00           C
ATOM    262  ROH CHO   133      84.896 208.153  24.452  1.00  0.00            
ATOM    263  R1  CHO   133      85.896 207.603  27.052  1.00  0.00            
ATOM    264  R2  CHO   133      86.896 209.603  28.702  1.00  0.00            
ATOM    265  R3  CHO   133      85.096 208.553  30.452  1.00  0.00            
ATOM    266  R4  CHO   133      86.596 210.553  32.002  1.00  0.00            
ATOM    267  R5  CHO   133      86.246 208.453  32.502  1.00  0.00            
ATOM    268  C1  CHO   133      84.696 210.153  35.552  1.00  0.00           C
ATOM    269  C2  CHO   133      87.646 211.653  39.052  1.00  0.00           C
ATOM    270  ROH CHO   134      36.396  26.353  35.102  1.00  0.00            
ATOM    271  R1  CHO   134      34.496  27.953  36.402  1.00  0.00            
ATOM    272  R2  CHO   134      32.996  27.003  38.552  1.00  0.00            
ATOM    273  R3  CHO   134      33.996  29.203  39.802  1.00  0.00            
ATOM    274  R4  CHO   134      31.696  28.403  41.452  1.00  0.00            
ATOM    275  R5  CHO   134      32.046  30.403  40.552  1.00  0.00            
ATOM    276  C1  CHO   134      31.896  31.303  44.252  1.00  0.00           C
ATOM    277  C2  CHO   134      28.496  32.803  47.102  1.00  0.00           C
ATOM    278  ROH CHO   135      38.796  -3.597  43.102  1.00  0.00            
ATOM    279  R1  CHO   135      40.746  -1.847  44.102  1.00  0.00            
ATOM    280  R2  CHO   135      40.596   0.903  43.752  1.00  0.00            
ATOM    281  R3  CHO   135      40.896   0.953  46.452  1.00  0.00            
ATOM    282  R4  CHO   135      41.846   3.553  45.602  1.00  0.00            
ATOM    283  R5  CHO   135      42.946   2.153  46.852  1.00  0.00            
ATOM    284  C1  CHO   135      42.846   5.153  49.202  1.00  0.00           C
ATOM    285  C2  CHO   135      43.896   6.353  52.402  1.00  0.00           C
ATOM    286  ROH CHO   136      17.546 203.053  41.752  1.00  0.00            
ATOM    287  R1  CHO   136      14.796 202.503  41.902  1.00  0.00            
ATOM    288  R2  CHO   136      13.296 202.853  44.202  1.00  0.00            
ATOM    289  R3  CHO   136      11.746 204.353  42.552  1.00  0.00            
ATOM    290  R4  CHO   136       9.896 203.303  44.602  1.00  0.00            
ATOM    291  R5  CHO   136       9.696 203.153  42.452  1.00  0.00            
ATOM    292  C1  CHO   136       6.446 205.003  43.302  1.00  0.00           C
ATOM    293  C2  CHO   136       3.346 204.003  41.852  1.00  0.00           C
ATOM    294  ROH CHO   137      37.196  47.103  26.802  1.00  0.00            
ATOM    295  R1  CHO   137      34.846  47.653  28.252  1.00  0.00            
ATOM    296  R2  CHO   137      33.446  45.653  29.602  1.00  0.00            
ATOM    297  R3  CHO   137      33.746  47.403  31.702  1.00  0.00            
ATOM    298  R4  CHO   137      31.796  45.403  32.652  1.00  0.00            
ATOM    299  R5  CHO   137      31.546  47.603  32.652  1.00  0.00            
ATOM    300  C1  CHO   137      31.146  46.853  36.402  1.00  0.00           C
ATOM    301  C2  CHO   137      27.796  47.153  39.102  1.00  0.00           C
ATOM    302  ROH CHO   138      59.696 132.053  39.402  1.00  0.00            
ATOM    303  R1  CHO   138      61.396 130.403  37.802  1.00  0.00            
ATOM    304  R2  CHO   138      63.146 128.603  38.902  1.00  0.00            
ATOM    305  R3  CHO   138      61.846 126.853  37.252  1.00  0.00            
ATOM    306  R4  CHO   138      64.096 125.303  38.302  1.00  0.00            
ATOM    307  R5  CHO   138      63.596 125.603  36.202  1.00  0.00            
ATOM    308  C1  CHO   138      63.446 121.803  36.402  1.00  0.00           C
ATOM    309  C2  CHO   138      65.746 121.503  32.502  1.00  0.00           C
ATOM    310  ROH CHO   139      69.146 194.053  36.652  1.00  0.00            
ATOM    311  R1  CHO   139      68.796 191.303  37.252  1.00  0.00            
ATOM    312  R2  CHO   139      67.846 190.453  39.752  1.00  0.00            
ATOM    313  R3  CHO   139      65.996 189.153  38.202  1.00  0.00            
ATOM    314  R4  CHO   139      65.746 187.953  40.902  1.00  0.00            
ATOM    315  R5  CHO   139      66.096 186.903  39.002  1.00  0.00            
ATOM    316  C1  CHO   139      62.846 185.303  40.152  1.00  0.00           C
ATOM    317  C2  CHO   139      60.446 185.253  43.652  1.00  0.00           C
ATOM    318  ROH CHO   140      43.246  43.353  39.902  1.00  0.00            
ATOM    319  R1  CHO   140      44.196  41.753  37.752  1.00  0.00            
ATOM    320  R2  CHO   140      43.896  39.003  37.752  1.00  0.00            
ATOM    321  R3  CHO   140      42.746  39.453  35.302  1.00  0.00            
ATOM    322  R4  CHO   140      44.296  37.003  34.952  1.00  0.00            
ATOM    323  R5  CHO   140      44.396  38.803  33.752  1.00  0.00            
ATOM    324  C1  CHO   140      43.396  36.253  31.052  1.00  0.00           C
ATOM    325  C2  CHO   140      42.946  34.403  28.102  1.00  0.00           C
ATOM    326  ROH CHO   141      53.746 122.153  36.602  1.00  0.00            
ATOM    327  R1  CHO   141      52.446 124.453  35.602  1.00  0.00            
ATOM    328  R2  CHO   141      49.946 125.303  36.502  1.00  0.00            
ATOM    329  R3  CHO   141      51.246 127.653  36.902  1.00  0.00            
ATOM    330  R4  CHO   141      48.396 128.303  37.102  1.00  0.00            
ATOM    331  R5  CHO   141      49.896 129.253  35.802  1.00  0.00            
ATOM    332  C1  CHO   141      48.696 132.303  37.852  1.00  0.00           C
ATOM    333  C2  CHO   141      48.896 134.253  40.002  1.00  0.00           C
ATOM    334  ROH CHO   142     125.096  58.903  43.502  1.00  0.00            
ATOM    335  R1  CHO   142     126.646  61.103  42.652  1.00  0.00            
ATOM    336  R2  CHO   142     128.896  60.853  41.102  1.00  0.00            
ATOM    337  R3  CHO   142     127.596  62.603  39.502  1.00  0.00            
ATOM    338  R4  CHO   142     130.446  63.003  38.902  1.00  0.00            
ATOM    339  R5  CHO   142     128.996  64.553  39.502  1.00  0.00            
ATOM    340  C1  CHO   142     130.146  65.903  36.102  1.00  0.00           C
ATOM    341  C2  CHO   142     132.696  65.853  33.052  1.00  0.00           C
ATOM    342  ROH CHO   143     204.396  82.653  38.552  1.00  0.00            
ATOM    343  R1  CHO   143     202.096  81.103  38.152  1.00  0.00            
ATOM    344  R2  CHO   143     201.096  80.603  35.652  1.00  0.00            
ATOM    345  R3  CHO   143     201.296  78.003  36.452  1.00  0.00            
ATOM    346  R4  CHO   143     199.096  78.003  34.452  1.00  0.00            
ATOM    347  R5  CHO   143     198.996  77.203  36.502  1.00  0.00            
ATOM    348  C1  CHO   143     198.146  74.053  34.502  1.00  0.00           C
ATOM    349  C2  CHO   143     197.196  71.403  32.502  1.00  0.00           C
ATOM    350  ROH CHO   144     139.346 149.253  46.702  1.00  0.00            
ATOM    351  R1  CHO   144     139.546 151.153  44.602  1.00  0.00            
ATOM    352  R2  CHO   144     138.346 150.853  42.152  1.00  0.00            
ATOM    353  R3  CHO   144     137.296 153.303  42.752  1.00  0.00            
ATOM    354  R4  CHO   144     136.296 152.703  40.052  1.00  0.00            
ATOM    355  R5  CHO   144     137.396 154.503  40.652  1.00  0.00            
ATOM    356  C1  CHO   144     134.146 156.053  39.352  1.00  0.00           C
ATOM    357  C2  CHO   144     134.396 160.003  38.102  1.00  0.00           C
ATOM    358  ROH CHO   145      63.146  73.953  37.852  1.00  0.00            
ATOM    359  R1  CHO   145      61.596  71.953  39.102  1.00  0.00            
ATOM    360  R2  CHO   145      62.746  69.653  40.102  1.00  0.00            
ATOM    361  R3  CHO   145      61.496  70.403  42.402  1.00  0.00            
ATOM    362  R4  CHO   145      62.096  67.553  42.802  1.00  0.00            
ATOM    363  R5  CHO   145      60.146  68.503  43.002  1.00  0.00            
ATOM    364  C1  CHO   145      60.546  67.103  46.502  1.00  0.00           C
ATOM    365  C2  CHO   145      61.096  64.953  48.402  1.00  0.00           C
ATOM    366  ROH CHO   146      39.796  34.903  34.902  1.00  0.00            
ATOM    367  R1  CHO   146      38.496  36.753  36.602  1.00  0.00            
ATOM    368  R2  CHO   146      39.846  38.153  38.552  1.00  0.00            
ATOM    369  R3  CHO   146      38.696  40.303  37.302  1.00  0.00            
ATOM    370  R4  CHO   146      38.996  41.153  40.052  1.00  0.00            
ATOM    371  R5  CHO   146      37.146  41.203  38.902  1.00  0.00            
ATOM    372  C1  CHO   146      37.446  44.903  39.802  1.00  0.00           C
ATOM    373  C2  CHO   146      35.846  46.853  40.802  1.00  0.00           C
ATOM    374  ROH CHO   147     133.296  20.753  41.652  1.00  0.00            
ATOM    375  R1  CHO   147     135.596  19.653  40.452  1.00  0.00            
ATOM    376  R2  CHO   147     135.946  19.403  37.752  1.00  0.00            
ATOM    377  R3  CHO   147     138.246  20.803  38.202  1.00  0.00            
ATOM    378  R4  CHO   147     138.796  19.203  35.802  1.00  0.00            
ATOM    379  R5  CHO   147     139.996  19.253  37.652  1.00  0.00            
ATOM    380  C1  CHO   147     142.646  20.403  35.152  1.00  0.00           C
ATOM    381  C2  CHO   147     145.996  18.553  33.552  1.00  0.00           C
ATOM    382  ROH CHO   148     137.146  68.003  42.052  1.00  0.00            
ATOM    383  R1  CHO   148     137.496  70.353  40.452  1.00  0.00            
ATOM    384  R2  CHO   148     135.396  71.953  39.702  1.00  0.00            
ATOM    385  R3  CHO   148     136.896  73.903  40.852  1.00  0.00            
ATOM    386  R4  CHO   148     135.146  75.303  38.952  1.00  0.00            
ATOM    387  R5  CHO   148     137.296  75.453  39.052  1.00  0.00            
ATOM    388  C1  CHO   148     136.396  79.103  39.602  1.00  0.00           C
ATOM    389  C2  CHO   148     135.246  81.953  39.702  1.00  0.00           C
ATOM    390  ROH CHO   149      82.596  66.453  25.752  1.00  0.00            
ATOM    391  R1  CHO   149      81.446  68.603  27.202  1.00  0.00            
ATOM    392  R2  CHO   149      79.396  68.253  28.952  1.00  0.00            
ATOM    393  R3  CHO   149      81.046  69.453  30.702  1.00  0.00            
ATOM    394  R4  CHO   149      78.446  69.553  32.052  1.00  0.00            
ATOM    395  R5  CHO   149      79.746  71.253  31.652  1.00  0.00            
ATOM    396  C1  CHO   149      79.546  71.403  35.502  1.00  0.00           C
ATOM    397  C2  CHO   149      75.846  70.303  36.702  1.00  0.00           C
ATOM    398  ROH CHO   150     163.896 125.203  36.652  1.00  0.00            
ATOM    399  R1  CHO   150     165.996 123.553  37.602  1.00  0.00            
ATOM    400  R2  CHO   150     165.596 120.853  38.202  1.00  0.00            
ATOM    401  R3  CHO   150     167.646 120.503  36.452  1.00  0.00            
ATOM    402  R4  CHO   150     167.496 118.003  38.002  1.00  0.00            
ATOM    403  R5  CHO   150     169.246 119.253  37.752  1.00  0.00            
ATOM    404  C1  CHO   150     170.546 116.003  36.252  1.00  0.00           C
ATOM    405  C2  CHO   150     171.846 112.353  38.402  1.00  0.00           C
ATOM    406  ROH CHO   151      37.746 161.603  45.552  1.00  0.00            
ATOM    407  R1  CHO   151      37.796 161.553  42.702  1.00  0.00            
ATOM    408  R2  CHO   151      35.646 162.253  41.152  1.00  0.00            
ATOM    409  R3  CHO   151      37.396 164.003  40.002  1.00  0.00            
ATOM    410  R4  CHO   151      35.146 163.853  38.152  1.00  0.00            
ATOM    411  R5  CHO   151      37.196 163.503  37.652  1.00  0.00            
ATOM    412  C1  CHO   151      36.496 166.453  35.302  1.00  0.00           C
ATOM    413  C2  CHO   151      33.646 167.653  32.852  1.00  0.00           C
ATOM    414  ROH CHO   152     106.246 209.553  41.202  1.00  0.00            
ATOM    415  R1  CHO   152     104.446 207.453  40.702  1.00  0.00            
ATOM    416  R2  CHO   152     104.996 204.803  41.252  1.00  0.00            
ATOM    417  R3  CHO   152     102.696 204.903  42.652  1.00  0.00            
ATOM    418  R4  CHO   152     103.296 202.053  42.452  1.00  0.00            
ATOM    419  R5  CHO   152     101.446 203.003  41.902  1.00  0.00            
ATOM    420  C1  CHO   152     100.146 200.553  44.502  1.00  0.00           C
ATOM    421  C2  CHO   152      97.996 198.453  42.802  1.00  0.00           C
ATOM    422  ROH CHO   153      25.496 131.503  35.252  1.00  0.00            
ATOM    423  R1  CHO   153      25.746 133.403  37.352  1.00  0.00            
ATOM    424  R2  CHO   153      27.496 133.103  39.452  1.00  0.00            
ATOM    425  R3  CHO   153      28.396 135.553  38.652  1.00  0.00            
ATOM    426  R4  CHO   153      28.896 135.453  41.552  1.00  0.00            
ATOM    427  R5  CHO   153      27.796 137.003  40.502  1.00  0.00            
ATOM    428  C1  CHO   153      30.496 139.103  42.102  1.00  0.00           C
ATOM    429  C2  CHO   153      29.696 140.103  44.952  1.00  0.00           C
ATOM    430  ROH CHO   154     202.696  32.153  33.202  1.00  0.00            
ATOM    431  R1  CHO   154     201.096  29.853  32.702  1.00  0.00            
ATOM    432  R2  CHO   154     199.046  29.853  30.802  1.00  0.00            
ATOM    433  R3  CHO   154     200.396  27.653  29.852  1.00  0.00            
ATOM    434  R4  CHO   154     198.146  28.053  28.002  1.00  0.00            
ATOM    435  R5  CHO   154     198.696  26.203  29.052  1.00  0.00            
ATOM    436  C1  CHO   154     198.896  25.003  25.452  1.00  0.00           C
ATOM    437  C2  CHO   154     198.896  24.153  21.302  1.00  0.00           C
ATOM    438  ROH CHO   155     192.396  62.403  30.052  1.00  0.00            
ATOM    439  R1  CHO   155     194.046  64.403  28.952  1.00  0.00            
ATOM    440  R2  CHO   155     193.046  66.453  27.402  1.00  0.00            
ATOM    441  R3  CHO   155     194.346  68.053  29.202  1.00  0.00            
ATOM    442  R4  CHO   155     194.196  69.653  26.802  1.00  0.00            
ATOM    443  R5  CHO   155     195.996  69.203  27.902  1.00  0.00            
ATOM    444  C1  CHO   155     196.046  73.003  28.102  1.00  0.00           C
ATOM    445  C2  CHO   155     198.196  75.903  29.502  1.00  0.00           C
ATOM    446  ROH CHO   156     217.446  90.803  35.652  1.00  0.00            
ATOM    447  R1  CHO   156     219.996  89.953  36.502  1.00  0.00            
ATOM    448  R2  CHO   156     220.396  88.553  38.802  1.00  0.00            
ATOM    449  R3  CHO   156     221.596  86.753  37.152  1.00  0.00            
ATOM    450  R4  CHO   156     222.746  86.203  39.802  1.00  0.00            
ATOM    451  R5  CHO   156     223.846  86.603  38.002  1.00  0.00            
ATOM    452  C1  CHO   156     225.246  83.153  38.852  1.00  0.00           C
ATOM    453  C2  CHO   156     227.096  81.203  39.852  1.00  0.00           C
ATOM    454  ROH CHO   157      49.896 178.403  45.252  1.00  0.00            
ATOM    455  R1  CHO   157      47.096 178.803  45.302  1.00  0.00            
ATOM    456  R2  CHO   157      45.346 177.453  43.602  1.00  0.00            
ATOM    457  R3  CHO   157      44.146 176.753  45.902  1.00  0.00            
ATOM    458  R4  CHO   157      42.046 176.603  43.902  1.00  0.00            
ATOM    459  R5  CHO   157      41.946 177.703  45.752  1.00  0.00            
ATOM    460  C1  CHO   157      38.946 175.453  46.252  1.00  0.00           C
ATOM    461  C2  CHO   157      34.696 175.703  46.652  1.00  0.00           C
ATOM    462  ROH CHO   158     163.596  83.703  32.602  1.00  0.00            
ATOM    463  R1  CHO   158     163.646  81.053  31.652  1.00  0.00            
ATOM    464  R2  CHO   158     163.496  78.853  33.352  1.00  0.00            
ATOM    465  R3  CHO   158     161.446  78.153  31.702  1.00  0.00            
ATOM    466  R4  CHO   158     162.496  75.603  32.752  1.00  0.00            
ATOM    467  R5  CHO   158     162.196  76.153  30.652  1.00  0.00            
ATOM    468  C1  CHO   158     159.946  73.053  30.852  1.00  0.00           C
ATOM    469  C2  CHO   158     158.896  70.753  28.352  1.00  0.00           C
ATOM    470  ROH CHO   159     148.546 173.503  42.252  1.00  0.00            
ATOM    471  R1  CHO   159     146.046 173.003  40.952  1.00  0.00            
ATOM    472  R2  CHO   159     143.646 172.903  42.302  1.00  0.00            
ATOM    473  R3  CHO   159     142.896 174.803  40.502  1.00  0.00            
ATOM    474  R4  CHO   159     140.646 172.953  40.602  1.00  0.00            
ATOM    475  R5  CHO   159     141.696 173.603  38.802  1.00  0.00            
ATOM    476  C1  CHO   159     138.196 174.753  37.952  1.00  0.00           C
ATOM    477  C2  CHO   159     138.396 176.553  34.902  1.00  0.00           C
ATOM    478  ROH CHO   160     121.496 142.103  38.702  1.00  0.00            
ATOM    479  R1  CHO   160     119.196 140.553  39.152  1.00  0.00            
ATOM    480  R2  CHO   160     119.296 137.853  39.552  1.00  0.00            
ATOM    481  R3  CHO   160     117.896 138.453  41.802  1.00  0.00            
ATOM    482  R4  CHO   160     116.796 135.903  40.952  1.00  0.00            
ATOM    483  R5  CHO   160     115.646 137.703  41.352  1.00  0.00            
ATOM    484  C1  CHO   160     113.996 135.353  43.852  1.00  0.00           C
ATOM    485  C2  CHO   160     109.946 134.203  44.502  1.00  0.00           C
ATOM    486  ROH CHO   161      63.896 174.953  40.202  1.00  0.00            
ATOM    487  R1  CHO   161      61.546 173.553  39.502  1.00  0.00            
ATOM    488  R2  CHO   161      60.146 172.053  41.352  1.00  0.00            
ATOM    489  R3  CHO   161      58.046 173.553  40.502  1.00  0.00            
ATOM    490  R4  CHO   161      56.896 171.753  42.452  1.00  0.00            
ATOM    491  R5  CHO   161      56.196 172.053  40.402  1.00  0.00            
ATOM    492  C1  CHO   161      53.046 173.053  42.302  1.00  0.00           C
ATOM    493  C2  CHO   161      47.946 173.053  42.852  1.00  0.00           C
ATOM    494  ROH CHO   162       9.046  56.053  39.552  1.00  0.00            
ATOM    495  R1  CHO   162      10.246  54.503  37.502  1.00  0.00            
ATOM    496  R2  CHO   162      12.296  55.453  35.952  1.00  0.00            
ATOM    497  R3  CHO   162      13.546  53.203  36.802  1.00  0.00            
ATOM    498  R4  CHO   162      15.096  54.103  34.452  1.00  0.00            
ATOM    499  R5  CHO   162      14.296  52.103  34.802  1.00  0.00            
ATOM    500  C1  CHO   162      17.946  51.203  34.402  1.00  0.00           C
ATOM    501  C2  CHO   162      18.546  48.603  30.852  1.00  0.00           C
ATOM    502  ROH CHO   163     197.196 142.103  34.702  1.00  0.00            
ATOM    503  R1  CHO   163     199.696 142.853  33.552  1.00  0.00            
ATOM    504  R2  CHO   163     201.496 141.053  32.552  1.00  0.00            
ATOM    505  R3  CHO   163     201.296 142.603  30.302  1.00  0.00            
ATOM    506  R4  CHO   163     203.246 140.503  29.602  1.00  0.00            
ATOM    507  R5  CHO   163     203.496 142.653  29.452  1.00  0.00            
ATOM    508  C1  CHO   163     204.046 141.653  25.802  1.00  0.00           C
ATOM    509  C2  CHO   163     209.146 141.003  25.502  1.00  0.00           C
ATOM    510  ROH CHO   164     213.746   5.853  38.902  1.00  0.00            
ATOM    511  R1  CHO   164     213.496   3.953  41.002  1.00  0.00            
ATOM    512  R2  CHO   164     212.096   1.653  40.752  1.00  0.00            
ATOM    513  R3  CHO   164     214.396   0.503  41.602  1.00  0.00            
ATOM    514  R4  CHO   164     212.346  -1.447  42.302  1.00  0.00            
ATOM    515  R5  CHO   164     213.846  -0.597  43.652  1.00  0.00            
ATOM    516  C1  CHO   164     214.696  -4.297  44.002  1.00  0.00           C
ATOM    517  C2  CHO   164     215.146  -6.097  46.752  1.00  0.00           C
ATOM    518  ROH CHO   165     218.346  23.303  37.452  1.00  0.00            
ATOM    519  R1  CHO   165     215.796  23.003  38.702  1.00  0.00            
ATOM    520  R2  CHO   165     213.496  24.003  37.652  1.00  0.00            
ATOM    521  R3  CHO   165     212.646  21.453  37.952  1.00  0.00            
ATOM    522  R4  CHO   165     210.146  23.003  37.752  1.00  0.00            
ATOM    523  R5  CHO   165     210.696  21.603  39.302  1.00  0.00            
ATOM    524  C1  CHO   165     207.446  20.053  38.052  1.00  0.00           C
ATOM    525  C2  CHO   165     203.496  19.553  37.952  1.00  0.00           C
ATOM    526  ROH CHO   166     181.646 121.553  35.902  1.00  0.00            
ATOM    527  R1  CHO   166     180.146 119.353  36.802  1.00  0.00            
ATOM    528  R2  CHO   166     177.496 119.003  36.252  1.00  0.00            
ATOM    529  R3  CHO   166     178.296 116.603  35.352  1.00  0.00            
ATOM    530  R4  CHO   166     175.346 116.503  35.252  1.00  0.00            
ATOM    531  R5  CHO   166     176.696 115.053  36.252  1.00  0.00            
ATOM    532  C1  CHO   166     174.846 112.753  33.802  1.00  0.00           C
ATOM    533  C2  CHO   166     175.346 109.253  34.802  1.00  0.00           C
ATOM    534  ROH CHO   167     180.896  71.953  37.452  1.00  0.00            
ATOM    535  R1  CHO   167     181.396  71.903  34.652  1.00  0.00            
ATOM    536  R2  CHO   167     182.446  69.703  33.352  1.00  0.00            
ATOM    537  R3  CHO   167     180.246  69.953  31.802  1.00  0.00            
ATOM    538  R4  CHO   167     182.046  68.203  30.252  1.00  0.00            
ATOM    539  R5  CHO   167     181.096  70.053  29.602  1.00  0.00            
ATOM    540  C1  CHO   167     179.696  67.603  27.002  1.00  0.00           C
ATOM    541  C2  CHO   167     182.146  69.303  23.602  1.00  0.00           C
ATOM    542  ROH CHO   168       7.146 153.103  38.802  1.00  0.00            
ATOM    543  R1  CHO   168       5.746 151.053  40.152  1.00  0.00            
ATOM    544  R2  CHO   168       3.946 151.553  42.152  1.00  0.00            
ATOM    545  R3  CHO   168       2.246 150.153  40.602  1.00  0.00            
ATOM    546  R4  CHO   168       0.996 150.153  43.252  1.00  0.00            
ATOM    547  R5  CHO   168       1.446 148.403  42.052  1.00  0.00            
ATOM    548  C1  CHO   168      -2.304 147.953  42.452  1.00  0.00           C
ATOM    549  C2  CHO   168      -5.654 145.903  44.352  1.00  0.00           C
ATOM    550  ROH CHO   169     205.496  54.203  45.452  1.00  0.00            
ATOM    551  R1  CHO   169     205.996  54.503  42.702  1.00  0.00            
ATOM    552  R2  CHO   169     207.396  52.603  41.202  1.00  0.00            
ATOM    553  R3  CHO   169     205.196  52.653  39.652  1.00  0.00            
ATOM    554  R4  CHO   169     207.396  52.153  37.802  1.00  0.00            
ATOM    555  R5  CHO   169     205.896  53.703  37.652  1.00  0.00            
ATOM    556  C1  CHO   169     205.296  51.903  34.352  1.00  0.00           C
ATOM    557  C2  CHO   169     205.496  52.753  30.402  1.00  0.00           C
ATOM    558  ROH CHO   170     109.696 103.103  53.652  1.00  0.00            
ATOM    559  R1  CHO   170     110.246 105.803  54.402  1.00  0.00            
ATOM    560  R2  CHO   170     108.946 107.953  53.252  1.00  0.00            
ATOM    561  R3  CHO   170     108.346 108.553  55.852  1.00  0.00            
ATOM    562  R4  CHO   170     107.896 111.053  54.402  1.00  0.00            
ATOM    563  R5  CHO   170     109.196 110.803  56.152  1.00  0.00            
ATOM    564  C1  CHO   170     106.796 113.453  57.452  1.00  0.00           C
ATOM    565  C2  CHO   170     105.046 116.453  56.452  1.00  0.00           C
ATOM    566  ROH CHO   171     190.846 188.503  28.452  1.00  0.00            
ATOM    567  R1  CHO   171     193.546 189.303  28.752  1.00  0.00            
ATOM    568  R2  CHO   171     194.996 190.353  26.652  1.00  0.00            
ATOM    569  R3  CHO   171     195.396 192.453  28.352  1.00  0.00            
ATOM    570  R4  CHO   171     197.196 193.003  26.152  1.00  0.00            
ATOM    571  R5  CHO   171     197.746 192.903  28.252  1.00  0.00            
ATOM    572  C1  CHO   171     198.846 196.453  27.452  1.00  0.00           C
ATOM    573  C2  CHO   171     201.796 198.953  27.952  1.00  0.00           C
ATOM    574  ROH CHO   172     200.796  44.353  29.502  1.00  0.00            
ATOM    575  R1  CHO   172     199.896  45.053  26.902  1.00  0.00            
ATOM    576  R2  CHO   172     198.796  47.553  26.302  1.00  0.00            
ATOM    577  R3  CHO   172     200.746  47.553  24.402  1.00  0.00            
ATOM    578  R4  CHO   172     198.396  48.653  23.052  1.00  0.00            
ATOM    579  R5  CHO   172     199.596  46.953  22.402  1.00  0.00            
ATOM    580  C1  CHO   172     199.946  49.303  19.402  1.00  0.00           C
ATOM    581  C2  CHO   172     200.296  45.953  17.152  1.00  0.00           C
ATOM    582  ROH CHO   173     147.246 176.503  30.752  1.00  0.00            
ATOM    583  R1  CHO   173     148.896 176.453  28.452  1.00  0.00            
ATOM    584  R2  CHO   173     151.546 177.103  28.502  1.00  0.00            
ATOM    585  R3  CHO   173     151.846 174.703  27.302  1.00  0.00            
ATOM    586  R4  CHO   173     154.196 176.203  26.452  1.00  0.00            
ATOM    587  R5  CHO   173     152.796 175.153  25.152  1.00  0.00            
ATOM    588  C1  CHO   173     155.996 173.353  24.152  1.00  0.00           C
ATOM    589  C2  CHO   173     158.846 172.653  24.802  1.00  0.00           C
ATOM    590  ROH CHO   174     182.546 173.603  28.452  1.00  0.00            
ATOM    591  R1  CHO   174     182.496 175.603  30.452  1.00  0.00            
ATOM    592  R2  CHO   174     183.396 175.103  33.052  1.00  0.00            
ATOM    593  R3  CHO   174     184.946 177.303  32.552  1.00  0.00            
ATOM    594  R4  CHO   174     184.496 177.303  35.452  1.00  0.00            
ATOM    595  R5  CHO   174     184.096 178.953  34.102  1.00  0.00            
ATOM    596  C1  CHO   174     186.546 180.653  36.452  1.00  0.00           C
ATOM    597  C2  CHO   174     185.096 182.303  39.102  1.00  0.00           C
ATOM    598  ROH CHO   175     123.196 145.803  29.952  1.00  0.00            
ATOM    599  R1  CHO   175     123.746 147.053  32.452  1.00  0.00            
ATOM    600  R2  CHO   175     125.696 148.953  32.802  1.00  0.00            
ATOM    601  R3  CHO   175     123.646 150.403  33.802  1.00  0.00            
ATOM    602  R4  CHO   175     126.096 151.803  34.702  1.00  0.00            
ATOM    603  R5  CHO   175     124.446 151.103  36.002  1.00  0.00            
ATOM    604  C1  CHO   175     124.346 154.803  36.802  1.00  0.00           C
ATOM    605  C2  CHO   175     125.296 157.603  39.752  1.00  0.00           C
ATOM    606  ROH CHO   176     160.046  17.053  26.802  1.00  0.00            
ATOM    607  R1  CHO   176     161.696  19.303  27.202  1.00  0.00            
ATOM    608  R2  CHO   176     164.296  19.103  28.152  1.00  0.00            
ATOM    609  R3  CHO   176     164.896  20.503  25.902  1.00  0.00            
ATOM    610  R4  CHO   176     167.296  20.703  27.552  1.00  0.00            
ATOM    611  R5  CHO   176     166.196  22.353  26.702  1.00  0.00            
ATOM    612  C1  CHO   176     169.596  22.953  25.102  1.00  0.00           C
ATOM    613  C2  CHO   176     172.946  22.303  22.702  1.00  0.00           C
ATOM    614  ROH CHO   177      10.046 163.903  49.402  1.00  0.00            
ATOM    615  R1  CHO   177       8.396 162.453  47.602  1.00  0.00            
ATOM    616  R2  CHO   177       6.396 163.603  46.102  1.00  0.00            
ATOM    617  R3  CHO   177       7.696 162.403  44.052  1.00  0.00            
ATOM    618  R4  CHO   177       5.296 163.553  42.852  1.00  0.00            
ATOM    619  R5  CHO   177       5.996 161.503  42.702  1.00  0.00            
ATOM    620  C1  CHO   177       5.896 162.403  39.002  1.00  0.00           C
ATOM    621  C2  CHO   177       4.646 161.503  35.702  1.00  0.00           C
ATOM    622  ROH CHO   178     172.096  42.503  18.952  1.00  0.00            
ATOM    623  R1  CHO   178     171.446  41.353  21.502  1.00  0.00            
ATOM    624  R2  CHO   178     172.846  39.253  22.602  1.00  0.00            
ATOM    625  R3  CHO   178     173.046  40.953  24.702  1.00  0.00            
ATOM    626  R4  CHO   178     173.446  38.303  25.852  1.00  0.00            
ATOM    627  R5  CHO   178     171.996  39.803  26.502  1.00  0.00            
ATOM    628  C1  CHO   178     173.996  39.303  29.752  1.00  0.00           C
ATOM    629  C2  CHO   178     176.796  38.553  31.552  1.00  0.00           C
ATOM    630  ROH CHO   179     175.346  87.253  32.552  1.00  0.00            
ATOM    631  R1  CHO   179     177.946  88.203  33.002  1.00  0.00            
ATOM    632  R2  CHO   179     178.896  88.803  35.552  1.00  0.00            
ATOM    633  R3  CHO   179     180.896  87.103  34.902  1.00  0.00            
ATOM    634  R4  CHO   179     182.046  88.853  36.952  1.00  0.00            
ATOM    635  R5  CHO   179     182.846  88.453  35.002  1.00  0.00            
ATOM    636  C1  CHO   179     185.746  87.253  37.152  1.00  0.00           C
ATOM    637  C2  CHO   179     188.696  86.703  35.602  1.00  0.00           C
ATOM    638  ROH CHO   180       2.646 167.303  46.102  1.00  0.00            
ATOM    639  R1  CHO   180       3.246 169.803  44.902  1.00  0.00            
ATOM    640  R2  CHO   180       4.146 172.003  46.352  1.00  0.00            
ATOM    641  R3  CHO   180       6.196 171.953  44.552  1.00  0.00            
ATOM    642  R4  CHO   180       5.996 174.753  45.452  1.00  0.00            
ATOM    643  R5  CHO   180       5.996 174.003  43.402  1.00  0.00            
ATOM    644  C1  CHO   180       9.046 176.303  43.252  1.00  0.00           C
ATOM    645  C2  CHO   180      12.446 179.103  43.552  1.00  0.00           C
ATOM    646  ROH CHO   181      81.446 177.553  51.802  1.00  0.00            
ATOM    647  R1  CHO   181      81.296 178.503  49.152  1.00  0.00            
ATOM    648  R2  CHO   181      79.946 177.153  47.152  1.00  0.00            
ATOM    649  R3  CHO   181      78.646 179.503  46.852  1.00  0.00            
ATOM    650  R4  CHO   181      78.246 178.103  44.302  1.00  0.00            
ATOM    651  R5  CHO   181      79.046 180.103  44.552  1.00  0.00            
ATOM    652  C1  CHO   181      75.996 180.853  42.352  1.00  0.00           C
ATOM    653  C2  CHO   181      74.896 183.653  40.702  1.00  0.00           C
ATOM    654  ROH CHO   182      31.246 201.253  46.802  1.00  0.00            
ATOM    655  R1  CHO   182      32.946 201.403  49.002  1.00  0.00            
ATOM    656  R2  CHO   182      34.596 203.603  49.502  1.00  0.00            
ATOM    657  R3  CHO   182      33.346 203.603  51.902  1.00  0.00            
ATOM    658  R4  CHO   182      35.746 205.303  52.252  1.00  0.00            
ATOM    659  R5  CHO   182      35.146 203.553  53.502  1.00  0.00            
ATOM    660  C1  CHO   182      35.246 206.303  56.152  1.00  0.00           C
ATOM    661  C2  CHO   182      35.696 204.953  59.302  1.00  0.00           C
ATOM    662  ROH CHO   183     178.196 186.053  35.452  1.00  0.00            
ATOM    663  R1  CHO   183     175.496 185.203  35.602  1.00  0.00            
ATOM    664  R2  CHO   183     173.646 186.453  37.202  1.00  0.00            
ATOM    665  R3  CHO   183     172.246 186.603  34.852  1.00  0.00            
ATOM    666  R4  CHO   183     170.196 186.403  36.952  1.00  0.00            
ATOM    667  R5  CHO   183     170.396 185.103  35.202  1.00  0.00            
ATOM    668  C1  CHO   183     166.896 186.453  34.602  1.00  0.00           C
ATOM    669  C2  CHO   183     164.046 187.903  32.402  1.00  0.00           C
ATOM    670  ROH CHO   184      23.046 137.453  42.952  1.00  0.00            
ATOM    671  R1  CHO   184      22.996 135.353  41.052  1.00  0.00            
ATOM    672  R2  CHO   184      23.896 132.803  41.552  1.00  0.00            
ATOM    673  R3  CHO   184      21.446 132.103  40.652  1.00  0.00            
ATOM    674  R4  CHO   184      22.896 129.553  40.852  1.00  0.00            
ATOM    675  R5  CHO   184      21.846 130.353  39.102  1.00  0.00            
ATOM    676  C1  CHO   184      19.996 127.053  39.602  1.00  0.00           C
ATOM    677  C2  CHO   184      20.646 122.503  40.702  1.00  0.00           C
ATOM    678  ROH CHO   185     115.646  53.203  36.702  1.00  0.00            
ATOM    679  R1  CHO   185     118.246  53.403  37.852  1.00  0.00            
ATOM    680  R2  CHO   185     119.096  55.753  39.102  1.00  0.00            
ATOM    681  R3  CHO   185     119.546  54.053  41.152  1.00  0.00            
ATOM    682  R4  CHO   185     121.696  56.003  41.302  1.00  0.00            
ATOM    683  R5  CHO   185     121.946  53.853  41.252  1.00  0.00            
ATOM    684  C1  CHO   185     123.696  54.603  44.552  1.00  0.00           C
ATOM    685  C2  CHO   185     125.696  55.053  47.352  1.00  0.00           C
ATOM    686  ROH CHO   186       8.396   6.253  42.252  1.00  0.00            
ATOM    687  R1  CHO   186       8.396   8.853  41.052  1.00  0.00            
ATOM    688  R2  CHO   186       6.196   9.853  39.752  1.00  0.00            
ATOM    689  R3  CHO   186       6.546  11.953  41.452  1.00  0.00            
ATOM    690  R4  CHO   186       4.346  12.753  39.752  1.00  0.00            
ATOM    691  R5  CHO   186       6.146  13.903  40.152  1.00  0.00            
ATOM    692  C1  CHO   186       3.596  16.403  41.352  1.00  0.00           C
ATOM    693  C2  CHO   186       2.146  17.953  37.502  1.00  0.00           C
ATOM    694  ROH CHO   187      72.446 108.053  43.502  1.00  0.00            
ATOM    695  R1  CHO   187      72.046 109.653  41.202  1.00  0.00            
ATOM    696  R2  CHO   187      71.946 112.453  41.302  1.00  0.00            
ATOM    697  R3  CHO   187      73.896 112.253  39.402  1.00  0.00            
ATOM    698  R4  CHO   187      72.646 114.853  38.902  1.00  0.00            
ATOM    699  R5  CHO   187      72.946 113.253  37.452  1.00  0.00            
ATOM    700  C1  CHO   187      74.896 116.053  35.752  1.00  0.00           C
ATOM    701  C2  CHO   187      77.146 116.403  33.502  1.00  0.00           C
ATOM    702  ROH CHO   188     132.596 165.553  43.352  1.00  0.00            
ATOM    703  R1  CHO   188     133.096 164.753  40.702  1.00  0.00            
ATOM    704  R2  CHO   188     131.146 163.603  39.052  1.00  0.00            
ATOM    705  R3  CHO   188     131.846 165.603  37.352  1.00  0.00            
ATOM    706  R4  CHO   188     130.296 163.803  35.752  1.00  0.00            
ATOM    707  R5  CHO   188     132.296 164.503  35.302  1.00  0.00            
ATOM    708  C1  CHO   188     130.446 165.803  32.202  1.00  0.00           C
ATOM    709  C2  CHO   188     127.746 164.453  30.052  1.00  0.00           C
ATOM    710  ROH CHO   189      69.746   3.503  30.502  1.00  0.00            
ATOM    711  R1  CHO   189      68.596   3.403  33.052  1.00  0.00            
ATOM    712  R2  CHO   189      69.946   4.203  35.352  1.00  0.00            
ATOM    713  R3  CHO   189      67.796   5.803  35.702  1.00  0.00            
ATOM    714  R4  CHO   189      69.496   6.353  38.002  1.00  0.00            
ATOM    715  R5  CHO   189      67.396   5.753  38.052  1.00  0.00            
ATOM    716  C1  CHO   189      67.196   9.053  39.952  1.00  0.00           C
ATOM    717  C2  CHO   189      64.146   8.853  41.652  1.00  0.00           C
ATOM    718  ROH CHO   190     213.646 208.703  29.352  1.00  0.00            
ATOM    719  R1  CHO   190     212.396 210.803  27.952  1.00  0.00            
ATOM    720  R2  CHO   190     209.846 211.703  28.552  1.00  0.00            
ATOM    721  R3  CHO   190     211.046 214.153  28.702  1.00  0.00            
ATOM    722  R4  CHO   190     208.196 214.753  28.802  1.00  0.00            
ATOM    723  R5  CHO   190     209.696 215.603  27.452  1.00  0.00            
ATOM    724  C1  CHO   190     208.446 218.803  29.152  1.00  0.00           C
ATOM    725  C2  CHO   190     208.146 222.303  27.502  1.00  0.00           C
ATOM    726  ROH CHO   191     197.646 124.603  39.952  1.00  0.00            
ATOM    727  R1  CHO   191     199.596 126.303  41.202  1.00  0.00            
ATOM    728  R2  CHO   191     201.596 125.303  42.852  1.00  0.00            
ATOM    729  R3  CHO   191     203.196 126.603  41.102  1.00  0.00            
ATOM    730  R4  CHO   191     204.896 126.053  43.452  1.00  0.00            
ATOM    731  R5  CHO   191     204.546 128.003  42.502  1.00  0.00            
ATOM    732  C1  CHO   191     208.346 127.753  42.202  1.00  0.00           C
ATOM    733  C2  CHO   191     209.696 131.753  41.202  1.00  0.00           C
ATOM    734  ROH CHO   192      53.396  99.453  24.452  1.00  0.00            
ATOM    735  R1  CHO   192      54.796 101.253  26.102  1.00  0.00            
ATOM    736  R2  CHO   192      54.396 104.003  26.002  1.00  0.00            
ATOM    737  R3  CHO   192      53.896 103.703  28.652  1.00  0.00            
ATOM    738  R4  CHO   192      54.696 106.503  28.352  1.00  0.00            
ATOM    739  R5  CHO   192      55.596 105.103  29.702  1.00  0.00            
ATOM    740  C1  CHO   192      54.396 107.753  32.202  1.00  0.00           C
ATOM    741  C2  CHO   192      52.896 110.803  33.502  1.00  0.00           C
ATOM    742  ROH CHO   193     159.546 122.303  30.802  1.00  0.00            
ATOM    743  R1  CHO   193     157.446 120.853  32.002  1.00  0.00            
ATOM    744  R2  CHO   193     157.696 118.253  32.802  1.00  0.00            
ATOM    745  R3  CHO   193     156.896 119.203  35.202  1.00  0.00            
ATOM    746  R4  CHO   193     156.496 116.303  35.402  1.00  0.00            
ATOM    747  R5  CHO   193     154.996 117.853  35.802  1.00  0.00            
ATOM    748  C1  CHO   193     154.996 116.103  39.202  1.00  0.00           C
ATOM    749  C2  CHO   193     154.746 113.603  39.852  1.00  0.00           C
ATOM    750  ROH CHO   194      21.196 212.903  52.352  1.00  0.00            
ATOM    751  R1  CHO   194      21.246 210.803  50.452  1.00  0.00            
ATOM    752  R2  CHO   194      19.246 210.403  48.602  1.00  0.00            
ATOM    753  R3  CHO   194      21.346 210.453  46.852  1.00  0.00            
ATOM    754  R4  CHO   194      19.096 209.353  45.302  1.00  0.00            
ATOM    755  R5  CHO   194      21.096 208.453  45.552  1.00  0.00            
ATOM    756  C1  CHO   194      20.996 208.753  41.752  1.00  0.00           C
ATOM    757  C2  CHO   194      20.296 205.553  39.002  1.00  0.00           C
ATOM    758  ROH CHO   195     175.696 141.053  31.702  1.00  0.00            
ATOM    759  R1  CHO   195     178.296 141.803  32.502  1.00  0.00            
ATOM    760  R2  CHO   195     178.746 143.653  34.502  1.00  0.00            
ATOM    761  R3  CHO   195     180.296 141.653  35.552  1.00  0.00            
ATOM    762  R4  CHO   195     181.696 144.153  36.302  1.00  0.00            
ATOM    763  R5  CHO   195     182.546 142.453  35.252  1.00  0.00            
ATOM    764  C1  CHO   195     184.846 142.553  38.302  1.00  0.00           C
ATOM    765  C2  CHO   195     186.896 144.753  40.302  1.00  0.00           C
ATOM    766  ROH CHO   196     189.896 207.853  43.852  1.00  0.00            
ATOM    767  R1  CHO   196     191.296 208.753  41.552  1.00  0.00            
ATOM    768  R2  CHO   196     193.246 207.253  40.302  1.00  0.00            
ATOM    769  R3  CHO   196     191.746 207.653  38.102  1.00  0.00            
ATOM    770  R4  CHO   196     194.446 207.353  37.102  1.00  0.00            
ATOM    771  R5  CHO   196     193.096 209.003  36.702  1.00  0.00            
ATOM    772  C1  CHO   196     193.746 207.803  33.102  1.00  0.00           C
ATOM    773  C2  CHO   196     193.546 209.353  29.502  1.00  0.00           C
ATOM    774  ROH CHO   197      54.146  78.503  30.802  1.00  0.00            
ATOM    775  R1  CHO   197      51.296  78.403  30.952  1.00  0.00            
ATOM    776  R2  CHO   197      49.946  77.603  33.202  1.00  0.00            
ATOM    777  R3  CHO   197      48.696  80.003  32.902  1.00  0.00            
ATOM    778  R4  CHO   197      46.696  78.303  34.202  1.00  0.00            
ATOM    779  R5  CHO   197      46.446  79.453  32.402  1.00  0.00            
ATOM    780  C1  CHO   197      43.646  80.953  34.552  1.00  0.00           C
ATOM    781  C2  CHO   197      41.246  79.603  32.652  1.00  0.00           C
ATOM    782  ROH CHO   198     159.146 214.853  35.452  1.00  0.00            
ATOM    783  R1  CHO   198     159.246 216.203  33.002  1.00  0.00            
ATOM    784  R2  CHO   198     161.546 216.353  31.452  1.00  0.00            
ATOM    785  R3  CHO   198     159.896 215.353  29.502  1.00  0.00            
ATOM    786  R4  CHO   198     162.096 216.653  28.052  1.00  0.00            
ATOM    787  R5  CHO   198     159.946 217.003  27.802  1.00  0.00            
ATOM    788  C1  CHO   198     160.896 215.903  24.252  1.00  0.00           C
ATOM    789  C2  CHO   198     158.746 217.203  21.402  1.00  0.00           C
ATOM    790  ROH CHO   199      56.046 112.653  36.852  1.00  0.00            
ATOM    791  R1  CHO   199      57.046 110.003  36.852  1.00  0.00            
ATOM    792  R2  CHO   199      57.796 108.703  34.502  1.00  0.00            
ATOM    793  R3  CHO   199      60.096 108.353  35.852  1.00  0.00            
ATOM    794  R4  CHO   199      60.196 106.403  33.652  1.00  0.00            
ATOM    795  R5  CHO   199      60.496 106.003  35.752  1.00  0.00            
ATOM    796  C1  CHO   199      63.846 104.753  34.402  1.00  0.00           C
ATOM    797  C2  CHO   199      66.646 104.253  35.702  1.00  0.00           C
ATOM    798  ROH CHO   200     142.396  93.703  38.652  1.00  0.00            
ATOM    799  R1  CHO   200     142.896  91.303  37.302  1.00  0.00            
ATOM    800  R2  CHO   200     145.396  90.303  36.802  1.00  0.00            
ATOM    801  R3  CHO   200     144.446  88.103  38.052  1.00  0.00            
ATOM    802  R4  CHO   200     146.396  87.103  36.102  1.00  0.00            
ATOM    803  R5  CHO   200     144.346  86.453  36.302  1.00  0.00            
ATOM    804  C1  CHO   200     146.046  83.103  36.852  1.00  0.00           C
ATOM    805  C2  CHO   200     148.396  80.653  37.952  1.00  0.00           C
ATOM    806  ROH CHO   201     141.646  69.353  27.152  1.00  0.00            
ATOM    807  R1  CHO   201     139.246  70.803  27.652  1.00  0.00            
ATOM    808  R2  CHO   201     136.996  69.603  28.702  1.00  0.00            
ATOM    809  R3  CHO   201     137.196  71.603  30.552  1.00  0.00            
ATOM    810  R4  CHO   201     134.846  70.053  31.402  1.00  0.00            
ATOM    811  R5  CHO   201     134.896  72.203  31.002  1.00  0.00            
ATOM    812  C1  CHO   201     133.746  72.253  34.652  1.00  0.00           C
ATOM    813  C2  CHO   201     131.696  70.453  36.452  1.00  0.00           C
ATOM    814  ROH CHO   202     170.296  62.303  20.752  1.00  0.00            
ATOM    815  R1  CHO   202     168.096  62.203  22.502  1.00  0.00            
ATOM    816  R2  CHO   202     168.296  61.253  25.102  1.00  0.00            
ATOM    817  R3  CHO   202     167.246  63.653  25.752  1.00  0.00            
ATOM    818  R4  CHO   202     166.196  61.803  27.752  1.00  0.00            
ATOM    819  R5  CHO   202     165.046  63.153  26.502  1.00  0.00            
ATOM    820  C1  CHO   202     163.946  64.453  29.902  1.00  0.00           C
ATOM    821  C2  CHO   202     160.946  66.503  30.652  1.00  0.00           C
ATOM    822  ROH CHO   203      29.896  27.603  34.552  1.00  0.00            
ATOM    823  R1  CHO   203      28.096  26.003  33.002  1.00  0.00            
ATOM    824  R2  CHO   203      28.096  26.003  30.252  1.00  0.00            
ATOM    825  R3  CHO   203      28.446  23.303  30.552  1.00  0.00            
ATOM    826  R4  CHO   203      27.996  23.703  27.702  1.00  0.00            
ATOM    827  R5  CHO   203      26.896  22.353  29.002  1.00  0.00            
ATOM    828  C1  CHO   203      28.246  19.853  26.502  1.00  0.00           C
ATOM    829  C2  CHO   203      26.446  20.553  23.402  1.00  0.00           C
ATOM    830  ROH CHO   204     213.896 106.953  40.402  1.00  0.00            
ATOM    831  R1  CHO   204     212.346 106.853  42.752  1.00  0.00            
ATOM    832  R2  CHO   204     213.396 107.303  45.252  1.00  0.00            
ATOM    833  R3  CHO   204     211.396 109.153  45.402  1.00  0.00            
ATOM    834  R4  CHO   204     211.396 107.853  48.052  1.00  0.00            
ATOM    835  R5  CHO   204     209.696 108.053  46.702  1.00  0.00            
ATOM    836  C1  CHO   204     208.296 109.853  49.752  1.00  0.00           C
ATOM    837  C2  CHO   204     207.596 110.203  53.152  1.00  0.00           C
ATOM    838  ROH CHO   205      63.146 215.753  36.302  1.00  0.00            
ATOM    839  R1  CHO   205      60.946 214.003  36.702  1.00  0.00            
ATOM    840  R2  CHO   205      60.846 211.503  35.552  1.00  0.00            
ATOM    841  R3  CHO   205      60.496 210.703  38.102  1.00  0.00            
ATOM    842  R4  CHO   205      59.296 208.553  36.452  1.00  0.00            
ATOM    843  R5  CHO   205      58.296 209.653  38.102  1.00  0.00            
ATOM    844  C1  CHO   205      57.996 206.103  39.402  1.00  0.00           C
ATOM    845  C2  CHO   205      56.346 203.253  38.902  1.00  0.00           C
ATOM    846  ROH CHO   206     184.996  55.103  21.752  1.00  0.00            
ATOM    847  R1  CHO   206     182.346  54.153  21.802  1.00  0.00            
ATOM    848  R2  CHO   206     181.096  53.303  24.152  1.00  0.00            
ATOM    849  R3  CHO   206     179.246  55.153  23.452  1.00  0.00            
ATOM    850  R4  CHO   206     177.946  53.453  25.452  1.00  0.00            
ATOM    851  R5  CHO   206     177.196  53.903  23.452  1.00  0.00            
ATOM    852  C1  CHO   206     174.296  55.303  25.602  1.00  0.00           C
ATOM    853  C2  CHO   206     172.296  58.253  26.952  1.00  0.00           C
ATOM    854  ROH CHO   207     184.746 198.553  41.802  1.00  0.00            
ATOM    855  R1  CHO   207     184.946 196.503  39.902  1.00  0.00            
ATOM    856  R2  CHO   207     183.046 196.003  37.952  1.00  0.00            
ATOM    857  R3  CHO   207     185.146 196.253  36.252  1.00  0.00            
ATOM    858  R4  CHO   207     183.146 194.803  34.752  1.00  0.00            
ATOM    859  R5  CHO   207     185.196 194.203  35.052  1.00  0.00            
ATOM    860  C1  CHO   207     185.146 194.303  31.252  1.00  0.00           C
ATOM    861  C2  CHO   207     184.846 195.703  28.002  1.00  0.00           C
ATOM    862  ROH CHO   208      59.646 163.653  41.202  1.00  0.00            
ATOM    863  R1  CHO   208      56.996 162.853  40.652  1.00  0.00            
ATOM    864  R2  CHO   208      55.996 162.653  38.052  1.00  0.00            
ATOM    865  R3  CHO   208      55.396 160.103  38.802  1.00  0.00            
ATOM    866  R4  CHO   208      54.396 160.303  36.102  1.00  0.00            
ATOM    867  R5  CHO   208      53.246 159.703  37.852  1.00  0.00            
ATOM    868  C1  CHO   208      52.846 156.603  35.652  1.00  0.00           C
ATOM    869  C2  CHO   208      52.896 152.853  34.852  1.00  0.00           C
ATOM    870  ROH CHO   209       9.746  27.203  36.602  1.00  0.00            
ATOM    871  R1  CHO   209      10.696  29.603  35.452  1.00  0.00            
ATOM    872  R2  CHO   209      10.896  30.003  32.752  1.00  0.00            
ATOM    873  R3  CHO   209       9.396  32.203  33.252  1.00  0.00            
ATOM    874  R4  CHO   209      10.246  32.503  30.452  1.00  0.00            
ATOM    875  R5  CHO   209      10.496  33.953  32.052  1.00  0.00            
ATOM    876  C1  CHO   209       8.396  36.053  29.602  1.00  0.00           C
ATOM    877  C2  CHO   209       5.496  38.603  28.902  1.00  0.00           C
ATOM    878  ROH CHO   210     150.996 200.903  38.202  1.00  0.00            
ATOM    879  R1  CHO   210     148.596 201.153  36.652  1.00  0.00            
ATOM    880  R2  CHO   210     147.346 203.553  36.252  1.00  0.00            
ATOM    881  R3  CHO   210     147.596 202.903  33.652  1.00  0.00            
ATOM    882  R4  CHO   210     146.346 205.553  33.652  1.00  0.00            
ATOM    883  R5  CHO   210     145.596 203.753  32.602  1.00  0.00            
ATOM    884  C1  CHO   210     145.996 206.103  29.652  1.00  0.00           C
ATOM    885  C2  CHO   210     147.146 208.953  26.702  1.00  0.00           C
ATOM    886  ROH CHO   211     199.946 111.853  28.952  1.00  0.00            
ATOM    887  R1  CHO   211     198.096 110.303  30.502  1.00  0.00            
ATOM    888  R2  CHO   211     196.546 108.353  29.352  1.00  0.00            
ATOM    889  R3  CHO   211     197.696 106.803  31.302  1.00  0.00            
ATOM    890  R4  CHO   211     196.096 104.953  29.652  1.00  0.00            
ATOM    891  R5  CHO   211     195.996 105.203  31.802  1.00  0.00            
ATOM    892  C1  CHO   211     196.896 101.503  31.652  1.00  0.00           C
ATOM    893  C2  CHO   211     195.196  98.653  33.502  1.00  0.00           C
ATOM    894  ROH CHO   212     224.346 165.903  39.052  1.00  0.00            
ATOM    895  R1  CHO   212     222.946 163.903  37.652  1.00  0.00            
ATOM    896  R2  CHO   212     220.396 163.103  38.352  1.00  0.00            
ATOM    897  R3  CHO   212     219.846 163.703  35.752  1.00  0.00            
ATOM    898  R4  CHO   212     217.396 162.453  36.802  1.00  0.00            
ATOM    899  R5  CHO   212     218.496 161.853  35.002  1.00  0.00            
ATOM    900  C1  CHO   212     215.096 162.603  33.452  1.00  0.00           C
ATOM    901  C2  CHO   212     212.196 160.803  32.502  1.00  0.00           C
ATOM    902  ROH CHO   213     152.596 122.103  33.602  1.00  0.00            
ATOM    903  R1  CHO   213     152.396 119.753  32.052  1.00  0.00            
ATOM    904  R2  CHO   213     150.746 117.653  32.752  1.00  0.00            
ATOM    905  R3  CHO   213     149.746 118.003  30.252  1.00  0.00            
ATOM    906  R4  CHO   213     148.396 115.553  31.252  1.00  0.00            
ATOM    907  R5  CHO   213     149.496 115.753  29.352  1.00  0.00            
ATOM    908  C1  CHO   213     146.096 114.703  28.052  1.00  0.00           C
ATOM    909  C2  CHO   213     144.246 111.453  28.902  1.00  0.00           C
ATOM    910  ROH CHO   214     193.696 213.903  32.552  1.00  0.00            
ATOM    911  R1  CHO   214     194.646 212.803  35.002  1.00  0.00            
ATOM    912  R2  CHO   214     195.746 214.303  37.002  1.00  0.00            
ATOM    913  R3  CHO   214     193.846 213.153  38.552  1.00  0.00            
ATOM    914  R4  CHO   214     196.296 212.953  40.152  1.00  0.00            
ATOM    915  R5  CHO   214     194.946 211.303  39.602  1.00  0.00            
ATOM    916  C1  CHO   214     194.796 211.053  43.402  1.00  0.00           C
ATOM    917  C2  CHO   214     196.246 210.303  46.402  1.00  0.00           C
ATOM    918  ROH CHO   215      63.146   4.003  36.552  1.00  0.00            
ATOM    919  R1  CHO   215      64.746   2.703  34.602  1.00  0.00            
ATOM    920  R2  CHO   215      64.196   0.103  33.752  1.00  0.00            
ATOM    921  R3  CHO   215      64.246   1.303  31.302  1.00  0.00            
ATOM    922  R4  CHO   215      65.146  -1.447  30.802  1.00  0.00            
ATOM    923  R5  CHO   215      66.146   0.353  30.202  1.00  0.00            
ATOM    924  C1  CHO   215      65.696  -1.247  26.802  1.00  0.00           C
ATOM    925  C2  CHO   215      66.496  -3.647  24.902  1.00  0.00           C
ATOM    926  ROH CHO   216     160.296 149.853  33.602  1.00  0.00            
ATOM    927  R1  CHO   216     161.896 147.653  34.502  1.00  0.00            
ATOM    928  R2  CHO   216     162.796 147.453  37.152  1.00  0.00            
ATOM    929  R3  CHO   216     161.546 145.053  37.002  1.00  0.00            
ATOM    930  R4  CHO   216     162.946 145.053  39.602  1.00  0.00            
ATOM    931  R5  CHO   216     163.146 143.553  38.002  1.00  0.00            
ATOM    932  C1  CHO   216     161.946 141.353  40.902  1.00  0.00           C
ATOM    933  C2  CHO   216     160.246 137.203  41.752  1.00  0.00           C
ATOM    934  ROH CHO   217     168.546  36.803  25.302  1.00  0.00            
ATOM    935  R1  CHO   217     168.346  39.203  23.802  1.00  0.00            
ATOM    936  R2  CHO   217     166.146  40.853  24.002  1.00  0.00            
ATOM    937  R3  CHO   217     167.996  42.753  24.602  1.00  0.00            
ATOM    938  R4  CHO   217     165.646  44.253  23.652  1.00  0.00            
ATOM    939  R5  CHO   217     167.696  44.403  22.902  1.00  0.00            
ATOM    940  C1  CHO   217     167.096  48.003  24.002  1.00  0.00           C
ATOM    941  C2  CHO   217     165.746  51.653  26.002  1.00  0.00           C
ATOM    942  ROH CHO   218      55.396 176.803  43.302  1.00  0.00            
ATOM    943  R1  CHO   218      56.196 178.303  41.052  1.00  0.00            
ATOM    944  R2  CHO   218      56.846 177.103  38.602  1.00  0.00            
ATOM    945  R3  CHO   218      54.946 178.803  37.652  1.00  0.00            
ATOM    946  R4  CHO   218      56.646 178.153  35.352  1.00  0.00            
ATOM    947  R5  CHO   218      56.146 180.153  36.102  1.00  0.00            
ATOM    948  C1  CHO   218      54.796 180.403  32.502  1.00  0.00           C
ATOM    949  C2  CHO   218      57.346 183.103  30.152  1.00  0.00           C
ATOM    950  ROH CHO   219     217.246  43.353  37.902  1.00  0.00            
ATOM    951  R1  CHO   219     217.096  44.803  35.452  1.00  0.00            
ATOM    952  R2  CHO   219     215.446  44.053  33.402  1.00  0.00            
ATOM    953  R3  CHO   219     214.546  46.603  33.602  1.00  0.00            
ATOM    954  R4  CHO   219     213.696  45.753  30.902  1.00  0.00            
ATOM    955  R5  CHO   219     214.846  47.503  31.402  1.00  0.00            
ATOM    956  C1  CHO   219     211.846  49.103  29.702  1.00  0.00           C
ATOM    957  C2  CHO   219     209.946  51.803  28.202  1.00  0.00           C
ATOM    958  ROH CHO   220      74.246 225.353  33.502  1.00  0.00            
ATOM    959  R1  CHO   220      75.746 223.203  32.402  1.00  0.00            
ATOM    960  R2  CHO   220      74.646 221.403  30.652  1.00  0.00            
ATOM    961  R3  CHO   220      76.796 222.103  29.102  1.00  0.00            
ATOM    962  R4  CHO   220      75.996 219.503  28.102  1.00  0.00            
ATOM    963  R5  CHO   220      77.996 220.103  28.752  1.00  0.00            
ATOM    964  C1  CHO   220      78.746 219.103  25.152  1.00  0.00           C
ATOM    965  C2  CHO   220      78.446 219.153  21.452  1.00  0.00           C
ATOM    966  ROH CHO   221      68.596  80.303  37.152  1.00  0.00            
ATOM    967  R1  CHO   221      66.246  81.753  36.452  1.00  0.00            
ATOM    968  R2  CHO   221      66.046  84.453  36.802  1.00  0.00            
ATOM    969  R3  CHO   221      65.396  84.403  34.152  1.00  0.00            
ATOM    970  R4  CHO   221      64.196  86.903  35.152  1.00  0.00            
ATOM    971  R5  CHO   221      63.146  85.353  34.102  1.00  0.00            
ATOM    972  C1  CHO   221      62.546  88.303  31.752  1.00  0.00           C
ATOM    973  C2  CHO   221      59.296  89.203  30.202  1.00  0.00           C
ATOM    974  ROH CHO   222      53.296 186.553  41.802  1.00  0.00            
ATOM    975  R1  CHO   222      55.496 187.153  43.502  1.00  0.00            
ATOM    976  R2  CHO   222      55.196 188.253  46.002  1.00  0.00            
ATOM    977  R3  CHO   222      56.646 186.103  46.802  1.00  0.00            
ATOM    978  R4  CHO   222      57.196 188.153  48.852  1.00  0.00            
ATOM    979  R5  CHO   222      58.646 187.053  47.702  1.00  0.00            
ATOM    980  C1  CHO   222      59.696 186.053  51.252  1.00  0.00           C
ATOM    981  C2  CHO   222      59.896 183.453  53.602  1.00  0.00           C
ATOM    982  ROH CHO   223     168.996  88.903  36.802  1.00  0.00            
ATOM    983  R1  CHO   223     167.396  91.103  36.002  1.00  0.00            
ATOM    984  R2  CHO   223     167.646  93.603  37.152  1.00  0.00            
ATOM    985  R3  CHO   223     167.946  94.403  34.552  1.00  0.00            
ATOM    986  R4  CHO   223     166.546  96.653  35.852  1.00  0.00            
ATOM    987  R5  CHO   223     165.946  95.603  34.052  1.00  0.00            
ATOM    988  C1  CHO   223     166.246  99.153  32.702  1.00  0.00           C
ATOM    989  C2  CHO   223     165.996 102.203  31.902  1.00  0.00           C
ATOM    990  ROH CHO   224     165.096 201.403  28.702  1.00  0.00            
ATOM    991  R1  CHO   224     166.696 203.253  30.152  1.00  0.00            
ATOM    992  R2  CHO   224     168.896 204.503  29.102  1.00  0.00            
ATOM    993  R3  CHO   224     167.596 206.753  29.852  1.00  0.00            
ATOM    994  R4  CHO   224     170.296 207.653  29.102  1.00  0.00            
ATOM    995  R5  CHO   224     169.246 208.053  30.952  1.00  0.00            
ATOM    996  C1  CHO   224     169.896 211.603  29.802  1.00  0.00           C
ATOM    997  C2  CHO   224     171.946 214.853  29.902  1.00  0.00           C
ATOM    998  ROH CHO   225     111.596 124.053  54.052  1.00  0.00            
ATOM    999  R1  CHO   225     110.296 124.103  51.502  1.00  0.00            
ATOM   1000  R2  CHO   225     108.296 122.403  50.802  1.00  0.00            
ATOM   1001  R3  CHO   225     106.946 124.703  50.252  1.00  0.00            
ATOM   1002  R4  CHO   225     105.696 122.703  48.552  1.00  0.00            
ATOM   1003  R5  CHO   225     106.546 124.603  47.902  1.00  0.00            
ATOM   1004  C1  CHO   225     102.946 125.053  46.702  1.00  0.00           C
ATOM   1005  C2  CHO   225     100.446 123.303  43.852  1.00  0.00           C
ATOM   1006  ROH CHO   226     193.796  16.053  44.102  1.00  0.00            
ATOM   1007  R1  CHO   226     192.046  16.353  41.902  1.00  0.00            
ATOM   1008  R2  CHO   226     192.946  16.503  39.252  1.00  0.00            
ATOM   1009  R3  CHO   226     191.196  14.453  38.902  1.00  0.00            
ATOM   1010  R4  CHO   226     191.496  15.653  36.252  1.00  0.00            
ATOM   1011  R5  CHO   226     189.596  15.303  37.302  1.00  0.00            
ATOM   1012  C1  CHO   226     188.996  13.253  34.152  1.00  0.00           C
ATOM   1013  C2  CHO   226     185.796  13.403  31.902  1.00  0.00           C
ATOM   1014  ROH CHO   227      87.996 198.353  44.402  1.00  0.00            
ATOM   1015  R1  CHO   227      90.346 199.903  44.952  1.00  0.00            
ATOM   1016  R2  CHO   227      91.396 200.203  47.502  1.00  0.00            
ATOM   1017  R3  CHO   227      93.646 199.253  46.302  1.00  0.00            
ATOM   1018  R4  CHO   227      94.496 200.153  48.952  1.00  0.00            
ATOM   1019  R5  CHO   227      95.346 200.753  47.052  1.00  0.00            
ATOM   1020  C1  CHO   227      98.446 199.303  48.702  1.00  0.00           C
ATOM   1021  C2  CHO   227     101.196 197.853  50.252  1.00  0.00           C
ATOM   1022  ROH CHO   228      92.296 124.753  48.102  1.00  0.00            
ATOM   1023  R1  CHO   228      91.046 125.603  45.702  1.00  0.00            
ATOM   1024  R2  CHO   228      88.796 127.153  45.702  1.00  0.00            
ATOM   1025  R3  CHO   228      90.296 128.803  44.102  1.00  0.00            
ATOM   1026  R4  CHO   228      87.746 130.203  44.402  1.00  0.00            
ATOM   1027  R5  CHO   228      88.746 129.653  42.552  1.00  0.00            
ATOM   1028  C1  CHO   228      88.496 133.453  42.152  1.00  0.00           C
ATOM   1029  C2  CHO   228      88.846 136.203  40.252  1.00  0.00           C
ATOM   1030  ROH CHO   229      47.446 204.503  41.902  1.00  0.00            
ATOM   1031  R1  CHO   229      45.696 204.603  39.652  1.00  0.00            
ATOM   1032  R2  CHO   229      46.496 203.753  37.152  1.00  0.00            
ATOM   1033  R3  CHO   229      44.296 202.203  37.302  1.00  0.00            
ATOM   1034  R4  CHO   229      45.096 202.003  34.502  1.00  0.00            
ATOM   1035  R5  CHO   229      43.096 202.553  35.252  1.00  0.00            
ATOM   1036  C1  CHO   229      42.146 199.553  33.152  1.00  0.00           C
ATOM   1037  C2  CHO   229      42.246 198.803  29.652  1.00  0.00           C
ATOM   1038  ROH CHO   230     177.746  14.953  40.902  1.00  0.00            
ATOM   1039  R1  CHO   230     177.246  14.803  38.152  1.00  0.00            
ATOM   1040  R2  CHO   230     174.746  15.203  37.002  1.00  0.00            
ATOM   1041  R3  CHO   230     176.096  17.053  35.502  1.00  0.00            
ATOM   1042  R4  CHO   230     173.746  16.353  33.902  1.00  0.00            
ATOM   1043  R5  CHO   230     175.796  16.253  33.252  1.00  0.00            
ATOM   1044  C1  CHO   230     174.396  18.703  30.702  1.00  0.00           C
ATOM   1045  C2  CHO   230     172.646  20.403  27.502  1.00  0.00           C
ATOM   1046  ROH CHO   231     212.696  92.853  33.952  1.00  0.00            
ATOM   1047  R1  CHO   231     213.646  94.503  36.002  1.00  0.00            
ATOM   1048  R2  CHO   231     212.096  96.503  37.152  1.00  0.00            
ATOM   1049  R3  CHO   231     212.696  95.203  39.452  1.00  0.00            
ATOM   1050  R4  CHO   231     212.146  97.953  40.302  1.00  0.00            
ATOM   1051  R5  CHO   231     213.946  96.803  40.752  1.00  0.00            
ATOM   1052  C1  CHO   231     212.746  97.603  44.302  1.00  0.00           C
ATOM   1053  C2  CHO   231     209.896  96.253  47.102  1.00  0.00           C
ATOM   1054  ROH CHO   232      56.996  93.553  34.552  1.00  0.00            
ATOM   1055  R1  CHO   232      55.846  91.953  36.552  1.00  0.00            
ATOM   1056  R2  CHO   232      53.946  92.903  38.302  1.00  0.00            
ATOM   1057  R3  CHO   232      52.446  90.803  37.402  1.00  0.00            
ATOM   1058  R4  CHO   232      51.646  91.153  40.202  1.00  0.00            
ATOM   1059  R5  CHO   232      52.396  89.303  39.252  1.00  0.00            
ATOM   1060  C1  CHO   232      48.946  88.153  40.452  1.00  0.00           C
ATOM   1061  C2  CHO   232      49.046  86.253  43.402  1.00  0.00           C
ATOM   1062  ROH CHO   233      64.146 192.453  44.102  1.00  0.00            
ATOM   1063  R1  CHO   233      66.196 193.703  42.552  1.00  0.00            
ATOM   1064  R2  CHO   233      65.646 195.253  40.302  1.00  0.00            
ATOM   1065  R3  CHO   233      67.146 197.103  41.652  1.00  0.00            
ATOM   1066  R4  CHO   233      67.446 197.803  38.852  1.00  0.00            
ATOM   1067  R5  CHO   233      69.046 197.453  40.252  1.00  0.00            
ATOM   1068  C1  CHO   233      69.846 201.053  39.202  1.00  0.00           C
ATOM   1069  C2  CHO   233      73.596 202.853  38.052  1.00  0.00           C
ATOM   1070  ROH CHO   234      25.596 114.653  40.502  1.00  0.00            
ATOM   1071  R1  CHO   234      27.996 114.003  39.152  1.00  0.00            
ATOM   1072  R2  CHO   234      29.546 115.853  37.852  1.00  0.00            
ATOM   1073  R3  CHO   234      31.546 114.903  39.452  1.00  0.00            
ATOM   1074  R4  CHO   234      32.896 115.803  37.002  1.00  0.00            
ATOM   1075  R5  CHO   234      33.046 113.803  37.952  1.00  0.00            
ATOM   1076  C1  CHO   234      36.696 114.853  38.052  1.00  0.00           C
ATOM   1077  C2  CHO   234      39.296 116.353  40.702  1.00  0.00           C
ATOM   1078  ROH CHO   235     107.796  78.553  44.602  1.00  0.00            
ATOM   1079  R1  CHO   235     105.046  79.303  44.852  1.00  0.00            
ATOM   1080  R2  CHO   235     104.196  81.903  44.552  1.00  0.00            
ATOM   1081  R3  CHO   235     102.546  80.803  42.702  1.00  0.00            
ATOM   1082  R4  CHO   235     101.346  83.403  43.352  1.00  0.00            
ATOM   1083  R5  CHO   235     100.346  81.503  43.402  1.00  0.00            
ATOM   1084  C1  CHO   235      98.096  83.253  40.902  1.00  0.00           C
ATOM   1085  C2  CHO   235      94.196  84.703  40.402  1.00  0.00           C
ATOM   1086  ROH CHO   236      79.546 147.903  36.002  1.00  0.00            
ATOM   1087  R1  CHO   236      81.246 145.653  36.252  1.00  0.00            
ATOM   1088  R2  CHO   236      83.546 145.653  37.802  1.00  0.00            
ATOM   1089  R3  CHO   236      82.396 143.503  38.952  1.00  0.00            
ATOM   1090  R4  CHO   236      85.246 143.303  39.652  1.00  0.00            
ATOM   1091  R5  CHO   236      84.046 141.753  38.702  1.00  0.00            
ATOM   1092  C1  CHO   236      85.146 139.903  41.802  1.00  0.00           C
ATOM   1093  C2  CHO   236      85.846 136.553  44.752  1.00  0.00           C
ATOM   1094  ROH CHO   237      12.346  61.753  41.752  1.00  0.00            
ATOM   1095  R1  CHO   237      13.146  62.003  39.052  1.00  0.00            
ATOM   1096  R2  CHO   237      15.146  60.403  37.952  1.00  0.00            
ATOM   1097  R3  CHO   237      13.246  59.853  36.102  1.00  0.00            
ATOM   1098  R4  CHO   237      15.796  59.303  34.752  1.00  0.00            
ATOM   1099  R5  CHO   237      14.196  60.603  34.052  1.00  0.00            
ATOM   1100  C1  CHO   237      14.346  58.103  31.152  1.00  0.00           C
ATOM   1101  C2  CHO   237      14.896  57.553  27.202  1.00  0.00           C
ATOM   1102  ROH CHO   238     138.796 145.803  31.102  1.00  0.00            
ATOM   1103  R1  CHO   238     139.046 143.053  30.602  1.00  0.00            
ATOM   1104  R2  CHO   238     136.896 141.453  29.902  1.00  0.00            
ATOM   1105  R3  CHO   238     138.446 140.803  27.802  1.00  0.00            
ATOM   1106  R4  CHO   238     136.346 138.753  27.852  1.00  0.00            
ATOM   1107  R5  CHO   238     138.496 138.403  27.852  1.00  0.00            
ATOM   1108  C1  CHO   238     137.496 136.553  24.652  1.00  0.00           C
ATOM   1109  C2  CHO   238     135.496 133.853  24.252  1.00  0.00           C
ATOM   1110  ROH CHO   239     191.396 167.303  21.502  1.00  0.00            
ATOM   1111  R1  CHO   239     189.796 165.853  23.302  1.00  0.00            
ATOM   1112  R2  CHO   239     187.446 164.603  22.602  1.00  0.00            
ATOM   1113  R3  CHO   239     188.646 162.403  23.702  1.00  0.00            
ATOM   1114  R4  CHO   239     185.796 161.703  23.552  1.00  0.00            
ATOM   1115  R5  CHO   239     187.046 161.653  25.302  1.00  0.00            
ATOM   1116  C1  CHO   239     185.946 158.003  25.102  1.00  0.00           C
ATOM   1117  C2  CHO   239     183.596 155.453  26.952  1.00  0.00           C
ATOM   1118  ROH CHO   240     165.996 100.903  38.552  1.00  0.00            
ATOM   1119  R1  CHO   240     164.296 101.653  36.452  1.00  0.00            
ATOM   1120  R2  CHO   240     161.696 102.503  36.902  1.00  0.00            
ATOM   1121  R3  CHO   240     162.496 104.653  35.402  1.00  0.00            
ATOM   1122  R4  CHO   240     159.646 105.153  35.952  1.00  0.00            
ATOM   1123  R5  CHO   240     160.646 105.103  34.002  1.00  0.00            
ATOM   1124  C1  CHO   240     159.196 108.653  34.002  1.00  0.00           C
ATOM   1125  C2  CHO   240     155.646 109.353  34.152  1.00  0.00           C
ATOM   1126  ROH CHO   241     146.846 184.903  32.552  1.00  0.00            
ATOM   1127  R1  CHO   241     144.196 185.953  32.552  1.00  0.00            
ATOM   1128  R2  CHO   241     143.496 188.253  33.852  1.00  0.00            
ATOM   1129  R3  CHO   241     142.596 189.003  31.402  1.00  0.00            
ATOM   1130  R4  CHO   241     141.046 190.653  33.302  1.00  0.00            
ATOM   1131  R5  CHO   241     140.246 189.403  31.752  1.00  0.00            
ATOM   1132  C1  CHO   241     138.796 192.753  30.702  1.00  0.00           C
ATOM   1133  C2  CHO   241     136.796 193.353  28.052  1.00  0.00           C
ATOM   1134  ROH CHO   242     147.546 105.153  47.852  1.00  0.00            
ATOM   1135  R1  CHO   242     145.596 104.553  45.902  1.00  0.00            
ATOM   1136  R2  CHO   242     145.846 105.353  43.252  1.00  0.00            
ATOM   1137  R3  CHO   242     145.496 102.703  42.752  1.00  0.00            
ATOM   1138  R4  CHO   242     144.746 104.003  40.252  1.00  0.00            
ATOM   1139  R5  CHO   242     143.546 102.603  41.402  1.00  0.00            
ATOM   1140  C1  CHO   242     143.746 100.753  38.052  1.00  0.00           C
ATOM   1141  C2  CHO   242     143.346 101.453  34.702  1.00  0.00           C
ATOM   1142  ROH CHO   243      68.196 188.053  49.652  1.00  0.00            
ATOM   1143  R1  CHO   243      70.096 185.903  49.502  1.00  0.00            
ATOM   1144  R2  CHO   243      71.296 185.153  47.102  1.00  0.00            
ATOM   1145  R3  CHO   243      73.596 185.503  48.552  1.00  0.00            
ATOM   1146  R4  CHO   243      74.446 184.103  46.102  1.00  0.00            
ATOM   1147  R5  CHO   243      74.796 183.503  48.202  1.00  0.00            
ATOM   1148  C1  CHO   243      78.396 183.803  46.902  1.00  0.00           C
ATOM   1149  C2  CHO   243      81.196 184.003  47.902  1.00  0.00           C
ATOM   1150  ROH CHO   244      13.946 145.203  48.652  1.00  0.00            
ATOM   1151  R1  CHO   244      14.946 142.553  48.602  1.00  0.00            
ATOM   1152  R2  CHO   244      16.446 141.603  46.502  1.00  0.00            
ATOM   1153  R3  CHO   244      18.196 140.953  48.502  1.00  0.00            
ATOM   1154  R4  CHO   244      19.046 139.303  46.202  1.00  0.00            
ATOM   1155  R5  CHO   244      18.546 138.603  48.202  1.00  0.00            
ATOM   1156  C1  CHO   244      22.146 137.353  47.902  1.00  0.00           C
ATOM   1157  C2  CHO   244      22.796 133.603  46.952  1.00  0.00           C
ATOM   1158  ROH CHO   245      25.346 174.703  42.202  1.00  0.00            
ATOM   1159  R1  CHO   245      24.196 172.603  40.752  1.00  0.00            
ATOM   1160  R2  CHO   245      22.646 173.053  38.502  1.00  0.00            
ATOM   1161  R3  CHO   245      24.396 171.353  37.302  1.00  0.00            
ATOM   1162  R4  CHO   245      21.946 171.103  35.702  1.00  0.00            
ATOM   1163  R5  CHO   245      23.046 169.503  36.652  1.00  0.00            
ATOM   1164  C1  CHO   245      23.246 168.403  32.952  1.00  0.00           C
ATOM   1165  C2  CHO   245      22.246 165.853  31.152  1.00  0.00           C
ATOM   1166  ROH CHO   246      72.196  52.803  26.702  1.00  0.00            
ATOM   1167  R1  CHO   246      72.496  54.303  29.052  1.00  0.00            
ATOM   1168  R2  CHO   246      72.596  57.053  29.052  1.00  0.00            
ATOM   1169  R3  CHO   246      70.546  56.803  30.852  1.00  0.00            
ATOM   1170  R4  CHO   246      70.846  59.703  30.452  1.00  0.00            
ATOM   1171  R5  CHO   246      70.846  58.653  32.352  1.00  0.00            
ATOM   1172  C1  CHO   246      67.896  61.003  32.902  1.00  0.00           C
ATOM   1173  C2  CHO   246      64.896  61.003  35.102  1.00  0.00           C
ATOM   1174  ROH CHO   247      82.646  99.503  32.252  1.00  0.00            
ATOM   1175  R1  CHO   247      81.196 100.753  34.302  1.00  0.00            
ATOM   1176  R2  CHO   247      79.246 102.703  33.802  1.00  0.00            
ATOM   1177  R3  CHO   247      77.696 101.053  35.252  1.00  0.00            
ATOM   1178  R4  CHO   247      76.546 103.703  35.652  1.00  0.00            
ATOM   1179  R5  CHO   247      77.146 102.353  37.202  1.00  0.00            
ATOM   1180  C1  CHO   247      73.446 102.803  38.102  1.00  0.00           C
ATOM   1181  C2  CHO   247      71.796 105.103  39.752  1.00  0.00           C
ATOM   1182  ROH CHO   248     138.796  92.053  48.402  1.00  0.00            
ATOM   1183  R1  CHO   248     137.146  90.403  46.752  1.00  0.00            
ATOM   1184  R2  CHO   248     135.396  91.403  44.902  1.00  0.00            
ATOM   1185  R3  CHO   248     136.746  89.753  43.202  1.00  0.00            
ATOM   1186  R4  CHO   248     133.946  89.653  42.302  1.00  0.00            
ATOM   1187  R5  CHO   248     135.196  87.953  42.802  1.00  0.00            
ATOM   1188  C1  CHO   248     134.346  87.053  39.202  1.00  0.00           C
ATOM   1189  C2  CHO   248     133.096  86.053  35.752  1.00  0.00           C
ATOM   1190  ROH CHO   249      29.146  99.403  35.402  1.00  0.00            
ATOM   1191  R1  CHO   249      28.496 100.603  37.902  1.00  0.00            
ATOM   1192  R2  CHO   249      25.946 101.353  38.552  1.00  0.00            
ATOM   1193  R3  CHO   249      26.346  99.803  40.752  1.00  0.00            
ATOM   1194  R4  CHO   249      24.546 101.903  41.702  1.00  0.00            
ATOM   1195  R5  CHO   249      26.446 101.353  42.552  1.00  0.00            
ATOM   1196  C1  CHO   249      24.146 100.753  45.552  1.00  0.00           C
ATOM   1197  C2  CHO   249      24.896 102.653  48.552  1.00  0.00           C
ATOM   1198  ROH CHO   250      96.696 203.603  39.252  1.00  0.00            
ATOM   1199  R1  CHO   250      94.846 202.053  37.802  1.00  0.00            
ATOM   1200  R2  CHO   250      92.796 203.203  36.352  1.00  0.00            
ATOM   1201  R3  CHO   250      93.846 201.753  34.302  1.00  0.00            
ATOM   1202  R4  CHO   250      91.346 202.753  33.252  1.00  0.00            
ATOM   1203  R5  CHO   250      91.946 200.653  33.302  1.00  0.00            
ATOM   1204  C1  CHO   250      91.496 201.103  29.552  1.00  0.00           C
ATOM   1205  C2  CHO   250      90.896 197.453  27.252  1.00  0.00           C
ATOM   1206  ROH CHO   251       0.596 102.403  40.102  1.00  0.00            
ATOM   1207  R1  CHO   251       0.096 103.153  37.452  1.00  0.00            
ATOM   1208  R2  CHO   251       1.846 104.753  36.002  1.00  0.00            
ATOM   1209  R3  CHO   251       1.746 102.703  34.202  1.00  0.00            
ATOM   1210  R4  CHO   251       3.646 104.603  33.052  1.00  0.00            
ATOM   1211  R5  CHO   251       1.896 103.803  32.052  1.00  0.00            
ATOM   1212  C1  CHO   251       4.596 102.603  29.652  1.00  0.00           C
ATOM   1213  C2  CHO   251       3.896 105.403  27.952  1.00  0.00           C
ATOM   1214  ROH CHO   252       0.096  49.253  33.102  1.00  0.00            
ATOM   1215  R1  CHO   252       0.146  48.903  30.302  1.00  0.00            
ATOM   1216  R2  CHO   252      -0.654  50.903  28.552  1.00  0.00            
ATOM   1217  R3  CHO   252       1.796  50.503  27.502  1.00  0.00            
ATOM   1218  R4  CHO   252       0.546  52.503  25.752  1.00  0.00            
ATOM   1219  R5  CHO   252       1.446  50.603  25.102  1.00  0.00            
ATOM   1220  C1  CHO   252       3.546  53.053  23.102  1.00  0.00           C
ATOM   1221  C2  CHO   252       6.096  50.953  19.752  1.00  0.00           C
ATOM   1222  ROH CHO   253     126.446  41.603  43.202  1.00  0.00            
ATOM   1223  R1  CHO   253     125.546  39.703  41.302  1.00  0.00            
ATOM   1224  R2  CHO   253     127.246  38.503  39.502  1.00  0.00            
ATOM   1225  R3  CHO   253     126.296  36.203  40.552  1.00  0.00            
ATOM   1226  R4  CHO   253     126.296  35.753  37.652  1.00  0.00            
ATOM   1227  R5  CHO   253     124.596  35.503  39.002  1.00  0.00            
ATOM   1228  C1  CHO   253     124.796  32.003  37.602  1.00  0.00           C
ATOM   1229  C2  CHO   253     122.346  30.953  35.002  1.00  0.00           C
ATOM   1230  ROH CHO   254     188.346 220.903  35.652  1.00  0.00            
ATOM   1231  R1  CHO   254     185.996 221.253  34.152  1.00  0.00            
ATOM   1232  R2  CHO   254     184.646 219.203  32.902  1.00  0.00            
ATOM   1233  R3  CHO   254     182.546 220.153  34.302  1.00  0.00            
ATOM   1234  R4  CHO   254     181.346 218.803  32.002  1.00  0.00            
ATOM   1235  R5  CHO   254     180.996 220.903  32.602  1.00  0.00            
ATOM   1236  C1  CHO   254     177.446 219.553  32.752  1.00  0.00           C
ATOM   1237  C2  CHO   254     174.446 219.503  29.202  1.00  0.00           C
ATOM   1238  ROH CHO   255      -0.804 189.853  38.102  1.00  0.00            
ATOM   1239  R1  CHO   255       1.446 190.503  39.702  1.00  0.00            
ATOM   1240  R2  CHO   255       2.496 188.703  41.502  1.00  0.00            
ATOM   1241  R3  CHO   255       4.796 189.203  40.152  1.00  0.00            
ATOM   1242  R4  CHO   255       5.646 187.703  42.552  1.00  0.00            
ATOM   1243  R5  CHO   255       6.446 189.603  41.902  1.00  0.00            
ATOM   1244  C1  CHO   255       9.646 187.603  41.852  1.00  0.00           C
ATOM   1245  C2  CHO   255      11.896 184.803  44.452  1.00  0.00           C
ATOM   1246  ROH CHO   256      48.246 147.603  38.052  1.00  0.00            
ATOM   1247  R1  CHO   256      48.796 145.603  39.952  1.00  0.00            
ATOM   1248  R2  CHO   256      48.096 142.953  39.602  1.00  0.00            
ATOM   1249  R3  CHO   256      50.746 142.553  40.052  1.00  0.00            
ATOM   1250  R4  CHO   256      49.496 139.853  40.202  1.00  0.00            
ATOM   1251  R5  CHO   256      50.796 140.803  41.702  1.00  0.00            
ATOM   1252  C1  CHO   256      52.796 137.653  40.952  1.00  0.00           C
ATOM   1253  C2  CHO   256      53.696 135.653  44.102  1.00  0.00           C
ATOM   1254  ROH CHO   257     158.296  73.403  35.702  1.00  0.00            
ATOM   1255  R1  CHO   257     158.296  76.003  36.902  1.00  0.00            
ATOM   1256  R2  CHO   257     160.446  77.703  36.802  1.00  0.00            
ATOM   1257  R3  CHO   257     158.596  79.403  35.802  1.00  0.00            
ATOM   1258  R4  CHO   257     160.896  81.103  36.502  1.00  0.00            
ATOM   1259  R5  CHO   257     158.846  81.403  37.152  1.00  0.00            
ATOM   1260  C1  CHO   257     159.446  84.703  35.402  1.00  0.00           C
ATOM   1261  C2  CHO   257     158.296  89.453  36.602  1.00  0.00           C
ATOM   1262  ROH CHO   258      24.946  30.253  20.502  1.00  0.00            
ATOM   1263  R1  CHO   258      23.896  29.753  23.102  1.00  0.00            
ATOM   1264  R2  CHO   258      22.746  31.753  24.602  1.00  0.00            
ATOM   1265  R3  CHO   258      20.696  30.053  24.702  1.00  0.00            
ATOM   1266  R4  CHO   258      20.596  31.403  27.302  1.00  0.00            
ATOM   1267  R5  CHO   258      20.646  29.253  27.002  1.00  0.00            
ATOM   1268  C1  CHO   258      17.396  29.603  28.902  1.00  0.00           C
ATOM   1269  C2  CHO   258      14.296  27.753  29.752  1.00  0.00           C
ATOM   1270  ROH CHO   259      27.346  32.003  40.402  1.00  0.00            
ATOM   1271  R1  CHO   259      28.596  32.603  37.952  1.00  0.00            
ATOM   1272  R2  CHO   259      31.196  33.653  37.852  1.00  0.00            
ATOM   1273  R3  CHO   259      31.646  31.503  36.202  1.00  0.00            
ATOM   1274  R4  CHO   259      33.946  33.253  35.852  1.00  0.00            
ATOM   1275  R5  CHO   259      32.646  32.453  34.302  1.00  0.00            
ATOM   1276  C1  CHO   259      35.996  31.003  33.152  1.00  0.00           C
ATOM   1277  C2  CHO   259      40.096  30.903  32.002  1.00  0.00           C
ATOM   1278  ROH CHO   260     107.546 163.453  36.102  1.00  0.00            
ATOM   1279  R1  CHO   260     107.096 160.953  34.902  1.00  0.00            
ATOM   1280  R2  CHO   260     108.696 159.903  32.952  1.00  0.00            
ATOM   1281  R3  CHO   260     108.846 157.803  34.652  1.00  0.00            
ATOM   1282  R4  CHO   260     109.996 156.803  32.152  1.00  0.00            
ATOM   1283  R5  CHO   260     108.396 155.903  33.302  1.00  0.00            
ATOM   1284  C1  CHO   260     110.896 153.003  33.252  1.00  0.00           C
ATOM   1285  C2  CHO   260     113.896 151.403  34.352  1.00  0.00           C
ATOM   1286  ROH CHO   261      59.346   1.303  41.852  1.00  0.00            
ATOM   1287  R1  CHO   261      57.996   3.603  40.852  1.00  0.00            
ATOM   1288  R2  CHO   261      57.546   4.003  38.202  1.00  0.00            
ATOM   1289  R3  CHO   261      54.946   4.253  39.002  1.00  0.00            
ATOM   1290  R4  CHO   261      55.096   5.853  36.552  1.00  0.00            
ATOM   1291  R5  CHO   261      54.396   6.553  38.502  1.00  0.00            
ATOM   1292  C1  CHO   261      51.296   7.203  36.352  1.00  0.00           C
ATOM   1293  C2  CHO   261      49.896   6.553  33.302  1.00  0.00           C
ATOM   1294  ROH CHO   262     133.496 174.053  38.652  1.00  0.00            
ATOM   1295  R1  CHO   262     131.946 176.253  37.852  1.00  0.00            
ATOM   1296  R2  CHO   262     130.646 176.353  35.402  1.00  0.00            
ATOM   1297  R3  CHO   262     128.446 176.903  36.952  1.00  0.00            
ATOM   1298  R4  CHO   262     127.546 177.453  34.252  1.00  0.00            
ATOM   1299  R5  CHO   262     127.446 178.803  35.952  1.00  0.00            
ATOM   1300  C1  CHO   262     123.746 178.553  35.002  1.00  0.00           C
ATOM   1301  C2  CHO   262     122.446 182.103  36.452  1.00  0.00           C
ATOM   1302  ROH CHO   263     161.746 180.903  37.052  1.00  0.00            
ATOM   1303  R1  CHO   263     162.796 178.653  35.702  1.00  0.00            
ATOM   1304  R2  CHO   263     162.146 176.053  36.352  1.00  0.00            
ATOM   1305  R3  CHO   263     161.446 175.903  33.752  1.00  0.00            
ATOM   1306  R4  CHO   263     161.696 173.103  34.602  1.00  0.00            
ATOM   1307  R5  CHO   263     162.696 174.003  32.902  1.00  0.00            
ATOM   1308  C1  CHO   263     160.796 171.253  31.152  1.00  0.00           C
ATOM   1309  C2  CHO   263     163.746 168.903  31.152  1.00  0.00           C
ATOM   1310  ROH CHO   264       1.996  60.953  47.652  1.00  0.00            
ATOM   1311  R1  CHO   264       1.546  62.153  45.102  1.00  0.00            
ATOM   1312  R2  CHO   264       3.596  62.853  43.402  1.00  0.00            
ATOM   1313  R3  CHO   264       2.246  61.303  41.602  1.00  0.00            
ATOM   1314  R4  CHO   264       4.296  62.653  40.002  1.00  0.00            
ATOM   1315  R5  CHO   264       2.146  62.603  39.652  1.00  0.00            
ATOM   1316  C1  CHO   264       3.446  61.103  36.402  1.00  0.00           C
ATOM   1317  C2  CHO   264       4.746  59.603  32.902  1.00  0.00           C
ATOM   1318  ROH CHO   265     179.296  94.653  33.152  1.00  0.00            
ATOM   1319  R1  CHO   265     178.946  97.303  34.002  1.00  0.00            
ATOM   1320  R2  CHO   265     179.246  98.153  36.602  1.00  0.00            
ATOM   1321  R3  CHO   265     180.996  99.903  35.502  1.00  0.00            
ATOM   1322  R4  CHO   265     179.496 101.503  37.452  1.00  0.00            
ATOM   1323  R5  CHO   265     179.746 101.953  35.352  1.00  0.00            
ATOM   1324  C1  CHO   265     181.246 105.103  36.902  1.00  0.00           C
ATOM   1325  C2  CHO   265     180.496 109.203  35.852  1.00  0.00           C
ATOM   1326  ROH CHO   266       8.846 193.303  43.802  1.00  0.00            
ATOM   1327  R1  CHO   266      11.096 191.603  43.602  1.00  0.00            
ATOM   1328  R2  CHO   266      13.596 192.303  44.652  1.00  0.00            
ATOM   1329  R3  CHO   266      13.346 189.953  45.952  1.00  0.00            
ATOM   1330  R4  CHO   266      16.246 190.553  45.952  1.00  0.00            
ATOM   1331  R5  CHO   266      15.296 188.703  45.302  1.00  0.00            
ATOM   1332  C1  CHO   266      17.596 187.353  48.002  1.00  0.00           C
ATOM   1333  C2  CHO   266      20.196 185.953  49.252  1.00  0.00           C
ATOM   1334  ROH CHO   267     187.596  36.953  23.302  1.00  0.00            
ATOM   1335  R1  CHO   267     186.596  34.303  23.352  1.00  0.00            
ATOM   1336  R2  CHO   267     184.346  33.553  21.902  1.00  0.00            
ATOM   1337  R3  CHO   267     185.996  31.653  20.952  1.00  0.00            
ATOM   1338  R4  CHO   267     183.496  30.253  21.452  1.00  0.00            
ATOM   1339  R5  CHO   267     185.446  29.653  22.202  1.00  0.00            
ATOM   1340  C1  CHO   267     184.546  26.503  20.252  1.00  0.00           C
ATOM   1341  C2  CHO   267     183.246  22.303  21.502  1.00  0.00           C
ATOM   1342  ROH CHO   268     201.896 213.153  20.052  1.00  0.00            
ATOM   1343  R1  CHO   268     201.546 212.003  22.602  1.00  0.00            
ATOM   1344  R2  CHO   268     199.096 212.003  23.902  1.00  0.00            
ATOM   1345  R3  CHO   268     199.646 209.303  24.052  1.00  0.00            
ATOM   1346  R4  CHO   268     198.196 209.953  26.552  1.00  0.00            
ATOM   1347  R5  CHO   268     200.146 208.953  26.402  1.00  0.00            
ATOM   1348  C1  CHO   268     198.146 206.303  28.252  1.00  0.00           C
ATOM   1349  C2  CHO   268     196.596 204.703  30.452  1.00  0.00           C
ATOM   1350  ROH CHO   269     109.246 186.453  48.652  1.00  0.00            
ATOM   1351  R1  CHO   269     109.846 183.703  48.802  1.00  0.00            
ATOM   1352  R2  CHO   269     110.046 182.053  46.602  1.00  0.00            
ATOM   1353  R3  CHO   269     112.446 181.453  47.702  1.00  0.00            
ATOM   1354  R4  CHO   269     112.146 179.553  45.502  1.00  0.00            
ATOM   1355  R5  CHO   269     112.596 179.053  47.552  1.00  0.00            
ATOM   1356  C1  CHO   269     115.596 177.503  45.852  1.00  0.00           C
ATOM   1357  C2  CHO   269     118.196 174.503  43.752  1.00  0.00           C
ATOM   1358  ROH CHO   270      -1.404 164.553  43.852  1.00  0.00            
ATOM   1359  R1  CHO   270       0.996 163.103  44.102  1.00  0.00            
ATOM   1360  R2  CHO   270       2.046 162.303  46.552  1.00  0.00            
ATOM   1361  R3  CHO   270       1.996 159.803  45.452  1.00  0.00            
ATOM   1362  R4  CHO   270       3.646 159.503  47.852  1.00  0.00            
ATOM   1363  R5  CHO   270       4.196 158.953  45.802  1.00  0.00            
ATOM   1364  C1  CHO   270       4.546 155.553  47.502  1.00  0.00           C
ATOM   1365  C2  CHO   270       4.546 152.603  46.902  1.00  0.00           C
ATOM   1366  ROH CHO   271     148.896 181.453  29.352  1.00  0.00            
ATOM   1367  R1  CHO   271     150.746 180.803  31.402  1.00  0.00            
ATOM   1368  R2  CHO   271     150.096 180.803  34.052  1.00  0.00            
ATOM   1369  R3  CHO   271     150.996 178.253  34.002  1.00  0.00            
ATOM   1370  R4  CHO   271     151.246 179.053  36.802  1.00  0.00            
ATOM   1371  R5  CHO   271     152.796 178.203  35.552  1.00  0.00            
ATOM   1372  C1  CHO   271     152.696 175.603  38.352  1.00  0.00           C
ATOM   1373  C2  CHO   271     152.296 176.703  42.002  1.00  0.00           C
ATOM   1374  ROH CHO   272      37.446 163.253  30.252  1.00  0.00            
ATOM   1375  R1  CHO   272      39.896 163.403  31.652  1.00  0.00            
ATOM   1376  R2  CHO   272      40.396 161.953  33.952  1.00  0.00            
ATOM   1377  R3  CHO   272      42.546 161.053  32.602  1.00  0.00            
ATOM   1378  R4  CHO   272      42.496 159.453  35.052  1.00  0.00            
ATOM   1379  R5  CHO   272      44.196 160.653  34.302  1.00  0.00            
ATOM   1380  C1  CHO   272      45.796 157.153  34.402  1.00  0.00           C
ATOM   1381  C2  CHO   272      48.746 155.153  34.102  1.00  0.00           C
ATOM   1382  ROH CHO   273     131.696  56.053  39.052  1.00  0.00            
ATOM   1383  R1  CHO   273     130.696  58.503  38.102  1.00  0.00            
ATOM   1384  R2  CHO   273     131.846  59.903  35.952  1.00  0.00            
ATOM   1385  R3  CHO   273     129.296  59.753  34.952  1.00  0.00            
ATOM   1386  R4  CHO   273     130.546  62.003  33.552  1.00  0.00            
ATOM   1387  R5  CHO   273     128.646  62.003  34.652  1.00  0.00            
ATOM   1388  C1  CHO   273     127.446  63.103  31.202  1.00  0.00           C
ATOM   1389  C2  CHO   273     128.246  65.553  29.702  1.00  0.00           C
ATOM   1390  ROH CHO   274      16.146  15.003  47.402  1.00  0.00            
ATOM   1391  R1  CHO   274      14.996  15.103  44.802  1.00  0.00            
ATOM   1392  R2  CHO   274      13.946  17.403  43.702  1.00  0.00            
ATOM   1393  R3  CHO   274      15.646  16.803  41.652  1.00  0.00            
ATOM   1394  R4  CHO   274      13.846  18.853  40.552  1.00  0.00            
ATOM   1395  R5  CHO   274      14.246  16.903  39.702  1.00  0.00            
ATOM   1396  C1  CHO   274      15.396  19.103  36.802  1.00  0.00           C
ATOM   1397  C2  CHO   274      16.496  21.003  34.302  1.00  0.00           C
ATOM   1398  ROH CHO   275     131.096 127.253  46.752  1.00  0.00            
ATOM   1399  R1  CHO   275     130.296 129.403  45.102  1.00  0.00            
ATOM   1400  R2  CHO   275     127.646 129.753  44.252  1.00  0.00            
ATOM   1401  R3  CHO   275     127.946 132.203  45.302  1.00  0.00            
ATOM   1402  R4  CHO   275     125.696 132.453  43.502  1.00  0.00            
ATOM   1403  R5  CHO   275     127.496 133.703  43.502  1.00  0.00            
ATOM   1404  C1  CHO   275     124.846 136.403  44.052  1.00  0.00           C
ATOM   1405  C2  CHO   275     124.546 139.153  43.202  1.00  0.00           C
ATOM   1406  ROH CHO   276     123.146  82.803  47.552  1.00  0.00            
ATOM   1407  R1  CHO   276     125.946  82.703  47.152  1.00  0.00            
ATOM   1408  R2  CHO   276     127.746  82.353  49.252  1.00  0.00            
ATOM   1409  R3  CHO   276     128.646  80.303  47.702  1.00  0.00            
ATOM   1410  R4  CHO   276     131.046  81.503  48.852  1.00  0.00            
ATOM   1411  R5  CHO   276     130.646  81.153  46.752  1.00  0.00            
ATOM   1412  C1  CHO   276     133.846  79.103  47.152  1.00  0.00           C
ATOM   1413  C2  CHO   276     135.846  77.553  44.502  1.00  0.00           C
ATOM   1414  ROH CHO   277     200.946 182.403  35.052  1.00  0.00            
ATOM   1415  R1  CHO   277     202.646 184.603  35.302  1.00  0.00            
ATOM   1416  R2  CHO   277     203.296 186.203  33.102  1.00  0.00            
ATOM   1417  R3  CHO   277     202.396 188.203  34.702  1.00  0.00            
ATOM   1418  R4  CHO   277     203.596 189.603  32.402  1.00  0.00            
ATOM   1419  R5  CHO   277     204.046 189.953  34.552  1.00  0.00            
ATOM   1420  C1  CHO   277     202.896 193.453  33.552  1.00  0.00           C
ATOM   1421  C2  CHO   277     201.946 195.003  30.552  1.00  0.00           C
ATOM   1422  ROH CHO   278      88.846 203.253  40.952  1.00  0.00            
ATOM   1423  R1  CHO   278      86.546 202.403  39.452  1.00  0.00            
ATOM   1424  R2  CHO   278      85.146 200.103  40.102  1.00  0.00            
ATOM   1425  R3  CHO   278      83.046 201.853  40.102  1.00  0.00            
ATOM   1426  R4  CHO   278      82.046 199.453  38.702  1.00  0.00            
ATOM   1427  R5  CHO   278      81.996 201.503  38.002  1.00  0.00            
ATOM   1428  C1  CHO   278      78.246 200.703  37.902  1.00  0.00           C
ATOM   1429  C2  CHO   278      77.446 204.503  35.102  1.00  0.00           C
ATOM   1430  ROH CHO   279      96.146 100.303  36.452  1.00  0.00            
ATOM   1431  R1  CHO   279      96.696  98.653  34.202  1.00  0.00            
ATOM   1432  R2  CHO   279      96.796  99.653  31.652  1.00  0.00            
ATOM   1433  R3  CHO   279      99.246  98.503  31.652  1.00  0.00            
ATOM   1434  R4  CHO   279      98.496  98.703  28.802  1.00  0.00            
ATOM   1435  R5  CHO   279      99.096  96.903  29.852  1.00  0.00            
ATOM   1436  C1  CHO   279     101.796  97.053  27.152  1.00  0.00           C
ATOM   1437  C2  CHO   279     104.046  97.103  24.502  1.00  0.00           C
ATOM   1438  ROH CHO   280      23.546   3.553  40.802  1.00  0.00            
ATOM   1439  R1  CHO   280      24.246   5.003  38.452  1.00  0.00            
ATOM   1440  R2  CHO   280      22.346   5.953  36.652  1.00  0.00            
ATOM   1441  R3  CHO   280      23.546   8.303  37.102  1.00  0.00            
ATOM   1442  R4  CHO   280      22.296   8.603  34.452  1.00  0.00            
ATOM   1443  R5  CHO   280      24.396   9.003  34.952  1.00  0.00            
ATOM   1444  C1  CHO   280      23.396  12.403  33.652  1.00  0.00           C
ATOM   1445  C2  CHO   280      20.646  15.053  33.152  1.00  0.00           C
ATOM   1446  ROH CHO   281      96.846 118.753  43.052  1.00  0.00            
ATOM   1447  R1  CHO   281      96.296 119.703  40.452  1.00  0.00            
ATOM   1448  R2  CHO   281      93.946 119.153  39.152  1.00  0.00            
ATOM   1449  R3  CHO   281      93.846 121.903  38.902  1.00  0.00            
ATOM   1450  R4  CHO   281      92.046 120.903  36.802  1.00  0.00            
ATOM   1451  R5  CHO   281      93.696 122.253  36.502  1.00  0.00            
ATOM   1452  C1  CHO   281      90.896 124.453  35.252  1.00  0.00           C
ATOM   1453  C2  CHO   281      89.496 126.903  33.502  1.00  0.00           C
ATOM   1454  ROH CHO   282     208.446  84.753  35.352  1.00  0.00            
ATOM   1455  R1  CHO   282     208.546  86.153  37.802  1.00  0.00            
ATOM   1456  R2  CHO   282     206.396  87.653  38.752  1.00  0.00            
ATOM   1457  R3  CHO   282     206.696  86.053  40.952  1.00  0.00            
ATOM   1458  R4  CHO   282     205.896  88.703  42.002  1.00  0.00            
ATOM   1459  R5  CHO   282     207.646  87.553  42.602  1.00  0.00            
ATOM   1460  C1  CHO   282     205.846  87.853  45.952  1.00  0.00           C
ATOM   1461  C2  CHO   282     204.146  89.603  49.152  1.00  0.00           C
ATOM   1462  ROH CHO   283     106.746  58.803  35.552  1.00  0.00            
ATOM   1463  R1  CHO   283     107.696  59.153  32.902  1.00  0.00            
ATOM   1464  R2  CHO   283     108.646  61.603  32.002  1.00  0.00            
ATOM   1465  R3  CHO   283     110.896  60.153  31.352  1.00  0.00            
ATOM   1466  R4  CHO   283     110.896  62.403  29.502  1.00  0.00            
ATOM   1467  R5  CHO   283     111.046  60.303  29.002  1.00  0.00            
ATOM   1468  C1  CHO   283     114.296  61.503  27.502  1.00  0.00           C
ATOM   1469  C2  CHO   283     114.346  62.753  24.802  1.00  0.00           C
ATOM   1470  ROH CHO   284      58.446 149.853  43.352  1.00  0.00            
ATOM   1471  R1  CHO   284      56.546 151.853  43.902  1.00  0.00            
ATOM   1472  R2  CHO   284      56.496 154.303  42.552  1.00  0.00            
ATOM   1473  R3  CHO   284      53.896 153.603  42.052  1.00  0.00            
ATOM   1474  R4  CHO   284      54.146 156.353  41.102  1.00  0.00            
ATOM   1475  R5  CHO   284      52.696 155.603  42.502  1.00  0.00            
ATOM   1476  C1  CHO   284      50.346 156.953  39.752  1.00  0.00           C
ATOM   1477  C2  CHO   284      47.046 159.803  38.752  1.00  0.00           C
ATOM   1478  ROH CHO   285     119.546 101.353  51.402  1.00  0.00            
ATOM   1479  R1  CHO   285     120.346 100.603  48.802  1.00  0.00            
ATOM   1480  R2  CHO   285     121.346 102.403  46.952  1.00  0.00            
ATOM   1481  R3  CHO   285     123.446 100.653  46.902  1.00  0.00            
ATOM   1482  R4  CHO   285     123.696 102.253  44.452  1.00  0.00            
ATOM   1483  R5  CHO   285     123.646 100.103  44.552  1.00  0.00            
ATOM   1484  C1  CHO   285     127.046 100.553  42.902  1.00  0.00           C
ATOM   1485  C2  CHO   285     129.796  98.453  41.052  1.00  0.00           C
ATOM   1486  ROH CHO   286      43.496 192.303  37.552  1.00  0.00            
ATOM   1487  R1  CHO   286      40.796 192.203  38.452  1.00  0.00            
ATOM   1488  R2  CHO   286      39.496 189.853  39.002  1.00  0.00            
ATOM   1489  R3  CHO   286      39.046 191.053  41.452  1.00  0.00            
ATOM   1490  R4  CHO   286      36.796 189.203  41.102  1.00  0.00            
ATOM   1491  R5  CHO   286      36.696 191.353  41.552  1.00  0.00            
ATOM   1492  C1  CHO   286      34.846 189.953  44.552  1.00  0.00           C
ATOM   1493  C2  CHO   286      31.696 189.553  43.902  1.00  0.00           C
ATOM   1494  ROH CHO   287       6.946 128.653  36.752  1.00  0.00            
ATOM   1495  R1  CHO   287       6.896 131.303  37.702  1.00  0.00            
ATOM   1496  R2  CHO   287       7.896 132.053  40.202  1.00  0.00            
ATOM   1497  R3  CHO   287       9.346 133.803  38.702  1.00  0.00            
ATOM   1498  R4  CHO   287       8.546 135.303  41.102  1.00  0.00            
ATOM   1499  R5  CHO   287       8.246 135.903  39.052  1.00  0.00            
ATOM   1500  C1  CHO   287      10.296 138.853  40.302  1.00  0.00           C
ATOM   1501  C2  CHO   287       8.596 141.803  39.602  1.00  0.00           C
ATOM   1502  ROH CHO   288      79.946 181.403  38.802  1.00  0.00            
ATOM   1503  R1  CHO   288      81.696 179.353  39.702  1.00  0.00            
ATOM   1504  R2  CHO   288      83.296 177.953  37.952  1.00  0.00            
ATOM   1505  R3  CHO   288      85.296 178.753  39.602  1.00  0.00            
ATOM   1506  R4  CHO   288      86.246 176.253  38.502  1.00  0.00            
ATOM   1507  R5  CHO   288      86.096 176.753  40.602  1.00  0.00            
ATOM   1508  C1  CHO   288      89.796 176.003  40.402  1.00  0.00           C
ATOM   1509  C2  CHO   288      91.446 172.953  39.652  1.00  0.00           C
ATOM   1510  ROH CHO   289     134.196 205.053  31.052  1.00  0.00            
ATOM   1511  R1  CHO   289     133.496 207.353  32.552  1.00  0.00            
ATOM   1512  R2  CHO   289     134.696 208.003  35.002  1.00  0.00            
ATOM   1513  R3  CHO   289     135.196 210.353  33.752  1.00  0.00            
ATOM   1514  R4  CHO   289     134.196 211.103  36.402  1.00  0.00            
ATOM   1515  R5  CHO   289     133.446 211.803  34.502  1.00  0.00            
ATOM   1516  C1  CHO   289     134.396 215.153  36.102  1.00  0.00           C
ATOM   1517  C2  CHO   289     132.596 215.503  38.702  1.00  0.00           C
ATOM   1518  ROH CHO   290      60.596 138.753  39.952  1.00  0.00            
ATOM   1519  R1  CHO   290      62.396 137.603  38.102  1.00  0.00            
ATOM   1520  R2  CHO   290      63.596 135.153  38.452  1.00  0.00            
ATOM   1521  R3  CHO   290      62.496 134.553  36.052  1.00  0.00            
ATOM   1522  R4  CHO   290      64.646 132.653  36.352  1.00  0.00            
ATOM   1523  R5  CHO   290      64.346 134.003  34.652  1.00  0.00            
ATOM   1524  C1  CHO   290      64.246 130.653  32.802  1.00  0.00           C
ATOM   1525  C2  CHO   290      63.796 125.903  31.102  1.00  0.00           C
ATOM   1526  ROH CHO   291      59.946  25.953  34.002  1.00  0.00            
ATOM   1527  R1  CHO   291      62.396  25.953  32.602  1.00  0.00            
ATOM   1528  R2  CHO   291      64.746  27.053  33.702  1.00  0.00            
ATOM   1529  R3  CHO   291      65.746  24.603  33.102  1.00  0.00            
ATOM   1530  R4  CHO   291      68.096  26.253  33.652  1.00  0.00            
ATOM   1531  R5  CHO   291      67.746  25.053  31.852  1.00  0.00            
ATOM   1532  C1  CHO   291      70.996  23.503  33.052  1.00  0.00           C
ATOM   1533  C2  CHO   291      73.896  25.153  34.602  1.00  0.00           C
ATOM   1534  ROH CHO   292      78.496   9.253  44.652  1.00  0.00            
ATOM   1535  R1  CHO   292      79.896   8.803  42.252  1.00  0.00            
ATOM   1536  R2  CHO   292      81.746   6.803  41.952  1.00  0.00            
ATOM   1537  R3  CHO   292      80.196   6.053  39.852  1.00  0.00            
ATOM   1538  R4  CHO   292      82.896   5.353  39.002  1.00  0.00            
ATOM   1539  R5  CHO   292      81.496   6.603  37.902  1.00  0.00            
ATOM   1540  C1  CHO   292      82.096   3.903  35.352  1.00  0.00           C
ATOM   1541  C2  CHO   292      83.146   4.103  31.902  1.00  0.00           C
ATOM   1542  ROH CHO   293     107.246  45.603  20.552  1.00  0.00            
ATOM   1543  R1  CHO   293     109.246  45.503  22.602  1.00  0.00            
ATOM   1544  R2  CHO   293     109.596  47.503  24.452  1.00  0.00            
ATOM   1545  R3  CHO   293     109.296  45.503  26.252  1.00  0.00            
ATOM   1546  R4  CHO   293     110.996  47.453  27.602  1.00  0.00            
ATOM   1547  R5  CHO   293     111.396  45.303  27.302  1.00  0.00            
ATOM   1548  C1  CHO   293     111.496  45.553  31.102  1.00  0.00           C
ATOM   1549  C2  CHO   293     112.146  45.903  35.152  1.00  0.00           C
ATOM   1550  ROH CHO   294      25.446  39.953  44.402  1.00  0.00            
ATOM   1551  R1  CHO   294      27.146  42.053  43.602  1.00  0.00            
ATOM   1552  R2  CHO   294      29.846  41.703  43.252  1.00  0.00            
ATOM   1553  R3  CHO   294      29.346  42.753  40.752  1.00  0.00            
ATOM   1554  R4  CHO   294      32.246  42.103  40.752  1.00  0.00            
ATOM   1555  R5  CHO   294      31.296  44.053  40.252  1.00  0.00            
ATOM   1556  C1  CHO   294      33.096  43.303  37.002  1.00  0.00           C
ATOM   1557  C2  CHO   294      34.846  41.803  34.452  1.00  0.00           C
ATOM   1558  ROH CHO   295     132.696  34.153  23.902  1.00  0.00            
ATOM   1559  R1  CHO   295     133.046  33.753  26.702  1.00  0.00            
ATOM   1560  R2  CHO   295     132.746  35.803  28.502  1.00  0.00            
ATOM   1561  R3  CHO   295     130.996  34.053  29.652  1.00  0.00            
ATOM   1562  R4  CHO   295     131.746  35.903  31.852  1.00  0.00            
ATOM   1563  R5  CHO   295     131.846  33.753  31.852  1.00  0.00            
ATOM   1564  C1  CHO   295     129.546  34.303  34.852  1.00  0.00           C
ATOM   1565  C2  CHO   295     132.846  36.103  36.552  1.00  0.00           C
ATOM   1566  ROH CHO   296     139.946 175.253  20.152  1.00  0.00            
ATOM   1567  R1  CHO   296     138.546 174.353  22.502  1.00  0.00            
ATOM   1568  R2  CHO   296     139.696 172.553  24.252  1.00  0.00            
ATOM   1569  R3  CHO   296     139.046 174.503  26.102  1.00  0.00            
ATOM   1570  R4  CHO   296     138.946 172.003  27.602  1.00  0.00            
ATOM   1571  R5  CHO   296     137.346 173.503  27.452  1.00  0.00            
ATOM   1572  C1  CHO   296     137.896 173.453  31.202  1.00  0.00           C
ATOM   1573  C2  CHO   296     135.246 172.853  33.852  1.00  0.00           C
ATOM   1574  ROH CHO   297     135.146 128.353  26.952  1.00  0.00            
ATOM   1575  R1  CHO   297     133.446 130.453  27.802  1.00  0.00            
ATOM   1576  R2  CHO   297     131.346 131.353  26.302  1.00  0.00            
ATOM   1577  R3  CHO   297     129.946 130.903  28.552  1.00  0.00            
ATOM   1578  R4  CHO   297     128.146 132.553  26.952  1.00  0.00            
ATOM   1579  R5  CHO   297     128.746 132.953  29.002  1.00  0.00            
ATOM   1580  C1  CHO   297     124.996 132.803  29.452  1.00  0.00           C
ATOM   1581  C2  CHO   297     124.096 133.853  32.652  1.00  0.00           C
ATOM   1582  ROH CHO   298     101.746  47.503  40.902  1.00  0.00            
ATOM   1583  R1  CHO   298     101.796  49.853  39.352  1.00  0.00            
ATOM   1584  R2  CHO   298     103.996  51.553  39.302  1.00  0.00            
ATOM   1585  R3  CHO   298     103.796  51.203  36.602  1.00  0.00            
ATOM   1586  R4  CHO   298     105.396  53.653  36.952  1.00  0.00            
ATOM   1587  R5  CHO   298     103.596  53.453  35.752  1.00  0.00            
ATOM   1588  C1  CHO   298     106.046  54.553  33.052  1.00  0.00           C
ATOM   1589  C2  CHO   298     105.046  55.103  29.752  1.00  0.00           C
ATOM   1590  ROH CHO   299     129.046  73.853  40.252  1.00  0.00            
ATOM   1591  R1  CHO   299     127.046  71.903  39.602  1.00  0.00            
ATOM   1592  R2  CHO   299     126.496  71.153  37.052  1.00  0.00            
ATOM   1593  R3  CHO   299     126.946  68.653  38.052  1.00  0.00            
ATOM   1594  R4  CHO   299     125.196  68.253  35.702  1.00  0.00            
ATOM   1595  R5  CHO   299     124.846  67.503  37.752  1.00  0.00            
ATOM   1596  C1  CHO   299     124.846  64.203  35.902  1.00  0.00           C
ATOM   1597  C2  CHO   299     121.746  62.403  34.252  1.00  0.00           C
ATOM   1598  ROH CHO   300      47.996  63.453  43.702  1.00  0.00            
ATOM   1599  R1  CHO   300      49.196  62.953  41.202  1.00  0.00            
ATOM   1600  R2  CHO   300      49.696  64.953  39.352  1.00  0.00            
ATOM   1601  R3  CHO   300      52.246  64.003  39.502  1.00  0.00            
ATOM   1602  R4  CHO   300      52.096  65.403  36.902  1.00  0.00            
ATOM   1603  R5  CHO   300      52.746  63.353  37.252  1.00  0.00            
ATOM   1604  C1  CHO   300      55.896  64.753  35.602  1.00  0.00           C
ATOM   1605  C2  CHO   300      59.396  62.853  34.252  1.00  0.00           C
ATOM   1606  ROH CHO   301      63.196  78.703  34.702  1.00  0.00            
ATOM   1607  R1  CHO   301      64.146  76.803  32.852  1.00  0.00            
ATOM   1608  R2  CHO   301      66.796  76.003  32.802  1.00  0.00            
ATOM   1609  R3  CHO   301      65.696  73.503  33.002  1.00  0.00            
ATOM   1610  R4  CHO   301      68.246  73.103  31.652  1.00  0.00            
ATOM   1611  R5  CHO   301      66.296  72.453  30.952  1.00  0.00            
ATOM   1612  C1  CHO   301      68.046  69.053  31.102  1.00  0.00           C
ATOM   1613  C2  CHO   301      69.446  66.303  30.052  1.00  0.00           C
ATOM   1614  ROH CHO   302      87.946  62.953  31.202  1.00  0.00            
ATOM   1615  R1  CHO   302      87.346  61.753  33.702  1.00  0.00            
ATOM   1616  R2  CHO   302      84.996  62.303  35.102  1.00  0.00            
ATOM   1617  R3  CHO   302      84.696  59.603  35.002  1.00  0.00            
ATOM   1618  R4  CHO   302      82.846  60.503  37.102  1.00  0.00            
ATOM   1619  R5  CHO   302      84.346  58.953  37.302  1.00  0.00            
ATOM   1620  C1  CHO   302      81.246  56.953  38.152  1.00  0.00           C
ATOM   1621  C2  CHO   302      79.046  57.453  40.952  1.00  0.00           C
ATOM   1622  ROH CHO   303      94.796 139.103  40.702  1.00  0.00            
ATOM   1623  R1  CHO   303      95.296 136.903  39.002  1.00  0.00            
ATOM   1624  R2  CHO   303      94.396 134.353  39.552  1.00  0.00            
ATOM   1625  R3  CHO   303      93.346 134.553  37.002  1.00  0.00            
ATOM   1626  R4  CHO   303      93.896 131.703  37.352  1.00  0.00            
ATOM   1627  R5  CHO   303      94.596 132.953  35.752  1.00  0.00            
ATOM   1628  C1  CHO   303      92.646 130.353  33.752  1.00  0.00           C
ATOM   1629  C2  CHO   303      92.446 130.003  30.302  1.00  0.00           C
ATOM   1630  ROH CHO   304     157.396 148.903  38.202  1.00  0.00            
ATOM   1631  R1  CHO   304     158.246 151.503  37.552  1.00  0.00            
ATOM   1632  R2  CHO   304     156.596 153.353  36.252  1.00  0.00            
ATOM   1633  R3  CHO   304     157.196 154.903  38.352  1.00  0.00            
ATOM   1634  R4  CHO   304     157.146 156.753  36.102  1.00  0.00            
ATOM   1635  R5  CHO   304     158.746 156.503  37.502  1.00  0.00            
ATOM   1636  C1  CHO   304     157.996 160.203  38.002  1.00  0.00           C
ATOM   1637  C2  CHO   304     159.646 162.453  35.902  1.00  0.00           C
ATOM   1638  ROH CHO   305      83.596 167.203  49.702  1.00  0.00            
ATOM   1639  R1  CHO   305      86.096 166.153  48.952  1.00  0.00            
ATOM   1640  R2  CHO   305      86.696 165.453  46.352  1.00  0.00            
ATOM   1641  R3  CHO   305      88.796 167.153  46.702  1.00  0.00            
ATOM   1642  R4  CHO   305      89.846 165.003  45.052  1.00  0.00            
ATOM   1643  R5  CHO   305      90.696 165.703  46.902  1.00  0.00            
ATOM   1644  C1  CHO   305      93.646 166.353  44.602  1.00  0.00           C
ATOM   1645  C2  CHO   305      97.396 164.003  43.652  1.00  0.00           C
ATOM   1646  ROH CHO   306      54.946 117.703  33.152  1.00  0.00            
ATOM   1647  R1  CHO   306      52.446 117.603  34.452  1.00  0.00            
ATOM   1648  R2  CHO   306      51.096 115.203  34.952  1.00  0.00            
ATOM   1649  R3  CHO   306      51.096 116.153  37.502  1.00  0.00            
ATOM   1650  R4  CHO   306      49.496 113.653  37.602  1.00  0.00            
ATOM   1651  R5  CHO   306      48.896 115.653  38.302  1.00  0.00            
ATOM   1652  C1  CHO   306      48.596 113.653  41.552  1.00  0.00           C
ATOM   1653  C2  CHO   306      46.896 111.503  45.252  1.00  0.00           C
ATOM   1654  ROH CHO   307     201.146  64.753  38.202  1.00  0.00            
ATOM   1655  R1  CHO   307     202.346  66.503  36.352  1.00  0.00            
ATOM   1656  R2  CHO   307     201.096  68.753  35.402  1.00  0.00            
ATOM   1657  R3  CHO   307     203.296  70.053  36.302  1.00  0.00            
ATOM   1658  R4  CHO   307     201.996  72.003  34.602  1.00  0.00            
ATOM   1659  R5  CHO   307     204.046  71.353  34.452  1.00  0.00            
ATOM   1660  C1  CHO   307     204.596  75.103  35.052  1.00  0.00           C
ATOM   1661  C2  CHO   307     205.646  78.403  34.752  1.00  0.00           C
ATOM   1662  ROH CHO   308      20.046 148.853  41.152  1.00  0.00            
ATOM   1663  R1  CHO   308      17.846 149.853  39.652  1.00  0.00            
ATOM   1664  R2  CHO   308      17.896 149.953  36.902  1.00  0.00            
ATOM   1665  R3  CHO   308      15.596 148.503  37.102  1.00  0.00            
ATOM   1666  R4  CHO   308      15.896 149.003  34.252  1.00  0.00            
ATOM   1667  R5  CHO   308      14.146 149.453  35.452  1.00  0.00            
ATOM   1668  C1  CHO   308      12.546 147.103  32.902  1.00  0.00           C
ATOM   1669  C2  CHO   308      10.296 146.653  31.052  1.00  0.00           C
ATOM   1670  ROH CHO   309     155.046 216.553  26.602  1.00  0.00            
ATOM   1671  R1  CHO   309     155.346 215.103  29.002  1.00  0.00            
ATOM   1672  R2  CHO   309     154.846 216.153  31.452  1.00  0.00            
ATOM   1673  R3  CHO   309     153.196 214.053  31.752  1.00  0.00            
ATOM   1674  R4  CHO   309     153.096 215.353  34.352  1.00  0.00            
ATOM   1675  R5  CHO   309     153.546 213.253  33.952  1.00  0.00            
ATOM   1676  C1  CHO   309     150.546 212.853  36.252  1.00  0.00           C
ATOM   1677  C2  CHO   309     149.746 213.503  40.202  1.00  0.00           C
ATOM   1678  ROH CHO   310      24.646 124.203  37.252  1.00  0.00            
ATOM   1679  R1  CHO   310      25.296 126.053  35.202  1.00  0.00            
ATOM   1680  R2  CHO   310      24.796 125.603  32.552  1.00  0.00            
ATOM   1681  R3  CHO   310      23.446 127.953  32.702  1.00  0.00            
ATOM   1682  R4  CHO   310      23.446 127.303  29.852  1.00  0.00            
ATOM   1683  R5  CHO   310      24.096 129.153  30.752  1.00  0.00            
ATOM   1684  C1  CHO   310      21.396 130.553  28.452  1.00  0.00           C
ATOM   1685  C2  CHO   310      18.346 133.453  27.602  1.00  0.00           C
ATOM   1686  ROH CHO   311      61.046  25.153  38.452  1.00  0.00            
ATOM   1687  R1  CHO   311      62.946  27.053  37.502  1.00  0.00            
ATOM   1688  R2  CHO   311      64.546  28.503  39.202  1.00  0.00            
ATOM   1689  R3  CHO   311      66.546  27.453  37.702  1.00  0.00            
ATOM   1690  R4  CHO   311      67.646  29.953  38.802  1.00  0.00            
ATOM   1691  R5  CHO   311      67.596  29.353  36.702  1.00  0.00            
ATOM   1692  C1  CHO   311      71.346  29.803  37.152  1.00  0.00           C
ATOM   1693  C2  CHO   311      74.396  32.003  37.352  1.00  0.00           C
ATOM   1694  ROH CHO   312     176.996  60.153  23.602  1.00  0.00            
ATOM   1695  R1  CHO   312     175.096  59.403  21.652  1.00  0.00            
ATOM   1696  R2  CHO   312     174.496  56.753  21.052  1.00  0.00            
ATOM   1697  R3  CHO   312     171.946  57.503  21.602  1.00  0.00            
ATOM   1698  R4  CHO   312     171.696  55.553  19.402  1.00  0.00            
ATOM   1699  R5  CHO   312     170.896  57.553  19.452  1.00  0.00            
ATOM   1700  C1  CHO   312     167.696  55.553  19.002  1.00  0.00           C
ATOM   1701  C2  CHO   312     165.696  51.603  20.652  1.00  0.00           C
ATOM   1702  ROH CHO   313     169.396 190.403  33.002  1.00  0.00            
ATOM   1703  R1  CHO   313     167.646 191.403  31.002  1.00  0.00            
ATOM   1704  R2  CHO   313     168.546 192.403  28.552  1.00  0.00            
ATOM   1705  R3  CHO   313     166.796 190.603  27.552  1.00  0.00            
ATOM   1706  R4  CHO   313     167.296 192.453  25.352  1.00  0.00            
ATOM   1707  R5  CHO   313     165.346 191.903  26.152  1.00  0.00            
ATOM   1708  C1  CHO   313     164.896 190.853  22.552  1.00  0.00           C
ATOM   1709  C2  CHO   313     165.046 188.353  18.752  1.00  0.00           C
ATOM   1710  ROH CHO   314      33.696  71.603  33.952  1.00  0.00            
ATOM   1711  R1  CHO   314      33.896  69.053  32.702  1.00  0.00            
ATOM   1712  R2  CHO   314      35.596  67.103  33.602  1.00  0.00            
ATOM   1713  R3  CHO   314      33.346  65.603  33.752  1.00  0.00            
ATOM   1714  R4  CHO   314      35.496  63.653  33.252  1.00  0.00            
ATOM   1715  R5  CHO   314      33.646  63.903  32.052  1.00  0.00            
ATOM   1716  C1  CHO   314      33.296  60.253  33.102  1.00  0.00           C
ATOM   1717  C2  CHO   314      34.496  57.653  31.152  1.00  0.00           C
ATOM   1718  ROH CHO   315      27.096   3.303  34.552  1.00  0.00            
ATOM   1719  R1  CHO   315      28.396   2.953  32.102  1.00  0.00            
ATOM   1720  R2  CHO   315      28.196   4.753  30.002  1.00  0.00            
ATOM   1721  R3  CHO   315      30.946   4.753  30.152  1.00  0.00            
ATOM   1722  R4  CHO   315      30.346   5.853  27.502  1.00  0.00            
ATOM   1723  R5  CHO   315      31.646   4.153  27.952  1.00  0.00            
ATOM   1724  C1  CHO   315      34.146   6.453  26.202  1.00  0.00           C
ATOM   1725  C2  CHO   315      35.096   9.503  23.452  1.00  0.00           C
ATOM   1726  ROH CHO   316     194.396 131.953  47.502  1.00  0.00            
ATOM   1727  R1  CHO   316     194.446 133.503  45.152  1.00  0.00            
ATOM   1728  R2  CHO   316     196.696 134.903  44.352  1.00  0.00            
ATOM   1729  R3  CHO   316     196.346 133.503  42.052  1.00  0.00            
ATOM   1730  R4  CHO   316     198.246 135.653  41.352  1.00  0.00            
ATOM   1731  R5  CHO   316     196.396 135.203  40.302  1.00  0.00            
ATOM   1732  C1  CHO   316     198.846 134.753  37.452  1.00  0.00           C
ATOM   1733  C2  CHO   316     199.046 137.353  35.102  1.00  0.00           C
ATOM   1734  ROH CHO   317     112.446  73.353  21.852  1.00  0.00            
ATOM   1735  R1  CHO   317     113.846  73.803  24.302  1.00  0.00            
ATOM   1736  R2  CHO   317     112.546  73.853  26.752  1.00  0.00            
ATOM   1737  R3  CHO   317     114.446  72.003  27.352  1.00  0.00            
ATOM   1738  R4  CHO   317     114.696  74.053  29.452  1.00  0.00            
ATOM   1739  R5  CHO   317     116.296  73.303  28.202  1.00  0.00            
ATOM   1740  C1  CHO   317     117.746  72.453  31.602  1.00  0.00           C
ATOM   1741  C2  CHO   317     118.046  74.553  34.152  1.00  0.00           C
ATOM   1742  ROH CHO   318       5.446 169.203  35.402  1.00  0.00            
ATOM   1743  R1  CHO   318       6.796 171.403  36.602  1.00  0.00            
ATOM   1744  R2  CHO   318       6.696 173.953  35.552  1.00  0.00            
ATOM   1745  R3  CHO   318       5.896 174.553  38.102  1.00  0.00            
ATOM   1746  R4  CHO   318       7.046 177.053  37.052  1.00  0.00            
ATOM   1747  R5  CHO   318       7.596 176.053  38.902  1.00  0.00            
ATOM   1748  C1  CHO   318       6.496 179.403  40.302  1.00  0.00           C
ATOM   1749  C2  CHO   318       8.296 182.553  42.452  1.00  0.00           C
ATOM   1750  ROH CHO   319      60.546 147.303  39.652  1.00  0.00            
ATOM   1751  R1  CHO   319      58.296 145.603  39.952  1.00  0.00            
ATOM   1752  R2  CHO   319      58.546 143.003  40.952  1.00  0.00            
ATOM   1753  R3  CHO   319      56.596 143.903  42.652  1.00  0.00            
ATOM   1754  R4  CHO   319      56.396 140.953  42.752  1.00  0.00            
ATOM   1755  R5  CHO   319      54.796 142.353  42.352  1.00  0.00            
ATOM   1756  C1  CHO   319      53.396 140.553  45.402  1.00  0.00           C
ATOM   1757  C2  CHO   319      50.296 138.103  46.502  1.00  0.00           C
ATOM   1758  ROH CHO   320      75.546 108.253  26.052  1.00  0.00            
ATOM   1759  R1  CHO   320      74.846 105.503  26.152  1.00  0.00            
ATOM   1760  R2  CHO   320      75.446 103.753  24.102  1.00  0.00            
ATOM   1761  R3  CHO   320      76.596 102.303  26.102  1.00  0.00            
ATOM   1762  R4  CHO   320      76.296 100.403  23.902  1.00  0.00            
ATOM   1763  R5  CHO   320      75.596 100.153  25.952  1.00  0.00            
ATOM   1764  C1  CHO   320      77.896  97.103  25.652  1.00  0.00           C
ATOM   1765  C2  CHO   320      79.946  97.103  22.802  1.00  0.00           C
ATOM   1766  ROH CHO   321     116.096  34.303  24.502  1.00  0.00            
ATOM   1767  R1  CHO   321     116.246  34.853  27.252  1.00  0.00            
ATOM   1768  R2  CHO   321     118.646  35.453  28.502  1.00  0.00            
ATOM   1769  R3  CHO   321     117.246  37.653  29.302  1.00  0.00            
ATOM   1770  R4  CHO   321     119.546  37.503  31.152  1.00  0.00            
ATOM   1771  R5  CHO   321     117.446  37.653  31.702  1.00  0.00            
ATOM   1772  C1  CHO   321     118.796  40.753  33.452  1.00  0.00           C
ATOM   1773  C2  CHO   321     117.546  39.353  36.602  1.00  0.00           C
ATOM   1774  ROH CHO   322     107.696 179.053  37.002  1.00  0.00            
ATOM   1775  R1  CHO   322     108.996 181.103  38.402  1.00  0.00            
ATOM   1776  R2  CHO   322     110.246 180.703  40.852  1.00  0.00            
ATOM   1777  R3  CHO   322     112.396 181.753  39.602  1.00  0.00            
ATOM   1778  R4  CHO   322     112.846 182.253  42.452  1.00  0.00            
ATOM   1779  R5  CHO   322     112.896 183.753  40.852  1.00  0.00            
ATOM   1780  C1  CHO   322     116.446 184.153  42.202  1.00  0.00           C
ATOM   1781  C2  CHO   322     116.496 182.453  45.452  1.00  0.00           C
ATOM   1782  ROH CHO   323     195.996 125.603  34.552  1.00  0.00            
ATOM   1783  R1  CHO   323     194.096 125.403  36.602  1.00  0.00            
ATOM   1784  R2  CHO   323     191.646 124.053  36.302  1.00  0.00            
ATOM   1785  R3  CHO   323     192.496 122.653  38.452  1.00  0.00            
ATOM   1786  R4  CHO   323     189.946 121.453  37.702  1.00  0.00            
ATOM   1787  R5  CHO   323     190.496 122.203  39.702  1.00  0.00            
ATOM   1788  C1  CHO   323     189.696 118.603  40.602  1.00  0.00           C
ATOM   1789  C2  CHO   323     188.196 115.003  39.602  1.00  0.00           C
ATOM   1790  ROH CHO   324      94.046  18.903  30.802  1.00  0.00            
ATOM   1791  R1  CHO   324      96.046  17.153  31.802  1.00  0.00            
ATOM   1792  R2  CHO   324      95.596  14.453  32.052  1.00  0.00            
ATOM   1793  R3  CHO   324      97.846  14.253  30.552  1.00  0.00            
ATOM   1794  R4  CHO   324      97.646  11.653  31.952  1.00  0.00            
ATOM   1795  R5  CHO   324      99.346  13.003  31.952  1.00  0.00            
ATOM   1796  C1  CHO   324     100.996   9.903  30.502  1.00  0.00           C
ATOM   1797  C2  CHO   324     102.446   6.003  31.252  1.00  0.00           C
ATOM   1798  ROH CHO   325     213.346 167.653  26.752  1.00  0.00            
ATOM   1799  R1  CHO   325     214.046 170.203  27.652  1.00  0.00            
ATOM   1800  R2  CHO   325     212.396 171.703  29.252  1.00  0.00            
ATOM   1801  R3  CHO   325     214.596 171.803  30.852  1.00  0.00            
ATOM   1802  R4  CHO   325     212.846 173.903  31.902  1.00  0.00            
ATOM   1803  R5  CHO   325     214.896 174.153  31.302  1.00  0.00            
ATOM   1804  C1  CHO   325     215.196 175.253  34.952  1.00  0.00           C
ATOM   1805  C2  CHO   325     213.446 176.603  37.852  1.00  0.00           C
ATOM   1806  ROH CHO   326      23.846  41.553  39.202  1.00  0.00            
ATOM   1807  R1  CHO   326      24.246  43.803  37.552  1.00  0.00            
ATOM   1808  R2  CHO   326      22.196  45.053  36.202  1.00  0.00            
ATOM   1809  R3  CHO   326      23.146  47.303  37.452  1.00  0.00            
ATOM   1810  R4  CHO   326      21.446  48.353  35.302  1.00  0.00            
ATOM   1811  R5  CHO   326      23.546  48.853  35.752  1.00  0.00            
ATOM   1812  C1  CHO   326      21.946  52.303  36.002  1.00  0.00           C
ATOM   1813  C2  CHO   326      18.196  54.403  38.402  1.00  0.00           C
ATOM   1814  ROH CHO   327     130.596 114.303  54.652  1.00  0.00            
ATOM   1815  R1  CHO   327     128.646 116.153  55.602  1.00  0.00            
ATOM   1816  R2  CHO   327     127.346 117.853  53.902  1.00  0.00            
ATOM   1817  R3  CHO   327     125.096 116.753  55.002  1.00  0.00            
ATOM   1818  R4  CHO   327     124.246 119.403  54.052  1.00  0.00            
ATOM   1819  R5  CHO   327     123.996 118.603  56.102  1.00  0.00            
ATOM   1820  C1  CHO   327     120.346 119.253  55.202  1.00  0.00           C
ATOM   1821  C2  CHO   327     116.696 121.603  56.002  1.00  0.00           C
ATOM   1822  ROH CHO   328     201.346 182.903  27.602  1.00  0.00            
ATOM   1823  R1  CHO   328     203.046 184.603  29.102  1.00  0.00            
ATOM   1824  R2  CHO   328     205.746 184.203  29.302  1.00  0.00            
ATOM   1825  R3  CHO   328     205.846 186.803  28.452  1.00  0.00            
ATOM   1826  R4  CHO   328     208.546 186.203  29.452  1.00  0.00            
ATOM   1827  R5  CHO   328     207.246 187.903  30.002  1.00  0.00            
ATOM   1828  C1  CHO   328     210.296 189.803  28.752  1.00  0.00           C
ATOM   1829  C2  CHO   328     211.396 193.153  30.902  1.00  0.00           C
ATOM   1830  ROH CHO   329      86.046  68.803  43.702  1.00  0.00            
ATOM   1831  R1  CHO   329      87.996  69.853  41.952  1.00  0.00            
ATOM   1832  R2  CHO   329      87.796  72.353  40.802  1.00  0.00            
ATOM   1833  R3  CHO   329      90.246  72.703  41.902  1.00  0.00            
ATOM   1834  R4  CHO   329      89.896  75.003  40.102  1.00  0.00            
ATOM   1835  R5  CHO   329      91.596  73.553  40.102  1.00  0.00            
ATOM   1836  C1  CHO   329      93.446  76.853  40.702  1.00  0.00           C
ATOM   1837  C2  CHO   329      93.796  79.503  40.252  1.00  0.00           C
ATOM   1838  ROH CHO   330     146.196  23.603  38.902  1.00  0.00            
ATOM   1839  R1  CHO   330     146.646  23.303  36.152  1.00  0.00            
ATOM   1840  R2  CHO   330     148.546  24.753  34.752  1.00  0.00            
ATOM   1841  R3  CHO   330     149.396  22.303  34.002  1.00  0.00            
ATOM   1842  R4  CHO   330     150.296  24.103  31.852  1.00  0.00            
ATOM   1843  R5  CHO   330     149.096  22.303  31.602  1.00  0.00            
ATOM   1844  C1  CHO   330     152.096  21.403  29.452  1.00  0.00           C
ATOM   1845  C2  CHO   330     155.296  18.153  29.802  1.00  0.00           C
ATOM   1846  ROH CHO   331      28.696  56.303  35.352  1.00  0.00            
ATOM   1847  R1  CHO   331      30.796  55.753  33.602  1.00  0.00            
ATOM   1848  R2  CHO   331      31.746  53.203  33.102  1.00  0.00            
ATOM   1849  R3  CHO   331      31.246  53.853  30.502  1.00  0.00            
ATOM   1850  R4  CHO   331      32.696  51.353  30.352  1.00  0.00            
ATOM   1851  R5  CHO   331      33.246  53.153  29.352  1.00  0.00            
ATOM   1852  C1  CHO   331      32.846  50.853  26.352  1.00  0.00           C
ATOM   1853  C2  CHO   331      32.996  49.603  22.502  1.00  0.00           C
ATOM   1854  ROH CHO   332     109.946 211.053  48.652  1.00  0.00            
ATOM   1855  R1  CHO   332     111.046 208.853  47.202  1.00  0.00            
ATOM   1856  R2  CHO   332     109.846 207.853  44.902  1.00  0.00            
ATOM   1857  R3  CHO   332     112.296 208.303  43.852  1.00  0.00            
ATOM   1858  R4  CHO   332     110.946 206.503  41.952  1.00  0.00            
ATOM   1859  R5  CHO   332     112.896 206.203  42.852  1.00  0.00            
ATOM   1860  C1  CHO   332     113.946 206.153  39.202  1.00  0.00           C
ATOM   1861  C2  CHO   332     116.346 204.353  36.702  1.00  0.00           C
ATOM   1862  ROH CHO   333     144.696  21.403  29.002  1.00  0.00            
ATOM   1863  R1  CHO   333     142.996  22.553  30.952  1.00  0.00            
ATOM   1864  R2  CHO   333     140.596  23.753  30.302  1.00  0.00            
ATOM   1865  R3  CHO   333     139.646  22.003  32.202  1.00  0.00            
ATOM   1866  R4  CHO   333     137.546  24.103  31.952  1.00  0.00            
ATOM   1867  R5  CHO   333     138.546  23.453  33.802  1.00  0.00            
ATOM   1868  C1  CHO   333     134.896  22.653  34.652  1.00  0.00           C
ATOM   1869  C2  CHO   333     131.596  21.203  33.802  1.00  0.00           C
ATOM   1870  ROH CHO   334       8.946 102.253  33.152  1.00  0.00            
ATOM   1871  R1  CHO   334       9.396 104.303  35.002  1.00  0.00            
ATOM   1872  R2  CHO   334      11.846 104.603  36.302  1.00  0.00            
ATOM   1873  R3  CHO   334      11.696 107.153  35.302  1.00  0.00            
ATOM   1874  R4  CHO   334      12.246 107.503  38.152  1.00  0.00            
ATOM   1875  R5  CHO   334      10.596 108.403  37.002  1.00  0.00            
ATOM   1876  C1  CHO   334      12.346 111.553  38.302  1.00  0.00           C
ATOM   1877  C2  CHO   334       9.896 112.703  40.752  1.00  0.00           C
ATOM   1878  ROH CHO   335     102.796 168.103  40.152  1.00  0.00            
ATOM   1879  R1  CHO   335     101.096 169.453  38.302  1.00  0.00            
ATOM   1880  R2  CHO   335     101.596 172.003  37.452  1.00  0.00            
ATOM   1881  R3  CHO   335     101.496 170.903  35.002  1.00  0.00            
ATOM   1882  R4  CHO   335     102.296 173.703  34.502  1.00  0.00            
ATOM   1883  R5  CHO   335     100.596 172.653  33.602  1.00  0.00            
ATOM   1884  C1  CHO   335     102.596 173.653  30.502  1.00  0.00           C
ATOM   1885  C2  CHO   335     103.996 175.503  28.052  1.00  0.00           C
ATOM   1886  ROH CHO   336     206.496 127.703  37.352  1.00  0.00            
ATOM   1887  R1  CHO   336     207.496 125.503  38.802  1.00  0.00            
ATOM   1888  R2  CHO   336     205.946 123.303  39.452  1.00  0.00            
ATOM   1889  R3  CHO   336     207.946 121.953  38.252  1.00  0.00            
ATOM   1890  R4  CHO   336     206.846 120.053  40.202  1.00  0.00            
ATOM   1891  R5  CHO   336     208.946 120.603  40.002  1.00  0.00            
ATOM   1892  C1  CHO   336     209.196 116.853  39.452  1.00  0.00           C
ATOM   1893  C2  CHO   336     210.696 114.203  42.552  1.00  0.00           C
ATOM   1894  ROH CHO   337     106.246 126.153  38.402  1.00  0.00            
ATOM   1895  R1  CHO   337     104.146 127.753  39.402  1.00  0.00            
ATOM   1896  R2  CHO   337     101.996 126.703  40.852  1.00  0.00            
ATOM   1897  R3  CHO   337     102.746 128.603  42.652  1.00  0.00            
ATOM   1898  R4  CHO   337      99.996 127.953  43.352  1.00  0.00            
ATOM   1899  R5  CHO   337     100.796 129.953  42.952  1.00  0.00            
ATOM   1900  C1  CHO   337      99.496 130.453  46.502  1.00  0.00           C
ATOM   1901  C2  CHO   337      99.496 132.703  49.702  1.00  0.00           C
ATOM   1902  ROH CHO   338      99.896  86.303  31.102  1.00  0.00            
ATOM   1903  R1  CHO   338      99.696  88.203  33.202  1.00  0.00            
ATOM   1904  R2  CHO   338     101.496  88.353  35.252  1.00  0.00            
ATOM   1905  R3  CHO   338     101.796  90.903  34.452  1.00  0.00            
ATOM   1906  R4  CHO   338     103.596  90.653  36.752  1.00  0.00            
ATOM   1907  R5  CHO   338     101.996  92.153  36.502  1.00  0.00            
ATOM   1908  C1  CHO   338     105.046  94.453  36.852  1.00  0.00           C
ATOM   1909  C2  CHO   338     107.646  93.653  38.802  1.00  0.00           C
ATOM   1910  ROH CHO   339     180.496 212.603  28.902  1.00  0.00            
ATOM   1911  R1  CHO   339     179.596 213.953  31.252  1.00  0.00            
ATOM   1912  R2  CHO   339     179.996 212.903  33.802  1.00  0.00            
ATOM   1913  R3  CHO   339     181.146 215.303  34.252  1.00  0.00            
ATOM   1914  R4  CHO   339     179.896 214.603  36.802  1.00  0.00            
ATOM   1915  R5  CHO   339     179.596 216.453  35.702  1.00  0.00            
ATOM   1916  C1  CHO   339     180.896 217.853  39.002  1.00  0.00           C
ATOM   1917  C2  CHO   339     183.646 220.053  38.802  1.00  0.00           C
ATOM   1918  ROH CHO   340     114.996 167.353  26.952  1.00  0.00            
ATOM   1919  R1  CHO   340     113.196 167.003  29.102  1.00  0.00            
ATOM   1920  R2  CHO   340     113.346 164.853  30.802  1.00  0.00            
ATOM   1921  R3  CHO   340     113.396 166.753  32.752  1.00  0.00            
ATOM   1922  R4  CHO   340     112.646 164.303  34.152  1.00  0.00            
ATOM   1923  R5  CHO   340     111.596 166.203  34.202  1.00  0.00            
ATOM   1924  C1  CHO   340     112.296 165.753  37.902  1.00  0.00           C
ATOM   1925  C2  CHO   340     111.646 163.553  40.252  1.00  0.00           C
ATOM   1926  ROH CHO   341     207.346 154.803  42.152  1.00  0.00            
ATOM   1927  R1  CHO   341     207.596 152.353  43.552  1.00  0.00            
ATOM   1928  R2  CHO   341     209.496 150.453  42.852  1.00  0.00            
ATOM   1929  R3  CHO   341     210.146 150.703  45.502  1.00  0.00            
ATOM   1930  R4  CHO   341     211.446 148.203  44.602  1.00  0.00            
ATOM   1931  R5  CHO   341     210.096 148.453  46.302  1.00  0.00            
ATOM   1932  C1  CHO   341     213.196 147.053  48.102  1.00  0.00           C
ATOM   1933  C2  CHO   341     211.896 144.053  48.352  1.00  0.00           C
ATOM   1934  ROH CHO   342     202.346 160.353  30.802  1.00  0.00            
ATOM   1935  R1  CHO   342     202.396 162.953  31.902  1.00  0.00            
ATOM   1936  R2  CHO   342     200.346 164.753  31.502  1.00  0.00            
ATOM   1937  R3  CHO   342     200.296 164.853  34.252  1.00  0.00            
ATOM   1938  R4  CHO   342     197.946 166.353  33.402  1.00  0.00            
ATOM   1939  R5  CHO   342     199.496 167.053  34.752  1.00  0.00            
ATOM   1940  C1  CHO   342     196.496 167.353  37.052  1.00  0.00           C
ATOM   1941  C2  CHO   342     193.096 167.503  38.952  1.00  0.00           C
ATOM   1942  ROH CHO   343     145.596  44.303  23.552  1.00  0.00            
ATOM   1943  R1  CHO   343     146.896  42.153  24.852  1.00  0.00            
ATOM   1944  R2  CHO   343     145.596  40.403  26.552  1.00  0.00            
ATOM   1945  R3  CHO   343     146.596  38.503  24.902  1.00  0.00            
ATOM   1946  R4  CHO   343     146.496  37.253  27.552  1.00  0.00            
ATOM   1947  R5  CHO   343     148.246  37.403  26.252  1.00  0.00            
ATOM   1948  C1  CHO   343     147.996  33.603  26.602  1.00  0.00           C
ATOM   1949  C2  CHO   343     146.946  32.553  29.602  1.00  0.00           C
ATOM   1950  ROH CHO   344     176.046  30.453  38.702  1.00  0.00            
ATOM   1951  R1  CHO   344     178.046  29.953  36.752  1.00  0.00            
ATOM   1952  R2  CHO   344     177.746  27.953  34.852  1.00  0.00            
ATOM   1953  R3  CHO   344     178.146  29.953  33.102  1.00  0.00            
ATOM   1954  R4  CHO   344     178.346  27.553  31.502  1.00  0.00            
ATOM   1955  R5  CHO   344     179.846  29.153  31.602  1.00  0.00            
ATOM   1956  C1  CHO   344     179.096  29.203  27.852  1.00  0.00           C
ATOM   1957  C2  CHO   344     179.546  32.103  24.352  1.00  0.00           C
ATOM   1958  ROH CHO   345      57.546 112.603  44.102  1.00  0.00            
ATOM   1959  R1  CHO   345      59.296 110.453  43.602  1.00  0.00            
ATOM   1960  R2  CHO   345      60.296 109.853  41.102  1.00  0.00            
ATOM   1961  R3  CHO   345      62.696 110.053  42.302  1.00  0.00            
ATOM   1962  R4  CHO   345      63.196 108.453  39.902  1.00  0.00            
ATOM   1963  R5  CHO   345      63.696 107.903  41.952  1.00  0.00            
ATOM   1964  C1  CHO   345      67.146 107.803  40.352  1.00  0.00           C
ATOM   1965  C2  CHO   345      68.946 108.103  37.702  1.00  0.00           C
ATOM   1966  ROH CHO   346      19.096 130.003  46.502  1.00  0.00            
ATOM   1967  R1  CHO   346      21.046 129.003  44.702  1.00  0.00            
ATOM   1968  R2  CHO   346      23.396 127.753  45.502  1.00  0.00            
ATOM   1969  R3  CHO   346      22.496 125.753  43.902  1.00  0.00            
ATOM   1970  R4  CHO   346      25.196 124.903  44.852  1.00  0.00            
ATOM   1971  R5  CHO   346      24.496 125.053  42.752  1.00  0.00            
ATOM   1972  C1  CHO   346      25.446 121.353  42.952  1.00  0.00           C
ATOM   1973  C2  CHO   346      27.896 119.003  42.652  1.00  0.00           C
ATOM   1974  ROH CHO   347     167.596 142.053  30.602  1.00  0.00            
ATOM   1975  R1  CHO   347     167.496 141.053  33.252  1.00  0.00            
ATOM   1976  R2  CHO   347     165.146 140.903  34.652  1.00  0.00            
ATOM   1977  R3  CHO   347     165.896 138.303  34.952  1.00  0.00            
ATOM   1978  R4  CHO   347     164.396 138.953  37.402  1.00  0.00            
ATOM   1979  R5  CHO   347     166.446 138.103  37.302  1.00  0.00            
ATOM   1980  C1  CHO   347     164.696 135.353  39.302  1.00  0.00           C
ATOM   1981  C2  CHO   347     165.746 132.903  40.952  1.00  0.00           C
ATOM   1982  ROH CHO   348     110.896 139.203  45.452  1.00  0.00            
ATOM   1983  R1  CHO   348     110.046 141.903  45.552  1.00  0.00            
ATOM   1984  R2  CHO   348     107.396 142.603  45.752  1.00  0.00            
ATOM   1985  R3  CHO   348     108.246 143.953  47.952  1.00  0.00            
ATOM   1986  R4  CHO   348     106.446 145.803  46.552  1.00  0.00            
ATOM   1987  R5  CHO   348     108.496 146.203  47.152  1.00  0.00            
ATOM   1988  C1  CHO   348     106.696 149.003  49.052  1.00  0.00           C
ATOM   1989  C2  CHO   348     104.346 151.303  50.502  1.00  0.00           C
ATOM   1990  ROH CHO   349     157.696 166.853  40.052  1.00  0.00            
ATOM   1991  R1  CHO   349     160.446 166.203  39.852  1.00  0.00            
ATOM   1992  R2  CHO   349     161.996 165.603  42.052  1.00  0.00            
ATOM   1993  R3  CHO   349     162.546 163.353  40.602  1.00  0.00            
ATOM   1994  R4  CHO   349     164.996 163.953  42.152  1.00  0.00            
ATOM   1995  R5  CHO   349     164.846 163.653  40.002  1.00  0.00            
ATOM   1996  C1  CHO   349     167.296 160.853  40.852  1.00  0.00           C
ATOM   1997  C2  CHO   349     170.396 161.103  43.002  1.00  0.00           C
ATOM   1998  ROH CHO   350      23.596 185.003  42.852  1.00  0.00            
ATOM   1999  R1  CHO   350      23.046 187.153  41.152  1.00  0.00            
ATOM   2000  R2  CHO   350      24.446 187.653  38.802  1.00  0.00            
ATOM   2001  R3  CHO   350      21.946 187.653  37.702  1.00  0.00            
ATOM   2002  R4  CHO   350      23.646 189.103  35.802  1.00  0.00            
ATOM   2003  R5  CHO   350      21.746 189.803  36.652  1.00  0.00            
ATOM   2004  C1  CHO   350      20.846 189.953  32.952  1.00  0.00           C
ATOM   2005  C2  CHO   350      19.346 190.753  29.902  1.00  0.00           C
ATOM   2006  ROH CHO   351     168.896  34.803  38.152  1.00  0.00            
ATOM   2007  R1  CHO   351     169.696  35.903  35.702  1.00  0.00            
ATOM   2008  R2  CHO   351     168.146  35.753  33.402  1.00  0.00            
ATOM   2009  R3  CHO   351     168.496  38.453  33.402  1.00  0.00            
ATOM   2010  R4  CHO   351     167.946  37.753  30.602  1.00  0.00            
ATOM   2011  R5  CHO   351     169.646  38.853  31.352  1.00  0.00            
ATOM   2012  C1  CHO   351     168.146  41.403  28.952  1.00  0.00           C
ATOM   2013  C2  CHO   351     164.696  43.453  28.302  1.00  0.00           C
ATOM   2014  ROH CHO   352     101.596 174.653  41.702  1.00  0.00            
ATOM   2015  R1  CHO   352      99.046 175.753  42.202  1.00  0.00            
ATOM   2016  R2  CHO   352      97.946 175.853  44.702  1.00  0.00            
ATOM   2017  R3  CHO   352      97.746 178.503  44.202  1.00  0.00            
ATOM   2018  R4  CHO   352      95.596 177.953  46.152  1.00  0.00            
ATOM   2019  R5  CHO   352      95.346 178.953  44.252  1.00  0.00            
ATOM   2020  C1  CHO   352      94.096 181.703  46.552  1.00  0.00           C
ATOM   2021  C2  CHO   352      91.396 183.203  45.502  1.00  0.00           C
ATOM   2022  ROH CHO   353     211.446 130.003  31.602  1.00  0.00            
ATOM   2023  R1  CHO   353     213.196 131.803  32.902  1.00  0.00            
ATOM   2024  R2  CHO   353     212.446 133.303  35.052  1.00  0.00            
ATOM   2025  R3  CHO   353     214.646 132.153  36.202  1.00  0.00            
ATOM   2026  R4  CHO   353     214.696 134.953  37.152  1.00  0.00            
ATOM   2027  R5  CHO   353     216.296 133.853  36.152  1.00  0.00            
ATOM   2028  C1  CHO   353     218.046 134.803  39.402  1.00  0.00           C
ATOM   2029  C2  CHO   353     220.446 137.803  40.002  1.00  0.00           C
ATOM   2030  ROH CHO   354      40.046 137.103  43.002  1.00  0.00            
ATOM   2031  R1  CHO   354      41.446 139.103  41.552  1.00  0.00            
ATOM   2032  R2  CHO   354      40.796 141.753  41.752  1.00  0.00            
ATOM   2033  R3  CHO   354      43.446 142.003  42.352  1.00  0.00            
ATOM   2034  R4  CHO   354      42.446 144.753  42.252  1.00  0.00            
ATOM   2035  R5  CHO   354      44.146 143.953  41.152  1.00  0.00            
ATOM   2036  C1  CHO   354      45.846 146.753  43.052  1.00  0.00           C
ATOM   2037  C2  CHO   354      44.646 150.503  42.352  1.00  0.00           C
ATOM   2038  ROH CHO   355      19.146  41.903  33.002  1.00  0.00            
ATOM   2039  R1  CHO   355      19.746  44.403  31.752  1.00  0.00            
ATOM   2040  R2  CHO   355      22.346  45.403  31.552  1.00  0.00            
ATOM   2041  R3  CHO   355      21.696  45.553  28.902  1.00  0.00            
ATOM   2042  R4  CHO   355      24.096  47.203  29.202  1.00  0.00            
ATOM   2043  R5  CHO   355      22.246  47.803  28.302  1.00  0.00            
ATOM   2044  C1  CHO   355      24.546  48.403  25.352  1.00  0.00           C
ATOM   2045  C2  CHO   355      28.246  50.553  23.902  1.00  0.00           C
ATOM   2046  ROH CHO   356     118.896 120.553  44.952  1.00  0.00            
ATOM   2047  R1  CHO   356     118.596 118.303  46.652  1.00  0.00            
ATOM   2048  R2  CHO   356     116.146 117.653  47.802  1.00  0.00            
ATOM   2049  R3  CHO   356     116.596 115.253  46.602  1.00  0.00            
ATOM   2050  R4  CHO   356     114.396 114.753  48.452  1.00  0.00            
ATOM   2051  R5  CHO   356     116.246 113.653  48.402  1.00  0.00            
ATOM   2052  C1  CHO   356     113.796 110.803  47.752  1.00  0.00           C
ATOM   2053  C2  CHO   356     110.846 108.953  48.002  1.00  0.00           C
ATOM   2054  ROH CHO   357      28.296 185.253  35.402  1.00  0.00            
ATOM   2055  R1  CHO   357      30.746 186.353  34.502  1.00  0.00            
ATOM   2056  R2  CHO   357      31.446 186.403  31.852  1.00  0.00            
ATOM   2057  R3  CHO   357      31.796 189.053  32.302  1.00  0.00            
ATOM   2058  R4  CHO   357      32.596 188.703  29.502  1.00  0.00            
ATOM   2059  R5  CHO   357      33.796 189.603  31.102  1.00  0.00            
ATOM   2060  C1  CHO   357      33.596 192.553  28.652  1.00  0.00           C
ATOM   2061  C2  CHO   357      36.646 194.853  29.652  1.00  0.00           C
ATOM   2062  ROH CHO   358      35.796  62.853  37.802  1.00  0.00            
ATOM   2063  R1  CHO   358      33.046  62.653  38.402  1.00  0.00            
ATOM   2064  R2  CHO   358      31.196  61.653  36.602  1.00  0.00            
ATOM   2065  R3  CHO   358      30.596  59.953  38.652  1.00  0.00            
ATOM   2066  R4  CHO   358      28.046  61.153  37.852  1.00  0.00            
ATOM   2067  R5  CHO   358      28.896  61.103  39.852  1.00  0.00            
ATOM   2068  C1  CHO   358      25.596  59.303  40.502  1.00  0.00           C
ATOM   2069  C2  CHO   358      23.596  59.203  44.052  1.00  0.00           C
ATOM   2070  ROH CHO   359     185.396 146.153  20.502  1.00  0.00            
ATOM   2071  R1  CHO   359     184.696 148.903  20.752  1.00  0.00            
ATOM   2072  R2  CHO   359     182.096 149.803  20.452  1.00  0.00            
ATOM   2073  R3  CHO   359     182.496 150.853  22.902  1.00  0.00            
ATOM   2074  R4  CHO   359     180.246 152.353  21.852  1.00  0.00            
ATOM   2075  R5  CHO   359     182.096 153.203  22.652  1.00  0.00            
ATOM   2076  C1  CHO   359     179.546 154.853  24.952  1.00  0.00           C
ATOM   2077  C2  CHO   359     177.396 157.553  26.102  1.00  0.00           C
ATOM   2078  ROH CHO   360      72.496 130.853  41.002  1.00  0.00            
ATOM   2079  R1  CHO   360      72.946 128.153  40.302  1.00  0.00            
ATOM   2080  R2  CHO   360      74.896 126.603  41.502  1.00  0.00            
ATOM   2081  R3  CHO   360      72.796 124.953  42.002  1.00  0.00            
ATOM   2082  R4  CHO   360      75.096 123.153  41.702  1.00  0.00            
ATOM   2083  R5  CHO   360      73.196 123.053  40.652  1.00  0.00            
ATOM   2084  C1  CHO   360      73.246 119.603  42.252  1.00  0.00           C
ATOM   2085  C2  CHO   360      75.246 116.403  42.652  1.00  0.00           C
ATOM   2086  ROH CHO   361     111.646 143.003  36.502  1.00  0.00            
ATOM   2087  R1  CHO   361     113.096 144.303  38.602  1.00  0.00            
ATOM   2088  R2  CHO   361     114.646 142.903  40.452  1.00  0.00            
ATOM   2089  R3  CHO   361     116.596 144.553  39.602  1.00  0.00            
ATOM   2090  R4  CHO   361     117.446 143.703  42.252  1.00  0.00            
ATOM   2091  R5  CHO   361     117.246 145.753  41.552  1.00  0.00            
ATOM   2092  C1  CHO   361     120.946 145.753  42.552  1.00  0.00           C
ATOM   2093  C2  CHO   361     121.496 142.803  44.452  1.00  0.00           C
ATOM   2094  ROH CHO   362      77.096 145.153  39.252  1.00  0.00            
ATOM   2095  R1  CHO   362      74.946 144.353  40.902  1.00  0.00            
ATOM   2096  R2  CHO   362      73.596 146.153  42.552  1.00  0.00            
ATOM   2097  R3  CHO   362      71.396 145.203  41.202  1.00  0.00            
ATOM   2098  R4  CHO   362      70.396 146.003  43.852  1.00  0.00            
ATOM   2099  R5  CHO   362      70.146 144.053  42.902  1.00  0.00            
ATOM   2100  C1  CHO   362      66.446 145.053  43.352  1.00  0.00           C
ATOM   2101  C2  CHO   362      63.596 142.553  41.802  1.00  0.00           C
ATOM   2102  ROH CHO   363     107.746 130.803  36.852  1.00  0.00            
ATOM   2103  R1  CHO   363     109.246 130.403  39.252  1.00  0.00            
ATOM   2104  R2  CHO   363     108.046 129.853  41.652  1.00  0.00            
ATOM   2105  R3  CHO   363     109.696 127.753  41.652  1.00  0.00            
ATOM   2106  R4  CHO   363     108.646 127.853  44.402  1.00  0.00            
ATOM   2107  R5  CHO   363     110.746 127.803  43.802  1.00  0.00            
ATOM   2108  C1  CHO   363     110.596 124.653  45.952  1.00  0.00           C
ATOM   2109  C2  CHO   363     113.446 122.253  48.352  1.00  0.00           C
ATOM   2110  ROH CHO   364      99.746   8.103  34.852  1.00  0.00            
ATOM   2111  R1  CHO   364      97.096   7.353  35.602  1.00  0.00            
ATOM   2112  R2  CHO   364      96.496   6.153  38.002  1.00  0.00            
ATOM   2113  R3  CHO   364      94.796   8.203  38.252  1.00  0.00            
ATOM   2114  R4  CHO   364      93.596   6.053  39.802  1.00  0.00            
ATOM   2115  R5  CHO   364      92.596   7.203  38.202  1.00  0.00            
ATOM   2116  C1  CHO   364      90.246   7.953  41.102  1.00  0.00           C
ATOM   2117  C2  CHO   364      86.796   6.353  41.852  1.00  0.00           C
ATOM   2118  ROH CHO   365      38.396 121.803  39.502  1.00  0.00            
ATOM   2119  R1  CHO   365      38.846 123.653  37.452  1.00  0.00            
ATOM   2120  R2  CHO   365      40.946 123.403  35.652  1.00  0.00            
ATOM   2121  R3  CHO   365      38.996 123.553  33.802  1.00  0.00            
ATOM   2122  R4  CHO   365      41.296 124.853  32.502  1.00  0.00            
ATOM   2123  R5  CHO   365      39.346 125.703  32.752  1.00  0.00            
ATOM   2124  C1  CHO   365      39.646 125.803  28.952  1.00  0.00           C
ATOM   2125  C2  CHO   365      41.246 128.953  27.502  1.00  0.00           C
ATOM   2126  ROH CHO   366      23.296  83.553  26.702  1.00  0.00            
ATOM   2127  R1  CHO   366      21.796  83.603  29.102  1.00  0.00            
ATOM   2128  R2  CHO   366      20.596  85.853  30.052  1.00  0.00            
ATOM   2129  R3  CHO   366      18.346  84.353  30.002  1.00  0.00            
ATOM   2130  R4  CHO   366      17.596  86.653  31.652  1.00  0.00            
ATOM   2131  R5  CHO   366      17.396  84.553  32.202  1.00  0.00            
ATOM   2132  C1  CHO   366      13.796  85.653  32.552  1.00  0.00           C
ATOM   2133  C2  CHO   366      10.696  85.153  32.802  1.00  0.00           C
ATOM   2134  ROH CHO   367     218.646  54.253  23.352  1.00  0.00            
ATOM   2135  R1  CHO   367     219.696  51.853  22.252  1.00  0.00            
ATOM   2136  R2  CHO   367     218.746  49.353  22.902  1.00  0.00            
ATOM   2137  R3  CHO   367     218.496  49.103  20.202  1.00  0.00            
ATOM   2138  R4  CHO   367     217.796  46.453  21.252  1.00  0.00            
ATOM   2139  R5  CHO   367     219.246  46.903  19.702  1.00  0.00            
ATOM   2140  C1  CHO   367     216.996  44.553  17.752  1.00  0.00           C
ATOM   2141  C2  CHO   367     218.446  41.203  15.952  1.00  0.00           C
ATOM   2142  ROH CHO   368     169.296  81.053  29.452  1.00  0.00            
ATOM   2143  R1  CHO   368     170.846  78.703  29.252  1.00  0.00            
ATOM   2144  R2  CHO   368     173.596  78.753  29.252  1.00  0.00            
ATOM   2145  R3  CHO   368     173.296  77.053  31.352  1.00  0.00            
ATOM   2146  R4  CHO   368     175.596  76.003  29.902  1.00  0.00            
ATOM   2147  R5  CHO   368     173.846  74.903  30.452  1.00  0.00            
ATOM   2148  C1  CHO   368     176.496  72.803  32.202  1.00  0.00           C
ATOM   2149  C2  CHO   368     176.596  70.253  35.152  1.00  0.00           C
ATOM   2150  ROH CHO   369     205.746 110.953  35.652  1.00  0.00            
ATOM   2151  R1  CHO   369     205.796 112.603  38.002  1.00  0.00            
ATOM   2152  R2  CHO   369     204.196 114.803  38.302  1.00  0.00            
ATOM   2153  R3  CHO   369     203.496 113.553  40.602  1.00  0.00            
ATOM   2154  R4  CHO   369     204.046 116.303  41.402  1.00  0.00            
ATOM   2155  R5  CHO   369     204.896 114.503  42.302  1.00  0.00            
ATOM   2156  C1  CHO   369     203.296 116.053  45.402  1.00  0.00           C
ATOM   2157  C2  CHO   369     201.396 117.653  48.102  1.00  0.00           C
ATOM   2158  ROH CHO   370      77.396 226.503  41.602  1.00  0.00            
ATOM   2159  R1  CHO   370      78.296 226.203  38.902  1.00  0.00            
ATOM   2160  R2  CHO   370      80.496 224.703  38.252  1.00  0.00            
ATOM   2161  R3  CHO   370      78.746 223.403  36.602  1.00  0.00            
ATOM   2162  R4  CHO   370      81.396 222.703  35.552  1.00  0.00            
ATOM   2163  R5  CHO   370      79.696 223.553  34.452  1.00  0.00            
ATOM   2164  C1  CHO   370      80.246 220.353  32.452  1.00  0.00           C
ATOM   2165  C2  CHO   370      82.946 218.653  30.052  1.00  0.00           C
ATOM   2166  ROH CHO   371      23.596  97.503  34.902  1.00  0.00            
ATOM   2167  R1  CHO   371      23.846 100.303  34.952  1.00  0.00            
ATOM   2168  R2  CHO   371      25.096 101.753  32.952  1.00  0.00            
ATOM   2169  R3  CHO   371      22.746 103.103  32.952  1.00  0.00            
ATOM   2170  R4  CHO   371      24.596 104.853  31.502  1.00  0.00            
ATOM   2171  R5  CHO   371      23.396 105.403  33.202  1.00  0.00            
ATOM   2172  C1  CHO   371      22.146 107.903  30.652  1.00  0.00           C
ATOM   2173  C2  CHO   371      22.046 107.653  26.952  1.00  0.00           C
ATOM   2174  ROH CHO   372     198.396 190.303  32.652  1.00  0.00            
ATOM   2175  R1  CHO   372     195.846 189.153  33.152  1.00  0.00            
ATOM   2176  R2  CHO   372     194.346 189.803  35.352  1.00  0.00            
ATOM   2177  R3  CHO   372     192.446 190.303  33.502  1.00  0.00            
ATOM   2178  R4  CHO   372     190.946 189.603  35.902  1.00  0.00            
ATOM   2179  R5  CHO   372     190.696 188.703  33.952  1.00  0.00            
ATOM   2180  C1  CHO   372     187.146 189.953  34.502  1.00  0.00           C
ATOM   2181  C2  CHO   372     185.546 190.053  38.002  1.00  0.00           C
ATOM   2182  ROH CHO   373     199.846   3.953  40.602  1.00  0.00            
ATOM   2183  R1  CHO   373     200.546   5.853  38.602  1.00  0.00            
ATOM   2184  R2  CHO   373     203.096   6.853  38.302  1.00  0.00            
ATOM   2185  R3  CHO   373     202.846   5.953  35.752  1.00  0.00            
ATOM   2186  R4  CHO   373     205.096   7.803  35.652  1.00  0.00            
ATOM   2187  R5  CHO   373     203.346   7.903  34.402  1.00  0.00            
ATOM   2188  C1  CHO   373     205.996   7.553  31.702  1.00  0.00           C
ATOM   2189  C2  CHO   373     205.446   8.203  27.402  1.00  0.00           C
ATOM   2190  ROH CHO   374      34.246 124.503  40.452  1.00  0.00            
ATOM   2191  R1  CHO   374      33.346 127.053  39.552  1.00  0.00            
ATOM   2192  R2  CHO   374      32.196 128.853  41.302  1.00  0.00            
ATOM   2193  R3  CHO   374      34.096 130.503  40.352  1.00  0.00            
ATOM   2194  R4  CHO   374      31.746 132.203  40.502  1.00  0.00            
ATOM   2195  R5  CHO   374      32.996 131.903  38.752  1.00  0.00            
ATOM   2196  C1  CHO   374      33.296 135.703  39.152  1.00  0.00           C
ATOM   2197  C2  CHO   374      32.496 137.203  35.752  1.00  0.00           C
ATOM   2198  ROH CHO   375      29.346  68.053  35.202  1.00  0.00            
ATOM   2199  R1  CHO   375      28.746  65.303  35.102  1.00  0.00            
ATOM   2200  R2  CHO   375      26.796  64.203  33.552  1.00  0.00            
ATOM   2201  R3  CHO   375      28.796  62.653  32.652  1.00  0.00            
ATOM   2202  R4  CHO   375      26.346  61.153  32.052  1.00  0.00            
ATOM   2203  R5  CHO   375      28.096  60.403  33.152  1.00  0.00            
ATOM   2204  C1  CHO   375      27.996  57.853  30.352  1.00  0.00           C
ATOM   2205  C2  CHO   375      24.996  56.653  29.602  1.00  0.00           C
ATOM   2206  ROH CHO   376      77.246  40.603  47.102  1.00  0.00            
ATOM   2207  R1  CHO   376      77.946  40.803  44.352  1.00  0.00            
ATOM   2208  R2  CHO   376      77.246  38.853  42.502  1.00  0.00            
ATOM   2209  R3  CHO   376      76.146  40.953  41.202  1.00  0.00            
ATOM   2210  R4  CHO   376      76.696  39.003  39.102  1.00  0.00            
ATOM   2211  R5  CHO   376      77.346  41.053  39.102  1.00  0.00            
ATOM   2212  C1  CHO   376      75.346  41.053  35.852  1.00  0.00           C
ATOM   2213  C2  CHO   376      77.796  40.453  31.902  1.00  0.00           C
ATOM   2214  ROH CHO   377     128.896 148.303  36.952  1.00  0.00            
ATOM   2215  R1  CHO   377     129.546 145.803  38.102  1.00  0.00            
ATOM   2216  R2  CHO   377     131.996 144.603  37.802  1.00  0.00            
ATOM   2217  R3  CHO   377     131.946 144.553  40.502  1.00  0.00            
ATOM   2218  R4  CHO   377     133.346 142.103  39.752  1.00  0.00            
ATOM   2219  R5  CHO   377     131.596 142.203  41.052  1.00  0.00            
ATOM   2220  C1  CHO   377     134.046 140.553  43.402  1.00  0.00           C
ATOM   2221  C2  CHO   377     134.746 137.853  44.652  1.00  0.00           C
ATOM   2222  ROH CHO   378     190.846   6.503  32.052  1.00  0.00            
ATOM   2223  R1  CHO   378     192.246   5.303  29.902  1.00  0.00            
ATOM   2224  R2  CHO   378     191.896   6.103  27.302  1.00  0.00            
ATOM   2225  R3  CHO   378     194.596   6.403  27.352  1.00  0.00            
ATOM   2226  R4  CHO   378     193.896   6.453  24.502  1.00  0.00            
ATOM   2227  R5  CHO   378     195.346   5.153  25.452  1.00  0.00            
ATOM   2228  C1  CHO   378     197.646   6.903  22.952  1.00  0.00           C
ATOM   2229  C2  CHO   378     195.296   7.803  20.052  1.00  0.00           C
ATOM   2230  ROH CHO   379     168.746  78.953  35.402  1.00  0.00            
ATOM   2231  R1  CHO   379     167.096  81.203  35.352  1.00  0.00            
ATOM   2232  R2  CHO   379     165.196  81.753  37.302  1.00  0.00            
ATOM   2233  R3  CHO   379     166.446  84.103  37.452  1.00  0.00            
ATOM   2234  R4  CHO   379     163.646  84.753  38.052  1.00  0.00            
ATOM   2235  R5  CHO   379     164.896  85.703  36.552  1.00  0.00            
ATOM   2236  C1  CHO   379     163.996  88.703  38.702  1.00  0.00           C
ATOM   2237  C2  CHO   379     163.646  92.603  39.152  1.00  0.00           C
ATOM   2238  ROH CHO   380     211.296  34.103  14.902  1.00  0.00            
ATOM   2239  R1  CHO   380     211.096  33.453  17.652  1.00  0.00            
ATOM   2240  R2  CHO   380     212.346  34.903  19.602  1.00  0.00            
ATOM   2241  R3  CHO   380     209.846  35.053  20.652  1.00  0.00            
ATOM   2242  R4  CHO   380     211.646  35.153  23.002  1.00  0.00            
ATOM   2243  R5  CHO   380     209.946  33.753  22.652  1.00  0.00            
ATOM   2244  C1  CHO   380     208.846  35.353  25.952  1.00  0.00           C
ATOM   2245  C2  CHO   380     205.246  35.403  27.402  1.00  0.00           C
ATOM   2246  ROH CHO   381     100.246 217.753  38.552  1.00  0.00            
ATOM   2247  R1  CHO   381     101.746 216.303  40.502  1.00  0.00            
ATOM   2248  R2  CHO   381     100.596 215.403  42.852  1.00  0.00            
ATOM   2249  R3  CHO   381     101.596 213.003  42.052  1.00  0.00            
ATOM   2250  R4  CHO   381     101.396 212.803  44.952  1.00  0.00            
ATOM   2251  R5  CHO   381     103.196 212.453  43.752  1.00  0.00            
ATOM   2252  C1  CHO   381     102.846 209.053  45.452  1.00  0.00           C
ATOM   2253  C2  CHO   381     105.446 208.603  46.902  1.00  0.00           C
ATOM   2254  ROH CHO   382     185.946   8.153  31.852  1.00  0.00            
ATOM   2255  R1  CHO   382     183.696   6.553  32.302  1.00  0.00            
ATOM   2256  R2  CHO   382     181.646   7.303  34.002  1.00  0.00            
ATOM   2257  R3  CHO   382     180.096   6.803  31.802  1.00  0.00            
ATOM   2258  R4  CHO   382     178.196   7.153  34.002  1.00  0.00            
ATOM   2259  R5  CHO   382     178.296   5.453  32.652  1.00  0.00            
ATOM   2260  C1  CHO   382     174.746   6.603  31.952  1.00  0.00           C
ATOM   2261  C2  CHO   382     171.746  10.053  30.402  1.00  0.00           C
ATOM   2262  ROH CHO   383     163.446 121.503  33.052  1.00  0.00            
ATOM   2263  R1  CHO   383     166.046 122.403  32.502  1.00  0.00            
ATOM   2264  R2  CHO   383     166.646 125.053  31.902  1.00  0.00            
ATOM   2265  R3  CHO   383     168.396 124.753  33.952  1.00  0.00            
ATOM   2266  R4  CHO   383     169.346 127.103  32.502  1.00  0.00            
ATOM   2267  R5  CHO   383     170.496 125.353  33.052  1.00  0.00            
ATOM   2268  C1  CHO   383     172.546 128.053  34.802  1.00  0.00           C
ATOM   2269  C2  CHO   383     174.696 130.853  36.652  1.00  0.00           C
ATOM   2270  ROH CHO   384     120.146 148.103  37.652  1.00  0.00            
ATOM   2271  R1  CHO   384     120.346 150.903  37.402  1.00  0.00            
ATOM   2272  R2  CHO   384     118.246 152.503  36.502  1.00  0.00            
ATOM   2273  R3  CHO   384     118.646 153.853  38.802  1.00  0.00            
ATOM   2274  R4  CHO   384     117.996 155.903  36.852  1.00  0.00            
ATOM   2275  R5  CHO   384     119.746 155.853  38.152  1.00  0.00            
ATOM   2276  C1  CHO   384     118.246 159.153  39.302  1.00  0.00           C
ATOM   2277  C2  CHO   384     116.546 162.953  40.102  1.00  0.00           C
ATOM   2278  ROH CHO   385      95.196  89.753  32.852  1.00  0.00            
ATOM   2279  R1  CHO   385      92.446  90.253  33.152  1.00  0.00            
ATOM   2280  R2  CHO   385      91.496  92.653  34.202  1.00  0.00            
ATOM   2281  R3  CHO   385      90.096  92.703  31.902  1.00  0.00            
ATOM   2282  R4  CHO   385      89.146  95.003  33.402  1.00  0.00            
ATOM   2283  R5  CHO   385      87.896  93.453  32.552  1.00  0.00            
ATOM   2284  C1  CHO   385      86.396  96.453  30.802  1.00  0.00           C
ATOM   2285  C2  CHO   385      84.646  97.903  26.852  1.00  0.00           C
ATOM   2286  ROH CHO   386      50.046  49.303  37.802  1.00  0.00            
ATOM   2287  R1  CHO   386      52.546  50.503  38.352  1.00  0.00            
ATOM   2288  R2  CHO   386      53.196  53.103  37.652  1.00  0.00            
ATOM   2289  R3  CHO   386      53.796  53.303  40.302  1.00  0.00            
ATOM   2290  R4  CHO   386      55.396  55.353  39.002  1.00  0.00            
ATOM   2291  R5  CHO   386      56.146  53.803  40.352  1.00  0.00            
ATOM   2292  C1  CHO   386      57.246  56.903  42.302  1.00  0.00           C
ATOM   2293  C2  CHO   386      60.396  58.753  40.702  1.00  0.00           C
ATOM   2294  ROH CHO   387     209.196 158.653  41.002  1.00  0.00            
ATOM   2295  R1  CHO   387     207.396 159.503  38.952  1.00  0.00            
ATOM   2296  R2  CHO   387     207.746 161.903  37.602  1.00  0.00            
ATOM   2297  R3  CHO   387     207.646 160.303  35.402  1.00  0.00            
ATOM   2298  R4  CHO   387     207.546 163.053  34.352  1.00  0.00            
ATOM   2299  R5  CHO   387     206.096 161.453  33.952  1.00  0.00            
ATOM   2300  C1  CHO   387     207.246 162.203  30.402  1.00  0.00           C
ATOM   2301  C2  CHO   387     205.746 166.453  31.002  1.00  0.00           C
ATOM   2302  ROH CHO   388     195.096  20.303  29.852  1.00  0.00            
ATOM   2303  R1  CHO   388     193.696  21.553  27.752  1.00  0.00            
ATOM   2304  R2  CHO   388     191.446  20.353  26.602  1.00  0.00            
ATOM   2305  R3  CHO   388     190.296  22.753  27.202  1.00  0.00            
ATOM   2306  R4  CHO   388     188.146  21.153  26.052  1.00  0.00            
ATOM   2307  R5  CHO   388     188.746  23.153  25.402  1.00  0.00            
ATOM   2308  C1  CHO   388     185.096  23.853  26.302  1.00  0.00           C
ATOM   2309  C2  CHO   388     182.246  26.653  24.502  1.00  0.00           C
ATOM   2310  ROH CHO   389     196.546  87.903  37.902  1.00  0.00            
ATOM   2311  R1  CHO   389     194.246  86.703  39.052  1.00  0.00            
ATOM   2312  R2  CHO   389     193.146  87.553  41.452  1.00  0.00            
ATOM   2313  R3  CHO   389     190.896  87.703  39.952  1.00  0.00            
ATOM   2314  R4  CHO   389     190.046  88.453  42.652  1.00  0.00            
ATOM   2315  R5  CHO   389     189.146  86.903  41.402  1.00  0.00            
ATOM   2316  C1  CHO   389     186.096  89.103  41.952  1.00  0.00           C
ATOM   2317  C2  CHO   389     184.796  85.903  44.702  1.00  0.00           C
ATOM   2318  ROH CHO   390     137.846  62.753  20.152  1.00  0.00            
ATOM   2319  R1  CHO   390     140.246  61.553  21.102  1.00  0.00            
ATOM   2320  R2  CHO   390     142.496  61.303  19.502  1.00  0.00            
ATOM   2321  R3  CHO   390     143.696  62.603  21.552  1.00  0.00            
ATOM   2322  R4  CHO   390     145.746  62.553  19.452  1.00  0.00            
ATOM   2323  R5  CHO   390     145.996  61.903  21.502  1.00  0.00            
ATOM   2324  C1  CHO   390     148.746  64.553  21.352  1.00  0.00           C
ATOM   2325  C2  CHO   390     150.296  67.803  20.852  1.00  0.00           C
ATOM   2326  ROH CHO   391     176.446 150.053  29.302  1.00  0.00            
ATOM   2327  R1  CHO   391     178.096 151.803  30.752  1.00  0.00            
ATOM   2328  R2  CHO   391     178.296 154.503  30.152  1.00  0.00            
ATOM   2329  R3  CHO   391     177.646 154.803  32.752  1.00  0.00            
ATOM   2330  R4  CHO   391     179.296 157.153  32.152  1.00  0.00            
ATOM   2331  R5  CHO   391     179.596 155.753  33.802  1.00  0.00            
ATOM   2332  C1  CHO   391     179.246 159.003  35.752  1.00  0.00           C
ATOM   2333  C2  CHO   391     180.046 161.353  39.952  1.00  0.00           C
ATOM   2334  ROH CHO   392      93.796  12.053  28.252  1.00  0.00            
ATOM   2335  R1  CHO   392      94.246   9.303  28.802  1.00  0.00            
ATOM   2336  R2  CHO   392      96.646   8.053  28.452  1.00  0.00            
ATOM   2337  R3  CHO   392      96.346   7.353  31.052  1.00  0.00            
ATOM   2338  R4  CHO   392      98.146   5.303  29.952  1.00  0.00            
ATOM   2339  R5  CHO   392      96.296   4.953  31.052  1.00  0.00            
ATOM   2340  C1  CHO   392      98.696   3.053  33.302  1.00  0.00           C
ATOM   2341  C2  CHO   392      98.546   2.303  36.602  1.00  0.00           C
ATOM   2342  ROH CHO   393      65.596  93.003  34.102  1.00  0.00            
ATOM   2343  R1  CHO   393      66.946  91.953  36.352  1.00  0.00            
ATOM   2344  R2  CHO   393      65.896  89.903  37.902  1.00  0.00            
ATOM   2345  R3  CHO   393      68.296  88.753  37.402  1.00  0.00            
ATOM   2346  R4  CHO   393      67.346  87.403  39.802  1.00  0.00            
ATOM   2347  R5  CHO   393      69.296  88.403  39.552  1.00  0.00            
ATOM   2348  C1  CHO   393      70.446  84.853  40.402  1.00  0.00           C
ATOM   2349  C2  CHO   393      72.496  82.353  42.102  1.00  0.00           C
ATOM   2350  ROH CHO   394     142.196 131.353  45.002  1.00  0.00            
ATOM   2351  R1  CHO   394     142.346 130.503  42.352  1.00  0.00            
ATOM   2352  R2  CHO   394     140.146 129.653  40.902  1.00  0.00            
ATOM   2353  R3  CHO   394     141.046 131.503  39.102  1.00  0.00            
ATOM   2354  R4  CHO   394     139.746 129.453  37.452  1.00  0.00            
ATOM   2355  R5  CHO   394     141.746 130.253  37.202  1.00  0.00            
ATOM   2356  C1  CHO   394     140.346 131.103  33.802  1.00  0.00           C
ATOM   2357  C2  CHO   394     138.546 129.153  32.102  1.00  0.00           C
ATOM   2358  ROH CHO   395     103.546 196.953  41.252  1.00  0.00            
ATOM   2359  R1  CHO   395     106.346 197.353  41.352  1.00  0.00            
ATOM   2360  R2  CHO   395     107.496 199.553  42.502  1.00  0.00            
ATOM   2361  R3  CHO   395     108.896 197.703  43.952  1.00  0.00            
ATOM   2362  R4  CHO   395     110.396 200.203  44.302  1.00  0.00            
ATOM   2363  R5  CHO   395     111.196 198.253  43.602  1.00  0.00            
ATOM   2364  C1  CHO   395     113.396 198.803  46.702  1.00  0.00           C
ATOM   2365  C2  CHO   395     112.996 199.403  49.602  1.00  0.00           C
ATOM   2366  ROH CHO   396      34.296 147.503  46.002  1.00  0.00            
ATOM   2367  R1  CHO   396      34.946 148.103  43.302  1.00  0.00            
ATOM   2368  R2  CHO   396      34.096 146.453  41.202  1.00  0.00            
ATOM   2369  R3  CHO   396      33.096 148.803  40.202  1.00  0.00            
ATOM   2370  R4  CHO   396      33.546 147.103  37.852  1.00  0.00            
ATOM   2371  R5  CHO   396      34.296 149.153  38.152  1.00  0.00            
ATOM   2372  C1  CHO   396      32.246 149.703  35.002  1.00  0.00           C
ATOM   2373  C2  CHO   396      31.246 146.853  31.702  1.00  0.00           C
ATOM   2374  ROH CHO   397      98.346  90.503  38.952  1.00  0.00            
ATOM   2375  R1  CHO   397      99.896  88.803  40.552  1.00  0.00            
ATOM   2376  R2  CHO   397     101.396  86.703  39.502  1.00  0.00            
ATOM   2377  R3  CHO   397     103.446  87.903  40.852  1.00  0.00            
ATOM   2378  R4  CHO   397     104.196  85.103  40.802  1.00  0.00            
ATOM   2379  R5  CHO   397     104.046  86.353  42.552  1.00  0.00            
ATOM   2380  C1  CHO   397     107.696  85.253  42.802  1.00  0.00           C
ATOM   2381  C2  CHO   397     109.346  84.803  45.752  1.00  0.00           C
ATOM   2382  ROH CHO   398     185.546 126.903  30.202  1.00  0.00            
ATOM   2383  R1  CHO   398     184.646 129.003  31.902  1.00  0.00            
ATOM   2384  R2  CHO   398     186.346 130.303  33.652  1.00  0.00            
ATOM   2385  R3  CHO   398     185.396 132.503  32.402  1.00  0.00            
ATOM   2386  R4  CHO   398     185.696 133.353  35.202  1.00  0.00            
ATOM   2387  R5  CHO   398     183.896 133.503  34.002  1.00  0.00            
ATOM   2388  C1  CHO   398     184.446 137.153  34.902  1.00  0.00           C
ATOM   2389  C2  CHO   398     186.296 138.803  35.502  1.00  0.00           C
ATOM   2390  ROH CHO   399     128.946   6.103  35.052  1.00  0.00            
ATOM   2391  R1  CHO   399     129.746   5.703  37.752  1.00  0.00            
ATOM   2392  R2  CHO   399     132.446   5.403  38.452  1.00  0.00            
ATOM   2393  R3  CHO   399     131.846   7.453  40.152  1.00  0.00            
ATOM   2394  R4  CHO   399     134.446   6.453  41.102  1.00  0.00            
ATOM   2395  R5  CHO   399     132.646   6.703  42.302  1.00  0.00            
ATOM   2396  C1  CHO   399     135.046   8.953  44.202  1.00  0.00           C
ATOM   2397  C2  CHO   399     137.846   7.003  45.952  1.00  0.00           C
ATOM   2398  ROH CHO   400      28.046  79.603  36.102  1.00  0.00            
ATOM   2399  R1  CHO   400      27.896  76.953  35.202  1.00  0.00            
ATOM   2400  R2  CHO   400      27.246  76.303  32.602  1.00  0.00            
ATOM   2401  R3  CHO   400      29.596  74.953  32.702  1.00  0.00            
ATOM   2402  R4  CHO   400      28.046  73.653  30.552  1.00  0.00            
ATOM   2403  R5  CHO   400      28.946  72.653  32.252  1.00  0.00            
ATOM   2404  C1  CHO   400      30.746  70.853  29.402  1.00  0.00           C
ATOM   2405  C2  CHO   400      29.946  67.553  30.502  1.00  0.00           C
ATOM   2406  ROH CHO   401      62.396  45.003  27.552  1.00  0.00            
ATOM   2407  R1  CHO   401      59.996  46.053  28.702  1.00  0.00            
ATOM   2408  R2  CHO   401      57.546  45.753  27.552  1.00  0.00            
ATOM   2409  R3  CHO   401      56.846  44.653  29.952  1.00  0.00            
ATOM   2410  R4  CHO   401      54.396  45.853  28.952  1.00  0.00            
ATOM   2411  R5  CHO   401      55.296  46.203  30.902  1.00  0.00            
ATOM   2412  C1  CHO   401      51.946  44.853  32.052  1.00  0.00           C
ATOM   2413  C2  CHO   401      48.746  47.453  33.652  1.00  0.00           C
ATOM   2414  ROH CHO   402     201.196  93.053  52.502  1.00  0.00            
ATOM   2415  R1  CHO   402     200.596  94.453  50.102  1.00  0.00            
ATOM   2416  R2  CHO   402     200.196  93.153  47.702  1.00  0.00            
ATOM   2417  R3  CHO   402     197.846  94.503  47.702  1.00  0.00            
ATOM   2418  R4  CHO   402     198.746  94.553  44.902  1.00  0.00            
ATOM   2419  R5  CHO   402     198.196  96.253  46.102  1.00  0.00            
ATOM   2420  C1  CHO   402     195.696  96.603  43.252  1.00  0.00           C
ATOM   2421  C2  CHO   402     193.746  98.503  40.002  1.00  0.00           C
ATOM   2422  ROH CHO   403     198.746 160.053  34.602  1.00  0.00            
ATOM   2423  R1  CHO   403     200.346 158.053  35.802  1.00  0.00            
ATOM   2424  R2  CHO   403     202.196 156.603  34.402  1.00  0.00            
ATOM   2425  R3  CHO   403     203.896 157.503  36.352  1.00  0.00            
ATOM   2426  R4  CHO   403     205.346 155.303  35.052  1.00  0.00            
ATOM   2427  R5  CHO   403     204.946 155.553  37.152  1.00  0.00            
ATOM   2428  C1  CHO   403     208.746 155.453  37.252  1.00  0.00           C
ATOM   2429  C2  CHO   403     211.246 153.803  38.702  1.00  0.00           C
ATOM   2430  ROH CHO   404      69.246 171.703  33.552  1.00  0.00            
ATOM   2431  R1  CHO   404      71.096 171.103  35.602  1.00  0.00            
ATOM   2432  R2  CHO   404      73.746 171.903  35.502  1.00  0.00            
ATOM   2433  R3  CHO   404      73.196 172.953  37.952  1.00  0.00            
ATOM   2434  R4  CHO   404      76.046 172.553  38.002  1.00  0.00            
ATOM   2435  R5  CHO   404      74.596 171.803  39.452  1.00  0.00            
ATOM   2436  C1  CHO   404      76.846 173.903  41.752  1.00  0.00           C
ATOM   2437  C2  CHO   404      79.496 172.703  45.302  1.00  0.00           C
ATOM   2438  ROH CHO   405     117.796  12.203  33.102  1.00  0.00            
ATOM   2439  R1  CHO   405     120.396  11.453  33.902  1.00  0.00            
ATOM   2440  R2  CHO   405     122.696  12.703  32.902  1.00  0.00            
ATOM   2441  R3  CHO   405     123.246  13.103  35.552  1.00  0.00            
ATOM   2442  R4  CHO   405     125.846  12.753  34.302  1.00  0.00            
ATOM   2443  R5  CHO   405     125.096  11.653  36.002  1.00  0.00            
ATOM   2444  C1  CHO   405     128.196  13.153  37.602  1.00  0.00           C
ATOM   2445  C2  CHO   405     130.546  10.953  37.152  1.00  0.00           C
ATOM   2446  ROH CHO   406     125.546 134.103  48.952  1.00  0.00            
ATOM   2447  R1  CHO   406     123.646 132.353  47.852  1.00  0.00            
ATOM   2448  R2  CHO   406     124.246 129.803  46.952  1.00  0.00            
ATOM   2449  R3  CHO   406     122.296 129.053  48.702  1.00  0.00            
ATOM   2450  R4  CHO   406     121.696 127.603  46.202  1.00  0.00            
ATOM   2451  R5  CHO   406     120.346 128.903  47.302  1.00  0.00            
ATOM   2452  C1  CHO   406     118.346 125.653  47.402  1.00  0.00           C
ATOM   2453  C2  CHO   406     115.046 126.853  46.802  1.00  0.00           C
ATOM   2454  ROH CHO   407     219.596 117.953  39.802  1.00  0.00            
ATOM   2455  R1  CHO   407     221.246 119.903  41.002  1.00  0.00            
ATOM   2456  R2  CHO   407     221.996 122.203  39.702  1.00  0.00            
ATOM   2457  R3  CHO   407     220.946 123.403  41.902  1.00  0.00            
ATOM   2458  R4  CHO   407     222.296 125.553  40.452  1.00  0.00            
ATOM   2459  R5  CHO   407     222.646 125.003  42.552  1.00  0.00            
ATOM   2460  C1  CHO   407     221.546 128.653  43.002  1.00  0.00           C
ATOM   2461  C2  CHO   407     221.346 132.553  42.452  1.00  0.00           C
ATOM   2462  ROH CHO   408      -4.404  30.053  37.152  1.00  0.00            
ATOM   2463  R1  CHO   408      -1.704  30.903  36.902  1.00  0.00            
ATOM   2464  R2  CHO   408      -0.704  33.053  38.402  1.00  0.00            
ATOM   2465  R3  CHO   408       1.196  31.203  39.152  1.00  0.00            
ATOM   2466  R4  CHO   408       2.746  33.553  38.302  1.00  0.00            
ATOM   2467  R5  CHO   408       2.946  31.503  37.602  1.00  0.00            
ATOM   2468  C1  CHO   408       6.446  32.103  38.952  1.00  0.00           C
ATOM   2469  C2  CHO   408       8.246  35.153  37.552  1.00  0.00           C
ATOM   2470  ROH CHO   409      40.196  79.603  49.252  1.00  0.00            
ATOM   2471  R1  CHO   409      38.096  79.803  47.352  1.00  0.00            
ATOM   2472  R2  CHO   409      36.996  82.203  46.602  1.00  0.00            
ATOM   2473  R3  CHO   409      37.596  81.303  44.102  1.00  0.00            
ATOM   2474  R4  CHO   409      35.446  83.253  43.702  1.00  0.00            
ATOM   2475  R5  CHO   409      35.496  81.203  43.002  1.00  0.00            
ATOM   2476  C1  CHO   409      35.146  83.053  39.652  1.00  0.00           C
ATOM   2477  C2  CHO   409      32.946  81.603  36.302  1.00  0.00           C
ATOM   2478  ROH CHO   410      25.946 218.103  32.402  1.00  0.00            
ATOM   2479  R1  CHO   410      28.646 217.303  32.252  1.00  0.00            
ATOM   2480  R2  CHO   410      30.396 217.403  34.402  1.00  0.00            
ATOM   2481  R3  CHO   410      30.746 214.753  33.852  1.00  0.00            
ATOM   2482  R4  CHO   410      33.096 215.503  35.352  1.00  0.00            
ATOM   2483  R5  CHO   410      33.096 214.503  33.452  1.00  0.00            
ATOM   2484  C1  CHO   410      34.996 211.903  35.452  1.00  0.00           C
ATOM   2485  C2  CHO   410      36.446 210.453  37.702  1.00  0.00           C
ATOM   2486  ROH CHO   411      81.396  49.203  44.352  1.00  0.00            
ATOM   2487  R1  CHO   411      78.946  49.203  43.002  1.00  0.00            
ATOM   2488  R2  CHO   411      78.146  51.353  41.402  1.00  0.00            
ATOM   2489  R3  CHO   411      77.846  49.403  39.502  1.00  0.00            
ATOM   2490  R4  CHO   411      76.396  51.703  38.402  1.00  0.00            
ATOM   2491  R5  CHO   411      75.596  49.703  38.702  1.00  0.00            
ATOM   2492  C1  CHO   411      75.146  50.053  34.902  1.00  0.00           C
ATOM   2493  C2  CHO   411      73.196  53.303  34.602  1.00  0.00           C
ATOM   2494  ROH CHO   412     121.096 205.003  49.802  1.00  0.00            
ATOM   2495  R1  CHO   412     122.396 204.803  47.302  1.00  0.00            
ATOM   2496  R2  CHO   412     121.446 203.203  45.252  1.00  0.00            
ATOM   2497  R3  CHO   412     121.596 205.503  43.852  1.00  0.00            
ATOM   2498  R4  CHO   412     121.146 203.403  41.852  1.00  0.00            
ATOM   2499  R5  CHO   412     122.796 204.853  41.852  1.00  0.00            
ATOM   2500  C1  CHO   412     121.146 205.653  38.502  1.00  0.00           C
ATOM   2501  C2  CHO   412     120.746 207.303  35.552  1.00  0.00           C
ATOM   2502  ROH CHO   413      34.546 206.203  40.302  1.00  0.00            
ATOM   2503  R1  CHO   413      32.946 208.053  38.902  1.00  0.00            
ATOM   2504  R2  CHO   413      30.696 209.253  40.052  1.00  0.00            
ATOM   2505  R3  CHO   413      31.996 211.553  39.302  1.00  0.00            
ATOM   2506  R4  CHO   413      29.146 212.303  39.502  1.00  0.00            
ATOM   2507  R5  CHO   413      30.496 212.603  37.802  1.00  0.00            
ATOM   2508  C1  CHO   413      29.446 216.203  38.452  1.00  0.00           C
ATOM   2509  C2  CHO   413      26.646 218.803  38.302  1.00  0.00           C
ATOM   2510  ROH CHO   414     202.946  58.053  22.902  1.00  0.00            
ATOM   2511  R1  CHO   414     200.796  57.803  24.702  1.00  0.00            
ATOM   2512  R2  CHO   414     201.046  58.053  27.402  1.00  0.00            
ATOM   2513  R3  CHO   414     199.096  59.903  27.102  1.00  0.00            
ATOM   2514  R4  CHO   414     199.696  59.903  30.002  1.00  0.00            
ATOM   2515  R5  CHO   414     197.746  59.653  29.052  1.00  0.00            
ATOM   2516  C1  CHO   414     197.096  62.753  31.202  1.00  0.00           C
ATOM   2517  C2  CHO   414     196.746  65.253  33.552  1.00  0.00           C
ATOM   2518  ROH CHO   415     134.796  59.503  31.252  1.00  0.00            
ATOM   2519  R1  CHO   415     137.246  60.703  30.452  1.00  0.00            
ATOM   2520  R2  CHO   415     137.596  63.403  30.152  1.00  0.00            
ATOM   2521  R3  CHO   415     139.696  63.003  31.802  1.00  0.00            
ATOM   2522  R4  CHO   415     140.246  65.603  30.652  1.00  0.00            
ATOM   2523  R5  CHO   415     141.596  63.903  30.652  1.00  0.00            
ATOM   2524  C1  CHO   415     143.746  66.453  32.452  1.00  0.00           C
ATOM   2525  C2  CHO   415     147.196  65.703  32.552  1.00  0.00           C
ATOM   2526  ROH CHO   416      76.696  81.653  32.452  1.00  0.00            
ATOM   2527  R1  CHO   416      74.346  80.203  31.802  1.00  0.00            
ATOM   2528  R2  CHO   416      73.396  80.003  29.202  1.00  0.00            
ATOM   2529  R3  CHO   416      73.496  77.353  29.752  1.00  0.00            
ATOM   2530  R4  CHO   416      71.446  77.603  27.652  1.00  0.00            
ATOM   2531  R5  CHO   416      71.196  76.603  29.552  1.00  0.00            
ATOM   2532  C1  CHO   416      70.446  73.703  27.252  1.00  0.00           C
ATOM   2533  C2  CHO   416      67.346  72.703  26.202  1.00  0.00           C
ATOM   2534  ROH CHO   417      25.946 210.903  55.602  1.00  0.00            
ATOM   2535  R1  CHO   417      25.046 210.053  53.052  1.00  0.00            
ATOM   2536  R2  CHO   417      25.846 211.303  50.702  1.00  0.00            
ATOM   2537  R3  CHO   417      26.546 208.753  50.002  1.00  0.00            
ATOM   2538  R4  CHO   417      26.046 210.103  47.452  1.00  0.00            
ATOM   2539  R5  CHO   417      25.146 208.253  48.152  1.00  0.00            
ATOM   2540  C1  CHO   417      26.796 207.053  44.902  1.00  0.00           C
ATOM   2541  C2  CHO   417      27.596 203.253  44.002  1.00  0.00           C
ATOM   2542  ROH CHO   418     188.946  57.603  24.502  1.00  0.00            
ATOM   2543  R1  CHO   418     189.196  58.303  27.202  1.00  0.00            
ATOM   2544  R2  CHO   418     186.996  58.853  28.802  1.00  0.00            
ATOM   2545  R3  CHO   418     188.146  56.953  30.402  1.00  0.00            
ATOM   2546  R4  CHO   418     186.646  58.703  32.252  1.00  0.00            
ATOM   2547  R5  CHO   418     188.746  58.203  32.352  1.00  0.00            
ATOM   2548  C1  CHO   418     187.496  56.903  35.752  1.00  0.00           C
ATOM   2549  C2  CHO   418     188.096  56.903  40.002  1.00  0.00           C
ATOM   2550  ROH CHO   419      89.596 140.953  39.702  1.00  0.00            
ATOM   2551  R1  CHO   419      90.896 143.053  41.102  1.00  0.00            
ATOM   2552  R2  CHO   419      92.496 142.553  43.302  1.00  0.00            
ATOM   2553  R3  CHO   419      94.296 143.953  41.852  1.00  0.00            
ATOM   2554  R4  CHO   419      95.496 143.753  44.502  1.00  0.00            
ATOM   2555  R5  CHO   419      95.196 145.553  43.402  1.00  0.00            
ATOM   2556  C1  CHO   419      98.946 145.703  43.852  1.00  0.00           C
ATOM   2557  C2  CHO   419     101.246 145.103  43.602  1.00  0.00           C
ATOM   2558  ROH CHO   420     198.496 111.203  40.602  1.00  0.00            
ATOM   2559  R1  CHO   420     200.446 109.153  40.902  1.00  0.00            
ATOM   2560  R2  CHO   420     200.846 107.153  39.052  1.00  0.00            
ATOM   2561  R3  CHO   420     203.446 108.053  39.152  1.00  0.00            
ATOM   2562  R4  CHO   420     203.496 105.553  37.552  1.00  0.00            
ATOM   2563  R5  CHO   420     204.746 106.003  39.302  1.00  0.00            
ATOM   2564  C1  CHO   420     207.496 105.453  36.702  1.00  0.00           C
ATOM   2565  C2  CHO   420     210.396 107.953  36.452  1.00  0.00           C
ATOM   2566  ROH CHO   421     168.896 220.603  44.302  1.00  0.00            
ATOM   2567  R1  CHO   421     167.196 220.453  42.002  1.00  0.00            
ATOM   2568  R2  CHO   421     167.146 222.403  40.052  1.00  0.00            
ATOM   2569  R3  CHO   421     167.646 220.303  38.402  1.00  0.00            
ATOM   2570  R4  CHO   421     166.996 222.553  36.602  1.00  0.00            
ATOM   2571  R5  CHO   421     166.046 220.603  36.602  1.00  0.00            
ATOM   2572  C1  CHO   421     167.446 220.703  33.052  1.00  0.00           C
ATOM   2573  C2  CHO   421     164.746 220.053  30.352  1.00  0.00           C
ATOM   2574  ROH CHO   422      95.296  51.053  29.552  1.00  0.00            
ATOM   2575  R1  CHO   422      95.846  50.303  32.252  1.00  0.00            
ATOM   2576  R2  CHO   422      96.596  47.753  32.952  1.00  0.00            
ATOM   2577  R3  CHO   422      98.696  49.003  34.102  1.00  0.00            
ATOM   2578  R4  CHO   422      99.296  46.153  34.402  1.00  0.00            
ATOM   2579  R5  CHO   422      99.296  47.653  35.952  1.00  0.00            
ATOM   2580  C1  CHO   422     102.896  46.403  36.302  1.00  0.00           C
ATOM   2581  C2  CHO   422     104.046  43.053  37.352  1.00  0.00           C
ATOM   2582  ROH CHO   423     218.146 221.853  25.652  1.00  0.00            
ATOM   2583  R1  CHO   423     218.496 219.203  26.502  1.00  0.00            
ATOM   2584  R2  CHO   423     220.646 218.403  28.102  1.00  0.00            
ATOM   2585  R3  CHO   423     218.646 217.403  29.652  1.00  0.00            
ATOM   2586  R4  CHO   423     221.146 216.603  30.952  1.00  0.00            
ATOM   2587  R5  CHO   423     219.496 215.253  30.402  1.00  0.00            
ATOM   2588  C1  CHO   423     219.596 214.553  34.102  1.00  0.00           C
ATOM   2589  C2  CHO   423     220.446 214.753  37.552  1.00  0.00           C
ATOM   2590  ROH CHO   424     104.396  41.403  28.452  1.00  0.00            
ATOM   2591  R1  CHO   424     103.546  40.453  31.002  1.00  0.00            
ATOM   2592  R2  CHO   424     102.196  42.053  32.802  1.00  0.00            
ATOM   2593  R3  CHO   424     100.346  40.053  32.702  1.00  0.00            
ATOM   2594  R4  CHO   424      99.746  41.453  35.202  1.00  0.00            
ATOM   2595  R5  CHO   424     100.146  39.353  34.952  1.00  0.00            
ATOM   2596  C1  CHO   424      96.646  39.253  36.502  1.00  0.00           C
ATOM   2597  C2  CHO   424      97.796  38.653  40.352  1.00  0.00           C
ATOM   2598  ROH CHO   425     154.646 162.203  34.002  1.00  0.00            
ATOM   2599  R1  CHO   425     152.296 162.253  32.452  1.00  0.00            
ATOM   2600  R2  CHO   425     151.346 160.003  31.152  1.00  0.00            
ATOM   2601  R3  CHO   425     149.046 160.553  32.552  1.00  0.00            
ATOM   2602  R4  CHO   425     148.096 159.403  30.002  1.00  0.00            
ATOM   2603  R5  CHO   425     147.496 161.303  30.902  1.00  0.00            
ATOM   2604  C1  CHO   425     144.096 159.603  30.652  1.00  0.00           C
ATOM   2605  C2  CHO   425     141.996 158.453  32.552  1.00  0.00           C
ATOM   2606  ROH CHO   426     103.396 150.353  40.802  1.00  0.00            
ATOM   2607  R1  CHO   426     104.196 147.803  39.852  1.00  0.00            
ATOM   2608  R2  CHO   426     102.596 146.253  38.252  1.00  0.00            
ATOM   2609  R3  CHO   426     104.746 146.253  36.602  1.00  0.00            
ATOM   2610  R4  CHO   426     102.796 144.503  35.252  1.00  0.00            
ATOM   2611  R5  CHO   426     104.896 144.003  35.752  1.00  0.00            
ATOM   2612  C1  CHO   426     104.996 143.503  32.002  1.00  0.00           C
ATOM   2613  C2  CHO   426     107.796 139.853  30.852  1.00  0.00           C
ATOM   2614  ROH CHO   427     224.246 173.203  41.152  1.00  0.00            
ATOM   2615  R1  CHO   427     223.196 170.753  40.152  1.00  0.00            
ATOM   2616  R2  CHO   427     221.146 169.403  41.402  1.00  0.00            
ATOM   2617  R3  CHO   427     219.996 169.553  39.002  1.00  0.00            
ATOM   2618  R4  CHO   427     218.396 167.553  40.402  1.00  0.00            
ATOM   2619  R5  CHO   427     219.346 167.303  38.452  1.00  0.00            
ATOM   2620  C1  CHO   427     215.696 166.653  37.552  1.00  0.00           C
ATOM   2621  C2  CHO   427     212.146 165.303  35.802  1.00  0.00           C
ATOM   2622  ROH CHO   428     123.146 166.153  32.752  1.00  0.00            
ATOM   2623  R1  CHO   428     122.046 163.903  31.452  1.00  0.00            
ATOM   2624  R2  CHO   428     123.246 162.653  29.302  1.00  0.00            
ATOM   2625  R3  CHO   428     122.946 160.453  30.852  1.00  0.00            
ATOM   2626  R4  CHO   428     123.196 159.403  28.152  1.00  0.00            
ATOM   2627  R5  CHO   428     121.596 158.953  29.552  1.00  0.00            
ATOM   2628  C1  CHO   428     122.896 155.453  28.902  1.00  0.00           C
ATOM   2629  C2  CHO   428     126.096 152.653  28.652  1.00  0.00           C
ATOM   2630  ROH CHO   429      76.096  79.603  37.102  1.00  0.00            
ATOM   2631  R1  CHO   429      73.696  81.053  36.952  1.00  0.00            
ATOM   2632  R2  CHO   429      73.546  83.803  37.302  1.00  0.00            
ATOM   2633  R3  CHO   429      72.346  83.703  34.852  1.00  0.00            
ATOM   2634  R4  CHO   429      71.296  86.153  36.102  1.00  0.00            
ATOM   2635  R5  CHO   429      70.096  84.503  35.252  1.00  0.00            
ATOM   2636  C1  CHO   429      68.846  87.453  33.152  1.00  0.00           C
ATOM   2637  C2  CHO   429      67.646  89.253  31.802  1.00  0.00           C
ATOM   2638  ROH CHO   430      59.996  22.803  23.252  1.00  0.00            
ATOM   2639  R1  CHO   430      57.996  24.803  23.252  1.00  0.00            
ATOM   2640  R2  CHO   430      55.846  24.753  25.052  1.00  0.00            
ATOM   2641  R3  CHO   430      56.746  27.303  25.602  1.00  0.00            
ATOM   2642  R4  CHO   430      53.946  27.253  26.502  1.00  0.00            
ATOM   2643  R5  CHO   430      54.846  28.653  25.152  1.00  0.00            
ATOM   2644  C1  CHO   430      53.646  31.053  27.852  1.00  0.00           C
ATOM   2645  C2  CHO   430      51.646  33.753  30.352  1.00  0.00           C
ATOM   2646  ROH CHO   431     165.246  14.853  31.052  1.00  0.00            
ATOM   2647  R1  CHO   431     163.746  13.753  33.202  1.00  0.00            
ATOM   2648  R2  CHO   431     164.546  14.003  35.852  1.00  0.00            
ATOM   2649  R3  CHO   431     162.046  15.003  36.152  1.00  0.00            
ATOM   2650  R4  CHO   431     162.296  12.953  38.252  1.00  0.00            
ATOM   2651  R5  CHO   431     160.696  13.103  36.752  1.00  0.00            
ATOM   2652  C1  CHO   431     158.596  13.253  39.902  1.00  0.00           C
ATOM   2653  C2  CHO   431     155.346  11.753  40.452  1.00  0.00           C
ATOM   2654  ROH CHO   432      29.546 149.603  46.502  1.00  0.00            
ATOM   2655  R1  CHO   432      30.046 149.503  43.752  1.00  0.00            
ATOM   2656  R2  CHO   432      28.046 150.003  41.852  1.00  0.00            
ATOM   2657  R3  CHO   432      29.846 151.853  40.952  1.00  0.00            
ATOM   2658  R4  CHO   432      27.796 151.653  38.852  1.00  0.00            
ATOM   2659  R5  CHO   432      29.996 151.403  38.602  1.00  0.00            
ATOM   2660  C1  CHO   432      29.346 154.303  36.202  1.00  0.00           C
ATOM   2661  C2  CHO   432      27.196 156.003  33.352  1.00  0.00           C
ATOM   2662  ROH CHO   433     125.596 125.453  35.802  1.00  0.00            
ATOM   2663  R1  CHO   433     128.296 124.903  35.202  1.00  0.00            
ATOM   2664  R2  CHO   433     129.696 122.803  36.402  1.00  0.00            
ATOM   2665  R3  CHO   433     130.196 122.103  33.802  1.00  0.00            
ATOM   2666  R4  CHO   433     132.696 121.453  35.252  1.00  0.00            
ATOM   2667  R5  CHO   433     132.496 122.703  33.452  1.00  0.00            
ATOM   2668  C1  CHO   433     134.846 119.953  32.202  1.00  0.00           C
ATOM   2669  C2  CHO   433     137.146 117.453  30.302  1.00  0.00           C
ATOM   2670  ROH CHO   434      52.846 181.603  41.352  1.00  0.00            
ATOM   2671  R1  CHO   434      50.246 182.603  40.802  1.00  0.00            
ATOM   2672  R2  CHO   434      48.446 183.303  42.802  1.00  0.00            
ATOM   2673  R3  CHO   434      48.396 185.653  41.452  1.00  0.00            
ATOM   2674  R4  CHO   434      45.996 185.703  43.102  1.00  0.00            
ATOM   2675  R5  CHO   434      46.096 186.003  40.952  1.00  0.00            
ATOM   2676  C1  CHO   434      44.496 189.303  42.002  1.00  0.00           C
ATOM   2677  C2  CHO   434      42.746 193.003  43.652  1.00  0.00           C
ATOM   2678  ROH CHO   435      24.746  67.203  36.952  1.00  0.00            
ATOM   2679  R1  CHO   435      22.496  67.603  38.602  1.00  0.00            
ATOM   2680  R2  CHO   435      21.596  70.153  39.252  1.00  0.00            
ATOM   2681  R3  CHO   435      19.196  69.153  38.302  1.00  0.00            
ATOM   2682  R4  CHO   435      18.546  71.803  39.452  1.00  0.00            
ATOM   2683  R5  CHO   435      17.596  69.853  39.902  1.00  0.00            
ATOM   2684  C1  CHO   435      14.546  71.853  38.702  1.00  0.00           C
ATOM   2685  C2  CHO   435      12.296  74.203  35.802  1.00  0.00           C
ATOM   2686  ROH CHO   436      91.096 191.353  48.252  1.00  0.00            
ATOM   2687  R1  CHO   436      93.296 190.403  46.852  1.00  0.00            
ATOM   2688  R2  CHO   436      95.246 188.853  48.002  1.00  0.00            
ATOM   2689  R3  CHO   436      94.696 187.153  45.952  1.00  0.00            
ATOM   2690  R4  CHO   436      97.196 186.153  47.052  1.00  0.00            
ATOM   2691  R5  CHO   436      96.796 186.653  44.952  1.00  0.00            
ATOM   2692  C1  CHO   436      97.846 183.003  44.602  1.00  0.00           C
ATOM   2693  C2  CHO   436      99.596 181.603  47.652  1.00  0.00           C
ATOM   2694  ROH CHO   437     143.846  14.553  36.052  1.00  0.00            
ATOM   2695  R1  CHO   437     146.546  14.653  36.852  1.00  0.00            
ATOM   2696  R2  CHO   437     147.946  12.403  37.702  1.00  0.00            
ATOM   2697  R3  CHO   437     149.696  13.103  35.752  1.00  0.00            
ATOM   2698  R4  CHO   437     151.296  11.553  37.652  1.00  0.00            
ATOM   2699  R5  CHO   437     151.746  13.503  36.902  1.00  0.00            
ATOM   2700  C1  CHO   437     154.846  11.653  35.752  1.00  0.00           C
ATOM   2701  C2  CHO   437     156.946   8.653  37.002  1.00  0.00           C
ATOM   2702  ROH CHO   438     153.246   5.903  44.902  1.00  0.00            
ATOM   2703  R1  CHO   438     153.946   3.953  42.952  1.00  0.00            
ATOM   2704  R2  CHO   438     152.796   1.453  42.902  1.00  0.00            
ATOM   2705  R3  CHO   438     152.246   2.153  40.302  1.00  0.00            
ATOM   2706  R4  CHO   438     151.746  -0.747  40.452  1.00  0.00            
ATOM   2707  R5  CHO   438     153.046   0.303  39.002  1.00  0.00            
ATOM   2708  C1  CHO   438     150.646  -1.397  36.602  1.00  0.00           C
ATOM   2709  C2  CHO   438     149.546  -4.197  33.202  1.00  0.00           C
ATOM   2710  ROH CHO   439     107.396 193.253  32.502  1.00  0.00            
ATOM   2711  R1  CHO   439     109.396 194.353  34.152  1.00  0.00            
ATOM   2712  R2  CHO   439     108.846 195.653  36.502  1.00  0.00            
ATOM   2713  R3  CHO   439     110.646 193.903  37.552  1.00  0.00            
ATOM   2714  R4  CHO   439     110.196 195.853  39.702  1.00  0.00            
ATOM   2715  R5  CHO   439     112.096 195.253  38.852  1.00  0.00            
ATOM   2716  C1  CHO   439     112.646 194.253  42.502  1.00  0.00           C
ATOM   2717  C2  CHO   439     116.196 196.353  42.802  1.00  0.00           C
ATOM   2718  ROH CHO   440     180.096 147.553  32.402  1.00  0.00            
ATOM   2719  R1  CHO   440     181.396 146.003  30.452  1.00  0.00            
ATOM   2720  R2  CHO   440     183.496 144.353  31.052  1.00  0.00            
ATOM   2721  R3  CHO   440     181.996 142.453  29.752  1.00  0.00            
ATOM   2722  R4  CHO   440     184.296 140.953  30.752  1.00  0.00            
ATOM   2723  R5  CHO   440     183.546 141.003  28.702  1.00  0.00            
ATOM   2724  C1  CHO   440     183.296 137.303  29.452  1.00  0.00           C
ATOM   2725  C2  CHO   440     183.296 134.153  27.402  1.00  0.00           C
ATOM   2726  ROH CHO   441      44.196 220.103  38.952  1.00  0.00            
ATOM   2727  R1  CHO   441      42.146 221.953  39.552  1.00  0.00            
ATOM   2728  R2  CHO   441      40.696 223.253  37.602  1.00  0.00            
ATOM   2729  R3  CHO   441      38.546 222.203  38.902  1.00  0.00            
ATOM   2730  R4  CHO   441      37.496 224.553  37.502  1.00  0.00            
ATOM   2731  R5  CHO   441      37.346 224.103  39.652  1.00  0.00            
ATOM   2732  C1  CHO   441      33.646 224.303  38.702  1.00  0.00           C
ATOM   2733  C2  CHO   441      31.846 227.403  36.552  1.00  0.00           C
ATOM   2734  ROH CHO   442      13.196 160.353  46.052  1.00  0.00            
ATOM   2735  R1  CHO   442      13.746 162.953  45.002  1.00  0.00            
ATOM   2736  R2  CHO   442      11.796 164.403  43.602  1.00  0.00            
ATOM   2737  R3  CHO   442      12.396 166.303  45.502  1.00  0.00            
ATOM   2738  R4  CHO   442      10.946 167.703  43.402  1.00  0.00            
ATOM   2739  R5  CHO   442      12.896 168.253  44.202  1.00  0.00            
ATOM   2740  C1  CHO   442      10.996 171.453  45.002  1.00  0.00           C
ATOM   2741  C2  CHO   442       9.646 171.453  40.752  1.00  0.00           C
ATOM   2742  ROH CHO   443      54.796 147.403  35.102  1.00  0.00            
ATOM   2743  R1  CHO   443      55.946 145.053  36.102  1.00  0.00            
ATOM   2744  R2  CHO   443      54.646 143.353  37.902  1.00  0.00            
ATOM   2745  R3  CHO   443      55.246 141.453  36.002  1.00  0.00            
ATOM   2746  R4  CHO   443      55.196 140.003  38.552  1.00  0.00            
ATOM   2747  R5  CHO   443      56.846 140.053  37.102  1.00  0.00            
ATOM   2748  C1  CHO   443      56.096 136.303  37.202  1.00  0.00           C
ATOM   2749  C2  CHO   443      57.546 132.653  35.302  1.00  0.00           C
ATOM   2750  ROH CHO   444       5.346 126.003  40.802  1.00  0.00            
ATOM   2751  R1  CHO   444       8.046 126.253  41.552  1.00  0.00            
ATOM   2752  R2  CHO   444       8.946 128.303  43.152  1.00  0.00            
ATOM   2753  R3  CHO   444       9.946 126.303  44.652  1.00  0.00            
ATOM   2754  R4  CHO   444      11.146 128.753  45.752  1.00  0.00            
ATOM   2755  R5  CHO   444      12.196 126.903  45.102  1.00  0.00            
ATOM   2756  C1  CHO   444      13.346 127.053  48.702  1.00  0.00           C
ATOM   2757  C2  CHO   444      15.696 129.653  50.352  1.00  0.00           C
ATOM   2758  ROH CHO   445      92.646  68.753  39.602  1.00  0.00            
ATOM   2759  R1  CHO   445      94.346  66.903  40.902  1.00  0.00            
ATOM   2760  R2  CHO   445      97.096  67.003  40.652  1.00  0.00            
ATOM   2761  R3  CHO   445      97.046  67.053  43.352  1.00  0.00            
ATOM   2762  R4  CHO   445      99.796  66.303  42.752  1.00  0.00            
ATOM   2763  R5  CHO   445      98.396  65.253  44.052  1.00  0.00            
ATOM   2764  C1  CHO   445     101.246  65.953  46.502  1.00  0.00           C
ATOM   2765  C2  CHO   445     104.046  64.103  47.752  1.00  0.00           C
ATOM   2766  ROH CHO   446     218.996  88.553  46.102  1.00  0.00            
ATOM   2767  R1  CHO   446     218.746  88.053  43.352  1.00  0.00            
ATOM   2768  R2  CHO   446     219.346  85.653  42.202  1.00  0.00            
ATOM   2769  R3  CHO   446     216.846  85.853  41.202  1.00  0.00            
ATOM   2770  R4  CHO   446     218.146  83.853  39.452  1.00  0.00            
ATOM   2771  R5  CHO   446     217.146  85.703  38.802  1.00  0.00            
ATOM   2772  C1  CHO   446     215.096  83.053  36.952  1.00  0.00           C
ATOM   2773  C2  CHO   446     212.646  82.553  35.652  1.00  0.00           C
ATOM   2774  ROH CHO   447      43.746 168.453  49.852  1.00  0.00            
ATOM   2775  R1  CHO   447      42.746 170.703  51.252  1.00  0.00            
ATOM   2776  R2  CHO   447      43.346 173.303  50.502  1.00  0.00            
ATOM   2777  R3  CHO   447      40.646 173.603  50.502  1.00  0.00            
ATOM   2778  R4  CHO   447      41.696 176.353  50.252  1.00  0.00            
ATOM   2779  R5  CHO   447      40.246 175.603  51.702  1.00  0.00            
ATOM   2780  C1  CHO   447      38.196 178.353  50.052  1.00  0.00           C
ATOM   2781  C2  CHO   447      39.796 181.353  48.252  1.00  0.00           C
ATOM   2782  ROH CHO   448      39.646  60.853  32.002  1.00  0.00            
ATOM   2783  R1  CHO   448      40.146  58.903  34.002  1.00  0.00            
ATOM   2784  R2  CHO   448      39.346  56.253  33.752  1.00  0.00            
ATOM   2785  R3  CHO   448      41.996  55.753  34.252  1.00  0.00            
ATOM   2786  R4  CHO   448      40.696  53.153  34.452  1.00  0.00            
ATOM   2787  R5  CHO   448      41.946  54.103  35.952  1.00  0.00            
ATOM   2788  C1  CHO   448      43.896  50.853  35.302  1.00  0.00           C
ATOM   2789  C2  CHO   448      44.196  46.703  35.952  1.00  0.00           C
ATOM   2790  ROH CHO   449      50.496   7.453  41.102  1.00  0.00            
ATOM   2791  R1  CHO   449      50.446   4.853  42.152  1.00  0.00            
ATOM   2792  R2  CHO   449      52.646   3.203  42.252  1.00  0.00            
ATOM   2793  R3  CHO   449      51.996   3.053  44.902  1.00  0.00            
ATOM   2794  R4  CHO   449      53.996   0.903  44.502  1.00  0.00            
ATOM   2795  R5  CHO   449      51.996   0.703  45.352  1.00  0.00            
ATOM   2796  C1  CHO   449      54.146  -0.547  48.252  1.00  0.00           C
ATOM   2797  C2  CHO   449      52.396  -2.597  51.652  1.00  0.00           C
ATOM   2798  ROH CHO   450     147.496 103.903  34.252  1.00  0.00            
ATOM   2799  R1  CHO   450     148.446 101.653  35.702  1.00  0.00            
ATOM   2800  R2  CHO   450     150.496 101.803  37.552  1.00  0.00            
ATOM   2801  R3  CHO   450     148.696 100.653  39.202  1.00  0.00            
ATOM   2802  R4  CHO   450     151.296  99.803  40.202  1.00  0.00            
ATOM   2803  R5  CHO   450     149.646  98.503  39.652  1.00  0.00            
ATOM   2804  C1  CHO   450     150.096  97.503  43.352  1.00  0.00           C
ATOM   2805  C2  CHO   450     153.146  96.303  44.952  1.00  0.00           C
ATOM   2806  ROH CHO   451     210.996 179.453  48.702  1.00  0.00            
ATOM   2807  R1  CHO   451     212.146 178.653  46.202  1.00  0.00            
ATOM   2808  R2  CHO   451     211.296 179.703  43.802  1.00  0.00            
ATOM   2809  R3  CHO   451     213.946 180.303  43.502  1.00  0.00            
ATOM   2810  R4  CHO   451     212.896 180.253  40.802  1.00  0.00            
ATOM   2811  R5  CHO   451     214.596 179.153  41.502  1.00  0.00            
ATOM   2812  C1  CHO   451     216.296 181.153  38.752  1.00  0.00           C
ATOM   2813  C2  CHO   451     216.396 182.953  34.852  1.00  0.00           C
ATOM   2814  ROH CHO   452      62.546 120.803  41.252  1.00  0.00            
ATOM   2815  R1  CHO   452      61.846 123.003  42.902  1.00  0.00            
ATOM   2816  R2  CHO   452      62.896 125.553  42.502  1.00  0.00            
ATOM   2817  R3  CHO   452      60.296 126.253  42.452  1.00  0.00            
ATOM   2818  R4  CHO   452      61.596 128.503  43.752  1.00  0.00            
ATOM   2819  R5  CHO   452      59.896 127.403  44.502  1.00  0.00            
ATOM   2820  C1  CHO   452      58.396 130.903  44.402  1.00  0.00           C
ATOM   2821  C2  CHO   452      54.896 131.403  46.952  1.00  0.00           C
ATOM   2822  ROH CHO   453     200.746 159.253  52.602  1.00  0.00            
ATOM   2823  R1  CHO   453     199.896 156.903  51.252  1.00  0.00            
ATOM   2824  R2  CHO   453     198.946 156.953  48.652  1.00  0.00            
ATOM   2825  R3  CHO   453     200.896 155.103  48.202  1.00  0.00            
ATOM   2826  R4  CHO   453     199.846 155.753  45.552  1.00  0.00            
ATOM   2827  R5  CHO   453     200.046 153.753  46.402  1.00  0.00            
ATOM   2828  C1  CHO   453     202.246 153.353  43.302  1.00  0.00           C
ATOM   2829  C2  CHO   453     202.346 152.103  39.802  1.00  0.00           C
ATOM   2830  ROH CHO   454      73.996   5.353  21.802  1.00  0.00            
ATOM   2831  R1  CHO   454      76.196   5.253  23.602  1.00  0.00            
ATOM   2832  R2  CHO   454      77.446   7.553  24.502  1.00  0.00            
ATOM   2833  R3  CHO   454      76.896   6.453  26.952  1.00  0.00            
ATOM   2834  R4  CHO   454      77.996   9.153  27.552  1.00  0.00            
ATOM   2835  R5  CHO   454      78.696   7.253  28.352  1.00  0.00            
ATOM   2836  C1  CHO   454      77.796   9.053  31.602  1.00  0.00           C
ATOM   2837  C2  CHO   454      80.896   8.353  33.452  1.00  0.00           C
ATOM   2838  ROH CHO   455      31.346  73.103  49.302  1.00  0.00            
ATOM   2839  R1  CHO   455      32.296  73.503  46.652  1.00  0.00            
ATOM   2840  R2  CHO   455      32.246  71.503  44.702  1.00  0.00            
ATOM   2841  R3  CHO   455      30.896  73.403  43.302  1.00  0.00            
ATOM   2842  R4  CHO   455      31.946  71.503  41.302  1.00  0.00            
ATOM   2843  R5  CHO   455      32.196  73.653  41.302  1.00  0.00            
ATOM   2844  C1  CHO   455      30.496  73.253  37.902  1.00  0.00           C
ATOM   2845  C2  CHO   455      32.246  76.453  36.702  1.00  0.00           C
ATOM   2846  ROH CHO   456     164.196  36.703  21.502  1.00  0.00            
ATOM   2847  R1  CHO   456     166.796  36.453  20.452  1.00  0.00            
ATOM   2848  R2  CHO   456     167.246  36.103  17.752  1.00  0.00            
ATOM   2849  R3  CHO   456     168.896  38.253  18.052  1.00  0.00            
ATOM   2850  R4  CHO   456     169.646  37.103  15.452  1.00  0.00            
ATOM   2851  R5  CHO   456     170.996  37.553  17.102  1.00  0.00            
ATOM   2852  C1  CHO   456     172.546  39.753  14.452  1.00  0.00           C
ATOM   2853  C2  CHO   456     173.096  43.703  14.202  1.00  0.00           C
ATOM   2854  ROH CHO   457     192.346 166.703  30.852  1.00  0.00            
ATOM   2855  R1  CHO   457     192.446 165.353  33.352  1.00  0.00            
ATOM   2856  R2  CHO   457     192.946 162.653  33.602  1.00  0.00            
ATOM   2857  R3  CHO   457     194.896 163.503  35.252  1.00  0.00            
ATOM   2858  R4  CHO   457     194.196 160.803  36.202  1.00  0.00            
ATOM   2859  R5  CHO   457     194.246 162.653  37.402  1.00  0.00            
ATOM   2860  C1  CHO   457     196.796 160.503  39.302  1.00  0.00           C
ATOM   2861  C2  CHO   457     199.746 157.153  40.502  1.00  0.00           C
ATOM   2862  ROH CHO   458     217.646 141.503  36.652  1.00  0.00            
ATOM   2863  R1  CHO   458     216.596 139.153  35.552  1.00  0.00            
ATOM   2864  R2  CHO   458     214.246 139.053  34.152  1.00  0.00            
ATOM   2865  R3  CHO   458     215.746 137.953  32.202  1.00  0.00            
ATOM   2866  R4  CHO   458     213.046 137.003  31.652  1.00  0.00            
ATOM   2867  R5  CHO   458     214.796 135.753  31.902  1.00  0.00            
ATOM   2868  C1  CHO   458     213.796 134.753  28.352  1.00  0.00           C
ATOM   2869  C2  CHO   458     214.846 131.203  27.452  1.00  0.00           C
ATOM   2870  ROH CHO   459      -0.054  21.753  42.002  1.00  0.00            
ATOM   2871  R1  CHO   459       1.896  23.053  40.402  1.00  0.00            
ATOM   2872  R2  CHO   459       4.646  22.703  40.852  1.00  0.00            
ATOM   2873  R3  CHO   459       4.646  22.003  38.252  1.00  0.00            
ATOM   2874  R4  CHO   459       7.396  22.903  38.802  1.00  0.00            
ATOM   2875  R5  CHO   459       6.096  23.603  37.202  1.00  0.00            
ATOM   2876  C1  CHO   459       8.996  22.303  35.152  1.00  0.00           C
ATOM   2877  C2  CHO   459      11.296  19.353  33.752  1.00  0.00           C
ATOM   2878  ROH CHO   460     146.496  54.803  35.202  1.00  0.00            
ATOM   2879  R1  CHO   460     143.946  55.753  34.452  1.00  0.00            
ATOM   2880  R2  CHO   460     143.396  56.603  31.902  1.00  0.00            
ATOM   2881  R3  CHO   460     141.346  54.803  32.052  1.00  0.00            
ATOM   2882  R4  CHO   460     140.346  56.853  30.202  1.00  0.00            
ATOM   2883  R5  CHO   460     139.346  56.103  32.002  1.00  0.00            
ATOM   2884  C1  CHO   460     136.696  55.303  29.402  1.00  0.00           C
ATOM   2885  C2  CHO   460     134.346  56.803  27.252  1.00  0.00           C
ATOM   2886  ROH CHO   461      10.346 222.603  39.602  1.00  0.00            
ATOM   2887  R1  CHO   461      10.196 220.203  38.052  1.00  0.00            
ATOM   2888  R2  CHO   461       7.946 219.553  36.552  1.00  0.00            
ATOM   2889  R3  CHO   461       9.746 219.403  34.502  1.00  0.00            
ATOM   2890  R4  CHO   461       7.396 217.953  33.552  1.00  0.00            
ATOM   2891  R5  CHO   461       9.446 217.203  33.652  1.00  0.00            
ATOM   2892  C1  CHO   461       8.746 216.853  29.902  1.00  0.00           C
ATOM   2893  C2  CHO   461       7.346 214.853  26.952  1.00  0.00           C
ATOM   2894  ROH CHO   462      63.896  53.753  31.752  1.00  0.00            
ATOM   2895  R1  CHO   462      63.246  52.203  34.002  1.00  0.00            
ATOM   2896  R2  CHO   462      64.946  50.203  35.002  1.00  0.00            
ATOM   2897  R3  CHO   462      64.696  51.603  37.302  1.00  0.00            
ATOM   2898  R4  CHO   462      66.046  49.153  38.102  1.00  0.00            
ATOM   2899  R5  CHO   462      64.246  49.953  38.952  1.00  0.00            
ATOM   2900  C1  CHO   462      66.496  49.853  42.052  1.00  0.00           C
ATOM   2901  C2  CHO   462      66.846  50.353  45.902  1.00  0.00           C
ATOM   2902  ROH CHO   463      65.246 137.453  42.802  1.00  0.00            
ATOM   2903  R1  CHO   463      67.296 138.903  41.502  1.00  0.00            
ATOM   2904  R2  CHO   463      69.546 139.803  42.852  1.00  0.00            
ATOM   2905  R3  CHO   463      70.846 138.453  40.902  1.00  0.00            
ATOM   2906  R4  CHO   463      72.696 140.603  41.702  1.00  0.00            
ATOM   2907  R5  CHO   463      72.046 140.153  39.702  1.00  0.00            
ATOM   2908  C1  CHO   463      75.796 139.753  39.202  1.00  0.00           C
ATOM   2909  C2  CHO   463      78.746 140.803  37.352  1.00  0.00           C
ATOM   2910  ROH CHO   464      56.946 104.003  48.652  1.00  0.00            
ATOM   2911  R1  CHO   464      54.946 103.003  46.852  1.00  0.00            
ATOM   2912  R2  CHO   464      53.746 104.653  45.002  1.00  0.00            
ATOM   2913  R3  CHO   464      54.596 102.753  43.252  1.00  0.00            
ATOM   2914  R4  CHO   464      52.296 104.003  41.952  1.00  0.00            
ATOM   2915  R5  CHO   464      52.596 101.853  42.302  1.00  0.00            
ATOM   2916  C1  CHO   464      52.246 101.803  38.502  1.00  0.00           C
ATOM   2917  C2  CHO   464      52.696 100.503  33.502  1.00  0.00           C
ATOM   2918  ROH CHO   465     113.296 202.303  32.952  1.00  0.00            
ATOM   2919  R1  CHO   465     113.746 199.953  34.502  1.00  0.00            
ATOM   2920  R2  CHO   465     112.746 197.503  33.802  1.00  0.00            
ATOM   2921  R3  CHO   465     115.346 196.753  33.952  1.00  0.00            
ATOM   2922  R4  CHO   465     113.846 194.403  34.852  1.00  0.00            
ATOM   2923  R5  CHO   465     115.446 195.353  35.952  1.00  0.00            
ATOM   2924  C1  CHO   465     116.896 191.853  35.602  1.00  0.00           C
ATOM   2925  C2  CHO   465     120.746 190.803  37.152  1.00  0.00           C
ATOM   2926  ROH CHO   466      47.796  61.553  19.302  1.00  0.00            
ATOM   2927  R1  CHO   466      48.546  63.453  21.202  1.00  0.00            
ATOM   2928  R2  CHO   466      46.946  64.053  23.402  1.00  0.00            
ATOM   2929  R3  CHO   466      49.246  63.503  24.752  1.00  0.00            
ATOM   2930  R4  CHO   466      47.596  65.003  26.652  1.00  0.00            
ATOM   2931  R5  CHO   466      49.646  65.453  26.102  1.00  0.00            
ATOM   2932  C1  CHO   466      50.096  65.003  29.852  1.00  0.00           C
ATOM   2933  C2  CHO   466      51.346  68.653  33.102  1.00  0.00           C
ATOM   2934  ROH CHO   467     185.696  29.953  40.052  1.00  0.00            
ATOM   2935  R1  CHO   467     185.696  30.203  37.252  1.00  0.00            
ATOM   2936  R2  CHO   467     187.246  32.053  35.902  1.00  0.00            
ATOM   2937  R3  CHO   467     188.096  29.853  34.552  1.00  0.00            
ATOM   2938  R4  CHO   467     188.396  32.053  32.652  1.00  0.00            
ATOM   2939  R5  CHO   467     187.346  30.203  32.302  1.00  0.00            
ATOM   2940  C1  CHO   467     189.896  30.003  29.452  1.00  0.00           C
ATOM   2941  C2  CHO   467     189.446  30.253  25.752  1.00  0.00           C
ATOM   2942  ROH CHO   468     129.046  91.253  35.252  1.00  0.00            
ATOM   2943  R1  CHO   468     130.346  93.653  34.602  1.00  0.00            
ATOM   2944  R2  CHO   468     129.296  96.153  35.252  1.00  0.00            
ATOM   2945  R3  CHO   468     131.696  96.503  36.452  1.00  0.00            
ATOM   2946  R4  CHO   468     130.546  99.203  36.302  1.00  0.00            
ATOM   2947  R5  CHO   468     132.496  98.553  35.552  1.00  0.00            
ATOM   2948  C1  CHO   468     133.496 101.303  38.002  1.00  0.00           C
ATOM   2949  C2  CHO   468     135.746 104.453  40.502  1.00  0.00           C
ATOM   2950  ROH CHO   469     214.996  13.903  25.702  1.00  0.00            
ATOM   2951  R1  CHO   469     214.996  13.803  28.502  1.00  0.00            
ATOM   2952  R2  CHO   469     217.046  14.903  30.002  1.00  0.00            
ATOM   2953  R3  CHO   469     214.996  16.253  31.202  1.00  0.00            
ATOM   2954  R4  CHO   469     217.246  16.403  33.102  1.00  0.00            
ATOM   2955  R5  CHO   469     215.196  15.703  33.552  1.00  0.00            
ATOM   2956  C1  CHO   469     215.446  18.603  36.052  1.00  0.00           C
ATOM   2957  C2  CHO   469     219.146  18.503  37.152  1.00  0.00           C
ATOM   2958  ROH CHO   470     167.296 117.553  32.602  1.00  0.00            
ATOM   2959  R1  CHO   470     168.946 119.003  30.852  1.00  0.00            
ATOM   2960  R2  CHO   470     167.946 120.603  28.852  1.00  0.00            
ATOM   2961  R3  CHO   470     169.496 122.503  30.052  1.00  0.00            
ATOM   2962  R4  CHO   470     168.996 123.553  27.352  1.00  0.00            
ATOM   2963  R5  CHO   470     170.946 123.253  28.302  1.00  0.00            
ATOM   2964  C1  CHO   470     171.096 127.003  27.602  1.00  0.00           C
ATOM   2965  C2  CHO   470     171.896 130.103  25.802  1.00  0.00           C
ATOM   2966  ROH CHO   471      25.696  23.603  47.102  1.00  0.00            
ATOM   2967  R1  CHO   471      28.096  23.703  45.552  1.00  0.00            
ATOM   2968  R2  CHO   471      28.746  21.803  43.702  1.00  0.00            
ATOM   2969  R3  CHO   471      28.946  23.903  42.052  1.00  0.00            
ATOM   2970  R4  CHO   471      29.546  21.603  40.352  1.00  0.00            
ATOM   2971  R5  CHO   471      30.796  23.353  40.602  1.00  0.00            
ATOM   2972  C1  CHO   471      30.246  23.503  36.852  1.00  0.00           C
ATOM   2973  C2  CHO   471      32.696  22.953  33.652  1.00  0.00           C
ATOM   2974  ROH CHO   472     185.196  51.253  18.252  1.00  0.00            
ATOM   2975  R1  CHO   472     182.446  50.553  18.102  1.00  0.00            
ATOM   2976  R2  CHO   472     180.946  49.953  20.352  1.00  0.00            
ATOM   2977  R3  CHO   472     179.296  51.903  19.352  1.00  0.00            
ATOM   2978  R4  CHO   472     177.546  50.203  20.952  1.00  0.00            
ATOM   2979  R5  CHO   472     177.246  50.753  18.902  1.00  0.00            
ATOM   2980  C1  CHO   472     174.046  52.153  20.452  1.00  0.00           C
ATOM   2981  C2  CHO   472     170.746  52.203  23.202  1.00  0.00           C
ATOM   2982  ROH CHO   473      94.096  48.753  41.802  1.00  0.00            
ATOM   2983  R1  CHO   473      94.946  50.903  40.152  1.00  0.00            
ATOM   2984  R2  CHO   473      97.596  51.353  39.552  1.00  0.00            
ATOM   2985  R3  CHO   473      96.696  51.303  37.002  1.00  0.00            
ATOM   2986  R4  CHO   473      99.296  52.603  36.852  1.00  0.00            
ATOM   2987  R5  CHO   473      97.396  53.403  36.102  1.00  0.00            
ATOM   2988  C1  CHO   473      99.446  53.353  32.852  1.00  0.00           C
ATOM   2989  C2  CHO   473      98.046  55.403  30.752  1.00  0.00           C
ATOM   2990  ROH CHO   474      37.296 166.753  43.902  1.00  0.00            
ATOM   2991  R1  CHO   474      40.046 166.203  43.502  1.00  0.00            
ATOM   2992  R2  CHO   474      41.796 165.703  45.552  1.00  0.00            
ATOM   2993  R3  CHO   474      42.346 163.453  44.102  1.00  0.00            
ATOM   2994  R4  CHO   474      44.746 163.853  45.752  1.00  0.00            
ATOM   2995  R5  CHO   474      44.646 163.603  43.602  1.00  0.00            
ATOM   2996  C1  CHO   474      46.896 160.653  44.502  1.00  0.00           C
ATOM   2997  C2  CHO   474      49.996 159.753  43.552  1.00  0.00           C
ATOM   2998  ROH CHO   475     188.196  35.253  12.552  1.00  0.00            
ATOM   2999  R1  CHO   475     189.746  37.253  13.752  1.00  0.00            
ATOM   3000  R2  CHO   475     189.496  39.953  13.102  1.00  0.00            
ATOM   3001  R3  CHO   475     189.146  40.253  15.752  1.00  0.00            
ATOM   3002  R4  CHO   475     190.496  42.703  14.902  1.00  0.00            
ATOM   3003  R5  CHO   475     191.146  41.353  16.502  1.00  0.00            
ATOM   3004  C1  CHO   475     190.746  44.603  18.502  1.00  0.00           C
ATOM   3005  C2  CHO   475     190.546  45.953  22.002  1.00  0.00           C
ATOM   3006  ROH CHO   476      72.996  73.003  47.752  1.00  0.00            
ATOM   3007  R1  CHO   476      71.496  71.903  45.602  1.00  0.00            
ATOM   3008  R2  CHO   476      71.946  72.603  42.952  1.00  0.00            
ATOM   3009  R3  CHO   476      72.196  69.903  42.652  1.00  0.00            
ATOM   3010  R4  CHO   476      71.296  70.853  40.002  1.00  0.00            
ATOM   3011  R5  CHO   476      70.396  69.303  41.202  1.00  0.00            
ATOM   3012  C1  CHO   476      71.196  67.353  38.002  1.00  0.00           C
ATOM   3013  C2  CHO   476      69.246  65.503  35.102  1.00  0.00           C
ATOM   3014  ROH CHO   477      29.246 159.453  36.102  1.00  0.00            
ATOM   3015  R1  CHO   477      26.546 159.303  37.002  1.00  0.00            
ATOM   3016  R2  CHO   477      25.846 158.153  39.402  1.00  0.00            
ATOM   3017  R3  CHO   477      24.646 160.603  39.852  1.00  0.00            
ATOM   3018  R4  CHO   477      23.196 158.703  41.552  1.00  0.00            
ATOM   3019  R5  CHO   477      22.346 160.053  40.052  1.00  0.00            
ATOM   3020  C1  CHO   477      20.546 161.303  43.202  1.00  0.00           C
ATOM   3021  C2  CHO   477      17.796 159.653  44.002  1.00  0.00           C
ATOM   3022  ROH CHO   478      -3.204 142.603  41.452  1.00  0.00            
ATOM   3023  R1  CHO   478      -0.854 142.803  39.852  1.00  0.00            
ATOM   3024  R2  CHO   478      -0.154 145.203  38.602  1.00  0.00            
ATOM   3025  R3  CHO   478       2.196 144.753  39.952  1.00  0.00            
ATOM   3026  R4  CHO   478       2.946 146.353  37.602  1.00  0.00            
ATOM   3027  R5  CHO   478       3.796 144.453  38.202  1.00  0.00            
ATOM   3028  C1  CHO   478       6.946 146.653  38.252  1.00  0.00           C
ATOM   3029  C2  CHO   478      10.296 146.953  38.802  1.00  0.00           C
ATOM   3030  ROH CHO   479     131.446 206.503  38.452  1.00  0.00            
ATOM   3031  R1  CHO   479     130.396 204.503  36.752  1.00  0.00            
ATOM   3032  R2  CHO   479     131.946 202.903  35.102  1.00  0.00            
ATOM   3033  R3  CHO   479     130.646 200.853  36.402  1.00  0.00            
ATOM   3034  R4  CHO   479     131.146 199.853  33.652  1.00  0.00            
ATOM   3035  R5  CHO   479     129.246 199.953  34.702  1.00  0.00            
ATOM   3036  C1  CHO   479     129.496 196.203  34.052  1.00  0.00           C
ATOM   3037  C2  CHO   479     128.046 192.703  32.552  1.00  0.00           C
ATOM   3038  ROH CHO   480     113.096 191.603  23.702  1.00  0.00            
ATOM   3039  R1  CHO   480     113.896 190.203  26.002  1.00  0.00            
ATOM   3040  R2  CHO   480     116.146 188.553  26.002  1.00  0.00            
ATOM   3041  R3  CHO   480     116.846 190.103  28.152  1.00  0.00            
ATOM   3042  R4  CHO   480     118.096 187.503  28.652  1.00  0.00            
ATOM   3043  R5  CHO   480     116.796 188.603  30.002  1.00  0.00            
ATOM   3044  C1  CHO   480     119.896 188.353  32.202  1.00  0.00           C
ATOM   3045  C2  CHO   480     119.496 185.453  33.852  1.00  0.00           C
ATOM   3046  ROH CHO   481      17.996 186.803  41.702  1.00  0.00            
ATOM   3047  R1  CHO   481      17.896 184.853  43.752  1.00  0.00            
ATOM   3048  R2  CHO   481      17.746 182.153  43.252  1.00  0.00            
ATOM   3049  R3  CHO   481      19.946 182.053  44.902  1.00  0.00            
ATOM   3050  R4  CHO   481      19.146 179.253  44.552  1.00  0.00            
ATOM   3051  R5  CHO   481      19.446 180.303  46.452  1.00  0.00            
ATOM   3052  C1  CHO   481      21.946 177.503  46.852  1.00  0.00           C
ATOM   3053  C2  CHO   481      20.296 174.353  49.302  1.00  0.00           C
ATOM   3054  ROH CHO   482     106.496  35.303  20.702  1.00  0.00            
ATOM   3055  R1  CHO   482     105.546  35.653  23.352  1.00  0.00            
ATOM   3056  R2  CHO   482     106.546  34.253  25.502  1.00  0.00            
ATOM   3057  R3  CHO   482     106.896  36.703  26.552  1.00  0.00            
ATOM   3058  R4  CHO   482     106.796  34.903  28.852  1.00  0.00            
ATOM   3059  R5  CHO   482     105.596  36.703  28.552  1.00  0.00            
ATOM   3060  C1  CHO   482     107.346  37.603  31.852  1.00  0.00           C
ATOM   3061  C2  CHO   482     105.646  38.253  35.402  1.00  0.00           C
ATOM   3062  ROH CHO   483     213.746 184.803  30.002  1.00  0.00            
ATOM   3063  R1  CHO   483     212.696 185.503  32.552  1.00  0.00            
ATOM   3064  R2  CHO   483     211.046 187.653  32.952  1.00  0.00            
ATOM   3065  R3  CHO   483     209.446 185.803  34.102  1.00  0.00            
ATOM   3066  R4  CHO   483     208.496 188.353  35.152  1.00  0.00            
ATOM   3067  R5  CHO   483     209.096 186.603  36.352  1.00  0.00            
ATOM   3068  C1  CHO   483     205.496 187.003  37.552  1.00  0.00           C
ATOM   3069  C2  CHO   483     202.746 187.553  39.952  1.00  0.00           C
ATOM   3070  ROH CHO   484      69.896  63.753  21.002  1.00  0.00            
ATOM   3071  R1  CHO   484      67.446  62.653  21.802  1.00  0.00            
ATOM   3072  R2  CHO   484      65.796  63.903  23.652  1.00  0.00            
ATOM   3073  R3  CHO   484      63.946  63.603  21.702  1.00  0.00            
ATOM   3074  R4  CHO   484      62.396  64.353  24.052  1.00  0.00            
ATOM   3075  R5  CHO   484      62.046  62.603  22.802  1.00  0.00            
ATOM   3076  C1  CHO   484      58.646  64.303  22.402  1.00  0.00           C
ATOM   3077  C2  CHO   484      56.546  66.253  25.752  1.00  0.00           C
ATOM   3078  ROH CHO   485     216.246 180.803  50.202  1.00  0.00            
ATOM   3079  R1  CHO   485     216.546 180.803  47.402  1.00  0.00            
ATOM   3080  R2  CHO   485     218.696 181.953  46.152  1.00  0.00            
ATOM   3081  R3  CHO   485     218.946 179.503  45.002  1.00  0.00            
ATOM   3082  R4  CHO   485     220.996 181.153  43.702  1.00  0.00            
ATOM   3083  R5  CHO   485     219.496 179.953  42.702  1.00  0.00            
ATOM   3084  C1  CHO   485     222.596 178.403  41.202  1.00  0.00           C
ATOM   3085  C2  CHO   485     224.146 177.553  37.752  1.00  0.00           C
ATOM   3086  ROH CHO   486     205.296 143.403  34.402  1.00  0.00            
ATOM   3087  R1  CHO   486     205.796 140.653  34.502  1.00  0.00            
ATOM   3088  R2  CHO   486     204.496 138.953  36.302  1.00  0.00            
ATOM   3089  R3  CHO   486     203.896 137.603  34.002  1.00  0.00            
ATOM   3090  R4  CHO   486     203.646 135.603  36.202  1.00  0.00            
ATOM   3091  R5  CHO   486     204.846 135.403  34.352  1.00  0.00            
ATOM   3092  C1  CHO   486     202.546 132.353  34.002  1.00  0.00           C
ATOM   3093  C2  CHO   486     201.546 130.153  36.502  1.00  0.00           C
ATOM   3094  ROH CHO   487     169.096 109.153  26.702  1.00  0.00            
ATOM   3095  R1  CHO   487     166.746 108.653  28.202  1.00  0.00            
ATOM   3096  R2  CHO   487     166.796 107.253  30.552  1.00  0.00            
ATOM   3097  R3  CHO   487     165.546 109.453  31.552  1.00  0.00            
ATOM   3098  R4  CHO   487     165.046 107.353  33.552  1.00  0.00            
ATOM   3099  R5  CHO   487     163.546 108.653  32.552  1.00  0.00            
ATOM   3100  C1  CHO   487     162.846 109.553  36.202  1.00  0.00           C
ATOM   3101  C2  CHO   487     163.796 111.353  39.602  1.00  0.00           C
ATOM   3102  ROH CHO   488      31.096 194.703  45.252  1.00  0.00            
ATOM   3103  R1  CHO   488      33.446 196.253  44.802  1.00  0.00            
ATOM   3104  R2  CHO   488      35.846 195.153  44.102  1.00  0.00            
ATOM   3105  R3  CHO   488      35.696 196.903  42.002  1.00  0.00            
ATOM   3106  R4  CHO   488      38.246 195.503  41.602  1.00  0.00            
ATOM   3107  R5  CHO   488      37.946 197.653  41.702  1.00  0.00            
ATOM   3108  C1  CHO   488      39.446 197.303  38.202  1.00  0.00           C
ATOM   3109  C2  CHO   488      42.496 197.153  37.952  1.00  0.00           C
ATOM   3110  ROH CHO   489     103.146 105.153  45.152  1.00  0.00            
ATOM   3111  R1  CHO   489     103.596 107.953  45.452  1.00  0.00            
ATOM   3112  R2  CHO   489     106.046 109.103  44.902  1.00  0.00            
ATOM   3113  R3  CHO   489     104.546 110.653  43.252  1.00  0.00            
ATOM   3114  R4  CHO   489     106.646 112.453  44.202  1.00  0.00            
ATOM   3115  R5  CHO   489     104.546 112.803  44.302  1.00  0.00            
ATOM   3116  C1  CHO   489     105.646 115.853  42.252  1.00  0.00           C
ATOM   3117  C2  CHO   489     106.296 118.903  45.702  1.00  0.00           C
ATOM   3118  ROH CHO   490     157.896   7.553  17.552  1.00  0.00            
ATOM   3119  R1  CHO   490     159.696   6.503  19.502  1.00  0.00            
ATOM   3120  R2  CHO   490     159.696   7.303  22.152  1.00  0.00            
ATOM   3121  R3  CHO   490     159.446   4.653  22.602  1.00  0.00            
ATOM   3122  R4  CHO   490     160.946   5.703  24.902  1.00  0.00            
ATOM   3123  R5  CHO   490     161.546   4.053  23.652  1.00  0.00            
ATOM   3124  C1  CHO   490     161.446   2.253  27.002  1.00  0.00           C
ATOM   3125  C2  CHO   490     160.646   0.853  30.752  1.00  0.00           C
ATOM   3126  ROH CHO   491     168.146 127.953  38.902  1.00  0.00            
ATOM   3127  R1  CHO   491     167.346 130.103  37.252  1.00  0.00            
ATOM   3128  R2  CHO   491     165.646 129.753  35.102  1.00  0.00            
ATOM   3129  R3  CHO   491     164.246 131.703  36.352  1.00  0.00            
ATOM   3130  R4  CHO   491     163.196 131.653  33.602  1.00  0.00            
ATOM   3131  R5  CHO   491     163.996 133.403  34.652  1.00  0.00            
ATOM   3132  C1  CHO   491     160.446 134.653  33.852  1.00  0.00           C
ATOM   3133  C2  CHO   491     161.196 138.153  31.452  1.00  0.00           C
ATOM   3134  ROH CHO   492     116.096  87.503  40.152  1.00  0.00            
ATOM   3135  R1  CHO   492     118.296  86.903  41.852  1.00  0.00            
ATOM   3136  R2  CHO   492     119.546  84.403  41.852  1.00  0.00            
ATOM   3137  R3  CHO   492     121.746  85.903  41.402  1.00  0.00            
ATOM   3138  R4  CHO   492     122.796  83.253  42.202  1.00  0.00            
ATOM   3139  R5  CHO   492     123.296  85.203  43.102  1.00  0.00            
ATOM   3140  C1  CHO   492     126.746  84.003  42.002  1.00  0.00           C
ATOM   3141  C2  CHO   492     130.446  83.603  42.502  1.00  0.00           C
ATOM   3142  ROH CHO   493     142.246  31.803  42.952  1.00  0.00            
ATOM   3143  R1  CHO   493     140.346  32.703  41.052  1.00  0.00            
ATOM   3144  R2  CHO   493     138.396  34.553  41.652  1.00  0.00            
ATOM   3145  R3  CHO   493     139.496  35.953  39.552  1.00  0.00            
ATOM   3146  R4  CHO   493     136.746  36.903  39.752  1.00  0.00            
ATOM   3147  R5  CHO   493     137.696  36.103  37.952  1.00  0.00            
ATOM   3148  C1  CHO   493     136.746  39.553  36.652  1.00  0.00           C
ATOM   3149  C2  CHO   493     134.546  41.403  35.402  1.00  0.00           C
ATOM   3150  ROH CHO   494      82.546  33.603  41.802  1.00  0.00            
ATOM   3151  R1  CHO   494      83.196  31.603  39.952  1.00  0.00            
ATOM   3152  R2  CHO   494      85.796  31.003  39.202  1.00  0.00            
ATOM   3153  R3  CHO   494      85.096  28.453  39.902  1.00  0.00            
ATOM   3154  R4  CHO   494      87.596  28.153  38.452  1.00  0.00            
ATOM   3155  R5  CHO   494      85.746  27.153  38.002  1.00  0.00            
ATOM   3156  C1  CHO   494      87.996  24.153  38.652  1.00  0.00           C
ATOM   3157  C2  CHO   494      91.096  22.903  40.452  1.00  0.00           C
ATOM   3158  ROH CHO   495     199.546 179.903  31.252  1.00  0.00            
ATOM   3159  R1  CHO   495     197.146 180.903  30.102  1.00  0.00            
ATOM   3160  R2  CHO   495     196.396 180.303  27.502  1.00  0.00            
ATOM   3161  R3  CHO   495     194.096 179.503  28.702  1.00  0.00            
ATOM   3162  R4  CHO   495     193.246 180.603  26.102  1.00  0.00            
ATOM   3163  R5  CHO   495     192.496 181.153  28.102  1.00  0.00            
ATOM   3164  C1  CHO   495     189.246 180.003  26.452  1.00  0.00           C
ATOM   3165  C2  CHO   495     186.496 178.803  28.302  1.00  0.00           C
ATOM   3166  ROH CHO   496      33.346  89.303  51.052  1.00  0.00            
ATOM   3167  R1  CHO   496      33.346  89.753  48.252  1.00  0.00            
ATOM   3168  R2  CHO   496      35.296  88.703  46.602  1.00  0.00            
ATOM   3169  R3  CHO   496      33.096  87.703  45.252  1.00  0.00            
ATOM   3170  R4  CHO   496      35.196  88.103  43.152  1.00  0.00            
ATOM   3171  R5  CHO   496      33.146  88.903  43.152  1.00  0.00            
ATOM   3172  C1  CHO   496      33.096  86.853  39.952  1.00  0.00           C
ATOM   3173  C2  CHO   496      32.796  86.703  36.752  1.00  0.00           C
ATOM   3174  ROH CHO   497      97.246  73.853  29.952  1.00  0.00            
ATOM   3175  R1  CHO   497      95.046  74.353  31.652  1.00  0.00            
ATOM   3176  R2  CHO   497      95.296  74.803  34.352  1.00  0.00            
ATOM   3177  R3  CHO   497      93.896  77.103  33.752  1.00  0.00            
ATOM   3178  R4  CHO   497      92.696  76.053  36.252  1.00  0.00            
ATOM   3179  R5  CHO   497      91.696  76.553  34.402  1.00  0.00            
ATOM   3180  C1  CHO   497      89.896  78.903  36.802  1.00  0.00           C
ATOM   3181  C2  CHO   497      87.446  79.403  39.802  1.00  0.00           C
ATOM   3182  ROH CHO   498     201.846  62.203  33.502  1.00  0.00            
ATOM   3183  R1  CHO   498     199.696  61.203  35.102  1.00  0.00            
ATOM   3184  R2  CHO   498     198.146  59.053  34.352  1.00  0.00            
ATOM   3185  R3  CHO   498     198.896  58.103  36.802  1.00  0.00            
ATOM   3186  R4  CHO   498     196.846  56.203  35.802  1.00  0.00            
ATOM   3187  R5  CHO   498     196.846  57.253  37.752  1.00  0.00            
ATOM   3188  C1  CHO   498     196.796  53.653  38.952  1.00  0.00           C
ATOM   3189  C2  CHO   498     196.046  50.103  39.652  1.00  0.00           C
ATOM   3190  ROH CHO   499     181.396  89.953  43.902  1.00  0.00            
ATOM   3191  R1  CHO   499     180.996  91.203  41.402  1.00  0.00            
ATOM   3192  R2  CHO   499     181.846  93.803  40.902  1.00  0.00            
ATOM   3193  R3  CHO   499     183.146  92.603  38.802  1.00  0.00            
ATOM   3194  R4  CHO   499     183.346  95.503  38.302  1.00  0.00            
ATOM   3195  R5  CHO   499     182.596  94.003  36.952  1.00  0.00            
ATOM   3196  C1  CHO   499     185.496  95.403  34.852  1.00  0.00           C
ATOM   3197  C2  CHO   499     186.946  97.953  33.752  1.00  0.00           C
ATOM   3198  ROH CHO   500      99.096  31.103  31.302  1.00  0.00            
ATOM   3199  R1  CHO   500      98.196  33.003  33.252  1.00  0.00            
ATOM   3200  R2  CHO   500      95.846  34.353  33.002  1.00  0.00            
ATOM   3201  R3  CHO   500      95.346  33.353  35.502  1.00  0.00            
ATOM   3202  R4  CHO   500      93.996  35.953  35.502  1.00  0.00            
ATOM   3203  R5  CHO   500      95.446  35.253  36.952  1.00  0.00            
ATOM   3204  C1  CHO   500      92.496  35.903  39.252  1.00  0.00           C
ATOM   3205  C2  CHO   500      91.396  35.453  42.102  1.00  0.00           C
ATOM   3206  ROH CHO   501      68.646 173.053  41.652  1.00  0.00            
ATOM   3207  R1  CHO   501      69.346 171.403  39.452  1.00  0.00            
ATOM   3208  R2  CHO   501      70.746 169.053  39.752  1.00  0.00            
ATOM   3209  R3  CHO   501      68.696 168.003  38.352  1.00  0.00            
ATOM   3210  R4  CHO   501      70.896 166.103  37.952  1.00  0.00            
ATOM   3211  R5  CHO   501      69.696 167.103  36.402  1.00  0.00            
ATOM   3212  C1  CHO   501      68.996 163.453  35.552  1.00  0.00           C
ATOM   3213  C2  CHO   501      66.896 160.253  35.002  1.00  0.00           C
ATOM   3214  ROH CHO   502      23.096 127.253  54.352  1.00  0.00            
ATOM   3215  R1  CHO   502      24.296 129.703  53.602  1.00  0.00            
ATOM   3216  R2  CHO   502      23.096 131.453  51.852  1.00  0.00            
ATOM   3217  R3  CHO   502      23.496 133.253  53.852  1.00  0.00            
ATOM   3218  R4  CHO   502      22.896 134.903  51.502  1.00  0.00            
ATOM   3219  R5  CHO   502      24.646 135.053  52.802  1.00  0.00            
ATOM   3220  C1  CHO   502      23.196 138.553  53.202  1.00  0.00           C
ATOM   3221  C2  CHO   502      21.596 141.253  52.602  1.00  0.00           C
ATOM   3222  ROH CHO   503      17.746   7.853  38.352  1.00  0.00            
ATOM   3223  R1  CHO   503      18.896   6.403  40.502  1.00  0.00            
ATOM   3224  R2  CHO   503      20.796   7.453  42.202  1.00  0.00            
ATOM   3225  R3  CHO   503      19.046   6.653  44.102  1.00  0.00            
ATOM   3226  R4  CHO   503      21.496   7.303  45.552  1.00  0.00            
ATOM   3227  R5  CHO   503      20.396   5.453  45.652  1.00  0.00            
ATOM   3228  C1  CHO   503      20.296   6.453  49.352  1.00  0.00           C
ATOM   3229  C2  CHO   503      21.046   8.053  52.802  1.00  0.00           C
ATOM   3230  ROH CHO   504     184.846 110.803  38.402  1.00  0.00            
ATOM   3231  R1  CHO   504     186.046 110.203  35.902  1.00  0.00            
ATOM   3232  R2  CHO   504     185.246 108.053  34.402  1.00  0.00            
ATOM   3233  R3  CHO   504     184.896 109.903  32.452  1.00  0.00            
ATOM   3234  R4  CHO   504     185.696 107.503  31.002  1.00  0.00            
ATOM   3235  R5  CHO   504     186.646 109.453  30.852  1.00  0.00            
ATOM   3236  C1  CHO   504     185.596 108.953  27.252  1.00  0.00           C
ATOM   3237  C2  CHO   504     188.696 109.903  24.402  1.00  0.00           C
ATOM   3238  ROH CHO   505     108.846 129.153  50.402  1.00  0.00            
ATOM   3239  R1  CHO   505     111.146 129.453  48.802  1.00  0.00            
ATOM   3240  R2  CHO   505     112.246 131.903  48.152  1.00  0.00            
ATOM   3241  R3  CHO   505     114.496 130.803  49.202  1.00  0.00            
ATOM   3242  R4  CHO   505     115.296 133.553  48.452  1.00  0.00            
ATOM   3243  R5  CHO   505     116.246 131.703  47.852  1.00  0.00            
ATOM   3244  C1  CHO   505     119.146 133.453  49.602  1.00  0.00           C
ATOM   3245  C2  CHO   505     122.096 135.003  52.002  1.00  0.00           C
ATOM   3246  ROH CHO   506     108.546 191.603  42.402  1.00  0.00            
ATOM   3247  R1  CHO   506     106.946 193.053  40.602  1.00  0.00            
ATOM   3248  R2  CHO   506     106.496 192.253  38.002  1.00  0.00            
ATOM   3249  R3  CHO   506     103.896 192.503  38.702  1.00  0.00            
ATOM   3250  R4  CHO   506     103.846 192.503  35.802  1.00  0.00            
ATOM   3251  R5  CHO   506     102.946 194.003  37.102  1.00  0.00            
ATOM   3252  C1  CHO   506      99.846 192.903  35.202  1.00  0.00           C
ATOM   3253  C2  CHO   506      95.696 191.953  33.752  1.00  0.00           C
ATOM   3254  ROH CHO   507      23.146 167.653  43.852  1.00  0.00            
ATOM   3255  R1  CHO   507      21.746 167.153  46.252  1.00  0.00            
ATOM   3256  R2  CHO   507      22.346 168.503  48.602  1.00  0.00            
ATOM   3257  R3  CHO   507      19.696 169.103  48.552  1.00  0.00            
ATOM   3258  R4  CHO   507      20.596 169.953  51.202  1.00  0.00            
ATOM   3259  R5  CHO   507      18.946 168.653  50.802  1.00  0.00            
ATOM   3260  C1  CHO   507      17.096 171.403  52.702  1.00  0.00           C
ATOM   3261  C2  CHO   507      17.646 174.403  55.752  1.00  0.00           C
ATOM   3262  ROH CHO   508     187.796 197.103  24.802  1.00  0.00            
ATOM   3263  R1  CHO   508     189.046 198.053  27.152  1.00  0.00            
ATOM   3264  R2  CHO   508     188.046 200.153  28.602  1.00  0.00            
ATOM   3265  R3  CHO   508     188.146 198.403  30.652  1.00  0.00            
ATOM   3266  R4  CHO   508     187.846 201.003  31.952  1.00  0.00            
ATOM   3267  R5  CHO   508     189.396 199.553  32.352  1.00  0.00            
ATOM   3268  C1  CHO   508     187.846 199.853  35.802  1.00  0.00           C
ATOM   3269  C2  CHO   508     185.846 201.953  38.002  1.00  0.00           C
ATOM   3270  ROH CHO   509      60.846 152.903  39.802  1.00  0.00            
ATOM   3271  R1  CHO   509      62.746 154.953  40.202  1.00  0.00            
ATOM   3272  R2  CHO   509      65.246 154.453  41.302  1.00  0.00            
ATOM   3273  R3  CHO   509      66.146 155.653  39.052  1.00  0.00            
ATOM   3274  R4  CHO   509      68.246 156.203  41.002  1.00  0.00            
ATOM   3275  R5  CHO   509      67.196 157.703  39.802  1.00  0.00            
ATOM   3276  C1  CHO   509      70.796 158.303  38.702  1.00  0.00           C
ATOM   3277  C2  CHO   509      73.696 160.753  38.652  1.00  0.00           C
ATOM   3278  ROH CHO   510     113.746  95.203  53.552  1.00  0.00            
ATOM   3279  R1  CHO   510     111.946  94.553  51.452  1.00  0.00            
ATOM   3280  R2  CHO   510     110.846  96.503  49.802  1.00  0.00            
ATOM   3281  R3  CHO   510     111.896  94.953  47.852  1.00  0.00            
ATOM   3282  R4  CHO   510     109.396  95.953  46.752  1.00  0.00            
ATOM   3283  R5  CHO   510     109.996  93.853  46.852  1.00  0.00            
ATOM   3284  C1  CHO   510     109.496  94.153  43.102  1.00  0.00           C
ATOM   3285  C2  CHO   510     106.696  90.953  43.002  1.00  0.00           C
ATOM   3286  ROH CHO   511     184.296  48.903  13.652  1.00  0.00            
ATOM   3287  R1  CHO   511     181.996  47.303  14.102  1.00  0.00            
ATOM   3288  R2  CHO   511     181.096  46.653  16.652  1.00  0.00            
ATOM   3289  R3  CHO   511     178.796  47.753  15.802  1.00  0.00            
ATOM   3290  R4  CHO   511     178.096  46.403  18.302  1.00  0.00            
ATOM   3291  R5  CHO   511     177.146  46.103  16.402  1.00  0.00            
ATOM   3292  C1  CHO   511     174.146  47.303  18.452  1.00  0.00           C
ATOM   3293  C2  CHO   511     171.496  47.903  20.652  1.00  0.00           C
ATOM   3294  ROH CHO   512     206.696 211.153  33.702  1.00  0.00            
ATOM   3295  R1  CHO   512     204.896 209.353  35.002  1.00  0.00            
ATOM   3296  R2  CHO   512     205.596 206.753  35.602  1.00  0.00            
ATOM   3297  R3  CHO   512     204.846 207.503  38.102  1.00  0.00            
ATOM   3298  R4  CHO   512     204.846 204.553  38.152  1.00  0.00            
ATOM   3299  R5  CHO   512     203.196 205.853  38.702  1.00  0.00            
ATOM   3300  C1  CHO   512     203.696 203.953  42.002  1.00  0.00           C
ATOM   3301  C2  CHO   512     206.446 202.853  44.752  1.00  0.00           C
ATOM   3302  ROH CHO   513     101.246 107.003  50.202  1.00  0.00            
ATOM   3303  R1  CHO   513     102.296 109.653  49.902  1.00  0.00            
ATOM   3304  R2  CHO   513     104.696 110.403  51.002  1.00  0.00            
ATOM   3305  R3  CHO   513     105.246 111.153  48.452  1.00  0.00            
ATOM   3306  R4  CHO   513     107.546 112.153  50.052  1.00  0.00            
ATOM   3307  R5  CHO   513     106.296 113.303  48.702  1.00  0.00            
ATOM   3308  C1  CHO   513     109.696 113.853  47.052  1.00  0.00           C
ATOM   3309  C2  CHO   513     112.046 113.853  43.252  1.00  0.00           C
ATOM   3310  ROH CHO   514      99.546 101.703  40.952  1.00  0.00            
ATOM   3311  R1  CHO   514     101.696 101.253  42.752  1.00  0.00            
ATOM   3312  R2  CHO   514     102.996  98.803  42.952  1.00  0.00            
ATOM   3313  R3  CHO   514     105.196 100.303  42.452  1.00  0.00            
ATOM   3314  R4  CHO   514     106.196  97.603  43.002  1.00  0.00            
ATOM   3315  R5  CHO   514     106.846  99.403  44.002  1.00  0.00            
ATOM   3316  C1  CHO   514     110.196  98.253  42.552  1.00  0.00           C
ATOM   3317  C2  CHO   514     112.496  99.303  43.952  1.00  0.00           C
ATOM   3318  ROH CHO   515     136.346  42.903  24.102  1.00  0.00            
ATOM   3319  R1  CHO   515     134.596  45.003  24.702  1.00  0.00            
ATOM   3320  R2  CHO   515     131.896  44.953  24.102  1.00  0.00            
ATOM   3321  R3  CHO   515     131.596  45.503  26.752  1.00  0.00            
ATOM   3322  R4  CHO   515     128.946  45.903  25.602  1.00  0.00            
ATOM   3323  R5  CHO   515     130.046  47.303  26.802  1.00  0.00            
ATOM   3324  C1  CHO   515     126.896  46.953  28.952  1.00  0.00           C
ATOM   3325  C2  CHO   515     123.796  44.753  28.152  1.00  0.00           C
ATOM   3326  ROH CHO   516     183.296   3.653  23.352  1.00  0.00            
ATOM   3327  R1  CHO   516     183.896   6.153  24.552  1.00  0.00            
ATOM   3328  R2  CHO   516     181.946   8.003  25.152  1.00  0.00            
ATOM   3329  R3  CHO   516     182.996   7.853  27.652  1.00  0.00            
ATOM   3330  R4  CHO   516     181.096  10.103  27.752  1.00  0.00            
ATOM   3331  R5  CHO   516     183.196  10.153  28.302  1.00  0.00            
ATOM   3332  C1  CHO   516     181.646  11.203  31.602  1.00  0.00           C
ATOM   3333  C2  CHO   516     179.246  12.003  34.302  1.00  0.00           C
ATOM   3334  ROH CHO   517     198.696 167.103  48.402  1.00  0.00            
ATOM   3335  R1  CHO   517     199.546 166.253  45.852  1.00  0.00            
ATOM   3336  R2  CHO   517     201.696 167.403  44.552  1.00  0.00            
ATOM   3337  R3  CHO   517     202.596 164.853  44.452  1.00  0.00            
ATOM   3338  R4  CHO   517     204.546 166.403  42.852  1.00  0.00            
ATOM   3339  R5  CHO   517     203.446 164.603  42.202  1.00  0.00            
ATOM   3340  C1  CHO   517     207.046 163.453  41.802  1.00  0.00           C
ATOM   3341  C2  CHO   517     211.896 164.653  41.752  1.00  0.00           C
ATOM   3342  ROH CHO   518      19.746 200.453  49.802  1.00  0.00            
ATOM   3343  R1  CHO   518      17.046 200.003  50.452  1.00  0.00            
ATOM   3344  R2  CHO   518      14.946 201.153  49.052  1.00  0.00            
ATOM   3345  R3  CHO   518      14.146 198.553  48.802  1.00  0.00            
ATOM   3346  R4  CHO   518      11.996 200.153  47.602  1.00  0.00            
ATOM   3347  R5  CHO   518      11.796 198.653  49.152  1.00  0.00            
ATOM   3348  C1  CHO   518       9.496 197.153  46.502  1.00  0.00           C
ATOM   3349  C2  CHO   518       5.946 195.453  46.902  1.00  0.00           C
ATOM   3350  ROH CHO   519      68.546  17.453  39.402  1.00  0.00            
ATOM   3351  R1  CHO   519      66.846  18.953  41.052  1.00  0.00            
ATOM   3352  R2  CHO   519      64.496  17.953  42.102  1.00  0.00            
ATOM   3353  R3  CHO   519      65.596  18.703  44.452  1.00  0.00            
ATOM   3354  R4  CHO   519      62.696  18.853  44.952  1.00  0.00            
ATOM   3355  R5  CHO   519      64.146  20.453  45.302  1.00  0.00            
ATOM   3356  C1  CHO   519      62.696  20.053  48.802  1.00  0.00           C
ATOM   3357  C2  CHO   519      59.596  22.403  48.952  1.00  0.00           C
ATOM   3358  ROH CHO   520       9.296  49.353  36.602  1.00  0.00            
ATOM   3359  R1  CHO   520       8.046  47.253  35.202  1.00  0.00            
ATOM   3360  R2  CHO   520       8.146  47.003  32.452  1.00  0.00            
ATOM   3361  R3  CHO   520       9.046  44.503  33.002  1.00  0.00            
ATOM   3362  R4  CHO   520       8.996  44.653  30.052  1.00  0.00            
ATOM   3363  R5  CHO   520       8.046  43.153  31.302  1.00  0.00            
ATOM   3364  C1  CHO   520      10.346  40.953  29.202  1.00  0.00           C
ATOM   3365  C2  CHO   520      12.896  40.303  26.852  1.00  0.00           C
ATOM   3366  ROH CHO   521     183.096  81.453  27.402  1.00  0.00            
ATOM   3367  R1  CHO   521     183.146  81.053  30.202  1.00  0.00            
ATOM   3368  R2  CHO   521     184.496  82.753  31.902  1.00  0.00            
ATOM   3369  R3  CHO   521     182.096  82.953  33.152  1.00  0.00            
ATOM   3370  R4  CHO   521     184.046  83.603  35.252  1.00  0.00            
ATOM   3371  R5  CHO   521     182.496  82.103  35.352  1.00  0.00            
ATOM   3372  C1  CHO   521     181.496  84.303  38.302  1.00  0.00           C
ATOM   3373  C2  CHO   521     181.246  86.153  40.802  1.00  0.00           C
ATOM   3374  ROH CHO   522      37.496 217.303  46.552  1.00  0.00            
ATOM   3375  R1  CHO   522      38.496 215.603  44.502  1.00  0.00            
ATOM   3376  R2  CHO   522      40.546 213.803  44.952  1.00  0.00            
ATOM   3377  R3  CHO   522      38.746 212.003  44.002  1.00  0.00            
ATOM   3378  R4  CHO   522      41.296 211.203  42.752  1.00  0.00            
ATOM   3379  R5  CHO   522      39.446 211.653  41.752  1.00  0.00            
ATOM   3380  C1  CHO   522      40.046 208.053  40.602  1.00  0.00           C
ATOM   3381  C2  CHO   522      40.446 206.103  38.302  1.00  0.00           C
ATOM   3382  ROH CHO   523     141.146  17.703  31.452  1.00  0.00            
ATOM   3383  R1  CHO   523     140.196  15.603  33.052  1.00  0.00            
ATOM   3384  R2  CHO   523     138.696  13.503  32.002  1.00  0.00            
ATOM   3385  R3  CHO   523     140.596  12.003  33.202  1.00  0.00            
ATOM   3386  R4  CHO   523     138.196  10.303  33.252  1.00  0.00            
ATOM   3387  R5  CHO   523     139.446  10.853  34.952  1.00  0.00            
ATOM   3388  C1  CHO   523     139.746   7.053  35.102  1.00  0.00           C
ATOM   3389  C2  CHO   523     136.996   4.303  36.602  1.00  0.00           C
ATOM   3390  ROH CHO   524     174.996 215.103  33.902  1.00  0.00            
ATOM   3391  R1  CHO   524     175.346 212.453  32.952  1.00  0.00            
ATOM   3392  R2  CHO   524     173.296 210.603  32.902  1.00  0.00            
ATOM   3393  R3  CHO   524     173.996 210.403  30.252  1.00  0.00            
ATOM   3394  R4  CHO   524     174.146 207.653  31.302  1.00  0.00            
ATOM   3395  R5  CHO   524     175.746 208.703  30.252  1.00  0.00            
ATOM   3396  C1  CHO   524     175.296 205.753  27.902  1.00  0.00           C
ATOM   3397  C2  CHO   524     173.496 202.153  26.852  1.00  0.00           C
ATOM   3398  ROH CHO   525      90.846 157.853  44.602  1.00  0.00            
ATOM   3399  R1  CHO   525      88.996 156.303  43.102  1.00  0.00            
ATOM   3400  R2  CHO   525      86.396 155.953  43.902  1.00  0.00            
ATOM   3401  R3  CHO   525      85.796 156.953  41.402  1.00  0.00            
ATOM   3402  R4  CHO   525      83.196 156.303  42.552  1.00  0.00            
ATOM   3403  R5  CHO   525      83.996 155.603  40.652  1.00  0.00            
ATOM   3404  C1  CHO   525      80.846 157.453  39.502  1.00  0.00           C
ATOM   3405  C2  CHO   525      77.146 157.403  40.652  1.00  0.00           C
ATOM   3406  ROH CHO   526      15.196 164.903  49.252  1.00  0.00            
ATOM   3407  R1  CHO   526      17.796 165.003  48.152  1.00  0.00            
ATOM   3408  R2  CHO   526      20.046 164.103  49.502  1.00  0.00            
ATOM   3409  R3  CHO   526      20.396 162.603  47.252  1.00  0.00            
ATOM   3410  R4  CHO   526      22.996 162.603  48.552  1.00  0.00            
ATOM   3411  R5  CHO   526      22.596 163.203  46.502  1.00  0.00            
ATOM   3412  C1  CHO   526      25.046 160.353  45.902  1.00  0.00           C
ATOM   3413  C2  CHO   526      27.696 158.953  43.702  1.00  0.00           C
ATOM   3414  ROH CHO   527     104.996 152.753  32.952  1.00  0.00            
ATOM   3415  R1  CHO   527     105.596 152.353  35.702  1.00  0.00            
ATOM   3416  R2  CHO   527     108.046 153.103  36.802  1.00  0.00            
ATOM   3417  R3  CHO   527     106.446 154.503  38.502  1.00  0.00            
ATOM   3418  R4  CHO   527     109.046 154.453  39.852  1.00  0.00            
ATOM   3419  R5  CHO   527     107.146 153.853  40.702  1.00  0.00            
ATOM   3420  C1  CHO   527     108.146 156.553  43.202  1.00  0.00           C
ATOM   3421  C2  CHO   527     108.396 160.403  44.202  1.00  0.00           C
ATOM   3422  ROH CHO   528      74.696 112.053  31.852  1.00  0.00            
ATOM   3423  R1  CHO   528      73.546 114.453  30.852  1.00  0.00            
ATOM   3424  R2  CHO   528      71.296 115.603  32.002  1.00  0.00            
ATOM   3425  R3  CHO   528      72.896 117.803  32.052  1.00  0.00            
ATOM   3426  R4  CHO   528      70.146 118.853  32.302  1.00  0.00            
ATOM   3427  R5  CHO   528      71.696 119.503  30.852  1.00  0.00            
ATOM   3428  C1  CHO   528      70.996 122.803  32.602  1.00  0.00           C
ATOM   3429  C2  CHO   528      68.096 126.003  33.502  1.00  0.00           C
ATOM   3430  ROH CHO   529      11.246  66.703  25.952  1.00  0.00            
ATOM   3431  R1  CHO   529       8.896  66.753  27.502  1.00  0.00            
ATOM   3432  R2  CHO   529       8.846  67.703  30.102  1.00  0.00            
ATOM   3433  R3  CHO   529       6.846  69.253  29.152  1.00  0.00            
ATOM   3434  R4  CHO   529       6.646  69.453  32.052  1.00  0.00            
ATOM   3435  R5  CHO   529       5.046  68.903  30.652  1.00  0.00            
ATOM   3436  C1  CHO   529       3.446  72.003  32.302  1.00  0.00           C
ATOM   3437  C2  CHO   529      -0.704  71.503  32.552  1.00  0.00           C
ATOM   3438  ROH CHO   530     214.946  91.603  28.302  1.00  0.00            
ATOM   3439  R1  CHO   530     216.196  90.453  30.552  1.00  0.00            
ATOM   3440  R2  CHO   530     215.196  88.203  31.802  1.00  0.00            
ATOM   3441  R3  CHO   530     217.696  87.303  31.402  1.00  0.00            
ATOM   3442  R4  CHO   530     216.496  85.353  33.252  1.00  0.00            
ATOM   3443  R5  CHO   530     218.396  86.403  33.502  1.00  0.00            
ATOM   3444  C1  CHO   530     219.646  82.803  33.702  1.00  0.00           C
ATOM   3445  C2  CHO   530     221.646  81.703  35.702  1.00  0.00           C
ATOM   3446  ROH CHO   531      44.846  84.503  30.952  1.00  0.00            
ATOM   3447  R1  CHO   531      47.346  83.503  30.102  1.00  0.00            
ATOM   3448  R2  CHO   531      49.496  85.103  29.452  1.00  0.00            
ATOM   3449  R3  CHO   531      50.796  83.603  31.302  1.00  0.00            
ATOM   3450  R4  CHO   531      52.896  85.153  30.002  1.00  0.00            
ATOM   3451  R5  CHO   531      52.846  83.003  30.252  1.00  0.00            
ATOM   3452  C1  CHO   531      56.096  83.803  32.052  1.00  0.00           C
ATOM   3453  C2  CHO   531      59.396  84.403  31.302  1.00  0.00           C
ATOM   3454  ROH CHO   532      18.596 199.603  45.202  1.00  0.00            
ATOM   3455  R1  CHO   532      21.246 198.653  45.302  1.00  0.00            
ATOM   3456  R2  CHO   532      22.246 197.103  47.402  1.00  0.00            
ATOM   3457  R3  CHO   532      22.896 195.403  45.402  1.00  0.00            
ATOM   3458  R4  CHO   532      24.746 194.753  47.602  1.00  0.00            
ATOM   3459  R5  CHO   532      25.296 195.203  45.552  1.00  0.00            
ATOM   3460  C1  CHO   532      26.846 191.753  45.852  1.00  0.00           C
ATOM   3461  C2  CHO   532      26.446 188.703  44.552  1.00  0.00           C
ATOM   3462  ROH CHO   533      -1.404  14.153  34.652  1.00  0.00            
ATOM   3463  R1  CHO   533       1.146  13.153  33.952  1.00  0.00            
ATOM   3464  R2  CHO   533       3.446  13.903  35.252  1.00  0.00            
ATOM   3465  R3  CHO   533       3.746  11.203  35.602  1.00  0.00            
ATOM   3466  R4  CHO   533       6.496  12.253  35.652  1.00  0.00            
ATOM   3467  R5  CHO   533       5.746  10.653  34.402  1.00  0.00            
ATOM   3468  C1  CHO   533       8.546   8.803  36.202  1.00  0.00           C
ATOM   3469  C2  CHO   533      12.746   8.103  37.052  1.00  0.00           C
ATOM   3470  ROH CHO   534     154.946  10.903  19.652  1.00  0.00            
ATOM   3471  R1  CHO   534     157.146  10.303  21.302  1.00  0.00            
ATOM   3472  R2  CHO   534     159.296  12.053  21.602  1.00  0.00            
ATOM   3473  R3  CHO   534     158.696  11.803  24.252  1.00  0.00            
ATOM   3474  R4  CHO   534     161.596  12.253  24.202  1.00  0.00            
ATOM   3475  R5  CHO   534     160.546  10.603  25.202  1.00  0.00            
ATOM   3476  C1  CHO   534     162.396  12.153  28.152  1.00  0.00           C
ATOM   3477  C2  CHO   534     165.046  10.003  29.852  1.00  0.00           C
ATOM   3478  ROH CHO   535     167.896 131.053  30.402  1.00  0.00            
ATOM   3479  R1  CHO   535     168.746 131.653  33.052  1.00  0.00            
ATOM   3480  R2  CHO   535     170.296 133.853  33.602  1.00  0.00            
ATOM   3481  R3  CHO   535     168.296 134.403  35.402  1.00  0.00            
ATOM   3482  R4  CHO   535     170.746 135.403  36.702  1.00  0.00            
ATOM   3483  R5  CHO   535     169.296 134.003  37.552  1.00  0.00            
ATOM   3484  C1  CHO   535     169.146 136.753  40.152  1.00  0.00           C
ATOM   3485  C2  CHO   535     171.096 138.903  40.702  1.00  0.00           C
ATOM   3486  ROH CHO   536     213.096  60.703  46.752  1.00  0.00            
ATOM   3487  R1  CHO   536     212.246  60.303  44.102  1.00  0.00            
ATOM   3488  R2  CHO   536     210.696  62.203  42.752  1.00  0.00            
ATOM   3489  R3  CHO   536     212.646  62.053  40.902  1.00  0.00            
ATOM   3490  R4  CHO   536     210.346  63.153  39.452  1.00  0.00            
ATOM   3491  R5  CHO   536     211.496  61.403  38.902  1.00  0.00            
ATOM   3492  C1  CHO   536     212.046  63.603  35.802  1.00  0.00           C
ATOM   3493  C2  CHO   536     212.646  63.653  32.002  1.00  0.00           C
ATOM   3494  ROH CHO   537     221.296  32.053  26.152  1.00  0.00            
ATOM   3495  R1  CHO   537     220.796  30.453  23.902  1.00  0.00            
ATOM   3496  R2  CHO   537     220.496  27.703  24.052  1.00  0.00            
ATOM   3497  R3  CHO   537     218.146  28.203  22.802  1.00  0.00            
ATOM   3498  R4  CHO   537     218.996  25.603  21.802  1.00  0.00            
ATOM   3499  R5  CHO   537     218.446  27.303  20.602  1.00  0.00            
ATOM   3500  C1  CHO   537     215.896  24.803  19.302  1.00  0.00           C
ATOM   3501  C2  CHO   537     213.896  23.253  18.152  1.00  0.00           C
ATOM   3502  ROH CHO   538     109.196 119.103  54.602  1.00  0.00            
ATOM   3503  R1  CHO   538     110.596 116.603  54.802  1.00  0.00            
ATOM   3504  R2  CHO   538     110.196 114.553  53.002  1.00  0.00            
ATOM   3505  R3  CHO   538     112.896 114.703  52.752  1.00  0.00            
ATOM   3506  R4  CHO   538     112.246 111.853  52.552  1.00  0.00            
ATOM   3507  R5  CHO   538     113.696 112.803  53.902  1.00  0.00            
ATOM   3508  C1  CHO   538     115.996 110.403  52.052  1.00  0.00           C
ATOM   3509  C2  CHO   538     117.846 108.803  53.952  1.00  0.00           C
ATOM   3510  ROH CHO   539      74.546 214.503  36.052  1.00  0.00            
ATOM   3511  R1  CHO   539      73.896 212.403  34.302  1.00  0.00            
ATOM   3512  R2  CHO   539      75.396 211.853  32.002  1.00  0.00            
ATOM   3513  R3  CHO   539      75.546 209.353  33.052  1.00  0.00            
ATOM   3514  R4  CHO   539      75.646 208.953  30.152  1.00  0.00            
ATOM   3515  R5  CHO   539      74.296 208.003  31.552  1.00  0.00            
ATOM   3516  C1  CHO   539      75.946 204.903  30.102  1.00  0.00           C
ATOM   3517  C2  CHO   539      77.396 203.653  27.602  1.00  0.00           C
ATOM   3518  ROH CHO   540      26.596  90.403  24.702  1.00  0.00            
ATOM   3519  R1  CHO   540      26.746  88.653  26.952  1.00  0.00            
ATOM   3520  R2  CHO   540      26.646  89.553  29.552  1.00  0.00            
ATOM   3521  R3  CHO   540      24.596  87.753  29.752  1.00  0.00            
ATOM   3522  R4  CHO   540      25.896  87.703  32.352  1.00  0.00            
ATOM   3523  R5  CHO   540      25.496  86.003  31.102  1.00  0.00            
ATOM   3524  C1  CHO   540      23.546  85.003  34.202  1.00  0.00           C
ATOM   3525  C2  CHO   540      20.846  83.503  35.252  1.00  0.00           C
ATOM   3526  ROH CHO   541     142.496  18.003  20.102  1.00  0.00            
ATOM   3527  R1  CHO   541     139.696  18.353  20.402  1.00  0.00            
ATOM   3528  R2  CHO   541     138.046  16.353  21.352  1.00  0.00            
ATOM   3529  R3  CHO   541     137.296  18.253  23.152  1.00  0.00            
ATOM   3530  R4  CHO   541     135.196  16.253  23.302  1.00  0.00            
ATOM   3531  R5  CHO   541     134.896  18.353  22.902  1.00  0.00            
ATOM   3532  C1  CHO   541     132.796  18.003  26.102  1.00  0.00           C
ATOM   3533  C2  CHO   541     132.796  14.603  27.852  1.00  0.00           C
ATOM   3534  ROH CHO   542     150.296 118.303  37.652  1.00  0.00            
ATOM   3535  R1  CHO   542     150.296 116.403  39.752  1.00  0.00            
ATOM   3536  R2  CHO   542     147.996 115.553  41.052  1.00  0.00            
ATOM   3537  R3  CHO   542     148.896 113.103  40.352  1.00  0.00            
ATOM   3538  R4  CHO   542     148.046 112.853  43.152  1.00  0.00            
ATOM   3539  R5  CHO   542     149.996 112.303  42.352  1.00  0.00            
ATOM   3540  C1  CHO   542     148.896 108.953  43.752  1.00  0.00           C
ATOM   3541  C2  CHO   542     151.846 106.703  45.402  1.00  0.00           C
ATOM   3542  ROH CHO   543     204.146  24.703  28.752  1.00  0.00            
ATOM   3543  R1  CHO   543     204.846  27.303  29.702  1.00  0.00            
ATOM   3544  R2  CHO   543     205.196  27.853  32.402  1.00  0.00            
ATOM   3545  R3  CHO   543     207.596  28.803  31.552  1.00  0.00            
ATOM   3546  R4  CHO   543     206.996  30.353  33.952  1.00  0.00            
ATOM   3547  R5  CHO   543     207.496  31.153  31.952  1.00  0.00            
ATOM   3548  C1  CHO   543     210.296  32.703  34.052  1.00  0.00           C
ATOM   3549  C2  CHO   543     213.546  34.053  34.702  1.00  0.00           C
ATOM   3550  ROH CHO   544     195.046 194.253  33.002  1.00  0.00            
ATOM   3551  R1  CHO   544     197.496 195.653  32.702  1.00  0.00            
ATOM   3552  R2  CHO   544     197.596 198.253  31.852  1.00  0.00            
ATOM   3553  R3  CHO   544     198.996 198.653  34.152  1.00  0.00            
ATOM   3554  R4  CHO   544     199.846 200.803  32.402  1.00  0.00            
ATOM   3555  R5  CHO   544     201.146 199.403  33.402  1.00  0.00            
ATOM   3556  C1  CHO   544     202.496 202.653  34.852  1.00  0.00           C
ATOM   3557  C2  CHO   544     200.546 205.753  34.202  1.00  0.00           C
ATOM   3558  ROH CHO   545      66.996 113.353  30.352  1.00  0.00            
ATOM   3559  R1  CHO   545      65.196 112.253  28.452  1.00  0.00            
ATOM   3560  R2  CHO   545      66.046 111.353  26.002  1.00  0.00            
ATOM   3561  R3  CHO   545      64.746 109.103  26.752  1.00  0.00            
ATOM   3562  R4  CHO   545      64.546 109.103  23.852  1.00  0.00            
ATOM   3563  R5  CHO   545      62.896 108.903  25.252  1.00  0.00            
ATOM   3564  C1  CHO   545      62.446 105.653  23.302  1.00  0.00           C
ATOM   3565  C2  CHO   545      62.896 104.753  20.552  1.00  0.00           C
ATOM   3566  ROH CHO   546     143.796 172.153  30.552  1.00  0.00            
ATOM   3567  R1  CHO   546     142.946 173.353  28.102  1.00  0.00            
ATOM   3568  R2  CHO   546     142.896 176.053  27.702  1.00  0.00            
ATOM   3569  R3  CHO   546     144.446 175.453  25.552  1.00  0.00            
ATOM   3570  R4  CHO   546     142.846 177.803  24.702  1.00  0.00            
ATOM   3571  R5  CHO   546     142.996 175.903  23.652  1.00  0.00            
ATOM   3572  C1  CHO   546     144.296 178.253  20.952  1.00  0.00           C
ATOM   3573  C2  CHO   546     145.696 181.853  18.552  1.00  0.00           C
ATOM   3574  ROH CHO   547     119.946 124.453  42.302  1.00  0.00            
ATOM   3575  R1  CHO   547     122.696 124.003  43.002  1.00  0.00            
ATOM   3576  R2  CHO   547     124.646 123.653  41.152  1.00  0.00            
ATOM   3577  R3  CHO   547     125.846 125.703  42.452  1.00  0.00            
ATOM   3578  R4  CHO   547     127.796 124.903  40.402  1.00  0.00            
ATOM   3579  R5  CHO   547     128.146 125.103  42.552  1.00  0.00            
ATOM   3580  C1  CHO   547     130.696 127.603  41.202  1.00  0.00           C
ATOM   3581  C2  CHO   547     132.996 125.903  38.502  1.00  0.00           C
ATOM   3582  ROH CHO   548     139.796  95.703  42.602  1.00  0.00            
ATOM   3583  R1  CHO   548     139.996  97.653  40.602  1.00  0.00            
ATOM   3584  R2  CHO   548     138.396  97.703  38.352  1.00  0.00            
ATOM   3585  R3  CHO   548     137.846 100.203  39.152  1.00  0.00            
ATOM   3586  R4  CHO   548     137.796 100.353  36.202  1.00  0.00            
ATOM   3587  R5  CHO   548     138.946 101.603  37.552  1.00  0.00            
ATOM   3588  C1  CHO   548     136.896 104.303  35.752  1.00  0.00           C
ATOM   3589  C2  CHO   548     138.746 103.253  32.152  1.00  0.00           C
ATOM   3590  ROH CHO   549     199.096 104.053  35.252  1.00  0.00            
ATOM   3591  R1  CHO   549     196.796 102.503  35.802  1.00  0.00            
ATOM   3592  R2  CHO   549     194.896 103.253  37.602  1.00  0.00            
ATOM   3593  R3  CHO   549     193.196 102.903  35.502  1.00  0.00            
ATOM   3594  R4  CHO   549     191.446 102.853  37.852  1.00  0.00            
ATOM   3595  R5  CHO   549     191.596 101.353  36.252  1.00  0.00            
ATOM   3596  C1  CHO   549     187.896 102.303  36.002  1.00  0.00           C
ATOM   3597  C2  CHO   549     185.646 100.253  37.702  1.00  0.00           C
ATOM   3598  ROH CHO   550     101.446 138.303  40.002  1.00  0.00            
ATOM   3599  R1  CHO   550     103.296 140.253  39.102  1.00  0.00            
ATOM   3600  R2  CHO   550     103.646 142.703  40.302  1.00  0.00            
ATOM   3601  R3  CHO   550     106.246 141.953  40.402  1.00  0.00            
ATOM   3602  R4  CHO   550     106.146 144.553  41.702  1.00  0.00            
ATOM   3603  R5  CHO   550     107.446 143.953  40.052  1.00  0.00            
ATOM   3604  C1  CHO   550     110.096 144.903  42.652  1.00  0.00           C
ATOM   3605  C2  CHO   550     112.746 146.853  43.152  1.00  0.00           C
ATOM   3606  ROH CHO   551      92.996  56.303  36.752  1.00  0.00            
ATOM   3607  R1  CHO   551      92.496  53.853  38.052  1.00  0.00            
ATOM   3608  R2  CHO   551      91.796  53.703  40.702  1.00  0.00            
ATOM   3609  R3  CHO   551      89.696  52.303  39.702  1.00  0.00            
ATOM   3610  R4  CHO   551      89.796  51.553  42.552  1.00  0.00            
ATOM   3611  R5  CHO   551      89.796  50.203  40.852  1.00  0.00            
ATOM   3612  C1  CHO   551      86.696  48.953  42.702  1.00  0.00           C
ATOM   3613  C2  CHO   551      84.946  45.553  41.802  1.00  0.00           C
ATOM   3614  ROH CHO   552     179.646 137.653  33.152  1.00  0.00            
ATOM   3615  R1  CHO   552     179.796 134.903  33.702  1.00  0.00            
ATOM   3616  R2  CHO   552     177.896 133.053  32.802  1.00  0.00            
ATOM   3617  R3  CHO   552     180.096 131.803  31.802  1.00  0.00            
ATOM   3618  R4  CHO   552     178.396 129.653  32.802  1.00  0.00            
ATOM   3619  R5  CHO   552     180.496 130.003  33.352  1.00  0.00            
ATOM   3620  C1  CHO   552     180.696 126.453  31.902  1.00  0.00           C
ATOM   3621  C2  CHO   552     177.546 122.803  33.252  1.00  0.00           C
ATOM   3622  ROH CHO   553      16.096  34.153  29.952  1.00  0.00            
ATOM   3623  R1  CHO   553      18.696  33.753  30.952  1.00  0.00            
ATOM   3624  R2  CHO   553      20.896  35.003  29.902  1.00  0.00            
ATOM   3625  R3  CHO   553      21.296  35.803  32.452  1.00  0.00            
ATOM   3626  R4  CHO   553      23.996  35.203  31.452  1.00  0.00            
ATOM   3627  R5  CHO   553      23.046  34.403  33.252  1.00  0.00            
ATOM   3628  C1  CHO   553      26.096  36.053  34.802  1.00  0.00           C
ATOM   3629  C2  CHO   553      29.546  36.653  33.652  1.00  0.00           C
ATOM   3630  ROH CHO   554      24.996 140.853  45.552  1.00  0.00            
ATOM   3631  R1  CHO   554      23.096 141.703  47.452  1.00  0.00            
ATOM   3632  R2  CHO   554      23.346 144.003  48.902  1.00  0.00            
ATOM   3633  R3  CHO   554      20.846 144.553  47.902  1.00  0.00            
ATOM   3634  R4  CHO   554      21.146 146.303  50.202  1.00  0.00            
ATOM   3635  R5  CHO   554      19.496 144.903  49.852  1.00  0.00            
ATOM   3636  C1  CHO   554      17.496 148.103  50.102  1.00  0.00           C
ATOM   3637  C2  CHO   554      16.846 151.003  52.502  1.00  0.00           C
ATOM   3638  ROH CHO   555      95.646 197.253  35.852  1.00  0.00            
ATOM   3639  R1  CHO   555      96.546 196.403  38.402  1.00  0.00            
ATOM   3640  R2  CHO   555      97.146 193.803  39.002  1.00  0.00            
ATOM   3641  R3  CHO   555      99.546 194.853  39.802  1.00  0.00            
ATOM   3642  R4  CHO   555      99.396 192.203  41.052  1.00  0.00            
ATOM   3643  R5  CHO   555      99.746 194.153  42.052  1.00  0.00            
ATOM   3644  C1  CHO   555     102.946 192.303  43.052  1.00  0.00           C
ATOM   3645  C2  CHO   555     105.246 189.303  45.702  1.00  0.00           C
ATOM   3646  ROH CHO   556      83.796  65.453  39.452  1.00  0.00            
ATOM   3647  R1  CHO   556      86.496  64.753  40.002  1.00  0.00            
ATOM   3648  R2  CHO   556      87.696  62.603  38.802  1.00  0.00            
ATOM   3649  R3  CHO   556      89.596  64.453  38.102  1.00  0.00            
ATOM   3650  R4  CHO   556      90.896  61.853  37.702  1.00  0.00            
ATOM   3651  R5  CHO   556      91.646  63.553  38.952  1.00  0.00            
ATOM   3652  C1  CHO   556      94.496  63.203  36.502  1.00  0.00           C
ATOM   3653  C2  CHO   556      97.246  65.003  34.402  1.00  0.00           C
ATOM   3654  ROH CHO   557     151.846 142.303  33.902  1.00  0.00            
ATOM   3655  R1  CHO   557     152.546 140.203  35.652  1.00  0.00            
ATOM   3656  R2  CHO   557     154.696 140.353  37.352  1.00  0.00            
ATOM   3657  R3  CHO   557     152.846 139.853  39.302  1.00  0.00            
ATOM   3658  R4  CHO   557     155.446 139.553  40.652  1.00  0.00            
ATOM   3659  R5  CHO   557     153.846 138.053  40.552  1.00  0.00            
ATOM   3660  C1  CHO   557     154.146 138.553  44.352  1.00  0.00           C
ATOM   3661  C2  CHO   557     152.996 135.453  46.102  1.00  0.00           C
ATOM   3662  ROH CHO   558      89.696 186.903  48.002  1.00  0.00            
ATOM   3663  R1  CHO   558      88.746 184.653  49.452  1.00  0.00            
ATOM   3664  R2  CHO   558      86.746 183.003  48.502  1.00  0.00            
ATOM   3665  R3  CHO   558      88.596 181.053  48.902  1.00  0.00            
ATOM   3666  R4  CHO   558      85.996 179.703  49.152  1.00  0.00            
ATOM   3667  R5  CHO   558      87.596 179.703  50.652  1.00  0.00            
ATOM   3668  C1  CHO   558      87.296 175.953  49.952  1.00  0.00           C
ATOM   3669  C2  CHO   558      87.096 170.703  49.752  1.00  0.00           C
ATOM   3670  ROH CHO   559     121.996 161.603  36.152  1.00  0.00            
ATOM   3671  R1  CHO   559     121.196 158.953  35.702  1.00  0.00            
ATOM   3672  R2  CHO   559     119.696 158.203  33.502  1.00  0.00            
ATOM   3673  R3  CHO   559     121.746 156.403  33.102  1.00  0.00            
ATOM   3674  R4  CHO   559     119.396 155.103  31.952  1.00  0.00            
ATOM   3675  R5  CHO   559     120.746 154.253  33.452  1.00  0.00            
ATOM   3676  C1  CHO   559     121.096 151.653  30.702  1.00  0.00           C
ATOM   3677  C2  CHO   559     119.146 148.853  32.352  1.00  0.00           C
ATOM   3678  ROH CHO   560     221.096 149.853  37.252  1.00  0.00            
ATOM   3679  R1  CHO   560     219.496 151.553  38.902  1.00  0.00            
ATOM   3680  R2  CHO   560     220.096 154.203  39.252  1.00  0.00            
ATOM   3681  R3  CHO   560     217.496 154.553  38.452  1.00  0.00            
ATOM   3682  R4  CHO   560     217.946 156.703  40.352  1.00  0.00            
ATOM   3683  R5  CHO   560     216.346 155.253  40.402  1.00  0.00            
ATOM   3684  C1  CHO   560     214.296 158.453  40.252  1.00  0.00           C
ATOM   3685  C2  CHO   560     212.246 161.203  37.902  1.00  0.00           C
ATOM   3686  ROH CHO   561     159.596 138.453  36.952  1.00  0.00            
ATOM   3687  R1  CHO   561     159.346 141.203  36.302  1.00  0.00            
ATOM   3688  R2  CHO   561     159.296 142.103  33.702  1.00  0.00            
ATOM   3689  R3  CHO   561     156.946 143.203  34.452  1.00  0.00            
ATOM   3690  R4  CHO   561     158.146 145.153  32.552  1.00  0.00            
ATOM   3691  R5  CHO   561     157.446 145.553  34.602  1.00  0.00            
ATOM   3692  C1  CHO   561     155.246 147.953  32.602  1.00  0.00           C
ATOM   3693  C2  CHO   561     155.246 151.053  31.652  1.00  0.00           C
ATOM   3694  ROH CHO   562      96.496  33.853  41.552  1.00  0.00            
ATOM   3695  R1  CHO   562      95.496  31.253  41.402  1.00  0.00            
ATOM   3696  R2  CHO   562      93.396  30.553  39.802  1.00  0.00            
ATOM   3697  R3  CHO   562      95.096  28.703  38.802  1.00  0.00            
ATOM   3698  R4  CHO   562      92.446  27.703  38.102  1.00  0.00            
ATOM   3699  R5  CHO   562      94.046  26.603  39.152  1.00  0.00            
ATOM   3700  C1  CHO   562      93.546  24.303  36.152  1.00  0.00           C
ATOM   3701  C2  CHO   562      93.296  23.903  31.502  1.00  0.00           C
ATOM   3702  ROH CHO   563     198.346  11.903  19.902  1.00  0.00            
ATOM   3703  R1  CHO   563     197.546  12.403  22.602  1.00  0.00            
ATOM   3704  R2  CHO   563     195.046  11.703  23.552  1.00  0.00            
ATOM   3705  R3  CHO   563     196.496  10.453  25.452  1.00  0.00            
ATOM   3706  R4  CHO   563     193.896  11.053  26.752  1.00  0.00            
ATOM   3707  R5  CHO   563     195.896  11.553  27.502  1.00  0.00            
ATOM   3708  C1  CHO   563     194.596   9.453  30.402  1.00  0.00           C
ATOM   3709  C2  CHO   563     194.246  12.053  33.902  1.00  0.00           C
ATOM   3710  ROH CHO   564      40.796  26.503  23.302  1.00  0.00            
ATOM   3711  R1  CHO   564      39.396  26.203  25.752  1.00  0.00            
ATOM   3712  R2  CHO   564      40.146  24.403  27.702  1.00  0.00            
ATOM   3713  R3  CHO   564      40.196  26.603  29.302  1.00  0.00            
ATOM   3714  R4  CHO   564      40.946  24.353  31.052  1.00  0.00            
ATOM   3715  R5  CHO   564      39.396  25.803  31.402  1.00  0.00            
ATOM   3716  C1  CHO   564      41.496  26.403  34.502  1.00  0.00           C
ATOM   3717  C2  CHO   564      43.296  23.603  37.202  1.00  0.00           C
ATOM   3718  ROH CHO   565      93.546 199.103  41.302  1.00  0.00            
ATOM   3719  R1  CHO   565      91.596 197.703  39.852  1.00  0.00            
ATOM   3720  R2  CHO   565      89.296 198.953  38.902  1.00  0.00            
ATOM   3721  R3  CHO   565      90.146 197.903  36.502  1.00  0.00            
ATOM   3722  R4  CHO   565      87.746 199.453  35.852  1.00  0.00            
ATOM   3723  R5  CHO   565      88.146 197.403  35.352  1.00  0.00            
ATOM   3724  C1  CHO   565      87.646 198.853  31.852  1.00  0.00           C
ATOM   3725  C2  CHO   565      84.246 200.453  29.802  1.00  0.00           C
ATOM   3726  ROH CHO   566      48.146 171.903  28.152  1.00  0.00            
ATOM   3727  R1  CHO   566      48.846 170.553  30.552  1.00  0.00            
ATOM   3728  R2  CHO   566      49.596 171.853  32.852  1.00  0.00            
ATOM   3729  R3  CHO   566      47.596 170.353  33.952  1.00  0.00            
ATOM   3730  R4  CHO   566      48.596 171.953  36.152  1.00  0.00            
ATOM   3731  R5  CHO   566      48.396 169.803  36.102  1.00  0.00            
ATOM   3732  C1  CHO   566      46.146 170.603  39.102  1.00  0.00           C
ATOM   3733  C2  CHO   566      43.946 168.753  41.502  1.00  0.00           C
ATOM   3734  ROH CHO   567      35.346 172.403  33.452  1.00  0.00            
ATOM   3735  R1  CHO   567      35.446 170.803  35.802  1.00  0.00            
ATOM   3736  R2  CHO   567      34.346 171.553  38.202  1.00  0.00            
ATOM   3737  R3  CHO   567      33.096 169.153  38.002  1.00  0.00            
ATOM   3738  R4  CHO   567      33.696 169.453  40.852  1.00  0.00            
ATOM   3739  R5  CHO   567      34.246 167.803  39.602  1.00  0.00            
ATOM   3740  C1  CHO   567      32.196 166.003  42.252  1.00  0.00           C
ATOM   3741  C2  CHO   567      33.446 163.853  45.452  1.00  0.00           C
ATOM   3742  ROH CHO   568     141.946 158.053  45.552  1.00  0.00            
ATOM   3743  R1  CHO   568     143.096 156.803  43.302  1.00  0.00            
ATOM   3744  R2  CHO   568     142.046 154.453  42.252  1.00  0.00            
ATOM   3745  R3  CHO   568     142.046 155.953  39.952  1.00  0.00            
ATOM   3746  R4  CHO   568     141.696 153.153  39.052  1.00  0.00            
ATOM   3747  R5  CHO   568     143.196 154.553  38.352  1.00  0.00            
ATOM   3748  C1  CHO   568     141.446 153.803  35.052  1.00  0.00           C
ATOM   3749  C2  CHO   568     144.846 154.403  32.102  1.00  0.00           C
ATOM   3750  ROH CHO   569      45.546 194.853  49.702  1.00  0.00            
ATOM   3751  R1  CHO   569      47.746 196.453  48.902  1.00  0.00            
ATOM   3752  R2  CHO   569      47.846 197.753  46.452  1.00  0.00            
ATOM   3753  R3  CHO   569      48.296 199.953  47.952  1.00  0.00            
ATOM   3754  R4  CHO   569      49.096 200.753  45.252  1.00  0.00            
ATOM   3755  R5  CHO   569      50.346 200.853  47.052  1.00  0.00            
ATOM   3756  C1  CHO   569      50.296 204.553  46.002  1.00  0.00           C
ATOM   3757  C2  CHO   569      51.146 208.003  44.402  1.00  0.00           C
ATOM   3758  ROH CHO   570      71.046  92.703  33.902  1.00  0.00            
ATOM   3759  R1  CHO   570      72.746  90.953  32.402  1.00  0.00            
ATOM   3760  R2  CHO   570      72.996  88.303  33.052  1.00  0.00            
ATOM   3761  R3  CHO   570      72.296  87.953  30.452  1.00  0.00            
ATOM   3762  R4  CHO   570      74.246  85.803  31.002  1.00  0.00            
ATOM   3763  R5  CHO   570      74.346  87.253  29.352  1.00  0.00            
ATOM   3764  C1  CHO   570      74.246  84.003  27.352  1.00  0.00           C
ATOM   3765  C2  CHO   570      73.646  80.903  24.052  1.00  0.00           C
ATOM   3766  ROH CHO   571      48.146  11.003  44.102  1.00  0.00            
ATOM   3767  R1  CHO   571      49.396  12.553  46.152  1.00  0.00            
ATOM   3768  R2  CHO   571      47.996  13.553  48.302  1.00  0.00            
ATOM   3769  R3  CHO   571      49.846  12.253  49.752  1.00  0.00            
ATOM   3770  R4  CHO   571      49.396  14.703  51.252  1.00  0.00            
ATOM   3771  R5  CHO   571      51.296  13.953  50.552  1.00  0.00            
ATOM   3772  C1  CHO   571      51.946  14.103  54.302  1.00  0.00           C
ATOM   3773  C2  CHO   571      53.596  17.053  53.452  1.00  0.00           C
ATOM   3774  ROH CHO   572      45.146 200.103  41.402  1.00  0.00            
ATOM   3775  R1  CHO   572      43.196 198.403  42.552  1.00  0.00            
ATOM   3776  R2  CHO   572      43.146 197.803  45.252  1.00  0.00            
ATOM   3777  R3  CHO   572      40.596 198.753  45.152  1.00  0.00            
ATOM   3778  R4  CHO   572      40.696 197.153  47.602  1.00  0.00            
ATOM   3779  R5  CHO   572      39.296 196.953  45.952  1.00  0.00            
ATOM   3780  C1  CHO   572      36.846 197.703  48.852  1.00  0.00           C
ATOM   3781  C2  CHO   572      34.696 198.703  52.352  1.00  0.00           C
ATOM   3782  ROH CHO   573     218.296  26.953  33.402  1.00  0.00            
ATOM   3783  R1  CHO   573     218.496  29.203  31.752  1.00  0.00            
ATOM   3784  R2  CHO   573     216.796  31.403  31.952  1.00  0.00            
ATOM   3785  R3  CHO   573     219.146  32.803  32.152  1.00  0.00            
ATOM   3786  R4  CHO   573     217.096  34.853  31.652  1.00  0.00            
ATOM   3787  R5  CHO   573     218.946  34.553  30.552  1.00  0.00            
ATOM   3788  C1  CHO   573     219.496  38.103  31.702  1.00  0.00           C
ATOM   3789  C2  CHO   573     217.246  40.803  29.752  1.00  0.00           C
ATOM   3790  ROH CHO   574     134.996  55.653  34.752  1.00  0.00            
ATOM   3791  R1  CHO   574     132.396  55.453  33.702  1.00  0.00            
ATOM   3792  R2  CHO   574     130.696  53.353  34.352  1.00  0.00            
ATOM   3793  R3  CHO   574     128.996  55.353  35.052  1.00  0.00            
ATOM   3794  R4  CHO   574     127.396  52.903  35.302  1.00  0.00            
ATOM   3795  R5  CHO   574     126.896  54.703  34.152  1.00  0.00            
ATOM   3796  C1  CHO   574     123.896  54.553  36.502  1.00  0.00           C
ATOM   3797  C2  CHO   574     122.196  52.053  35.902  1.00  0.00           C
ATOM   3798  ROH CHO   575      77.596 130.853  34.802  1.00  0.00            
ATOM   3799  R1  CHO   575      76.746 131.153  37.452  1.00  0.00            
ATOM   3800  R2  CHO   575      77.596 129.503  39.502  1.00  0.00            
ATOM   3801  R3  CHO   575      78.296 131.853  40.702  1.00  0.00            
ATOM   3802  R4  CHO   575      78.196 129.903  42.902  1.00  0.00            
ATOM   3803  R5  CHO   575      77.146 131.853  42.752  1.00  0.00            
ATOM   3804  C1  CHO   575      79.196 132.353  45.952  1.00  0.00           C
ATOM   3805  C2  CHO   575      80.096 131.553  49.702  1.00  0.00           C
ATOM   3806  ROH CHO   576     121.596 156.453  42.702  1.00  0.00            
ATOM   3807  R1  CHO   576     122.346 153.753  42.352  1.00  0.00            
ATOM   3808  R2  CHO   576     124.146 152.953  40.402  1.00  0.00            
ATOM   3809  R3  CHO   576     125.446 151.803  42.502  1.00  0.00            
ATOM   3810  R4  CHO   576     126.046 150.053  40.202  1.00  0.00            
ATOM   3811  R5  CHO   576     125.246 149.453  42.152  1.00  0.00            
ATOM   3812  C1  CHO   576     128.396 147.353  42.102  1.00  0.00           C
ATOM   3813  C2  CHO   576     130.846 146.603  44.702  1.00  0.00           C
ATOM   3814  ROH CHO   577     220.046  65.203  34.702  1.00  0.00            
ATOM   3815  R1  CHO   577     220.846  64.253  37.252  1.00  0.00            
ATOM   3816  R2  CHO   577     220.196  65.553  39.602  1.00  0.00            
ATOM   3817  R3  CHO   577     219.196  63.153  40.302  1.00  0.00            
ATOM   3818  R4  CHO   577     219.046  64.703  42.752  1.00  0.00            
ATOM   3819  R5  CHO   577     219.996  62.753  42.552  1.00  0.00            
ATOM   3820  C1  CHO   577     217.446  61.953  45.252  1.00  0.00           C
ATOM   3821  C2  CHO   577     217.946  62.803  48.052  1.00  0.00           C
ATOM   3822  ROH CHO   578      37.146  47.253  20.402  1.00  0.00            
ATOM   3823  R1  CHO   578      35.846  45.703  22.352  1.00  0.00            
ATOM   3824  R2  CHO   578      35.346  43.003  22.002  1.00  0.00            
ATOM   3825  R3  CHO   578      36.646  42.803  24.402  1.00  0.00            
ATOM   3826  R4  CHO   578      34.546  40.703  24.452  1.00  0.00            
ATOM   3827  R5  CHO   578      34.896  42.253  25.952  1.00  0.00            
ATOM   3828  C1  CHO   578      35.296  39.153  28.152  1.00  0.00           C
ATOM   3829  C2  CHO   578      31.196  35.953  28.502  1.00  0.00           C
ATOM   3830  ROH CHO   579      33.346 126.053  34.602  1.00  0.00            
ATOM   3831  R1  CHO   579      35.846 127.153  35.252  1.00  0.00            
ATOM   3832  R2  CHO   579      36.146 129.503  36.702  1.00  0.00            
ATOM   3833  R3  CHO   579      37.696 127.953  38.302  1.00  0.00            
ATOM   3834  R4  CHO   579      38.996 130.553  38.302  1.00  0.00            
ATOM   3835  R5  CHO   579      39.946 128.653  37.802  1.00  0.00            
ATOM   3836  C1  CHO   579      42.146 129.753  40.752  1.00  0.00           C
ATOM   3837  C2  CHO   579      46.196 129.703  41.502  1.00  0.00           C
ATOM   3838  ROH CHO   580      86.546 185.853  43.852  1.00  0.00            
ATOM   3839  R1  CHO   580      84.596 187.203  42.302  1.00  0.00            
ATOM   3840  R2  CHO   580      83.496 189.603  43.102  1.00  0.00            
ATOM   3841  R3  CHO   580      84.346 190.453  40.652  1.00  0.00            
ATOM   3842  R4  CHO   580      81.996 192.153  41.202  1.00  0.00            
ATOM   3843  R5  CHO   580      82.346 190.953  39.402  1.00  0.00            
ATOM   3844  C1  CHO   580      81.946 194.403  37.852  1.00  0.00           C
ATOM   3845  C2  CHO   580      77.896 196.453  36.202  1.00  0.00           C
ATOM   3846  ROH CHO   581      71.196 136.853  33.252  1.00  0.00            
ATOM   3847  R1  CHO   581      71.846 138.853  35.152  1.00  0.00            
ATOM   3848  R2  CHO   581      73.696 140.803  34.652  1.00  0.00            
ATOM   3849  R3  CHO   581      71.646 142.453  35.352  1.00  0.00            
ATOM   3850  R4  CHO   581      74.046 144.003  35.902  1.00  0.00            
ATOM   3851  R5  CHO   581      72.396 143.603  37.302  1.00  0.00            
ATOM   3852  C1  CHO   581      72.296 147.403  37.302  1.00  0.00           C
ATOM   3853  C2  CHO   581      74.446 149.303  37.652  1.00  0.00           C
ATOM   3854  ROH CHO   582     162.946 162.553  20.952  1.00  0.00            
ATOM   3855  R1  CHO   582     163.196 161.903  23.702  1.00  0.00            
ATOM   3856  R2  CHO   582     165.246 162.853  25.302  1.00  0.00            
ATOM   3857  R3  CHO   582     163.196 163.703  26.852  1.00  0.00            
ATOM   3858  R4  CHO   582     165.296 162.953  28.752  1.00  0.00            
ATOM   3859  R5  CHO   582     163.246 162.253  28.752  1.00  0.00            
ATOM   3860  C1  CHO   582     163.446 163.803  32.202  1.00  0.00           C
ATOM   3861  C2  CHO   582     165.446 161.153  34.502  1.00  0.00           C
ATOM   3862  ROH CHO   583      89.746   7.153  29.502  1.00  0.00            
ATOM   3863  R1  CHO   583      91.796   5.703  30.802  1.00  0.00            
ATOM   3864  R2  CHO   583      92.196   5.853  33.502  1.00  0.00            
ATOM   3865  R3  CHO   583      91.946   3.153  33.352  1.00  0.00            
ATOM   3866  R4  CHO   583      93.796   3.653  35.602  1.00  0.00            
ATOM   3867  R5  CHO   583      94.146   2.353  33.902  1.00  0.00            
ATOM   3868  C1  CHO   583      94.496  -0.197  36.702  1.00  0.00           C
ATOM   3869  C2  CHO   583      97.946  -2.397  35.302  1.00  0.00           C
ATOM   3870  ROH CHO   584      61.946  59.153  31.752  1.00  0.00            
ATOM   3871  R1  CHO   584      60.696  60.203  29.452  1.00  0.00            
ATOM   3872  R2  CHO   584      61.446  59.503  26.902  1.00  0.00            
ATOM   3873  R3  CHO   584      58.796  58.953  26.652  1.00  0.00            
ATOM   3874  R4  CHO   584      59.796  59.153  23.902  1.00  0.00            
ATOM   3875  R5  CHO   584      58.096  60.203  24.752  1.00  0.00            
ATOM   3876  C1  CHO   584      56.346  58.403  21.902  1.00  0.00           C
ATOM   3877  C2  CHO   584      59.296  60.253  18.102  1.00  0.00           C
ATOM   3878  ROH CHO   585     153.096  75.603  35.552  1.00  0.00            
ATOM   3879  R1  CHO   585     154.096  78.253  35.402  1.00  0.00            
ATOM   3880  R2  CHO   585     152.446  80.403  34.902  1.00  0.00            
ATOM   3881  R3  CHO   585     153.496  81.353  37.202  1.00  0.00            
ATOM   3882  R4  CHO   585     152.946  83.753  35.602  1.00  0.00            
ATOM   3883  R5  CHO   585     154.846  83.203  36.552  1.00  0.00            
ATOM   3884  C1  CHO   585     154.196  86.603  38.252  1.00  0.00           C
ATOM   3885  C2  CHO   585     152.396  89.803  37.752  1.00  0.00           C
ATOM   3886  ROH CHO   586      35.446 206.403  34.702  1.00  0.00            
ATOM   3887  R1  CHO   586      33.146 207.503  33.452  1.00  0.00            
ATOM   3888  R2  CHO   586      30.646 207.503  34.652  1.00  0.00            
ATOM   3889  R3  CHO   586      30.746 210.153  34.152  1.00  0.00            
ATOM   3890  R4  CHO   586      28.146 209.753  35.452  1.00  0.00            
ATOM   3891  R5  CHO   586      28.546 210.753  33.552  1.00  0.00            
ATOM   3892  C1  CHO   586      26.796 213.553  35.452  1.00  0.00           C
ATOM   3893  C2  CHO   586      25.046 213.853  37.752  1.00  0.00           C
ATOM   3894  ROH CHO   587      67.546 137.603  36.552  1.00  0.00            
ATOM   3895  R1  CHO   587      67.596 140.453  36.402  1.00  0.00            
ATOM   3896  R2  CHO   587      65.746 142.053  37.652  1.00  0.00            
ATOM   3897  R3  CHO   587      67.896 143.203  38.802  1.00  0.00            
ATOM   3898  R4  CHO   587      65.946 145.353  38.702  1.00  0.00            
ATOM   3899  R5  CHO   587      67.946 145.403  37.902  1.00  0.00            
ATOM   3900  C1  CHO   587      68.096 148.303  40.402  1.00  0.00           C
ATOM   3901  C2  CHO   587      64.446 149.303  42.652  1.00  0.00           C
ATOM   3902  ROH CHO   588     133.846  34.103  43.102  1.00  0.00            
ATOM   3903  R1  CHO   588     132.396  36.053  41.702  1.00  0.00            
ATOM   3904  R2  CHO   588     131.746  38.503  42.802  1.00  0.00            
ATOM   3905  R3  CHO   588     132.946  39.453  40.552  1.00  0.00            
ATOM   3906  R4  CHO   588     131.696  41.803  41.802  1.00  0.00            
ATOM   3907  R5  CHO   588     131.446  41.103  39.752  1.00  0.00            
ATOM   3908  C1  CHO   588     132.796  44.653  39.102  1.00  0.00           C
ATOM   3909  C2  CHO   588     133.896  47.653  40.552  1.00  0.00           C
ATOM   3910  ROH CHO   589      29.746 197.803  41.352  1.00  0.00            
ATOM   3911  R1  CHO   589      26.946 197.603  41.752  1.00  0.00            
ATOM   3912  R2  CHO   589      25.246 199.653  41.102  1.00  0.00            
ATOM   3913  R3  CHO   589      23.996 197.753  39.652  1.00  0.00            
ATOM   3914  R4  CHO   589      21.796 199.253  40.852  1.00  0.00            
ATOM   3915  R5  CHO   589      22.096 197.103  40.952  1.00  0.00            
ATOM   3916  C1  CHO   589      18.646 197.253  39.352  1.00  0.00           C
ATOM   3917  C2  CHO   589      15.346 198.753  38.452  1.00  0.00           C
ATOM   3918  ROH CHO   590     117.196  83.303  36.352  1.00  0.00            
ATOM   3919  R1  CHO   590     119.646  84.203  37.552  1.00  0.00            
ATOM   3920  R2  CHO   590     121.946  82.703  37.552  1.00  0.00            
ATOM   3921  R3  CHO   590     123.046  84.903  36.452  1.00  0.00            
ATOM   3922  R4  CHO   590     125.246  83.553  37.752  1.00  0.00            
ATOM   3923  R5  CHO   590     124.646  85.653  38.002  1.00  0.00            
ATOM   3924  C1  CHO   590     128.246  86.153  36.852  1.00  0.00           C
ATOM   3925  C2  CHO   590     129.346  88.153  40.102  1.00  0.00           C
ATOM   3926  ROH CHO   591     160.846 126.603  44.902  1.00  0.00            
ATOM   3927  R1  CHO   591     158.296 126.653  43.702  1.00  0.00            
ATOM   3928  R2  CHO   591     156.896 128.953  43.152  1.00  0.00            
ATOM   3929  R3  CHO   591     156.796 127.903  40.652  1.00  0.00            
ATOM   3930  R4  CHO   591     154.996 130.203  40.602  1.00  0.00            
ATOM   3931  R5  CHO   591     154.496 128.153  40.002  1.00  0.00            
ATOM   3932  C1  CHO   591     153.746 130.003  36.702  1.00  0.00           C
ATOM   3933  C2  CHO   591     150.496 131.253  34.552  1.00  0.00           C
ATOM   3934  ROH CHO   592      47.896  91.853  37.602  1.00  0.00            
ATOM   3935  R1  CHO   592      48.096  93.403  35.252  1.00  0.00            
ATOM   3936  R2  CHO   592      45.996  94.753  34.152  1.00  0.00            
ATOM   3937  R3  CHO   592      47.696  96.853  34.252  1.00  0.00            
ATOM   3938  R4  CHO   592      45.996  97.453  31.952  1.00  0.00            
ATOM   3939  R5  CHO   592      48.196  97.403  31.952  1.00  0.00            
ATOM   3940  C1  CHO   592      47.646 100.953  30.802  1.00  0.00           C
ATOM   3941  C2  CHO   592      46.296 103.203  27.102  1.00  0.00           C
ATOM   3942  ROH CHO   593      24.646 119.103  38.802  1.00  0.00            
ATOM   3943  R1  CHO   593      24.696 118.503  36.052  1.00  0.00            
ATOM   3944  R2  CHO   593      26.996 117.903  34.652  1.00  0.00            
ATOM   3945  R3  CHO   593      25.646 115.653  34.002  1.00  0.00            
ATOM   3946  R4  CHO   593      26.946 116.503  31.502  1.00  0.00            
ATOM   3947  R5  CHO   593      24.796 116.103  31.802  1.00  0.00            
ATOM   3948  C1  CHO   593      25.596 113.603  29.002  1.00  0.00           C
ATOM   3949  C2  CHO   593      24.946 115.853  26.252  1.00  0.00           C
ATOM   3950  ROH CHO   594      35.446 188.703  51.102  1.00  0.00            
ATOM   3951  R1  CHO   594      35.446 188.103  48.352  1.00  0.00            
ATOM   3952  R2  CHO   594      36.996 186.053  47.252  1.00  0.00            
ATOM   3953  R3  CHO   594      34.596 185.203  46.252  1.00  0.00            
ATOM   3954  R4  CHO   594      36.596 184.303  44.302  1.00  0.00            
ATOM   3955  R5  CHO   594      34.846 185.503  43.852  1.00  0.00            
ATOM   3956  C1  CHO   594      34.146 182.503  41.652  1.00  0.00           C
ATOM   3957  C2  CHO   594      31.696 180.653  39.152  1.00  0.00           C
ATOM   3958  ROH CHO   595      57.196 195.903  34.752  1.00  0.00            
ATOM   3959  R1  CHO   595      55.996 193.853  36.252  1.00  0.00            
ATOM   3960  R2  CHO   595      57.096 192.853  38.602  1.00  0.00            
ATOM   3961  R3  CHO   595      54.696 193.453  39.602  1.00  0.00            
ATOM   3962  R4  CHO   595      55.746 191.403  41.402  1.00  0.00            
ATOM   3963  R5  CHO   595      53.846 191.353  40.352  1.00  0.00            
ATOM   3964  C1  CHO   595      52.646 191.053  44.002  1.00  0.00           C
ATOM   3965  C2  CHO   595      50.246 188.153  45.002  1.00  0.00           C
ATOM   3966  ROH CHO   596     202.046  38.953  29.052  1.00  0.00            
ATOM   3967  R1  CHO   596     204.296  39.553  30.602  1.00  0.00            
ATOM   3968  R2  CHO   596     204.746  42.003  31.702  1.00  0.00            
ATOM   3969  R3  CHO   596     204.946  40.603  34.052  1.00  0.00            
ATOM   3970  R4  CHO   596     205.696  43.353  34.752  1.00  0.00            
ATOM   3971  R5  CHO   596     206.846  41.553  35.152  1.00  0.00            
ATOM   3972  C1  CHO   596     206.446  42.803  38.702  1.00  0.00           C
ATOM   3973  C2  CHO   596     208.696  44.253  42.002  1.00  0.00           C
ATOM   3974  ROH CHO   597      16.646  75.703  47.902  1.00  0.00            
ATOM   3975  R1  CHO   597      15.296  75.653  45.452  1.00  0.00            
ATOM   3976  R2  CHO   597      12.996  77.153  45.002  1.00  0.00            
ATOM   3977  R3  CHO   597      14.396  78.103  42.852  1.00  0.00            
ATOM   3978  R4  CHO   597      11.646  78.003  41.952  1.00  0.00            
ATOM   3979  R5  CHO   597      13.346  77.103  40.952  1.00  0.00            
ATOM   3980  C1  CHO   597      12.196  79.353  38.152  1.00  0.00           C
ATOM   3981  C2  CHO   597      11.696  79.253  34.202  1.00  0.00           C
ATOM   3982  ROH CHO   598      49.746  15.653  37.052  1.00  0.00            
ATOM   3983  R1  CHO   598      50.796  17.653  38.802  1.00  0.00            
ATOM   3984  R2  CHO   598      53.446  17.753  39.452  1.00  0.00            
ATOM   3985  R3  CHO   598      53.196  20.353  38.602  1.00  0.00            
ATOM   3986  R4  CHO   598      55.246  20.453  40.752  1.00  0.00            
ATOM   3987  R5  CHO   598      53.396  21.653  40.602  1.00  0.00            
ATOM   3988  C1  CHO   598      55.996  24.403  40.702  1.00  0.00           C
ATOM   3989  C2  CHO   598      55.146  27.503  42.852  1.00  0.00           C
ATOM   3990  ROH CHO   599     137.246 116.503  49.852  1.00  0.00            
ATOM   3991  R1  CHO   599     138.246 116.453  47.202  1.00  0.00            
ATOM   3992  R2  CHO   599     139.096 114.153  45.952  1.00  0.00            
ATOM   3993  R3  CHO   599     137.346 114.903  44.052  1.00  0.00            
ATOM   3994  R4  CHO   599     139.546 113.703  42.552  1.00  0.00            
ATOM   3995  R5  CHO   599     138.696 115.703  42.252  1.00  0.00            
ATOM   3996  C1  CHO   599     138.196 114.153  38.802  1.00  0.00           C
ATOM   3997  C2  CHO   599     138.746 114.953  34.452  1.00  0.00           C
ATOM   3998  ROH CHO   600      91.846  50.253  35.152  1.00  0.00            
ATOM   3999  R1  CHO   600      92.696  48.303  37.002  1.00  0.00            
ATOM   4000  R2  CHO   600      93.796  45.903  36.252  1.00  0.00            
ATOM   4001  R3  CHO   600      95.846  46.703  37.852  1.00  0.00            
ATOM   4002  R4  CHO   600      96.396  43.853  37.252  1.00  0.00            
ATOM   4003  R5  CHO   600      96.246  44.753  39.252  1.00  0.00            
ATOM   4004  C1  CHO   600      99.796  43.403  39.402  1.00  0.00           C
ATOM   4005  C2  CHO   600     100.296  42.303  42.402  1.00  0.00           C
ATOM   4006  ROH CHO   601       9.646 112.653  30.402  1.00  0.00            
ATOM   4007  R1  CHO   601       7.546 111.303  31.752  1.00  0.00            
ATOM   4008  R2  CHO   601       7.896 109.003  33.202  1.00  0.00            
ATOM   4009  R3  CHO   601       6.646 110.453  35.152  1.00  0.00            
ATOM   4010  R4  CHO   601       6.046 107.653  35.802  1.00  0.00            
ATOM   4011  R5  CHO   601       4.596 109.253  35.552  1.00  0.00            
ATOM   4012  C1  CHO   601       3.846 108.203  39.152  1.00  0.00           C
ATOM   4013  C2  CHO   601       2.796 106.253  42.252  1.00  0.00           C
ATOM   4014  ROH CHO   602      91.546 211.553  48.502  1.00  0.00            
ATOM   4015  R1  CHO   602      90.996 210.203  46.052  1.00  0.00            
ATOM   4016  R2  CHO   602      91.346 211.403  43.602  1.00  0.00            
ATOM   4017  R3  CHO   602      92.896 209.203  43.102  1.00  0.00            
ATOM   4018  R4  CHO   602      92.546 210.503  40.502  1.00  0.00            
ATOM   4019  R5  CHO   602      92.146 208.453  41.002  1.00  0.00            
ATOM   4020  C1  CHO   602      94.746 207.953  38.252  1.00  0.00           C
ATOM   4021  C2  CHO   602      96.546 207.203  34.752  1.00  0.00           C
ATOM   4022  ROH CHO   603      72.096 119.503  37.252  1.00  0.00            
ATOM   4023  R1  CHO   603      74.146 121.053  36.052  1.00  0.00            
ATOM   4024  R2  CHO   603      74.196 123.803  36.302  1.00  0.00            
ATOM   4025  R3  CHO   603      76.746 123.353  37.202  1.00  0.00            
ATOM   4026  R4  CHO   603      76.796 126.103  36.152  1.00  0.00            
ATOM   4027  R5  CHO   603      78.146 124.453  35.602  1.00  0.00            
ATOM   4028  C1  CHO   603      80.696 126.953  36.902  1.00  0.00           C
ATOM   4029  C2  CHO   603      83.246 128.803  34.652  1.00  0.00           C
ATOM   4030  ROH CHO   604     213.446 228.203  28.352  1.00  0.00            
ATOM   4031  R1  CHO   604     212.846 226.753  30.652  1.00  0.00            
ATOM   4032  R2  CHO   604     210.346 225.803  31.252  1.00  0.00            
ATOM   4033  R3  CHO   604     211.596 223.403  31.452  1.00  0.00            
ATOM   4034  R4  CHO   604     208.946 222.953  32.602  1.00  0.00            
ATOM   4035  R5  CHO   604     210.896 222.503  33.552  1.00  0.00            
ATOM   4036  C1  CHO   604     209.346 219.053  33.602  1.00  0.00           C
ATOM   4037  C2  CHO   604     209.046 215.353  33.452  1.00  0.00           C
ATOM   4038  ROH CHO   605      76.796 221.103  41.302  1.00  0.00            
ATOM   4039  R1  CHO   605      74.496 222.003  42.702  1.00  0.00            
ATOM   4040  R2  CHO   605      72.196 222.853  41.402  1.00  0.00            
ATOM   4041  R3  CHO   605      71.046 221.003  43.002  1.00  0.00            
ATOM   4042  R4  CHO   605      68.846 222.753  42.152  1.00  0.00            
ATOM   4043  R5  CHO   605      69.346 222.253  44.202  1.00  0.00            
ATOM   4044  C1  CHO   605      65.746 220.953  44.102  1.00  0.00           C
ATOM   4045  C2  CHO   605      62.446 221.003  46.752  1.00  0.00           C
ATOM   4046  ROH CHO   606     196.796  35.003  33.302  1.00  0.00            
ATOM   4047  R1  CHO   606     197.996  32.703  34.352  1.00  0.00            
ATOM   4048  R2  CHO   606     198.096  32.153  37.052  1.00  0.00            
ATOM   4049  R3  CHO   606     196.896  29.853  36.352  1.00  0.00            
ATOM   4050  R4  CHO   606     198.146  29.253  38.902  1.00  0.00            
ATOM   4051  R5  CHO   606     198.396  28.153  37.052  1.00  0.00            
ATOM   4052  C1  CHO   606     197.096  25.353  39.302  1.00  0.00           C
ATOM   4053  C2  CHO   606     199.996  23.103  38.602  1.00  0.00           C
ATOM   4054  ROH CHO   607      36.996  10.553  29.052  1.00  0.00            
ATOM   4055  R1  CHO   607      38.896  10.203  31.102  1.00  0.00            
ATOM   4056  R2  CHO   607      41.146   8.603  30.802  1.00  0.00            
ATOM   4057  R3  CHO   607      42.496  10.853  31.552  1.00  0.00            
ATOM   4058  R4  CHO   607      44.446   8.703  31.852  1.00  0.00            
ATOM   4059  R5  CHO   607      43.846  10.153  33.352  1.00  0.00            
ATOM   4060  C1  CHO   607      47.596  10.903  33.152  1.00  0.00           C
ATOM   4061  C2  CHO   607      50.446  12.303  33.002  1.00  0.00           C
ATOM   4062  ROH CHO   608     158.446  53.803  32.602  1.00  0.00            
ATOM   4063  R1  CHO   608     159.896  56.053  31.702  1.00  0.00            
ATOM   4064  R2  CHO   608     160.396  56.503  29.002  1.00  0.00            
ATOM   4065  R3  CHO   608     159.196  58.903  29.502  1.00  0.00            
ATOM   4066  R4  CHO   608     160.696  59.303  27.052  1.00  0.00            
ATOM   4067  R5  CHO   608     160.846  60.553  28.852  1.00  0.00            
ATOM   4068  C1  CHO   608     159.746  63.203  26.352  1.00  0.00           C
ATOM   4069  C2  CHO   608     157.746  63.403  23.702  1.00  0.00           C
ATOM   4070  ROH CHO   609     222.996 195.653  46.802  1.00  0.00            
ATOM   4071  R1  CHO   609     221.446 194.653  44.652  1.00  0.00            
ATOM   4072  R2  CHO   609     221.496 192.003  43.902  1.00  0.00            
ATOM   4073  R3  CHO   609     218.796 192.153  44.302  1.00  0.00            
ATOM   4074  R4  CHO   609     219.146 190.303  42.052  1.00  0.00            
ATOM   4075  R5  CHO   609     217.896 192.053  42.052  1.00  0.00            
ATOM   4076  C1  CHO   609     215.246 189.453  41.352  1.00  0.00           C
ATOM   4077  C2  CHO   609     216.946 187.353  38.252  1.00  0.00           C
ATOM   4078  ROH CHO   610      53.046  80.853  35.002  1.00  0.00            
ATOM   4079  R1  CHO   610      51.596  80.403  37.352  1.00  0.00            
ATOM   4080  R2  CHO   610      50.096  78.103  37.802  1.00  0.00            
ATOM   4081  R3  CHO   610      51.596  78.003  40.102  1.00  0.00            
ATOM   4082  R4  CHO   610      50.246  75.403  39.902  1.00  0.00            
ATOM   4083  R5  CHO   610      50.246  76.753  41.652  1.00  0.00            
ATOM   4084  C1  CHO   610      51.746  73.653  43.252  1.00  0.00           C
ATOM   4085  C2  CHO   610      47.696  71.153  43.952  1.00  0.00           C
ATOM   4086  ROH CHO   611      41.996 212.253  30.352  1.00  0.00            
ATOM   4087  R1  CHO   611      42.896 213.303  32.802  1.00  0.00            
ATOM   4088  R2  CHO   611      45.096 212.303  34.102  1.00  0.00            
ATOM   4089  R3  CHO   611      45.946 214.903  34.002  1.00  0.00            
ATOM   4090  R4  CHO   611      46.646 214.003  36.752  1.00  0.00            
ATOM   4091  R5  CHO   611      45.496 215.753  36.202  1.00  0.00            
ATOM   4092  C1  CHO   611      48.296 217.403  38.152  1.00  0.00           C
ATOM   4093  C2  CHO   611      48.046 217.953  41.952  1.00  0.00           C
ATOM   4094  ROH CHO   612     105.046 171.003  43.352  1.00  0.00            
ATOM   4095  R1  CHO   612     106.696 173.303  43.402  1.00  0.00            
ATOM   4096  R2  CHO   612     109.296 173.303  44.402  1.00  0.00            
ATOM   4097  R3  CHO   612     109.896 174.353  41.952  1.00  0.00            
ATOM   4098  R4  CHO   612     111.996 175.353  43.752  1.00  0.00            
ATOM   4099  R5  CHO   612     110.696 176.553  42.452  1.00  0.00            
ATOM   4100  C1  CHO   612     114.096 177.553  41.052  1.00  0.00           C
ATOM   4101  C2  CHO   612     116.796 179.103  41.552  1.00  0.00           C
ATOM   4102  ROH CHO   613      89.946 169.403  42.152  1.00  0.00            
ATOM   4103  R1  CHO   613      91.496 167.803  40.452  1.00  0.00            
ATOM   4104  R2  CHO   613      93.696 168.703  39.102  1.00  0.00            
ATOM   4105  R3  CHO   613      94.896 166.553  40.302  1.00  0.00            
ATOM   4106  R4  CHO   613      96.746 167.353  38.202  1.00  0.00            
ATOM   4107  R5  CHO   613      95.946 165.403  38.502  1.00  0.00            
ATOM   4108  C1  CHO   613      99.646 164.603  38.802  1.00  0.00           C
ATOM   4109  C2  CHO   613     102.746 162.753  37.952  1.00  0.00           C
ATOM   4110  ROH CHO   614      58.046  42.103  34.302  1.00  0.00            
ATOM   4111  R1  CHO   614      57.796  43.303  36.852  1.00  0.00            
ATOM   4112  R2  CHO   614      56.846  41.903  39.052  1.00  0.00            
ATOM   4113  R3  CHO   614      59.146  42.703  40.152  1.00  0.00            
ATOM   4114  R4  CHO   614      57.546  41.703  42.402  1.00  0.00            
ATOM   4115  R5  CHO   614      58.496  43.653  42.252  1.00  0.00            
ATOM   4116  C1  CHO   614      60.196  42.353  45.452  1.00  0.00           C
ATOM   4117  C2  CHO   614      60.246  41.053  49.302  1.00  0.00           C
ATOM   4118  ROH CHO   615     152.096  30.303  24.102  1.00  0.00            
ATOM   4119  R1  CHO   615     152.846  32.303  25.952  1.00  0.00            
ATOM   4120  R2  CHO   615     154.996  33.953  25.602  1.00  0.00            
ATOM   4121  R3  CHO   615     153.196  35.953  25.952  1.00  0.00            
ATOM   4122  R4  CHO   615     155.746  37.203  26.602  1.00  0.00            
ATOM   4123  R5  CHO   615     153.946  37.203  27.852  1.00  0.00            
ATOM   4124  C1  CHO   615     154.446  40.953  27.452  1.00  0.00           C
ATOM   4125  C2  CHO   615     157.396  42.303  29.752  1.00  0.00           C
ATOM   4126  ROH CHO   616      29.646 108.203  39.952  1.00  0.00            
ATOM   4127  R1  CHO   616      29.096 110.253  41.802  1.00  0.00            
ATOM   4128  R2  CHO   616      30.196 110.353  44.352  1.00  0.00            
ATOM   4129  R3  CHO   616      30.946 112.853  43.602  1.00  0.00            
ATOM   4130  R4  CHO   616      29.896 113.153  46.302  1.00  0.00            
ATOM   4131  R5  CHO   616      29.296 114.253  44.502  1.00  0.00            
ATOM   4132  C1  CHO   616      30.396 117.153  46.702  1.00  0.00           C
ATOM   4133  C2  CHO   616      31.646 121.853  46.802  1.00  0.00           C
ATOM   4134  ROH CHO   617     153.646  50.003  29.652  1.00  0.00            
ATOM   4135  R1  CHO   617     152.896  50.153  26.902  1.00  0.00            
ATOM   4136  R2  CHO   617     153.846  52.153  25.252  1.00  0.00            
ATOM   4137  R3  CHO   617     154.596  50.053  23.702  1.00  0.00            
ATOM   4138  R4  CHO   617     154.246  52.303  21.802  1.00  0.00            
ATOM   4139  R5  CHO   617     153.346  50.303  21.702  1.00  0.00            
ATOM   4140  C1  CHO   617     155.246  50.403  18.352  1.00  0.00           C
ATOM   4141  C2  CHO   617     153.396  47.803  16.452  1.00  0.00           C
ATOM   4142  ROH CHO   618     107.446 159.453  39.502  1.00  0.00            
ATOM   4143  R1  CHO   618     105.046 159.103  41.002  1.00  0.00            
ATOM   4144  R2  CHO   618     103.096 157.303  40.302  1.00  0.00            
ATOM   4145  R3  CHO   618     103.446 156.453  42.852  1.00  0.00            
ATOM   4146  R4  CHO   618     100.896 155.253  41.952  1.00  0.00            
ATOM   4147  R5  CHO   618     101.196 156.453  43.752  1.00  0.00            
ATOM   4148  C1  CHO   618      99.896 153.253  45.352  1.00  0.00           C
ATOM   4149  C2  CHO   618      96.796 150.403  45.202  1.00  0.00           C
ATOM   4150  ROH CHO   619      41.596   7.303  37.102  1.00  0.00            
ATOM   4151  R1  CHO   619      40.396   9.303  35.502  1.00  0.00            
ATOM   4152  R2  CHO   619      38.396  10.953  36.402  1.00  0.00            
ATOM   4153  R3  CHO   619      40.046  12.953  35.552  1.00  0.00            
ATOM   4154  R4  CHO   619      37.396  14.103  35.402  1.00  0.00            
ATOM   4155  R5  CHO   619      38.846  14.003  33.802  1.00  0.00            
ATOM   4156  C1  CHO   619      38.346  17.803  34.002  1.00  0.00           C
ATOM   4157  C2  CHO   619      37.896  21.703  35.302  1.00  0.00           C
ATOM   4158  ROH CHO   620      93.946  15.853  46.852  1.00  0.00            
ATOM   4159  R1  CHO   620      94.446  15.403  44.102  1.00  0.00            
ATOM   4160  R2  CHO   620      92.846  16.453  42.102  1.00  0.00            
ATOM   4161  R3  CHO   620      95.196  17.453  41.202  1.00  0.00            
ATOM   4162  R4  CHO   620      93.196  18.353  39.202  1.00  0.00            
ATOM   4163  R5  CHO   620      95.046  17.253  38.802  1.00  0.00            
ATOM   4164  C1  CHO   620      95.596  20.403  36.702  1.00  0.00           C
ATOM   4165  C2  CHO   620      97.546  22.053  33.352  1.00  0.00           C
ATOM   4166  ROH CHO   621     221.846 114.203  36.952  1.00  0.00            
ATOM   4167  R1  CHO   621     219.746 115.553  35.502  1.00  0.00            
ATOM   4168  R2  CHO   621     217.546 114.203  34.552  1.00  0.00            
ATOM   4169  R3  CHO   621     216.196 116.053  35.952  1.00  0.00            
ATOM   4170  R4  CHO   621     214.296 115.103  33.952  1.00  0.00            
ATOM   4171  R5  CHO   621     214.846 117.153  34.302  1.00  0.00            
ATOM   4172  C1  CHO   621     211.096 117.403  34.952  1.00  0.00           C
ATOM   4173  C2  CHO   621     209.496 119.853  33.852  1.00  0.00           C
ATOM   4174  ROH CHO   622     194.846  45.053  25.002  1.00  0.00            
ATOM   4175  R1  CHO   622     195.696  43.303  22.902  1.00  0.00            
ATOM   4176  R2  CHO   622     194.346  43.053  20.552  1.00  0.00            
ATOM   4177  R3  CHO   622     196.746  43.653  19.452  1.00  0.00            
ATOM   4178  R4  CHO   622     195.446  41.953  17.452  1.00  0.00            
ATOM   4179  R5  CHO   622     197.396  41.653  18.302  1.00  0.00            
ATOM   4180  C1  CHO   622     198.346  41.903  14.602  1.00  0.00           C
ATOM   4181  C2  CHO   622     199.496  40.203  11.152  1.00  0.00           C
ATOM   4182  ROH CHO   623      12.746  70.903  28.702  1.00  0.00            
ATOM   4183  R1  CHO   623      11.346  71.803  31.002  1.00  0.00            
ATOM   4184  R2  CHO   623      10.596  74.453  31.352  1.00  0.00            
ATOM   4185  R3  CHO   623       8.096  73.353  31.702  1.00  0.00            
ATOM   4186  R4  CHO   623       7.796  76.153  32.502  1.00  0.00            
ATOM   4187  R5  CHO   623       7.296  74.403  33.702  1.00  0.00            
ATOM   4188  C1  CHO   623       3.896  76.153  33.552  1.00  0.00           C
ATOM   4189  C2  CHO   623       3.946  79.553  35.152  1.00  0.00           C
ATOM   4190  ROH CHO   624      84.046  60.703  26.602  1.00  0.00            
ATOM   4191  R1  CHO   624      86.346  59.203  27.202  1.00  0.00            
ATOM   4192  R2  CHO   624      88.396  58.853  25.352  1.00  0.00            
ATOM   4193  R3  CHO   624      89.946  59.853  27.352  1.00  0.00            
ATOM   4194  R4  CHO   624      91.796  58.303  25.702  1.00  0.00            
ATOM   4195  R5  CHO   624      91.496  58.103  27.852  1.00  0.00            
ATOM   4196  C1  CHO   624      95.196  58.903  27.802  1.00  0.00           C
ATOM   4197  C2  CHO   624      98.246  57.253  26.452  1.00  0.00           C
ATOM   4198  ROH CHO   625     154.246 188.303  28.952  1.00  0.00            
ATOM   4199  R1  CHO   625     156.046 190.203  30.002  1.00  0.00            
ATOM   4200  R2  CHO   625     156.046 192.853  29.252  1.00  0.00            
ATOM   4201  R3  CHO   625     155.896 193.253  31.952  1.00  0.00            
ATOM   4202  R4  CHO   625     156.796 195.853  30.802  1.00  0.00            
ATOM   4203  R5  CHO   625     157.746 194.703  32.402  1.00  0.00            
ATOM   4204  C1  CHO   625     157.046 198.003  34.202  1.00  0.00           C
ATOM   4205  C2  CHO   625     155.496 202.153  35.402  1.00  0.00           C
ATOM   4206  ROH CHO   626     104.996  85.203  32.752  1.00  0.00            
ATOM   4207  R1  CHO   626     106.896  83.153  33.252  1.00  0.00            
ATOM   4208  R2  CHO   626     109.596  83.503  33.102  1.00  0.00            
ATOM   4209  R3  CHO   626     109.596  82.503  35.602  1.00  0.00            
ATOM   4210  R4  CHO   626     112.296  81.953  34.602  1.00  0.00            
ATOM   4211  R5  CHO   626     110.896  80.503  35.452  1.00  0.00            
ATOM   4212  C1  CHO   626     113.846  80.053  37.852  1.00  0.00           C
ATOM   4213  C2  CHO   626     116.496  80.403  40.752  1.00  0.00           C
ATOM   4214  ROH CHO   627      99.796 111.303  44.302  1.00  0.00            
ATOM   4215  R1  CHO   627     100.396 111.803  41.602  1.00  0.00            
ATOM   4216  R2  CHO   627     101.246 114.253  40.702  1.00  0.00            
ATOM   4217  R3  CHO   627     103.346 112.853  39.702  1.00  0.00            
ATOM   4218  R4  CHO   627     102.646 114.753  37.602  1.00  0.00            
ATOM   4219  R5  CHO   627     102.846 112.603  37.352  1.00  0.00            
ATOM   4220  C1  CHO   627     105.446 113.753  34.852  1.00  0.00           C
ATOM   4221  C2  CHO   627     107.996 114.453  33.352  1.00  0.00           C
ATOM   4222  ROH CHO   628     205.446  40.153  25.902  1.00  0.00            
ATOM   4223  R1  CHO   628     207.796  40.803  27.352  1.00  0.00            
ATOM   4224  R2  CHO   628     208.046  43.103  28.852  1.00  0.00            
ATOM   4225  R3  CHO   628     208.746  41.303  30.802  1.00  0.00            
ATOM   4226  R4  CHO   628     209.496  43.953  31.902  1.00  0.00            
ATOM   4227  R5  CHO   628     210.796  42.203  31.702  1.00  0.00            
ATOM   4228  C1  CHO   628     210.996  42.803  35.452  1.00  0.00           C
ATOM   4229  C2  CHO   628     212.596  43.303  38.802  1.00  0.00           C
ATOM   4230  ROH CHO   629      55.696  -2.047  40.652  1.00  0.00            
ATOM   4231  R1  CHO   629      53.396  -0.547  40.002  1.00  0.00            
ATOM   4232  R2  CHO   629      50.996  -1.747  39.202  1.00  0.00            
ATOM   4233  R3  CHO   629      49.996  -0.247  41.252  1.00  0.00            
ATOM   4234  R4  CHO   629      47.796  -0.497  39.302  1.00  0.00            
ATOM   4235  R5  CHO   629      48.546   1.353  40.152  1.00  0.00            
ATOM   4236  C1  CHO   629      44.946   1.553  41.302  1.00  0.00           C
ATOM   4237  C2  CHO   629      42.146   3.553  40.102  1.00  0.00           C
ATOM   4238  ROH CHO   630      64.346  65.503  32.402  1.00  0.00            
ATOM   4239  R1  CHO   630      63.846  68.253  32.102  1.00  0.00            
ATOM   4240  R2  CHO   630      61.396  69.253  31.252  1.00  0.00            
ATOM   4241  R3  CHO   630      61.546  70.703  33.552  1.00  0.00            
ATOM   4242  R4  CHO   630      59.646  72.203  31.852  1.00  0.00            
ATOM   4243  R5  CHO   630      61.446  73.003  32.802  1.00  0.00            
ATOM   4244  C1  CHO   630      58.796  75.253  34.302  1.00  0.00           C
ATOM   4245  C2  CHO   630      58.696  77.303  38.152  1.00  0.00           C
ATOM   4246  ROH CHO   631     145.346 160.003  24.452  1.00  0.00            
ATOM   4247  R1  CHO   631     145.796 161.653  26.652  1.00  0.00            
ATOM   4248  R2  CHO   631     145.246 164.353  26.652  1.00  0.00            
ATOM   4249  R3  CHO   631     143.796 163.753  28.852  1.00  0.00            
ATOM   4250  R4  CHO   631     144.496 166.553  29.202  1.00  0.00            
ATOM   4251  R5  CHO   631     144.896 164.953  30.602  1.00  0.00            
ATOM   4252  C1  CHO   631     142.796 167.303  32.802  1.00  0.00           C
ATOM   4253  C2  CHO   631     141.796 166.603  36.952  1.00  0.00           C
ATOM   4254  ROH CHO   632      17.596 153.353  48.402  1.00  0.00            
ATOM   4255  R1  CHO   632      18.896 151.403  46.752  1.00  0.00            
ATOM   4256  R2  CHO   632      21.396 151.803  45.702  1.00  0.00            
ATOM   4257  R3  CHO   632      21.946 149.403  46.952  1.00  0.00            
ATOM   4258  R4  CHO   632      23.946 149.603  44.802  1.00  0.00            
ATOM   4259  R5  CHO   632      22.546 147.953  45.152  1.00  0.00            
ATOM   4260  C1  CHO   632      25.896 146.103  45.452  1.00  0.00           C
ATOM   4261  C2  CHO   632      28.596 143.953  47.852  1.00  0.00           C
ATOM   4262  ROH CHO   633     215.796  22.703  32.952  1.00  0.00            
ATOM   4263  R1  CHO   633     213.096  21.903  32.952  1.00  0.00            
ATOM   4264  R2  CHO   633     212.296  19.403  32.002  1.00  0.00            
ATOM   4265  R3  CHO   633     211.096  19.203  34.402  1.00  0.00            
ATOM   4266  R4  CHO   633     209.246  17.903  32.602  1.00  0.00            
ATOM   4267  R5  CHO   633     208.746  19.503  33.952  1.00  0.00            
ATOM   4268  C1  CHO   633     206.346  16.803  35.252  1.00  0.00           C
ATOM   4269  C2  CHO   633     202.346  16.353  34.552  1.00  0.00           C
ATOM   4270  ROH CHO   634      86.846 192.803  44.852  1.00  0.00            
ATOM   4271  R1  CHO   634      87.896 190.553  43.502  1.00  0.00            
ATOM   4272  R2  CHO   634      90.196 190.653  41.952  1.00  0.00            
ATOM   4273  R3  CHO   634      91.046 188.653  43.552  1.00  0.00            
ATOM   4274  R4  CHO   634      92.296 188.153  41.002  1.00  0.00            
ATOM   4275  R5  CHO   634      91.096 186.753  42.152  1.00  0.00            
ATOM   4276  C1  CHO   634      94.346 184.753  41.952  1.00  0.00           C
ATOM   4277  C2  CHO   634      93.996 181.853  39.452  1.00  0.00           C
ATOM   4278  ROH CHO   635     109.846 209.753  37.752  1.00  0.00            
ATOM   4279  R1  CHO   635     111.796 211.403  38.902  1.00  0.00            
ATOM   4280  R2  CHO   635     114.146 210.403  39.952  1.00  0.00            
ATOM   4281  R3  CHO   635     115.296 212.203  38.302  1.00  0.00            
ATOM   4282  R4  CHO   635     116.946 212.253  40.702  1.00  0.00            
ATOM   4283  R5  CHO   635     115.996 213.953  39.752  1.00  0.00            
ATOM   4284  C1  CHO   635     119.646 215.053  39.552  1.00  0.00           C
ATOM   4285  C2  CHO   635     122.746 217.653  40.752  1.00  0.00           C
ATOM   4286  ROH CHO   636     154.446 201.153  30.502  1.00  0.00            
ATOM   4287  R1  CHO   636     152.596 199.953  32.252  1.00  0.00            
ATOM   4288  R2  CHO   636     151.996 197.253  32.202  1.00  0.00            
ATOM   4289  R3  CHO   636     152.646 197.403  34.852  1.00  0.00            
ATOM   4290  R4  CHO   636     151.396 194.753  34.502  1.00  0.00            
ATOM   4291  R5  CHO   636     150.846 196.303  35.952  1.00  0.00            
ATOM   4292  C1  CHO   636     151.646 193.453  38.352  1.00  0.00           C
ATOM   4293  C2  CHO   636     151.296 190.153  38.852  1.00  0.00           C
ATOM   4294  ROH CHO   637      54.196  13.603  46.102  1.00  0.00            
ATOM   4295  R1  CHO   637      53.146  12.303  43.802  1.00  0.00            
ATOM   4296  R2  CHO   637      52.996  13.553  41.352  1.00  0.00            
ATOM   4297  R3  CHO   637      54.346  11.403  40.502  1.00  0.00            
ATOM   4298  R4  CHO   637      53.946  12.953  38.052  1.00  0.00            
ATOM   4299  R5  CHO   637      53.396  10.853  38.352  1.00  0.00            
ATOM   4300  C1  CHO   637      55.796  10.553  35.402  1.00  0.00           C
ATOM   4301  C2  CHO   637      54.296   8.453  32.102  1.00  0.00           C
ATOM   4302  ROH CHO   638      71.196 159.253  43.452  1.00  0.00            
ATOM   4303  R1  CHO   638      73.646 160.253  44.402  1.00  0.00            
ATOM   4304  R2  CHO   638      74.946 162.403  43.202  1.00  0.00            
ATOM   4305  R3  CHO   638      74.896 163.453  45.702  1.00  0.00            
ATOM   4306  R4  CHO   638      77.196 164.753  44.402  1.00  0.00            
ATOM   4307  R5  CHO   638      77.246 163.653  46.302  1.00  0.00            
ATOM   4308  C1  CHO   638      78.446 167.103  47.452  1.00  0.00           C
ATOM   4309  C2  CHO   638      79.196 170.203  49.902  1.00  0.00           C
ATOM   4310  ROH CHO   639       9.096 158.203  44.852  1.00  0.00            
ATOM   4311  R1  CHO   639       8.646 155.503  45.552  1.00  0.00            
ATOM   4312  R2  CHO   639       7.996 153.553  43.702  1.00  0.00            
ATOM   4313  R3  CHO   639      10.196 152.253  44.752  1.00  0.00            
ATOM   4314  R4  CHO   639       8.846 150.253  43.152  1.00  0.00            
ATOM   4315  R5  CHO   639       9.396 150.053  45.252  1.00  0.00            
ATOM   4316  C1  CHO   639      11.346 147.103  43.802  1.00  0.00           C
ATOM   4317  C2  CHO   639      10.996 143.903  44.452  1.00  0.00           C
ATOM   4318  ROH CHO   640     161.746  97.253  36.202  1.00  0.00            
ATOM   4319  R1  CHO   640     160.346  98.453  34.052  1.00  0.00            
ATOM   4320  R2  CHO   640     161.196 100.753  32.852  1.00  0.00            
ATOM   4321  R3  CHO   640     161.046  99.303  30.602  1.00  0.00            
ATOM   4322  R4  CHO   640     160.496 102.053  29.752  1.00  0.00            
ATOM   4323  R5  CHO   640     159.246 100.303  29.352  1.00  0.00            
ATOM   4324  C1  CHO   640     159.896 101.403  25.802  1.00  0.00           C
ATOM   4325  C2  CHO   640     158.646 102.353  22.402  1.00  0.00           C
ATOM   4326  ROH CHO   641     187.546  25.953  30.202  1.00  0.00            
ATOM   4327  R1  CHO   641     186.046  27.753  28.702  1.00  0.00            
ATOM   4328  R2  CHO   641     184.096  29.403  29.802  1.00  0.00            
ATOM   4329  R3  CHO   641     185.546  31.353  28.552  1.00  0.00            
ATOM   4330  R4  CHO   641     182.746  32.203  28.352  1.00  0.00            
ATOM   4331  R5  CHO   641     184.146  32.003  26.702  1.00  0.00            
ATOM   4332  C1  CHO   641     183.246  35.703  26.352  1.00  0.00           C
ATOM   4333  C2  CHO   641     181.896  38.053  22.202  1.00  0.00           C
ATOM   4334  ROH CHO   642     121.446 210.603  39.902  1.00  0.00            
ATOM   4335  R1  CHO   642     123.196 212.453  38.602  1.00  0.00            
ATOM   4336  R2  CHO   642     124.146 212.003  36.002  1.00  0.00            
ATOM   4337  R3  CHO   642     123.096 214.503  35.552  1.00  0.00            
ATOM   4338  R4  CHO   642     123.246 213.253  32.902  1.00  0.00            
ATOM   4339  R5  CHO   642     124.096 215.153  33.502  1.00  0.00            
ATOM   4340  C1  CHO   642     121.746 216.303  30.702  1.00  0.00           C
ATOM   4341  C2  CHO   642     122.446 215.803  26.752  1.00  0.00           C
ATOM   4342  ROH CHO   643     122.296 161.903  41.202  1.00  0.00            
ATOM   4343  R1  CHO   643     121.296 164.303  40.102  1.00  0.00            
ATOM   4344  R2  CHO   643     122.846 166.603  40.002  1.00  0.00            
ATOM   4345  R3  CHO   643     122.146 166.553  37.352  1.00  0.00            
ATOM   4346  R4  CHO   643     122.946 169.353  37.852  1.00  0.00            
ATOM   4347  R5  CHO   643     121.046 168.653  37.002  1.00  0.00            
ATOM   4348  C1  CHO   643     122.346 170.853  34.152  1.00  0.00           C
ATOM   4349  C2  CHO   643     124.096 174.753  31.802  1.00  0.00           C
ATOM   4350  ROH CHO   644     108.046  36.903  48.402  1.00  0.00            
ATOM   4351  R1  CHO   644     107.746  38.403  46.002  1.00  0.00            
ATOM   4352  R2  CHO   644     105.446  39.803  45.402  1.00  0.00            
ATOM   4353  R3  CHO   644     107.196  41.853  45.102  1.00  0.00            
ATOM   4354  R4  CHO   644     104.996  42.453  43.202  1.00  0.00            
ATOM   4355  R5  CHO   644     107.146  42.353  42.752  1.00  0.00            
ATOM   4356  C1  CHO   644     106.346  45.903  41.652  1.00  0.00           C
ATOM   4357  C2  CHO   644     107.696  46.603  38.502  1.00  0.00           C
ATOM   4358  ROH CHO   645     111.946  75.453  36.352  1.00  0.00            
ATOM   4359  R1  CHO   645     110.896  74.953  38.952  1.00  0.00            
ATOM   4360  R2  CHO   645     110.946  72.503  40.152  1.00  0.00            
ATOM   4361  R3  CHO   645     112.196  73.853  42.152  1.00  0.00            
ATOM   4362  R4  CHO   645     111.396  71.303  43.352  1.00  0.00            
ATOM   4363  R5  CHO   645     110.946  73.253  44.102  1.00  0.00            
ATOM   4364  C1  CHO   645     112.796  71.853  47.102  1.00  0.00           C
ATOM   4365  C2  CHO   645     110.196  70.553  50.002  1.00  0.00           C
ATOM   4366  ROH CHO   646      18.146  33.103  47.402  1.00  0.00            
ATOM   4367  R1  CHO   646      18.496  31.653  45.052  1.00  0.00            
ATOM   4368  R2  CHO   646      16.696  31.703  42.952  1.00  0.00            
ATOM   4369  R3  CHO   646      18.946  32.403  41.502  1.00  0.00            
ATOM   4370  R4  CHO   646      16.796  32.003  39.502  1.00  0.00            
ATOM   4371  R5  CHO   646      18.746  31.053  39.502  1.00  0.00            
ATOM   4372  C1  CHO   646      18.946  32.853  36.152  1.00  0.00           C
ATOM   4373  C2  CHO   646      16.996  30.303  33.802  1.00  0.00           C
ATOM   4374  ROH CHO   647       7.196 220.103  51.002  1.00  0.00            
ATOM   4375  R1  CHO   647       6.396 220.003  48.252  1.00  0.00            
ATOM   4376  R2  CHO   647       8.196 220.103  46.202  1.00  0.00            
ATOM   4377  R3  CHO   647       6.946 217.853  45.402  1.00  0.00            
ATOM   4378  R4  CHO   647       7.646 219.203  42.902  1.00  0.00            
ATOM   4379  R5  CHO   647       5.646 218.503  43.502  1.00  0.00            
ATOM   4380  C1  CHO   647       6.146 216.553  40.252  1.00  0.00           C
ATOM   4381  C2  CHO   647       7.396 214.703  37.552  1.00  0.00           C
ATOM   4382  ROH CHO   648     216.696 202.253  40.702  1.00  0.00            
ATOM   4383  R1  CHO   648     215.046 204.303  39.652  1.00  0.00            
ATOM   4384  R2  CHO   648     215.346 205.303  37.102  1.00  0.00            
ATOM   4385  R3  CHO   648     212.746 204.703  36.852  1.00  0.00            
ATOM   4386  R4  CHO   648     213.146 206.753  34.852  1.00  0.00            
ATOM   4387  R5  CHO   648     211.646 206.753  36.402  1.00  0.00            
ATOM   4388  C1  CHO   648     209.446 207.003  33.352  1.00  0.00           C
ATOM   4389  C2  CHO   648     206.746 207.153  29.752  1.00  0.00           C
ATOM   4390  ROH CHO   649      21.496 221.553  33.802  1.00  0.00            
ATOM   4391  R1  CHO   649      21.746 220.203  36.252  1.00  0.00            
ATOM   4392  R2  CHO   649      20.746 221.203  38.602  1.00  0.00            
ATOM   4393  R3  CHO   649      19.546 218.803  38.752  1.00  0.00            
ATOM   4394  R4  CHO   649      18.696 220.153  41.202  1.00  0.00            
ATOM   4395  R5  CHO   649      19.596 218.203  41.052  1.00  0.00            
ATOM   4396  C1  CHO   649      16.346 217.303  42.802  1.00  0.00           C
ATOM   4397  C2  CHO   649      16.446 218.953  45.852  1.00  0.00           C
ATOM   4398  ROH CHO   650     177.696 171.903  28.602  1.00  0.00            
ATOM   4399  R1  CHO   650     176.796 174.253  29.852  1.00  0.00            
ATOM   4400  R2  CHO   650     178.096 175.403  32.002  1.00  0.00            
ATOM   4401  R3  CHO   650     178.146 177.603  30.402  1.00  0.00            
ATOM   4402  R4  CHO   650     177.946 178.653  33.152  1.00  0.00            
ATOM   4403  R5  CHO   650     176.646 179.103  31.452  1.00  0.00            
ATOM   4404  C1  CHO   650     177.846 182.653  32.302  1.00  0.00           C
ATOM   4405  C2  CHO   650     179.396 186.153  30.452  1.00  0.00           C
ATOM   4406  ROH CHO   651     129.796 226.553  42.802  1.00  0.00            
ATOM   4407  R1  CHO   651     129.646 225.403  40.202  1.00  0.00            
ATOM   4408  R2  CHO   651     130.846 223.003  39.552  1.00  0.00            
ATOM   4409  R3  CHO   651     128.346 222.403  38.652  1.00  0.00            
ATOM   4410  R4  CHO   651     130.046 220.253  37.602  1.00  0.00            
ATOM   4411  R5  CHO   651     128.696 221.553  36.452  1.00  0.00            
ATOM   4412  C1  CHO   651     127.246 218.103  35.602  1.00  0.00           C
ATOM   4413  C2  CHO   651     128.796 214.553  34.652  1.00  0.00           C
ATOM   4414  ROH CHO   652     217.496 120.603  24.052  1.00  0.00            
ATOM   4415  R1  CHO   652     218.796 120.703  26.552  1.00  0.00            
ATOM   4416  R2  CHO   652     220.296 122.853  27.352  1.00  0.00            
ATOM   4417  R3  CHO   652     218.646 122.753  29.502  1.00  0.00            
ATOM   4418  R4  CHO   652     220.896 124.453  30.352  1.00  0.00            
ATOM   4419  R5  CHO   652     220.146 122.703  31.402  1.00  0.00            
ATOM   4420  C1  CHO   652     219.696 125.353  34.102  1.00  0.00           C
ATOM   4421  C2  CHO   652     218.246 124.953  37.602  1.00  0.00           C
ATOM   4422  ROH CHO   653       8.446 108.153  42.152  1.00  0.00            
ATOM   4423  R1  CHO   653       7.546 106.603  39.952  1.00  0.00            
ATOM   4424  R2  CHO   653       8.446 104.003  39.502  1.00  0.00            
ATOM   4425  R3  CHO   653       5.746 103.503  39.452  1.00  0.00            
ATOM   4426  R4  CHO   653       6.996 101.453  37.702  1.00  0.00            
ATOM   4427  R5  CHO   653       5.346 102.803  37.152  1.00  0.00            
ATOM   4428  C1  CHO   653       3.646  99.453  36.602  1.00  0.00           C
ATOM   4429  C2  CHO   653       4.646  98.353  32.552  1.00  0.00           C
ATOM   4430  ROH CHO   654      13.146 100.653  39.052  1.00  0.00            
ATOM   4431  R1  CHO   654      14.946  99.703  41.002  1.00  0.00            
ATOM   4432  R2  CHO   654      17.596 100.503  41.152  1.00  0.00            
ATOM   4433  R3  CHO   654      16.946 101.153  43.702  1.00  0.00            
ATOM   4434  R4  CHO   654      19.696 102.053  43.402  1.00  0.00            
ATOM   4435  R5  CHO   654      18.946 100.753  44.952  1.00  0.00            
ATOM   4436  C1  CHO   654      20.346 103.553  47.102  1.00  0.00           C
ATOM   4437  C2  CHO   654      21.346 105.753  49.802  1.00  0.00           C
ATOM   4438  ROH CHO   655      83.446 117.703  40.702  1.00  0.00            
ATOM   4439  R1  CHO   655      83.496 117.003  37.952  1.00  0.00            
ATOM   4440  R2  CHO   655      83.696 114.403  37.102  1.00  0.00            
ATOM   4441  R3  CHO   655      81.446 115.003  35.752  1.00  0.00            
ATOM   4442  R4  CHO   655      82.446 112.553  34.452  1.00  0.00            
ATOM   4443  R5  CHO   655      81.946 114.453  33.452  1.00  0.00            
ATOM   4444  C1  CHO   655      79.646 112.103  31.602  1.00  0.00           C
ATOM   4445  C2  CHO   655      80.046 110.953  28.102  1.00  0.00           C
ATOM   4446  ROH CHO   656     156.596  81.603  31.802  1.00  0.00            
ATOM   4447  R1  CHO   656     156.546  79.053  30.502  1.00  0.00            
ATOM   4448  R2  CHO   656     156.946  76.703  31.802  1.00  0.00            
ATOM   4449  R3  CHO   656     154.546  76.053  30.702  1.00  0.00            
ATOM   4450  R4  CHO   656     155.746  73.453  31.452  1.00  0.00            
ATOM   4451  R5  CHO   656     155.046  74.003  29.502  1.00  0.00            
ATOM   4452  C1  CHO   656     152.846  70.953  30.202  1.00  0.00           C
ATOM   4453  C2  CHO   656     150.146  69.553  30.552  1.00  0.00           C
ATOM   4454  ROH CHO   657     107.096 136.703  40.752  1.00  0.00            
ATOM   4455  R1  CHO   657     108.696 134.653  39.652  1.00  0.00            
ATOM   4456  R2  CHO   657     110.846 135.203  38.002  1.00  0.00            
ATOM   4457  R3  CHO   657     112.196 133.653  39.802  1.00  0.00            
ATOM   4458  R4  CHO   657     114.146 134.203  37.652  1.00  0.00            
ATOM   4459  R5  CHO   657     113.596 132.253  38.502  1.00  0.00            
ATOM   4460  C1  CHO   657     117.346 132.203  39.152  1.00  0.00           C
ATOM   4461  C2  CHO   657     121.196 129.803  40.952  1.00  0.00           C
ATOM   4462  ROH CHO   658     116.396  29.703  44.202  1.00  0.00            
ATOM   4463  R1  CHO   658     115.646  28.653  41.652  1.00  0.00            
ATOM   4464  R2  CHO   658     112.996  28.603  40.802  1.00  0.00            
ATOM   4465  R3  CHO   658     113.996  29.903  38.652  1.00  0.00            
ATOM   4466  R4  CHO   658     111.196  29.503  38.052  1.00  0.00            
ATOM   4467  R5  CHO   658     112.896  28.953  36.802  1.00  0.00            
ATOM   4468  C1  CHO   658     111.046  31.303  34.402  1.00  0.00           C
ATOM   4469  C2  CHO   658     109.546  31.353  31.002  1.00  0.00           C
ATOM   4470  ROH CHO   659     152.146  65.653  33.452  1.00  0.00            
ATOM   4471  R1  CHO   659     152.096  62.853  33.102  1.00  0.00            
ATOM   4472  R2  CHO   659     149.946  61.253  33.802  1.00  0.00            
ATOM   4473  R3  CHO   659     150.146  60.453  31.202  1.00  0.00            
ATOM   4474  R4  CHO   659     148.296  58.503  32.502  1.00  0.00            
ATOM   4475  R5  CHO   659     150.096  58.053  31.352  1.00  0.00            
ATOM   4476  C1  CHO   659     147.496  56.153  29.302  1.00  0.00           C
ATOM   4477  C2  CHO   659     149.546  52.353  31.202  1.00  0.00           C
ATOM   4478  ROH CHO   660      40.846 187.803  44.752  1.00  0.00            
ATOM   4479  R1  CHO   660      41.146 185.753  42.802  1.00  0.00            
ATOM   4480  R2  CHO   660      39.196 185.253  40.902  1.00  0.00            
ATOM   4481  R3  CHO   660      41.296 185.603  39.202  1.00  0.00            
ATOM   4482  R4  CHO   660      39.196 184.403  37.552  1.00  0.00            
ATOM   4483  R5  CHO   660      41.246 183.653  37.752  1.00  0.00            
ATOM   4484  C1  CHO   660      41.146 184.203  34.002  1.00  0.00           C
ATOM   4485  C2  CHO   660      40.496 182.853  30.602  1.00  0.00           C
ATOM   4486  ROH CHO   661      61.096 181.103  37.152  1.00  0.00            
ATOM   4487  R1  CHO   661      61.846 179.953  39.602  1.00  0.00            
ATOM   4488  R2  CHO   661      60.546 180.453  41.952  1.00  0.00            
ATOM   4489  R3  CHO   661      60.346 177.753  42.052  1.00  0.00            
ATOM   4490  R4  CHO   661      59.946 178.603  44.802  1.00  0.00            
ATOM   4491  R5  CHO   661      61.396 177.153  44.102  1.00  0.00            
ATOM   4492  C1  CHO   661      59.446 175.003  46.552  1.00  0.00           C
ATOM   4493  C2  CHO   661      56.346 173.453  46.952  1.00  0.00           C
ATOM   4494  ROH CHO   662     120.496 112.253  39.402  1.00  0.00            
ATOM   4495  R1  CHO   662     120.696 115.053  39.902  1.00  0.00            
ATOM   4496  R2  CHO   662     120.996 116.053  42.452  1.00  0.00            
ATOM   4497  R3  CHO   662     123.146 117.353  41.302  1.00  0.00            
ATOM   4498  R4  CHO   662     122.996 118.453  44.002  1.00  0.00            
ATOM   4499  R5  CHO   662     123.046 119.553  42.152  1.00  0.00            
ATOM   4500  C1  CHO   662     126.146 121.003  43.852  1.00  0.00           C
ATOM   4501  C2  CHO   662     129.046 121.253  45.352  1.00  0.00           C
ATOM   4502  ROH CHO   663       3.346 117.853  38.302  1.00  0.00            
ATOM   4503  R1  CHO   663       5.696 117.553  36.752  1.00  0.00            
ATOM   4504  R2  CHO   663       8.146 116.903  37.852  1.00  0.00            
ATOM   4505  R3  CHO   663       8.046 114.903  36.002  1.00  0.00            
ATOM   4506  R4  CHO   663      10.896 115.253  36.552  1.00  0.00            
ATOM   4507  R5  CHO   663       9.946 115.303  34.602  1.00  0.00            
ATOM   4508  C1  CHO   663      12.446 112.403  34.102  1.00  0.00           C
ATOM   4509  C2  CHO   663      13.346 109.303  31.402  1.00  0.00           C
ATOM   4510  ROH CHO   664      97.596 106.503  41.552  1.00  0.00            
ATOM   4511  R1  CHO   664      95.996 108.653  42.452  1.00  0.00            
ATOM   4512  R2  CHO   664      93.646 109.453  41.152  1.00  0.00            
ATOM   4513  R3  CHO   664      92.596 109.103  43.652  1.00  0.00            
ATOM   4514  R4  CHO   664      90.596 110.603  42.152  1.00  0.00            
ATOM   4515  R5  CHO   664      91.446 111.153  44.052  1.00  0.00            
ATOM   4516  C1  CHO   664      87.746 111.003  45.002  1.00  0.00           C
ATOM   4517  C2  CHO   664      86.346 111.753  47.902  1.00  0.00           C
ATOM   4518  ROH CHO   665     209.846  76.203  35.752  1.00  0.00            
ATOM   4519  R1  CHO   665     209.846  74.803  33.302  1.00  0.00            
ATOM   4520  R2  CHO   665     207.796  73.053  32.602  1.00  0.00            
ATOM   4521  R3  CHO   665     207.696  74.603  30.352  1.00  0.00            
ATOM   4522  R4  CHO   665     206.296  72.103  29.652  1.00  0.00            
ATOM   4523  R5  CHO   665     207.946  73.053  28.552  1.00  0.00            
ATOM   4524  C1  CHO   665     205.246  73.003  25.852  1.00  0.00           C
ATOM   4525  C2  CHO   665     204.396  72.353  22.702  1.00  0.00           C
ATOM   4526  ROH CHO   666      92.746 133.703  45.202  1.00  0.00            
ATOM   4527  R1  CHO   666      95.046 134.803  43.902  1.00  0.00            
ATOM   4528  R2  CHO   666      97.446 135.153  45.202  1.00  0.00            
ATOM   4529  R3  CHO   666      98.396 133.703  43.152  1.00  0.00            
ATOM   4530  R4  CHO   666     100.796 134.653  44.552  1.00  0.00            
ATOM   4531  R5  CHO   666     100.346 134.903  42.402  1.00  0.00            
ATOM   4532  C1  CHO   666     103.646 133.003  42.252  1.00  0.00           C
ATOM   4533  C2  CHO   666     104.096 132.903  38.952  1.00  0.00           C
ATOM   4534  ROH CHO   667      41.446  17.553  37.652  1.00  0.00            
ATOM   4535  R1  CHO   667      39.646  16.053  39.252  1.00  0.00            
ATOM   4536  R2  CHO   667      37.396  17.153  40.352  1.00  0.00            
ATOM   4537  R3  CHO   667      36.146  15.103  39.052  1.00  0.00            
ATOM   4538  R4  CHO   667      34.896  15.153  41.752  1.00  0.00            
ATOM   4539  R5  CHO   667      35.796  13.453  40.752  1.00  0.00            
ATOM   4540  C1  CHO   667      32.296  12.103  41.302  1.00  0.00           C
ATOM   4541  C2  CHO   667      30.246  10.103  42.902  1.00  0.00           C
ATOM   4542  ROH CHO   668      97.196  86.403  36.652  1.00  0.00            
ATOM   4543  R1  CHO   668      98.596  84.003  36.402  1.00  0.00            
ATOM   4544  R2  CHO   668     101.296  83.903  35.752  1.00  0.00            
ATOM   4545  R3  CHO   668     101.446  82.403  38.052  1.00  0.00            
ATOM   4546  R4  CHO   668     104.196  82.503  37.052  1.00  0.00            
ATOM   4547  R5  CHO   668     103.046  80.703  37.552  1.00  0.00            
ATOM   4548  C1  CHO   668     106.046  80.303  39.902  1.00  0.00           C
ATOM   4549  C2  CHO   668     109.296  80.903  40.502  1.00  0.00           C
ATOM   4550  ROH CHO   669      31.796 103.603  38.852  1.00  0.00            
ATOM   4551  R1  CHO   669      33.846 103.203  36.902  1.00  0.00            
ATOM   4552  R2  CHO   669      33.996 104.653  34.602  1.00  0.00            
ATOM   4553  R3  CHO   669      36.496 105.203  35.452  1.00  0.00            
ATOM   4554  R4  CHO   669      36.296 106.603  32.902  1.00  0.00            
ATOM   4555  R5  CHO   669      37.846 105.203  33.452  1.00  0.00            
ATOM   4556  C1  CHO   669      39.996 108.253  32.752  1.00  0.00           C
ATOM   4557  C2  CHO   669      43.496 110.303  32.752  1.00  0.00           C
ATOM   4558  ROH CHO   670      98.096  75.453  43.252  1.00  0.00            
ATOM   4559  R1  CHO   670      97.896  77.353  41.202  1.00  0.00            
ATOM   4560  R2  CHO   670      99.796  77.553  39.152  1.00  0.00            
ATOM   4561  R3  CHO   670      97.596  77.353  37.552  1.00  0.00            
ATOM   4562  R4  CHO   670      99.696  78.403  35.802  1.00  0.00            
ATOM   4563  R5  CHO   670      97.696  79.253  36.152  1.00  0.00            
ATOM   4564  C1  CHO   670      97.596  78.753  32.352  1.00  0.00           C
ATOM   4565  C2  CHO   670      96.746  81.203  30.352  1.00  0.00           C
ATOM   4566  ROH CHO   671     124.196 111.553  42.252  1.00  0.00            
ATOM   4567  R1  CHO   671     122.346 109.603  43.102  1.00  0.00            
ATOM   4568  R2  CHO   671     120.946 108.003  41.302  1.00  0.00            
ATOM   4569  R3  CHO   671     121.946 106.003  42.802  1.00  0.00            
ATOM   4570  R4  CHO   671     119.646 104.803  41.452  1.00  0.00            
ATOM   4571  R5  CHO   671     120.046 104.803  43.602  1.00  0.00            
ATOM   4572  C1  CHO   671     119.846 101.053  42.952  1.00  0.00           C
ATOM   4573  C2  CHO   671     117.696  99.203  44.402  1.00  0.00           C
ATOM   4574  ROH CHO   672     193.746 120.853  33.602  1.00  0.00            
ATOM   4575  R1  CHO   672     195.296 118.503  33.202  1.00  0.00            
ATOM   4576  R2  CHO   672     195.846 116.753  35.252  1.00  0.00            
ATOM   4577  R3  CHO   672     194.746 114.953  33.552  1.00  0.00            
ATOM   4578  R4  CHO   672     195.796 113.303  35.752  1.00  0.00            
ATOM   4579  R5  CHO   672     196.246 113.053  33.602  1.00  0.00            
ATOM   4580  C1  CHO   672     194.796 109.653  34.402  1.00  0.00           C
ATOM   4581  C2  CHO   672     196.296 107.903  37.052  1.00  0.00           C
ATOM   4582  ROH CHO   673     166.246 177.353  30.602  1.00  0.00            
ATOM   4583  R1  CHO   673     168.996 176.703  30.652  1.00  0.00            
ATOM   4584  R2  CHO   673     170.696 177.453  32.702  1.00  0.00            
ATOM   4585  R3  CHO   673     171.246 174.803  32.752  1.00  0.00            
ATOM   4586  R4  CHO   673     173.596 176.053  33.952  1.00  0.00            
ATOM   4587  R5  CHO   673     173.596 174.703  32.302  1.00  0.00            
ATOM   4588  C1  CHO   673     175.796 172.753  34.702  1.00  0.00           C
ATOM   4589  C2  CHO   673     176.296 168.603  32.552  1.00  0.00           C
ATOM   4590  ROH CHO   674     189.846 212.953  29.202  1.00  0.00            
ATOM   4591  R1  CHO   674     190.146 215.753  29.402  1.00  0.00            
ATOM   4592  R2  CHO   674     188.746 217.503  27.752  1.00  0.00            
ATOM   4593  R3  CHO   674     187.896 218.553  30.102  1.00  0.00            
ATOM   4594  R4  CHO   674     188.196 220.853  28.302  1.00  0.00            
ATOM   4595  R5  CHO   674     189.096 220.603  30.252  1.00  0.00            
ATOM   4596  C1  CHO   674     187.096 223.803  30.852  1.00  0.00           C
ATOM   4597  C2  CHO   674     187.246 226.503  32.502  1.00  0.00           C
ATOM   4598  ROH CHO   675     114.646  -0.297  47.452  1.00  0.00            
ATOM   4599  R1  CHO   675     113.446   0.153  44.952  1.00  0.00            
ATOM   4600  R2  CHO   675     114.646   1.653  42.952  1.00  0.00            
ATOM   4601  R3  CHO   675     114.296  -0.547  41.452  1.00  0.00            
ATOM   4602  R4  CHO   675     114.596   1.603  39.502  1.00  0.00            
ATOM   4603  R5  CHO   675     112.946   0.153  39.602  1.00  0.00            
ATOM   4604  C1  CHO   675     114.246  -0.547  36.102  1.00  0.00           C
ATOM   4605  C2  CHO   675     116.196   1.503  33.702  1.00  0.00           C
ATOM   4606  ROH CHO   676     155.096 208.753  29.802  1.00  0.00            
ATOM   4607  R1  CHO   676     155.896 206.203  30.802  1.00  0.00            
ATOM   4608  R2  CHO   676     157.946 204.753  29.752  1.00  0.00            
ATOM   4609  R3  CHO   676     158.846 204.753  32.302  1.00  0.00            
ATOM   4610  R4  CHO   676     160.546 202.803  30.952  1.00  0.00            
ATOM   4611  R5  CHO   676     159.396 202.453  32.752  1.00  0.00            
ATOM   4612  C1  CHO   676     162.896 201.653  34.052  1.00  0.00           C
ATOM   4613  C2  CHO   676     163.296 198.153  35.902  1.00  0.00           C
ATOM   4614  ROH CHO   677     221.196 153.403  33.802  1.00  0.00            
ATOM   4615  R1  CHO   677     218.446 153.003  34.402  1.00  0.00            
ATOM   4616  R2  CHO   677     216.896 151.103  33.152  1.00  0.00            
ATOM   4617  R3  CHO   677     216.346 150.353  35.702  1.00  0.00            
ATOM   4618  R4  CHO   677     213.896 149.803  34.202  1.00  0.00            
ATOM   4619  R5  CHO   677     214.046 150.953  36.052  1.00  0.00            
ATOM   4620  C1  CHO   677     211.596 148.303  37.252  1.00  0.00           C
ATOM   4621  C2  CHO   677     209.546 147.403  34.502  1.00  0.00           C
ATOM   4622  ROH CHO   678      14.546  89.853  29.502  1.00  0.00            
ATOM   4623  R1  CHO   678      11.896  88.953  30.052  1.00  0.00            
ATOM   4624  R2  CHO   678       9.796  90.703  30.302  1.00  0.00            
ATOM   4625  R3  CHO   678       8.646  89.153  28.402  1.00  0.00            
ATOM   4626  R4  CHO   678       6.496  89.653  30.302  1.00  0.00            
ATOM   4627  R5  CHO   678       7.146  87.703  29.602  1.00  0.00            
ATOM   4628  C1  CHO   678       3.496  87.603  28.502  1.00  0.00           C
ATOM   4629  C2  CHO   678       0.646  85.853  30.602  1.00  0.00           C
ATOM   4630  ROH CHO   679     180.846 171.103  32.952  1.00  0.00            
ATOM   4631  R1  CHO   679     182.046 168.753  33.952  1.00  0.00            
ATOM   4632  R2  CHO   679     180.546 166.553  34.752  1.00  0.00            
ATOM   4633  R3  CHO   679     182.196 165.253  33.002  1.00  0.00            
ATOM   4634  R4  CHO   679     181.146 163.153  34.752  1.00  0.00            
ATOM   4635  R5  CHO   679     183.246 163.553  34.302  1.00  0.00            
ATOM   4636  C1  CHO   679     182.946 159.953  33.102  1.00  0.00           C
ATOM   4637  C2  CHO   679     184.346 157.503  31.452  1.00  0.00           C
ATOM   4638  ROH CHO   680      99.496 117.853  52.252  1.00  0.00            
ATOM   4639  R1  CHO   680     100.996 116.103  53.902  1.00  0.00            
ATOM   4640  R2  CHO   680      99.996 113.703  54.852  1.00  0.00            
ATOM   4641  R3  CHO   680     102.296 112.703  53.752  1.00  0.00            
ATOM   4642  R4  CHO   680     100.996 110.403  54.952  1.00  0.00            
ATOM   4643  R5  CHO   680     103.046 111.103  55.302  1.00  0.00            
ATOM   4644  C1  CHO   680     103.746 107.553  54.002  1.00  0.00           C
ATOM   4645  C2  CHO   680     104.446 105.753  54.502  1.00  0.00           C
ATOM   4646  ROH CHO   681     159.546 189.903  34.302  1.00  0.00            
ATOM   4647  R1  CHO   681     158.596 187.503  33.152  1.00  0.00            
ATOM   4648  R2  CHO   681     159.796 186.253  31.002  1.00  0.00            
ATOM   4649  R3  CHO   681     159.796 184.103  32.652  1.00  0.00            
ATOM   4650  R4  CHO   681     160.546 183.053  30.002  1.00  0.00            
ATOM   4651  R5  CHO   681     158.946 182.353  31.302  1.00  0.00            
ATOM   4652  C1  CHO   681     160.996 179.153  31.002  1.00  0.00           C
ATOM   4653  C2  CHO   681     162.446 176.253  28.302  1.00  0.00           C
ATOM   4654  ROH CHO   682      18.446   4.453  34.352  1.00  0.00            
ATOM   4655  R1  CHO   682      18.196   7.003  33.152  1.00  0.00            
ATOM   4656  R2  CHO   682      15.846   8.403  33.102  1.00  0.00            
ATOM   4657  R3  CHO   682      17.396  10.353  34.202  1.00  0.00            
ATOM   4658  R4  CHO   682      15.096  11.753  32.952  1.00  0.00            
ATOM   4659  R5  CHO   682      17.246  12.153  32.652  1.00  0.00            
ATOM   4660  C1  CHO   682      16.146  15.603  33.902  1.00  0.00           C
ATOM   4661  C2  CHO   682      14.896  17.553  31.302  1.00  0.00           C
ATOM   4662  ROH CHO   683     104.296  71.853  33.452  1.00  0.00            
ATOM   4663  R1  CHO   683     104.446  69.503  34.952  1.00  0.00            
ATOM   4664  R2  CHO   683     105.296  67.103  33.852  1.00  0.00            
ATOM   4665  R3  CHO   683     107.046  67.153  35.902  1.00  0.00            
ATOM   4666  R4  CHO   683     106.946  64.353  35.102  1.00  0.00            
ATOM   4667  R5  CHO   683     106.646  65.103  37.102  1.00  0.00            
ATOM   4668  C1  CHO   683     109.596  62.803  37.802  1.00  0.00           C
ATOM   4669  C2  CHO   683     113.046  61.253  36.952  1.00  0.00           C
ATOM   4670  ROH CHO   684      16.846  37.853  33.452  1.00  0.00            
ATOM   4671  R1  CHO   684      14.346  39.153  33.702  1.00  0.00            
ATOM   4672  R2  CHO   684      12.146  38.353  32.252  1.00  0.00            
ATOM   4673  R3  CHO   684      10.996  38.203  34.702  1.00  0.00            
ATOM   4674  R4  CHO   684       8.796  38.953  32.902  1.00  0.00            
ATOM   4675  R5  CHO   684       9.396  39.953  34.752  1.00  0.00            
ATOM   4676  C1  CHO   684       5.746  39.103  35.602  1.00  0.00           C
ATOM   4677  C2  CHO   684       3.046  39.653  33.252  1.00  0.00           C
ATOM   4678  ROH CHO   685     199.846 176.253  34.602  1.00  0.00            
ATOM   4679  R1  CHO   685     197.896 177.703  36.002  1.00  0.00            
ATOM   4680  R2  CHO   685     197.646 177.603  38.752  1.00  0.00            
ATOM   4681  R3  CHO   685     197.846 180.303  38.552  1.00  0.00            
ATOM   4682  R4  CHO   685     196.146 179.903  40.902  1.00  0.00            
ATOM   4683  R5  CHO   685     195.696 181.153  39.152  1.00  0.00            
ATOM   4684  C1  CHO   685     195.446 183.753  41.902  1.00  0.00           C
ATOM   4685  C2  CHO   685     196.896 186.603  43.952  1.00  0.00           C
ATOM   4686  ROH CHO   686     106.596 183.053  42.052  1.00  0.00            
ATOM   4687  R1  CHO   686     104.946 182.353  39.802  1.00  0.00            
ATOM   4688  R2  CHO   686     103.396 184.253  38.452  1.00  0.00            
ATOM   4689  R3  CHO   686     104.746 183.253  36.302  1.00  0.00            
ATOM   4690  R4  CHO   686     102.296 184.453  35.202  1.00  0.00            
ATOM   4691  R5  CHO   686     102.996 182.403  34.902  1.00  0.00            
ATOM   4692  C1  CHO   686     102.846 183.653  31.302  1.00  0.00           C
ATOM   4693  C2  CHO   686     104.996 183.403  28.502  1.00  0.00           C
ATOM   4694  ROH CHO   687       5.996 146.753  43.302  1.00  0.00            
ATOM   4695  R1  CHO   687       6.496 146.703  46.052  1.00  0.00            
ATOM   4696  R2  CHO   687       4.496 147.203  47.902  1.00  0.00            
ATOM   4697  R3  CHO   687       5.296 144.803  48.902  1.00  0.00            
ATOM   4698  R4  CHO   687       3.396 145.853  50.902  1.00  0.00            
ATOM   4699  R5  CHO   687       5.396 145.153  51.302  1.00  0.00            
ATOM   4700  C1  CHO   687       3.446 142.803  53.602  1.00  0.00           C
ATOM   4701  C2  CHO   687       0.996 139.953  54.952  1.00  0.00           C
ATOM   4702  ROH CHO   688      73.646 190.003  38.152  1.00  0.00            
ATOM   4703  R1  CHO   688      73.746 192.303  39.802  1.00  0.00            
ATOM   4704  R2  CHO   688      71.496 193.403  40.952  1.00  0.00            
ATOM   4705  R3  CHO   688      72.996 193.153  43.252  1.00  0.00            
ATOM   4706  R4  CHO   688      70.896 195.103  43.902  1.00  0.00            
ATOM   4707  R5  CHO   688      73.046 195.353  44.152  1.00  0.00            
ATOM   4708  C1  CHO   688      71.896 195.853  47.752  1.00  0.00           C
ATOM   4709  C2  CHO   688      70.996 199.103  50.752  1.00  0.00           C
ATOM   4710  ROH CHO   689     170.296 160.953  28.702  1.00  0.00            
ATOM   4711  R1  CHO   689     168.546 159.503  30.402  1.00  0.00            
ATOM   4712  R2  CHO   689     168.546 156.753  30.552  1.00  0.00            
ATOM   4713  R3  CHO   689     168.896 157.203  33.202  1.00  0.00            
ATOM   4714  R4  CHO   689     167.196 154.803  33.052  1.00  0.00            
ATOM   4715  R5  CHO   689     166.746 156.653  34.152  1.00  0.00            
ATOM   4716  C1  CHO   689     166.696 154.103  37.002  1.00  0.00           C
ATOM   4717  C2  CHO   689     168.346 151.853  39.302  1.00  0.00           C
ATOM   4718  ROH CHO   690     196.296 217.553  42.552  1.00  0.00            
ATOM   4719  R1  CHO   690     194.896 217.603  40.102  1.00  0.00            
ATOM   4720  R2  CHO   690     194.296 219.953  38.802  1.00  0.00            
ATOM   4721  R3  CHO   690     195.496 218.703  36.702  1.00  0.00            
ATOM   4722  R4  CHO   690     193.196 220.103  35.502  1.00  0.00            
ATOM   4723  R5  CHO   690     193.646 217.953  35.302  1.00  0.00            
ATOM   4724  C1  CHO   690     193.696 219.003  31.652  1.00  0.00           C
ATOM   4725  C2  CHO   690     194.146 218.803  27.802  1.00  0.00           C
ATOM   4726  ROH CHO   691     208.046  96.753  41.702  1.00  0.00            
ATOM   4727  R1  CHO   691     206.846  95.353  39.602  1.00  0.00            
ATOM   4728  R2  CHO   691     205.546  92.953  39.952  1.00  0.00            
ATOM   4729  R3  CHO   691     203.496  94.253  38.702  1.00  0.00            
ATOM   4730  R4  CHO   691     203.246  91.453  37.852  1.00  0.00            
ATOM   4731  R5  CHO   691     203.346  93.203  36.552  1.00  0.00            
ATOM   4732  C1  CHO   691     199.996  91.803  35.452  1.00  0.00           C
ATOM   4733  C2  CHO   691     195.946  91.303  33.852  1.00  0.00           C
ATOM   4734  ROH CHO   692     107.646  15.503  35.702  1.00  0.00            
ATOM   4735  R1  CHO   692     106.696  18.003  34.752  1.00  0.00            
ATOM   4736  R2  CHO   692     104.546  19.253  35.902  1.00  0.00            
ATOM   4737  R3  CHO   692     106.296  21.353  36.052  1.00  0.00            
ATOM   4738  R4  CHO   692     103.646  22.603  36.152  1.00  0.00            
ATOM   4739  R5  CHO   692     105.296  23.103  34.802  1.00  0.00            
ATOM   4740  C1  CHO   692     104.746  26.503  36.502  1.00  0.00           C
ATOM   4741  C2  CHO   692     106.196  30.003  37.852  1.00  0.00           C
ATOM   4742  ROH CHO   693     195.696  37.153  28.452  1.00  0.00            
ATOM   4743  R1  CHO   693     197.796  38.003  26.702  1.00  0.00            
ATOM   4744  R2  CHO   693     197.296  38.903  24.102  1.00  0.00            
ATOM   4745  R3  CHO   693     198.696  41.053  24.952  1.00  0.00            
ATOM   4746  R4  CHO   693     199.546  40.603  22.152  1.00  0.00            
ATOM   4747  R5  CHO   693     200.846  40.803  23.952  1.00  0.00            
ATOM   4748  C1  CHO   693     202.196  43.653  21.802  1.00  0.00           C
ATOM   4749  C2  CHO   693     202.996  42.153  19.452  1.00  0.00           C
ATOM   4750  ROH CHO   694     179.046  62.903  33.602  1.00  0.00            
ATOM   4751  R1  CHO   694     178.496  65.303  32.202  1.00  0.00            
ATOM   4752  R2  CHO   694     177.196  65.353  29.752  1.00  0.00            
ATOM   4753  R3  CHO   694     175.546  67.053  31.052  1.00  0.00            
ATOM   4754  R4  CHO   694     175.446  67.853  28.202  1.00  0.00            
ATOM   4755  R5  CHO   694     175.896  69.153  29.902  1.00  0.00            
ATOM   4756  C1  CHO   694     172.846  70.953  28.502  1.00  0.00           C
ATOM   4757  C2  CHO   694     171.096  70.703  25.352  1.00  0.00           C
ATOM   4758  ROH CHO   695     147.196  41.053  36.552  1.00  0.00            
ATOM   4759  R1  CHO   695     146.246  41.853  34.002  1.00  0.00            
ATOM   4760  R2  CHO   695     143.996  43.453  33.652  1.00  0.00            
ATOM   4761  R3  CHO   695     145.696  45.003  32.252  1.00  0.00            
ATOM   4762  R4  CHO   695     143.196  45.103  30.752  1.00  0.00            
ATOM   4763  R5  CHO   695     145.146  44.553  29.952  1.00  0.00            
ATOM   4764  C1  CHO   695     144.296  47.503  27.702  1.00  0.00           C
ATOM   4765  C2  CHO   695     143.146  49.953  24.652  1.00  0.00           C
ATOM   4766  ROH CHO   696     161.346 153.153  25.402  1.00  0.00            
ATOM   4767  R1  CHO   696     162.546 151.553  27.352  1.00  0.00            
ATOM   4768  R2  CHO   696     165.246 151.703  27.952  1.00  0.00            
ATOM   4769  R3  CHO   696     164.346 152.103  30.502  1.00  0.00            
ATOM   4770  R4  CHO   696     166.846 150.603  30.802  1.00  0.00            
ATOM   4771  R5  CHO   696     164.896 150.053  31.602  1.00  0.00            
ATOM   4772  C1  CHO   696     166.896 150.303  34.852  1.00  0.00           C
ATOM   4773  C2  CHO   696     171.196 153.503  35.652  1.00  0.00           C
ATOM   4774  ROH CHO   697      35.696  57.803  37.352  1.00  0.00            
ATOM   4775  R1  CHO   697      34.796  55.203  36.702  1.00  0.00            
ATOM   4776  R2  CHO   697      35.896  53.753  34.602  1.00  0.00            
ATOM   4777  R3  CHO   697      36.246  51.853  36.552  1.00  0.00            
ATOM   4778  R4  CHO   697      36.146  50.353  34.052  1.00  0.00            
ATOM   4779  R5  CHO   697      34.896  50.003  35.852  1.00  0.00            
ATOM   4780  C1  CHO   697      36.596  46.603  35.602  1.00  0.00           C
ATOM   4781  C2  CHO   697      39.646  44.403  35.152  1.00  0.00           C
ATOM   4782  ROH CHO   698     114.446  11.203  36.752  1.00  0.00            
ATOM   4783  R1  CHO   698     112.246   9.453  37.252  1.00  0.00            
ATOM   4784  R2  CHO   698     110.596   9.703  39.452  1.00  0.00            
ATOM   4785  R3  CHO   698     108.646   9.803  37.602  1.00  0.00            
ATOM   4786  R4  CHO   698     107.446   8.453  39.902  1.00  0.00            
ATOM   4787  R5  CHO   698     107.496   7.703  37.852  1.00  0.00            
ATOM   4788  C1  CHO   698     103.696   7.803  38.402  1.00  0.00           C
ATOM   4789  C2  CHO   698     101.096   5.503  39.402  1.00  0.00           C
ATOM   4790  ROH CHO   699      24.146  30.203  35.602  1.00  0.00            
ATOM   4791  R1  CHO   699      22.246  28.153  35.252  1.00  0.00            
ATOM   4792  R2  CHO   699      22.246  25.803  36.702  1.00  0.00            
ATOM   4793  R3  CHO   699      19.696  26.503  37.252  1.00  0.00            
ATOM   4794  R4  CHO   699      19.946  23.703  38.152  1.00  0.00            
ATOM   4795  R5  CHO   699      18.446  24.503  36.752  1.00  0.00            
ATOM   4796  C1  CHO   699      16.146  23.153  39.502  1.00  0.00           C
ATOM   4797  C2  CHO   699      12.346  23.103  38.552  1.00  0.00           C
ATOM   4798  ROH CHO   700       4.946 193.753  33.502  1.00  0.00            
ATOM   4799  R1  CHO   700       5.196 190.953  33.552  1.00  0.00            
ATOM   4800  R2  CHO   700       4.496 189.403  35.752  1.00  0.00            
ATOM   4801  R3  CHO   700       2.996 188.103  33.952  1.00  0.00            
ATOM   4802  R4  CHO   700       2.496 186.703  36.502  1.00  0.00            
ATOM   4803  R5  CHO   700       3.096 185.803  34.652  1.00  0.00            
ATOM   4804  C1  CHO   700      -0.154 183.903  35.252  1.00  0.00           C
ATOM   4805  C2  CHO   700      -1.304 182.203  37.802  1.00  0.00           C
ATOM   4806  ROH CHO   701     185.346  43.853  16.952  1.00  0.00            
ATOM   4807  R1  CHO   701     185.346  46.253  18.402  1.00  0.00            
ATOM   4808  R2  CHO   701     183.796  46.653  20.652  1.00  0.00            
ATOM   4809  R3  CHO   701     186.146  47.303  21.802  1.00  0.00            
ATOM   4810  R4  CHO   701     184.096  48.503  23.552  1.00  0.00            
ATOM   4811  R5  CHO   701     185.796  49.553  22.652  1.00  0.00            
ATOM   4812  C1  CHO   701     186.546  50.203  26.302  1.00  0.00           C
ATOM   4813  C2  CHO   701     186.096  53.353  26.502  1.00  0.00           C
ATOM   4814  ROH CHO   702      17.346 147.003  45.452  1.00  0.00            
ATOM   4815  R1  CHO   702      15.446 145.653  43.902  1.00  0.00            
ATOM   4816  R2  CHO   702      15.096 146.153  41.202  1.00  0.00            
ATOM   4817  R3  CHO   702      15.496 143.503  40.952  1.00  0.00            
ATOM   4818  R4  CHO   702      13.946 144.203  38.602  1.00  0.00            
ATOM   4819  R5  CHO   702      13.496 142.653  40.052  1.00  0.00            
ATOM   4820  C1  CHO   702      13.646 140.553  36.852  1.00  0.00           C
ATOM   4821  C2  CHO   702      13.596 140.553  32.352  1.00  0.00           C
ATOM   4822  ROH CHO   703      20.796 207.103  32.702  1.00  0.00            
ATOM   4823  R1  CHO   703      20.546 204.303  32.202  1.00  0.00            
ATOM   4824  R2  CHO   703      18.196 202.953  32.552  1.00  0.00            
ATOM   4825  R3  CHO   703      18.596 202.203  30.002  1.00  0.00            
ATOM   4826  R4  CHO   703      17.396 199.853  31.252  1.00  0.00            
ATOM   4827  R5  CHO   703      19.246 199.903  30.102  1.00  0.00            
ATOM   4828  C1  CHO   703      17.296 197.353  28.052  1.00  0.00           C
ATOM   4829  C2  CHO   703      17.896 194.953  26.252  1.00  0.00           C
ATOM   4830  ROH CHO   704     198.196 185.253  37.702  1.00  0.00            
ATOM   4831  R1  CHO   704     198.146 187.953  36.952  1.00  0.00            
ATOM   4832  R2  CHO   704     197.896 190.003  38.752  1.00  0.00            
ATOM   4833  R3  CHO   704     200.146 190.953  37.602  1.00  0.00            
ATOM   4834  R4  CHO   704     198.946 193.303  38.802  1.00  0.00            
ATOM   4835  R5  CHO   704     199.546 193.103  36.702  1.00  0.00            
ATOM   4836  C1  CHO   704     201.696 196.103  37.702  1.00  0.00           C
ATOM   4837  C2  CHO   704     201.046 200.453  39.202  1.00  0.00           C
ATOM   4838  ROH CHO   705     218.146  74.853  31.202  1.00  0.00            
ATOM   4839  R1  CHO   705     216.996  73.603  33.452  1.00  0.00            
ATOM   4840  R2  CHO   705     214.646  74.503  34.652  1.00  0.00            
ATOM   4841  R3  CHO   705     213.846  71.903  34.202  1.00  0.00            
ATOM   4842  R4  CHO   705     212.896  72.553  36.902  1.00  0.00            
ATOM   4843  R5  CHO   705     214.146  70.853  36.352  1.00  0.00            
ATOM   4844  C1  CHO   705     211.146  69.053  37.852  1.00  0.00           C
ATOM   4845  C2  CHO   705     211.096  67.653  40.602  1.00  0.00           C
ATOM   4846  ROH CHO   706      57.496 197.453  30.102  1.00  0.00            
ATOM   4847  R1  CHO   706      57.496 200.203  30.852  1.00  0.00            
ATOM   4848  R2  CHO   706      57.796 201.003  33.502  1.00  0.00            
ATOM   4849  R3  CHO   706      59.846 202.453  32.502  1.00  0.00            
ATOM   4850  R4  CHO   706      59.596 203.253  35.302  1.00  0.00            
ATOM   4851  R5  CHO   706      59.596 204.603  33.552  1.00  0.00            
ATOM   4852  C1  CHO   706      62.646 205.953  35.452  1.00  0.00           C
ATOM   4853  C2  CHO   706      64.496 206.953  38.202  1.00  0.00           C
ATOM   4854  NC3 DPP   707     181.596 186.353  53.102  1.00  0.00           N
ATOM   4855  PO4 DPP   707     183.396 182.303  51.652  1.00  0.00           P
ATOM   4856  GL1 DPP   707     182.596 179.353  47.652  1.00  0.00            
ATOM   4857  GL2 DPP   707     179.746 182.453  47.952  1.00  0.00            
ATOM   4858  C1A DPP   707     182.896 180.503  42.852  1.00  0.00           C
ATOM   4859  C2A DPP   707     184.696 177.653  40.852  1.00  0.00           C
ATOM   4860  C3A DPP   707     187.396 175.303  39.452  1.00  0.00           C
ATOM   4861  C4A DPP   707     188.946 174.403  34.752  1.00  0.00           C
ATOM   4862  C1B DPP   707     178.046 180.403  44.352  1.00  0.00           C
ATOM   4863  C2B DPP   707     175.796 177.253  42.852  1.00  0.00           C
ATOM   4864  C3B DPP   707     176.346 176.753  37.802  1.00  0.00           C
ATOM   4865  C4B DPP   707     179.996 174.953  36.302  1.00  0.00           C
ATOM   4866  NC3 DPP   708      45.096 145.203  65.652  1.00  0.00           N
ATOM   4867  PO4 DPP   708      47.446 145.953  61.402  1.00  0.00           P
ATOM   4868  GL1 DPP   708      47.446 144.553  56.202  1.00  0.00            
ATOM   4869  GL2 DPP   708      47.746 142.553  54.652  1.00  0.00            
ATOM   4870  C1A DPP   708      46.046 145.503  51.102  1.00  0.00           C
ATOM   4871  C2A DPP   708      48.996 146.853  47.302  1.00  0.00           C
ATOM   4872  C3A DPP   708      51.296 146.103  43.952  1.00  0.00           C
ATOM   4873  C4A DPP   708      53.846 147.303  40.852  1.00  0.00           C
ATOM   4874  C1B DPP   708      46.346 140.153  50.702  1.00  0.00           C
ATOM   4875  C2B DPP   708      44.396 139.503  47.002  1.00  0.00           C
ATOM   4876  C3B DPP   708      46.296 137.553  43.152  1.00  0.00           C
ATOM   4877  C4B DPP   708      45.646 138.203  37.752  1.00  0.00           C
ATOM   4878  NC3 DPP   709      73.496  65.553  56.452  1.00  0.00           N
ATOM   4879  PO4 DPP   709      69.646  65.653  54.402  1.00  0.00           P
ATOM   4880  GL1 DPP   709      66.346  63.303  52.152  1.00  0.00            
ATOM   4881  GL2 DPP   709      63.896  65.353  52.102  1.00  0.00            
ATOM   4882  C1A DPP   709      64.646  61.353  47.602  1.00  0.00           C
ATOM   4883  C2A DPP   709      62.046  62.403  43.502  1.00  0.00           C
ATOM   4884  C3A DPP   709      59.746  63.903  39.302  1.00  0.00           C
ATOM   4885  C4A DPP   709      61.546  66.503  36.402  1.00  0.00           C
ATOM   4886  C1B DPP   709      66.796  66.453  47.602  1.00  0.00           C
ATOM   4887  C2B DPP   709      67.146  64.653  43.602  1.00  0.00           C
ATOM   4888  C3B DPP   709      66.296  65.503  39.352  1.00  0.00           C
ATOM   4889  C4B DPP   709      66.846  69.953  36.252  1.00  0.00           C
ATOM   4890  NC3 DPP   710     115.646 177.703  63.352  1.00  0.00           N
ATOM   4891  PO4 DPP   710     113.696 178.553  59.052  1.00  0.00           P
ATOM   4892  GL1 DPP   710     111.396 178.753  55.602  1.00  0.00            
ATOM   4893  GL2 DPP   710     110.846 181.003  53.802  1.00  0.00            
ATOM   4894  C1A DPP   710     110.496 176.103  52.502  1.00  0.00           C
ATOM   4895  C2A DPP   710     108.346 174.203  49.602  1.00  0.00           C
ATOM   4896  C3A DPP   710     104.096 173.453  47.602  1.00  0.00           C
ATOM   4897  C4A DPP   710      99.446 175.603  49.552  1.00  0.00           C
ATOM   4898  C1B DPP   710     114.696 182.153  51.802  1.00  0.00           C
ATOM   4899  C2B DPP   710     118.246 180.003  49.902  1.00  0.00           C
ATOM   4900  C3B DPP   710     120.446 179.553  47.202  1.00  0.00           C
ATOM   4901  C4B DPP   710     121.096 181.203  43.202  1.00  0.00           C
ATOM   4902  NC3 DPP   711      98.046 182.503  65.952  1.00  0.00           N
ATOM   4903  PO4 DPP   711      97.646 185.403  62.902  1.00  0.00           P
ATOM   4904  GL1 DPP   711      97.996 185.453  58.302  1.00  0.00            
ATOM   4905  GL2 DPP   711      99.996 183.003  55.902  1.00  0.00            
ATOM   4906  C1A DPP   711      94.896 186.253  55.502  1.00  0.00           C
ATOM   4907  C2A DPP   711      91.546 188.403  55.352  1.00  0.00           C
ATOM   4908  C3A DPP   711      88.396 189.703  51.902  1.00  0.00           C
ATOM   4909  C4A DPP   711      85.846 192.153  49.652  1.00  0.00           C
ATOM   4910  C1B DPP   711      98.646 180.203  52.202  1.00  0.00           C
ATOM   4911  C2B DPP   711      94.996 178.403  51.002  1.00  0.00           C
ATOM   4912  C3B DPP   711      92.096 177.403  49.352  1.00  0.00           C
ATOM   4913  C4B DPP   711      89.896 177.903  44.852  1.00  0.00           C
ATOM   4914  NC3 DPP   712     210.446 116.253  60.402  1.00  0.00           N
ATOM   4915  PO4 DPP   712     210.646 121.303  61.452  1.00  0.00           P
ATOM   4916  GL1 DPP   712     211.996 121.703  57.852  1.00  0.00            
ATOM   4917  GL2 DPP   712     210.996 125.403  54.752  1.00  0.00            
ATOM   4918  C1A DPP   712     213.296 120.903  53.852  1.00  0.00           C
ATOM   4919  C2A DPP   712     214.596 122.203  49.602  1.00  0.00           C
ATOM   4920  C3A DPP   712     213.796 123.553  45.352  1.00  0.00           C
ATOM   4921  C4A DPP   712     212.396 125.303  41.452  1.00  0.00           C
ATOM   4922  C1B DPP   712     210.496 123.903  50.252  1.00  0.00           C
ATOM   4923  C2B DPP   712     210.446 127.003  47.052  1.00  0.00           C
ATOM   4924  C3B DPP   712     212.546 129.603  44.452  1.00  0.00           C
ATOM   4925  C4B DPP   712     214.796 132.053  41.502  1.00  0.00           C
ATOM   4926  NC3 DPP   713     212.646  29.703  55.852  1.00  0.00           N
ATOM   4927  PO4 DPP   713     213.946  25.653  57.302  1.00  0.00           P
ATOM   4928  GL1 DPP   713     214.246  24.603  53.052  1.00  0.00            
ATOM   4929  GL2 DPP   713     214.446  27.353  51.002  1.00  0.00            
ATOM   4930  C1A DPP   713     213.946  23.553  48.102  1.00  0.00           C
ATOM   4931  C2A DPP   713     212.596  22.653  43.552  1.00  0.00           C
ATOM   4932  C3A DPP   713     209.346  26.053  42.202  1.00  0.00           C
ATOM   4933  C4A DPP   713     207.996  27.803  38.202  1.00  0.00           C
ATOM   4934  C1B DPP   713     212.046  28.453  47.302  1.00  0.00           C
ATOM   4935  C2B DPP   713     211.246  30.703  42.452  1.00  0.00           C
ATOM   4936  C3B DPP   713     212.896  30.503  38.452  1.00  0.00           C
ATOM   4937  C4B DPP   713     213.196  28.303  33.902  1.00  0.00           C
ATOM   4938  NC3 DPP   714     183.096 203.503  52.302  1.00  0.00           N
ATOM   4939  PO4 DPP   714     180.596 206.803  52.402  1.00  0.00           P
ATOM   4940  GL1 DPP   714     179.346 204.853  48.952  1.00  0.00            
ATOM   4941  GL2 DPP   714     181.846 204.603  47.552  1.00  0.00            
ATOM   4942  C1A DPP   714     178.346 204.153  44.352  1.00  0.00           C
ATOM   4943  C2A DPP   714     176.846 206.603  40.202  1.00  0.00           C
ATOM   4944  C3A DPP   714     174.146 206.803  37.152  1.00  0.00           C
ATOM   4945  C4A DPP   714     170.246 207.903  35.852  1.00  0.00           C
ATOM   4946  C1B DPP   714     185.796 205.053  45.302  1.00  0.00           C
ATOM   4947  C2B DPP   714     187.146 203.503  42.602  1.00  0.00           C
ATOM   4948  C3B DPP   714     190.096 203.403  39.452  1.00  0.00           C
ATOM   4949  C4B DPP   714     191.646 203.353  34.852  1.00  0.00           C
ATOM   4950  NC3 DPP   715     153.946 126.053  57.102  1.00  0.00           N
ATOM   4951  PO4 DPP   715     155.346 123.853  53.352  1.00  0.00           P
ATOM   4952  GL1 DPP   715     155.796 122.253  48.552  1.00  0.00            
ATOM   4953  GL2 DPP   715     158.346 121.603  47.052  1.00  0.00            
ATOM   4954  C1A DPP   715     151.446 120.853  45.702  1.00  0.00           C
ATOM   4955  C2A DPP   715     152.846 120.253  40.802  1.00  0.00           C
ATOM   4956  C3A DPP   715     155.096 122.703  38.102  1.00  0.00           C
ATOM   4957  C4A DPP   715     156.996 124.853  34.402  1.00  0.00           C
ATOM   4958  C1B DPP   715     156.746 122.053  43.302  1.00  0.00           C
ATOM   4959  C2B DPP   715     158.996 118.753  39.752  1.00  0.00           C
ATOM   4960  C3B DPP   715     159.646 113.753  38.202  1.00  0.00           C
ATOM   4961  C4B DPP   715     158.546 109.103  39.402  1.00  0.00           C
ATOM   4962  NC3 DPP   716     193.396  30.303  49.252  1.00  0.00           N
ATOM   4963  PO4 DPP   716     189.496  28.603  46.852  1.00  0.00           P
ATOM   4964  GL1 DPP   716     189.596  30.753  43.102  1.00  0.00            
ATOM   4965  GL2 DPP   716     189.446  33.653  41.702  1.00  0.00            
ATOM   4966  C1A DPP   716     190.796  28.853  38.952  1.00  0.00           C
ATOM   4967  C2A DPP   716     193.196  27.303  35.252  1.00  0.00           C
ATOM   4968  C3A DPP   716     196.946  24.103  33.652  1.00  0.00           C
ATOM   4969  C4A DPP   716     199.296  20.253  33.952  1.00  0.00           C
ATOM   4970  C1B DPP   716     191.196  36.603  38.452  1.00  0.00           C
ATOM   4971  C2B DPP   716     191.296  36.053  33.752  1.00  0.00           C
ATOM   4972  C3B DPP   716     191.096  39.653  30.302  1.00  0.00           C
ATOM   4973  C4B DPP   716     187.096  40.453  26.852  1.00  0.00           C
ATOM   4974  NC3 DPP   717     136.296  -4.697  58.852  1.00  0.00           N
ATOM   4975  PO4 DPP   717     134.296  -0.897  58.302  1.00  0.00           P
ATOM   4976  GL1 DPP   717     131.646   1.653  55.102  1.00  0.00            
ATOM   4977  GL2 DPP   717     129.996   5.253  56.402  1.00  0.00            
ATOM   4978  C1A DPP   717     130.646   2.653  50.652  1.00  0.00           C
ATOM   4979  C2A DPP   717     128.746   0.503  47.452  1.00  0.00           C
ATOM   4980  C3A DPP   717     129.496  -2.197  43.852  1.00  0.00           C
ATOM   4981  C4A DPP   717     127.296  -4.697  42.152  1.00  0.00           C
ATOM   4982  C1B DPP   717     127.196   6.103  52.702  1.00  0.00           C
ATOM   4983  C2B DPP   717     127.446   5.753  48.152  1.00  0.00           C
ATOM   4984  C3B DPP   717     127.496   7.453  43.452  1.00  0.00           C
ATOM   4985  C4B DPP   717     125.846   8.303  39.552  1.00  0.00           C
ATOM   4986  NC3 DPP   718      47.296  10.053  61.152  1.00  0.00           N
ATOM   4987  PO4 DPP   718      45.846  12.853  58.452  1.00  0.00           P
ATOM   4988  GL1 DPP   718      45.996  10.603  54.252  1.00  0.00            
ATOM   4989  GL2 DPP   718      48.796   9.153  53.652  1.00  0.00            
ATOM   4990  C1A DPP   718      43.796  11.003  50.002  1.00  0.00           C
ATOM   4991  C2A DPP   718      42.896   9.553  45.902  1.00  0.00           C
ATOM   4992  C3A DPP   718      39.146   8.553  45.602  1.00  0.00           C
ATOM   4993  C4A DPP   718      35.696   9.053  43.552  1.00  0.00           C
ATOM   4994  C1B DPP   718      47.496   7.853  49.302  1.00  0.00           C
ATOM   4995  C2B DPP   718      46.746   5.803  45.152  1.00  0.00           C
ATOM   4996  C3B DPP   718      45.546   7.603  41.502  1.00  0.00           C
ATOM   4997  C4B DPP   718      47.796  10.903  39.252  1.00  0.00           C
ATOM   4998  NC3 DPP   719     183.896  63.203  52.502  1.00  0.00           N
ATOM   4999  PO4 DPP   719     182.196  63.103  48.752  1.00  0.00           P
ATOM   5000  GL1 DPP   719     182.096  64.353  44.852  1.00  0.00            
ATOM   5001  GL2 DPP   719     180.396  66.853  44.652  1.00  0.00            
ATOM   5002  C1A DPP   719     183.496  66.303  40.352  1.00  0.00           C
ATOM   5003  C2A DPP   719     185.796  68.153  37.552  1.00  0.00           C
ATOM   5004  C3A DPP   719     187.646  69.303  34.302  1.00  0.00           C
ATOM   5005  C4A DPP   719     188.346  67.903  29.352  1.00  0.00           C
ATOM   5006  C1B DPP   719     179.946  68.953  40.952  1.00  0.00           C
ATOM   5007  C2B DPP   719     180.296  66.853  36.852  1.00  0.00           C
ATOM   5008  C3B DPP   719     183.746  64.803  34.752  1.00  0.00           C
ATOM   5009  C4B DPP   719     186.996  63.903  31.052  1.00  0.00           C
ATOM   5010  NC3 DPP   720      50.396  25.353  59.602  1.00  0.00           N
ATOM   5011  PO4 DPP   720      49.346  23.103  57.002  1.00  0.00           P
ATOM   5012  GL1 DPP   720      50.646  21.503  54.152  1.00  0.00            
ATOM   5013  GL2 DPP   720      47.196  19.453  53.652  1.00  0.00            
ATOM   5014  C1A DPP   720      50.846  19.753  50.202  1.00  0.00           C
ATOM   5015  C2A DPP   720      47.846  18.803  46.052  1.00  0.00           C
ATOM   5016  C3A DPP   720      48.896  20.403  42.302  1.00  0.00           C
ATOM   5017  C4A DPP   720      48.746  22.553  37.702  1.00  0.00           C
ATOM   5018  C1B DPP   720      45.496  17.403  49.852  1.00  0.00           C
ATOM   5019  C2B DPP   720      43.496  15.653  46.402  1.00  0.00           C
ATOM   5020  C3B DPP   720      44.046  13.153  42.902  1.00  0.00           C
ATOM   5021  C4B DPP   720      44.146  14.003  38.402  1.00  0.00           C
ATOM   5022  NC3 DPP   721      34.046  55.103  60.402  1.00  0.00           N
ATOM   5023  PO4 DPP   721      34.046  59.953  58.252  1.00  0.00           P
ATOM   5024  GL1 DPP   721      35.746  60.103  53.502  1.00  0.00            
ATOM   5025  GL2 DPP   721      36.296  57.353  51.402  1.00  0.00            
ATOM   5026  C1A DPP   721      37.096  61.603  48.852  1.00  0.00           C
ATOM   5027  C2A DPP   721      39.546  63.053  44.702  1.00  0.00           C
ATOM   5028  C3A DPP   721      40.446  65.953  41.302  1.00  0.00           C
ATOM   5029  C4A DPP   721      38.746  67.503  37.752  1.00  0.00           C
ATOM   5030  C1B DPP   721      38.496  57.003  46.902  1.00  0.00           C
ATOM   5031  C2B DPP   721      39.396  58.403  43.052  1.00  0.00           C
ATOM   5032  C3B DPP   721      40.446  60.103  38.602  1.00  0.00           C
ATOM   5033  C4B DPP   721      40.746  63.953  35.652  1.00  0.00           C
ATOM   5034  NC3 DPP   722      50.746  33.903  54.402  1.00  0.00           N
ATOM   5035  PO4 DPP   722      48.696  37.403  54.152  1.00  0.00           P
ATOM   5036  GL1 DPP   722      51.196  36.653  50.002  1.00  0.00            
ATOM   5037  GL2 DPP   722      52.446  32.553  49.802  1.00  0.00            
ATOM   5038  C1A DPP   722      51.846  36.253  46.002  1.00  0.00           C
ATOM   5039  C2A DPP   722      51.596  35.253  41.602  1.00  0.00           C
ATOM   5040  C3A DPP   722      47.696  33.003  38.552  1.00  0.00           C
ATOM   5041  C4A DPP   722      49.396  31.703  34.852  1.00  0.00           C
ATOM   5042  C1B DPP   722      54.446  31.803  45.552  1.00  0.00           C
ATOM   5043  C2B DPP   722      55.396  32.303  42.002  1.00  0.00           C
ATOM   5044  C3B DPP   722      56.696  32.803  37.352  1.00  0.00           C
ATOM   5045  C4B DPP   722      55.246  32.453  33.152  1.00  0.00           C
ATOM   5046  NC3 DPP   723     219.696  75.703  59.152  1.00  0.00           N
ATOM   5047  PO4 DPP   723     218.746  72.103  55.952  1.00  0.00           P
ATOM   5048  GL1 DPP   723     216.196  72.053  53.152  1.00  0.00            
ATOM   5049  GL2 DPP   723     217.846  74.303  51.452  1.00  0.00            
ATOM   5050  C1A DPP   723     214.096  71.853  49.252  1.00  0.00           C
ATOM   5051  C2A DPP   723     212.846  70.653  45.302  1.00  0.00           C
ATOM   5052  C3A DPP   723     211.096  73.553  42.002  1.00  0.00           C
ATOM   5053  C4A DPP   723     206.896  72.753  38.652  1.00  0.00           C
ATOM   5054  C1B DPP   723     217.546  74.453  47.202  1.00  0.00           C
ATOM   5055  C2B DPP   723     216.346  75.603  42.052  1.00  0.00           C
ATOM   5056  C3B DPP   723     217.596  73.703  38.302  1.00  0.00           C
ATOM   5057  C4B DPP   723     219.246  69.903  36.652  1.00  0.00           C
ATOM   5058  NC3 DPP   724      76.846 120.603  56.652  1.00  0.00           N
ATOM   5059  PO4 DPP   724      79.396 120.803  53.252  1.00  0.00           P
ATOM   5060  GL1 DPP   724      80.146 121.053  48.102  1.00  0.00            
ATOM   5061  GL2 DPP   724      82.896 117.803  46.652  1.00  0.00
[truncated: 4,172,792 more chars]
