# Supplementary material for: Data showing the lipid conformations and membrane binding behaviors of beta-amyloid fibrils in phase-separated cholesterol-enriched lipid domains with and without glycolipid and oxidized cholesterol from coarse-grained molecular dynamics simulations
Source: Data Brief. 2020 Apr 19;30:105496. doi: 10.1016/j.dib.2020.105496 (PMC7186522; doi:10.1016/j.dib.2020.105496)
Supplement: Supplementary file 1 [file mmc1.zip › Supplementary-Data/S08-12/GM-AB-2.pdb]

TITLE     Martini system AB-CO-2 t= 19801600.00000
REMARK    THIS IS A SIMULATION BOX
CRYST1  211.136  212.776  138.598  90.00  90.00  90.00 P 1           1
MODEL        1
ATOM      1  BB  LEU A   1     111.552  91.088  69.819  1.00  0.00           B
ATOM      2  SC1 LEU A   1     111.152  90.038  67.419  1.00  0.00           S
ATOM      3  BB  VAL A   2     108.652  92.988  71.269  1.00  0.00           B
ATOM      4  SC1 VAL A   2     107.302  93.338  72.719  1.00  0.00           S
ATOM      5  BB  PHE A   3     108.002  95.138  68.219  1.00  0.00           B
ATOM      6  SC1 PHE A   3     107.852  95.438  64.769  1.00  0.00           S
ATOM      7  SC2 PHE A   3     107.702  93.188  65.519  1.00  0.00           S
ATOM      8  SC3 PHE A   3     108.752  93.638  63.419  1.00  0.00           S
ATOM      9  BB  PHE A   4     105.852  98.188  68.819  1.00  0.00           B
ATOM     10  SC1 PHE A   4     106.852  98.488  72.069  1.00  0.00           S
ATOM     11  SC2 PHE A   4     104.702  97.438  71.969  1.00  0.00           S
ATOM     12  SC3 PHE A   4     105.552  98.288  74.069  1.00  0.00           S
ATOM     13  BB  ALA A   5     104.202 101.488  69.819  1.00  0.00           B
ATOM     14  BB  GLU A   6     102.552 102.838  72.719  1.00  0.00           B
ATOM     15  SC1 GLU A   6     101.152 100.438  74.269  1.00  0.00           S
ATOM     16  BB  ASP A   7     101.102 105.888  74.519  1.00  0.00           B
ATOM     17  SC1 ASP A   7     100.152 107.388  72.719  1.00  0.00           S
ATOM     18  BB  VAL A   8     102.502 108.788  76.569  1.00  0.00           B
ATOM     19  SC1 VAL A   8     102.702 108.838  78.569  1.00  0.00           S
ATOM     20  BB  GLY A   9     100.202 111.488  75.469  1.00  0.00           B
ATOM     21  BB  SER A  10      99.302 113.288  78.669  1.00  0.00           B
ATOM     22  SC1 SER A  10      99.852 112.188  80.169  1.00  0.00           S
ATOM     23  BB  ASN A  11      98.052 116.588  77.469  1.00  0.00           B
ATOM     24  SC1 ASN A  11      98.602 117.938  79.469  1.00  0.00           S
ATOM     25  BB  LYS A  12      97.452 118.538  74.119  1.00  0.00           B
ATOM     26  SC1 LYS A  12      96.102 119.988  75.319  1.00  0.00           S
ATOM     27  SC2 LYS A  12      96.102 122.088  77.469  1.00  0.00           S
ATOM     28  BB  GLY A  13      96.102 117.288  70.769  1.00  0.00           B
ATOM     29  BB  ALA A  14      95.052 120.288  68.619  1.00  0.00           B
ATOM     30  BB  ILE A  15      95.452 120.388  64.869  1.00  0.00           B
ATOM     31  SC1 ILE A  15      94.902 122.438  63.819  1.00  0.00           S
ATOM     32  BB  ILE A  16      95.552 116.638  64.369  1.00  0.00           B
ATOM     33  SC1 ILE A  16      96.552 115.588  62.669  1.00  0.00           S
ATOM     34  BB  GLY A  17      96.652 114.538  67.269  1.00  0.00           B
ATOM     35  BB  LEU A  18      95.702 110.938  66.719  1.00  0.00           B
ATOM     36  SC1 LEU A  18      94.102 110.138  64.769  1.00  0.00           S
ATOM     37  BB  MET A  19      97.452 107.888  68.019  1.00  0.00           B
ATOM     38  SC1 MET A  19      94.752 107.288  69.369  1.00  0.00           S
ATOM     39  BB  VAL A  20      97.252 105.988  64.719  1.00  0.00           B
ATOM     40  SC1 VAL A  20      97.202 107.088  63.069  1.00  0.00           S
ATOM     41  BB  GLY A  21      97.952 102.288  64.369  1.00  0.00           B
ATOM     42  BB  GLY A  22      98.602  98.888  65.669  1.00  0.00           B
ATOM     43  BB  VAL A  23      98.302  96.388  62.869  1.00  0.00           B
ATOM     44  SC1 VAL A  23      98.752  96.988  61.019  1.00  0.00           S
ATOM     45  BB  VAL A  24      98.102  92.638  63.719  1.00  0.00           B
ATOM     46  SC1 VAL A  24      97.402  90.988  62.769  1.00  0.00           S
ATOM     47  BB  ILE A  25      98.752  91.588  67.169  1.00  0.00           B
ATOM     48  SC1 ILE A  25      99.652  89.438  67.669  1.00  0.00           S
ATOM     49  BB  ALA A  26      97.052  94.838  68.319  1.00  0.00           B
ATOM     50  BB  LEU A  27     115.102  94.488  69.319  1.00  0.00           B
ATOM     51  SC1 LEU A  27     116.752  94.188  67.219  1.00  0.00           S
ATOM     52  BB  VAL A  28     112.502  96.288  71.319  1.00  0.00           B
ATOM     53  SC1 VAL A  28     111.252  96.838  72.769  1.00  0.00           S
ATOM     54  BB  PHE A  29     110.902  97.538  68.169  1.00  0.00           B
ATOM     55  SC1 PHE A  29     112.902  98.038  65.619  1.00  0.00           S
ATOM     56  SC2 PHE A  29     112.102  95.788  65.969  1.00  0.00           S
ATOM     57  SC3 PHE A  29     113.352  96.338  63.969  1.00  0.00           S
ATOM     58  BB  PHE A  30     108.752 100.538  67.369  1.00  0.00           B
ATOM     59  SC1 PHE A  30     108.502  99.688  64.269  1.00  0.00           S
ATOM     60  SC2 PHE A  30     107.252 101.688  64.719  1.00  0.00           S
ATOM     61  SC3 PHE A  30     107.102 100.688  62.569  1.00  0.00           S
ATOM     62  BB  ALA A  31     107.452 103.288  69.469  1.00  0.00           B
ATOM     63  BB  GLU A  32     107.302 103.888  73.219  1.00  0.00           B
ATOM     64  SC1 GLU A  32     109.952 103.488  74.569  1.00  0.00           S
ATOM     65  BB  ASP A  33     106.352 107.538  73.069  1.00  0.00           B
ATOM     66  SC1 ASP A  33     106.452 109.138  71.119  1.00  0.00           S
ATOM     67  BB  VAL A  34     106.952 109.338  76.369  1.00  0.00           B
ATOM     68  SC1 VAL A  34     107.552 109.488  78.269  1.00  0.00           S
ATOM     69  BB  GLY A  35     105.152 112.388  75.019  1.00  0.00           B
ATOM     70  BB  SER A  36     103.252 114.838  77.119  1.00  0.00           B
ATOM     71  SC1 SER A  36     104.202 115.238  78.769  1.00  0.00           S
ATOM     72  BB  ASN A  37     101.402 117.838  75.569  1.00  0.00           B
ATOM     73  SC1 ASN A  37     101.552 120.288  75.969  1.00  0.00           S
ATOM     74  BB  LYS A  38     101.502 116.688  71.919  1.00  0.00           B
ATOM     75  SC1 LYS A  38     102.002 114.388  72.069  1.00  0.00           S
ATOM     76  SC2 LYS A  38     102.402 111.588  71.169  1.00  0.00           S
ATOM     77  BB  GLY A  39      98.802 119.038  70.669  1.00  0.00           B
ATOM     78  BB  ALA A  40     100.352 120.888  67.769  1.00  0.00           B
ATOM     79  BB  ILE A  41     100.102 120.438  64.069  1.00  0.00           B
ATOM     80  SC1 ILE A  41     100.052 121.488  62.219  1.00  0.00           S
ATOM     81  BB  ILE A  42     101.002 116.838  63.919  1.00  0.00           B
ATOM     82  SC1 ILE A  42     101.802 116.288  61.769  1.00  0.00           S
ATOM     83  BB  GLY A  43     100.252 115.238  67.269  1.00  0.00           B
ATOM     84  BB  LEU A  44     100.052 111.538  66.369  1.00  0.00           B
ATOM     85  SC1 LEU A  44     100.102 111.888  63.769  1.00  0.00           S
ATOM     86  BB  MET A  45     101.052 107.988  67.219  1.00  0.00           B
ATOM     87  SC1 MET A  45     102.802 106.438  68.969  1.00  0.00           S
ATOM     88  BB  VAL A  46     102.602 106.938  63.869  1.00  0.00           B
ATOM     89  SC1 VAL A  46     101.952 107.538  62.069  1.00  0.00           S
ATOM     90  BB  GLY A  47     102.502 103.238  64.269  1.00  0.00           B
ATOM     91  BB  GLY A  48     102.252  99.588  65.219  1.00  0.00           B
ATOM     92  BB  VAL A  49     103.052  96.438  63.419  1.00  0.00           B
ATOM     93  SC1 VAL A  49     103.902  96.738  61.619  1.00  0.00           S
ATOM     94  BB  VAL A  50     102.852  92.788  64.469  1.00  0.00           B
ATOM     95  SC1 VAL A  50     102.652  91.038  63.569  1.00  0.00           S
ATOM     96  BB  ILE A  51     103.102  93.038  68.219  1.00  0.00           B
ATOM     97  SC1 ILE A  51     104.402  91.188  68.769  1.00  0.00           S
ATOM     98  BB  ALA A  52     101.202  96.288  68.719  1.00  0.00           B
ATOM     99  GM1 DBG B  53      97.352 112.088  71.119  1.00  0.00            
ATOM    100  GM2 DBG B  53      95.602 109.688  73.219  1.00  0.00            
ATOM    101  GM3 DBG B  53      95.652 112.538  73.669  1.00  0.00            
ATOM    102  GM4 DBG B  53      94.752 111.888  77.019  1.00  0.00            
ATOM    103  GM5 DBG B  53      93.202 115.188  75.719  1.00  0.00            
ATOM    104  GM6 DBG B  53      93.402 114.188  78.419  1.00  0.00            
ATOM    105  GM7 DBG B  53      95.052 114.888  81.219  1.00  0.00            
ATOM    106  GM8 DBG B  53      91.752 118.438  78.219  1.00  0.00            
ATOM    107  GM9 DBG B  53      93.802 118.088  81.319  1.00  0.00            
ATOM    108 0GM1 DBG B  53      94.952 117.538  84.019  1.00  0.00            
ATOM    109 1GM1 DBG B  53      91.652 119.588  84.419  1.00  0.00            
ATOM    110 2GM1 DBG B  53      93.902 118.688  86.169  1.00  0.00            
ATOM    111 3GM1 DBG B  53      91.952 111.988  81.369  1.00  0.00            
ATOM    112 4GM1 DBG B  53      89.602 110.488  79.319  1.00  0.00            
ATOM    113 5GM1 DBG B  53      89.252 114.088  79.719  1.00  0.00            
ATOM    114 6GM1 DBG B  53      86.752 112.038  79.069  1.00  0.00            
ATOM    115 7GM1 DBG B  53      89.152 115.888  81.769  1.00  0.00            
ATOM    116  AM1 DBG B  53      92.552 114.538  70.219  1.00  0.00            
ATOM    117  AM2 DBG B  53      91.302 112.188  70.069  1.00  0.00            
ATOM    118  T1A DBG B  53      92.002 116.088  68.069  1.00  0.00            
ATOM    119  C2A DBG B  53      91.502 114.488  64.019  1.00  0.00           C
ATOM    120  C3A DBG B  53      88.352 111.788  60.819  1.00  0.00           C
ATOM    121  C4A DBG B  53      86.852 107.238  57.619  1.00  0.00           C
ATOM    122  C1B DBG B  53      90.352 109.588  67.869  1.00  0.00           C
ATOM    123  C2B DBG B  53      89.852 107.588  63.469  1.00  0.00           C
ATOM    124  C3B DBG B  53      91.752 107.738  59.869  1.00  0.00           C
ATOM    125  C4B DBG B  53      92.802 108.138  56.319  1.00  0.00           C
ATOM    126  C5B DBG B  53      92.302 109.438  52.569  1.00  0.00           C
ATOM    127  GM1 DBG C  54     115.002 108.188  64.669  1.00  0.00            
ATOM    128  GM2 DBG C  54     115.752 110.538  67.169  1.00  0.00            
ATOM    129  GM3 DBG C  54     113.002 110.088  66.369  1.00  0.00            
ATOM    130  GM4 DBG C  54     112.802 113.488  67.069  1.00  0.00            
ATOM    131  GM5 DBG C  54     109.752 111.238  67.969  1.00  0.00            
ATOM    132  GM6 DBG C  54     109.802 113.888  67.069  1.00  0.00            
ATOM    133  GM7 DBG C  54     109.302 115.938  64.119  1.00  0.00            
ATOM    134  GM8 DBG C  54     105.902 112.038  66.519  1.00  0.00            
ATOM    135  GM9 DBG C  54     105.802 115.438  64.919  1.00  0.00            
ATOM    136 0GM1 DBG C  54     106.202 118.288  63.969  1.00  0.00            
ATOM    137 1GM1 DBG C  54     104.602 117.988  67.519  1.00  0.00            
ATOM    138 2GM1 DBG C  54     105.052 120.138  65.519  1.00  0.00            
ATOM    139 3GM1 DBG C  54     110.052 117.488  67.919  1.00  0.00            
ATOM    140 4GM1 DBG C  54     112.302 117.038  70.569  1.00  0.00            
ATOM    141 5GM1 DBG C  54     109.152 115.238  70.869  1.00  0.00            
ATOM    142 6GM1 DBG C  54     110.402 116.338  73.119  1.00  0.00            
ATOM    143 7GM1 DBG C  54     106.402 114.738  70.369  1.00  0.00            
ATOM    144  AM1 DBG C  54     111.502 111.788  61.969  1.00  0.00            
ATOM    145  AM2 DBG C  54     109.252 111.138  63.119  1.00  0.00            
ATOM    146  T1A DBG C  54     111.252 113.588  59.819  1.00  0.00            
ATOM    147  C2A DBG C  54     107.452 116.188  59.269  1.00  0.00           C
ATOM    148  C3A DBG C  54     103.452 114.538  57.819  1.00  0.00           C
ATOM    149  C4A DBG C  54     100.302 112.488  58.569  1.00  0.00           C
ATOM    150  C1B DBG C  54     106.102 111.388  61.469  1.00  0.00           C
ATOM    151  C2B DBG C  54     104.502 109.038  57.619  1.00  0.00           C
ATOM    152  C3B DBG C  54     107.002 107.638  53.519  1.00  0.00           C
ATOM    153  C4B DBG C  54     105.852 105.438  49.769  1.00  0.00           C
ATOM    154  C5B DBG C  54     103.452 105.638  45.119  1.00  0.00           C
ATOM    155  GM1 DBG D  55      56.252 160.288  68.919  1.00  0.00            
ATOM    156  GM2 DBG D  55      53.102 160.288  70.419  1.00  0.00            
ATOM    157  GM3 DBG D  55      55.002 162.238  70.669  1.00  0.00            
ATOM    158  GM4 DBG D  55      53.852 161.688  74.119  1.00  0.00            
ATOM    159  GM5 DBG D  55      54.552 165.238  72.719  1.00  0.00            
ATOM    160  GM6 DBG D  55      54.652 164.238  75.569  1.00  0.00            
ATOM    161  GM7 DBG D  55      57.352 163.038  76.569  1.00  0.00            
ATOM    162  GM8 DBG D  55      57.152 168.738  76.619  1.00  0.00            
ATOM    163  GM9 DBG D  55      58.452 165.888  78.669  1.00  0.00            
ATOM    164 0GM1 DBG D  55      59.652 163.388  79.769  1.00  0.00            
ATOM    165 1GM1 DBG D  55      59.802 166.338  82.419  1.00  0.00            
ATOM    166 2GM1 DBG D  55      61.202 163.388  81.969  1.00  0.00            
ATOM    167 3GM1 DBG D  55      53.902 162.838  78.869  1.00  0.00            
ATOM    168 4GM1 DBG D  55      50.552 162.688  78.019  1.00  0.00            
ATOM    169 5GM1 DBG D  55      51.952 166.038  78.269  1.00  0.00            
ATOM    170 6GM1 DBG D  55      48.952 165.088  79.169  1.00  0.00            
ATOM    171 7GM1 DBG D  55      53.052 167.788  79.519  1.00  0.00            
ATOM    172  AM1 DBG D  55      56.602 165.838  67.619  1.00  0.00            
ATOM    173  AM2 DBG D  55      54.602 164.438  66.519  1.00  0.00            
ATOM    174  T1A DBG D  55      58.902 166.488  66.169  1.00  0.00            
ATOM    175  C2A DBG D  55      58.202 167.788  62.469  1.00  0.00           C
ATOM    176  C3A DBG D  55      54.952 166.288  58.969  1.00  0.00           C
ATOM    177  C4A DBG D  55      53.552 165.088  54.919  1.00  0.00           C
ATOM    178  C1B DBG D  55      52.902 166.338  63.919  1.00  0.00           C
ATOM    179  C2B DBG D  55      50.902 168.638  59.919  1.00  0.00           C
ATOM    180  C3B DBG D  55      51.902 169.788  56.369  1.00  0.00           C
ATOM    181  C4B DBG D  55      50.702 168.538  51.969  1.00  0.00           C
ATOM    182  C5B DBG D  55      50.552 164.738  50.869  1.00  0.00           C
ATOM    183  GM1 DBG E  56      80.952 126.238  71.219  1.00  0.00            
ATOM    184  GM2 DBG E  56      80.452 125.088  74.619  1.00  0.00            
ATOM    185  GM3 DBG E  56      80.452 123.338  72.119  1.00  0.00            
ATOM    186  GM4 DBG E  56      78.652 121.388  74.619  1.00  0.00            
ATOM    187  GM5 DBG E  56      80.402 118.988  72.069  1.00  0.00            
ATOM    188  GM6 DBG E  56      77.852 118.638  73.719  1.00  0.00            
ATOM    189  GM7 DBG E  56      74.502 118.488  72.569  1.00  0.00            
ATOM    190  GM8 DBG E  56      78.952 115.988  70.069  1.00  0.00            
ATOM    191  GM9 DBG E  56      75.302 115.488  70.519  1.00  0.00            
ATOM    192 0GM1 DBG E  56      72.352 115.538  71.169  1.00  0.00            
ATOM    193 1GM1 DBG E  56      73.552 111.888  70.219  1.00  0.00            
ATOM    194 2GM1 DBG E  56      70.802 113.538  70.219  1.00  0.00            
ATOM    195 3GM1 DBG E  56      75.902 117.988  76.469  1.00  0.00            
ATOM    196 4GM1 DBG E  56      78.652 118.138  78.619  1.00  0.00            
ATOM    197 5GM1 DBG E  56      78.902 115.688  75.869  1.00  0.00            
ATOM    198 6GM1 DBG E  56      79.952 115.038  78.919  1.00  0.00            
ATOM    199 7GM1 DBG E  56      77.902 113.738  74.469  1.00  0.00            
ATOM    200  AM1 DBG E  56      82.252 121.788  68.069  1.00  0.00            
ATOM    201  AM2 DBG E  56      84.802 122.288  67.319  1.00  0.00            
ATOM    202  T1A DBG E  56      81.002 119.488  67.019  1.00  0.00            
ATOM    203  C2A DBG E  56      81.052 119.188  62.169  1.00  0.00           C
ATOM    204  C3A DBG E  56      83.452 119.988  58.919  1.00  0.00           C
ATOM    205  C4A DBG E  56      87.652 120.838  59.119  1.00  0.00           C
ATOM    206  C1B DBG E  56      86.102 122.288  63.769  1.00  0.00           C
ATOM    207  C2B DBG E  56      84.352 124.888  60.719  1.00  0.00           C
ATOM    208  C3B DBG E  56      85.102 124.188  55.819  1.00  0.00           C
ATOM    209  C4B DBG E  56      82.652 123.688  52.569  1.00  0.00           C
ATOM    210  C5B DBG E  56      79.852 120.638  52.519  1.00  0.00           C
ATOM    211  GM1 DBG F  57      60.802 162.738  69.419  1.00  0.00            
ATOM    212  GM2 DBG F  57      58.602 163.838  72.069  1.00  0.00            
ATOM    213  GM3 DBG F  57      61.052 165.188  71.269  1.00  0.00            
ATOM    214  GM4 DBG F  57      60.602 166.238  74.619  1.00  0.00            
ATOM    215  GM5 DBG F  57      63.652 167.738  72.769  1.00  0.00            
ATOM    216  GM6 DBG F  57      63.402 166.838  75.469  1.00  0.00            
ATOM    217  GM7 DBG F  57      65.002 164.338  77.569  1.00  0.00            
ATOM    218  GM8 DBG F  57      67.802 167.538  73.769  1.00  0.00            
ATOM    219  GM9 DBG F  57      68.452 165.388  76.769  1.00  0.00            
ATOM    220 0GM1 DBG F  57      69.202 163.788  79.219  1.00  0.00            
ATOM    221 1GM1 DBG F  57      71.602 166.888  78.819  1.00  0.00            
ATOM    222 2GM1 DBG F  57      71.752 164.188  80.019  1.00  0.00            
ATOM    223 3GM1 DBG F  57      62.902 167.238  79.169  1.00  0.00            
ATOM    224 4GM1 DBG F  57      61.102 170.188  79.269  1.00  0.00            
ATOM    225 5GM1 DBG F  57      64.602 170.488  78.219  1.00  0.00            
ATOM    226 6GM1 DBG F  57      62.702 172.638  79.769  1.00  0.00            
ATOM    227 7GM1 DBG F  57      67.202 169.888  77.819  1.00  0.00            
ATOM    228  AM1 DBG F  57      65.852 165.838  68.519  1.00  0.00            
ATOM    229  AM2 DBG F  57      63.852 166.588  67.019  1.00  0.00            
ATOM    230  T1A DBG F  57      68.302 167.388  68.919  1.00  0.00            
ATOM    231  C2A DBG F  57      69.302 169.138  65.369  1.00  0.00           C
ATOM    232  C3A DBG F  57      69.902 166.688  61.919  1.00  0.00           C
ATOM    233  C4A DBG F  57      65.552 163.888  59.919  1.00  0.00           C
ATOM    234  C1B DBG F  57      63.102 167.088  63.419  1.00  0.00           C
ATOM    235  C2B DBG F  57      64.252 168.538  59.619  1.00  0.00           C
ATOM    236  C3B DBG F  57      67.402 167.938  57.219  1.00  0.00           C
ATOM    237  C4B DBG F  57      69.852 168.738  54.319  1.00  0.00           C
ATOM    238  C5B DBG F  57      73.002 171.638  54.419  1.00  0.00           C
ATOM    239  GM1 DBG G  58     132.602  95.288  65.869  1.00  0.00            
ATOM    240  GM2 DBG G  58     132.152  96.738  62.669  1.00  0.00            
ATOM    241  GM3 DBG G  58     133.302  98.288  64.869  1.00  0.00            
ATOM    242  GM4 DBG G  58     131.452 101.488  63.969  1.00  0.00            
ATOM    243  GM5 DBG G  58     134.852 101.838  65.869  1.00  0.00            
ATOM    244  GM6 DBG G  58     132.702 103.688  65.619  1.00  0.00            
ATOM    245  GM7 DBG G  58     129.702 104.288  67.669  1.00  0.00            
ATOM    246  GM8 DBG G  58     135.152 105.438  68.819  1.00  0.00            
ATOM    247  GM9 DBG G  58     131.652 106.688  69.469  1.00  0.00            
ATOM    248 0GM1 DBG G  58     128.952 107.788  68.819  1.00  0.00            
ATOM    249 1GM1 DBG G  58     131.502 110.688  69.619  1.00  0.00            
ATOM    250 2GM1 DBG G  58     128.452 110.138  70.069  1.00  0.00            
ATOM    251 3GM1 DBG G  58     130.452 106.488  64.419  1.00  0.00            
ATOM    252 4GM1 DBG G  58     131.852 106.638  61.269  1.00  0.00            
ATOM    253 5GM1 DBG G  58     134.002 107.788  63.969  1.00  0.00            
ATOM    254 6GM1 DBG G  58     133.402 109.788  61.019  1.00  0.00            
ATOM    255 7GM1 DBG G  58     134.152 109.738  65.719  1.00  0.00            
ATOM    256  AM1 DBG G  58     137.952  96.838  63.819  1.00  0.00            
ATOM    257  AM2 DBG G  58     137.202  98.938  61.969  1.00  0.00            
ATOM    258  T1A DBG G  58     140.752  95.938  62.869  1.00  0.00            
ATOM    259  C2A DBG G  58     141.652  97.938  59.269  1.00  0.00           C
ATOM    260  C3A DBG G  58     139.852  98.188  55.169  1.00  0.00           C
ATOM    261  C4A DBG G  58     138.652  98.438  51.169  1.00  0.00           C
ATOM    262  C1B DBG G  58     135.902  97.138  58.919  1.00  0.00           C
ATOM    263  C2B DBG G  58     136.002  94.938  55.369  1.00  0.00           C
ATOM    264  C3B DBG G  58     133.852  91.388  52.019  1.00  0.00           C
ATOM    265  C4B DBG G  58     131.002  91.538  48.469  1.00  0.00           C
ATOM    266  C5B DBG G  58     134.452  91.288  46.869  1.00  0.00           C
ATOM    267  GM1 DBG H  59      63.602 161.638  65.519  1.00  0.00            
ATOM    268  GM2 DBG H  59      64.752 160.488  68.469  1.00  0.00            
ATOM    269  GM3 DBG H  59      62.652 159.088  67.169  1.00  0.00            
ATOM    270  GM4 DBG H  59      62.102 158.138  70.419  1.00  0.00            
ATOM    271  GM5 DBG H  59      59.202 157.288  67.969  1.00  0.00            
ATOM    272  GM6 DBG H  59      59.302 157.188  70.969  1.00  0.00            
ATOM    273  GM7 DBG H  59      58.102 159.238  73.419  1.00  0.00            
ATOM    274  GM8 DBG H  59      55.002 156.038  69.819  1.00  0.00            
ATOM    275  GM9 DBG H  59      55.052 157.238  73.469  1.00  0.00            
ATOM    276 0GM1 DBG H  59      55.652 158.388  76.219  1.00  0.00            
ATOM    277 1GM1 DBG H  59      55.002 154.488  76.219  1.00  0.00            
ATOM    278 2GM1 DBG H  59      55.002 156.788  78.269  1.00  0.00            
ATOM    279 3GM1 DBG H  59      59.852 155.638  74.419  1.00  0.00            
ATOM    280 4GM1 DBG H  59      62.602 153.888  73.219  1.00  0.00            
ATOM    281 5GM1 DBG H  59      59.452 153.238  71.469  1.00  0.00            
ATOM    282 6GM1 DBG H  59      61.902 151.138  71.869  1.00  0.00            
ATOM    283 7GM1 DBG H  59      56.952 152.338  72.019  1.00  0.00            
ATOM    284  AM1 DBG H  59      60.402 157.438  63.169  1.00  0.00            
ATOM    285  AM2 DBG H  59      62.652 157.638  62.019  1.00  0.00            
ATOM    286  T1A DBG H  59      57.902 158.238  61.569  1.00  0.00            
ATOM    287  C2A DBG H  59      59.102 157.988  57.319  1.00  0.00           C
ATOM    288  C3A DBG H  59      61.402 159.788  53.569  1.00  0.00           C
ATOM    289  C4A DBG H  59      63.952 159.838  50.219  1.00  0.00           C
ATOM    290  C1B DBG H  59      63.802 158.888  58.919  1.00  0.00           C
ATOM    291  C2B DBG H  59      65.802 160.288  55.519  1.00  0.00           C
ATOM    292  C3B DBG H  59      64.702 164.488  54.119  1.00  0.00           C
ATOM    293  C4B DBG H  59      62.702 168.888  54.169  1.00  0.00           C
ATOM    294  C5B DBG H  59      63.402 173.238  52.619  1.00  0.00           C
ATOM    295  GM1 DBG I  60     140.052  92.538  67.269  1.00  0.00            
ATOM    296  GM2 DBG I  60     136.752  91.288  67.919  1.00  0.00            
ATOM    297  GM3 DBG I  60     137.452  94.238  67.919  1.00  0.00            
ATOM    298  GM4 DBG I  60     134.502  94.538  69.719  1.00  0.00            
ATOM    299  GM5 DBG I  60     135.952  97.838  68.269  1.00  0.00            
ATOM    300  GM6 DBG I  60     134.552  97.388  70.719  1.00  0.00            
ATOM    301  GM7 DBG I  60     135.052  97.038  74.019  1.00  0.00            
ATOM    302  GM8 DBG I  60     136.502 101.538  70.869  1.00  0.00            
ATOM    303  GM9 DBG I  60     135.552 100.388  74.019  1.00  0.00            
ATOM    304 0GM1 DBG I  60     135.052  99.088  76.669  1.00  0.00            
ATOM    305 1GM1 DBG I  60     135.202 103.038  77.069  1.00  0.00            
ATOM    306 2GM1 DBG I  60     134.752 100.688  78.819  1.00  0.00            
ATOM    307 3GM1 DBG I  60     131.402  97.138  72.219  1.00  0.00            
ATOM    308 4GM1 DBG I  60     129.702  96.788  69.219  1.00  0.00            
ATOM    309 5GM1 DBG I  60     131.502  99.938  69.669  1.00  0.00            
ATOM    310 6GM1 DBG I  60     128.602  99.438  67.719  1.00  0.00            
ATOM    311 7GM1 DBG I  60     132.002 102.088  71.219  1.00  0.00            
ATOM    312  AM1 DBG I  60     136.302  92.288  62.819  1.00  0.00            
ATOM    313  AM2 DBG I  60     133.852  91.088  63.619  1.00  0.00            
ATOM    314  T1A DBG I  60     136.902  91.688  59.969  1.00  0.00            
ATOM    315  C2A DBG I  60     132.302  91.288  56.919  1.00  0.00           C
ATOM    316  C3A DBG I  60     129.252  90.488  54.019  1.00  0.00           C
ATOM    317  C4A DBG I  60     124.752  88.088  53.269  1.00  0.00           C
ATOM    318  C1B DBG I  60     130.602  91.788  61.819  1.00  0.00           C
ATOM    319  C2B DBG I  60     128.502  94.738  59.019  1.00  0.00           C
ATOM    320  C3B DBG I  60     125.852  96.888  55.069  1.00  0.00           C
ATOM    321  C4B DBG I  60     120.702  97.688  54.919  1.00  0.00           C
ATOM    322  C5B DBG I  60     116.852  98.488  52.019  1.00  0.00           C
ATOM    323  GM1 DBG J  61      65.502 136.188  68.469  1.00  0.00            
ATOM    324  GM2 DBG J  61      68.852 137.538  69.219  1.00  0.00            
ATOM    325  GM3 DBG J  61      67.552 134.638  70.119  1.00  0.00            
ATOM    326  GM4 DBG J  61      69.352 135.038  73.019  1.00  0.00            
ATOM    327  GM5 DBG J  61      67.352 131.738  72.969  1.00  0.00            
ATOM    328  GM6 DBG J  61      68.252 133.438  75.269  1.00  0.00            
ATOM    329  GM7 DBG J  61      67.052 136.138  77.369  1.00  0.00            
ATOM    330  GM8 DBG J  61      64.352 131.138  76.769  1.00  0.00            
ATOM    331  GM9 DBG J  61      65.002 133.688  78.969  1.00  0.00            
ATOM    332 0GM1 DBG J  61      65.852 136.138  80.469  1.00  0.00            
ATOM    333 1GM1 DBG J  61      67.602 133.138  82.319  1.00  0.00            
ATOM    334 2GM1 DBG J  61      66.802 135.888  82.969  1.00  0.00            
ATOM    335 3GM1 DBG J  61      70.452 134.488  78.069  1.00  0.00            
ATOM    336 4GM1 DBG J  61      73.152 133.538  76.119  1.00  0.00            
ATOM    337 5GM1 DBG J  61      71.102 130.788  77.369  1.00  0.00            
ATOM    338 6GM1 DBG J  61      74.502 130.738  77.419  1.00  0.00            
ATOM    339 7GM1 DBG J  61      68.752 129.938  78.919  1.00  0.00            
ATOM    340  AM1 DBG J  61      65.002 130.338  67.619  1.00  0.00            
ATOM    341  AM2 DBG J  61      66.852 131.938  66.319  1.00  0.00            
ATOM    342  T1A DBG J  61      64.702 127.988  65.769  1.00  0.00            
ATOM    343  C2A DBG J  61      66.302 127.688  62.319  1.00  0.00           C
ATOM    344  C3A DBG J  61      68.202 128.438  59.519  1.00  0.00           C
ATOM    345  C4A DBG J  61      69.852 128.238  55.719  1.00  0.00           C
ATOM    346  C1B DBG J  61      66.052 132.838  62.719  1.00  0.00           C
ATOM    347  C2B DBG J  61      67.402 133.738  58.369  1.00  0.00           C
ATOM    348  C3B DBG J  61      68.852 132.838  53.869  1.00  0.00           C
ATOM    349  C4B DBG J  61      71.402 131.988  49.619  1.00  0.00           C
ATOM    350  C5B DBG J  61      69.752 132.238  44.669  1.00  0.00           C
ATOM    351  GM1 DBG K  62     100.252 125.988  62.819  1.00  0.00            
ATOM    352  GM2 DBG K  62     100.352 128.088  65.719  1.00  0.00            
ATOM    353  GM3 DBG K  62     102.302 125.538  65.269  1.00  0.00            
ATOM    354  GM4 DBG K  62     102.502 125.438  68.769  1.00  0.00            
ATOM    355  GM5 DBG K  62     105.902 125.088  66.919  1.00  0.00            
ATOM    356  GM6 DBG K  62     105.002 123.988  69.619  1.00  0.00            
ATOM    357  GM7 DBG K  62     103.902 121.038  71.369  1.00  0.00            
ATOM    358  GM8 DBG K  62     108.552 121.788  68.169  1.00  0.00            
ATOM    359  GM9 DBG K  62     107.352 119.938  71.169  1.00  0.00            
ATOM    360 0GM1 DBG K  62     105.952 118.538  73.469  1.00  0.00            
ATOM    361 1GM1 DBG K  62     108.402 121.438  74.569  1.00  0.00            
ATOM    362 2GM1 DBG K  62     107.152 118.988  75.819  1.00  0.00            
ATOM    363 3GM1 DBG K  62     104.602 124.088  73.519  1.00  0.00            
ATOM    364 4GM1 DBG K  62     103.452 127.338  73.469  1.00  0.00            
ATOM    365 5GM1 DBG K  62     106.802 126.888  72.069  1.00  0.00            
ATOM    366 6GM1 DBG K  62     106.052 129.038  74.169  1.00  0.00            
ATOM    367 7GM1 DBG K  62     108.952 125.488  71.969  1.00  0.00            
ATOM    368  AM1 DBG K  62     104.802 122.838  61.669  1.00  0.00            
ATOM    369  AM2 DBG K  62     104.352 124.938  60.269  1.00  0.00            
ATOM    370  T1A DBG K  62     104.152 120.288  60.269  1.00  0.00            
ATOM    371  C2A DBG K  62     102.002 119.938  57.219  1.00  0.00           C
ATOM    372  C3A DBG K  62      99.302 120.638  54.319  1.00  0.00           C
ATOM    373  C4A DBG K  62      97.152 123.538  52.669  1.00  0.00           C
ATOM    374  C1B DBG K  62     102.152 124.738  57.419  1.00  0.00           C
ATOM    375  C2B DBG K  62     102.202 126.238  52.719  1.00  0.00           C
ATOM    376  C3B DBG K  62     104.602 125.238  48.269  1.00  0.00           C
ATOM    377  C4B DBG K  62     108.202 122.888  47.269  1.00  0.00           C
ATOM    378  C5B DBG K  62     111.952 121.888  46.819  1.00  0.00           C
ATOM    379  GM1 DBG L  63     141.252 100.438  64.619  1.00  0.00            
ATOM    380  GM2 DBG L  63     140.002 100.438  67.669  1.00  0.00            
ATOM    381  GM3 DBG L  63     139.552 102.688  65.769  1.00  0.00            
ATOM    382  GM4 DBG L  63     140.202 104.788  68.619  1.00  0.00            
ATOM    383  GM5 DBG L  63     138.002 106.238  65.769  1.00  0.00            
ATOM    384  GM6 DBG L  63     139.552 107.638  68.019  1.00  0.00            
ATOM    385  GM7 DBG L  63     142.502 109.338  68.519  1.00  0.00            
ATOM    386  GM8 DBG L  63     138.602 111.038  64.719  1.00  0.00            
ATOM    387  GM9 DBG L  63     141.252 112.138  66.919  1.00  0.00            
ATOM    388 0GM1 DBG L  63     143.402 112.138  69.019  1.00  0.00            
ATOM    389 1GM1 DBG L  63     143.402 115.438  66.819  1.00  0.00            
ATOM    390 2GM1 DBG L  63     145.352 113.988  68.919  1.00  0.00            
ATOM    391 3GM1 DBG L  63     139.902 108.938  71.519  1.00  0.00            
ATOM    392 4GM1 DBG L  63     137.302 107.188  72.969  1.00  0.00            
ATOM    393 5GM1 DBG L  63     136.352 109.588  70.369  1.00  0.00            
ATOM    394 6GM1 DBG L  63     134.752 109.138  73.219  1.00  0.00            
ATOM    395 7GM1 DBG L  63     136.702 112.088  69.469  1.00  0.00            
ATOM    396  AM1 DBG L  63     138.602 104.488  61.219  1.00  0.00            
ATOM    397  AM2 DBG L  63     136.002 103.838  61.819  1.00  0.00            
ATOM    398  T1A DBG L  63     139.052 104.388  58.419  1.00  0.00            
ATOM    399  C2A DBG L  63     136.602 102.088  55.869  1.00  0.00           C
ATOM    400  C3A DBG L  63     133.802  99.388  54.819  1.00  0.00           C
ATOM    401  C4A DBG L  63     130.952  95.438  54.719  1.00  0.00           C
ATOM    402  C1B DBG L  63     133.752 102.538  59.319  1.00  0.00           C
ATOM    403  C2B DBG L  63     130.552  99.588  58.169  1.00  0.00           C
ATOM    404  C3B DBG L  63     129.002 100.238  53.669  1.00  0.00           C
ATOM    405  C4B DBG L  63     130.202 101.138  50.069  1.00  0.00           C
ATOM    406  C5B DBG L  63     134.552 101.188  49.819  1.00  0.00           C
ATOM    407  GM1 DBG M  64      86.702 127.038  65.719  1.00  0.00            
ATOM    408  GM2 DBG M  64      85.502 126.788  68.869  1.00  0.00            
ATOM    409  GM3 DBG M  64      88.102 126.888  68.469  1.00  0.00            
ATOM    410  GM4 DBG M  64      88.252 124.538  71.269  1.00  0.00            
ATOM    411  GM5 DBG M  64      89.052 128.138  72.519  1.00  0.00            
ATOM    412  GM6 DBG M  64      90.302 125.738  73.119  1.00  0.00            
ATOM    413  GM7 DBG M  64      92.902 124.138  71.569  1.00  0.00            
ATOM    414  GM8 DBG M  64      94.202 128.938  74.269  1.00  0.00            
ATOM    415  GM9 DBG M  64      95.702 126.038  73.219  1.00  0.00            
ATOM    416 0GM1 DBG M  64      96.902 123.488  72.219  1.00  0.00            
ATOM    417 1GM1 DBG M  64      99.102 124.938  75.169  1.00  0.00            
ATOM    418 2GM1 DBG M  64      99.552 123.488  72.569  1.00  0.00            
ATOM    419 3GM1 DBG M  64      91.552 122.988  75.219  1.00  0.00            
ATOM    420 4GM1 DBG M  64      88.352 122.238  76.319  1.00  0.00            
ATOM    421 5GM1 DBG M  64      89.502 125.688  76.969  1.00  0.00            
ATOM    422 6GM1 DBG M  64      87.402 124.138  79.219  1.00  0.00            
ATOM    423 7GM1 DBG M  64      91.402 126.888  77.869  1.00  0.00            
ATOM    424  AM1 DBG M  64      90.402 122.838  67.069  1.00  0.00            
ATOM    425  AM2 DBG M  64      91.802 124.988  65.969  1.00  0.00            
ATOM    426  T1A DBG M  64      90.702 120.088  65.919  1.00  0.00            
ATOM    427  C2A DBG M  64      91.752 118.938  62.269  1.00  0.00           C
ATOM    428  C3A DBG M  64      95.402 119.938  59.819  1.00  0.00           C
ATOM    429  C4A DBG M  64      97.352 122.888  58.069  1.00  0.00           C
ATOM    430  C1B DBG M  64      90.752 124.438  62.469  1.00  0.00           C
ATOM    431  C2B DBG M  64      92.502 123.088  58.369  1.00  0.00           C
ATOM    432  C3B DBG M  64      93.052 121.188  54.169  1.00  0.00           C
ATOM    433  C4B DBG M  64      95.102 118.288  54.319  1.00  0.00           C
ATOM    434  C5B DBG M  64      98.252 116.388  57.669  1.00  0.00           C
ATOM    435  GM1 DBG N  65     177.552  51.488  70.319  1.00  0.00            
ATOM    436  GM2 DBG N  65     176.652  49.538  72.919  1.00  0.00            
ATOM    437  GM3 DBG N  65     175.252  49.688  70.219  1.00  0.00            
ATOM    438  GM4 DBG N  65     172.202  49.588  72.169  1.00  0.00            
ATOM    439  GM5 DBG N  65     171.252  48.738  68.519  1.00  0.00            
ATOM    440  GM6 DBG N  65     169.502  49.338  70.969  1.00  0.00            
ATOM    441  GM7 DBG N  65     168.252  52.638  71.969  1.00  0.00            
ATOM    442  GM8 DBG N  65     165.652  49.638  67.869  1.00  0.00            
ATOM    443  GM9 DBG N  65     165.152  51.488  70.819  1.00  0.00            
ATOM    444 0GM1 DBG N  65     164.602  52.938  73.369  1.00  0.00            
ATOM    445 1GM1 DBG N  65     162.602  49.638  72.519  1.00  0.00            
ATOM    446 2GM1 DBG N  65     162.852  51.688  74.969  1.00  0.00            
ATOM    447 3GM1 DBG N  65     167.702  49.138  74.169  1.00  0.00            
ATOM    448 4GM1 DBG N  65     169.652  46.538  75.319  1.00  0.00            
ATOM    449 5GM1 DBG N  65     167.852  45.838  72.269  1.00  0.00            
ATOM    450 6GM1 DBG N  65     168.202  43.438  75.469  1.00  0.00            
ATOM    451 7GM1 DBG N  65     165.352  45.188  71.769  1.00  0.00            
ATOM    452  AM1 DBG N  65     175.552  49.288  65.569  1.00  0.00            
ATOM    453  AM2 DBG N  65     177.852  48.288  64.719  1.00  0.00            
ATOM    454  T1A DBG N  65     173.402  50.638  64.519  1.00  0.00            
ATOM    455  C2A DBG N  65     174.152  51.888  60.519  1.00  0.00           C
ATOM    456  C3A DBG N  65     178.302  52.738  58.219  1.00  0.00           C
ATOM    457  C4A DBG N  65     181.252  49.738  55.719  1.00  0.00           C
ATOM    458  C1B DBG N  65     177.152  48.288  61.069  1.00  0.00           C
ATOM    459  C2B DBG N  65     175.952  49.038  56.269  1.00  0.00           C
ATOM    460  C3B DBG N  65     177.702  53.088  53.069  1.00  0.00           C
ATOM    461  C4B DBG N  65     181.502  53.988  51.669  1.00  0.00           C
ATOM    462  C5B DBG N  65     183.002  58.488  52.469  1.00  0.00           C
ATOM    463  GM1 DBG O  66      51.602 187.238  63.069  1.00  0.00            
ATOM    464  GM2 DBG O  66      49.452 187.188  66.169  1.00  0.00            
ATOM    465  GM3 DBG O  66      48.752 188.738  63.719  1.00  0.00            
ATOM    466  GM4 DBG O  66      46.552 190.588  65.969  1.00  0.00            
ATOM    467  GM5 DBG O  66      45.652 191.038  62.219  1.00  0.00            
ATOM    468  GM6 DBG O  66      45.602 192.988  64.469  1.00  0.00            
ATOM    469  GM7 DBG O  66      47.902 195.488  64.669  1.00  0.00            
ATOM    470  GM8 DBG O  66      45.002 193.988  60.019  1.00  0.00            
ATOM    471  GM9 DBG O  66      46.052 196.988  62.069  1.00  0.00            
ATOM    472 0GM1 DBG O  66      47.402 198.988  63.869  1.00  0.00            
ATOM    473 1GM1 DBG O  66      43.852 200.388  62.969  1.00  0.00            
ATOM    474 2GM1 DBG O  66      46.602 201.538  63.919  1.00  0.00            
ATOM    475 3GM1 DBG O  66      44.902 195.338  67.119  1.00  0.00            
ATOM    476 4GM1 DBG O  66      42.702 193.188  68.669  1.00  0.00            
ATOM    477 5GM1 DBG O  66      41.752 194.238  65.319  1.00  0.00            
ATOM    478 6GM1 DBG O  66      39.952 193.538  67.369  1.00  0.00            
ATOM    479 7GM1 DBG O  66      41.452 195.488  63.069  1.00  0.00            
ATOM    480  AM1 DBG O  66      48.852 190.038  58.869  1.00  0.00            
ATOM    481  AM2 DBG O  66      47.552 187.738  58.119  1.00  0.00            
ATOM    482  T1A DBG O  66      49.502 191.688  56.269  1.00  0.00            
ATOM    483  C2A DBG O  66      49.652 190.538  52.469  1.00  0.00           C
ATOM    484  C3A DBG O  66      49.152 187.038  48.969  1.00  0.00           C
ATOM    485  C4A DBG O  66      45.902 185.588  46.569  1.00  0.00           C
ATOM    486  C1B DBG O  66      45.002 184.838  57.819  1.00  0.00           C
ATOM    487  C2B DBG O  66      43.102 182.988  54.919  1.00  0.00           C
ATOM    488  C3B DBG O  66      41.402 181.088  51.519  1.00  0.00           C
ATOM    489  C4B DBG O  66      41.152 177.688  49.019  1.00  0.00           C
ATOM    490  C5B DBG O  66      43.102 174.638  46.269  1.00  0.00           C
ATOM    491  GM1 DBG P  67     121.302 106.538  62.519  1.00  0.00            
ATOM    492  GM2 DBG P  67     120.652 107.538  65.669  1.00  0.00            
ATOM    493  GM3 DBG P  67     119.602 108.938  63.369  1.00  0.00            
ATOM    494  GM4 DBG P  67     120.002 111.688  65.519  1.00  0.00            
ATOM    495  GM5 DBG P  67     116.852 112.188  63.269  1.00  0.00            
ATOM    496  GM6 DBG P  67     118.452 114.188  65.019  1.00  0.00            
ATOM    497  GM7 DBG P  67     120.702 116.088  63.269  1.00  0.00            
ATOM    498  GM8 DBG P  67     115.002 116.038  63.069  1.00  0.00            
ATOM    499  GM9 DBG P  67     118.052 117.988  62.319  1.00  0.00            
ATOM    500 0GM1 DBG P  67     120.552 119.638  62.319  1.00  0.00            
ATOM    501 1GM1 DBG P  67     117.052 121.388  62.869  1.00  0.00            
ATOM    502 2GM1 DBG P  67     120.002 122.238  61.869  1.00  0.00            
ATOM    503 3GM1 DBG P  67     120.452 116.438  67.219  1.00  0.00            
ATOM    504 4GM1 DBG P  67     119.852 114.988  70.269  1.00  0.00            
ATOM    505 5GM1 DBG P  67     116.902 116.288  68.619  1.00  0.00            
ATOM    506 6GM1 DBG P  67     117.402 116.738  71.969  1.00  0.00            
ATOM    507 7GM1 DBG P  67     116.002 118.588  67.519  1.00  0.00            
ATOM    508  AM1 DBG P  67     122.902 111.538  60.269  1.00  0.00            
ATOM    509  AM2 DBG P  67     120.452 111.638  59.019  1.00  0.00            
ATOM    510  T1A DBG P  67     124.852 112.288  58.369  1.00  0.00            
ATOM    511  C2A DBG P  67     125.002 111.638  54.419  1.00  0.00           C
ATOM    512  C3A DBG P  67     121.852 110.588  51.119  1.00  0.00           C
ATOM    513  C4A DBG P  67     119.552 109.338  47.019  1.00  0.00           C
ATOM    514  C1B DBG P  67     119.702 109.538  55.969  1.00  0.00           C
ATOM    515  C2B DBG P  67     119.752 107.088  53.369  1.00  0.00           C
ATOM    516  C3B DBG P  67     120.352 102.438  54.469  1.00  0.00           C
ATOM    517  C4B DBG P  67     123.802 100.888  51.969  1.00  0.00           C
ATOM    518  C5B DBG P  67     125.302 101.888  47.919  1.00  0.00           C
ATOM    519  GM1 DBG Q  68     124.352 113.138  64.869  1.00  0.00            
ATOM    520  GM2 DBG Q  68     123.802 112.888  68.319  1.00  0.00            
ATOM    521  GM3 DBG Q  68     124.352 110.488  66.719  1.00  0.00            
ATOM    522  GM4 DBG Q  68     123.552 108.988  69.819  1.00  0.00            
ATOM    523  GM5 DBG Q  68     125.002 106.488  67.219  1.00  0.00            
ATOM    524  GM6 DBG Q  68     123.402 105.988  69.619  1.00  0.00            
ATOM    525  GM7 DBG Q  68     120.152 105.038  70.219  1.00  0.00            
ATOM    526  GM8 DBG Q  68     124.102 101.938  67.469  1.00  0.00            
ATOM    527  GM9 DBG Q  68     121.252 101.488  70.219  1.00  0.00            
ATOM    528 0GM1 DBG Q  68     119.152 102.588  72.019  1.00  0.00            
ATOM    529 1GM1 DBG Q  68     121.952 100.888  74.119  1.00  0.00            
ATOM    530 2GM1 DBG Q  68     118.952 101.538  74.419  1.00  0.00            
ATOM    531 3GM1 DBG Q  68     123.202 105.288  73.169  1.00  0.00            
ATOM    532 4GM1 DBG Q  68     125.952 107.338  73.819  1.00  0.00            
ATOM    533 5GM1 DBG Q  68     126.602 104.488  71.669  1.00  0.00            
ATOM    534 6GM1 DBG Q  68     128.652 105.538  73.969  1.00  0.00            
ATOM    535 7GM1 DBG Q  68     126.452 101.988  71.519  1.00  0.00            
ATOM    536  AM1 DBG Q  68     125.952 108.138  62.569  1.00  0.00            
ATOM    537  AM2 DBG Q  68     127.752 109.288  61.069  1.00  0.00            
ATOM    538  T1A DBG Q  68     126.502 105.138  62.669  1.00  0.00            
ATOM    539  C2A DBG Q  68     128.102 103.538  59.169  1.00  0.00           C
ATOM    540  C3A DBG Q  68     130.502 104.338  56.219  1.00  0.00           C
ATOM    541  C4A DBG Q  68     132.752 104.038  53.219  1.00  0.00           C
ATOM    542  C1B DBG Q  68     129.152 109.638  57.669  1.00  0.00           C
ATOM    543  C2B DBG Q  68     131.352 109.488  53.719  1.00  0.00           C
ATOM    544  C3B DBG Q  68     132.302 109.538  49.919  1.00  0.00           C
ATOM    545  C4B DBG Q  68     134.052 109.438  45.669  1.00  0.00           C
ATOM    546  C5B DBG Q  68     135.152 108.738  41.269  1.00  0.00           C
ATOM    547  GM1 DBG R  69      69.202 151.038  69.369  1.00  0.00            
ATOM    548  GM2 DBG R  69      69.302 151.388  73.069  1.00  0.00            
ATOM    549  GM3 DBG R  69      67.602 153.038  71.169  1.00  0.00            
ATOM    550  GM4 DBG R  69      67.452 155.388  73.969  1.00  0.00            
ATOM    551  GM5 DBG R  69      66.452 156.838  70.469  1.00  0.00            
ATOM    552  GM6 DBG R  69      67.652 158.188  72.919  1.00  0.00            
ATOM    553  GM7 DBG R  69      70.602 158.888  74.369  1.00  0.00            
ATOM    554  GM8 DBG R  69      69.002 160.988  69.319  1.00  0.00            
ATOM    555  GM9 DBG R  69      70.902 161.988  72.219  1.00  0.00            
ATOM    556 0GM1 DBG R  69      71.802 162.588  75.019  1.00  0.00            
ATOM    557 1GM1 DBG R  69      72.202 165.788  72.719  1.00  0.00            
ATOM    558 2GM1 DBG R  69      73.452 164.688  75.319  1.00  0.00            
ATOM    559 3GM1 DBG R  69      67.452 159.988  75.969  1.00  0.00            
ATOM    560 4GM1 DBG R  69      64.152 159.038  76.319  1.00  0.00            
ATOM    561 5GM1 DBG R  69      64.852 160.988  73.319  1.00  0.00            
ATOM    562 6GM1 DBG R  69      62.052 161.188  75.269  1.00  0.00            
ATOM    563 7GM1 DBG R  69      66.052 163.088  72.519  1.00  0.00            
ATOM    564  AM1 DBG R  69      71.702 156.188  70.219  1.00  0.00            
ATOM    565  AM2 DBG R  69      70.802 156.588  67.519  1.00  0.00            
ATOM    566  T1A DBG R  69      73.802 157.938  70.469  1.00  0.00            
ATOM    567  C2A DBG R  69      75.052 162.238  68.319  1.00  0.00           C
ATOM    568  C3A DBG R  69      72.102 164.638  67.019  1.00  0.00           C
ATOM    569  C4A DBG R  69      68.152 162.938  65.069  1.00  0.00           C
ATOM    570  C1B DBG R  69      71.602 159.638  65.469  1.00  0.00           C
ATOM    571  C2B DBG R  69      73.152 162.138  62.369  1.00  0.00           C
ATOM    572  C3B DBG R  69      74.452 164.888  58.319  1.00  0.00           C
ATOM    573  C4B DBG R  69      76.302 167.838  54.969  1.00  0.00           C
ATOM    574  C5B DBG R  69      80.402 169.938  53.319  1.00  0.00           C
ATOM    575  GM1 DBG S  70      53.052 169.088  74.169  1.00  0.00            
ATOM    576  GM2 DBG S  70      52.302 172.138  76.169  1.00  0.00            
ATOM    577  GM3 DBG S  70      54.602 171.588  74.119  1.00  0.00            
ATOM    578  GM4 DBG S  70      56.552 174.288  75.669  1.00  0.00            
ATOM    579  GM5 DBG S  70      56.402 174.838  71.819  1.00  0.00            
ATOM    580  GM6 DBG S  70      58.852 174.838  73.769  1.00  0.00            
ATOM    581  GM7 DBG S  70      61.052 172.238  74.369  1.00  0.00            
ATOM    582  GM8 DBG S  70      60.552 175.288  69.569  1.00  0.00            
ATOM    583  GM9 DBG S  70      63.102 173.688  71.719  1.00  0.00            
ATOM    584 0GM1 DBG S  70      65.002 172.388  73.619  1.00  0.00            
ATOM    585 1GM1 DBG S  70      67.052 174.788  71.319  1.00  0.00            
ATOM    586 2GM1 DBG S  70      67.602 172.138  72.969  1.00  0.00            
ATOM    587 3GM1 DBG S  70      61.302 175.738  76.319  1.00  0.00            
ATOM    588 4GM1 DBG S  70      59.202 178.238  77.519  1.00  0.00            
ATOM    589 5GM1 DBG S  70      60.502 178.788  74.169  1.00  0.00            
ATOM    590 6GM1 DBG S  70      59.702 181.238  75.969  1.00  0.00            
ATOM    591 7GM1 DBG S  70      62.452 178.888  72.469  1.00  0.00            
ATOM    592  AM1 DBG S  70      57.802 169.538  71.119  1.00  0.00            
ATOM    593  AM2 DBG S  70      55.852 170.588  69.469  1.00  0.00            
ATOM    594  T1A DBG S  70      60.352 169.838  69.569  1.00  0.00            
ATOM    595  C2A DBG S  70      61.302 171.038  65.269  1.00  0.00           C
ATOM    596  C3A DBG S  70      59.402 172.988  63.119  1.00  0.00           C
ATOM    597  C4A DBG S  70      56.502 176.388  61.619  1.00  0.00           C
ATOM    598  C1B DBG S  70      55.702 170.538  65.819  1.00  0.00           C
ATOM    599  C2B DBG S  70      54.952 171.538  60.869  1.00  0.00           C
ATOM    600  C3B DBG S  70      56.502 173.788  57.019  1.00  0.00           C
ATOM    601  C4B DBG S  70      58.552 172.988  52.669  1.00  0.00           C
ATOM    602  C5B DBG S  70      60.552 172.938  48.769  1.00  0.00           C
ATOM    603  GM1 DBG T  71      80.152 105.838  70.169  1.00  0.00            
ATOM    604  GM2 DBG T  71      79.252 103.588  72.769  1.00  0.00            
ATOM    605  GM3 DBG T  71      78.102 106.138  72.369  1.00  0.00            
ATOM    606  GM4 DBG T  71      77.002 106.338  75.869  1.00  0.00            
ATOM    607  GM5 DBG T  71      75.502 108.988  73.469  1.00  0.00            
ATOM    608  GM6 DBG T  71      75.052 108.538  76.369  1.00  0.00            
ATOM    609  GM7 DBG T  71      76.102 110.588  79.119  1.00  0.00            
ATOM    610  GM8 DBG T  71      73.052 112.388  74.669  1.00  0.00            
ATOM    611  GM9 DBG T  71      74.302 113.388  77.619  1.00  0.00            
ATOM    612 0GM1 DBG T  71      75.252 114.838  80.069  1.00  0.00            
ATOM    613 1GM1 DBG T  71      71.452 114.788  79.019  1.00  0.00            
ATOM    614 2GM1 DBG T  71      73.252 116.538  80.769  1.00  0.00            
ATOM    615 3GM1 DBG T  71      73.702 107.388  79.519  1.00  0.00            
ATOM    616 4GM1 DBG T  71      72.052 104.788  77.869  1.00  0.00            
ATOM    617 5GM1 DBG T  71      70.852 108.138  77.069  1.00  0.00            
ATOM    618 6GM1 DBG T  71      69.202 105.438  77.319  1.00  0.00            
ATOM    619 7GM1 DBG T  71      70.202 110.388  77.819  1.00  0.00            
ATOM    620  AM1 DBG T  71      74.652 106.488  69.119  1.00  0.00            
ATOM    621  AM2 DBG T  71      75.802 103.838  68.869  1.00  0.00            
ATOM    622  T1A DBG T  71      72.502 107.038  67.469  1.00  0.00            
ATOM    623  C2A DBG T  71      70.302 105.338  64.419  1.00  0.00           C
ATOM    624  C3A DBG T  71      72.152 101.888  61.519  1.00  0.00           C
ATOM    625  C4A DBG T  71      74.352  99.238  60.269  1.00  0.00           C
ATOM    626  C1B DBG T  71      76.252 104.238  65.269  1.00  0.00           C
ATOM    627  C2B DBG T  71      76.452 104.288  60.969  1.00  0.00           C
ATOM    628  C3B DBG T  71      74.052 104.638  56.969  1.00  0.00           C
ATOM    629  C4B DBG T  71      71.002 105.688  54.419  1.00  0.00           C
ATOM    630  C5B DBG T  71      68.702 108.238  51.419  1.00  0.00           C
ATOM    631  GM1 DBG U  72     160.802   1.688  64.869  1.00  0.00            
ATOM    632  GM2 DBG U  72     162.202   2.288  68.169  1.00  0.00            
ATOM    633  GM3 DBG U  72     159.352   2.038  67.519  1.00  0.00            
ATOM    634  GM4 DBG U  72     158.702   2.338  71.169  1.00  0.00            
ATOM    635  GM5 DBG U  72     155.952   0.788  68.869  1.00  0.00            
ATOM    636  GM6 DBG U  72     155.752   2.938  70.869  1.00  0.00            
ATOM    637  GM7 DBG U  72     155.652   6.338  70.419  1.00  0.00            
ATOM    638  GM8 DBG U  72     151.752   2.688  68.469  1.00  0.00            
ATOM    639  GM9 DBG U  72     152.252   6.088  69.519  1.00  0.00            
ATOM    640 0GM1 DBG U  72     153.052   8.738  70.669  1.00  0.00            
ATOM    641 1GM1 DBG U  72     149.452   7.488  71.569  1.00  0.00            
ATOM    642 2GM1 DBG U  72     151.402  10.288  72.019  1.00  0.00            
ATOM    643 3GM1 DBG U  72     155.302   4.938  73.819  1.00  0.00            
ATOM    644 4GM1 DBG U  72     156.402   2.338  75.869  1.00  0.00            
ATOM    645 5GM1 DBG U  72     153.302   1.688  74.069  1.00  0.00            
ATOM    646 6GM1 DBG U  72     153.802   0.738  77.019  1.00  0.00            
ATOM    647 7GM1 DBG U  72     150.802   3.138  73.669  1.00  0.00            
ATOM    648  AM1 DBG U  72     156.102   4.788  65.919  1.00  0.00            
ATOM    649  AM2 DBG U  72     155.702   3.088  63.969  1.00  0.00            
ATOM    650  T1A DBG U  72     155.302   7.688  65.269  1.00  0.00            
ATOM    651  C2A DBG U  72     155.052   9.138  60.569  1.00  0.00           C
ATOM    652  C3A DBG U  72     155.352   7.888  56.469  1.00  0.00           C
ATOM    653  C4A DBG U  72     154.252   4.688  52.669  1.00  0.00           C
ATOM    654  C1B DBG U  72     157.502   4.638  61.219  1.00  0.00           C
ATOM    655  C2B DBG U  72     157.602   2.888  58.069  1.00  0.00           C
ATOM    656  C3B DBG U  72     158.252   3.388  54.569  1.00  0.00           C
ATOM    657  C4B DBG U  72     160.452   6.188  50.469  1.00  0.00           C
ATOM    658  C5B DBG U  72     162.402   6.588  45.769  1.00  0.00           C
ATOM    659  GM1 DBG V  73     127.302 114.788  61.319  1.00  0.00            
ATOM    660  GM2 DBG V  73     128.252 118.138  61.069  1.00  0.00            
ATOM    661  GM3 DBG V  73     125.702 117.088  62.569  1.00  0.00            
ATOM    662  GM4 DBG V  73     124.602 120.438  63.369  1.00  0.00            
ATOM    663  GM5 DBG V  73     125.152 118.038  66.369  1.00  0.00            
ATOM    664  GM6 DBG V  73     123.752 120.688  66.269  1.00  0.00            
ATOM    665  GM7 DBG V  73     120.102 121.288  67.119  1.00  0.00            
ATOM    666  GM8 DBG V  73     123.852 118.488  70.319  1.00  0.00            
ATOM    667  GM9 DBG V  73     120.802 120.288  70.469  1.00  0.00            
ATOM    668 0GM1 DBG V  73     118.352 122.038  70.569  1.00  0.00            
ATOM    669 1GM1 DBG V  73     119.652 120.838  74.069  1.00  0.00            
ATOM    670 2GM1 DBG V  73     117.402 122.538  73.019  1.00  0.00            
ATOM    671 3GM1 DBG V  73     123.002 124.338  65.919  1.00  0.00            
ATOM    672 4GM1 DBG V  73     126.302 124.788  65.069  1.00  0.00            
ATOM    673 5GM1 DBG V  73     125.752 123.888  68.569  1.00  0.00            
ATOM    674 6GM1 DBG V  73     128.502 125.188  67.569  1.00  0.00            
ATOM    675 7GM1 DBG V  73     124.352 123.938  71.069  1.00  0.00            
ATOM    676  AM1 DBG V  73     123.852 118.738  58.519  1.00  0.00            
ATOM    677  AM2 DBG V  73     122.152 116.538  58.419  1.00  0.00            
ATOM    678  T1A DBG V  73     123.652 120.388  56.119  1.00  0.00            
ATOM    679  C2A DBG V  73     122.652 119.488  51.919  1.00  0.00           C
ATOM    680  C3A DBG V  73     121.702 116.138  49.919  1.00  0.00           C
ATOM    681  C4A DBG V  73     118.802 113.838  48.519  1.00  0.00           C
ATOM    682  C1B DBG V  73     121.302 115.288  55.019  1.00  0.00           C
ATOM    683  C2B DBG V  73     117.502 113.888  53.269  1.00  0.00           C
ATOM    684  C3B DBG V  73     116.652 110.338  51.419  1.00  0.00           C
ATOM    685  C4B DBG V  73     113.902 108.538  48.569  1.00  0.00           C
ATOM    686  C5B DBG V  73     111.002 105.438  50.619  1.00  0.00           C
ATOM    687  GM1 DBG W  74      99.202 102.888  69.019  1.00  0.00            
ATOM    688  GM2 DBG W  74      97.602  99.938  70.269  1.00  0.00            
ATOM    689  GM3 DBG W  74      96.952 102.738  71.019  1.00  0.00            
ATOM    690  GM4 DBG W  74      96.552 101.438  74.319  1.00  0.00            
ATOM    691  GM5 DBG W  74      95.702 105.188  73.769  1.00  0.00            
ATOM    692  GM6 DBG W  74      96.352 103.738  76.219  1.00  0.00            
ATOM    693  GM7 DBG W  74      98.852 102.688  78.069  1.00  0.00            
ATOM    694  GM8 DBG W  74      97.202 108.138  77.419  1.00  0.00            
ATOM    695  GM9 DBG W  74      99.002 106.088  79.519  1.00  0.00            
ATOM    696 0GM1 DBG W  74     101.002 104.188  80.619  1.00  0.00            
ATOM    697 1GM1 DBG W  74     100.752 107.238  83.069  1.00  0.00            
ATOM    698 2GM1 DBG W  74     102.652 104.838  82.619  1.00  0.00            
ATOM    699 3GM1 DBG W  74      95.152 101.888  79.269  1.00  0.00            
ATOM    700 4GM1 DBG W  74      92.502 100.888  77.319  1.00  0.00            
ATOM    701 5GM1 DBG W  74      92.802 104.488  77.719  1.00  0.00            
ATOM    702 6GM1 DBG W  74      89.652 102.138  78.119  1.00  0.00            
ATOM    703 7GM1 DBG W  74      92.902 106.488  79.469  1.00  0.00            
ATOM    704  AM1 DBG W  74      93.852 101.988  67.319  1.00  0.00            
ATOM    705  AM2 DBG W  74      93.952  99.538  66.769  1.00  0.00            
ATOM    706  T1A DBG W  74      93.102 104.138  65.519  1.00  0.00            
ATOM    707  C2A DBG W  74      93.502 103.538  61.519  1.00  0.00           C
ATOM    708  C3A DBG W  74      95.452 101.188  58.619  1.00  0.00           C
ATOM    709  C4A DBG W  74      95.202  97.338  56.819  1.00  0.00           C
ATOM    710  C1B DBG W  74      92.952  99.088  63.269  1.00  0.00           C
ATOM    711  C2B DBG W  74      90.852  98.338  60.069  1.00  0.00           C
ATOM    712  C3B DBG W  74      86.702  97.088  57.119  1.00  0.00           C
ATOM    713  C4B DBG W  74      85.552  92.588  55.569  1.00  0.00           C
ATOM    714  C5B DBG W  74      83.752  87.988  55.369  1.00  0.00           C
ATOM    715  GM1 DBG X  75      74.002 127.538  68.919  1.00  0.00            
ATOM    716  GM2 DBG X  75      77.002 128.088  71.119  1.00  0.00            
ATOM    717  GM3 DBG X  75      74.902 126.088  71.469  1.00  0.00            
ATOM    718  GM4 DBG X  75      75.552 126.588  75.019  1.00  0.00            
ATOM    719  GM5 DBG X  75      74.552 122.938  74.219  1.00  0.00            
ATOM    720  GM6 DBG X  75      74.252 124.538  76.769  1.00  0.00            
ATOM    721  GM7 DBG X  75      71.802 126.038  78.569  1.00  0.00            
ATOM    722  GM8 DBG X  75      71.602 120.638  76.669  1.00  0.00            
ATOM    723  GM9 DBG X  75      69.902 122.988  78.719  1.00  0.00            
ATOM    724 0GM1 DBG X  75      68.602 125.088  80.369  1.00  0.00            
ATOM    725 1GM1 DBG X  75      67.052 121.688  81.569  1.00  0.00            
ATOM    726 2GM1 DBG X  75      66.352 124.638  81.769  1.00  0.00            
ATOM    727 3GM1 DBG X  75      75.452 125.988  79.969  1.00  0.00            
ATOM    728 4GM1 DBG X  75      78.702 124.988  79.269  1.00  0.00            
ATOM    729 5GM1 DBG X  75      76.252 122.288  79.419  1.00  0.00            
ATOM    730 6GM1 DBG X  75      79.252 122.638  81.469  1.00  0.00            
ATOM    731 7GM1 DBG X  75      74.002 121.338  80.669  1.00  0.00            
ATOM    732  AM1 DBG X  75      76.052 122.038  68.819  1.00  0.00            
ATOM    733  AM2 DBG X  75      77.702 123.888  67.769  1.00  0.00            
ATOM    734  T1A DBG X  75      75.302 119.438  67.969  1.00  0.00            
ATOM    735  C2A DBG X  75      75.802 118.238  62.969  1.00  0.00           C
ATOM    736  C3A DBG X  75      77.152 119.438  59.069  1.00  0.00           C
ATOM    737  C4A DBG X  75      79.952 123.388  56.919  1.00  0.00           C
ATOM    738  C1B DBG X  75      77.902 122.538  64.469  1.00  0.00           C
ATOM    739  C2B DBG X  75      76.652 123.938  60.719  1.00  0.00           C
ATOM    740  C3B DBG X  75      75.152 123.688  56.519  1.00  0.00           C
ATOM    741  C4B DBG X  75      73.752 125.438  53.169  1.00  0.00           C
ATOM    742  C5B DBG X  75      73.502 126.688  49.669  1.00  0.00           C
ATOM    743  GM1 DBG Y  76      55.352 109.638  69.669  1.00  0.00            
ATOM    744  GM2 DBG Y  76      56.602 107.638  72.419  1.00  0.00            
ATOM    745  GM3 DBG Y  76      57.702 109.888  71.769  1.00  0.00            
ATOM    746  GM4 DBG Y  76      60.702 109.138  73.919  1.00  0.00            
ATOM    747  GM5 DBG Y  76      61.652 112.138  71.719  1.00  0.00            
ATOM    748  GM6 DBG Y  76      63.352 109.888  72.719  1.00  0.00            
ATOM    749  GM7 DBG Y  76      64.452 106.738  71.619  1.00  0.00            
ATOM    750  GM8 DBG Y  76      66.152 111.588  69.169  1.00  0.00            
ATOM    751  GM9 DBG Y  76      67.252 108.388  70.319  1.00  0.00            
ATOM    752 0GM1 DBG Y  76      68.202 105.838  71.569  1.00  0.00            
ATOM    753 1GM1 DBG Y  76      71.052 108.488  72.019  1.00  0.00            
ATOM    754 2GM1 DBG Y  76      70.602 105.488  72.619  1.00  0.00            
ATOM    755 3GM1 DBG Y  76      66.052 108.588  75.169  1.00  0.00            
ATOM    756 4GM1 DBG Y  76      64.602 110.038  77.969  1.00  0.00            
ATOM    757 5GM1 DBG Y  76      65.852 112.388  75.469  1.00  0.00            
ATOM    758 6GM1 DBG Y  76      66.052 112.888  78.869  1.00  0.00            
ATOM    759 7GM1 DBG Y  76      67.852 112.888  74.019  1.00  0.00            
ATOM    760  AM1 DBG Y  76      59.852 106.538  68.669  1.00  0.00            
ATOM    761  AM2 DBG Y  76      61.252 108.838  68.069  1.00  0.00            
ATOM    762  T1A DBG Y  76      59.702 104.538  66.619  1.00  0.00            
ATOM    763  C2A DBG Y  76      60.702 104.238  62.169  1.00  0.00           C
ATOM    764  C3A DBG Y  76      62.702 107.238  59.469  1.00  0.00           C
ATOM    765  C4A DBG Y  76      64.852 110.588  57.069  1.00  0.00           C
ATOM    766  C1B DBG Y  76      61.302 109.438  64.419  1.00  0.00           C
ATOM    767  C2B DBG Y  76      58.952 110.388  60.769  1.00  0.00           C
ATOM    768  C3B DBG Y  76      59.052 113.988  57.669  1.00  0.00           C
ATOM    769  C4B DBG Y  76      58.302 117.038  54.719  1.00  0.00           C
ATOM    770  C5B DBG Y  76      56.902 120.588  52.669  1.00  0.00           C
ATOM    771  GM1 DBG Z  77      94.552  88.838  67.019  1.00  0.00            
ATOM    772  GM2 DBG Z  77      95.752  88.638  70.419  1.00  0.00            
ATOM    773  GM3 DBG Z  77      94.202  91.338  69.119  1.00  0.00            
ATOM    774  GM4 DBG Z  77      94.652  92.888  72.419  1.00  0.00            
ATOM    775  GM5 DBG Z  77      90.902  92.388  71.519  1.00  0.00            
ATOM    776  GM6 DBG Z  77      92.252  94.688  72.719  1.00  0.00            
ATOM    777  GM7 DBG Z  77      93.802  97.538  71.819  1.00  0.00            
ATOM    778  GM8 DBG Z  77      88.352  96.188  70.869  1.00  0.00            
ATOM    779  GM9 DBG Z  77      90.702  98.988  71.369  1.00  0.00            
ATOM    780 0GM1 DBG Z  77      92.502 101.238  72.119  1.00  0.00            
ATOM    781 1GM1 DBG Z  77      88.702 101.988  72.769  1.00  0.00            
ATOM    782 2GM1 DBG Z  77      91.152 103.488  72.669  1.00  0.00            
ATOM    783 3GM1 DBG Z  77      93.402  96.838  75.319  1.00  0.00            
ATOM    784 4GM1 DBG Z  77      92.952  94.238  77.619  1.00  0.00            
ATOM    785 5GM1 DBG Z  77      89.902  95.638  76.219  1.00  0.00            
ATOM    786 6GM1 DBG Z  77      90.452  94.638  79.469  1.00  0.00            
ATOM    787 7GM1 DBG Z  77      88.452  98.038  75.769  1.00  0.00            
ATOM    788  AM1 DBG Z  77      93.452  94.088  65.119  1.00  0.00            
ATOM    789  AM2 DBG Z  77      91.402  95.038  66.719  1.00  0.00            
ATOM    790  T1A DBG Z  77      93.002  94.138  62.269  1.00  0.00            
ATOM    791  C2A DBG Z  77      89.352  93.688  60.119  1.00  0.00           C
ATOM    792  C3A DBG Z  77      84.452  94.088  62.319  1.00  0.00           C
ATOM    793  C4A DBG Z  77      81.302  93.388  64.569  1.00  0.00           C
ATOM    794  C1B DBG Z  77      88.852  96.288  64.219  1.00  0.00           C
ATOM    795  C2B DBG Z  77      85.502  99.588  61.819  1.00  0.00           C
ATOM    796  C3B DBG Z  77      83.902 102.138  58.369  1.00  0.00           C
ATOM    797  C4B DBG Z  77      80.602 103.438  55.519  1.00  0.00           C
ATOM    798  C5B DBG Z  77      77.502 107.238  52.969  1.00  0.00           C
ATOM    799  GM1 DBG    78     131.252 124.538  62.919  1.00  0.00            
ATOM    800  GM2 DBG    78     132.052 121.838  60.719  1.00  0.00            
ATOM    801  GM3 DBG    78     130.152 121.838  63.369  1.00  0.00            
ATOM    802  GM4 DBG    78     131.452 118.538  63.669  1.00  0.00            
ATOM    803  GM5 DBG    78     128.852 120.088  66.069  1.00  0.00            
ATOM    804  GM6 DBG    78     130.952 118.038  66.569  1.00  0.00            
ATOM    805  GM7 DBG    78     133.852 118.138  68.569  1.00  0.00            
ATOM    806  GM8 DBG    78     128.752 119.438  70.719  1.00  0.00            
ATOM    807  GM9 DBG    78     131.902 117.838  71.319  1.00  0.00            
ATOM    808 0GM1 DBG    78     134.702 116.888  71.969  1.00  0.00            
ATOM    809 1GM1 DBG    78     132.202 113.938  72.569  1.00  0.00            
ATOM    810 2GM1 DBG    78     135.152 114.738  73.469  1.00  0.00            
ATOM    811 3GM1 DBG    78     132.752 114.638  67.019  1.00  0.00            
ATOM    812 4GM1 DBG    78     131.452 113.388  64.019  1.00  0.00            
ATOM    813 5GM1 DBG    78     128.952 114.288  66.519  1.00  0.00            
ATOM    814 6GM1 DBG    78     129.202 111.538  65.069  1.00  0.00            
ATOM    815 7GM1 DBG    78     127.952 114.788  68.869  1.00  0.00            
ATOM    816  AM1 DBG    78     126.852 123.238  59.669  1.00  0.00            
ATOM    817  AM2 DBG    78     127.952 122.038  57.569  1.00  0.00            
ATOM    818  T1A DBG    78     124.102 124.188  59.469  1.00  0.00            
ATOM    819  C2A DBG    78     122.802 125.138  55.719  1.00  0.00           C
ATOM    820  C3A DBG    78     120.852 124.938  51.969  1.00  0.00           C
ATOM    821  C4A DBG    78     120.752 123.638  47.519  1.00  0.00           C
ATOM    822  C1B DBG    78     128.152 123.338  54.169  1.00  0.00           C
ATOM    823  C2B DBG    78     125.502 123.238  49.819  1.00  0.00           C
ATOM    824  C3B DBG    78     126.452 122.188  45.319  1.00  0.00           C
ATOM    825  C4B DBG    78     130.552 122.638  44.469  1.00  0.00           C
ATOM    826  C5B DBG    78     134.052 121.488  44.169  1.00  0.00           C
ATOM    827  GM1 DBG    79      81.502 107.938  74.019  1.00  0.00            
ATOM    828  GM2 DBG    79      81.052 109.688  76.969  1.00  0.00            
ATOM    829  GM3 DBG    79      81.702 111.088  74.119  1.00  0.00            
ATOM    830  GM4 DBG    79      83.402 113.588  75.919  1.00  0.00            
ATOM    831  GM5 DBG    79      82.202 114.838  72.419  1.00  0.00            
ATOM    832  GM6 DBG    79      84.452 115.888  74.269  1.00  0.00            
ATOM    833  GM7 DBG    79      87.852 115.338  74.169  1.00  0.00            
ATOM    834  GM8 DBG    79      84.452 117.488  70.119  1.00  0.00            
ATOM    835  GM9 DBG    79      87.952 117.188  71.519  1.00  0.00            
ATOM    836 0GM1 DBG    79      90.252 117.338  73.419  1.00  0.00            
ATOM    837 1GM1 DBG    79      89.852 120.488  71.069  1.00  0.00            
ATOM    838 2GM1 DBG    79      92.102 119.188  72.719  1.00  0.00            
ATOM    839 3GM1 DBG    79      86.202 117.588  76.769  1.00  0.00            
ATOM    840 4GM1 DBG    79      83.502 118.688  78.669  1.00  0.00            
ATOM    841 5GM1 DBG    79      83.602 119.888  75.269  1.00  0.00            
ATOM    842 6GM1 DBG    79      82.952 121.988  78.069  1.00  0.00            
ATOM    843 7GM1 DBG    79      84.652 120.988  73.169  1.00  0.00            
ATOM    844  AM1 DBG    79      81.202 111.038  69.219  1.00  0.00            
ATOM    845  AM2 DBG    79      78.602 110.988  69.969  1.00  0.00            
ATOM    846  T1A DBG    79      81.802 113.238  67.419  1.00  0.00            
ATOM    847  C2A DBG    79      78.702 115.138  65.119  1.00  0.00           C
ATOM    848  C3A DBG    79      73.802 114.938  65.669  1.00  0.00           C
ATOM    849  C4A DBG    79      71.552 111.788  65.069  1.00  0.00           C
ATOM    850  C1B DBG    79      77.002 110.138  66.769  1.00  0.00           C
ATOM    851  C2B DBG    79      75.652 108.538  62.869  1.00  0.00           C
ATOM    852  C3B DBG    79      72.552 107.788  60.169  1.00  0.00           C
ATOM    853  C4B DBG    79      70.952 110.488  56.669  1.00  0.00           C
ATOM    854  C5B DBG    79      67.802 112.288  53.619  1.00  0.00           C
ATOM    855  GM1 DBG    80      69.802 102.688  68.719  1.00  0.00            
ATOM    856  GM2 DBG    80      69.352  99.538  70.369  1.00  0.00            
ATOM    857  GM3 DBG    80      67.052 101.538  69.569  1.00  0.00            
ATOM    858  GM4 DBG    80      65.252  99.688  71.669  1.00  0.00            
ATOM    859  GM5 DBG    80      62.752 102.138  70.019  1.00  0.00            
ATOM    860  GM6 DBG    80      63.052 101.388  72.819  1.00  0.00            
ATOM    861  GM7 DBG    80      64.952 103.288  75.119  1.00  0.00            
ATOM    862  GM8 DBG    80      59.852 104.688  72.969  1.00  0.00            
ATOM    863  GM9 DBG    80      62.102 104.888  75.919  1.00  0.00            
ATOM    864 0GM1 DBG    80      64.102 105.138  78.119  1.00  0.00            
ATOM    865 1GM1 DBG    80      60.952 103.188  79.369  1.00  0.00            
ATOM    866 2GM1 DBG    80      63.652 104.038  80.519  1.00  0.00            
ATOM    867 3GM1 DBG    80      63.302  99.638  76.169  1.00  0.00            
ATOM    868 4GM1 DBG    80      62.902  96.688  74.469  1.00  0.00            
ATOM    869 5GM1 DBG    80      60.002  98.888  74.419  1.00  0.00            
ATOM    870 6GM1 DBG    80      60.052  95.338  75.469  1.00  0.00            
ATOM    871 7GM1 DBG    80      58.302 100.588  75.469  1.00  0.00            
ATOM    872  AM1 DBG    80      65.352 105.238  66.719  1.00  0.00            
ATOM    873  AM2 DBG    80      64.952 102.888  65.419  1.00  0.00            
ATOM    874  T1A DBG    80      65.702 107.538  65.169  1.00  0.00            
ATOM    875  C2A DBG    80      66.902 108.238  61.869  1.00  0.00           C
ATOM    876  C3A DBG    80      68.802 105.088  58.569  1.00  0.00           C
ATOM    877  C4A DBG    80      68.902 101.288  56.019  1.00  0.00           C
ATOM    878  C1B DBG    80      65.402 102.838  61.819  1.00  0.00           C
ATOM    879  C2B DBG    80      63.852 102.988  57.569  1.00  0.00           C
ATOM    880  C3B DBG    80      64.702 105.938  54.269  1.00  0.00           C
ATOM    881  C4B DBG    80      62.902 109.438  52.769  1.00  0.00           C
ATOM    882  C5B DBG    80      62.252 113.488  53.419  1.00  0.00           C
ATOM    883  GM1 DBG    81      81.902  95.688  77.669  1.00  0.00            
ATOM    884  GM2 DBG    81      84.552  94.988  80.119  1.00  0.00            
ATOM    885  GM3 DBG    81      84.752  94.838  76.869  1.00  0.00            
ATOM    886  GM4 DBG    81      86.352  91.988  77.419  1.00  0.00            
ATOM    887  GM5 DBG    81      86.852  93.138  73.769  1.00  0.00            
ATOM    888  GM6 DBG    81      87.202  90.338  75.069  1.00  0.00            
ATOM    889  GM7 DBG    81      85.002  87.288  75.619  1.00  0.00            
ATOM    890  GM8 DBG    81      87.402  88.838  70.719  1.00  0.00            
ATOM    891  GM9 DBG    81      86.602  85.888  72.719  1.00  0.00            
ATOM    892 0GM1 DBG    81      86.552  83.838  74.919  1.00  0.00            
ATOM    893 1GM1 DBG    81      89.402  83.338  72.219  1.00  0.00            
ATOM    894 2GM1 DBG    81      88.052  81.638  74.569  1.00  0.00            
ATOM    895 3GM1 DBG    81      88.902  87.338  77.019  1.00  0.00            
ATOM    896 4GM1 DBG    81      90.802  89.588  78.819  1.00  0.00            
ATOM    897 5GM1 DBG    81      91.402  89.588  75.219  1.00  0.00            
ATOM    898 6GM1 DBG    81      93.802  89.138  77.719  1.00  0.00            
ATOM    899 7GM1 DBG    81      91.652  88.038  72.919  1.00  0.00            
ATOM    900  AM1 DBG    81      82.652  95.988  72.069  1.00  0.00            
ATOM    901  AM2 DBG    81      84.402  97.988  72.819  1.00  0.00            
ATOM    902  T1A DBG    81      81.602  95.838  69.469  1.00  0.00            
ATOM    903  C2A DBG    81      84.352  97.138  66.869  1.00  0.00           C
ATOM    904  C3A DBG    81      88.352 100.488  67.169  1.00  0.00           C
ATOM    905  C4A DBG    81      88.852 104.738  68.369  1.00  0.00           C
ATOM    906  C1B DBG    81      83.702 100.688  70.319  1.00  0.00           C
ATOM    907  C2B DBG    81      82.902 101.738  66.769  1.00  0.00           C
ATOM    908  C3B DBG    81      81.652 103.538  62.319  1.00  0.00           C
ATOM    909  C4B DBG    81      81.252 106.788  59.719  1.00  0.00           C
ATOM    910  C5B DBG    81      77.252 108.788  57.719  1.00  0.00           C
ATOM    911  GM1 DBG    82      70.652 182.038  69.869  1.00  0.00            
ATOM    912  GM2 DBG    82      74.052 180.988  70.069  1.00  0.00            
ATOM    913  GM3 DBG    82      71.802 179.938  72.119  1.00  0.00            
ATOM    914  GM4 DBG    82      74.452 177.838  73.869  1.00  0.00            
ATOM    915  GM5 DBG    82      70.852 176.338  73.969  1.00  0.00            
ATOM    916  GM6 DBG    82      73.202 175.688  75.619  1.00  0.00            
ATOM    917  GM7 DBG    82      74.702 176.538  78.519  1.00  0.00            
ATOM    918  GM8 DBG    82      69.602 174.288  77.269  1.00  0.00            
ATOM    919  GM9 DBG    82      72.402 174.238  79.769  1.00  0.00            
ATOM    920 0GM1 DBG    82      74.952 174.238  81.269  1.00  0.00            
ATOM    921 1GM1 DBG    82      73.502 170.588  80.719  1.00  0.00            
ATOM    922 2GM1 DBG    82      75.652 172.038  82.719  1.00  0.00            
ATOM    923 3GM1 DBG    82      76.152 173.788  76.469  1.00  0.00            
ATOM    924 4GM1 DBG    82      77.102 173.638  73.119  1.00  0.00            
ATOM    925 5GM1 DBG    82      74.002 171.938  73.969  1.00  0.00            
ATOM    926 6GM1 DBG    82      76.852 170.688  71.769  1.00  0.00            
ATOM    927 7GM1 DBG    82      72.352 170.338  75.819  1.00  0.00            
ATOM    928  AM1 DBG    82      71.402 176.288  68.669  1.00  0.00            
ATOM    929  AM2 DBG    82      73.952 175.688  69.619  1.00  0.00            
ATOM    930  T1A DBG    82      69.852 174.488  67.169  1.00  0.00            
ATOM    931  C2A DBG    82      73.202 172.388  64.169  1.00  0.00           C
ATOM    932  C3A DBG    82      75.002 167.638  63.169  1.00  0.00           C
ATOM    933  C4A DBG    82      78.202 164.938  64.019  1.00  0.00           C
ATOM    934  C1B DBG    82      76.502 176.938  67.469  1.00  0.00           C
ATOM    935  C2B DBG    82      77.952 175.938  63.369  1.00  0.00           C
ATOM    936  C3B DBG    82      81.702 175.538  61.619  1.00  0.00           C
ATOM    937  C4B DBG    82      85.102 176.138  58.519  1.00  0.00           C
ATOM    938  C5B DBG    82      84.852 176.938  54.419  1.00  0.00           C
ATOM    939  GM1 DBG    83      70.002 116.688  75.319  1.00  0.00            
ATOM    940  GM2 DBG    83      68.352 117.838  78.069  1.00  0.00            
ATOM    941  GM3 DBG    83      67.602 118.438  74.919  1.00  0.00            
ATOM    942  GM4 DBG    83      67.052 121.788  75.869  1.00  0.00            
ATOM    943  GM5 DBG    83      65.552 121.038  72.319  1.00  0.00            
ATOM    944  GM6 DBG    83      66.702 123.838  73.669  1.00  0.00            
ATOM    945  GM7 DBG    83      69.952 125.288  74.119  1.00  0.00            
ATOM    946  GM8 DBG    83      66.752 125.038  69.369  1.00  0.00            
ATOM    947  GM9 DBG    83      69.402 127.238  71.169  1.00  0.00            
ATOM    948 0GM1 DBG    83      71.552 128.288  72.969  1.00  0.00            
ATOM    949 1GM1 DBG    83      70.402 130.738  70.119  1.00  0.00            
ATOM    950 2GM1 DBG    83      72.252 130.788  72.319  1.00  0.00            
ATOM    951 3GM1 DBG    83      66.852 126.888  75.669  1.00  0.00            
ATOM    952 4GM1 DBG    83      64.152 126.038  77.669  1.00  0.00            
ATOM    953 5GM1 DBG    83      63.352 126.588  74.119  1.00  0.00            
ATOM    954 6GM1 DBG    83      61.102 126.938  76.969  1.00  0.00            
ATOM    955 7GM1 DBG    83      63.552 127.888  71.819  1.00  0.00            
ATOM    956  AM1 DBG    83      70.352 120.888  71.419  1.00  0.00            
ATOM    957  AM2 DBG    83      69.202 119.038  69.819  1.00  0.00            
ATOM    958  T1A DBG    83      71.502 122.738  69.319  1.00  0.00            
ATOM    959  C2A DBG    83      72.002 123.038  65.069  1.00  0.00           C
ATOM    960  C3A DBG    83      71.602 120.838  61.119  1.00  0.00           C
ATOM    961  C4A DBG    83      72.452 117.788  58.369  1.00  0.00           C
ATOM    962  C1B DBG    83      70.202 118.338  66.219  1.00  0.00           C
ATOM    963  C2B DBG    83      70.502 115.738  62.319  1.00  0.00           C
ATOM    964  C3B DBG    83      74.202 113.738  60.219  1.00  0.00           C
ATOM    965  C4B DBG    83      78.002 114.388  59.419  1.00  0.00           C
ATOM    966  C5B DBG    83      80.252 111.538  61.719  1.00  0.00           C
ATOM    967  GM1 DBG    84      58.702 150.288  67.269  1.00  0.00            
ATOM    968  GM2 DBG    84      57.052 147.788  69.269  1.00  0.00            
ATOM    969  GM3 DBG    84      55.552 149.838  67.669  1.00  0.00            
ATOM    970  GM4 DBG    84      53.052 148.988  69.919  1.00  0.00            
ATOM    971  GM5 DBG    84      52.302 151.488  67.019  1.00  0.00            
ATOM    972  GM6 DBG    84      51.352 151.488  69.719  1.00  0.00            
ATOM    973  GM7 DBG    84      51.702 152.988  72.919  1.00  0.00            
ATOM    974  GM8 DBG    84      50.252 156.188  68.419  1.00  0.00            
ATOM    975  GM9 DBG    84      50.952 156.388  71.919  1.00  0.00            
ATOM    976 0GM1 DBG    84      50.952 155.838  74.869  1.00  0.00            
ATOM    977 1GM1 DBG    84      49.152 158.988  73.419  1.00  0.00            
ATOM    978 2GM1 DBG    84      50.202 157.988  76.269  1.00  0.00            
ATOM    979 3GM1 DBG    84      48.602 150.038  72.369  1.00  0.00            
ATOM    980 4GM1 DBG    84      48.052 147.238  70.369  1.00  0.00            
ATOM    981 5GM1 DBG    84      47.152 150.388  68.869  1.00  0.00            
ATOM    982 6GM1 DBG    84      45.552 147.938  68.519  1.00  0.00            
ATOM    983 7GM1 DBG    84      46.452 152.888  68.619  1.00  0.00            
ATOM    984  AM1 DBG    84      55.802 154.738  65.319  1.00  0.00            
ATOM    985  AM2 DBG    84      55.852 152.438  63.819  1.00  0.00            
ATOM    986  T1A DBG    84      54.002 156.638  64.269  1.00  0.00            
ATOM    987  C2A DBG    84      53.602 156.688  60.469  1.00  0.00           C
ATOM    988  C3A DBG    84      56.002 154.338  58.069  1.00  0.00           C
ATOM    989  C4A DBG    84      57.852 150.838  56.219  1.00  0.00           C
ATOM    990  C1B DBG    84      55.552 150.088  61.169  1.00  0.00           C
ATOM    991  C2B DBG    84      56.952 146.388  60.769  1.00  0.00           C
ATOM    992  C3B DBG    84      59.052 145.638  56.119  1.00  0.00           C
ATOM    993  C4B DBG    84      56.552 147.638  52.519  1.00  0.00           C
ATOM    994  C5B DBG    84      55.552 151.988  50.569  1.00  0.00           C
ATOM    995  GM1 DBG    85      62.952 182.888  68.769  1.00  0.00            
ATOM    996  GM2 DBG    85      65.502 185.238  68.719  1.00  0.00            
ATOM    997  GM3 DBG    85      65.602 182.188  70.019  1.00  0.00            
ATOM    998  GM4 DBG    85      67.552 183.238  72.569  1.00  0.00            
ATOM    999  GM5 DBG    85      67.252 179.338  72.219  1.00  0.00            
ATOM   1000  GM6 DBG    85      67.552 181.088  74.669  1.00  0.00            
ATOM   1001  GM7 DBG    85      65.002 182.038  76.719  1.00  0.00            
ATOM   1002  GM8 DBG    85      66.252 176.538  75.769  1.00  0.00            
ATOM   1003  GM9 DBG    85      64.602 178.788  77.569  1.00  0.00            
ATOM   1004 0GM1 DBG    85      63.252 180.738  79.419  1.00  0.00            
ATOM   1005 1GM1 DBG    85      64.402 177.138  80.419  1.00  0.00            
ATOM   1006 2GM1 DBG    85      62.802 179.438  81.669  1.00  0.00            
ATOM   1007 3GM1 DBG    85      68.802 182.988  77.669  1.00  0.00            
ATOM   1008 4GM1 DBG    85      72.102 183.188  76.519  1.00  0.00            
ATOM   1009 5GM1 DBG    85      70.952 179.838  77.419  1.00  0.00            
ATOM   1010 6GM1 DBG    85      74.652 181.188  77.619  1.00  0.00            
ATOM   1011 7GM1 DBG    85      69.602 178.538  79.269  1.00  0.00            
ATOM   1012  AM1 DBG    85      64.952 177.988  67.569  1.00  0.00            
ATOM   1013  AM2 DBG    85      67.502 178.638  66.919  1.00  0.00            
ATOM   1014  T1A DBG    85      64.452 175.338  66.119  1.00  0.00            
ATOM   1015  C2A DBG    85      65.402 172.538  62.619  1.00  0.00           C
ATOM   1016  C3A DBG    85      68.752 171.738  60.469  1.00  0.00           C
ATOM   1017  C4A DBG    85      72.752 170.388  59.319  1.00  0.00           C
ATOM   1018  C1B DBG    85      67.802 177.738  63.269  1.00  0.00           C
ATOM   1019  C2B DBG    85      67.352 176.388  59.269  1.00  0.00           C
ATOM   1020  C3B DBG    85      68.602 173.788  55.869  1.00  0.00           C
ATOM   1021  C4B DBG    85      69.202 173.138  51.319  1.00  0.00           C
ATOM   1022  C5B DBG    85      70.002 169.488  49.269  1.00  0.00           C
ATOM   1023  GM1 DBG    86     107.402  80.338  72.019  1.00  0.00            
ATOM   1024  GM2 DBG    86     106.552  79.388  75.419  1.00  0.00            
ATOM   1025  GM3 DBG    86     104.752  80.438  73.319  1.00  0.00            
ATOM   1026  GM4 DBG    86     103.152  81.938  76.369  1.00  0.00            
ATOM   1027  GM5 DBG    86     100.752  81.538  73.319  1.00  0.00            
ATOM   1028  GM6 DBG    86     101.602  83.938  74.669  1.00  0.00            
ATOM   1029  GM7 DBG    86     103.802  86.188  74.069  1.00  0.00            
ATOM   1030  GM8 DBG    86      99.252  85.738  70.719  1.00  0.00            
ATOM   1031  GM9 DBG    86     101.652  87.838  71.769  1.00  0.00            
ATOM   1032 0GM1 DBG    86     103.002  90.088  73.269  1.00  0.00            
ATOM   1033 1GM1 DBG    86      99.352  90.888  72.019  1.00  0.00            
ATOM   1034 2GM1 DBG    86     102.302  92.638  73.319  1.00  0.00            
ATOM   1035 3GM1 DBG    86     101.502  86.738  77.119  1.00  0.00            
ATOM   1036 4GM1 DBG    86      99.752  84.738  79.369  1.00  0.00            
ATOM   1037 5GM1 DBG    86      98.002  85.488  76.269  1.00  0.00            
ATOM   1038 6GM1 DBG    86      96.552  85.138  79.369  1.00  0.00            
ATOM   1039 7GM1 DBG    86      97.052  87.238  74.869  1.00  0.00            
ATOM   1040  AM1 DBG    86     103.802  83.238  69.369  1.00  0.00            
ATOM   1041  AM2 DBG    86     102.702  80.838  68.669  1.00  0.00            
ATOM   1042  T1A DBG    86     103.102  85.688  67.719  1.00  0.00            
ATOM   1043  C2A DBG    86     100.452  86.738  63.469  1.00  0.00           C
ATOM   1044  C3A DBG    86      99.402  83.088  59.819  1.00  0.00           C
ATOM   1045  C4A DBG    86      97.202  79.888  57.419  1.00  0.00           C
ATOM   1046  C1B DBG    86     101.902  80.738  65.119  1.00  0.00           C
ATOM   1047  C2B DBG    86     101.102  78.688  61.069  1.00  0.00           C
ATOM   1048  C3B DBG    86     100.802  76.638  57.719  1.00  0.00           C
ATOM   1049  C4B DBG    86      97.452  74.138  54.919  1.00  0.00           C
ATOM   1050  C5B DBG    86      93.652  71.638  53.519  1.00  0.00           C
ATOM   1051  GM1 DBG    87     115.752  99.738  68.769  1.00  0.00            
ATOM   1052  GM2 DBG    87     112.952 101.238  70.469  1.00  0.00            
ATOM   1053  GM3 DBG    87     115.352 102.838  69.569  1.00  0.00            
ATOM   1054  GM4 DBG    87     114.502 104.688  72.369  1.00  0.00            
ATOM   1055  GM5 DBG    87     115.402 106.838  69.219  1.00  0.00            
ATOM   1056  GM6 DBG    87     115.902 107.338  72.119  1.00  0.00            
ATOM   1057  GM7 DBG    87     118.202 106.738  74.519  1.00  0.00            
ATOM   1058  GM8 DBG    87     119.052 110.088  70.019  1.00  0.00            
ATOM   1059  GM9 DBG    87     120.002 109.638  73.169  1.00  0.00            
ATOM   1060 0GM1 DBG    87     120.552 109.388  76.119  1.00  0.00            
ATOM   1061 1GM1 DBG    87     118.852 112.788  75.219  1.00  0.00            
ATOM   1062 2GM1 DBG    87     120.502 111.738  77.369  1.00  0.00            
ATOM   1063 3GM1 DBG    87     115.252 109.038  75.169  1.00  0.00            
ATOM   1064 4GM1 DBG    87     111.802 108.488  74.769  1.00  0.00            
ATOM   1065 5GM1 DBG    87     113.402 110.488  72.169  1.00  0.00            
ATOM   1066 6GM1 DBG    87     110.552 111.188  73.219  1.00  0.00            
ATOM   1067 7GM1 DBG    87     115.052 112.588  71.519  1.00  0.00            
ATOM   1068  AM1 DBG    87     119.352 102.788  65.819  1.00  0.00            
ATOM   1069  AM2 DBG    87     116.902 103.888  65.169  1.00  0.00            
ATOM   1070  T1A DBG    87     120.602 101.688  63.569  1.00  0.00            
ATOM   1071  C2A DBG    87     119.202 101.888  59.369  1.00  0.00           C
ATOM   1072  C3A DBG    87     115.602 101.288  56.519  1.00  0.00           C
ATOM   1073  C4A DBG    87     111.752 103.188  55.269  1.00  0.00           C
ATOM   1074  C1B DBG    87     115.952 101.138  62.619  1.00  0.00           C
ATOM   1075  C2B DBG    87     111.802  99.838  60.019  1.00  0.00           C
ATOM   1076  C3B DBG    87     107.302  99.088  58.019  1.00  0.00           C
ATOM   1077  C4B DBG    87     104.502  98.038  55.869  1.00  0.00           C
ATOM   1078  C5B DBG    87     100.102  97.688  56.419  1.00  0.00           C
ATOM   1079  GM1 DBG    88      90.752 111.788  74.969  1.00  0.00            
ATOM   1080  GM2 DBG    88      91.502 108.338  74.319  1.00  0.00            
ATOM   1081  GM3 DBG    88      88.702 109.438  74.769  1.00  0.00            
ATOM   1082  GM4 DBG    88      88.002 105.838  75.719  1.00  0.00            
ATOM   1083  GM5 DBG    88      85.452 108.738  75.919  1.00  0.00            
ATOM   1084  GM6 DBG    88      85.902 106.538  77.719  1.00  0.00            
ATOM   1085  GM7 DBG    88      87.702 106.088  80.819  1.00  0.00            
ATOM   1086  GM8 DBG    88      83.152 109.538  80.819  1.00  0.00            
ATOM   1087  GM9 DBG    88      84.852 107.238  83.019  1.00  0.00            
ATOM   1088 0GM1 DBG    88      86.552 105.138  84.369  1.00  0.00            
ATOM   1089 1GM1 DBG    88      82.852 103.938  83.919  1.00  0.00            
ATOM   1090 2GM1 DBG    88      85.452 102.838  85.069  1.00  0.00            
ATOM   1091 3GM1 DBG    88      85.152 103.338  79.419  1.00  0.00            
ATOM   1092 4GM1 DBG    88      84.802 101.638  76.469  1.00  0.00            
ATOM   1093 5GM1 DBG    88      82.252 104.138  77.119  1.00  0.00            
ATOM   1094 6GM1 DBG    88      81.552 100.788  76.719  1.00  0.00            
ATOM   1095 7GM1 DBG    88      80.702 105.238  79.119  1.00  0.00            
ATOM   1096  AM1 DBG    88      86.352 111.838  71.269  1.00  0.00            
ATOM   1097  AM2 DBG    88      85.552 109.238  70.719  1.00  0.00            
ATOM   1098  T1A DBG    88      86.652 113.288  68.819  1.00  0.00            
ATOM   1099  C2A DBG    88      86.802 112.288  65.569  1.00  0.00           C
ATOM   1100  C3A DBG    88      84.502 109.288  62.419  1.00  0.00           C
ATOM   1101  C4A DBG    88      80.752 107.388  64.719  1.00  0.00           C
ATOM   1102  C1B DBG    88      84.502 107.188  67.969  1.00  0.00           C
ATOM   1103  C2B DBG    88      85.852 104.888  64.019  1.00  0.00           C
ATOM   1104  C3B DBG    88      88.952 102.988  60.469  1.00  0.00           C
ATOM   1105  C4B DBG    88      90.652 102.838  56.619  1.00  0.00           C
ATOM   1106  C5B DBG    88      89.102 106.038  52.569  1.00  0.00           C
ATOM   1107  NC3 DPP    89     173.552  75.938  28.819  1.00  0.00           N
ATOM   1108  PO4 DPP    89     169.152  78.138  27.419  1.00  0.00           P
ATOM   1109  GL1 DPP    89     169.452  78.638  31.719  1.00  0.00            
ATOM   1110  GL2 DPP    89     172.552  79.688  32.819  1.00  0.00            
ATOM   1111  C1A DPP    89     168.302  76.838  35.269  1.00  0.00           C
ATOM   1112  C2A DPP    89     168.352  75.938  40.069  1.00  0.00           C
ATOM   1113  C3A DPP    89     165.902  74.888  43.869  1.00  0.00           C
ATOM   1114  C4A DPP    89     161.102  76.388  43.919  1.00  0.00           C
ATOM   1115  C1B DPP    89     170.652  80.038  38.369  1.00  0.00           C
ATOM   1116  C2B DPP    89     170.302  80.088  42.719  1.00  0.00           C
ATOM   1117  C3B DPP    89     170.052  77.138  46.019  1.00  0.00           C
ATOM   1118  C4B DPP    89     168.902  73.888  47.519  1.00  0.00           C
ATOM   1119  NC3 DPP    90      63.102 185.138  24.219  1.00  0.00           N
ATOM   1120  PO4 DPP    90      64.752 188.638  25.969  1.00  0.00           P
ATOM   1121  GL1 DPP    90      64.052 189.038  30.519  1.00  0.00            
ATOM   1122  GL2 DPP    90      61.002 188.038  29.019  1.00  0.00            
ATOM   1123  C1A DPP    90      63.202 187.238  33.619  1.00  0.00           C
ATOM   1124  C2A DPP    90      63.852 188.988  37.719  1.00  0.00           C
ATOM   1125  C3A DPP    90      63.752 191.438  42.019  1.00  0.00           C
ATOM   1126  C4A DPP    90      64.002 194.388  45.369  1.00  0.00           C
ATOM   1127  C1B DPP    90      58.552 187.388  32.119  1.00  0.00           C
ATOM   1128  C2B DPP    90      57.202 188.288  36.469  1.00  0.00           C
ATOM   1129  C3B DPP    90      55.252 186.938  40.619  1.00  0.00           C
ATOM   1130  C4B DPP    90      57.852 183.088  43.019  1.00  0.00           C
ATOM   1131  NC3 DPP    91      99.652  78.738  36.369  1.00  0.00           N
ATOM   1132  PO4 DPP    91     102.652  81.738  37.019  1.00  0.00           P
ATOM   1133  GL1 DPP    91     106.652  81.038  39.519  1.00  0.00            
ATOM   1134  GL2 DPP    91     106.052  82.738  41.519  1.00  0.00            
ATOM   1135  C1A DPP    91     108.602  78.438  41.819  1.00  0.00           C
ATOM   1136  C2A DPP    91     109.402  78.038  45.619  1.00  0.00           C
ATOM   1137  C3A DPP    91     112.352  77.738  48.069  1.00  0.00           C
ATOM   1138  C4A DPP    91     112.052  79.038  51.119  1.00  0.00           C
ATOM   1139  C1B DPP    91     107.402  83.238  45.369  1.00  0.00           C
ATOM   1140  C2B DPP    91     108.302  81.788  48.569  1.00  0.00           C
ATOM   1141  C3B DPP    91     107.552  80.738  52.469  1.00  0.00           C
ATOM   1142  C4B DPP    91     109.052  78.188  56.419  1.00  0.00           C
ATOM   1143  NC3 DPP    92      60.352 194.388  21.069  1.00  0.00           N
ATOM   1144  PO4 DPP    92      56.652 193.538  24.219  1.00  0.00           P
ATOM   1145  GL1 DPP    92      57.652 194.038  28.669  1.00  0.00            
ATOM   1146  GL2 DPP    92      60.552 193.788  29.469  1.00  0.00            
ATOM   1147  C1A DPP    92      56.552 196.488  32.119  1.00  0.00           C
ATOM   1148  C2A DPP    92      56.552 196.388  37.769  1.00  0.00           C
ATOM   1149  C3A DPP    92      56.252 193.088  41.369  1.00  0.00           C
ATOM   1150  C4A DPP    92      52.652 192.338  45.269  1.00  0.00           C
ATOM   1151  C1B DPP    92      60.202 192.388  33.419  1.00  0.00           C
ATOM   1152  C2B DPP    92      59.752 191.888  38.269  1.00  0.00           C
ATOM   1153  C3B DPP    92      60.552 195.038  41.269  1.00  0.00           C
ATOM   1154  C4B DPP    92      61.252 199.288  43.219  1.00  0.00           C
ATOM   1155  NC3 DPP    93      86.352  25.238  27.769  1.00  0.00           N
ATOM   1156  PO4 DPP    93      87.952  29.088  26.169  1.00  0.00           P
ATOM   1157  GL1 DPP    93      88.252  29.088  31.019  1.00  0.00            
ATOM   1158  GL2 DPP    93      88.002  26.338  32.419  1.00  0.00            
ATOM   1159  C1A DPP    93      90.852  31.788  33.519  1.00  0.00           C
ATOM   1160  C2A DPP    93      91.352  33.288  37.219  1.00  0.00           C
ATOM   1161  C3A DPP    93      92.502  33.788  41.819  1.00  0.00           C
ATOM   1162  C4A DPP    93      93.002  36.688  45.269  1.00  0.00           C
ATOM   1163  C1B DPP    93      86.102  27.688  35.919  1.00  0.00           C
ATOM   1164  C2B DPP    93      88.102  28.338  40.369  1.00  0.00           C
ATOM   1165  C3B DPP    93      88.152  30.788  42.119  1.00  0.00           C
ATOM   1166  C4B DPP    93      87.252  31.788  45.669  1.00  0.00           C
ATOM   1167  NC3 DPP    94     133.952 178.638  21.669  1.00  0.00           N
ATOM   1168  PO4 DPP    94     136.402 180.488  25.969  1.00  0.00           P
ATOM   1169  GL1 DPP    94     137.452 181.138  30.969  1.00  0.00            
ATOM   1170  GL2 DPP    94     140.452 179.438  30.269  1.00  0.00            
ATOM   1171  C1A DPP    94     138.202 182.488  34.519  1.00  0.00           C
ATOM   1172  C2A DPP    94     138.102 183.338  38.019  1.00  0.00           C
ATOM   1173  C3A DPP    94     140.002 183.138  42.319  1.00  0.00           C
ATOM   1174  C4A DPP    94     140.502 180.588  46.069  1.00  0.00           C
ATOM   1175  C1B DPP    94     140.702 178.538  34.719  1.00  0.00           C
ATOM   1176  C2B DPP    94     141.302 178.738  38.719  1.00  0.00           C
ATOM   1177  C3B DPP    94     142.602 179.138  41.769  1.00  0.00           C
ATOM   1178  C4B DPP    94     143.902 176.888  45.269  1.00  0.00           C
ATOM   1179  NC3 DPP    95     199.352 188.138  24.219  1.00  0.00           N
ATOM   1180  PO4 DPP    95     202.102 184.238  25.269  1.00  0.00           P
ATOM   1181  GL1 DPP    95     202.052 181.088  28.369  1.00  0.00            
ATOM   1182  GL2 DPP    95     198.602 181.788  28.169  1.00  0.00            
ATOM   1183  C1A DPP    95     202.952 180.738  32.969  1.00  0.00           C
ATOM   1184  C2A DPP    95     200.402 180.888  35.619  1.00  0.00           C
ATOM   1185  C3A DPP    95     199.552 182.288  39.619  1.00  0.00           C
ATOM   1186  C4A DPP    95     200.702 183.838  42.019  1.00  0.00           C
ATOM   1187  C1B DPP    95     195.052 180.688  30.619  1.00  0.00           C
ATOM   1188  C2B DPP    95     195.602 180.338  35.169  1.00  0.00           C
ATOM   1189  C3B DPP    95     193.752 178.288  39.069  1.00  0.00           C
ATOM   1190  C4B DPP    95     194.702 176.988  42.369  1.00  0.00           C
ATOM   1191  NC3 DPP    96     121.702 144.238  21.569  1.00  0.00           N
ATOM   1192  PO4 DPP    96     123.202 141.838  24.719  1.00  0.00           P
ATOM   1193  GL1 DPP    96     120.152 141.838  27.869  1.00  0.00            
ATOM   1194  GL2 DPP    96     117.752 142.988  28.069  1.00  0.00            
ATOM   1195  C1A DPP    96     122.352 143.488  30.719  1.00  0.00           C
ATOM   1196  C2A DPP    96     124.252 142.588  33.319  1.00  0.00           C
ATOM   1197  C3A DPP    96     125.502 145.088  37.419  1.00  0.00           C
ATOM   1198  C4A DPP    96     126.202 146.488  41.419  1.00  0.00           C
ATOM   1199  C1B DPP    96     117.552 144.288  31.819  1.00  0.00           C
ATOM   1200  C2B DPP    96     115.802 143.538  35.219  1.00  0.00           C
ATOM   1201  C3B DPP    96     113.702 142.038  39.369  1.00  0.00           C
ATOM   1202  C4B DPP    96     109.452 145.238  39.769  1.00  0.00           C
ATOM   1203  NC3 DPP    97     133.202 166.188  22.419  1.00  0.00           N
ATOM   1204  PO4 DPP    97     134.152 162.138  24.169  1.00  0.00           P
ATOM   1205  GL1 DPP    97     136.002 164.088  28.019  1.00  0.00            
ATOM   1206  GL2 DPP    97     135.052 167.088  28.319  1.00  0.00            
ATOM   1207  C1A DPP    97     137.602 164.438  32.519  1.00  0.00           C
ATOM   1208  C2A DPP    97     137.052 164.238  35.969  1.00  0.00           C
ATOM   1209  C3A DPP    97     138.102 164.638  40.119  1.00  0.00           C
ATOM   1210  C4A DPP    97     136.152 166.088  44.769  1.00  0.00           C
ATOM   1211  C1B DPP    97     133.952 167.338  33.019  1.00  0.00           C
ATOM   1212  C2B DPP    97     133.052 166.688  36.619  1.00  0.00           C
ATOM   1213  C3B DPP    97     133.152 167.638  41.019  1.00  0.00           C
ATOM   1214  C4B DPP    97     130.902 165.688  44.269  1.00  0.00           C
ATOM   1215  NC3 DPP    98      22.152 151.638  28.169  1.00  0.00           N
ATOM   1216  PO4 DPP    98      20.352 155.338  25.269  1.00  0.00           P
ATOM   1217  GL1 DPP    98      19.952 155.738  30.219  1.00  0.00            
ATOM   1218  GL2 DPP    98      19.902 152.688  32.169  1.00  0.00            
ATOM   1219  C1A DPP    98      18.202 156.288  34.319  1.00  0.00           C
ATOM   1220  C2A DPP    98      15.202 155.988  37.269  1.00  0.00           C
ATOM   1221  C3A DPP    98      13.102 157.338  41.219  1.00  0.00           C
ATOM   1222  C4A DPP    98      11.752 158.438  45.869  1.00  0.00           C
ATOM   1223  C1B DPP    98      21.102 148.988  35.669  1.00  0.00           C
ATOM   1224  C2B DPP    98      20.952 146.988  40.219  1.00  0.00           C
ATOM   1225  C3B DPP    98      20.152 142.938  42.319  1.00  0.00           C
ATOM   1226  C4B DPP    98      22.652 140.038  45.519  1.00  0.00           C
ATOM   1227  NC3 DPP    99     185.602 168.438  26.469  1.00  0.00           N
ATOM   1228  PO4 DPP    99     187.052 172.038  25.219  1.00  0.00           P
ATOM   1229  GL1 DPP    99     185.502 174.938  28.269  1.00  0.00            
ATOM   1230  GL2 DPP    99     183.502 172.138  29.419  1.00  0.00            
ATOM   1231  C1A DPP    99     186.152 177.138  31.569  1.00  0.00           C
ATOM   1232  C2A DPP    99     185.402 178.688  34.619  1.00  0.00           C
ATOM   1233  C3A DPP    99     183.702 179.238  39.069  1.00  0.00           C
ATOM   1234  C4A DPP    99     184.102 180.688  43.319  1.00  0.00           C
ATOM   1235  C1B DPP    99     186.252 171.988  31.919  1.00  0.00           C
ATOM   1236  C2B DPP    99     186.602 171.188  36.119  1.00  0.00           C
ATOM   1237  C3B DPP    99     188.852 170.788  39.819  1.00  0.00           C
ATOM   1238  C4B DPP    99     188.302 170.088  44.019  1.00  0.00           C
ATOM   1239  NC3 DPP   100      42.102  92.588  28.069  1.00  0.00           N
ATOM   1240  PO4 DPP   100      41.802  96.288  30.119  1.00  0.00           P
ATOM   1241  GL1 DPP   100      43.302  97.088  33.819  1.00  0.00            
ATOM   1242  GL2 DPP   100      42.502 100.138  34.719  1.00  0.00            
ATOM   1243  C1A DPP   100      43.602  96.638  39.119  1.00  0.00           C
ATOM   1244  C2A DPP   100      42.152  98.288  43.069  1.00  0.00           C
ATOM   1245  C3A DPP   100      41.152  98.688  47.719  1.00  0.00           C
ATOM   1246  C4A DPP   100      43.652  98.638  51.669  1.00  0.00           C
ATOM   1247  C1B DPP   100      41.902 101.688  39.569  1.00  0.00           C
ATOM   1248  C2B DPP   100      44.202 103.038  42.569  1.00  0.00           C
ATOM   1249  C3B DPP   100      43.152 103.338  46.869  1.00  0.00           C
ATOM   1250  C4B DPP   100      40.652 104.538  50.769  1.00  0.00           C
ATOM   1251  NC3 DPP   101     199.202  92.038  26.169  1.00  0.00           N
ATOM   1252  PO4 DPP   101     195.452  91.788  29.719  1.00  0.00           P
ATOM   1253  GL1 DPP   101     196.052  92.288  34.419  1.00  0.00            
ATOM   1254  GL2 DPP   101     198.852  93.088  36.669  1.00  0.00            
ATOM   1255  C1A DPP   101     195.152  94.988  38.869  1.00  0.00           C
ATOM   1256  C2A DPP   101     191.602  95.938  41.919  1.00  0.00           C
ATOM   1257  C3A DPP   101     190.402  96.038  46.019  1.00  0.00           C
ATOM   1258  C4A DPP   101     191.002  98.488  48.569  1.00  0.00           C
ATOM   1259  C1B DPP   101     201.002  93.588  41.419  1.00  0.00           C
ATOM   1260  C2B DPP   101     203.202  91.988  44.619  1.00  0.00           C
ATOM   1261  C3B DPP   101     204.052  93.538  48.269  1.00  0.00           C
ATOM   1262  C4B DPP   101     203.852  96.188  51.369  1.00  0.00           C
ATOM   1263  NC3 DPP   102     206.552 183.988  27.469  1.00  0.00           N
ATOM   1264  PO4 DPP   102     205.202 188.288  25.269  1.00  0.00           P
ATOM   1265  GL1 DPP   102     204.702 187.988  30.019  1.00  0.00            
ATOM   1266  GL2 DPP   102     201.752 185.688  30.069  1.00  0.00            
ATOM   1267  C1A DPP   102     203.902 186.988  34.419  1.00  0.00           C
ATOM   1268  C2A DPP   102     204.252 183.138  36.619  1.00  0.00           C
ATOM   1269  C3A DPP   102     205.002 180.988  40.019  1.00  0.00           C
ATOM   1270  C4A DPP   102     204.802 182.738  44.519  1.00  0.00           C
ATOM   1271  C1B DPP   102     198.152 184.638  33.319  1.00  0.00           C
ATOM   1272  C2B DPP   102     198.552 186.788  37.569  1.00  0.00           C
ATOM   1273  C3B DPP   102     201.602 187.788  39.369  1.00  0.00           C
ATOM   1274  C4B DPP   102     205.202 186.088  40.919  1.00  0.00           C
ATOM   1275  NC3 DPP   103     140.052 144.688  20.019  1.00  0.00           N
ATOM   1276  PO4 DPP   103     135.302 147.438  20.419  1.00  0.00           P
ATOM   1277  GL1 DPP   103     134.652 148.138  24.419  1.00  0.00            
ATOM   1278  GL2 DPP   103     132.052 147.038  26.219  1.00  0.00            
ATOM   1279  C1A DPP   103     136.752 147.538  28.369  1.00  0.00           C
ATOM   1280  C2A DPP   103     139.802 148.288  31.369  1.00  0.00           C
ATOM   1281  C3A DPP   103     140.352 150.138  34.819  1.00  0.00           C
ATOM   1282  C4A DPP   103     140.252 150.488  38.819  1.00  0.00           C
ATOM   1283  C1B DPP   103     131.602 146.538  29.919  1.00  0.00           C
ATOM   1284  C2B DPP   103     129.852 146.588  33.769  1.00  0.00           C
ATOM   1285  C3B DPP   103     129.052 148.938  38.419  1.00  0.00           C
ATOM   1286  C4B DPP   103     130.702 150.838  41.669  1.00  0.00           C
ATOM   1287  NC3 DPP   104      41.002 123.888  33.919  1.00  0.00           N
ATOM   1288  PO4 DPP   104      42.302 127.438  32.019  1.00  0.00           P
ATOM   1289  GL1 DPP   104      42.752 127.088  37.169  1.00  0.00            
ATOM   1290  GL2 DPP   104      45.152 127.838  39.519  1.00  0.00            
ATOM   1291  C1A DPP   104      40.952 124.088  40.819  1.00  0.00           C
ATOM   1292  C2A DPP   104      37.552 120.688  42.219  1.00  0.00           C
ATOM   1293  C3A DPP   104      34.902 118.038  42.869  1.00  0.00           C
ATOM   1294  C4A DPP   104      30.452 118.888  40.419  1.00  0.00           C
ATOM   1295  C1B DPP   104      41.402 129.038  41.869  1.00  0.00           C
ATOM   1296  C2B DPP   104      40.602 130.688  44.819  1.00  0.00           C
ATOM   1297  C3B DPP   104      39.502 130.788  48.119  1.00  0.00           C
ATOM   1298  C4B DPP   104      38.102 131.338  51.819  1.00  0.00           C
ATOM   1299  NC3 DPP   105     106.652 196.238  21.319  1.00  0.00           N
ATOM   1300  PO4 DPP   105     103.352 195.088  24.119  1.00  0.00           P
ATOM   1301  GL1 DPP   105     102.902 194.688  28.419  1.00  0.00            
ATOM   1302  GL2 DPP   105     100.102 192.388  28.569  1.00  0.00            
ATOM   1303  C1A DPP   105     103.102 195.538  32.769  1.00  0.00           C
ATOM   1304  C2A DPP   105     100.252 194.038  35.919  1.00  0.00           C
ATOM   1305  C3A DPP   105      99.752 192.788  39.719  1.00  0.00           C
ATOM   1306  C4A DPP   105      97.402 193.288  43.119  1.00  0.00           C
ATOM   1307  C1B DPP   105      98.302 194.738  30.819  1.00  0.00           C
ATOM   1308  C2B DPP   105      96.402 197.038  34.919  1.00  0.00           C
ATOM   1309  C3B DPP   105      97.252 197.988  40.519  1.00  0.00           C
ATOM   1310  C4B DPP   105     100.102 198.438  44.419  1.00  0.00           C
ATOM   1311  NC3 DPP   106     209.552 200.588  26.919  1.00  0.00           N
ATOM   1312  PO4 DPP   106     207.702 197.688  24.819  1.00  0.00           P
ATOM   1313  GL1 DPP   106     207.802 196.738  29.369  1.00  0.00            
ATOM   1314  GL2 DPP   106     210.702 195.288  30.769  1.00  0.00            
ATOM   1315  C1A DPP   106     206.952 197.738  33.019  1.00  0.00           C
ATOM   1316  C2A DPP   106     206.452 201.238  36.669  1.00  0.00           C
ATOM   1317  C3A DPP   106     205.952 204.688  36.869  1.00  0.00           C
ATOM   1318  C4A DPP   106     205.752 209.738  36.119  1.00  0.00           C
ATOM   1319  C1B DPP   106     211.052 193.188  33.769  1.00  0.00           C
ATOM   1320  C2B DPP   106     211.052 194.288  38.319  1.00  0.00           C
ATOM   1321  C3B DPP   106     209.752 192.738  41.719  1.00  0.00           C
ATOM   1322  C4B DPP   106     207.402 194.038  44.819  1.00  0.00           C
ATOM   1323  NC3 DPP   107     207.552 125.888  27.219  1.00  0.00           N
ATOM   1324  PO4 DPP   107     204.452 128.388  26.619  1.00  0.00           P
ATOM   1325  GL1 DPP   107     204.152 129.188  30.419  1.00  0.00            
ATOM   1326  GL2 DPP   107     204.552 132.438  31.569  1.00  0.00            
ATOM   1327  C1A DPP   107     204.252 128.338  35.469  1.00  0.00           C
ATOM   1328  C2A DPP   107     202.102 129.088  40.419  1.00  0.00           C
ATOM   1329  C3A DPP   107     200.252 128.088  44.119  1.00  0.00           C
ATOM   1330  C4A DPP   107     200.352 125.688  47.619  1.00  0.00           C
ATOM   1331  C1B DPP   107     204.102 133.138  36.319  1.00  0.00           C
ATOM   1332  C2B DPP   107     205.802 132.838  39.419  1.00  0.00           C
ATOM   1333  C3B DPP   107     206.552 133.888  44.069  1.00  0.00           C
ATOM   1334  C4B DPP   107     210.752 134.938  46.069  1.00  0.00           C
ATOM   1335  NC3 DPP   108      13.652  23.338  19.719  1.00  0.00           N
ATOM   1336  PO4 DPP   108      14.202  25.688  23.919  1.00  0.00           P
ATOM   1337  GL1 DPP   108      14.352  24.938  28.669  1.00  0.00            
ATOM   1338  GL2 DPP   108      11.952  22.488  28.319  1.00  0.00            
ATOM   1339  C1A DPP   108      12.252  26.988  32.669  1.00  0.00           C
ATOM   1340  C2A DPP   108       8.802  28.888  36.619  1.00  0.00           C
ATOM   1341  C3A DPP   108       9.402  31.638  39.969  1.00  0.00           C
ATOM   1342  C4A DPP   108       8.602  35.038  37.919  1.00  0.00           C
ATOM   1343  C1B DPP   108      11.452  20.588  31.419  1.00  0.00           C
ATOM   1344  C2B DPP   108      10.652  21.938  34.719  1.00  0.00           C
ATOM   1345  C3B DPP   108       8.702  22.638  39.069  1.00  0.00           C
ATOM   1346  C4B DPP   108       9.152  22.238  43.469  1.00  0.00           C
ATOM   1347  NC3 DPP   109      32.152   3.288  26.219  1.00  0.00           N
ATOM   1348  PO4 DPP   109      30.302   3.488  29.469  1.00  0.00           P
ATOM   1349  GL1 DPP   109      27.602   3.938  33.019  1.00  0.00            
ATOM   1350  GL2 DPP   109      25.402   1.188  33.669  1.00  0.00            
ATOM   1351  C1A DPP   109      25.202   5.288  36.319  1.00  0.00           C
ATOM   1352  C2A DPP   109      25.302   7.638  40.019  1.00  0.00           C
ATOM   1353  C3A DPP   109      25.102  10.438  42.919  1.00  0.00           C
ATOM   1354  C4A DPP   109      27.152  10.938  46.769  1.00  0.00           C
ATOM   1355  C1B DPP   109      28.852   1.088  37.419  1.00  0.00           C
ATOM   1356  C2B DPP   109      30.852  -0.062  42.019  1.00  0.00           C
ATOM   1357  C3B DPP   109      32.952   2.238  46.319  1.00  0.00           C
ATOM   1358  C4B DPP   109      35.602   1.988  49.519  1.00  0.00           C
ATOM   1359  NC3 DPP   110      87.552 129.638  34.669  1.00  0.00           N
ATOM   1360  PO4 DPP   110      89.802 127.138  32.319  1.00  0.00           P
ATOM   1361  GL1 DPP   110      89.952 125.238  37.319  1.00  0.00            
ATOM   1362  GL2 DPP   110      88.102 121.938  37.569  1.00  0.00            
ATOM   1363  C1A DPP   110      87.752 125.988  42.069  1.00  0.00           C
ATOM   1364  C2A DPP   110      88.652 122.838  45.669  1.00  0.00           C
ATOM   1365  C3A DPP   110      87.852 119.288  46.469  1.00  0.00           C
ATOM   1366  C4A DPP   110      86.502 117.338  49.969  1.00  0.00           C
ATOM   1367  C1B DPP   110      90.502 120.838  40.919  1.00  0.00           C
ATOM   1368  C2B DPP   110      93.352 122.138  44.419  1.00  0.00           C
ATOM   1369  C3B DPP   110      95.252 122.138  47.469  1.00  0.00           C
ATOM   1370  C4B DPP   110      99.352 123.838  48.469  1.00  0.00           C
ATOM   1371  NC3 DPP   111     151.952 160.488  25.669  1.00  0.00           N
ATOM   1372  PO4 DPP   111     155.852 162.788  24.419  1.00  0.00           P
ATOM   1373  GL1 DPP   111     154.652 164.688  28.519  1.00  0.00            
ATOM   1374  GL2 DPP   111     152.452 161.988  30.419  1.00  0.00            
ATOM   1375  C1A DPP   111     156.252 165.588  32.169  1.00  0.00           C
ATOM   1376  C2A DPP   111     157.352 165.388  35.869  1.00  0.00           C
ATOM   1377  C3A DPP   111     157.602 163.488  38.969  1.00  0.00           C
ATOM   1378  C4A DPP   111     160.202 160.688  41.169  1.00  0.00           C
ATOM   1379  C1B DPP   111     153.352 161.788  34.219  1.00  0.00           C
ATOM   1380  C2B DPP   111     152.902 163.788  36.569  1.00  0.00           C
ATOM   1381  C3B DPP   111     153.202 164.438  41.569  1.00  0.00           C
ATOM   1382  C4B DPP   111     154.152 163.038  45.019  1.00  0.00           C
ATOM   1383  NC3 DPP   112      42.802 206.438  21.419  1.00  0.00           N
ATOM   1384  PO4 DPP   112      39.152 205.038  22.519  1.00  0.00           P
ATOM   1385  GL1 DPP   112      36.852 205.388  26.369  1.00  0.00            
ATOM   1386  GL2 DPP   112      37.152 207.238  29.369  1.00  0.00            
ATOM   1387  C1A DPP   112      35.752 202.188  29.069  1.00  0.00           C
ATOM   1388  C2A DPP   112      36.602 200.988  32.519  1.00  0.00           C
ATOM   1389  C3A DPP   112      35.902 199.288  36.419  1.00  0.00           C
ATOM   1390  C4A DPP   112      37.152 196.688  38.219  1.00  0.00           C
ATOM   1391  C1B DPP   112      38.202 205.688  32.919  1.00  0.00           C
ATOM   1392  C2B DPP   112      39.102 203.338  37.169  1.00  0.00           C
ATOM   1393  C3B DPP   112      38.052 202.838  41.719  1.00  0.00           C
ATOM   1394  C4B DPP   112      36.802 198.638  43.319  1.00  0.00           C
ATOM   1395  NC3 DPP   113     197.352 155.788  27.319  1.00  0.00           N
ATOM   1396  PO4 DPP   113     199.102 151.788  27.719  1.00  0.00           P
ATOM   1397  GL1 DPP   113     203.652 152.388  29.519  1.00  0.00            
ATOM   1398  GL2 DPP   113     201.702 153.888  32.119  1.00  0.00            
ATOM   1399  C1A DPP   113     207.302 151.588  31.769  1.00  0.00           C
ATOM   1400  C2A DPP   113     208.352 152.638  35.569  1.00  0.00           C
ATOM   1401  C3A DPP   113     208.902 152.438  39.869  1.00  0.00           C
ATOM   1402  C4A DPP   113     211.202 150.838  44.019  1.00  0.00           C
ATOM   1403  C1B DPP   113     203.852 154.138  36.469  1.00  0.00           C
ATOM   1404  C2B DPP   113     203.402 154.288  40.419  1.00  0.00           C
ATOM   1405  C3B DPP   113     205.502 153.288  43.269  1.00  0.00           C
ATOM   1406  C4B DPP   113     207.052 152.488  46.069  1.00  0.00           C
ATOM   1407  NC3 DPP   114      56.152 151.138  22.419  1.00  0.00           N
ATOM   1408  PO4 DPP   114      57.902 152.838  26.169  1.00  0.00           P
ATOM   1409  GL1 DPP   114      57.402 152.288  29.619  1.00  0.00            
ATOM   1410  GL2 DPP   114      60.102 152.588  32.719  1.00  0.00            
ATOM   1411  C1A DPP   114      54.802 151.638  33.819  1.00  0.00           C
ATOM   1412  C2A DPP   114      54.752 150.788  38.969  1.00  0.00           C
ATOM   1413  C3A DPP   114      54.852 151.188  42.619  1.00  0.00           C
ATOM   1414  C4A DPP   114      57.102 150.088  45.819  1.00  0.00           C
ATOM   1415  C1B DPP   114      58.302 153.988  36.519  1.00  0.00           C
ATOM   1416  C2B DPP   114      60.052 153.188  40.819  1.00  0.00           C
ATOM   1417  C3B DPP   114      62.552 152.288  44.019  1.00  0.00           C
ATOM   1418  C4B DPP   114      66.202 152.138  46.069  1.00  0.00           C
ATOM   1419  NC3 DPP   115      59.652 100.888  32.769  1.00  0.00           N
ATOM   1420  PO4 DPP   115      64.152 102.738  33.719  1.00  0.00           P
ATOM   1421  GL1 DPP   115      63.302  99.088  37.419  1.00  0.00            
ATOM   1422  GL2 DPP   115      60.052  98.038  36.319  1.00  0.00            
ATOM   1423  C1A DPP   115      63.802  97.438  41.219  1.00  0.00           C
ATOM   1424  C2A DPP   115      64.352  97.188  44.819  1.00  0.00           C
ATOM   1425  C3A DPP   115      63.452  93.088  47.569  1.00  0.00           C
ATOM   1426  C4A DPP   115      62.902  89.488  49.569  1.00  0.00           C
ATOM   1427  C1B DPP   115      61.902  94.238  37.769  1.00  0.00           C
ATOM   1428  C2B DPP   115      62.252  92.088  42.269  1.00  0.00           C
ATOM   1429  C3B DPP   115      61.402  88.338  42.669  1.00  0.00           C
ATOM   1430  C4B DPP   115      60.402  84.838  45.769  1.00  0.00           C
ATOM   1431  NC3 DPP   116     116.352 169.638  25.969  1.00  0.00           N
ATOM   1432  PO4 DPP   116     121.252 169.288  26.169  1.00  0.00           P
ATOM   1433  GL1 DPP   116     118.802 168.388  30.369  1.00  0.00            
ATOM   1434  GL2 DPP   116     121.152 167.088  33.069  1.00  0.00            
ATOM   1435  C1A DPP   116     115.652 165.838  32.869  1.00  0.00           C
ATOM   1436  C2A DPP   116     116.102 163.788  35.869  1.00  0.00           C
ATOM   1437  C3A DPP   116     115.902 161.988  40.169  1.00  0.00           C
ATOM   1438  C4A DPP   116     116.052 160.588  43.819  1.00  0.00           C
ATOM   1439  C1B DPP   116     120.702 164.688  37.569  1.00  0.00           C
ATOM   1440  C2B DPP   116     120.852 163.788  41.769  1.00  0.00           C
ATOM   1441  C3B DPP   116     121.652 161.088  44.969  1.00  0.00           C
ATOM   1442  C4B DPP   116     121.852 159.538  49.019  1.00  0.00           C
ATOM   1443  NC3 DPP   117      35.302 184.088  24.919  1.00  0.00           N
ATOM   1444  PO4 DPP   117      38.702 182.988  28.269  1.00  0.00           P
ATOM   1445  GL1 DPP   117      40.802 183.538  31.319  1.00  0.00            
ATOM   1446  GL2 DPP   117      44.102 181.088  31.869  1.00  0.00            
ATOM   1447  C1A DPP   117      39.452 183.288  35.819  1.00  0.00           C
ATOM   1448  C2A DPP   117      35.552 184.838  38.019  1.00  0.00           C
ATOM   1449  C3A DPP   117      34.302 183.138  42.169  1.00  0.00           C
ATOM   1450  C4A DPP   117      31.752 182.738  45.669  1.00  0.00           C
ATOM   1451  C1B DPP   117      43.502 179.638  36.169  1.00  0.00           C
ATOM   1452  C2B DPP   117      41.202 179.188  39.469  1.00  0.00           C
ATOM   1453  C3B DPP   117      40.952 180.338  44.569  1.00  0.00           C
ATOM   1454  C4B DPP   117      40.652 183.288  46.719  1.00  0.00           C
ATOM   1455  NC3 DPP   118     103.752  11.988  24.519  1.00  0.00           N
ATOM   1456  PO4 DPP   118      98.902  10.938  22.469  1.00  0.00           P
ATOM   1457  GL1 DPP   118      99.052  12.238  26.469  1.00  0.00            
ATOM   1458  GL2 DPP   118     100.002  10.088  27.519  1.00  0.00            
ATOM   1459  C1A DPP   118      98.552  15.638  30.219  1.00  0.00           C
ATOM   1460  C2A DPP   118      97.702  16.688  34.669  1.00  0.00           C
ATOM   1461  C3A DPP   118      98.552  16.888  39.569  1.00  0.00           C
ATOM   1462  C4A DPP   118     100.502  15.288  43.919  1.00  0.00           C
ATOM   1463  C1B DPP   118      99.602   7.488  31.919  1.00  0.00           C
ATOM   1464  C2B DPP   118      99.502   5.338  36.019  1.00  0.00           C
ATOM   1465  C3B DPP   118      98.002   3.088  38.819  1.00  0.00           C
ATOM   1466  C4B DPP   118      97.302   0.888  42.619  1.00  0.00           C
ATOM   1467  NC3 DPP   119      79.952 169.288  28.469  1.00  0.00           N
ATOM   1468  PO4 DPP   119      79.552 173.188  26.969  1.00  0.00           P
ATOM   1469  GL1 DPP   119      80.702 173.288  30.769  1.00  0.00            
ATOM   1470  GL2 DPP   119      83.002 176.288  31.519  1.00  0.00            
ATOM   1471  C1A DPP   119      81.802 171.588  35.519  1.00  0.00           C
ATOM   1472  C2A DPP   119      81.402 172.088  39.369  1.00  0.00           C
ATOM   1473  C3A DPP   119      82.402 171.588  43.519  1.00  0.00           C
ATOM   1474  C4A DPP   119      85.352 171.338  46.819  1.00  0.00           C
ATOM   1475  C1B DPP   119      82.402 176.738  36.369  1.00  0.00           C
ATOM   1476  C2B DPP   119      81.702 177.138  40.919  1.00  0.00           C
ATOM   1477  C3B DPP   119      81.952 177.438  45.519  1.00  0.00           C
ATOM   1478  C4B DPP   119      82.352 174.838  48.819  1.00  0.00           C
ATOM   1479  NC3 DPP   120     121.952 209.038  18.869  1.00  0.00           N
ATOM   1480  PO4 DPP   120     116.302 209.438  19.969  1.00  0.00           P
ATOM   1481  GL1 DPP   120     117.102 211.388  24.469  1.00  0.00            
ATOM   1482  GL2 DPP   120     113.852 211.138  25.919  1.00  0.00            
ATOM   1483  C1A DPP   120     116.552 212.488  29.569  1.00  0.00           C
ATOM   1484  C2A DPP   120     117.652 213.088  33.869  1.00  0.00           C
ATOM   1485  C3A DPP   120     116.852 213.988  38.319  1.00  0.00           C
ATOM   1486  C4A DPP   120     115.702 214.588  42.319  1.00  0.00           C
ATOM   1487  C1B DPP   120     114.652 208.088  28.819  1.00  0.00           C
ATOM   1488  C2B DPP   120     114.202 208.238  33.019  1.00  0.00           C
ATOM   1489  C3B DPP   120     113.152 211.238  35.369  1.00  0.00           C
ATOM   1490  C4B DPP   120     113.752 210.738  39.819  1.00  0.00           C
ATOM   1491  NC3 DPP   121     205.602  51.538  27.519  1.00  0.00           N
ATOM   1492  PO4 DPP   121     203.352  50.638  30.969  1.00  0.00           P
ATOM   1493  GL1 DPP   121     203.052  50.338  34.919  1.00  0.00            
ATOM   1494  GL2 DPP   121     200.152  48.188  34.519  1.00  0.00            
ATOM   1495  C1A DPP   121     205.902  49.588  38.469  1.00  0.00           C
ATOM   1496  C2A DPP   121     206.802  49.638  42.419  1.00  0.00           C
ATOM   1497  C3A DPP   121     209.302  47.738  46.069  1.00  0.00           C
ATOM   1498  C4A DPP   121     212.852  47.838  49.019  1.00  0.00           C
ATOM   1499  C1B DPP   121     201.352  49.488  39.769  1.00  0.00           C
ATOM   1500  C2B DPP   121     199.952  48.088  43.519  1.00  0.00           C
ATOM   1501  C3B DPP   121     199.452  47.988  48.069  1.00  0.00           C
ATOM   1502  C4B DPP   121     197.852  51.488  50.969  1.00  0.00           C
ATOM   1503  NC3 DPP   122     149.902 165.938  26.119  1.00  0.00           N
ATOM   1504  PO4 DPP   122     148.152 162.638  28.569  1.00  0.00           P
ATOM   1505  GL1 DPP   122     147.402 163.888  32.969  1.00  0.00            
ATOM   1506  GL2 DPP   122     148.952 161.038  33.719  1.00  0.00            
ATOM   1507  C1A DPP   122     147.002 166.388  36.919  1.00  0.00           C
ATOM   1508  C2A DPP   122     147.802 168.338  40.969  1.00  0.00           C
ATOM   1509  C3A DPP   122     146.052 167.738  45.219  1.00  0.00           C
ATOM   1510  C4A DPP   122     143.052 167.038  48.719  1.00  0.00           C
ATOM   1511  C1B DPP   122     148.852 161.088  38.369  1.00  0.00           C
ATOM   1512  C2B DPP   122     151.102 158.838  41.719  1.00  0.00           C
ATOM   1513  C3B DPP   122     152.152 158.138  45.569  1.00  0.00           C
ATOM   1514  C4B DPP   122     153.352 155.688  49.219  1.00  0.00           C
ATOM   1515  NC3 DPP   123     138.152  55.288  31.519  1.00  0.00           N
ATOM   1516  PO4 DPP   123     139.852  51.388  32.969  1.00  0.00           P
ATOM   1517  GL1 DPP   123     138.652  54.138  36.419  1.00  0.00            
ATOM   1518  GL2 DPP   123     139.952  52.988  38.969  1.00  0.00            
ATOM   1519  C1A DPP   123     137.652  57.388  39.369  1.00  0.00           C
ATOM   1520  C2A DPP   123     138.002  58.288  44.419  1.00  0.00           C
ATOM   1521  C3A DPP   123     139.152  56.988  48.969  1.00  0.00           C
ATOM   1522  C4A DPP   123     139.952  54.988  51.619  1.00  0.00           C
ATOM   1523  C1B DPP   123     138.202  53.238  42.969  1.00  0.00           C
ATOM   1524  C2B DPP   123     138.802  52.288  46.419  1.00  0.00           C
ATOM   1525  C3B DPP   123     140.702  48.788  47.569  1.00  0.00           C
ATOM   1526  C4B DPP   123     144.352  46.238  49.719  1.00  0.00           C
ATOM   1527  NC3 DPP   124     209.952 164.088  22.319  1.00  0.00           N
ATOM   1528  PO4 DPP   124     211.102 166.138  26.319  1.00  0.00           P
ATOM   1529  GL1 DPP   124     209.752 164.788  29.719  1.00  0.00            
ATOM   1530  GL2 DPP   124     212.302 163.688  31.119  1.00  0.00            
ATOM   1531  C1A DPP   124     207.802 161.788  32.469  1.00  0.00           C
ATOM   1532  C2A DPP   124     206.602 162.488  36.019  1.00  0.00           C
ATOM   1533  C3A DPP   124     204.452 163.738  39.769  1.00  0.00           C
ATOM   1534  C4A DPP   124     204.502 166.238  44.319  1.00  0.00           C
ATOM   1535  C1B DPP   124     211.602 164.038  35.519  1.00  0.00           C
ATOM   1536  C2B DPP   124     210.702 162.988  39.669  1.00  0.00           C
ATOM   1537  C3B DPP   124     209.102 161.838  43.169  1.00  0.00           C
ATOM   1538  C4B DPP   124     209.902 161.588  47.419  1.00  0.00           C
ATOM   1539  NC3 DPP   125     106.052  94.488  34.969  1.00  0.00           N
ATOM   1540  PO4 DPP   125     103.302  98.088  34.119  1.00  0.00           P
ATOM   1541  GL1 DPP   125     101.652  99.438  38.519  1.00  0.00            
ATOM   1542  GL2 DPP   125      99.502  97.788  40.319  1.00  0.00            
ATOM   1543  C1A DPP   125     102.502 101.188  42.569  1.00  0.00           C
ATOM   1544  C2A DPP   125     103.052 100.988  47.019  1.00  0.00           C
ATOM   1545  C3A DPP   125     101.952  98.888  51.069  1.00  0.00           C
ATOM   1546  C4A DPP   125     101.752  94.488  52.969  1.00  0.00           C
ATOM   1547  C1B DPP   125      99.052  98.038  44.419  1.00  0.00           C
ATOM   1548  C2B DPP   125      97.502  98.938  48.169  1.00  0.00           C
ATOM   1549  C3B DPP   125      94.452 100.838  50.119  1.00  0.00           C
ATOM   1550  C4B DPP   125      94.002 104.338  53.119  1.00  0.00           C
ATOM   1551  NC3 DPP   126      87.502   6.338  23.619  1.00  0.00           N
ATOM   1552  PO4 DPP   126      90.452   6.788  25.019  1.00  0.00           P
ATOM   1553  GL1 DPP   126      92.352   7.438  28.569  1.00  0.00            
ATOM   1554  GL2 DPP   126      90.052   8.088  31.269  1.00  0.00            
ATOM   1555  C1A DPP   126      94.502   7.488  32.969  1.00  0.00           C
ATOM   1556  C2A DPP   126      95.052   7.538  37.219  1.00  0.00           C
ATOM   1557  C3A DPP   126      95.702   8.238  41.519  1.00  0.00           C
ATOM   1558  C4A DPP   126      95.052   6.438  45.119  1.00  0.00           C
ATOM   1559  C1B DPP   126      89.952   7.588  35.719  1.00  0.00           C
ATOM   1560  C2B DPP   126      89.552   7.988  40.519  1.00  0.00           C
ATOM   1561  C3B DPP   126      90.652   5.188  44.369  1.00  0.00           C
ATOM   1562  C4B DPP   126      88.502   2.088  46.919  1.00  0.00           C
ATOM   1563  NC3 DPP   127      93.002 214.588  25.019  1.00  0.00           N
ATOM   1564  PO4 DPP   127      88.502 214.238  24.669  1.00  0.00           P
ATOM   1565  GL1 DPP   127      85.052 211.688  27.669  1.00  0.00            
ATOM   1566  GL2 DPP   127      87.002 210.138  29.469  1.00  0.00            
ATOM   1567  C1A DPP   127      82.252 211.238  31.669  1.00  0.00           C
ATOM   1568  C2A DPP   127      80.152 210.438  35.919  1.00  0.00           C
ATOM   1569  C3A DPP   127      81.252 208.588  39.569  1.00  0.00           C
ATOM   1570  C4A DPP   127      81.852 207.888  43.569  1.00  0.00           C
ATOM   1571  C1B DPP   127      86.602 213.338  32.619  1.00  0.00           C
ATOM   1572  C2B DPP   127      84.402 212.188  36.769  1.00  0.00           C
ATOM   1573  C3B DPP   127      83.302 212.938  40.519  1.00  0.00           C
ATOM   1574  C4B DPP   127      83.352 215.738  44.719  1.00  0.00           C
ATOM   1575  NC3 DPP   128      54.452 165.638  26.419  1.00  0.00           N
ATOM   1576  PO4 DPP   128      58.302 168.188  27.169  1.00  0.00           P
ATOM   1577  GL1 DPP   128      57.852 167.588  31.919  1.00  0.00            
ATOM   1578  GL2 DPP   128      54.102 166.238  32.719  1.00  0.00            
ATOM   1579  C1A DPP   128      59.152 167.038  35.869  1.00  0.00           C
ATOM   1580  C2A DPP   128      59.352 168.188  40.069  1.00  0.00           C
ATOM   1581  C3A DPP   128      58.252 168.838  43.619  1.00  0.00           C
ATOM   1582  C4A DPP   128      59.302 168.338  48.269  1.00  0.00           C
ATOM   1583  C1B DPP   128      54.252 166.688  36.769  1.00  0.00           C
ATOM   1584  C2B DPP   128      53.952 166.538  41.419  1.00  0.00           C
ATOM   1585  C3B DPP   128      53.002 166.938  46.469  1.00  0.00           C
ATOM   1586  C4B DPP   128      54.702 169.988  48.369  1.00  0.00           C
ATOM   1587  NC3 DPP   129     147.352 149.438  19.419  1.00  0.00           N
ATOM   1588  PO4 DPP   129     149.852 149.338  22.769  1.00  0.00           P
ATOM   1589  GL1 DPP   129     151.402 151.038  26.919  1.00  0.00            
ATOM   1590  GL2 DPP   129     154.302 154.538  28.219  1.00  0.00            
ATOM   1591  C1A DPP   129     153.802 149.088  30.069  1.00  0.00           C
ATOM   1592  C2A DPP   129     154.952 149.238  33.969  1.00  0.00           C
ATOM   1593  C3A DPP   129     152.952 147.938  37.719  1.00  0.00           C
ATOM   1594  C4A DPP   129     153.402 149.388  42.019  1.00  0.00           C
ATOM   1595  C1B DPP   129     155.952 153.938  32.419  1.00  0.00           C
ATOM   1596  C2B DPP   129     156.802 154.738  36.219  1.00  0.00           C
ATOM   1597  C3B DPP   129     156.352 153.838  40.169  1.00  0.00           C
ATOM   1598  C4B DPP   129     153.702 154.238  43.419  1.00  0.00           C
ATOM   1599  NC3 DPP   130     145.552 143.638  25.319  1.00  0.00           N
ATOM   1600  PO4 DPP   130     150.402 144.988  25.519  1.00  0.00           P
ATOM   1601  GL1 DPP   130     151.852 144.788  29.169  1.00  0.00            
ATOM   1602  GL2 DPP   130     152.152 141.638  30.369  1.00  0.00            
ATOM   1603  C1A DPP   130     150.152 145.888  33.269  1.00  0.00           C
ATOM   1604  C2A DPP   130     147.702 147.838  36.469  1.00  0.00           C
ATOM   1605  C3A DPP   130     147.252 147.688  40.119  1.00  0.00           C
ATOM   1606  C4A DPP   130     145.502 149.038  43.769  1.00  0.00           C
ATOM   1607  C1B DPP   130     153.252 140.738  33.269  1.00  0.00           C
ATOM   1608  C2B DPP   130     151.852 142.538  36.669  1.00  0.00           C
ATOM   1609  C3B DPP   130     151.952 144.238  41.669  1.00  0.00           C
ATOM   1610  C4B DPP   130     150.102 145.838  44.119  1.00  0.00           C
ATOM   1611  NC3 DPP   131     144.952  78.838  21.569  1.00  0.00           N
ATOM   1612  PO4 DPP   131     144.052  76.688  26.119  1.00  0.00           P
ATOM   1613  GL1 DPP   131     142.902  76.188  32.119  1.00  0.00            
ATOM   1614  GL2 DPP   131     142.802  72.388  32.369  1.00  0.00            
ATOM   1615  C1A DPP   131     141.852  75.738  36.469  1.00  0.00           C
ATOM   1616  C2A DPP   131     141.052  77.338  40.419  1.00  0.00           C
ATOM   1617  C3A DPP   131     140.452  80.638  44.019  1.00  0.00           C
ATOM   1618  C4A DPP   131     139.002  79.138  47.219  1.00  0.00           C
ATOM   1619  C1B DPP   131     144.002  70.238  36.569  1.00  0.00           C
ATOM   1620  C2B DPP   131     143.602  69.988  40.969  1.00  0.00           C
ATOM   1621  C3B DPP   131     142.852  69.738  45.719  1.00  0.00           C
ATOM   1622  C4B DPP   131     141.952  73.838  47.019  1.00  0.00           C
ATOM   1623  NC3 DPP   132     110.902 179.088  25.569  1.00  0.00           N
ATOM   1624  PO4 DPP   132     113.402 174.538  25.619  1.00  0.00           P
ATOM   1625  GL1 DPP   132     111.052 174.538  29.619  1.00  0.00            
ATOM   1626  GL2 DPP   132     110.252 176.688  30.019  1.00  0.00            
ATOM   1627  C1A DPP   132     113.002 174.988  33.819  1.00  0.00           C
ATOM   1628  C2A DPP   132     113.002 175.888  38.069  1.00  0.00           C
ATOM   1629  C3A DPP   132     113.552 174.638  42.469  1.00  0.00           C
ATOM   1630  C4A DPP   132     110.152 173.388  45.569  1.00  0.00           C
ATOM   1631  C1B DPP   132     109.902 178.338  33.619  1.00  0.00           C
ATOM   1632  C2B DPP   132     109.902 179.888  37.069  1.00  0.00           C
ATOM   1633  C3B DPP   132     111.252 179.338  40.669  1.00  0.00           C
ATOM   1634  C4B DPP   132     111.102 180.738  44.269  1.00  0.00           C
ATOM   1635  NC3 DPP   133      43.652  18.938  28.319  1.00  0.00           N
ATOM   1636  PO4 DPP   133      39.302  20.138  27.419  1.00  0.00           P
ATOM   1637  GL1 DPP   133      39.252  19.038  31.219  1.00  0.00            
ATOM   1638  GL2 DPP   133      40.452  15.888  30.419  1.00  0.00            
ATOM   1639  C1A DPP   133      41.052  18.738  35.619  1.00  0.00           C
ATOM   1640  C2A DPP   133      43.052  19.288  38.919  1.00  0.00           C
ATOM   1641  C3A DPP   133      43.652  20.838  42.169  1.00  0.00           C
ATOM   1642  C4A DPP   133      43.052  23.238  46.319  1.00  0.00           C
ATOM   1643  C1B DPP   133      41.102  14.288  33.919  1.00  0.00           C
ATOM   1644  C2B DPP   133      41.702  13.838  37.769  1.00  0.00           C
ATOM   1645  C3B DPP   133      40.402  13.738  41.819  1.00  0.00           C
ATOM   1646  C4B DPP   133      41.302  15.988  44.619  1.00  0.00           C
ATOM   1647  NC3 DPP   134     166.552  27.938  26.719  1.00  0.00           N
ATOM   1648  PO4 DPP   134     162.702  26.588  28.419  1.00  0.00           P
ATOM   1649  GL1 DPP   134     160.002  25.888  31.769  1.00  0.00            
ATOM   1650  GL2 DPP   134     158.802  23.738  30.569  1.00  0.00            
ATOM   1651  C1A DPP   134     157.902  28.138  34.919  1.00  0.00           C
ATOM   1652  C2A DPP   134     156.102  28.788  39.119  1.00  0.00           C
ATOM   1653  C3A DPP   134     156.452  28.788  43.869  1.00  0.00           C
ATOM   1654  C4A DPP   134     153.852  27.388  46.469  1.00  0.00           C
ATOM   1655  C1B DPP   134     157.152  22.388  33.669  1.00  0.00           C
ATOM   1656  C2B DPP   134     155.852  23.988  37.319  1.00  0.00           C
ATOM   1657  C3B DPP   134     155.252  24.038  42.319  1.00  0.00           C
ATOM   1658  C4B DPP   134     154.602  22.438  45.919  1.00  0.00           C
ATOM   1659  NC3 DPP   135     113.752 164.488  73.819  1.00  0.00           N
ATOM   1660  PO4 DPP   135     114.902 164.188  68.819  1.00  0.00           P
ATOM   1661  GL1 DPP   135     116.802 163.238  64.369  1.00  0.00            
ATOM   1662  GL2 DPP   135     116.802 160.588  64.269  1.00  0.00            
ATOM   1663  C1A DPP   135     114.452 165.038  61.119  1.00  0.00           C
ATOM   1664  C2A DPP   135     113.752 165.588  56.419  1.00  0.00           C
ATOM   1665  C3A DPP   135     112.502 166.638  52.519  1.00  0.00           C
ATOM   1666  C4A DPP   135     113.752 166.138  48.319  1.00  0.00           C
ATOM   1667  C1B DPP   135     115.652 160.388  61.069  1.00  0.00           C
ATOM   1668  C2B DPP   135     115.002 160.938  56.219  1.00  0.00           C
ATOM   1669  C3B DPP   135     115.602 162.438  51.819  1.00  0.00           C
ATOM   1670  C4B DPP   135     117.752 162.138  48.069  1.00  0.00           C
ATOM   1671  NC3 DPP   136     136.802  70.788  70.269  1.00  0.00           N
ATOM   1672  PO4 DPP   136     133.002  71.238  68.969  1.00  0.00           P
ATOM   1673  GL1 DPP   136     131.452  69.988  65.419  1.00  0.00            
ATOM   1674  GL2 DPP   136     128.252  71.138  64.469  1.00  0.00            
ATOM   1675  C1A DPP   136     129.752  66.188  62.619  1.00  0.00           C
ATOM   1676  C2A DPP   136     130.752  62.988  58.719  1.00  0.00           C
ATOM   1677  C3A DPP   136     127.752  60.938  55.319  1.00  0.00           C
ATOM   1678  C4A DPP   136     123.902  60.438  53.869  1.00  0.00           C
ATOM   1679  C1B DPP   136     127.802  74.838  61.469  1.00  0.00           C
ATOM   1680  C2B DPP   136     127.802  75.588  56.019  1.00  0.00           C
ATOM   1681  C3B DPP   136     126.602  74.288  51.669  1.00  0.00           C
ATOM   1682  C4B DPP   136     123.502  73.888  48.719  1.00  0.00           C
ATOM   1683  NC3 DPP   137      14.502 148.938  69.019  1.00  0.00           N
ATOM   1684  PO4 DPP   137      14.602 146.838  65.169  1.00  0.00           P
ATOM   1685  GL1 DPP   137      16.152 146.888  60.819  1.00  0.00            
ATOM   1686  GL2 DPP   137      18.052 144.488  61.769  1.00  0.00            
ATOM   1687  C1A DPP   137      17.902 145.738  57.119  1.00  0.00           C
ATOM   1688  C2A DPP   137      17.502 146.738  52.369  1.00  0.00           C
ATOM   1689  C3A DPP   137      20.802 148.738  48.669  1.00  0.00           C
ATOM   1690  C4A DPP   137      22.352 153.088  47.819  1.00  0.00           C
ATOM   1691  C1B DPP   137      20.502 142.588  59.669  1.00  0.00           C
ATOM   1692  C2B DPP   137      22.652 144.638  55.819  1.00  0.00           C
ATOM   1693  C3B DPP   137      26.702 144.338  54.169  1.00  0.00           C
ATOM   1694  C4B DPP   137      28.902 145.488  50.419  1.00  0.00           C
ATOM   1695  NC3 DPP   138     149.552 201.588  66.469  1.00  0.00           N
ATOM   1696  PO4 DPP   138     149.452 205.588  67.819  1.00  0.00           P
ATOM   1697  GL1 DPP   138     148.002 206.738  63.819  1.00  0.00            
ATOM   1698  GL2 DPP   138     145.302 204.688  63.319  1.00  0.00            
ATOM   1699  C1A DPP   138     147.452 206.288  58.869  1.00  0.00           C
ATOM   1700  C2A DPP   138     145.102 207.038  55.769  1.00  0.00           C
ATOM   1701  C3A DPP   138     143.052 208.288  53.569  1.00  0.00           C
ATOM   1702  C4A DPP   138     142.152 212.088  50.769  1.00  0.00           C
ATOM   1703  C1B DPP   138     142.552 206.488  60.669  1.00  0.00           C
ATOM   1704  C2B DPP   138     138.652 208.038  57.869  1.00  0.00           C
ATOM   1705  C3B DPP   138     137.852 209.238  53.919  1.00  0.00           C
ATOM   1706  C4B DPP   138     138.452 209.238  49.219  1.00  0.00           C
ATOM   1707  NC3 DPP   139     172.052 194.338  66.319  1.00  0.00           N
ATOM   1708  PO4 DPP   139     168.552 192.188  65.969  1.00  0.00           P
ATOM   1709  GL1 DPP   139     168.702 190.688  61.369  1.00  0.00            
ATOM   1710  GL2 DPP   139     167.752 187.838  60.469  1.00  0.00            
ATOM   1711  C1A DPP   139     170.552 191.238  56.969  1.00  0.00           C
ATOM   1712  C2A DPP   139     169.952 191.388  52.919  1.00  0.00           C
ATOM   1713  C3A DPP   139     170.702 194.838  49.519  1.00  0.00           C
ATOM   1714  C4A DPP   139     170.902 196.838  44.869  1.00  0.00           C
ATOM   1715  C1B DPP   139     166.952 188.338  56.469  1.00  0.00           C
ATOM   1716  C2B DPP   139     166.102 188.288  52.419  1.00  0.00           C
ATOM   1717  C3B DPP   139     165.902 187.838  48.719  1.00  0.00           C
ATOM   1718  C4B DPP   139     163.652 189.588  46.469  1.00  0.00           C
ATOM   1719  NC3 DPP   140      59.452 142.688  69.519  1.00  0.00           N
ATOM   1720  PO4 DPP   140      62.102 146.488  68.019  1.00  0.00           P
ATOM   1721  GL1 DPP   140      62.552 147.638  63.819  1.00  0.00            
ATOM   1722  GL2 DPP   140      64.952 150.238  62.669  1.00  0.00            
ATOM   1723  C1A DPP   140      61.952 148.438  58.919  1.00  0.00           C
ATOM   1724  C2A DPP   140      62.902 148.788  54.869  1.00  0.00           C
ATOM   1725  C3A DPP   140      60.252 151.588  52.169  1.00  0.00           C
ATOM   1726  C4A DPP   140      58.052 156.088  52.769  1.00  0.00           C
ATOM   1727  C1B DPP   140      66.852 149.638  59.119  1.00  0.00           C
ATOM   1728  C2B DPP   140      67.752 149.738  55.319  1.00  0.00           C
ATOM   1729  C3B DPP   140      64.852 150.338  50.769  1.00  0.00           C
ATOM   1730  C4B DPP   140      62.052 149.088  48.219  1.00  0.00           C
ATOM   1731  NC3 DPP   141      95.452 161.688  70.819  1.00  0.00           N
ATOM   1732  PO4 DPP   141      96.652 157.288  70.119  1.00  0.00           P
ATOM   1733  GL1 DPP   141      95.052 155.938  66.469  1.00  0.00            
ATOM   1734  GL2 DPP   141      93.152 158.438  66.969  1.00  0.00            
ATOM   1735  C1A DPP   141      95.902 157.988  62.619  1.00  0.00           C
ATOM   1736  C2A DPP   141      93.202 157.338  59.719  1.00  0.00           C
ATOM   1737  C3A DPP   141      90.802 155.838  56.269  1.00  0.00           C
ATOM   1738  C4A DPP   141      90.752 153.138  52.269  1.00  0.00           C
ATOM   1739  C1B DPP   141      90.802 158.688  63.769  1.00  0.00           C
ATOM   1740  C2B DPP   141      87.952 158.938  60.219  1.00  0.00           C
ATOM   1741  C3B DPP   141      86.802 158.838  55.769  1.00  0.00           C
ATOM   1742  C4B DPP   141      84.102 160.588  53.519  1.00  0.00           C
ATOM   1743  NC3 DPP   142      60.102  23.838  66.619  1.00  0.00           N
ATOM   1744  PO4 DPP   142      58.952  27.538  66.819  1.00  0.00           P
ATOM   1745  GL1 DPP   142      59.002  24.838  62.119  1.00  0.00            
ATOM   1746  GL2 DPP   142      57.452  26.888  60.719  1.00  0.00            
ATOM   1747  C1A DPP   142      59.152  22.888  57.869  1.00  0.00           C
ATOM   1748  C2A DPP   142      59.102  22.138  52.669  1.00  0.00           C
ATOM   1749  C3A DPP   142      54.952  21.638  50.719  1.00  0.00           C
ATOM   1750  C4A DPP   142      52.152  21.888  46.919  1.00  0.00           C
ATOM   1751  C1B DPP   142      58.852  27.638  56.919  1.00  0.00           C
ATOM   1752  C2B DPP   142      60.002  28.338  52.469  1.00  0.00           C
ATOM   1753  C3B DPP   142      60.452  31.338  48.469  1.00  0.00           C
ATOM   1754  C4B DPP   142      62.702  33.638  45.119  1.00  0.00           C
ATOM   1755  NC3 DPP   143     164.352 175.938  70.369  1.00  0.00           N
ATOM   1756  PO4 DPP   143     164.452 179.988  66.869  1.00  0.00           P
ATOM   1757  GL1 DPP   143     163.902 177.638  62.419  1.00  0.00            
ATOM   1758  GL2 DPP   143     167.452 176.438  61.469  1.00  0.00            
ATOM   1759  C1A DPP   143     161.802 175.938  58.469  1.00  0.00           C
ATOM   1760  C2A DPP   143     162.452 174.588  54.019  1.00  0.00           C
ATOM   1761  C3A DPP   143     160.502 174.738  49.969  1.00  0.00           C
ATOM   1762  C4A DPP   143     161.552 174.738  45.869  1.00  0.00           C
ATOM   1763  C1B DPP   143     166.952 177.438  57.169  1.00  0.00           C
ATOM   1764  C2B DPP   143     166.252 177.388  53.019  1.00  0.00           C
ATOM   1765  C3B DPP   143     165.602 175.138  49.269  1.00  0.00           C
ATOM   1766  C4B DPP   143     166.552 171.738  46.519  1.00  0.00           C
ATOM   1767  NC3 DPP   144     142.702 119.638  69.819  1.00  0.00           N
ATOM   1768  PO4 DPP   144     141.152 119.938  65.419  1.00  0.00           P
ATOM   1769  GL1 DPP   144     141.202 120.338  60.319  1.00  0.00            
ATOM   1770  GL2 DPP   144     144.552 120.738  59.319  1.00  0.00            
ATOM   1771  C1A DPP   144     140.252 120.388  55.819  1.00  0.00           C
ATOM   1772  C2A DPP   144     140.652 120.838  51.169  1.00  0.00           C
ATOM   1773  C3A DPP   144     141.252 123.088  47.369  1.00  0.00           C
ATOM   1774  C4A DPP   144     143.352 125.988  45.619  1.00  0.00           C
ATOM   1775  C1B DPP   144     145.752 118.538  55.769  1.00  0.00           C
ATOM   1776  C2B DPP   144     142.902 116.838  53.069  1.00  0.00           C
ATOM   1777  C3B DPP   144     141.052 116.288  48.469  1.00  0.00           C
ATOM   1778  C4B DPP   144     137.702 118.338  46.619  1.00  0.00           C
ATOM   1779  NC3 DPP   145      68.952  90.488  71.269  1.00  0.00           N
ATOM   1780  PO4 DPP   145      68.102  85.888  70.369  1.00  0.00           P
ATOM   1781  GL1 DPP   145      68.502  83.188  66.419  1.00  0.00            
ATOM   1782  GL2 DPP   145      64.902  81.488  65.769  1.00  0.00            
ATOM   1783  C1A DPP   145      68.252  85.338  62.669  1.00  0.00           C
ATOM   1784  C2A DPP   145      64.302  86.288  58.719  1.00  0.00           C
ATOM   1785  C3A DPP   145      63.652  87.538  54.169  1.00  0.00           C
ATOM   1786  C4A DPP   145      65.852  85.488  50.469  1.00  0.00           C
ATOM   1787  C1B DPP   145      63.552  81.638  61.219  1.00  0.00           C
ATOM   1788  C2B DPP   145      62.352  81.588  57.169  1.00  0.00           C
ATOM   1789  C3B DPP   145      64.752  80.838  53.269  1.00  0.00           C
ATOM   1790  C4B DPP   145      69.252  81.238  50.819  1.00  0.00           C
ATOM   1791  NC3 DPP   146     141.952  44.138  76.569  1.00  0.00           N
ATOM   1792  PO4 DPP   146     142.502  46.038  72.869  1.00  0.00           P
ATOM   1793  GL1 DPP   146     139.752  46.438  69.319  1.00  0.00            
ATOM   1794  GL2 DPP   146     142.352  45.788  67.269  1.00  0.00            
ATOM   1795  C1A DPP   146     138.652  49.488  66.819  1.00  0.00           C
ATOM   1796  C2A DPP   146     138.502  51.188  63.169  1.00  0.00           C
ATOM   1797  C3A DPP   146     138.952  52.538  58.919  1.00  0.00           C
ATOM   1798  C4A DPP   146     137.802  51.588  54.069  1.00  0.00           C
ATOM   1799  C1B DPP   146     139.652  45.538  63.919  1.00  0.00           C
ATOM   1800  C2B DPP   146     139.702  47.338  59.869  1.00  0.00           C
ATOM   1801  C3B DPP   146     139.802  46.288  55.719  1.00  0.00           C
ATOM   1802  C4B DPP   146     139.452  47.088  52.169  1.00  0.00           C
ATOM   1803  NC3 DPP   147      43.202  92.838  70.669  1.00  0.00           N
ATOM   1804  PO4 DPP   147      41.652  92.888  66.719  1.00  0.00           P
ATOM   1805  GL1 DPP   147      40.102  96.488  64.819  1.00  0.00            
ATOM   1806  GL2 DPP   147      41.552  99.638  65.119  1.00  0.00            
ATOM   1807  C1A DPP   147      39.752  99.188  60.019  1.00  0.00           C
ATOM   1808  C2A DPP   147      36.352 100.788  58.119  1.00  0.00           C
ATOM   1809  C3A DPP   147      34.752 100.238  53.669  1.00  0.00           C
ATOM   1810  C4A DPP   147      34.852 102.138  48.519  1.00  0.00           C
ATOM   1811  C1B DPP   147      44.552 100.138  63.319  1.00  0.00           C
ATOM   1812  C2B DPP   147      47.302 101.838  60.019  1.00  0.00           C
ATOM   1813  C3B DPP   147      50.152 104.138  56.769  1.00  0.00           C
ATOM   1814  C4B DPP   147      52.902 101.888  53.119  1.00  0.00           C
ATOM   1815  NC3 DPP   148      57.102 197.688  64.969  1.00  0.00           N
ATOM   1816  PO4 DPP   148      57.152 193.938  65.319  1.00  0.00           P
ATOM   1817  GL1 DPP   148      56.352 191.088  62.369  1.00  0.00            
ATOM   1818  GL2 DPP   148      58.652 188.688  61.419  1.00  0.00            
ATOM   1819  C1A DPP   148      53.502 188.838  58.219  1.00  0.00           C
ATOM   1820  C2A DPP   148      52.152 186.788  55.319  1.00  0.00           C
ATOM   1821  C3A DPP   148      54.202 184.938  51.069  1.00  0.00           C
ATOM   1822  C4A DPP   148      55.502 183.638  47.869  1.00  0.00           C
ATOM   1823  C1B DPP   148      58.502 188.438  57.669  1.00  0.00           C
ATOM   1824  C2B DPP   148      57.302 186.538  54.569  1.00  0.00           C
ATOM   1825  C3B DPP   148      58.952 186.288  51.669  1.00  0.00           C
ATOM   1826  C4B DPP   148      60.802 184.888  47.269  1.00  0.00           C
ATOM   1827  NC3 DPP   149      54.902  31.038  64.819  1.00  0.00           N
ATOM   1828  PO4 DPP   149      51.702  29.588  63.419  1.00  0.00           P
ATOM   1829  GL1 DPP   149      52.302  33.838  60.919  1.00  0.00            
ATOM   1830  GL2 DPP   149      54.502  35.288  60.569  1.00  0.00            
ATOM   1831  C1A DPP   149      50.552  35.088  56.569  1.00  0.00           C
ATOM   1832  C2A DPP   149      49.002  33.738  52.069  1.00  0.00           C
ATOM   1833  C3A DPP   149      47.252  30.588  49.569  1.00  0.00           C
ATOM   1834  C4A DPP   149      44.952  28.188  45.569  1.00  0.00           C
ATOM   1835  C1B DPP   149      55.252  35.588  56.519  1.00  0.00           C
ATOM   1836  C2B DPP   149      56.752  37.938  52.519  1.00  0.00           C
ATOM   1837  C3B DPP   149      59.502  38.688  49.219  1.00  0.00           C
ATOM   1838  C4B DPP   149      59.802  40.538  45.419  1.00  0.00           C
ATOM   1839  NC3 DPP   150      53.452 136.388  72.419  1.00  0.00           N
ATOM   1840  PO4 DPP   150      56.102 139.288  70.519  1.00  0.00           P
ATOM   1841  GL1 DPP   150      56.752 139.688  66.569  1.00  0.00            
ATOM   1842  GL2 DPP   150      54.802 140.788  63.869  1.00  0.00            
ATOM   1843  C1A DPP   150      57.952 137.338  62.569  1.00  0.00           C
ATOM   1844  C2A DPP   150      57.352 135.288  58.819  1.00  0.00           C
ATOM   1845  C3A DPP   150      54.102 132.388  58.769  1.00  0.00           C
ATOM   1846  C4A DPP   150      49.102 129.388  58.819  1.00  0.00           C
ATOM   1847  C1B DPP   150      55.152 142.238  58.669  1.00  0.00           C
ATOM   1848  C2B DPP   150      55.852 142.188  54.119  1.00  0.00           C
ATOM   1849  C3B DPP   150      54.502 143.888  50.269  1.00  0.00           C
ATOM   1850  C4B DPP   150      50.302 143.438  48.219  1.00  0.00           C
ATOM   1851  NC3 DPP   151      76.552 146.738  71.669  1.00  0.00           N
ATOM   1852  PO4 DPP   151      78.152 144.388  68.919  1.00  0.00           P
ATOM   1853  GL1 DPP   151      80.652 142.988  65.169  1.00  0.00            
ATOM   1854  GL2 DPP   151      79.802 139.838  64.369  1.00  0.00            
ATOM   1855  C1A DPP   151      80.502 142.788  60.319  1.00  0.00           C
ATOM   1856  C2A DPP   151      80.352 143.838  55.719  1.00  0.00           C
ATOM   1857  C3A DPP   151      82.102 145.238  51.169  1.00  0.00           C
ATOM   1858  C4A DPP   151      80.202 145.688  47.369  1.00  0.00           C
ATOM   1859  C1B DPP   151      75.802 139.188  61.319  1.00  0.00           C
ATOM   1860  C2B DPP   151      75.952 138.338  56.819  1.00  0.00           C
ATOM   1861  C3B DPP   151      75.952 140.738  53.219  1.00  0.00           C
ATOM   1862  C4B DPP   151      75.002 143.488  48.769  1.00  0.00           C
ATOM   1863  NC3 DPP   152      97.852 163.988  74.719  1.00  0.00           N
ATOM   1864  PO4 DPP   152      95.102 166.688  71.569  1.00  0.00           P
ATOM   1865  GL1 DPP   152      96.952 167.438  67.969  1.00  0.00            
ATOM   1866  GL2 DPP   152      97.552 163.938  66.919  1.00  0.00            
ATOM   1867  C1A DPP   152      95.252 167.588  64.119  1.00  0.00           C
ATOM   1868  C2A DPP   152      94.502 166.438  58.719  1.00  0.00           C
ATOM   1869  C3A DPP   152      93.852 164.988  55.019  1.00  0.00           C
ATOM   1870  C4A DPP   152      93.802 163.588  51.519  1.00  0.00           C
ATOM   1871  C1B DPP   152      94.702 163.088  63.919  1.00  0.00           C
ATOM   1872  C2B DPP   152      91.752 163.288  60.969  1.00  0.00           C
ATOM   1873  C3B DPP   152      90.852 161.838  57.519  1.00  0.00           C
ATOM   1874  C4B DPP   152      88.952 163.738  53.419  1.00  0.00           C
ATOM   1875  NC3 DPP   153     141.252 197.788  68.169  1.00  0.00           N
ATOM   1876  PO4 DPP   153     138.052 199.988  66.519  1.00  0.00           P
ATOM   1877  GL1 DPP   153     138.452 199.188  63.419  1.00  0.00            
ATOM   1878  GL2 DPP   153     140.202 202.988  63.219  1.00  0.00            
ATOM   1879  C1A DPP   153     136.102 197.988  59.619  1.00  0.00           C
ATOM   1880  C2A DPP   153     133.802 197.488  55.219  1.00  0.00           C
ATOM   1881  C3A DPP   153     132.952 196.738  51.619  1.00  0.00           C
ATOM   1882  C4A DPP   153     134.852 196.638  47.519  1.00  0.00           C
ATOM   1883  C1B DPP   153     138.202 202.788  58.369  1.00  0.00           C
ATOM   1884  C2B DPP   153     137.602 204.338  54.669  1.00  0.00           C
ATOM   1885  C3B DPP   153     137.002 204.688  50.769  1.00  0.00           C
ATOM   1886  C4B DPP   153     139.402 202.438  47.369  1.00  0.00           C
ATOM   1887  NC3 DPP   154     142.552   0.988  67.469  1.00  0.00           N
ATOM   1888  PO4 DPP   154     146.402  -0.562  66.969  1.00  0.00           P
ATOM   1889  GL1 DPP   154     148.852   0.138  64.119  1.00  0.00            
ATOM   1890  GL2 DPP   154     146.352   2.438  62.969  1.00  0.00            
ATOM   1891  C1A DPP   154     149.602  -1.912  59.819  1.00  0.00           C
ATOM   1892  C2A DPP   154     150.852  -3.412  55.819  1.00  0.00           C
ATOM   1893  C3A DPP   154     147.902  -2.262  51.869  1.00  0.00           C
ATOM   1894  C4A DPP   154     146.802  -2.512  47.969  1.00  0.00           C
ATOM   1895  C1B DPP   154     146.502   5.788  58.919  1.00  0.00           C
ATOM   1896  C2B DPP   154     147.452   8.138  54.969  1.00  0.00           C
ATOM   1897  C3B DPP   154     150.002   7.738  51.569  1.00  0.00           C
ATOM   1898  C4B DPP   154     153.652   9.588  51.469  1.00  0.00           C
ATOM   1899  NC3 DPP   155     155.202 177.688  68.969  1.00  0.00           N
ATOM   1900  PO4 DPP   155     155.002 175.238  65.419  1.00  0.00           P
ATOM   1901  GL1 DPP   155     156.752 175.288  61.369  1.00  0.00            
ATOM   1902  GL2 DPP   155     158.652 177.988  61.269  1.00  0.00            
ATOM   1903  C1A DPP   155     157.502 175.738  55.719  1.00  0.00           C
ATOM   1904  C2A DPP   155     156.102 177.488  51.969  1.00  0.00           C
ATOM   1905  C3A DPP   155     155.852 177.388  48.169  1.00  0.00           C
ATOM   1906  C4A DPP   155     155.352 172.688  45.569  1.00  0.00           C
ATOM   1907  C1B DPP   155     156.202 182.188  60.169  1.00  0.00           C
ATOM   1908  C2B DPP   155     155.952 183.388  57.369  1.00  0.00           C
ATOM   1909  C3B DPP   155     156.652 182.488  53.419  1.00  0.00           C
ATOM   1910  C4B DPP   155     157.652 181.838  49.819  1.00  0.00           C
ATOM   1911  NC3 DPP   156      96.602 194.838  66.119  1.00  0.00           N
ATOM   1912  PO4 DPP   156     100.652 193.738  68.919  1.00  0.00           P
ATOM   1913  GL1 DPP   156     101.552 196.038  65.069  1.00  0.00            
ATOM   1914  GL2 DPP   156      99.002 196.488  62.119  1.00  0.00            
ATOM   1915  C1A DPP   156     103.352 198.788  60.619  1.00  0.00           C
ATOM   1916  C2A DPP   156     103.152 197.288  56.519  1.00  0.00           C
ATOM   1917  C3A DPP   156     103.452 197.638  52.919  1.00  0.00           C
ATOM   1918  C4A DPP   156     101.702 199.588  49.419  1.00  0.00           C
ATOM   1919  C1B DPP   156      98.002 195.838  57.069  1.00  0.00           C
ATOM   1920  C2B DPP   156      98.602 196.438  52.719  1.00  0.00           C
ATOM   1921  C3B DPP   156      96.602 195.788  48.069  1.00  0.00           C
ATOM   1922  C4B DPP   156      93.002 193.588  46.669  1.00  0.00           C
ATOM   1923  NC3 DPP   157      10.352 189.988  69.769  1.00  0.00           N
ATOM   1924  PO4 DPP   157      13.502 189.338  65.819  1.00  0.00           P
ATOM   1925  GL1 DPP   157      14.352 187.588  62.169  1.00  0.00            
ATOM   1926  GL2 DPP   157      11.152 187.388  60.269  1.00  0.00            
ATOM   1927  C1A DPP   157      16.302 186.438  57.819  1.00  0.00           C
ATOM   1928  C2A DPP   157      16.502 184.788  53.219  1.00  0.00           C
ATOM   1929  C3A DPP   157      18.202 183.188  49.019  1.00  0.00           C
ATOM   1930  C4A DPP   157      21.052 180.388  46.219  1.00  0.00           C
ATOM   1931  C1B DPP   157       8.802 186.588  56.969  1.00  0.00           C
ATOM   1932  C2B DPP   157       6.552 185.438  53.519  1.00  0.00           C
ATOM   1933  C3B DPP   157       4.902 187.238  49.719  1.00  0.00           C
ATOM   1934  C4B DPP   157       4.302 189.588  47.469  1.00  0.00           C
ATOM   1935  NC3 DPP   158     180.652 195.388  64.969  1.00  0.00           N
ATOM   1936  PO4 DPP   158     178.402 190.738  65.369  1.00  0.00           P
ATOM   1937  GL1 DPP   158     179.502 188.638  61.319  1.00  0.00            
ATOM   1938  GL2 DPP   158     182.652 189.088  60.519  1.00  0.00            
ATOM   1939  C1A DPP   158     179.702 188.688  56.469  1.00  0.00           C
ATOM   1940  C2A DPP   158     182.152 189.738  52.719  1.00  0.00           C
ATOM   1941  C3A DPP   158     181.352 189.238  48.819  1.00  0.00           C
ATOM   1942  C4A DPP   158     181.002 188.038  45.469  1.00  0.00           C
ATOM   1943  C1B DPP   158     183.102 191.738  57.219  1.00  0.00           C
ATOM   1944  C2B DPP   158     184.952 194.088  53.469  1.00  0.00           C
ATOM   1945  C3B DPP   158     185.152 192.238  49.569  1.00  0.00           C
ATOM   1946  C4B DPP   158     186.752 189.538  47.219  1.00  0.00           C
ATOM   1947  NC3 DPP   159     100.552 200.338  66.919  1.00  0.00           N
ATOM   1948  PO4 DPP   159      95.652 200.038  66.369  1.00  0.00           P
ATOM   1949  GL1 DPP   159      93.552 199.888  63.419  1.00  0.00            
ATOM   1950  GL2 DPP   159      92.402 202.488  61.869  1.00  0.00            
ATOM   1951  C1A DPP   159      94.252 197.338  59.919  1.00  0.00           C
ATOM   1952  C2A DPP   159      93.552 197.838  56.269  1.00  0.00           C
ATOM   1953  C3A DPP   159      93.902 198.488  52.869  1.00  0.00           C
ATOM   1954  C4A DPP   159      91.052 198.638  48.819  1.00  0.00           C
ATOM   1955  C1B DPP   159      92.202 203.338  56.619  1.00  0.00           C
ATOM   1956  C2B DPP   159      91.902 202.888  52.419  1.00  0.00           C
ATOM   1957  C3B DPP   159      89.252 205.538  49.469  1.00  0.00           C
ATOM   1958  C4B DPP   159      90.202 207.588  44.469  1.00  0.00           C
ATOM   1959  NC3 DPP   160     115.352 130.388  63.869  1.00  0.00           N
ATOM   1960  PO4 DPP   160     116.852 133.988  64.569  1.00  0.00           P
ATOM   1961  GL1 DPP   160     115.852 134.788  59.569  1.00  0.00            
ATOM   1962  GL2 DPP   160     116.002 131.688  58.169  1.00  0.00            
ATOM   1963  C1A DPP   160     115.552 137.788  56.769  1.00  0.00           C
ATOM   1964  C2A DPP   160     114.202 139.188  52.519  1.00  0.00           C
ATOM   1965  C3A DPP   160     114.102 140.338  47.519  1.00  0.00           C
ATOM   1966  C4A DPP   160     115.452 142.788  43.669  1.00  0.00           C
ATOM   1967  C1B DPP   160     116.252 133.738  53.619  1.00  0.00           C
ATOM   1968  C2B DPP   160     116.652 132.538  49.169  1.00  0.00           C
ATOM   1969  C3B DPP   160     114.152 130.588  47.019  1.00  0.00           C
ATOM   1970  C4B DPP   160     111.452 126.938  48.169  1.00  0.00           C
ATOM   1971  NC3 DPP   161     170.752  33.438  70.919  1.00  0.00           N
ATOM   1972  PO4 DPP   161     166.302  33.188  70.069  1.00  0.00           P
ATOM   1973  GL1 DPP   161     165.952  31.388  66.269  1.00  0.00            
ATOM   1974  GL2 DPP   161     165.152  33.788  64.719  1.00  0.00            
ATOM   1975  C1A DPP   161     167.852  29.238  61.369  1.00  0.00           C
ATOM   1976  C2A DPP   161     167.952  29.838  56.169  1.00  0.00           C
ATOM   1977  C3A DPP   161     166.002  28.438  52.819  1.00  0.00           C
ATOM   1978  C4A DPP   161     166.702  27.288  47.669  1.00  0.00           C
ATOM   1979  C1B DPP   161     165.152  33.138  60.619  1.00  0.00           C
ATOM   1980  C2B DPP   161     164.752  34.988  56.719  1.00  0.00           C
ATOM   1981  C3B DPP   161     165.852  33.538  53.569  1.00  0.00           C
ATOM   1982  C4B DPP   161     165.052  31.838  49.319  1.00  0.00           C
ATOM   1983  NC3 DPP   162     126.502  97.838  74.819  1.00  0.00           N
ATOM   1984  PO4 DPP   162     124.052  97.438  70.919  1.00  0.00           P
ATOM   1985  GL1 DPP   162     122.902  96.788  66.419  1.00  0.00            
ATOM   1986  GL2 DPP   162     119.752  97.838  67.019  1.00  0.00            
ATOM   1987  C1A DPP   162     123.102  96.788  62.519  1.00  0.00           C
ATOM   1988  C2A DPP   162     122.852  94.888  58.969  1.00  0.00           C
ATOM   1989  C3A DPP   162     123.552  92.788  55.119  1.00  0.00           C
ATOM   1990  C4A DPP   162     126.552  92.388  50.719  1.00  0.00           C
ATOM   1991  C1B DPP   162     118.202  97.188  62.869  1.00  0.00           C
ATOM   1992  C2B DPP   162     115.802  96.588  59.069  1.00  0.00           C
ATOM   1993  C3B DPP   162     114.352  94.688  54.769  1.00  0.00           C
ATOM   1994  C4B DPP   162     114.652  91.038  51.169  1.00  0.00           C
ATOM   1995  NC3 DPP   163      90.352 199.788  67.219  1.00  0.00           N
ATOM   1996  PO4 DPP   163      88.502 196.938  66.819  1.00  0.00           P
ATOM   1997  GL1 DPP   163      87.052 193.638  63.819  1.00  0.00            
ATOM   1998  GL2 DPP   163      83.552 192.738  64.569  1.00  0.00            
ATOM   1999  C1A DPP   163      85.602 192.888  59.619  1.00  0.00           C
ATOM   2000  C2A DPP   163      84.852 193.588  55.469  1.00  0.00           C
ATOM   2001  C3A DPP   163      85.002 194.688  51.469  1.00  0.00           C
ATOM   2002  C4A DPP   163      82.652 195.688  47.819  1.00  0.00           C
ATOM   2003  C1B DPP   163      80.652 192.488  61.319  1.00  0.00           C
ATOM   2004  C2B DPP   163      80.302 192.938  57.169  1.00  0.00           C
ATOM   2005  C3B DPP   163      80.852 192.488  52.419  1.00  0.00           C
ATOM   2006  C4B DPP   163      80.952 190.888  47.269  1.00  0.00           C
ATOM   2007  NC3 DPP   164     151.602  38.338  70.569  1.00  0.00           N
ATOM   2008  PO4 DPP   164     150.502  42.088  69.219  1.00  0.00           P
ATOM   2009  GL1 DPP   164     148.252  41.438  65.969  1.00  0.00            
ATOM   2010  GL2 DPP   164     147.502  44.138  65.869  1.00  0.00            
ATOM   2011  C1A DPP   164     148.402  40.688  61.519  1.00  0.00           C
ATOM   2012  C2A DPP   164     147.652  41.788  58.019  1.00  0.00           C
ATOM   2013  C3A DPP   164     147.652  44.938  56.969  1.00  0.00           C
ATOM   2014  C4A DPP   164     144.752  46.488  54.369  1.00  0.00           C
ATOM   2015  C1B DPP   164     148.902  45.988  61.869  1.00  0.00           C
ATOM   2016  C2B DPP   164     149.552  48.738  58.819  1.00  0.00           C
ATOM   2017  C3B DPP   164     147.702  50.688  54.569  1.00  0.00           C
ATOM   2018  C4B DPP   164     147.702  53.938  52.119  1.00  0.00           C
ATOM   2019  NC3 DPP   165     116.202 185.438  67.969  1.00  0.00           N
ATOM   2020  PO4 DPP   165     111.852 185.188  67.869  1.00  0.00           P
ATOM   2021  GL1 DPP   165     113.252 185.538  64.319  1.00  0.00            
ATOM   2022  GL2 DPP   165     110.852 188.338  64.019  1.00  0.00            
ATOM   2023  C1A DPP   165     115.752 183.038  61.619  1.00  0.00           C
ATOM   2024  C2A DPP   165     114.452 183.888  58.019  1.00  0.00           C
ATOM   2025  C3A DPP   165     113.302 185.138  53.719  1.00  0.00           C
ATOM   2026  C4A DPP   165     111.352 187.088  50.369  1.00  0.00           C
ATOM   2027  C1B DPP   165     109.252 190.238  59.519  1.00  0.00           C
ATOM   2028  C2B DPP   165     111.052 193.588  55.869  1.00  0.00           C
ATOM   2029  C3B DPP   165     112.552 196.138  53.069  1.00  0.00           C
ATOM   2030  C4B DPP   165     115.852 195.988  50.519  1.00  0.00           C
ATOM   2031  NC3 DPP   166      80.502 140.038  69.169  1.00  0.00           N
ATOM   2032  PO4 DPP   166      79.352 135.438  68.369  1.00  0.00           P
ATOM   2033  GL1 DPP   166      80.352 133.888  64.519  1.00  0.00            
ATOM   2034  GL2 DPP   166      82.352 135.638  63.569  1.00  0.00            
ATOM   2035  C1A DPP   166      82.702 131.788  60.219  1.00  0.00           C
ATOM   2036  C2A DPP   166      82.252 129.038  57.919  1.00  0.00           C
ATOM   2037  C3A DPP   166      83.952 128.438  54.519  1.00  0.00           C
ATOM   2038  C4A DPP   166      86.202 127.638  51.919  1.00  0.00           C
ATOM   2039  C1B DPP   166      82.652 138.388  59.719  1.00  0.00           C
ATOM   2040  C2B DPP   166      84.702 141.438  56.769  1.00  0.00           C
ATOM   2041  C3B DPP   166      86.852 143.788  52.869  1.00  0.00           C
ATOM   2042  C4B DPP   166      86.652 144.688  48.269  1.00  0.00           C
ATOM   2043  NC3 DPP   167     138.952 130.388  63.019  1.00  0.00           N
ATOM   2044  PO4 DPP   167     141.852 132.588  65.069  1.00  0.00           P
ATOM   2045  GL1 DPP   167     142.552 132.188  60.269  1.00  0.00            
ATOM   2046  GL2 DPP   167     146.002 130.188  59.069  1.00  0.00            
ATOM   2047  C1A DPP   167     140.952 132.538  55.469  1.00  0.00           C
ATOM   2048  C2A DPP   167     137.602 133.988  53.669  1.00  0.00           C
ATOM   2049  C3A DPP   167     137.402 135.438  48.969  1.00  0.00           C
ATOM   2050  C4A DPP   167     139.552 136.688  45.469  1.00  0.00           C
ATOM   2051  C1B DPP   167     146.152 128.388  54.319  1.00  0.00           C
ATOM   2052  C2B DPP   167     146.102 127.588  49.719  1.00  0.00           C
ATOM   2053  C3B DPP   167     146.102 129.938  45.569  1.00  0.00           C
ATOM   2054  C4B DPP   167     148.502 135.038  44.969  1.00  0.00           C
ATOM   2055  NC3 DPP   168     168.952 156.788  64.469  1.00  0.00           N
ATOM   2056  PO4 DPP   168     165.652 154.488  63.419  1.00  0.00           P
ATOM   2057  GL1 DPP   168     164.602 153.888  60.619  1.00  0.00            
ATOM   2058  GL2 DPP   168     165.002 157.688  59.969  1.00  0.00            
ATOM   2059  C1A DPP   168     163.102 153.638  57.119  1.00  0.00           C
ATOM   2060  C2A DPP   168     159.752 152.338  54.469  1.00  0.00           C
ATOM   2061  C3A DPP   168     157.352 151.338  49.919  1.00  0.00           C
ATOM   2062  C4A DPP   168     154.302 149.288  47.219  1.00  0.00           C
ATOM   2063  C1B DPP   168     160.952 158.538  57.819  1.00  0.00           C
ATOM   2064  C2B DPP   168     161.252 158.688  53.969  1.00  0.00           C
ATOM   2065  C3B DPP   168     161.552 156.188  50.069  1.00  0.00           C
ATOM   2066  C4B DPP   168     162.352 152.038  49.569  1.00  0.00           C
ATOM   2067  NC3 DPP   169      82.402  18.888  67.069  1.00  0.00           N
ATOM   2068  PO4 DPP   169      80.002  22.088  65.569  1.00  0.00           P
ATOM   2069  GL1 DPP   169      79.652  18.888  62.069  1.00  0.00            
ATOM   2070  GL2 DPP   169      80.202  20.338  59.319  1.00  0.00            
ATOM   2071  C1A DPP   169      76.602  16.888  60.269  1.00  0.00           C
ATOM   2072  C2A DPP   169      77.002  15.838  56.769  1.00  0.00           C
ATOM   2073  C3A DPP   169      78.352  17.888  53.919  1.00  0.00           C
ATOM   2074  C4A DPP   169      80.052  18.188  50.619  1.00  0.00           C
ATOM   2075  C1B DPP   169      82.202  20.988  55.869  1.00  0.00           C
ATOM   2076  C2B DPP   169      85.902  20.088  52.369  1.00  0.00           C
ATOM   2077  C3B DPP   169      87.852  23.688  49.069  1.00  0.00           C
ATOM   2078  C4B DPP   169      88.002  26.338  45.669  1.00  0.00           C
ATOM   2079  NC3 DPP   170      83.052 180.988  75.519  1.00  0.00           N
ATOM   2080  PO4 DPP   170      86.402 178.188  73.119  1.00  0.00           P
ATOM   2081  GL1 DPP   170      85.202 176.488  68.569  1.00  0.00            
ATOM   2082  GL2 DPP   170      86.402 177.888  65.119  1.00  0.00            
ATOM   2083  C1A DPP   170      85.202 173.238  65.019  1.00  0.00           C
ATOM   2084  C2A DPP   170      85.452 170.638  62.019  1.00  0.00           C
ATOM   2085  C3A DPP   170      83.552 169.838  58.869  1.00  0.00           C
ATOM   2086  C4A DPP   170      83.652 172.538  55.819  1.00  0.00           C
ATOM   2087  C1B DPP   170      89.652 179.688  61.919  1.00  0.00           C
ATOM   2088  C2B DPP   170      89.552 179.688  57.569  1.00  0.00           C
ATOM   2089  C3B DPP   170      90.102 178.038  54.169  1.00  0.00           C
ATOM   2090  C4B DPP   170      93.552 177.788  52.269  1.00  0.00           C
ATOM   2091  NC3 DPP   171     119.602 146.088  68.419  1.00  0.00           N
ATOM   2092  PO4 DPP   171     123.502 144.888  68.119  1.00  0.00           P
ATOM   2093  GL1 DPP   171     122.202 145.138  63.669  1.00  0.00            
ATOM   2094  GL2 DPP   171     122.052 148.738  62.269  1.00  0.00            
ATOM   2095  C1A DPP   171     121.402 143.038  60.419  1.00  0.00           C
ATOM   2096  C2A DPP   171     120.402 139.738  57.369  1.00  0.00           C
ATOM   2097  C3A DPP   171     119.452 138.838  53.119  1.00  0.00           C
ATOM   2098  C4A DPP   171     118.152 137.638  49.669  1.00  0.00           C
ATOM   2099  C1B DPP   171     120.402 152.388  59.219  1.00  0.00           C
ATOM   2100  C2B DPP   171     121.602 152.938  55.469  1.00  0.00           C
ATOM   2101  C3B DPP   171     123.502 155.438  52.669  1.00  0.00           C
ATOM   2102  C4B DPP   171     126.602 155.788  50.169  1.00  0.00           C
ATOM   2103  NC3 DPP   172     168.252 182.538  68.269  1.00  0.00           N
ATOM   2104  PO4 DPP   172     172.502 181.288  66.419  1.00  0.00           P
ATOM   2105  GL1 DPP   172     171.502 179.188  62.769  1.00  0.00            
ATOM   2106  GL2 DPP   172     175.052 178.188  60.619  1.00  0.00            
ATOM   2107  C1A DPP   172     170.952 179.838  58.119  1.00  0.00           C
ATOM   2108  C2A DPP   172     170.752 180.438  54.019  1.00  0.00           C
ATOM   2109  C3A DPP   172     172.352 181.788  50.269  1.00  0.00           C
ATOM   2110  C4A DPP   172     175.752 182.238  47.769  1.00  0.00           C
ATOM   2111  C1B DPP   172     175.552 179.238  56.469  1.00  0.00           C
ATOM   2112  C2B DPP   172     175.352 178.688  52.469  1.00  0.00           C
ATOM   2113  C3B DPP   172     176.952 177.438  48.419  1.00  0.00           C
ATOM   2114  C4B DPP   172     180.452 177.788  45.619  1.00  0.00           C
ATOM   2115  NC3 DPP   173      31.402 157.938  26.769  1.00  0.00           N
ATOM   2116  PO4 DPP   173      32.752 162.038  25.819  1.00  0.00           P
ATOM   2117  GL1 DPP   173      32.652 162.438  29.269  1.00  0.00            
ATOM   2118  GL2 DPP   173      32.802 160.038  31.319  1.00  0.00            
ATOM   2119  C1A DPP   173      30.552 164.538  33.669  1.00  0.00           C
ATOM   2120  C2A DPP   173      29.552 165.238  37.169  1.00  0.00           C
ATOM   2121  C3A DPP   173      28.952 166.288  40.869  1.00  0.00           C
ATOM   2122  C4A DPP   173      26.752 165.888  43.519  1.00  0.00           C
ATOM   2123  C1B DPP   173      33.852 160.788  35.119  1.00  0.00           C
ATOM   2124  C2B DPP   173      32.702 162.138  39.569  1.00  0.00           C
ATOM   2125  C3B DPP   173      32.952 162.338  43.569  1.00  0.00           C
ATOM   2126  C4B DPP   173      31.502 164.188  47.069  1.00  0.00           C
ATOM   2127  NC3 DPP   174       6.602 186.688  18.919  1.00  0.00           N
ATOM   2128  PO4 DPP   174       6.202 187.038  23.619  1.00  0.00           P
ATOM   2129  GL1 DPP   174       6.002 187.038  28.669  1.00  0.00            
ATOM   2130  GL2 DPP   174       5.002 184.338  30.719  1.00  0.00            
ATOM   2131  C1A DPP   174       3.802 190.238  32.319  1.00  0.00           C
ATOM   2132  C2A DPP   174       4.102 191.588  36.169  1.00  0.00           C
ATOM   2133  C3A DPP   174       3.252 190.888  39.619  1.00  0.00           C
ATOM   2134  C4A DPP   174       5.702 191.588  42.719  1.00  0.00           C
ATOM   2135  C1B DPP   174       2.402 184.088  33.619  1.00  0.00           C
ATOM   2136  C2B DPP   174       3.452 185.038  37.419  1.00  0.00           C
ATOM   2137  C3B DPP   174       4.752 186.038  41.169  1.00  0.00           C
ATOM   2138  C4B DPP   174       3.602 184.688  45.219  1.00  0.00           C
ATOM   2139  NC3 DPP   175     109.602  95.288  31.869  1.00  0.00           N
ATOM   2140  PO4 DPP   175     112.202  95.688  35.469  1.00  0.00           P
ATOM   2141  GL1 DPP   175     110.952  94.638  39.219  1.00  0.00            
ATOM   2142  GL2 DPP   175     108.752  93.138  39.119  1.00  0.00            
ATOM   2143  C1A DPP   175     110.802  96.638  43.069  1.00  0.00           C
ATOM   2144  C2A DPP   175     111.152  97.138  46.419  1.00  0.00           C
ATOM   2145  C3A DPP   175     112.702  96.888  49.769  1.00  0.00           C
ATOM   2146  C4A DPP   175     111.502  99.038  53.119  1.00  0.00           C
ATOM   2147  C1B DPP   175     108.852  92.088  43.169  1.00  0.00           C
ATOM   2148  C2B DPP   175     109.952  92.488  47.269  1.00  0.00           C
ATOM   2149  C3B DPP   175     109.702  91.538  51.269  1.00  0.00           C
ATOM   2150  C4B DPP   175     112.502  90.238  55.069  1.00  0.00           C
ATOM   2151  NC3 DPP   176     177.452 189.688  21.969  1.00  0.00           N
ATOM   2152  PO4 DPP   176     174.452 190.038  24.869  1.00  0.00           P
ATOM   2153  GL1 DPP   176     171.702 191.488  28.019  1.00  0.00            
ATOM   2154  GL2 DPP   176     169.902 193.938  28.119  1.00  0.00            
ATOM   2155  C1A DPP   176     169.352 189.838  32.119  1.00  0.00           C
ATOM   2156  C2A DPP   176     169.852 191.538  36.419  1.00  0.00           C
ATOM   2157  C3A DPP   176     169.252 194.088  40.369  1.00  0.00           C
ATOM   2158  C4A DPP   176     167.202 192.788  43.969  1.00  0.00           C
ATOM   2159  C1B DPP   176     172.302 196.988  29.719  1.00  0.00           C
ATOM   2160  C2B DPP   176     172.852 198.588  33.019  1.00  0.00           C
ATOM   2161  C3B DPP   176     174.702 201.488  34.769  1.00  0.00           C
ATOM   2162  C4B DPP   176     176.552 203.688  38.219  1.00  0.00           C
ATOM   2163  NC3 DPP   177      40.852 160.938  26.069  1.00  0.00           N
ATOM   2164  PO4 DPP   177      41.352 163.338  30.919  1.00  0.00           P
ATOM   2165  GL1 DPP   177      40.902 162.438  35.519  1.00  0.00            
ATOM   2166  GL2 DPP   177      38.802 163.438  37.369  1.00  0.00            
ATOM   2167  C1A DPP   177      42.602 161.188  39.219  1.00  0.00           C
ATOM   2168  C2A DPP   177      42.052 160.888  43.819  1.00  0.00           C
ATOM   2169  C3A DPP   177      42.452 159.388  47.819  1.00  0.00           C
ATOM   2170  C4A DPP   177      40.202 157.088  48.969  1.00  0.00           C
ATOM   2171  C1B DPP   177      37.502 163.438  41.019  1.00  0.00           C
ATOM   2172  C2B DPP   177      37.502 163.538  45.969  1.00  0.00           C
ATOM   2173  C3B DPP   177      38.652 161.988  49.469  1.00  0.00           C
ATOM   2174  C4B DPP   177      42.052 162.638  53.069  1.00  0.00           C
ATOM   2175  NC3 DPP   178      44.552   8.338  21.819  1.00  0.00           N
ATOM   2176  PO4 DPP   178      42.802   9.338  25.219  1.00  0.00           P
ATOM   2177  GL1 DPP   178      41.952  10.038  29.319  1.00  0.00            
ATOM   2178  GL2 DPP   178      40.252   8.038  30.219  1.00  0.00            
ATOM   2179  C1A DPP   178      44.152  10.488  33.369  1.00  0.00           C
ATOM   2180  C2A DPP   178      46.452   9.388  35.919  1.00  0.00           C
ATOM   2181  C3A DPP   178      48.652   8.838  40.369  1.00  0.00           C
ATOM   2182  C4A DPP   178      52.402   7.738  43.469  1.00  0.00           C
ATOM   2183  C1B DPP   178      40.002   6.588  33.619  1.00  0.00           C
ATOM   2184  C2B DPP   178      41.752   8.638  37.719  1.00  0.00           C
ATOM   2185  C3B DPP   178      44.102   8.038  40.369  1.00  0.00           C
ATOM   2186  C4B DPP   178      45.852   4.888  42.069  1.00  0.00           C
ATOM   2187  NC3 DPP   179      71.302 153.788  26.269  1.00  0.00           N
ATOM   2188  PO4 DPP   179      68.202 152.088  28.969  1.00  0.00           P
ATOM   2189  GL1 DPP   179      69.802 150.488  33.969  1.00  0.00            
ATOM   2190  GL2 DPP   179      68.852 146.788  34.269  1.00  0.00            
ATOM   2191  C1A DPP   179      69.802 149.638  38.069  1.00  0.00           C
ATOM   2192  C2A DPP   179      70.352 151.988  41.769  1.00  0.00           C
ATOM   2193  C3A DPP   179      70.002 155.338  43.519  1.00  0.00           C
ATOM   2194  C4A DPP   179      72.402 156.188  47.469  1.00  0.00           C
ATOM   2195  C1B DPP   179      66.452 145.038  36.819  1.00  0.00           C
ATOM   2196  C2B DPP   179      63.052 144.638  40.119  1.00  0.00           C
ATOM   2197  C3B DPP   179      62.202 145.538  44.369  1.00  0.00           C
ATOM   2198  C4B DPP   179      63.452 142.788  48.169  1.00  0.00           C
ATOM   2199  NC3 DPP   180     200.952 179.038  23.819  1.00  0.00           N
ATOM   2200  PO4 DPP   180     197.252 176.688  23.369  1.00  0.00           P
ATOM   2201  GL1 DPP   180     198.552 176.838  28.019  1.00  0.00            
ATOM   2202  GL2 DPP   180     201.602 175.388  27.469  1.00  0.00            
ATOM   2203  C1A DPP   180     199.002 177.438  31.869  1.00  0.00           C
ATOM   2204  C2A DPP   180     195.302 175.288  35.419  1.00  0.00           C
ATOM   2205  C3A DPP   180     193.652 173.438  37.919  1.00  0.00           C
ATOM   2206  C4A DPP   180     193.602 171.888  42.019  1.00  0.00           C
ATOM   2207  C1B DPP   180     203.952 176.888  30.719  1.00  0.00           C
ATOM   2208  C2B DPP   180     204.452 175.638  35.669  1.00  0.00           C
ATOM   2209  C3B DPP   180     204.102 175.788  40.169  1.00  0.00           C
ATOM   2210  C4B DPP   180     205.152 174.888  44.669  1.00  0.00           C
ATOM   2211  NC3 DPP   181     138.752 175.988  26.619  1.00  0.00           N
ATOM   2212  PO4 DPP   181     134.152 175.788  25.919  1.00  0.00           P
ATOM   2213  GL1 DPP   181     132.752 177.338  28.969  1.00  0.00            
ATOM   2214  GL2 DPP   181     130.302 177.488  29.719  1.00  0.00            
ATOM   2215  C1A DPP   181     134.102 178.388  33.069  1.00  0.00           C
ATOM   2216  C2A DPP   181     135.652 178.538  37.369  1.00  0.00           C
ATOM   2217  C3A DPP   181     136.102 179.488  40.819  1.00  0.00           C
ATOM   2218  C4A DPP   181     134.502 178.688  44.769  1.00  0.00           C
ATOM   2219  C1B DPP   181     129.902 177.938  34.469  1.00  0.00           C
ATOM   2220  C2B DPP   181     130.002 177.388  39.119  1.00  0.00           C
ATOM   2221  C3B DPP   181     130.502 175.738  43.569  1.00  0.00           C
ATOM   2222  C4B DPP   181     130.102 173.738  48.419  1.00  0.00           C
ATOM   2223  NC3 DPP   182     171.602 178.238  22.669  1.00  0.00           N
ATOM   2224  PO4 DPP   182     172.052 181.038  26.369  1.00  0.00           P
ATOM   2225  GL1 DPP   182     173.852 182.938  29.569  1.00  0.00            
ATOM   2226  GL2 DPP   182     173.702 186.338  29.619  1.00  0.00            
ATOM   2227  C1A DPP   182     173.452 182.938  33.069  1.00  0.00           C
ATOM   2228  C2A DPP   182     174.602 179.788  36.219  1.00  0.00           C
ATOM   2229  C3A DPP   182     174.352 178.638  40.569  1.00  0.00           C
ATOM   2230  C4A DPP   182     175.452 176.888  44.069  1.00  0.00           C
ATOM   2231  C1B DPP   182     174.852 187.938  32.869  1.00  0.00           C
ATOM   2232  C2B DPP   182     174.452 186.938  37.069  1.00  0.00           C
ATOM   2233  C3B DPP   182     173.652 183.638  39.569  1.00  0.00           C
ATOM   2234  C4B DPP   182     173.302 181.838  43.969  1.00  0.00           C
ATOM   2235  NC3 DPP   183       8.152 148.288  24.419  1.00  0.00           N
ATOM   2236  PO4 DPP   183       7.802 152.938  24.519  1.00  0.00           P
ATOM   2237  GL1 DPP   183       6.752 152.288  29.019  1.00  0.00            
ATOM   2238  GL2 DPP   183       6.352 154.538  32.019  1.00  0.00            
ATOM   2239  C1A DPP   183       5.052 149.688  33.469  1.00  0.00           C
ATOM   2240  C2A DPP   183       6.752 150.838  36.819  1.00  0.00           C
ATOM   2241  C3A DPP   183       7.202 150.438  40.519  1.00  0.00           C
ATOM   2242  C4A DPP   183       5.852 149.388  44.469  1.00  0.00           C
ATOM   2243  C1B DPP   183       7.552 157.188  35.419  1.00  0.00           C
ATOM   2244  C2B DPP   183       6.952 155.588  39.719  1.00  0.00           C
ATOM   2245  C3B DPP   183       9.452 154.488  41.869  1.00  0.00           C
ATOM   2246  C4B DPP   183      13.452 153.438  45.019  1.00  0.00           C
ATOM   2247  NC3 DPP   184     152.202 213.738  19.319  1.00  0.00           N
ATOM   2248  PO4 DPP   184     152.102 212.838  23.269  1.00  0.00           P
ATOM   2249  GL1 DPP   184     149.302 211.138  26.669  1.00  0.00            
ATOM   2250  GL2 DPP   184     149.152 207.438  26.269  1.00  0.00            
ATOM   2251  C1A DPP   184     149.702 212.238  31.419  1.00  0.00           C
ATOM   2252  C2A DPP   184     148.902 212.488  34.219  1.00  0.00           C
ATOM   2253  C3A DPP   184     148.602 211.638  37.919  1.00  0.00           C
ATOM   2254  C4A DPP   184     147.552 212.088  42.319  1.00  0.00           C
ATOM   2255  C1B DPP   184     148.852 207.088  30.469  1.00  0.00           C
ATOM   2256  C2B DPP   184     149.152 207.438  34.969  1.00  0.00           C
ATOM   2257  C3B DPP   184     148.652 206.588  38.969  1.00  0.00           C
ATOM   2258  C4B DPP   184     148.152 202.688  42.319  1.00  0.00           C
ATOM   2259  NC3 DPP   185      43.202 116.488  70.469  1.00  0.00           N
ATOM   2260  PO4 DPP   185      39.702 115.488  70.269  1.00  0.00           P
ATOM   2261  GL1 DPP   185      36.952 114.188  66.369  1.00  0.00            
ATOM   2262  GL2 DPP   185      35.952 115.638  63.569  1.00  0.00            
ATOM   2263  C1A DPP   185      39.352 111.938  62.269  1.00  0.00           C
ATOM   2264  C2A DPP   185      39.002 111.188  56.969  1.00  0.00           C
ATOM   2265  C3A DPP   185      40.152 109.688  52.419  1.00  0.00           C
ATOM   2266  C4A DPP   185      35.952 111.738  52.469  1.00  0.00           C
ATOM   2267  C1B DPP   185      36.052 115.838  59.319  1.00  0.00           C
ATOM   2268  C2B DPP   185      37.902 115.638  57.019  1.00  0.00           C
ATOM   2269  C3B DPP   185      40.252 114.588  53.069  1.00  0.00           C
ATOM   2270  C4B DPP   185      42.452 115.738  49.069  1.00  0.00           C
ATOM   2271  NC3 DPP   186     182.302 175.988  70.619  1.00  0.00           N
ATOM   2272  PO4 DPP   186     180.902 178.038  67.219  1.00  0.00           P
ATOM   2273  GL1 DPP   186     181.302 178.738  62.919  1.00  0.00            
ATOM   2274  GL2 DPP   186     179.652 180.888  60.469  1.00  0.00            
ATOM   2275  C1A DPP   186     184.802 179.238  59.519  1.00  0.00           C
ATOM   2276  C2A DPP   186     185.352 181.138  54.819  1.00  0.00           C
ATOM   2277  C3A DPP   186     188.802 179.288  52.619  1.00  0.00           C
ATOM   2278  C4A DPP   186     191.602 178.188  49.619  1.00  0.00           C
ATOM   2279  C1B DPP   186     180.752 180.288  56.569  1.00  0.00           C
ATOM   2280  C2B DPP   186     180.902 180.388  52.169  1.00  0.00           C
ATOM   2281  C3B DPP   186     183.852 178.138  49.469  1.00  0.00           C
ATOM   2282  C4B DPP   186     186.752 177.788  46.569  1.00  0.00           C
ATOM   2283  NC3 DPP   187     111.852  10.238  68.869  1.00  0.00           N
ATOM   2284  PO4 DPP   187     110.902  14.138  66.669  1.00  0.00           P
ATOM   2285  GL1 DPP   187     109.352  14.488  63.169  1.00  0.00            
ATOM   2286  GL2 DPP   187     111.252  12.988  61.619  1.00  0.00            
ATOM   2287  C1A DPP   187     106.652  16.488  61.469  1.00  0.00           C
ATOM   2288  C2A DPP   187     106.802  18.338  57.569  1.00  0.00           C
ATOM   2289  C3A DPP   187     106.952  17.988  52.769  1.00  0.00           C
ATOM   2290  C4A DPP   187     104.252  17.788  48.819  1.00  0.00           C
ATOM   2291  C1B DPP   187     110.252  14.238  57.319  1.00  0.00           C
ATOM   2292  C2B DPP   187     110.352  14.538  54.169  1.00  0.00           C
ATOM   2293  C3B DPP   187     112.152  14.538  50.069  1.00  0.00           C
ATOM   2294  C4B DPP   187     113.802  14.738  45.269  1.00  0.00           C
ATOM   2295  NC3 DPP   188      20.452 135.188  67.869  1.00  0.00           N
ATOM   2296  PO4 DPP   188      19.902 131.238  65.919  1.00  0.00           P
ATOM   2297  GL1 DPP   188      17.852 132.838  61.869  1.00  0.00            
ATOM   2298  GL2 DPP   188      17.852 129.538  59.919  1.00  0.00            
ATOM   2299  C1A DPP   188      19.102 135.388  58.769  1.00  0.00           C
ATOM   2300  C2A DPP   188      19.652 135.338  54.169  1.00  0.00           C
ATOM   2301  C3A DPP   188      20.152 138.538  50.069  1.00  0.00           C
ATOM   2302  C4A DPP   188      17.452 137.488  46.719  1.00  0.00           C
ATOM   2303  C1B DPP   188      16.952 130.738  56.919  1.00  0.00           C
ATOM   2304  C2B DPP   188      16.652 131.338  52.719  1.00  0.00           C
ATOM   2305  C3B DPP   188      14.352 132.188  48.869  1.00  0.00           C
ATOM   2306  C4B DPP   188      12.452 132.288  45.169  1.00  0.00           C
ATOM   2307  NC3 DPP   189     123.252  42.538  74.469  1.00  0.00           N
ATOM   2308  PO4 DPP   189     127.402  42.038  71.769  1.00  0.00           P
ATOM   2309  GL1 DPP   189     127.452  43.838  68.719  1.00  0.00            
ATOM   2310  GL2 DPP   189     130.652  43.688  67.369  1.00  0.00            
ATOM   2311  C1A DPP   189     124.302  43.088  65.119  1.00  0.00           C
ATOM   2312  C2A DPP   189     123.102  45.638  62.219  1.00  0.00           C
ATOM   2313  C3A DPP   189     120.802  47.438  59.169  1.00  0.00           C
ATOM   2314  C4A DPP   189     119.602  50.438  56.119  1.00  0.00           C
ATOM   2315  C1B DPP   189     129.002  44.688  63.619  1.00  0.00           C
ATOM   2316  C2B DPP   189     127.602  46.038  59.569  1.00  0.00           C
ATOM   2317  C3B DPP   189     125.952  45.138  55.969  1.00  0.00           C
ATOM   2318  C4B DPP   189     125.002  45.338  51.469  1.00  0.00           C
ATOM   2319  NC3 DPP   190     123.752  59.738  71.319  1.00  0.00           N
ATOM   2320  PO4 DPP   190     125.902  63.438  72.419  1.00  0.00           P
ATOM   2321  GL1 DPP   190     125.402  63.788  67.919  1.00  0.00            
ATOM   2322  GL2 DPP   190     125.002  66.638  65.819  1.00  0.00            
ATOM   2323  C1A DPP   190     121.052  63.788  65.419  1.00  0.00           C
ATOM   2324  C2A DPP   190     120.702  64.938  60.819  1.00  0.00           C
ATOM   2325  C3A DPP   190     120.202  64.638  56.419  1.00  0.00           C
ATOM   2326  C4A DPP   190     120.502  67.988  52.669  1.00  0.00           C
ATOM   2327  C1B DPP   190     124.902  67.038  62.569  1.00  0.00           C
ATOM   2328  C2B DPP   190     126.602  69.638  58.919  1.00  0.00           C
ATOM   2329  C3B DPP   190     128.702  70.338  54.769  1.00  0.00           C
ATOM   2330  C4B DPP   190     132.302  73.038  53.519  1.00  0.00           C
ATOM   2331  NC3 DPP   191     165.102  40.688  72.919  1.00  0.00           N
ATOM   2332  PO4 DPP   191     169.152  41.038  70.519  1.00  0.00           P
ATOM   2333  GL1 DPP   191     167.102  42.988  67.269  1.00  0.00            
ATOM   2334  GL2 DPP   191     167.652  45.288  66.569  1.00  0.00            
ATOM   2335  C1A DPP   191     167.402  43.088  62.519  1.00  0.00           C
ATOM   2336  C2A DPP   191     164.952  43.488  58.469  1.00  0.00           C
ATOM   2337  C3A DPP   191     163.002  41.388  54.919  1.00  0.00           C
ATOM   2338  C4A DPP   191     161.252  41.388  51.169  1.00  0.00           C
ATOM   2339  C1B DPP   191     168.852  48.138  63.619  1.00  0.00           C
ATOM   2340  C2B DPP   191     169.602  50.538  58.869  1.00  0.00           C
ATOM   2341  C3B DPP   191     170.902  49.788  54.769  1.00  0.00           C
ATOM   2342  C4B DPP   191     173.352  50.888  51.869  1.00  0.00           C
ATOM   2343  NC3 DPP   192     157.352 178.638  25.169  1.00  0.00           N
ATOM   2344  PO4 DPP   192     157.852 182.088  26.769  1.00  0.00           P
ATOM   2345  GL1 DPP   192     159.202 184.688  30.519  1.00  0.00            
ATOM   2346  GL2 DPP   192     157.602 188.138  31.019  1.00  0.00            
ATOM   2347  C1A DPP   192     161.752 185.338  35.169  1.00  0.00           C
ATOM   2348  C2A DPP   192     161.852 185.988  39.069  1.00  0.00           C
ATOM   2349  C3A DPP   192     160.602 186.888  43.019  1.00  0.00           C
ATOM   2350  C4A DPP   192     159.202 185.438  46.919  1.00  0.00           C
ATOM   2351  C1B DPP   192     158.402 189.138  35.369  1.00  0.00           C
ATOM   2352  C2B DPP   192     158.752 190.088  39.419  1.00  0.00           C
ATOM   2353  C3B DPP   192     158.402 191.288  43.769  1.00  0.00           C
ATOM   2354  C4B DPP   192     156.452 190.338  47.119  1.00  0.00           C
ATOM   2355  NC3 DPP   193      98.352  96.788  35.119  1.00  0.00           N
ATOM   2356  PO4 DPP   193      95.152  93.188  35.519  1.00  0.00           P
ATOM   2357  GL1 DPP   193      91.202  95.238  38.569  1.00  0.00            
ATOM   2358  GL2 DPP   193      89.602  92.238  37.619  1.00  0.00            
ATOM   2359  C1A DPP   193      89.002  97.988  38.819  1.00  0.00           C
ATOM   2360  C2A DPP   193      86.952  98.988  42.369  1.00  0.00           C
ATOM   2361  C3A DPP   193      85.602 100.438  46.219  1.00  0.00           C
ATOM   2362  C4A DPP   193      82.152 101.638  48.919  1.00  0.00           C
ATOM   2363  C1B DPP   193      92.402  90.838  41.469  1.00  0.00           C
ATOM   2364  C2B DPP   193      93.152  92.988  45.469  1.00  0.00           C
ATOM   2365  C3B DPP   193      93.202  95.588  48.069  1.00  0.00           C
ATOM   2366  C4B DPP   193      95.152  95.888  52.269  1.00  0.00           C
ATOM   2367  NC3 DPP   194      30.152  16.438  25.919  1.00  0.00           N
ATOM   2368  PO4 DPP   194      28.402  19.688  27.769  1.00  0.00           P
ATOM   2369  GL1 DPP   194      27.252  16.838  31.819  1.00  0.00            
ATOM   2370  GL2 DPP   194      27.102  20.488  33.269  1.00  0.00            
ATOM   2371  C1A DPP   194      26.852  14.888  36.469  1.00  0.00           C
ATOM   2372  C2A DPP   194      23.902  15.038  39.319  1.00  0.00           C
ATOM   2373  C3A DPP   194      22.352  15.288  43.569  1.00  0.00           C
ATOM   2374  C4A DPP   194      24.102  14.538  48.319  1.00  0.00           C
ATOM   2375  C1B DPP   194      24.052  19.838  35.919  1.00  0.00           C
ATOM   2376  C2B DPP   194      22.802  20.038  41.219  1.00  0.00           C
ATOM   2377  C3B DPP   194      22.102  19.838  45.469  1.00  0.00           C
ATOM   2378  C4B DPP   194      20.852  19.988  49.369  1.00  0.00           C
ATOM   2379  NC3 DPP   195     115.702 138.788  25.369  1.00  0.00           N
ATOM   2380  PO4 DPP   195     113.902 134.488  27.969  1.00  0.00           P
ATOM   2381  GL1 DPP   195     114.352 134.988  32.769  1.00  0.00            
ATOM   2382  GL2 DPP   195     112.052 133.888  34.869  1.00  0.00            
ATOM   2383  C1A DPP   195     114.202 137.988  36.269  1.00  0.00           C
ATOM   2384  C2A DPP   195     116.802 138.488  40.319  1.00  0.00           C
ATOM   2385  C3A DPP   195     120.102 136.688  40.819  1.00  0.00           C
ATOM   2386  C4A DPP   195     125.052 136.738  41.219  1.00  0.00           C
ATOM   2387  C1B DPP   195     112.652 134.088  38.869  1.00  0.00           C
ATOM   2388  C2B DPP   195     114.202 134.788  44.069  1.00  0.00           C
ATOM   2389  C3B DPP   195     117.302 135.838  45.169  1.00  0.00           C
ATOM   2390  C4B DPP   195     121.152 134.138  46.319  1.00  0.00           C
ATOM   2391  NC3 DPP   196      12.052 168.938  21.069  1.00  0.00           N
ATOM   2392  PO4 DPP   196       8.402 166.788  24.769  1.00  0.00           P
ATOM   2393  GL1 DPP   196      10.052 167.988  29.019  1.00  0.00            
ATOM   2394  GL2 DPP   196       9.252 170.688  29.119  1.00  0.00            
ATOM   2395  C1A DPP   196      10.402 168.138  34.569  1.00  0.00           C
ATOM   2396  C2A DPP   196      10.052 168.188  38.419  1.00  0.00           C
ATOM   2397  C3A DPP   196       9.052 165.188  41.419  1.00  0.00           C
ATOM   2398  C4A DPP   196       9.852 163.688  45.719  1.00  0.00           C
ATOM   2399  C1B DPP   196      11.652 172.588  33.019  1.00  0.00           C
ATOM   2400  C2B DPP   196      13.002 172.588  37.069  1.00  0.00           C
ATOM   2401  C3B DPP   196      15.702 173.038  39.469  1.00  0.00           C
ATOM   2402  C4B DPP   196      16.602 172.138  44.319  1.00  0.00           C
ATOM   2403  NC3 DPP   197     122.502  50.838  24.969  1.00  0.00           N
ATOM   2404  PO4 DPP   197     119.202  47.538  27.469  1.00  0.00           P
ATOM   2405  GL1 DPP   197     116.852  46.188  30.969  1.00  0.00            
ATOM   2406  GL2 DPP   197     114.402  44.038  29.719  1.00  0.00            
ATOM   2407  C1A DPP   197     116.202  42.488  34.719  1.00  0.00           C
ATOM   2408  C2A DPP   197     118.052  42.188  38.519  1.00  0.00           C
ATOM   2409  C3A DPP   197     119.252  43.388  42.569  1.00  0.00           C
ATOM   2410  C4A DPP   197     118.902  41.888  46.019  1.00  0.00           C
ATOM   2411  C1B DPP   197     112.052  41.938  32.569  1.00  0.00           C
ATOM   2412  C2B DPP   197     111.902  41.188  36.919  1.00  0.00           C
ATOM   2413  C3B DPP   197     113.852  40.488  41.169  1.00  0.00           C
ATOM   2414  C4B DPP   197     114.452  43.788  43.569  1.00  0.00           C
ATOM   2415  NC3 DPP   198      52.452 118.788  31.119  1.00  0.00           N
ATOM   2416  PO4 DPP   198      52.102 116.988  36.119  1.00  0.00           P
ATOM   2417  GL1 DPP   198      48.552 117.638  37.819  1.00  0.00            
ATOM   2418  GL2 DPP   198      45.752 115.538  36.469  1.00  0.00            
ATOM   2419  C1A DPP   198      46.452 116.338  41.419  1.00  0.00           C
ATOM   2420  C2A DPP   198      43.302 116.638  44.019  1.00  0.00           C
ATOM   2421  C3A DPP   198      40.302 115.888  41.419  1.00  0.00           C
ATOM   2422  C4A DPP   198      37.902 113.188  41.969  1.00  0.00           C
ATOM   2423  C1B DPP   198      44.102 112.988  39.469  1.00  0.00           C
ATOM   2424  C2B DPP   198      42.452 111.338  42.919  1.00  0.00           C
ATOM   2425  C3B DPP   198      39.402 112.988  46.269  1.00  0.00           C
ATOM   2426  C4B DPP   198      34.952 111.888  46.319  1.00  0.00           C
ATOM   2427  NC3 DPP   199     105.702 149.688  29.319  1.00  0.00           N
ATOM   2428  PO4 DPP   199     102.552 152.638  30.569  1.00  0.00           P
ATOM   2429  GL1 DPP   199     102.102 150.388  34.569  1.00  0.00            
ATOM   2430  GL2 DPP   199     103.302 148.238  34.269  1.00  0.00            
ATOM   2431  C1A DPP   199     103.702 150.438  39.069  1.00  0.00           C
ATOM   2432  C2A DPP   199     102.702 151.588  42.919  1.00  0.00           C
ATOM   2433  C3A DPP   199     101.602 151.938  47.169  1.00  0.00           C
ATOM   2434  C4A DPP   199      99.852 152.888  51.369  1.00  0.00           C
ATOM   2435  C1B DPP   199     107.502 148.938  35.419  1.00  0.00           C
ATOM   2436  C2B DPP   199     108.352 150.438  38.969  1.00  0.00           C
ATOM   2437  C3B DPP   199     107.552 149.088  42.269  1.00  0.00           C
ATOM   2438  C4B DPP   199     103.902 147.638  46.269  1.00  0.00           C
ATOM   2439  NC3 DPP   200     124.702 207.938  24.519  1.00  0.00           N
ATOM   2440  PO4 DPP   200     122.552 203.588  24.169  1.00  0.00           P
ATOM   2441  GL1 DPP   200     119.452 205.188  27.919  1.00  0.00            
ATOM   2442  GL2 DPP   200     117.102 201.938  26.569  1.00  0.00            
ATOM   2443  C1A DPP   200     117.852 204.038  31.869  1.00  0.00           C
ATOM   2444  C2A DPP   200     115.252 203.688  34.719  1.00  0.00           C
ATOM   2445  C3A DPP   200     113.402 205.588  38.669  1.00  0.00           C
ATOM   2446  C4A DPP   200     114.302 206.988  42.819  1.00  0.00           C
ATOM   2447  C1B DPP   200     113.652 203.538  29.119  1.00  0.00           C
ATOM   2448  C2B DPP   200     109.802 204.338  32.169  1.00  0.00           C
ATOM   2449  C3B DPP   200     110.002 203.238  35.669  1.00  0.00           C
ATOM   2450  C4B DPP   200     109.402 203.138  40.869  1.00  0.00           C
ATOM   2451  NC3 DPP   201      86.852 177.338  28.569  1.00  0.00           N
ATOM   2452  PO4 DPP   201      90.752 174.788  28.219  1.00  0.00           P
ATOM   2453  GL1 DPP   201      90.052 173.088  32.019  1.00  0.00            
ATOM   2454  GL2 DPP   201      87.202 172.338  33.269  1.00  0.00            
ATOM   2455  C1A DPP   201      92.052 172.588  35.969  1.00  0.00           C
ATOM   2456  C2A DPP   201      91.002 173.688  40.519  1.00  0.00           C
ATOM   2457  C3A DPP   201      91.652 175.838  44.319  1.00  0.00           C
ATOM   2458  C4A DPP   201      90.002 178.238  47.819  1.00  0.00           C
ATOM   2459  C1B DPP   201      86.252 173.288  37.619  1.00  0.00           C
ATOM   2460  C2B DPP   201      86.152 173.238  41.519  1.00  0.00           C
ATOM   2461  C3B DPP   201      86.402 175.938  46.119  1.00  0.00           C
ATOM   2462  C4B DPP   201      87.002 174.338  50.269  1.00  0.00           C
ATOM   2463  NC3 DPP   202     154.002  20.088  27.369  1.00  0.00           N
ATOM   2464  PO4 DPP   202     158.352  18.488  25.469  1.00  0.00           P
ATOM   2465  GL1 DPP   202     158.352  17.338  30.069  1.00  0.00            
ATOM   2466  GL2 DPP   202     161.852  15.588  29.819  1.00  0.00            
ATOM   2467  C1A DPP   202     159.752  15.638  34.369  1.00  0.00           C
ATOM   2468  C2A DPP   202     160.152  15.188  37.769  1.00  0.00           C
ATOM   2469  C3A DPP   202     161.352  14.788  41.519  1.00  0.00           C
ATOM   2470  C4A DPP   202     163.102  15.738  45.419  1.00  0.00           C
ATOM   2471  C1B DPP   202     165.102  13.738  32.619  1.00  0.00           C
ATOM   2472  C2B DPP   202     165.802  13.538  36.719  1.00  0.00           C
ATOM   2473  C3B DPP   202     166.552  14.188  41.569  1.00  0.00           C
ATOM   2474  C4B DPP   202     167.952  12.688  46.019  1.00  0.00           C
ATOM   2475  NC3 DPP   203       2.102 130.338  24.569  1.00  0.00           N
ATOM   2476  PO4 DPP   203       1.252 126.238  27.569  1.00  0.00           P
ATOM   2477  GL1 DPP   203       0.602 125.838  32.769  1.00  0.00            
ATOM   2478  GL2 DPP   203      -3.098 125.788  32.069  1.00  0.00            
ATOM   2479  C1A DPP   203       2.202 124.938  36.919  1.00  0.00           C
ATOM   2480  C2A DPP   203       1.352 125.938  41.169  1.00  0.00           C
ATOM   2481  C3A DPP   203       3.252 127.688  44.819  1.00  0.00           C
ATOM   2482  C4A DPP   203       2.752 130.688  47.519  1.00  0.00           C
ATOM   2483  C1B DPP   203      -3.098 125.838  36.419  1.00  0.00           C
ATOM   2484  C2B DPP   203      -3.748 127.488  40.519  1.00  0.00           C
ATOM   2485  C3B DPP   203      -3.248 124.938  44.619  1.00  0.00           C
ATOM   2486  C4B DPP   203      -0.148 123.988  46.969  1.00  0.00           C
ATOM   2487  NC3 DPP   204     121.102 215.388  24.969  1.00  0.00           N
ATOM   2488  PO4 DPP   204     121.952 212.038  23.469  1.00  0.00           P
ATOM   2489  GL1 DPP   204     121.202 209.988  27.569  1.00  0.00            
ATOM   2490  GL2 DPP   204     123.402 211.188  28.969  1.00  0.00            
ATOM   2491  C1A DPP   204     119.402 208.538  31.519  1.00  0.00           C
ATOM   2492  C2A DPP   204     117.752 207.888  36.469  1.00  0.00           C
ATOM   2493  C3A DPP   204     118.302 208.788  39.969  1.00  0.00           C
ATOM   2494  C4A DPP   204     117.852 210.338  44.419  1.00  0.00           C
ATOM   2495  C1B DPP   204     123.602 211.238  33.519  1.00  0.00           C
ATOM   2496  C2B DPP   204     121.252 212.188  37.319  1.00  0.00           C
ATOM   2497  C3B DPP   204     120.252 212.938  40.919  1.00  0.00           C
ATOM   2498  C4B DPP   204     120.052 215.088  44.819  1.00  0.00           C
ATOM   2499  NC3 DPP   205     183.702 174.538  22.969  1.00  0.00           N
ATOM   2500  PO4 DPP   205     185.402 178.788  24.669  1.00  0.00           P
ATOM   2501  GL1 DPP   205     182.002 178.338  27.569  1.00  0.00            
ATOM   2502  GL2 DPP   205     182.952 181.138  29.769  1.00  0.00            
ATOM   2503  C1A DPP   205     181.152 177.438  32.419  1.00  0.00           C
ATOM   2504  C2A DPP   205     180.102 178.288  36.369  1.00  0.00           C
ATOM   2505  C3A DPP   205     179.352 175.888  41.019  1.00  0.00           C
ATOM   2506  C4A DPP   205     180.102 173.038  43.619  1.00  0.00           C
ATOM   2507  C1B DPP   205     184.202 182.938  31.519  1.00  0.00           C
ATOM   2508  C2B DPP   205     185.352 183.338  36.469  1.00  0.00           C
ATOM   2509  C3B DPP   205     186.352 184.688  41.219  1.00  0.00           C
ATOM   2510  C4B DPP   205     185.202 184.888  45.619  1.00  0.00           C
ATOM   2511  NC3 DPP   206      96.752 182.538  20.619  1.00  0.00           N
ATOM   2512  PO4 DPP   206      95.652 180.888  25.319  1.00  0.00           P
ATOM   2513  GL1 DPP   206      97.602 179.038  29.669  1.00  0.00            
ATOM   2514  GL2 DPP   206      94.902 177.288  31.519  1.00  0.00            
ATOM   2515  C1A DPP   206      99.202 178.938  33.869  1.00  0.00           C
ATOM   2516  C2A DPP   206      98.352 179.438  38.319  1.00  0.00           C
ATOM   2517  C3A DPP   206      99.652 180.738  42.869  1.00  0.00           C
ATOM   2518  C4A DPP   206     101.052 179.138  46.569  1.00  0.00           C
ATOM   2519  C1B DPP   206      94.252 178.338  35.469  1.00  0.00           C
ATOM   2520  C2B DPP   206      93.752 178.838  40.319  1.00  0.00           C
ATOM   2521  C3B DPP   206      92.952 181.388  43.719  1.00  0.00           C
ATOM   2522  C4B DPP   206      93.402 183.438  48.269  1.00  0.00           C
ATOM   2523  NC3 DPP   207      73.552  31.338  22.069  1.00  0.00           N
ATOM   2524  PO4 DPP   207      73.902  31.188  26.919  1.00  0.00           P
ATOM   2525  GL1 DPP   207      76.602  33.338  30.019  1.00  0.00            
ATOM   2526  GL2 DPP   207      76.002  31.388  31.669  1.00  0.00            
ATOM   2527  C1A DPP   207      76.602  35.238  34.119  1.00  0.00           C
ATOM   2528  C2A DPP   207      76.502  33.438  37.519  1.00  0.00           C
ATOM   2529  C3A DPP   207      75.602  33.488  41.919  1.00  0.00           C
ATOM   2530  C4A DPP   207      74.002  33.588  45.919  1.00  0.00           C
ATOM   2531  C1B DPP   207      71.502  32.138  35.319  1.00  0.00           C
ATOM   2532  C2B DPP   207      66.952  31.238  39.669  1.00  0.00           C
ATOM   2533  C3B DPP   207      64.252  29.738  42.469  1.00  0.00           C
ATOM   2534  C4B DPP   207      62.452  28.238  45.119  1.00  0.00           C
ATOM   2535  NC3 DPP   208     110.352 129.588  63.719  1.00  0.00           N
ATOM   2536  PO4 DPP   208     112.002 131.638  60.969  1.00  0.00           P
ATOM   2537  GL1 DPP   208     111.702 132.838  55.769  1.00  0.00            
ATOM   2538  GL2 DPP   208     110.202 129.738  55.119  1.00  0.00            
ATOM   2539  C1A DPP   208     111.702 134.438  51.919  1.00  0.00           C
ATOM   2540  C2A DPP   208     112.402 136.088  48.619  1.00  0.00           C
ATOM   2541  C3A DPP   208     109.302 133.938  45.869  1.00  0.00           C
ATOM   2542  C4A DPP   208     111.252 130.088  42.569  1.00  0.00           C
ATOM   2543  C1B DPP   208     113.352 129.138  52.219  1.00  0.00           C
ATOM   2544  C2B DPP   208     117.852 128.438  53.319  1.00  0.00           C
ATOM   2545  C3B DPP   208     121.302 130.988  53.219  1.00  0.00           C
ATOM   2546  C4B DPP   208     124.152 132.988  49.919  1.00  0.00           C
ATOM   2547  NC3 DPP   209     190.752 168.638  66.719  1.00  0.00           N
ATOM   2548  PO4 DPP   209     194.852 167.488  68.769  1.00  0.00           P
ATOM   2549  GL1 DPP   209     195.852 168.938  64.369  1.00  0.00            
ATOM   2550  GL2 DPP   209     198.002 166.938  62.219  1.00  0.00            
ATOM   2551  C1A DPP   209     196.352 171.338  60.219  1.00  0.00           C
ATOM   2552  C2A DPP   209     197.002 171.788  55.719  1.00  0.00           C
ATOM   2553  C3A DPP   209     199.202 172.688  52.219  1.00  0.00           C
ATOM   2554  C4A DPP   209     202.852 171.738  50.219  1.00  0.00           C
ATOM   2555  C1B DPP   209     199.752 167.938  58.419  1.00  0.00           C
ATOM   2556  C2B DPP   209     202.802 166.988  54.319  1.00  0.00           C
ATOM   2557  C3B DPP   209     203.152 165.688  50.219  1.00  0.00           C
ATOM   2558  C4B DPP   209     204.452 162.188  47.719  1.00  0.00           C
ATOM   2559  NC3 DPP   210      92.302 209.388  69.419  1.00  0.00           N
ATOM   2560  PO4 DPP   210      94.702 210.288  66.919  1.00  0.00           P
ATOM   2561  GL1 DPP   210      92.252 210.638  63.319  1.00  0.00            
ATOM   2562  GL2 DPP   210      92.152 208.288  61.319  1.00  0.00            
ATOM   2563  C1A DPP   210      89.702 213.238  59.869  1.00  0.00           C
ATOM   2564  C2A DPP   210      91.102 215.238  56.469  1.00  0.00           C
ATOM   2565  C3A DPP   210      91.702 215.338  51.419  1.00  0.00           C
ATOM   2566  C4A DPP   210      93.452 214.738  47.769  1.00  0.00           C
ATOM   2567  C1B DPP   210      91.152 208.088  57.369  1.00  0.00           C
ATOM   2568  C2B DPP   210      91.252 209.088  52.119  1.00  0.00           C
ATOM   2569  C3B DPP   210      92.452 210.488  48.719  1.00  0.00           C
ATOM   2570  C4B DPP   210      92.152 212.588  43.569  1.00  0.00           C
ATOM   2571  NC3 DPP   211     178.802 211.388  66.819  1.00  0.00           N
ATOM   2572  PO4 DPP   211     174.752 211.038  64.369  1.00  0.00           P
ATOM   2573  GL1 DPP   211     178.952 209.938  61.869  1.00  0.00            
ATOM   2574  GL2 DPP   211     182.152 210.238  60.519  1.00  0.00            
ATOM   2575  C1A DPP   211     178.302 211.188  58.219  1.00  0.00           C
ATOM   2576  C2A DPP   211     178.952 212.688  53.519  1.00  0.00           C
ATOM   2577  C3A DPP   211     178.252 214.938  50.119  1.00  0.00           C
ATOM   2578  C4A DPP   211     179.502 216.888  45.869  1.00  0.00           C
ATOM   2579  C1B DPP   211     182.252 208.438  56.019  1.00  0.00           C
ATOM   2580  C2B DPP   211     182.702 208.938  51.119  1.00  0.00           C
ATOM   2581  C3B DPP   211     181.902 211.338  47.869  1.00  0.00           C
ATOM   2582  C4B DPP   211     181.952 212.488  43.819  1.00  0.00           C
ATOM   2583  NC3 DPP   212      18.152 126.988  64.269  1.00  0.00           N
ATOM   2584  PO4 DPP   212      16.752 123.388  64.769  1.00  0.00           P
ATOM   2585  GL1 DPP   212      19.502 122.438  61.419  1.00  0.00            
ATOM   2586  GL2 DPP   212      21.102 125.338  59.819  1.00  0.00            
ATOM   2587  C1A DPP   212      18.902 121.138  57.069  1.00  0.00           C
ATOM   2588  C2A DPP   212      17.752 119.738  52.769  1.00  0.00           C
ATOM   2589  C3A DPP   212      19.052 116.388  50.619  1.00  0.00           C
ATOM   2590  C4A DPP   212      19.252 113.238  48.919  1.00  0.00           C
ATOM   2591  C1B DPP   212      21.352 125.088  55.719  1.00  0.00           C
ATOM   2592  C2B DPP   212      21.252 123.688  51.169  1.00  0.00           C
ATOM   2593  C3B DPP   212      19.702 121.338  48.069  1.00  0.00           C
ATOM   2594  C4B DPP   212      19.952 116.938  45.219  1.00  0.00           C
ATOM   2595  NC3 DPP   213      97.252 191.788  71.619  1.00  0.00           N
ATOM   2596  PO4 DPP   213      94.152 190.688  68.269  1.00  0.00           P
ATOM   2597  GL1 DPP   213      91.552 191.488  64.669  1.00  0.00            
ATOM   2598  GL2 DPP   213      92.102 195.038  64.369  1.00  0.00            
ATOM   2599  C1A DPP   213      89.202 189.638  60.719  1.00  0.00           C
ATOM   2600  C2A DPP   213      89.852 189.138  56.319  1.00  0.00           C
ATOM   2601  C3A DPP   213      90.202 187.838  51.219  1.00  0.00           C
ATOM   2602  C4A DPP   213      88.702 185.838  47.519  1.00  0.00           C
ATOM   2603  C1B DPP   213      90.502 194.288  60.519  1.00  0.00           C
ATOM   2604  C2B DPP   213      89.552 194.288  55.169  1.00  0.00           C
ATOM   2605  C3B DPP   213      90.002 194.538  50.919  1.00  0.00           C
ATOM   2606  C4B DPP   213      88.052 191.488  48.319  1.00  0.00           C
ATOM   2607  NC3 DPP   214     180.802 165.388  64.769  1.00  0.00           N
ATOM   2608  PO4 DPP   214     184.502 162.338  62.319  1.00  0.00           P
ATOM   2609  GL1 DPP   214     185.252 162.688  58.069  1.00  0.00            
ATOM   2610  GL2 DPP   214     182.002 161.088  57.619  1.00  0.00            
ATOM   2611  C1A DPP   214     184.002 165.138  55.219  1.00  0.00           C
ATOM   2612  C2A DPP   214     186.802 167.638  51.719  1.00  0.00           C
ATOM   2613  C3A DPP   214     189.402 169.338  48.419  1.00  0.00           C
ATOM   2614  C4A DPP   214     193.552 167.638  46.869  1.00  0.00           C
ATOM   2615  C1B DPP   214     185.302 157.838  56.619  1.00  0.00           C
ATOM   2616  C2B DPP   214     189.302 155.688  53.769  1.00  0.00           C
ATOM   2617  C3B DPP   214     188.852 151.088  51.919  1.00  0.00           C
ATOM   2618  C4B DPP   214     186.802 147.738  50.069  1.00  0.00           C
ATOM   2619  NC3 DPP   215      42.752 113.888  31.869  1.00  0.00           N
ATOM   2620  PO4 DPP   215      42.452 117.538  32.119  1.00  0.00           P
ATOM   2621  GL1 DPP   215      42.952 119.838  35.919  1.00  0.00            
ATOM   2622  GL2 DPP   215      39.252 119.538  36.769  1.00  0.00            
ATOM   2623  C1A DPP   215      45.402 122.638  39.619  1.00  0.00           C
ATOM   2624  C2A DPP   215      44.952 125.088  43.169  1.00  0.00           C
ATOM   2625  C3A DPP   215      43.952 127.288  46.919  1.00  0.00           C
ATOM   2626  C4A DPP   215      41.602 126.788  50.569  1.00  0.00           C
ATOM   2627  C1B DPP   215      35.602 120.788  36.519  1.00  0.00           C
ATOM   2628  C2B DPP   215      32.802 123.188  39.269  1.00  0.00           C
ATOM   2629  C3B DPP   215      33.152 122.538  43.519  1.00  0.00           C
ATOM   2630  C4B DPP   215      35.352 122.038  46.919  1.00  0.00           C
ATOM   2631  NC3 DPP   216     132.402 153.138  22.769  1.00  0.00           N
ATOM   2632  PO4 DPP   216     130.202 157.538  22.969  1.00  0.00           P
ATOM   2633  GL1 DPP   216     129.802 156.538  27.319  1.00  0.00            
ATOM   2634  GL2 DPP   216     127.602 154.738  28.669  1.00  0.00            
ATOM   2635  C1A DPP   216     131.102 156.838  31.319  1.00  0.00           C
ATOM   2636  C2A DPP   216     133.052 157.538  34.819  1.00  0.00           C
ATOM   2637  C3A DPP   216     133.902 158.788  38.569  1.00  0.00           C
ATOM   2638  C4A DPP   216     134.202 162.488  42.269  1.00  0.00           C
ATOM   2639  C1B DPP   216     125.502 155.338  32.969  1.00  0.00           C
ATOM   2640  C2B DPP   216     126.752 152.288  36.369  1.00  0.00           C
ATOM   2641  C3B DPP   216     125.902 151.838  41.119  1.00  0.00           C
ATOM   2642  C4B DPP   216     126.852 154.138  45.169  1.00  0.00           C
ATOM   2643  NC3 DPP   217     148.152 108.988  65.369  1.00  0.00           N
ATOM   2644  PO4 DPP   217     145.052 111.788  62.819  1.00  0.00           P
ATOM   2645  GL1 DPP   217     141.902 111.488  60.119  1.00  0.00            
ATOM   2646  GL2 DPP   217     138.052 109.388  59.919  1.00  0.00            
ATOM   2647  C1A DPP   217     141.102 111.688  55.519  1.00  0.00           C
ATOM   2648  C2A DPP   217     142.002 112.288  51.469  1.00  0.00           C
ATOM   2649  C3A DPP   217     141.852 110.388  47.169  1.00  0.00           C
ATOM   2650  C4A DPP   217     141.152 109.638  43.669  1.00  0.00           C
ATOM   2651  C1B DPP   217     136.302 111.888  57.369  1.00  0.00           C
ATOM   2652  C2B DPP   217     136.002 112.288  53.069  1.00  0.00           C
ATOM   2653  C3B DPP   217     136.852 113.188  48.719  1.00  0.00           C
ATOM   2654  C4B DPP   217     137.802 113.438  44.969  1.00  0.00           C
ATOM   2655  NC3 DPP   218     170.552 113.538  68.519  1.00  0.00           N
ATOM   2656  PO4 DPP   218     174.352 114.488  65.769  1.00  0.00           P
ATOM   2657  GL1 DPP   218     173.752 112.488  61.369  1.00  0.00            
ATOM   2658  GL2 DPP   218     175.052 108.788  60.169  1.00  0.00            
ATOM   2659  C1A DPP   218     171.502 112.938  57.469  1.00  0.00           C
ATOM   2660  C2A DPP   218     168.852 112.788  53.619  1.00  0.00           C
ATOM   2661  C3A DPP   218     167.752 111.588  49.769  1.00  0.00           C
ATOM   2662  C4A DPP   218     164.702 108.838  49.319  1.00  0.00           C
ATOM   2663  C1B DPP   218     174.902 104.788  59.119  1.00  0.00           C
ATOM   2664  C2B DPP   218     173.152 103.638  55.319  1.00  0.00           C
ATOM   2665  C3B DPP   218     170.552 102.438  52.069  1.00  0.00           C
ATOM   2666  C4B DPP   218     169.302 100.788  48.069  1.00  0.00           C
ATOM   2667  NC3 DPP   219     152.302  80.038  30.169  1.00  0.00           N
ATOM   2668  PO4 DPP   219     156.102  76.588  30.519  1.00  0.00           P
ATOM   2669  GL1 DPP   219     156.052  78.938  34.419  1.00  0.00            
ATOM   2670  GL2 DPP   219     158.752  77.838  35.419  1.00  0.00            
ATOM   2671  C1A DPP   219     154.352  80.088  39.019  1.00  0.00           C
ATOM   2672  C2A DPP   219     152.152  80.938  43.269  1.00  0.00           C
ATOM   2673  C3A DPP   219     149.902  82.288  46.119  1.00  0.00           C
ATOM   2674  C4A DPP   219     148.902  85.838  49.019  1.00  0.00           C
ATOM   2675  C1B DPP   219     159.702  78.888  39.919  1.00  0.00           C
ATOM   2676  C2B DPP   219     157.852  80.038  44.119  1.00  0.00           C
ATOM   2677  C3B DPP   219     159.952  80.738  47.369  1.00  0.00           C
ATOM   2678  C4B DPP   219     162.802  81.338  51.369  1.00  0.00           C
ATOM   2679  NC3 DPP   220     110.402 156.938  23.519  1.00  0.00           N
ATOM   2680  PO4 DPP   220     110.352 153.388  25.419  1.00  0.00           P
ATOM   2681  GL1 DPP   220     109.352 154.988  29.869  1.00  0.00            
ATOM   2682  GL2 DPP   220     110.852 152.338  30.969  1.00  0.00            
ATOM   2683  C1A DPP   220     110.652 156.138  34.319  1.00  0.00           C
ATOM   2684  C2A DPP   220     111.852 157.688  38.919  1.00  0.00           C
ATOM   2685  C3A DPP   220     110.902 158.738  43.269  1.00  0.00           C
ATOM   2686  C4A DPP   220     108.702 156.838  46.919  1.00  0.00           C
ATOM   2687  C1B DPP   220     112.352 151.938  35.619  1.00  0.00           C
ATOM   2688  C2B DPP   220     113.052 152.238  39.869  1.00  0.00           C
ATOM   2689  C3B DPP   220     109.952 152.888  44.269  1.00  0.00           C
ATOM   2690  C4B DPP   220     106.902 152.038  46.969  1.00  0.00           C
ATOM   2691  NC3 DPP   221      16.952 143.038  22.869  1.00  0.00           N
ATOM   2692  PO4 DPP   221      20.202 147.088  24.619  1.00  0.00           P
ATOM   2693  GL1 DPP   221      22.402 146.738  29.019  1.00  0.00            
ATOM   2694  GL2 DPP   221      19.752 148.038  30.869  1.00  0.00            
ATOM   2695  C1A DPP   221      23.102 145.638  32.969  1.00  0.00           C
ATOM   2696  C2A DPP   221      24.652 145.388  37.569  1.00  0.00           C
ATOM   2697  C3A DPP   221      27.102 144.238  41.519  1.00  0.00           C
ATOM   2698  C4A DPP   221      26.902 143.238  46.119  1.00  0.00           C
ATOM   2699  C1B DPP   221      18.352 145.288  33.719  1.00  0.00           C
ATOM   2700  C2B DPP   221      19.502 142.688  37.019  1.00  0.00           C
ATOM   2701  C3B DPP   221      17.552 138.838  39.669  1.00  0.00           C
ATOM   2702  C4B DPP   221      14.252 134.288  41.119  1.00  0.00           C
ATOM   2703  NC3 DPP   222      76.002 176.838  25.819  1.00  0.00           N
ATOM   2704  PO4 DPP   222      72.802 174.388  26.719  1.00  0.00           P
ATOM   2705  GL1 DPP   222      70.752 175.538  30.169  1.00  0.00            
ATOM   2706  GL2 DPP   222      70.852 172.688  32.219  1.00  0.00            
ATOM   2707  C1A DPP   222      72.152 179.188  32.519  1.00  0.00           C
ATOM   2708  C2A DPP   222      71.302 180.788  36.269  1.00  0.00           C
ATOM   2709  C3A DPP   222      71.852 180.338  40.919  1.00  0.00           C
ATOM   2710  C4A DPP   222      70.352 181.888  45.469  1.00  0.00           C
ATOM   2711  C1B DPP   222      72.602 174.588  34.819  1.00  0.00           C
ATOM   2712  C2B DPP   222      72.152 175.838  38.819  1.00  0.00           C
ATOM   2713  C3B DPP   222      73.152 176.388  43.419  1.00  0.00           C
ATOM   2714  C4B DPP   222      71.752 176.638  48.119  1.00  0.00           C
ATOM   2715  NC3 DPP   223       5.902 106.088  20.619  1.00  0.00           N
ATOM   2716  PO4 DPP   223       9.552 106.038  23.769  1.00  0.00           P
ATOM   2717  GL1 DPP   223      10.252 105.938  27.719  1.00  0.00            
ATOM   2718  GL2 DPP   223       9.152 103.638  30.069  1.00  0.00            
ATOM   2719  C1A DPP   223      12.802 107.538  30.919  1.00  0.00           C
ATOM   2720  C2A DPP   223      13.302 107.588  35.619  1.00  0.00           C
ATOM   2721  C3A DPP   223      14.352 106.288  39.819  1.00  0.00           C
ATOM   2722  C4A DPP   223      14.402 103.938  42.769  1.00  0.00           C
ATOM   2723  C1B DPP   223      10.002 103.938  33.819  1.00  0.00           C
ATOM   2724  C2B DPP   223       9.652 104.288  37.419  1.00  0.00           C
ATOM   2725  C3B DPP   223       9.152 106.138  40.919  1.00  0.00           C
ATOM   2726  C4B DPP   223       9.302 102.338  44.019  1.00  0.00           C
ATOM   2727  NC3 DPP   224     188.752 136.288  27.369  1.00  0.00           N
ATOM   2728  PO4 DPP   224     187.402 139.288  28.919  1.00  0.00           P
ATOM   2729  GL1 DPP   224     187.252 141.488  32.169  1.00  0.00            
ATOM   2730  GL2 DPP   224     184.502 140.188  33.469  1.00  0.00            
ATOM   2731  C1A DPP   224     186.552 143.138  37.119  1.00  0.00           C
ATOM   2732  C2A DPP   224     187.802 144.288  41.219  1.00  0.00           C
ATOM   2733  C3A DPP   224     186.702 145.238  45.819  1.00  0.00           C
ATOM   2734  C4A DPP   224     181.902 145.238  48.519  1.00  0.00           C
ATOM   2735  C1B DPP   224     182.702 139.238  38.319  1.00  0.00           C
ATOM   2736  C2B DPP   224     183.902 141.188  41.369  1.00  0.00           C
ATOM   2737  C3B DPP   224     182.602 140.888  45.669  1.00  0.00           C
ATOM   2738  C4B DPP   224     186.952 140.038  45.269  1.00  0.00           C
ATOM   2739  NC3 DPP   225     153.302  11.188  23.219  1.00  0.00           N
ATOM   2740  PO4 DPP   225     150.652  14.638  25.069  1.00  0.00           P
ATOM   2741  GL1 DPP   225     149.702  13.938  28.619  1.00  0.00            
ATOM   2742  GL2 DPP   225     148.002  14.738  30.819  1.00  0.00            
ATOM   2743  C1A DPP   225     150.252  12.688  34.169  1.00  0.00           C
ATOM   2744  C2A DPP   225     150.152  13.138  39.269  1.00  0.00           C
ATOM   2745  C3A DPP   225     152.002  12.488  43.119  1.00  0.00           C
ATOM   2746  C4A DPP   225     153.402   9.938  45.819  1.00  0.00           C
ATOM   2747  C1B DPP   225     146.102  14.638  35.769  1.00  0.00           C
ATOM   2748  C2B DPP   225     145.952  13.938  40.319  1.00  0.00           C
ATOM   2749  C3B DPP   225     146.952  13.788  44.319  1.00  0.00           C
ATOM   2750  C4B DPP   225     149.202  13.388  47.569  1.00  0.00           C
ATOM   2751  NC3 DPP   226      45.302 149.438  27.669  1.00  0.00           N
ATOM   2752  PO4 DPP   226      41.802 151.438  29.869  1.00  0.00           P
ATOM   2753  GL1 DPP   226      40.552 153.888  33.069  1.00  0.00            
ATOM   2754  GL2 DPP   226      37.252 155.288  31.969  1.00  0.00            
ATOM   2755  C1A DPP   226      41.102 153.888  36.419  1.00  0.00           C
ATOM   2756  C2A DPP   226      40.952 153.888  39.869  1.00  0.00           C
ATOM   2757  C3A DPP   226      40.152 153.038  43.569  1.00  0.00           C
ATOM   2758  C4A DPP   226      41.652 152.988  47.069  1.00  0.00           C
ATOM   2759  C1B DPP   226      34.402 155.538  35.069  1.00  0.00           C
ATOM   2760  C2B DPP   226      32.252 157.088  39.119  1.00  0.00           C
ATOM   2761  C3B DPP   226      31.002 158.188  43.669  1.00  0.00           C
ATOM   2762  C4B DPP   226      27.652 159.538  46.069  1.00  0.00           C
ATOM   2763  NC3 DPP   227      91.352 119.238  33.869  1.00  0.00           N
ATOM   2764  PO4 DPP   227      87.752 118.138  33.119  1.00  0.00           P
ATOM   2765  GL1 DPP   227      88.002 116.888  37.419  1.00  0.00            
ATOM   2766  GL2 DPP   227      88.102 112.888  38.669  1.00  0.00            
ATOM   2767  C1A DPP   227      84.702 118.738  40.719  1.00  0.00           C
ATOM   2768  C2A DPP   227      84.052 122.238  43.719  1.00  0.00           C
ATOM   2769  C3A DPP   227      82.852 126.738  43.119  1.00  0.00           C
ATOM   2770  C4A DPP   227      80.302 129.788  43.669  1.00  0.00           C
ATOM   2771  C1B DPP   227      87.202 114.838  42.619  1.00  0.00           C
ATOM   2772  C2B DPP   227      83.702 116.838  45.069  1.00  0.00           C
ATOM   2773  C3B DPP   227      83.052 120.538  48.219  1.00  0.00           C
ATOM   2774  C4B DPP   227      84.152 125.038  47.319  1.00  0.00           C
ATOM   2775  NC3 DPP   228     140.052 207.688  20.669  1.00  0.00           N
ATOM   2776  PO4 DPP   228     140.002 204.388  24.569  1.00  0.00           P
ATOM   2777  GL1 DPP   228     136.302 204.088  27.869  1.00  0.00            
ATOM   2778  GL2 DPP   228     133.802 206.338  27.769  1.00  0.00            
ATOM   2779  C1A DPP   228     135.902 203.838  32.869  1.00  0.00           C
ATOM   2780  C2A DPP   228     135.302 204.388  38.169  1.00  0.00           C
ATOM   2781  C3A DPP   228     132.852 204.888  42.919  1.00  0.00           C
ATOM   2782  C4A DPP   228     130.002 208.588  44.669  1.00  0.00           C
ATOM   2783  C1B DPP   228     131.452 206.138  31.919  1.00  0.00           C
ATOM   2784  C2B DPP   228     130.452 205.638  35.969  1.00  0.00           C
ATOM   2785  C3B DPP   228     128.802 206.138  39.369  1.00  0.00           C
ATOM   2786  C4B DPP   228     126.202 205.988  43.119  1.00  0.00           C
ATOM   2787  NC3 DPP   229      88.702  76.838  31.919  1.00  0.00           N
ATOM   2788  PO4 DPP   229      89.802  73.538  34.069  1.00  0.00           P
ATOM   2789  GL1 DPP   229      89.752  72.488  37.919  1.00  0.00            
ATOM   2790  GL2 DPP   229      91.252  69.138  39.569  1.00  0.00            
ATOM   2791  C1A DPP   229      88.402  73.088  41.469  1.00  0.00           C
ATOM   2792  C2A DPP   229      89.052  70.088  44.369  1.00  0.00           C
ATOM   2793  C3A DPP   229      89.802  66.138  46.169  1.00  0.00           C
ATOM   2794  C4A DPP   229      92.752  64.088  49.069  1.00  0.00           C
ATOM   2795  C1B DPP   229      93.302  66.438  42.019  1.00  0.00           C
ATOM   2796  C2B DPP   229      95.052  66.688  45.519  1.00  0.00           C
ATOM   2797  C3B DPP   229      96.202  67.738  49.569  1.00  0.00           C
ATOM   2798  C4B DPP   229      97.752  68.138  52.919  1.00  0.00           C
ATOM   2799  NC3 DPP   230      66.352  12.038  27.069  1.00  0.00           N
ATOM   2800  PO4 DPP   230      70.402  12.538  25.119  1.00  0.00           P
ATOM   2801  GL1 DPP   230      70.302   9.238  28.819  1.00  0.00            
ATOM   2802  GL2 DPP   230      72.002   6.688  31.269  1.00  0.00            
ATOM   2803  C1A DPP   230      68.102  10.038  32.619  1.00  0.00           C
ATOM   2804  C2A DPP   230      67.102   9.688  36.469  1.00  0.00           C
ATOM   2805  C3A DPP   230      66.302  10.988  40.219  1.00  0.00           C
ATOM   2806  C4A DPP   230      63.002  11.888  44.169  1.00  0.00           C
ATOM   2807  C1B DPP   230      72.852   9.638  34.719  1.00  0.00           C
ATOM   2808  C2B DPP   230      71.752   9.188  38.769  1.00  0.00           C
ATOM   2809  C3B DPP   230      70.752  10.288  42.269  1.00  0.00           C
ATOM   2810  C4B DPP   230      68.102  12.288  45.269  1.00  0.00           C
ATOM   2811  NC3 DPP   231      42.652 169.838  24.219  1.00  0.00           N
ATOM   2812  PO4 DPP   231      40.552 168.088  27.819  1.00  0.00           P
ATOM   2813  GL1 DPP   231      42.202 168.588  32.469  1.00  0.00            
ATOM   2814  GL2 DPP   231      40.602 167.638  34.669  1.00  0.00            
ATOM   2815  C1A DPP   231      45.102 170.338  35.219  1.00  0.00           C
ATOM   2816  C2A DPP   231      47.252 170.088  39.069  1.00  0.00           C
ATOM   2817  C3A DPP   231      46.652 170.938  43.419  1.00  0.00           C
ATOM   2818  C4A DPP   231      49.202 170.888  46.969  1.00  0.00           C
ATOM   2819  C1B DPP   231      39.002 169.338  38.519  1.00  0.00           C
ATOM   2820  C2B DPP   231      37.952 168.688  42.319  1.00  0.00           C
ATOM   2821  C3B DPP   231      38.202 169.888  47.219  1.00  0.00           C
ATOM   2822  C4B DPP   231      35.602 166.788  50.219  1.00  0.00           C
ATOM   2823  NC3 DPP   232     107.502 149.938  23.219  1.00  0.00           N
ATOM   2824  PO4 DPP   232     108.002 146.138  26.269  1.00  0.00           P
ATOM   2825  GL1 DPP   232     110.152 146.288  30.969  1.00  0.00            
ATOM   2826  GL2 DPP   232     113.002 146.888  30.119  1.00  0.00            
ATOM   2827  C1A DPP   232     111.602 146.688  35.219  1.00  0.00           C
ATOM   2828  C2A DPP   232     114.702 147.488  38.669  1.00  0.00           C
ATOM   2829  C3A DPP   232     117.402 150.338  41.419  1.00  0.00           C
ATOM   2830  C4A DPP   232     118.302 152.588  45.219  1.00  0.00           C
ATOM   2831  C1B DPP   232     115.452 150.238  32.219  1.00  0.00           C
ATOM   2832  C2B DPP   232     118.102 148.438  35.319  1.00  0.00           C
ATOM   2833  C3B DPP   232     120.752 145.088  35.519  1.00  0.00           C
ATOM   2834  C4B DPP   232     118.402 143.288  39.869  1.00  0.00           C
ATOM   2835  NC3 DPP   233     138.852 216.288  19.919  1.00  0.00           N
ATOM   2836  PO4 DPP   233     137.602 211.688  21.919  1.00  0.00           P
ATOM   2837  GL1 DPP   233     137.102 210.188  27.169  1.00  0.00            
ATOM   2838  GL2 DPP   233     139.052 208.638  27.919  1.00  0.00            
ATOM   2839  C1A DPP   233     135.052 209.588  31.519  1.00  0.00           C
ATOM   2840  C2A DPP   233     135.152 208.838  36.269  1.00  0.00           C
ATOM   2841  C3A DPP   233     133.202 208.988  39.469  1.00  0.00           C
ATOM   2842  C4A DPP   233     134.252 210.288  43.019  1.00  0.00           C
ATOM   2843  C1B DPP   233     139.702 206.638  32.019  1.00  0.00           C
ATOM   2844  C2B DPP   233     139.702 207.038  36.219  1.00  0.00           C
ATOM   2845  C3B DPP   233     138.752 207.138  40.869  1.00  0.00           C
ATOM   2846  C4B DPP   233     137.352 206.688  44.819  1.00  0.00           C
ATOM   2847  NC3 DPP   234      46.402 155.738  30.469  1.00  0.00           N
ATOM   2848  PO4 DPP   234      45.802 160.088  28.869  1.00  0.00           P
ATOM   2849  GL1 DPP   234      45.252 160.738  33.419  1.00  0.00            
ATOM   2850  GL2 DPP   234      44.202 157.938  35.319  1.00  0.00            
ATOM   2851  C1A DPP   234      47.852 160.838  37.319  1.00  0.00           C
ATOM   2852  C2A DPP   234      47.302 161.338  40.619  1.00  0.00           C
ATOM   2853  C3A DPP   234      46.852 161.638  44.969  1.00  0.00           C
ATOM   2854  C4A DPP   234      46.352 161.788  49.419  1.00  0.00           C
ATOM   2855  C1B DPP   234      44.802 157.038  39.219  1.00  0.00           C
ATOM   2856  C2B DPP   234      45.452 156.838  43.669  1.00  0.00           C
ATOM   2857  C3B DPP   234      48.052 157.438  48.269  1.00  0.00           C
ATOM   2858  C4B DPP   234      50.102 159.038  52.019  1.00  0.00           C
ATOM   2859  NC3 DPP   235     122.852   5.688  20.469  1.00  0.00           N
ATOM   2860  PO4 DPP   235     125.502   5.538  23.269  1.00  0.00           P
ATOM   2861  GL1 DPP   235     124.652   4.588  27.069  1.00  0.00            
ATOM   2862  GL2 DPP   235     127.102   6.988  28.719  1.00  0.00            
ATOM   2863  C1A DPP   235     125.352   2.688  30.869  1.00  0.00           C
ATOM   2864  C2A DPP   235     125.602   2.188  35.619  1.00  0.00           C
ATOM   2865  C3A DPP   235     125.252   1.388  39.569  1.00  0.00           C
ATOM   2866  C4A DPP   235     124.902   3.238  43.519  1.00  0.00           C
ATOM   2867  C1B DPP   235     126.852   7.238  31.819  1.00  0.00           C
ATOM   2868  C2B DPP   235     126.252   7.488  35.719  1.00  0.00           C
ATOM   2869  C3B DPP   235     125.102   6.338  39.869  1.00  0.00           C
ATOM   2870  C4B DPP   235     122.602   7.638  43.969  1.00  0.00           C
ATOM   2871  NC3 DPP   236      42.852 186.088  26.869  1.00  0.00           N
ATOM   2872  PO4 DPP   236      39.202 187.888  25.669  1.00  0.00           P
ATOM   2873  GL1 DPP   236      39.102 188.088  29.869  1.00  0.00            
ATOM   2874  GL2 DPP   236      41.802 190.638  29.419  1.00  0.00            
ATOM   2875  C1A DPP   236      40.552 188.038  33.919  1.00  0.00           C
ATOM   2876  C2A DPP   236      39.402 187.988  38.369  1.00  0.00           C
ATOM   2877  C3A DPP   236      37.202 188.288  42.319  1.00  0.00           C
ATOM   2878  C4A DPP   236      35.702 186.038  45.919  1.00  0.00           C
ATOM   2879  C1B DPP   236      41.802 193.188  33.319  1.00  0.00           C
ATOM   2880  C2B DPP   236      41.152 193.738  37.669  1.00  0.00           C
ATOM   2881  C3B DPP   236      38.302 193.688  41.719  1.00  0.00           C
ATOM   2882  C4B DPP   236      33.502 194.538  41.369  1.00  0.00           C
ATOM   2883  NC3 DPP   237     118.402 156.588  16.419  1.00  0.00           N
ATOM   2884  PO4 DPP   237     116.302 153.638  20.119  1.00  0.00           P
ATOM   2885  GL1 DPP   237     115.352 154.588  24.469  1.00  0.00            
ATOM   2886  GL2 DPP   237     118.402 154.638  26.019  1.00  0.00            
ATOM   2887  C1A DPP   237     114.852 156.438  28.869  1.00  0.00           C
ATOM   2888  C2A DPP   237     115.102 155.288  32.669  1.00  0.00           C
ATOM   2889  C3A DPP   237     117.052 153.188  36.369  1.00  0.00           C
ATOM   2890  C4A DPP   237     117.102 155.338  40.469  1.00  0.00           C
ATOM   2891  C1B DPP   237     119.252 153.588  30.769  1.00  0.00           C
ATOM   2892  C2B DPP   237     122.102 152.038  33.769  1.00  0.00           C
ATOM   2893  C3B DPP   237     122.952 149.338  37.819  1.00  0.00           C
ATOM   2894  C4B DPP   237     121.552 147.088  40.519  1.00  0.00           C
ATOM   2895  NC3 DPP   238     114.502   1.438  20.969  1.00  0.00           N
ATOM   2896  PO4 DPP   238     116.202   3.988  24.319  1.00  0.00           P
ATOM   2897  GL1 DPP   238     114.302   3.638  27.619  1.00  0.00            
ATOM   2898  GL2 DPP   238     115.152   6.788  28.769  1.00  0.00            
ATOM   2899  C1A DPP   238     113.902   2.688  32.069  1.00  0.00           C
ATOM   2900  C2A DPP   238     113.452   4.388  35.569  1.00  0.00           C
ATOM   2901  C3A DPP   238     112.502   3.438  39.319  1.00  0.00           C
ATOM   2902  C4A DPP   238     111.852   5.188  44.119  1.00  0.00           C
ATOM   2903  C1B DPP   238     112.302   8.038  32.169  1.00  0.00           C
ATOM   2904  C2B DPP   238     109.852   7.688  35.719  1.00  0.00           C
ATOM   2905  C3B DPP   238     109.002   6.788  40.369  1.00  0.00           C
ATOM   2906  C4B DPP   238     105.952   6.288  43.419  1.00  0.00           C
ATOM   2907  NC3 DPP   239     100.402  -0.262  26.069  1.00  0.00           N
ATOM   2908  PO4 DPP   239      97.802   2.538  24.419  1.00  0.00           P
ATOM   2909  GL1 DPP   239      97.402   3.888  28.519  1.00  0.00            
ATOM   2910  GL2 DPP   239     100.652   4.638  28.369  1.00  0.00            
ATOM   2911  C1A DPP   239      97.102   2.488  32.419  1.00  0.00           C
ATOM   2912  C2A DPP   239      94.852   0.588  35.219  1.00  0.00           C
ATOM   2913  C3A DPP   239      93.102   0.838  38.369  1.00  0.00           C
ATOM   2914  C4A DPP   239      93.502   4.088  40.619  1.00  0.00           C
ATOM   2915  C1B DPP   239     102.502   2.538  32.219  1.00  0.00           C
ATOM   2916  C2B DPP   239     103.152   1.538  35.919  1.00  0.00           C
ATOM   2917  C3B DPP   239     102.552   1.638  38.869  1.00  0.00           C
ATOM   2918  C4B DPP   239     102.452   0.938  42.969  1.00  0.00           C
ATOM   2919  NC3 DPP   240     112.102 188.238  24.469  1.00  0.00           N
ATOM   2920  PO4 DPP   240     113.852 183.438  25.869  1.00  0.00           P
ATOM   2921  GL1 DPP   240     112.602 185.838  30.519  1.00  0.00            
ATOM   2922  GL2 DPP   240     110.902 183.838  32.519  1.00  0.00            
ATOM   2923  C1A DPP   240     113.102 188.188  34.269  1.00  0.00           C
ATOM   2924  C2A DPP   240     114.402 189.838  38.569  1.00  0.00           C
ATOM   2925  C3A DPP   240     115.902 189.938  43.169  1.00  0.00           C
ATOM   2926  C4A DPP   240     115.102 193.688  46.119  1.00  0.00           C
ATOM   2927  C1B DPP   240     111.702 184.488  37.469  1.00  0.00           C
ATOM   2928  C2B DPP   240     113.852 184.238  41.069  1.00  0.00           C
ATOM   2929  C3B DPP   240     113.902 184.888  45.019  1.00  0.00           C
ATOM   2930  C4B DPP   240     113.002 182.638  49.419  1.00  0.00           C
ATOM   2931  NC3 DPP   241     155.602 174.088  22.019  1.00  0.00           N
ATOM   2932  PO4 DPP   241     153.102 172.538  23.669  1.00  0.00           P
ATOM   2933  GL1 DPP   241     152.102 170.438  27.469  1.00  0.00            
ATOM   2934  GL2 DPP   241     154.752 169.838  29.769  1.00  0.00            
ATOM   2935  C1A DPP   241     150.852 172.588  31.319  1.00  0.00           C
ATOM   2936  C2A DPP   241     151.502 174.188  35.419  1.00  0.00           C
ATOM   2937  C3A DPP   241     152.002 174.188  39.269  1.00  0.00           C
ATOM   2938  C4A DPP   241     152.552 175.188  42.169  1.00  0.00           C
ATOM   2939  C1B DPP   241     155.752 173.838  32.319  1.00  0.00           C
ATOM   2940  C2B DPP   241     156.302 174.788  36.569  1.00  0.00           C
ATOM   2941  C3B DPP   241     156.552 173.188  39.969  1.00  0.00           C
ATOM   2942  C4B DPP   241     157.002 176.188  42.719  1.00  0.00           C
ATOM   2943  NC3 DPP   242       3.652 151.288  22.469  1.00  0.00           N
ATOM   2944  PO4 DPP   242      -1.398 153.388  23.219  1.00  0.00           P
ATOM   2945  GL1 DPP   242       0.352 152.638  25.669  1.00  0.00            
ATOM   2946  GL2 DPP   242       0.602 155.388  28.019  1.00  0.00            
ATOM   2947  C1A DPP   242       1.252 149.788  28.469  1.00  0.00           C
ATOM   2948  C2A DPP   242       0.102 148.988  32.769  1.00  0.00           C
ATOM   2949  C3A DPP   242       1.152 149.588  36.719  1.00  0.00           C
ATOM   2950  C4A DPP   242       2.502 147.888  40.819  1.00  0.00           C
ATOM   2951  C1B DPP   242       1.552 153.538  32.369  1.00  0.00           C
ATOM   2952  C2B DPP   242       3.002 154.138  36.569  1.00  0.00           C
ATOM   2953  C3B DPP   242       2.602 153.788  40.919  1.00  0.00           C
ATOM   2954  C4B DPP   242       4.852 154.038  44.169  1.00  0.00           C
ATOM   2955  NC3 DPP   243      46.302 107.788  31.869  1.00  0.00           N
ATOM   2956  PO4 DPP   243      47.402 111.638  30.969  1.00  0.00           P
ATOM   2957  GL1 DPP   243      47.952 111.088  36.169  1.00  0.00            
ATOM   2958  GL2 DPP   243      50.052 112.438  37.869  1.00  0.00            
ATOM   2959  C1A DPP   243      45.852 108.638  38.569  1.00  0.00           C
ATOM   2960  C2A DPP   243      46.902 107.838  42.669  1.00  0.00           C
ATOM   2961  C3A DPP   243      47.052 106.738  46.769  1.00  0.00           C
ATOM   2962  C4A DPP   243      44.952 106.588  50.969  1.00  0.00           C
ATOM   2963  C1B DPP   243      49.852 112.288  41.169  1.00  0.00           C
ATOM   2964  C2B DPP   243      47.152 112.688  45.069  1.00  0.00           C
ATOM   2965  C3B DPP   243      47.102 115.988  48.469  1.00  0.00           C
ATOM   2966  C4B DPP   243      47.452 119.588  50.369  1.00  0.00           C
ATOM   2967  NC3 DPP   244      93.402 187.788  22.569  1.00  0.00           N
ATOM   2968  PO4 DPP   244      95.452 191.438  24.219  1.00  0.00           P
ATOM   2969  GL1 DPP   244      96.002 190.188  27.819  1.00  0.00            
ATOM   2970  GL2 DPP   244      94.802 187.438  29.319  1.00  0.00            
ATOM   2971  C1A DPP   244      97.852 189.688  32.119  1.00  0.00           C
ATOM   2972  C2A DPP   244      98.402 188.338  35.369  1.00  0.00           C
ATOM   2973  C3A DPP   244      98.202 188.138  39.619  1.00  0.00           C
ATOM   2974  C4A DPP   244     100.502 188.738  44.269  1.00  0.00           C
ATOM   2975  C1B DPP   244      93.452 187.238  33.419  1.00  0.00           C
ATOM   2976  C2B DPP   244      93.502 187.788  37.969  1.00  0.00           C
ATOM   2977  C3B DPP   244      93.902 188.488  42.519  1.00  0.00           C
ATOM   2978  C4B DPP   244      94.352 188.638  47.019  1.00  0.00           C
ATOM   2979  NC3 DPP   245      83.902 101.638  31.219  1.00  0.00           N
ATOM   2980  PO4 DPP   245      88.002 101.488  31.019  1.00  0.00           P
ATOM   2981  GL1 DPP   245      90.202 103.588  34.869  1.00  0.00            
ATOM   2982  GL2 DPP   245      92.152 104.438  36.169  1.00  0.00            
ATOM   2983  C1A DPP   245      87.802 103.538  39.269  1.00  0.00           C
ATOM   2984  C2A DPP   245      89.052 103.538  43.919  1.00  0.00           C
ATOM   2985  C3A DPP   245      87.752 104.938  47.619  1.00  0.00           C
ATOM   2986  C4A DPP   245      83.702 106.688  49.819  1.00  0.00           C
ATOM   2987  C1B DPP   245      92.052 106.038  40.469  1.00  0.00           C
ATOM   2988  C2B DPP   245      93.302 104.938  44.819  1.00  0.00           C
ATOM   2989  C3B DPP   245      93.702 106.338  48.719  1.00  0.00           C
ATOM   2990  C4B DPP   245      96.602 108.138  50.419  1.00  0.00           C
ATOM   2991  NC3 DPP   246      87.952  41.288  25.719  1.00  0.00           N
ATOM   2992  PO4 DPP   246      90.502  38.038  26.169  1.00  0.00           P
ATOM   2993  GL1 DPP   246      88.352  38.488  30.169  1.00  0.00            
ATOM   2994  GL2 DPP   246      89.352  40.238  31.319  1.00  0.00            
ATOM   2995  C1A DPP   246      88.002  36.788  34.519  1.00  0.00           C
ATOM   2996  C2A DPP   246      88.502  36.938  38.619  1.00  0.00           C
ATOM   2997  C3A DPP   246      88.502  36.688  43.019  1.00  0.00           C
ATOM   2998  C4A DPP   246      88.702  36.938  47.819  1.00  0.00           C
ATOM   2999  C1B DPP   246      91.802  39.888  35.919  1.00  0.00           C
ATOM   3000  C2B DPP   246      91.352  41.038  40.519  1.00  0.00           C
ATOM   3001  C3B DPP   246      90.452  41.938  44.819  1.00  0.00           C
ATOM   3002  C4B DPP   246      88.002  42.788  48.469  1.00  0.00           C
ATOM   3003  NC3 DPP   247      70.802 168.988  28.969  1.00  0.00           N
ATOM   3004  PO4 DPP   247      75.302 170.138  27.719  1.00  0.00           P
ATOM   3005  GL1 DPP   247      75.152 170.738  31.519  1.00  0.00            
ATOM   3006  GL2 DPP   247      73.452 168.538  33.569  1.00  0.00            
ATOM   3007  C1A DPP   247      77.202 172.838  35.569  1.00  0.00           C
ATOM   3008  C2A DPP   247      76.902 173.338  39.869  1.00  0.00           C
ATOM   3009  C3A DPP   247      77.802 173.438  43.619  1.00  0.00           C
ATOM   3010  C4A DPP   247      77.402 174.738  47.969  1.00  0.00           C
ATOM   3011  C1B DPP   247      73.552 169.688  38.519  1.00  0.00           C
ATOM   3012  C2B DPP   247      73.602 170.288  42.519  1.00  0.00           C
ATOM   3013  C3B DPP   247      73.652 171.938  46.419  1.00  0.00           C
ATOM   3014  C4B DPP   247      75.702 170.788  50.669  1.00  0.00           C
ATOM   3015  NC3 DPP   248     157.902  47.988  25.569  1.00  0.00           N
ATOM   3016  PO4 DPP   248     159.502  47.038  30.019  1.00  0.00           P
ATOM   3017  GL1 DPP   248     158.202  45.938  33.619  1.00  0.00            
ATOM   3018  GL2 DPP   248     155.252  47.088  33.819  1.00  0.00            
ATOM   3019  C1A DPP   248     158.452  45.138  38.119  1.00  0.00           C
ATOM   3020  C2A DPP   248     158.102  44.938  42.019  1.00  0.00           C
ATOM   3021  C3A DPP   248     158.252  47.288  45.169  1.00  0.00           C
ATOM   3022  C4A DPP   248     155.152  49.538  46.269  1.00  0.00           C
ATOM   3023  C1B DPP   248     153.552  46.988  37.369  1.00  0.00           C
ATOM   3024  C2B DPP   248     153.952  48.538  39.969  1.00  0.00           C
ATOM   3025  C3B DPP   248     153.052  45.938  43.469  1.00  0.00           C
ATOM   3026  C4B DPP   248     152.452  45.638  48.119  1.00  0.00           C
ATOM   3027  NC3 DPP   249     145.852  73.138  28.619  1.00  0.00           N
ATOM   3028  PO4 DPP   249     150.002  73.438  29.119  1.00  0.00           P
ATOM   3029  GL1 DPP   249     150.302  74.038  32.819  1.00  0.00            
ATOM   3030  GL2 DPP   249     153.102  74.338  34.119  1.00  0.00            
ATOM   3031  C1A DPP   249     146.852  75.038  35.419  1.00  0.00           C
ATOM   3032  C2A DPP   249     145.902  74.538  39.119  1.00  0.00           C
ATOM   3033  C3A DPP   249     145.102  74.538  43.319  1.00  0.00           C
ATOM   3034  C4A DPP   249     146.802  73.788  47.569  1.00  0.00           C
ATOM   3035  C1B DPP   249     150.852  75.038  38.319  1.00  0.00           C
ATOM   3036  C2B DPP   249     151.652  75.988  42.369  1.00  0.00           C
ATOM   3037  C3B DPP   249     152.052  77.338  46.419  1.00  0.00           C
ATOM   3038  C4B DPP   249     154.602  80.488  48.169  1.00  0.00           C
ATOM   3039  NC3 DPP   250     184.602  62.488  23.669  1.00  0.00           N
ATOM   3040  PO4 DPP   250     183.052  64.488  27.519  1.00  0.00           P
ATOM   3041  GL1 DPP   250     180.552  66.038  31.819  1.00  0.00            
ATOM   3042  GL2 DPP   250     182.802  68.088  32.269  1.00  0.00            
ATOM   3043  C1A DPP   250     179.152  67.388  36.319  1.00  0.00           C
ATOM   3044  C2A DPP   250     176.802  69.788  40.269  1.00  0.00           C
ATOM   3045  C3A DPP   250     174.602  69.438  44.169  1.00  0.00           C
ATOM   3046  C4A DPP   250     174.502  70.188  48.969  1.00  0.00           C
ATOM   3047  C1B DPP   250     184.052  70.788  35.819  1.00  0.00           C
ATOM   3048  C2B DPP   250     185.702  71.288  39.369  1.00  0.00           C
ATOM   3049  C3B DPP   250     187.602  73.138  43.819  1.00  0.00           C
ATOM   3050  C4B DPP   250     188.902  76.688  46.069  1.00  0.00           C
ATOM   3051  NC3 DPP   251      83.302 182.938  24.769  1.00  0.00           N
ATOM   3052  PO4 DPP   251      83.702 185.538  23.069  1.00  0.00           P
ATOM   3053  GL1 DPP   251      84.502 188.538  26.119  1.00  0.00            
ATOM   3054  GL2 DPP   251      86.052 187.088  27.069  1.00  0.00            
ATOM   3055  C1A DPP   251      84.802 190.338  31.069  1.00  0.00           C
ATOM   3056  C2A DPP   251      83.902 191.938  35.419  1.00  0.00           C
ATOM   3057  C3A DPP   251      83.102 191.088  39.569  1.00  0.00           C
ATOM   3058  C4A DPP   251      85.002 190.738  44.119  1.00  0.00           C
ATOM   3059  C1B DPP   251      89.502 187.888  30.019  1.00  0.00           C
ATOM   3060  C2B DPP   251      89.102 189.238  33.869  1.00  0.00           C
ATOM   3061  C3B DPP   251      88.302 190.388  38.069  1.00  0.00           C
ATOM   3062  C4B DPP   251      89.552 190.588  42.969  1.00  0.00           C
ATOM   3063  NC3 DPP   252     112.352 103.988  31.469  1.00  0.00           N
ATOM   3064  PO4 DPP   252     109.152 106.188  32.719  1.00  0.00           P
ATOM   3065  GL1 DPP   252     109.602 108.588  35.919  1.00  0.00            
ATOM   3066  GL2 DPP   252     113.102 106.888  35.969  1.00  0.00            
ATOM   3067  C1A DPP   252     108.402 108.238  41.019  1.00  0.00           C
ATOM   3068  C2A DPP   252     108.602 111.688  44.219  1.00  0.00           C
ATOM   3069  C3A DPP   252     109.702 110.988  49.619  1.00  0.00           C
ATOM   3070  C4A DPP   252     112.302 109.538  53.769  1.00  0.00           C
ATOM   3071  C1B DPP   252     112.302 105.538  39.319  1.00  0.00           C
ATOM   3072  C2B DPP   252     111.902 106.188  43.869  1.00  0.00           C
ATOM   3073  C3B DPP   252     108.752 106.988  46.619  1.00  0.00           C
ATOM   3074  C4B DPP   252     104.602 109.838  47.969  1.00  0.00           C
ATOM   3075  NC3 DPP   253      81.502  31.938  21.469  1.00  0.00           N
ATOM   3076  PO4 DPP   253      84.352  32.138  25.269  1.00  0.00           P
ATOM   3077  GL1 DPP   253      84.252  31.088  29.269  1.00  0.00            
ATOM   3078  GL2 DPP   253      81.002  31.888  31.069  1.00  0.00            
ATOM   3079  C1A DPP   253      85.552  32.438  33.319  1.00  0.00           C
ATOM   3080  C2A DPP   253      86.702  32.238  37.819  1.00  0.00           C
ATOM   3081  C3A DPP   253      84.802  34.388  40.369  1.00  0.00           C
ATOM   3082  C4A DPP   253      83.502  35.638  44.469  1.00  0.00           C
ATOM   3083  C1B DPP   253      80.852  31.988  36.769  1.00  0.00           C
ATOM   3084  C2B DPP   253      80.002  31.738  40.569  1.00  0.00           C
ATOM   3085  C3B DPP   253      79.352  31.488  45.169  1.00  0.00           C
ATOM   3086  C4B DPP   253      82.752  31.538  47.819  1.00  0.00           C
ATOM   3087  NC3 DPP   254     206.452 155.188  26.119  1.00  0.00           N
ATOM   3088  PO4 DPP   254     203.752 157.038  28.569  1.00  0.00           P
ATOM   3089  GL1 DPP   254     203.852 160.688  29.719  1.00  0.00            
ATOM   3090  GL2 DPP   254     202.252 161.988  31.819  1.00  0.00            
ATOM   3091  C1A DPP   254     205.302 165.738  31.869  1.00  0.00           C
ATOM   3092  C2A DPP   254     207.102 167.138  34.869  1.00  0.00           C
ATOM   3093  C3A DPP   254     207.052 167.838  39.219  1.00  0.00           C
ATOM   3094  C4A DPP   254     209.652 167.138  42.319  1.00  0.00           C
ATOM   3095  C1B DPP   254     199.052 162.938  35.119  1.00  0.00           C
ATOM   3096  C2B DPP   254     196.802 160.338  38.119  1.00  0.00           C
ATOM   3097  C3B DPP   254     197.602 161.388  42.219  1.00  0.00           C
ATOM   3098  C4B DPP   254     195.552 159.338  45.819  1.00  0.00           C
ATOM   3099  NC3 DPP   255     117.902  72.738  33.019  1.00  0.00           N
ATOM   3100  PO4 DPP   255     120.302  69.538  30.969  1.00  0.00           P
ATOM   3101  GL1 DPP   255     119.852  66.438  33.769  1.00  0.00            
ATOM   3102  GL2 DPP   255     117.002  67.338  35.519  1.00  0.00            
ATOM   3103  C1A DPP   255     121.802  64.988  37.019  1.00  0.00           C
ATOM   3104  C2A DPP   255     122.052  62.588  40.669  1.00  0.00           C
ATOM   3105  C3A DPP   255     119.602  60.538  44.419  1.00  0.00           C
ATOM   3106  C4A DPP   255     119.552  59.738  48.069  1.00  0.00           C
ATOM   3107  C1B DPP   255     118.652  67.288  39.869  1.00  0.00           C
ATOM   3108  C2B DPP   255     119.202  66.038  43.819  1.00  0.00           C
ATOM   3109  C3B DPP   255     118.402  64.938  48.369  1.00  0.00           C
ATOM   3110  C4B DPP   255     120.252  62.988  51.969  1.00  0.00           C
ATOM   3111  NC3 DPP   256     210.252 176.088  27.069  1.00  0.00           N
ATOM   3112  PO4 DPP   256     205.802 174.088  25.319  1.00  0.00           P
ATOM   3113  GL1 DPP   256     207.752 172.438  29.169  1.00  0.00            
ATOM   3114  GL2 DPP   256     208.302 169.288  30.169  1.00  0.00            
ATOM   3115  C1A DPP   256     208.852 173.838  33.169  1.00  0.00           C
ATOM   3116  C2A DPP   256     208.252 172.638  37.519  1.00  0.00           C
ATOM   3117  C3A DPP   256     208.502 171.638  41.669  1.00  0.00           C
ATOM   3118  C4A DPP   256     207.052 169.988  46.019  1.00  0.00           C
ATOM   3119  C1B DPP   256     211.752 168.888  32.619  1.00  0.00           C
ATOM   3120  C2B DPP   256     211.502 168.288  37.319  1.00  0.00           C
ATOM   3121  C3B DPP   256     214.752 169.338  39.819  1.00  0.00           C
ATOM   3122  C4B DPP   256     218.202 171.488  41.269  1.00  0.00           C
ATOM   3123  NC3 DPP   257     100.902  75.138  32.669  1.00  0.00           N
ATOM   3124  PO4 DPP   257      96.702  75.188  34.719  1.00  0.00           P
ATOM   3125  GL1 DPP   257      95.902  77.338  39.169  1.00  0.00            
ATOM   3126  GL2 DPP   257      94.152  74.488  39.369  1.00  0.00            
ATOM   3127  C1A DPP   257      95.702  78.088  42.869  1.00  0.00           C
ATOM   3128  C2A DPP   257      94.352  77.038  47.519  1.00  0.00           C
ATOM   3129  C3A DPP   257      92.052  76.038  51.669  1.00  0.00           C
ATOM   3130  C4A DPP   257      89.152  73.988  53.869  1.00  0.00           C
ATOM   3131  C1B DPP   257      93.352  74.138  43.569  1.00  0.00           C
ATOM   3132  C2B DPP   257      93.402  71.638  46.919  1.00  0.00           C
ATOM   3133  C3B DPP   257      91.402  69.238  49.969  1.00  0.00           C
ATOM   3134  C4B DPP   257      92.952  66.388  53.369  1.00  0.00           C
ATOM   3135  NC3 DPP   258      93.302  88.588  35.219  1.00  0.00           N
ATOM   3136  PO4 DPP   258      98.852  87.788  35.219  1.00  0.00           P
ATOM   3137  GL1 DPP   258     100.352  90.488  38.419  1.00  0.00            
ATOM   3138  GL2 DPP   258      98.152  92.138  38.869  1.00  0.00            
ATOM   3139  C1A DPP   258     101.352  91.488  42.419  1.00  0.00           C
ATOM   3140  C2A DPP   258     101.902  90.488  46.569  1.00  0.00           C
ATOM   3141  C3A DPP   258     102.252  89.838  50.869  1.00  0.00           C
ATOM   3142  C4A DPP   258     104.102  90.488  55.169  1.00  0.00           C
ATOM   3143  C1B DPP   258      96.652  94.138  42.569  1.00  0.00           C
ATOM   3144  C2B DPP   258      97.902  93.888  46.769  1.00  0.00           C
ATOM   3145  C3B DPP   258      98.152  91.738  50.919  1.00  0.00           C
ATOM   3146  C4B DPP   258      98.402  87.738  53.969  1.00  0.00           C
ATOM   3147  NC3 DPP   259     106.752  51.738  22.519  1.00  0.00           N
ATOM   3148  PO4 DPP   259     105.552  53.188  26.869  1.00  0.00           P
ATOM   3149  GL1 DPP   259     107.402  50.788  30.369  1.00  0.00            
ATOM   3150  GL2 DPP   259     105.702  48.638  31.469  1.00  0.00            
ATOM   3151  C1A DPP   259     108.902  49.288  35.219  1.00  0.00           C
ATOM   3152  C2A DPP   259     110.502  49.188  39.369  1.00  0.00           C
ATOM   3153  C3A DPP   259     111.952  49.088  43.069  1.00  0.00           C
ATOM   3154  C4A DPP   259     111.402  47.288  47.269  1.00  0.00           C
ATOM   3155  C1B DPP   259     104.352  47.838  35.619  1.00  0.00           C
ATOM   3156  C2B DPP   259     106.202  47.688  40.969  1.00  0.00           C
ATOM   3157  C3B DPP   259     104.902  46.538  45.919  1.00  0.00           C
ATOM   3158  C4B DPP   259     106.352  47.938  50.119  1.00  0.00           C
ATOM   3159  NC3 DPP   260      19.152 124.488  22.169  1.00  0.00           N
ATOM   3160  PO4 DPP   260      16.002 121.038  22.469  1.00  0.00           P
ATOM   3161  GL1 DPP   260      15.352 122.638  26.919  1.00  0.00            
ATOM   3162  GL2 DPP   260      13.852 120.938  28.719  1.00  0.00            
ATOM   3163  C1A DPP   260      16.902 125.438  30.669  1.00  0.00           C
ATOM   3164  C2A DPP   260      18.652 125.538  35.819  1.00  0.00           C
ATOM   3165  C3A DPP   260      20.602 122.888  39.569  1.00  0.00           C
ATOM   3166  C4A DPP   260      19.902 122.188  43.369  1.00  0.00           C
ATOM   3167  C1B DPP   260      15.552 121.138  32.919  1.00  0.00           C
ATOM   3168  C2B DPP   260      16.352 121.338  36.769  1.00  0.00           C
ATOM   3169  C3B DPP   260      15.502 124.038  40.919  1.00  0.00           C
ATOM   3170  C4B DPP   260      14.152 127.888  43.469  1.00  0.00           C
ATOM   3171  NC3 DPP   261      77.352  96.738  33.219  1.00  0.00           N
ATOM   3172  PO4 DPP   261      78.902  92.688  34.419  1.00  0.00           P
ATOM   3173  GL1 DPP   261      80.952  91.538  38.669  1.00  0.00            
ATOM   3174  GL2 DPP   261      79.702  89.088  40.319  1.00  0.00            
ATOM   3175  C1A DPP   261      82.952  92.988  42.469  1.00  0.00           C
ATOM   3176  C2A DPP   261      83.152  92.138  46.219  1.00  0.00           C
ATOM   3177  C3A DPP   261      84.652  91.788  49.919  1.00  0.00           C
ATOM   3178  C4A DPP   261      87.502  89.488  52.319  1.00  0.00           C
ATOM   3179  C1B DPP   261      76.702  88.388  43.369  1.00  0.00           C
ATOM   3180  C2B DPP   261      75.752  89.038  47.419  1.00  0.00           C
ATOM   3181  C3B DPP   261      73.552  90.538  51.219  1.00  0.00           C
ATOM   3182  C4B DPP   261      72.302  91.938  54.869  1.00  0.00           C
ATOM   3183  NC3 DPP   262     186.352 163.238  25.069  1.00  0.00           N
ATOM   3184  PO4 DPP   262     183.552 160.388  24.169  1.00  0.00           P
ATOM   3185  GL1 DPP   262     183.502 161.038  29.019  1.00  0.00            
ATOM   3186  GL2 DPP   262     185.952 163.938  29.819  1.00  0.00            
ATOM   3187  C1A DPP   262     182.202 162.588  33.369  1.00  0.00           C
ATOM   3188  C2A DPP   262     182.702 162.388  38.519  1.00  0.00           C
ATOM   3189  C3A DPP   262     183.952 161.538  41.819  1.00  0.00           C
ATOM   3190  C4A DPP   262     185.152 159.288  46.519  1.00  0.00           C
ATOM   3191  C1B DPP   262     188.502 166.238  32.669  1.00  0.00           C
ATOM   3192  C2B DPP   262     188.202 166.138  36.519  1.00  0.00           C
ATOM   3193  C3B DPP   262     187.652 165.188  40.069  1.00  0.00           C
ATOM   3194  C4B DPP   262     185.902 166.138  43.819  1.00  0.00           C
ATOM   3195  NC3 DPP   263     197.302 148.238  24.369  1.00  0.00           N
ATOM   3196  PO4 DPP   263     199.502 144.488  25.719  1.00  0.00           P
ATOM   3197  GL1 DPP   263     201.952 147.338  27.669  1.00  0.00            
ATOM   3198  GL2 DPP   263     201.352 147.688  30.119  1.00  0.00            
ATOM   3199  C1A DPP   263     206.102 147.338  30.419  1.00  0.00           C
ATOM   3200  C2A DPP   263     207.402 145.988  34.569  1.00  0.00           C
ATOM   3201  C3A DPP   263     211.452 143.338  35.719  1.00  0.00           C
ATOM   3202  C4A DPP   263     210.302 140.288  39.369  1.00  0.00           C
ATOM   3203  C1B DPP   263     203.302 149.688  33.969  1.00  0.00           C
ATOM   3204  C2B DPP   263     204.502 149.538  39.219  1.00  0.00           C
ATOM   3205  C3B DPP   263     208.152 147.638  39.619  1.00  0.00           C
ATOM   3206  C4B DPP   263     210.102 144.538  41.669  1.00  0.00           C
ATOM   3207  NC3 DPP   264     132.402  67.638  30.219  1.00  0.00           N
ATOM   3208  PO4 DPP   264     130.252  70.838  29.519  1.00  0.00           P
ATOM   3209  GL1 DPP   264     128.602  69.288  33.169  1.00  0.00            
ATOM   3210  GL2 DPP   264     130.452  71.388  34.619  1.00  0.00            
ATOM   3211  C1A DPP   264     129.902  67.388  37.269  1.00  0.00           C
ATOM   3212  C2A DPP   264     131.652  64.988  40.919  1.00  0.00           C
ATOM   3213  C3A DPP   264     130.752  65.588  44.319  1.00  0.00           C
ATOM   3214  C4A DPP   264     128.052  66.238  47.219  1.00  0.00           C
ATOM   3215  C1B DPP   264     129.502  74.088  37.319  1.00  0.00           C
ATOM   3216  C2B DPP   264     127.852  74.588  40.819  1.00  0.00           C
ATOM   3217  C3B DPP   264     123.552  74.738  43.819  1.00  0.00           C
ATOM   3218  C4B DPP   264     121.652  78.238  45.619  1.00  0.00           C
ATOM   3219  NC3 DPP   265      60.402 203.288  22.819  1.00  0.00           N
ATOM   3220  PO4 DPP   265      64.502 199.638  24.119  1.00  0.00           P
ATOM   3221  GL1 DPP   265      65.302 196.188  28.319  1.00  0.00            
ATOM   3222  GL2 DPP   265      67.252 192.938  28.369  1.00  0.00            
ATOM   3223  C1A DPP   265      64.602 194.288  32.769  1.00  0.00           C
ATOM   3224  C2A DPP   265      65.302 193.888  37.169  1.00  0.00           C
ATOM   3225  C3A DPP   265      68.002 194.338  42.069  1.00  0.00           C
ATOM   3226  C4A DPP   265      72.402 196.788  43.969  1.00  0.00           C
ATOM   3227  C1B DPP   265      69.352 195.588  30.969  1.00  0.00           C
ATOM   3228  C2B DPP   265      69.102 196.238  35.469  1.00  0.00           C
ATOM   3229  C3B DPP   265      69.852 197.988  39.919  1.00  0.00           C
ATOM   3230  C4B DPP   265      68.652 202.438  41.519  1.00  0.00           C
ATOM   3231  NC3 DPP   266     137.202  83.238  28.369  1.00  0.00           N
ATOM   3232  PO4 DPP   266     134.302  79.988  29.569  1.00  0.00           P
ATOM   3233  GL1 DPP   266     134.052  80.388  33.919  1.00  0.00            
ATOM   3234  GL2 DPP   266     130.702  80.238  35.019  1.00  0.00            
ATOM   3235  C1A DPP   266     137.852  80.888  37.219  1.00  0.00           C
ATOM   3236  C2A DPP   266     136.802  80.238  41.319  1.00  0.00           C
ATOM   3237  C3A DPP   266     135.502  82.238  44.719  1.00  0.00           C
ATOM   3238  C4A DPP   266     137.802  84.838  47.069  1.00  0.00           C
ATOM   3239  C1B DPP   266     131.652  79.238  39.369  1.00  0.00           C
ATOM   3240  C2B DPP   266     130.502  78.188  44.669  1.00  0.00           C
ATOM   3241  C3B DPP   266     129.452  74.388  47.269  1.00  0.00           C
ATOM   3242  C4B DPP   266     130.502  70.188  49.569  1.00  0.00           C
ATOM   3243  NC3 DPP   267     144.802 197.488  19.169  1.00  0.00           N
ATOM   3244  PO4 DPP   267     143.552 196.688  23.619  1.00  0.00           P
ATOM   3245  GL1 DPP   267     141.902 197.238  27.469  1.00  0.00            
ATOM   3246  GL2 DPP   267     144.902 198.788  29.819  1.00  0.00            
ATOM   3247  C1A DPP   267     140.852 195.888  31.869  1.00  0.00           C
ATOM   3248  C2A DPP   267     140.152 195.838  35.869  1.00  0.00           C
ATOM   3249  C3A DPP   267     139.602 196.938  40.869  1.00  0.00           C
ATOM   3250  C4A DPP   267     139.602 197.688  45.369  1.00  0.00           C
ATOM   3251  C1B DPP   267     145.152 196.788  33.369  1.00  0.00           C
ATOM   3252  C2B DPP   267     144.652 197.938  38.019  1.00  0.00           C
ATOM   3253  C3B DPP   267     143.552 199.538  42.069  1.00  0.00           C
ATOM   3254  C4B DPP   267     144.602 201.038  45.569  1.00  0.00           C
ATOM   3255  NC3 DPP   268     170.802  17.688  27.869  1.00  0.00           N
ATOM   3256  PO4 DPP   268     166.552  19.038  26.719  1.00  0.00           P
ATOM   3257  GL1 DPP   268     167.402  18.338  31.819  1.00  0.00            
ATOM   3258  GL2 DPP   268     167.752  21.288  34.019  1.00  0.00            
ATOM   3259  C1A DPP   268     169.302  17.238  35.769  1.00  0.00           C
ATOM   3260  C2A DPP   268     169.852  18.188  40.569  1.00  0.00           C
ATOM   3261  C3A DPP   268     168.002  17.638  44.419  1.00  0.00           C
ATOM   3262  C4A DPP   268     166.402  19.988  47.619  1.00  0.00           C
ATOM   3263  C1B DPP   268     164.802  24.288  34.619  1.00  0.00           C
ATOM   3264  C2B DPP   268     160.902  24.888  36.969  1.00  0.00           C
ATOM   3265  C3B DPP   268     159.802  23.738  41.019  1.00  0.00           C
ATOM   3266  C4B DPP   268     159.102  25.138  45.569  1.00  0.00           C
ATOM   3267  NC3 DPP   269     134.902  74.738  28.619  1.00  0.00           N
ATOM   3268  PO4 DPP   269     138.602  74.038  30.519  1.00  0.00           P
ATOM   3269  GL1 DPP   269     136.252  75.838  34.019  1.00  0.00            
ATOM   3270  GL2 DPP   269     133.552  75.338  35.019  1.00  0.00            
ATOM   3271  C1A DPP   269     135.752  76.388  39.169  1.00  0.00           C
ATOM   3272  C2A DPP   269     134.552  75.388  43.419  1.00  0.00           C
ATOM   3273  C3A DPP   269     134.502  77.538  47.769  1.00  0.00           C
ATOM   3274  C4A DPP   269     134.902  82.238  49.719  1.00  0.00           C
ATOM   3275  C1B DPP   269     134.202  71.688  37.269  1.00  0.00           C
ATOM   3276  C2B DPP   269     132.152  70.088  40.369  1.00  0.00           C
ATOM   3277  C3B DPP   269     130.002  70.988  43.969  1.00  0.00           C
ATOM   3278  C4B DPP   269     126.652  70.888  46.369  1.00  0.00           C
ATOM   3279  NC3 DPP   270     129.052   1.888  21.119  1.00  0.00           N
ATOM   3280  PO4 DPP   270     129.702   3.188  25.419  1.00  0.00           P
ATOM   3281  GL1 DPP   270     130.902   3.338  29.369  1.00  0.00            
ATOM   3282  GL2 DPP   270     132.952   1.638  30.669  1.00  0.00            
ATOM   3283  C1A DPP   270     129.752   3.738  33.469  1.00  0.00           C
ATOM   3284  C2A DPP   270     129.352   3.838  37.669  1.00  0.00           C
ATOM   3285  C3A DPP   270     129.152   4.988  42.069  1.00  0.00           C
ATOM   3286  C4A DPP   270     128.102   8.138  44.069  1.00  0.00           C
ATOM   3287  C1B DPP   270     133.602   0.738  35.819  1.00  0.00           C
ATOM   3288  C2B DPP   270     133.002   1.638  40.119  1.00  0.00           C
ATOM   3289  C3B DPP   270     133.502   3.488  44.319  1.00  0.00           C
ATOM   3290  C4B DPP   270     129.902   4.138  46.919  1.00  0.00           C
ATOM   3291  NC3 DPP   271      63.702  19.488  28.019  1.00  0.00           N
ATOM   3292  PO4 DPP   271      66.952  21.038  28.269  1.00  0.00           P
ATOM   3293  GL1 DPP   271      66.852  21.038  31.719  1.00  0.00            
ATOM   3294  GL2 DPP   271      63.402  20.138  32.819  1.00  0.00            
ATOM   3295  C1A DPP   271      69.252  18.788  35.419  1.00  0.00           C
ATOM   3296  C2A DPP   271      68.402  18.638  38.619  1.00  0.00           C
ATOM   3297  C3A DPP   271      66.402  20.838  41.619  1.00  0.00           C
ATOM   3298  C4A DPP   271      63.202  23.738  41.369  1.00  0.00           C
ATOM   3299  C1B DPP   271      63.352  20.188  36.619  1.00  0.00           C
ATOM   3300  C2B DPP   271      61.602  18.888  40.969  1.00  0.00           C
ATOM   3301  C3B DPP   271      63.202  19.038  44.669  1.00  0.00           C
ATOM   3302  C4B DPP   271      64.402  15.838  47.769  1.00  0.00           C
ATOM   3303  NC3 DPP   272      54.852 148.088  26.769  1.00  0.00           N
ATOM   3304  PO4 DPP   272      49.952 148.538  28.919  1.00  0.00           P
ATOM   3305  GL1 DPP   272      48.652 151.338  33.069  1.00  0.00            
ATOM   3306  GL2 DPP   272      45.602 152.338  34.019  1.00  0.00            
ATOM   3307  C1A DPP   272      50.052 151.738  36.669  1.00  0.00           C
ATOM   3308  C2A DPP   272      50.002 150.788  41.219  1.00  0.00           C
ATOM   3309  C3A DPP   272      50.852 149.338  45.419  1.00  0.00           C
ATOM   3310  C4A DPP   272      52.302 148.288  48.469  1.00  0.00           C
ATOM   3311  C1B DPP   272      45.052 150.988  38.419  1.00  0.00           C
ATOM   3312  C2B DPP   272      44.852 151.038  42.569  1.00  0.00           C
ATOM   3313  C3B DPP   272      46.152 152.388  46.519  1.00  0.00           C
ATOM   3314  C4B DPP   272      44.452 153.638  51.219  1.00  0.00           C
ATOM   3315  NC3 DPP   273      29.302 176.438  24.569  1.00  0.00           N
ATOM   3316  PO4 DPP   273      28.402 172.638  24.469  1.00  0.00           P
ATOM   3317  GL1 DPP   273      30.502 172.288  28.219  1.00  0.00            
ATOM   3318  GL2 DPP   273      32.352 171.738  31.219  1.00  0.00            
ATOM   3319  C1A DPP   273      27.702 173.838  31.769  1.00  0.00           C
ATOM   3320  C2A DPP   273      27.602 174.688  36.419  1.00  0.00           C
ATOM   3321  C3A DPP   273      27.502 176.788  40.019  1.00  0.00           C
ATOM   3322  C4A DPP   273      27.652 177.338  44.469  1.00  0.00           C
ATOM   3323  C1B DPP   273      30.402 170.988  34.619  1.00  0.00           C
ATOM   3324  C2B DPP   273      29.652 170.488  38.419  1.00  0.00           C
ATOM   3325  C3B DPP   273      28.402 170.538  43.019  1.00  0.00           C
ATOM   3326  C4B DPP   273      26.102 172.438  45.519  1.00  0.00           C
ATOM   3327  NC3 DPP   274      41.402 145.238  28.269  1.00  0.00           N
ATOM   3328  PO4 DPP   274      46.252 144.638  27.219  1.00  0.00           P
ATOM   3329  GL1 DPP   274      46.702 145.988  31.769  1.00  0.00            
ATOM   3330  GL2 DPP   274      45.502 142.838  32.619  1.00  0.00            
ATOM   3331  C1A DPP   274      46.902 147.038  36.269  1.00  0.00           C
ATOM   3332  C2A DPP   274      46.702 146.488  40.419  1.00  0.00           C
ATOM   3333  C3A DPP   274      46.952 146.738  44.019  1.00  0.00           C
ATOM   3334  C4A DPP   274      47.152 147.738  47.919  1.00  0.00           C
ATOM   3335  C1B DPP   274      48.502 141.788  35.269  1.00  0.00           C
ATOM   3336  C2B DPP   274      49.452 142.388  39.469  1.00  0.00           C
ATOM   3337  C3B DPP   274      50.302 140.488  44.719  1.00  0.00           C
ATOM   3338  C4B DPP   274      54.352 139.788  46.169  1.00  0.00           C
ATOM   3339  NC3 DPP   275     166.502  58.438  35.519  1.00  0.00           N
ATOM   3340  PO4 DPP   275     166.502  53.788  33.819  1.00  0.00           P
ATOM   3341  GL1 DPP   275     169.602  53.388  38.069  1.00  0.00            
ATOM   3342  GL2 DPP   275     169.502  56.038  39.669  1.00  0.00            
ATOM   3343  C1A DPP   275     169.902  52.638  42.819  1.00  0.00           C
ATOM   3344  C2A DPP   275     169.852  55.288  48.219  1.00  0.00           C
ATOM   3345  C3A DPP   275     169.352  54.588  52.819  1.00  0.00           C
ATOM   3346  C4A DPP   275     166.802  55.238  56.119  1.00  0.00           C
ATOM   3347  C1B DPP   275     170.702  58.088  43.819  1.00  0.00           C
ATOM   3348  C2B DPP   275     170.852  60.088  47.569  1.00  0.00           C
ATOM   3349  C3B DPP   275     172.252  59.288  50.969  1.00  0.00           C
ATOM   3350  C4B DPP   275     173.952  56.088  53.119  1.00  0.00           C
ATOM   3351  NC3 DPP   276      45.352 197.688  22.769  1.00  0.00           N
ATOM   3352  PO4 DPP   276      40.802 199.488  23.019  1.00  0.00           P
ATOM   3353  GL1 DPP   276      40.852 199.738  26.869  1.00  0.00            
ATOM   3354  GL2 DPP   276      41.552 196.138  27.819  1.00  0.00            
ATOM   3355  C1A DPP   276      41.002 203.938  29.269  1.00  0.00           C
ATOM   3356  C2A DPP   276      42.752 201.988  33.419  1.00  0.00           C
ATOM   3357  C3A DPP   276      44.252 202.688  37.569  1.00  0.00           C
ATOM   3358  C4A DPP   276      43.252 204.738  40.969  1.00  0.00           C
ATOM   3359  C1B DPP   276      40.102 197.688  31.569  1.00  0.00           C
ATOM   3360  C2B DPP   276      40.602 197.788  34.819  1.00  0.00           C
ATOM   3361  C3B DPP   276      41.052 199.088  38.169  1.00  0.00           C
ATOM   3362  C4B DPP   276      42.002 197.838  42.119  1.00  0.00           C
ATOM   3363  NC3 DPP   277      55.452 171.488  24.219  1.00  0.00           N
ATOM   3364  PO4 DPP   277      51.202 174.738  23.669  1.00  0.00           P
ATOM   3365  GL1 DPP   277      52.752 175.138  28.269  1.00  0.00            
ATOM   3366  GL2 DPP   277      55.902 174.288  28.619  1.00  0.00            
ATOM   3367  C1A DPP   277      53.902 176.488  33.269  1.00  0.00           C
ATOM   3368  C2A DPP   277      53.752 177.038  37.969  1.00  0.00           C
ATOM   3369  C3A DPP   277      54.152 177.338  41.869  1.00  0.00           C
ATOM   3370  C4A DPP   277      54.552 178.938  46.169  1.00  0.00           C
ATOM   3371  C1B DPP   277      54.752 171.588  31.669  1.00  0.00           C
ATOM   3372  C2B DPP   277      53.552 171.738  35.219  1.00  0.00           C
ATOM   3373  C3B DPP   277      53.302 171.388  38.969  1.00  0.00           C
ATOM   3374  C4B DPP   277      52.402 170.688  43.519  1.00  0.00           C
ATOM   3375  NC3 DPP   278     141.252   8.888  25.919  1.00  0.00           N
ATOM   3376  PO4 DPP   278     145.402  12.088  26.219  1.00  0.00           P
ATOM   3377  GL1 DPP   278     145.602   9.488  29.269  1.00  0.00            
ATOM   3378  GL2 DPP   278     145.602   5.788  26.869  1.00  0.00            
ATOM   3379  C1A DPP   278     145.352   9.788  33.519  1.00  0.00           C
ATOM   3380  C2A DPP   278     147.102   9.088  38.269  1.00  0.00           C
ATOM   3381  C3A DPP   278     148.702   8.638  42.219  1.00  0.00           C
ATOM   3382  C4A DPP   278     148.052   8.688  45.769  1.00  0.00           C
ATOM   3383  C1B DPP   278     146.202   5.238  31.419  1.00  0.00           C
ATOM   3384  C2B DPP   278     147.552   4.388  35.819  1.00  0.00           C
ATOM   3385  C3B DPP   278     148.102   4.188  39.969  1.00  0.00           C
ATOM   3386  C4B DPP   278     147.352   4.538  44.369  1.00  0.00           C
ATOM   3387  NC3 DPP   279     180.952 149.288  27.369  1.00  0.00           N
ATOM   3388  PO4 DPP   279     183.052 152.688  26.019  1.00  0.00           P
ATOM   3389  GL1 DPP   279     184.852 152.288  29.569  1.00  0.00            
ATOM   3390  GL2 DPP   279     186.952 154.688  30.819  1.00  0.00            
ATOM   3391  C1A DPP   279     183.202 151.838  33.869  1.00  0.00           C
ATOM   3392  C2A DPP   279     183.752 152.938  38.069  1.00  0.00           C
ATOM   3393  C3A DPP   279     183.452 152.288  41.619  1.00  0.00           C
ATOM   3394  C4A DPP   279     184.602 154.438  44.219  1.00  0.00           C
ATOM   3395  C1B DPP   279     187.902 153.788  34.669  1.00  0.00           C
ATOM   3396  C2B DPP   279     188.302 153.988  38.169  1.00  0.00           C
ATOM   3397  C3B DPP   279     190.402 154.138  42.369  1.00  0.00           C
ATOM   3398  C4B DPP   279     189.202 156.038  46.519  1.00  0.00           C
ATOM   3399  NC3 DPP   280      81.652 164.638  29.569  1.00  0.00           N
ATOM   3400  PO4 DPP   280      85.902 165.338  30.119  1.00  0.00           P
ATOM   3401  GL1 DPP   280      85.402 164.538  34.169  1.00  0.00            
ATOM   3402  GL2 DPP   280      82.652 163.988  34.719  1.00  0.00            
ATOM   3403  C1A DPP   280      84.652 167.638  37.319  1.00  0.00           C
ATOM   3404  C2A DPP   280      84.602 168.338  41.219  1.00  0.00           C
ATOM   3405  C3A DPP   280      82.802 166.938  45.619  1.00  0.00           C
ATOM   3406  C4A DPP   280      80.552 165.388  50.669  1.00  0.00           C
ATOM   3407  C1B DPP   280      84.202 163.138  38.869  1.00  0.00           C
ATOM   3408  C2B DPP   280      83.252 162.038  42.969  1.00  0.00           C
ATOM   3409  C3B DPP   280      82.652 160.238  47.569  1.00  0.00           C
ATOM   3410  C4B DPP   280      82.802 157.738  49.819  1.00  0.00           C
ATOM   3411  NC3 DPP   281     166.302 165.538  24.119  1.00  0.00           N
ATOM   3412  PO4 DPP   281     166.002 170.538  23.669  1.00  0.00           P
ATOM   3413  GL1 DPP   281     164.352 169.338  27.569  1.00  0.00            
ATOM   3414  GL2 DPP   281     160.302 168.938  28.919  1.00  0.00            
ATOM   3415  C1A DPP   281     164.652 169.538  31.769  1.00  0.00           C
ATOM   3416  C2A DPP   281     163.802 171.088  36.469  1.00  0.00           C
ATOM   3417  C3A DPP   281     163.552 171.538  41.269  1.00  0.00           C
ATOM   3418  C4A DPP   281     161.602 169.988  44.069  1.00  0.00           C
ATOM   3419  C1B DPP   281     159.752 169.738  33.119  1.00  0.00           C
ATOM   3420  C2B DPP   281     158.802 169.538  37.069  1.00  0.00           C
ATOM   3421  C3B DPP   281     157.852 167.738  40.669  1.00  0.00           C
ATOM   3422  C4B DPP   281     156.202 167.238  44.369  1.00  0.00           C
ATOM   3423  NC3 DPP   282     160.052 148.388  24.669  1.00  0.00           N
ATOM   3424  PO4 DPP   282     158.752 152.538  27.319  1.00  0.00           P
ATOM   3425  GL1 DPP   282     159.852 155.838  30.169  1.00  0.00            
ATOM   3426  GL2 DPP   282     163.252 156.988  29.219  1.00  0.00            
ATOM   3427  C1A DPP   282     161.702 155.438  34.169  1.00  0.00           C
ATOM   3428  C2A DPP   282     161.102 155.238  38.169  1.00  0.00           C
ATOM   3429  C3A DPP   282     159.952 155.638  42.869  1.00  0.00           C
ATOM   3430  C4A DPP   282     157.702 155.488  46.719  1.00  0.00           C
ATOM   3431  C1B DPP   282     164.952 160.538  31.719  1.00  0.00           C
ATOM   3432  C2B DPP   282     168.202 158.838  34.119  1.00  0.00           C
ATOM   3433  C3B DPP   282     170.102 157.638  37.369  1.00  0.00           C
ATOM   3434  C4B DPP   282     170.052 156.088  41.069  1.00  0.00           C
ATOM   3435  NC3 DPP   283     140.752 168.488  22.919  1.00  0.00           N
ATOM   3436  PO4 DPP   283     136.652 170.138  24.869  1.00  0.00           P
ATOM   3437  GL1 DPP   283     137.652 171.638  29.519  1.00  0.00            
ATOM   3438  GL2 DPP   283     137.352 175.388  30.969  1.00  0.00            
ATOM   3439  C1A DPP   283     138.002 169.988  34.519  1.00  0.00           C
ATOM   3440  C2A DPP   283     137.552 169.238  38.719  1.00  0.00           C
ATOM   3441  C3A DPP   283     138.452 169.888  42.319  1.00  0.00           C
ATOM   3442  C4A DPP   283     139.002 170.788  46.819  1.00  0.00           C
ATOM   3443  C1B DPP   283     138.102 174.688  35.269  1.00  0.00           C
ATOM   3444  C2B DPP   283     137.152 174.238  40.119  1.00  0.00           C
ATOM   3445  C3B DPP   283     138.952 176.138  43.419  1.00  0.00           C
ATOM   3446  C4B DPP   283     139.752 175.788  47.219  1.00  0.00           C
ATOM   3447  NC3 DPP   284     122.052  22.038  27.069  1.00  0.00           N
ATOM   3448  PO4 DPP   284     123.752  27.038  28.269  1.00  0.00           P
ATOM   3449  GL1 DPP   284     125.652  25.238  31.119  1.00  0.00            
ATOM   3450  GL2 DPP   284     124.802  22.138  30.819  1.00  0.00            
ATOM   3451  C1A DPP   284     127.602  25.788  35.169  1.00  0.00           C
ATOM   3452  C2A DPP   284     125.502  25.438  38.669  1.00  0.00           C
ATOM   3453  C3A DPP   284     122.402  24.238  41.469  1.00  0.00           C
ATOM   3454  C4A DPP   284     124.102  21.838  44.369  1.00  0.00           C
ATOM   3455  C1B DPP   284     122.702  22.588  34.769  1.00  0.00           C
ATOM   3456  C2B DPP   284     122.352  20.338  38.119  1.00  0.00           C
ATOM   3457  C3B DPP   284     119.252  20.638  41.319  1.00  0.00           C
ATOM   3458  C4B DPP   284     116.202  18.738  44.269  1.00  0.00           C
ATOM   3459  NC3 DPP   285     103.602 204.088  22.969  1.00  0.00           N
ATOM   3460  PO4 DPP   285     107.252 200.838  23.469  1.00  0.00           P
ATOM   3461  GL1 DPP   285     108.702 198.738  26.569  1.00  0.00            
ATOM   3462  GL2 DPP   285     107.252 195.988  26.469  1.00  0.00            
ATOM   3463  C1A DPP   285     110.452 199.388  30.069  1.00  0.00           C
ATOM   3464  C2A DPP   285     112.652 198.288  33.919  1.00  0.00           C
ATOM   3465  C3A DPP   285     113.752 199.788  38.119  1.00  0.00           C
ATOM   3466  C4A DPP   285     113.352 202.238  43.269  1.00  0.00           C
ATOM   3467  C1B DPP   285     107.402 195.338  30.569  1.00  0.00           C
ATOM   3468  C2B DPP   285     107.202 194.488  35.669  1.00  0.00           C
ATOM   3469  C3B DPP   285     105.002 194.438  38.869  1.00  0.00           C
ATOM   3470  C4B DPP   285     102.302 194.088  43.669  1.00  0.00           C
ATOM   3471  NC3 DPP   286     149.202 191.738  25.469  1.00  0.00           N
ATOM   3472  PO4 DPP   286     152.452 194.538  24.419  1.00  0.00           P
ATOM   3473  GL1 DPP   286     152.802 194.138  28.969  1.00  0.00            
ATOM   3474  GL2 DPP   286     155.352 196.188  30.219  1.00  0.00            
ATOM   3475  C1A DPP   286     154.602 192.138  33.369  1.00  0.00           C
ATOM   3476  C2A DPP   286     154.502 195.088  36.519  1.00  0.00           C
ATOM   3477  C3A DPP   286     152.002 198.638  35.019  1.00  0.00           C
ATOM   3478  C4A DPP   286     149.952 196.988  31.719  1.00  0.00           C
ATOM   3479  C1B DPP   286     156.452 198.788  32.919  1.00  0.00           C
ATOM   3480  C2B DPP   286     157.602 199.138  37.069  1.00  0.00           C
ATOM   3481  C3B DPP   286     158.902 199.738  41.869  1.00  0.00           C
ATOM   3482  C4B DPP   286     158.552 201.788  46.019  1.00  0.00           C
ATOM   3483  NC3 DPP   287     125.702 171.388  24.619  1.00  0.00           N
ATOM   3484  PO4 DPP   287     123.652 174.638  26.119  1.00  0.00           P
ATOM   3485  GL1 DPP   287     125.902 175.338  29.819  1.00  0.00            
ATOM   3486  GL2 DPP   287     127.302 173.288  30.619  1.00  0.00            
ATOM   3487  C1A DPP   287     125.052 177.038  33.169  1.00  0.00           C
ATOM   3488  C2A DPP   287     123.802 177.788  37.019  1.00  0.00           C
ATOM   3489  C3A DPP   287     121.402 176.888  41.019  1.00  0.00           C
ATOM   3490  C4A DPP   287     119.002 176.538  44.869  1.00  0.00           C
ATOM   3491  C1B DPP   287     127.852 173.338  35.769  1.00  0.00           C
ATOM   3492  C2B DPP   287     126.002 174.338  39.669  1.00  0.00           C
ATOM   3493  C3B DPP   287     124.902 173.338  44.619  1.00  0.00           C
ATOM   3494  C4B DPP   287     127.052 168.938  47.169  1.00  0.00           C
ATOM   3495  NC3 DPP   288      78.102  28.188  28.869  1.00  0.00           N
ATOM   3496  PO4 DPP   288      77.152  24.388  28.019  1.00  0.00           P
ATOM   3497  GL1 DPP   288      79.352  23.588  31.569  1.00  0.00            
ATOM   3498  GL2 DPP   288      82.552  26.688  30.869  1.00  0.00            
ATOM   3499  C1A DPP   288      78.202  22.688  35.369  1.00  0.00           C
ATOM   3500  C2A DPP   288      78.502  23.038  39.919  1.00  0.00           C
ATOM   3501  C3A DPP   288      79.652  22.938  44.269  1.00  0.00           C
ATOM   3502  C4A DPP   288      82.702  21.338  47.319  1.00  0.00           C
ATOM   3503  C1B DPP   288      81.252  26.938  35.119  1.00  0.00           C
ATOM   3504  C2B DPP   288      82.102  27.538  39.619  1.00  0.00           C
ATOM   3505  C3B DPP   288      83.102  27.938  43.569  1.00  0.00           C
ATOM   3506  C4B DPP   288      82.702  26.088  46.619  1.00  0.00           C
ATOM   3507  NC3 DPP   289     176.002  39.338  29.919  1.00  0.00           N
ATOM   3508  PO4 DPP   289     178.202  36.838  32.119  1.00  0.00           P
ATOM   3509  GL1 DPP   289     177.552  33.288  35.219  1.00  0.00            
ATOM   3510  GL2 DPP   289     180.452  31.038  35.469  1.00  0.00            
ATOM   3511  C1A DPP   289     176.702  31.838  39.619  1.00  0.00           C
ATOM   3512  C2A DPP   289     177.202  30.338  42.719  1.00  0.00           C
ATOM   3513  C3A DPP   289     175.352  31.188  46.519  1.00  0.00           C
ATOM   3514  C4A DPP   289     173.602  34.488  46.819  1.00  0.00           C
ATOM   3515  C1B DPP   289     179.502  27.388  37.619  1.00  0.00           C
ATOM   3516  C2B DPP   289     177.052  24.938  39.919  1.00  0.00           C
ATOM   3517  C3B DPP   289     175.152  25.538  44.819  1.00  0.00           C
ATOM   3518  C4B DPP   289     173.052  27.238  48.819  1.00  0.00           C
ATOM   3519  NC3 DPP   290      89.102  11.038  27.069  1.00  0.00           N
ATOM   3520  PO4 DPP   290      84.602  10.938  26.669  1.00  0.00           P
ATOM   3521  GL1 DPP   290      84.852  12.188  30.269  1.00  0.00            
ATOM   3522  GL2 DPP   290      82.102  14.088  31.369  1.00  0.00            
ATOM   3523  C1A DPP   290      86.802  10.638  33.719  1.00  0.00           C
ATOM   3524  C2A DPP   290      85.552  10.388  37.869  1.00  0.00           C
ATOM   3525  C3A DPP   290      85.652  10.988  42.569  1.00  0.00           C
ATOM   3526  C4A DPP   290      87.502   9.038  46.019  1.00  0.00           C
ATOM   3527  C1B DPP   290      82.152  12.388  35.219  1.00  0.00           C
ATOM   3528  C2B DPP   290      81.952  13.238  39.769  1.00  0.00           C
ATOM   3529  C3B DPP   290      80.402  13.538  43.869  1.00  0.00           C
ATOM   3530  C4B DPP   290      79.302  14.238  47.569  1.00  0.00           C
ATOM   3531  NC3 DPP   291     102.552  34.638  26.669  1.00  0.00           N
ATOM   3532  PO4 DPP   291      98.952  36.688  27.469  1.00  0.00           P
ATOM   3533  GL1 DPP   291      96.252  37.138  32.069  1.00  0.00            
ATOM   3534  GL2 DPP   291      93.102  36.688  32.719  1.00  0.00            
ATOM   3535  C1A DPP   291      98.602  39.938  35.069  1.00  0.00           C
ATOM   3536  C2A DPP   291     100.302  39.188  38.919  1.00  0.00           C
ATOM   3537  C3A DPP   291     100.552  40.738  43.119  1.00  0.00           C
ATOM   3538  C4A DPP   291     101.802  38.238  47.769  1.00  0.00           C
ATOM   3539  C1B DPP   291      94.752  36.288  37.519  1.00  0.00           C
ATOM   3540  C2B DPP   291      95.752  37.888  41.119  1.00  0.00           C
ATOM   3541  C3B DPP   291      98.002  36.188  45.619  1.00  0.00           C
ATOM   3542  C4B DPP   291     101.002  33.538  46.469  1.00  0.00           C
ATOM   3543  NC3 DPP   292     141.752 136.438  23.719  1.00  0.00           N
ATOM   3544  PO4 DPP   292     142.302 140.788  22.319  1.00  0.00           P
ATOM   3545  GL1 DPP   292     141.552 140.888  27.219  1.00  0.00            
ATOM   3546  GL2 DPP   292     144.552 138.338  28.169  1.00  0.00            
ATOM   3547  C1A DPP   292     140.702 143.638  30.169  1.00  0.00           C
ATOM   3548  C2A DPP   292     140.302 143.738  34.019  1.00  0.00           C
ATOM   3549  C3A DPP   292     138.202 145.638  36.119  1.00  0.00           C
ATOM   3550  C4A DPP   292     135.052 148.088  33.519  1.00  0.00           C
ATOM   3551  C1B DPP   292     142.202 138.538  31.519  1.00  0.00           C
ATOM   3552  C2B DPP   292     141.752 139.388  35.219  1.00  0.00           C
ATOM   3553  C3B DPP   292     140.452 141.438  38.719  1.00  0.00           C
ATOM   3554  C4B DPP   292     140.752 141.538  43.219  1.00  0.00           C
ATOM   3555  NC3 DPP   293      86.402  69.038  32.019  1.00  0.00           N
ATOM   3556  PO4 DPP   293      89.252  67.788  34.519  1.00  0.00           P
ATOM   3557  GL1 DPP   293      90.452  64.238  37.369  1.00  0.00            
ATOM   3558  GL2 DPP   293      92.352  61.938  37.419  1.00  0.00            
ATOM   3559  C1A DPP   293      89.402  62.088  42.469  1.00  0.00           C
ATOM   3560  C2A DPP   293      88.852  61.288  46.869  1.00  0.00           C
ATOM   3561  C3A DPP   293      84.952  64.588  47.869  1.00  0.00           C
ATOM   3562  C4A DPP   293      81.902  64.338  50.069  1.00  0.00           C
ATOM   3563  C1B DPP   293      94.602  61.288  40.869  1.00  0.00           C
ATOM   3564  C2B DPP   293      94.652  61.338  44.669  1.00  0.00           C
ATOM   3565  C3B DPP   293      95.602  59.438  49.069  1.00  0.00           C
ATOM   3566  C4B DPP   293      98.502  58.888  53.319  1.00  0.00           C
ATOM   3567  NC3 DPP   294      63.102  30.938  67.269  1.00  0.00           N
ATOM   3568  PO4 DPP   294      64.502  26.588  67.619  1.00  0.00           P
ATOM   3569  GL1 DPP   294      65.102  27.738  63.669  1.00  0.00            
ATOM   3570  GL2 DPP   294      61.702  29.188  62.969  1.00  0.00            
ATOM   3571  C1A DPP   294      67.652  28.138  59.619  1.00  0.00           C
ATOM   3572  C2A DPP   294      67.002  26.438  55.769  1.00  0.00           C
ATOM   3573  C3A DPP   294      69.052  29.238  51.519  1.00  0.00           C
ATOM   3574  C4A DPP   294      66.302  30.738  46.819  1.00  0.00           C
ATOM   3575  C1B DPP   294      63.052  26.388  59.119  1.00  0.00           C
ATOM   3576  C2B DPP   294      62.352  24.988  54.669  1.00  0.00           C
ATOM   3577  C3B DPP   294      63.802  22.288  50.819  1.00  0.00           C
ATOM   3578  C4B DPP   294      66.252  19.838  50.419  1.00  0.00           C
ATOM   3579  NC3 DPP   295      99.152  50.338  77.219  1.00  0.00           N
ATOM   3580  PO4 DPP   295      97.352  51.688  72.469  1.00  0.00           P
ATOM   3581  GL1 DPP   295      96.802  52.238  68.269  1.00  0.00            
ATOM   3582  GL2 DPP   295      94.852  54.888  66.619  1.00  0.00            
ATOM   3583  C1A DPP   295      98.052  53.088  63.569  1.00  0.00           C
ATOM   3584  C2A DPP   295      96.552  54.488  60.269  1.00  0.00           C
ATOM   3585  C3A DPP   295      95.202  57.588  57.319  1.00  0.00           C
ATOM   3586  C4A DPP   295      93.452  59.088  53.669  1.00  0.00           C
ATOM   3587  C1B DPP   295      92.002  56.188  63.119  1.00  0.00           C
ATOM   3588  C2B DPP   295      90.052  55.338  60.069  1.00  0.00           C
ATOM   3589  C3B DPP   295      91.202  54.588  56.319  1.00  0.00           C
ATOM   3590  C4B DPP   295      93.152  54.388  52.469  1.00  0.00           C
ATOM   3591  NC3 DPP   296     141.452 186.438  69.169  1.00  0.00           N
ATOM   3592  PO4 DPP   296     144.802 183.588  70.419  1.00  0.00           P
ATOM   3593  GL1 DPP   296     144.352 182.738  65.969  1.00  0.00            
ATOM   3594  GL2 DPP   296     143.802 186.488  64.769  1.00  0.00            
ATOM   3595  C1A DPP   296     148.352 181.838  62.569  1.00  0.00           C
ATOM   3596  C2A DPP   296     152.552 179.738  61.819  1.00  0.00           C
ATOM   3597  C3A DPP   296     153.952 178.738  57.669  1.00  0.00           C
ATOM   3598  C4A DPP   296     151.952 180.038  54.319  1.00  0.00           C
ATOM   3599  C1B DPP   296     143.102 184.838  61.069  1.00  0.00           C
ATOM   3600  C2B DPP   296     145.302 182.588  58.619  1.00  0.00           C
ATOM   3601  C3B DPP   296     142.952 181.038  55.669  1.00  0.00           C
ATOM   3602  C4B DPP   296     138.452 177.688  56.719  1.00  0.00           C
ATOM   3603  NC3 DPP   297     136.552 204.938  68.569  1.00  0.00           N
ATOM   3604  PO4 DPP   297     139.202 208.388  68.669  1.00  0.00           P
ATOM   3605  GL1 DPP   297     139.452 208.188  65.019  1.00  0.00            
ATOM   3606  GL2 DPP   297     137.352 207.038  63.019  1.00  0.00            
ATOM   3607  C1A DPP   297     138.952 211.538  61.269  1.00  0.00           C
ATOM   3608  C2A DPP   297     139.252 213.638  56.369  1.00  0.00           C
ATOM   3609  C3A DPP   297     137.502 213.938  52.319  1.00  0.00           C
ATOM   3610  C4A DPP   297     133.952 217.188  51.119  1.00  0.00           C
ATOM   3611  C1B DPP   297     134.002 206.188  59.119  1.00  0.00           C
ATOM   3612  C2B DPP   297     133.002 208.038  54.519  1.00  0.00           C
ATOM   3613  C3B DPP   297     133.452 211.038  51.269  1.00  0.00           C
ATOM   3614  C4B DPP   297     133.452 212.738  47.269  1.00  0.00           C
ATOM   3615  NC3 DPP   298      44.252 211.588  65.419  1.00  0.00           N
ATOM   3616  PO4 DPP   298      42.402 206.938  65.419  1.00  0.00           P
ATOM   3617  GL1 DPP   298      43.852 204.638  60.669  1.00  0.00            
ATOM   3618  GL2 DPP   298      41.252 202.688  59.069  1.00  0.00            
ATOM   3619  C1A DPP   298      46.352 201.238  58.019  1.00  0.00           C
ATOM   3620  C2A DPP   298      48.652 200.788  54.019  1.00  0.00           C
ATOM   3621  C3A DPP   298      49.652 201.038  49.569  1.00  0.00           C
ATOM   3622  C4A DPP   298      47.002 201.688  45.719  1.00  0.00           C
ATOM   3623  C1B DPP   298      41.452 198.838  58.469  1.00  0.00           C
ATOM   3624  C2B DPP   298      44.502 197.288  55.719  1.00  0.00           C
ATOM   3625  C3B DPP   298      45.152 197.038  51.419  1.00  0.00           C
ATOM   3626  C4B DPP   298      45.002 197.088  46.969  1.00  0.00           C
ATOM   3627  NC3 DPP   299      29.452 186.038  65.419  1.00  0.00           N
ATOM   3628  PO4 DPP   299      33.502 184.788  64.419  1.00  0.00           P
ATOM   3629  GL1 DPP   299      32.852 185.388  61.419  1.00  0.00            
ATOM   3630  GL2 DPP   299      29.902 187.088  60.219  1.00  0.00            
ATOM   3631  C1A DPP   299      30.752 183.238  57.469  1.00  0.00           C
ATOM   3632  C2A DPP   299      31.502 183.538  53.319  1.00  0.00           C
ATOM   3633  C3A DPP   299      32.902 185.488  50.119  1.00  0.00           C
ATOM   3634  C4A DPP   299      34.502 189.988  51.819  1.00  0.00           C
ATOM   3635  C1B DPP   299      30.152 187.938  56.219  1.00  0.00           C
ATOM   3636  C2B DPP   299      29.302 188.088  52.169  1.00  0.00           C
ATOM   3637  C3B DPP   299      30.652 189.588  48.669  1.00  0.00           C
ATOM   3638  C4B DPP   299      34.202 190.838  45.619  1.00  0.00           C
ATOM   3639  NC3 DPP   300      16.652  41.588  70.319  1.00  0.00           N
ATOM   3640  PO4 DPP   300      15.502  39.988  66.819  1.00  0.00           P
ATOM   3641  GL1 DPP   300      15.852  40.888  62.469  1.00  0.00            
ATOM   3642  GL2 DPP   300      14.952  37.788  60.369  1.00  0.00            
ATOM   3643  C1A DPP   300      17.052  42.238  59.119  1.00  0.00           C
ATOM   3644  C2A DPP   300      15.602  41.488  55.169  1.00  0.00           C
ATOM   3645  C3A DPP   300      16.602  42.138  51.719  1.00  0.00           C
ATOM   3646  C4A DPP   300      16.002  43.388  47.469  1.00  0.00           C
ATOM   3647  C1B DPP   300      12.252  40.488  58.719  1.00  0.00           C
ATOM   3648  C2B DPP   300      10.752  42.738  54.619  1.00  0.00           C
ATOM   3649  C3B DPP   300      11.852  46.088  51.519  1.00  0.00           C
ATOM   3650  C4B DPP   300      10.952  48.838  48.469  1.00  0.00           C
ATOM   3651  NC3 DPP   301     130.952  31.138  70.919  1.00  0.00           N
ATOM   3652  PO4 DPP   301     133.802  35.088  72.569  1.00  0.00           P
ATOM   3653  GL1 DPP   301     132.902  34.438  68.019  1.00  0.00            
ATOM   3654  GL2 DPP   301     133.502  38.138  66.169  1.00  0.00            
ATOM   3655  C1A DPP   301     130.452  34.738  63.819  1.00  0.00           C
ATOM   3656  C2A DPP   301     130.102  35.238  60.219  1.00  0.00           C
ATOM   3657  C3A DPP   301     128.952  35.338  55.769  1.00  0.00           C
ATOM   3658  C4A DPP   301     127.552  37.088  51.969  1.00  0.00           C
ATOM   3659  C1B DPP   301     133.552  37.888  61.869  1.00  0.00           C
ATOM   3660  C2B DPP   301     132.502  38.038  57.419  1.00  0.00           C
ATOM   3661  C3B DPP   301     132.852  38.538  53.519  1.00  0.00           C
ATOM   3662  C4B DPP   301     133.202  37.188  49.069  1.00  0.00           C
ATOM   3663  NC3 DPP   302      28.602   5.188  67.669  1.00  0.00           N
ATOM   3664  PO4 DPP   302      29.952   7.838  64.569  1.00  0.00           P
ATOM   3665  GL1 DPP   302      29.952  11.088  62.269  1.00  0.00            
ATOM   3666  GL2 DPP   302      27.752   9.688  60.219  1.00  0.00            
ATOM   3667  C1A DPP   302      31.952  14.338  59.769  1.00  0.00           C
ATOM   3668  C2A DPP   302      33.102  15.438  55.419  1.00  0.00           C
ATOM   3669  C3A DPP   302      33.702  13.138  51.819  1.00  0.00           C
ATOM   3670  C4A DPP   302      33.002  12.238  47.969  1.00  0.00           C
ATOM   3671  C1B DPP   302      24.252  11.188  57.869  1.00  0.00           C
ATOM   3672  C2B DPP   302      21.952  14.938  55.619  1.00  0.00           C
ATOM   3673  C3B DPP   302      20.152  16.538  52.719  1.00  0.00           C
ATOM   3674  C4B DPP   302      19.452  14.238  49.019  1.00  0.00           C
ATOM   3675  NC3 DPP   303     121.752  33.088  70.319  1.00  0.00           N
ATOM   3676  PO4 DPP   303     125.502  32.888  71.419  1.00  0.00           P
ATOM   3677  GL1 DPP   303     126.752  33.738  67.619  1.00  0.00            
ATOM   3678  GL2 DPP   303     128.702  30.588  66.719  1.00  0.00            
ATOM   3679  C1A DPP   303     125.202  34.788  63.619  1.00  0.00           C
ATOM   3680  C2A DPP   303     125.252  35.338  59.519  1.00  0.00           C
ATOM   3681  C3A DPP   303     124.002  33.688  54.769  1.00  0.00           C
ATOM   3682  C4A DPP   303     124.302  32.588  50.169  1.00  0.00           C
ATOM   3683  C1B DPP   303     127.802  30.988  61.919  1.00  0.00           C
ATOM   3684  C2B DPP   303     127.202  30.388  58.019  1.00  0.00           C
ATOM   3685  C3B DPP   303     127.102  30.038  54.619  1.00  0.00           C
ATOM   3686  C4B DPP   303     125.402  27.638  50.869  1.00  0.00           C
ATOM   3687  NC3 DPP   304      65.002  11.038  71.219  1.00  0.00           N
ATOM   3688  PO4 DPP   304      63.952  12.438  67.469  1.00  0.00           P
ATOM   3689  GL1 DPP   304      61.702  14.688  64.169  1.00  0.00            
ATOM   3690  GL2 DPP   304      58.502  14.288  63.919  1.00  0.00            
ATOM   3691  C1A DPP   304      63.602  15.338  60.069  1.00  0.00           C
ATOM   3692  C2A DPP   304      63.352  14.538  56.319  1.00  0.00           C
ATOM   3693  C3A DPP   304      62.552  13.738  51.819  1.00  0.00           C
ATOM   3694  C4A DPP   304      63.602  10.538  48.719  1.00  0.00           C
ATOM   3695  C1B DPP   304      59.152  13.238  59.119  1.00  0.00           C
ATOM   3696  C2B DPP   304      58.402  12.138  55.269  1.00  0.00           C
ATOM   3697  C3B DPP   304      57.552  11.538  50.719  1.00  0.00           C
ATOM   3698  C4B DPP   304      59.252  13.738  47.119  1.00  0.00           C
ATOM   3699  NC3 DPP   305     147.502  85.338  68.069  1.00  0.00           N
ATOM   3700  PO4 DPP   305     144.452  89.388  67.719  1.00  0.00           P
ATOM   3701  GL1 DPP   305     144.702  92.788  64.469  1.00  0.00            
ATOM   3702  GL2 DPP   305     142.352  90.738  62.769  1.00  0.00            
ATOM   3703  C1A DPP   305     147.302  93.288  62.669  1.00  0.00           C
ATOM   3704  C2A DPP   305     147.252  96.088  60.569  1.00  0.00           C
ATOM   3705  C3A DPP   305     145.302  96.388  56.769  1.00  0.00           C
ATOM   3706  C4A DPP   305     144.452  96.388  52.569  1.00  0.00           C
ATOM   3707  C1B DPP   305     142.052  92.438  59.219  1.00  0.00           C
ATOM   3708  C2B DPP   305     140.502  93.238  54.669  1.00  0.00           C
ATOM   3709  C3B DPP   305     138.502  93.488  51.469  1.00  0.00           C
ATOM   3710  C4B DPP   305     136.802  95.488  47.069  1.00  0.00           C
ATOM   3711  NC3 DPP   306     113.552   6.688  72.269  1.00  0.00           N
ATOM   3712  PO4 DPP   306     111.952   5.338  69.169  1.00  0.00           P
ATOM   3713  GL1 DPP   306     112.502   5.888  64.769  1.00  0.00            
ATOM   3714  GL2 DPP   306     113.002   9.688  64.269  1.00  0.00            
ATOM   3715  C1A DPP   306     113.402   6.788  60.169  1.00  0.00           C
ATOM   3716  C2A DPP   306     113.952  10.288  57.319  1.00  0.00           C
ATOM   3717  C3A DPP   306     113.552  10.188  53.119  1.00  0.00           C
ATOM   3718  C4A DPP   306     115.152   9.888  48.619  1.00  0.00           C
ATOM   3719  C1B DPP   306     116.752  10.738  61.769  1.00  0.00           C
ATOM   3720  C2B DPP   306     118.952  10.088  58.469  1.00  0.00           C
ATOM   3721  C3B DPP   306     119.302  10.238  53.919  1.00  0.00           C
ATOM   3722  C4B DPP   306     120.052   8.888  49.719  1.00  0.00           C
ATOM   3723  NC3 DPP   307     134.752 160.788  66.769  1.00  0.00           N
ATOM   3724  PO4 DPP   307     138.052 158.488  69.019  1.00  0.00           P
ATOM   3725  GL1 DPP   307     139.802 157.088  65.619  1.00  0.00            
ATOM   3726  GL2 DPP   307     138.452 158.838  63.619  1.00  0.00            
ATOM   3727  C1A DPP   307     141.352 157.288  60.569  1.00  0.00           C
ATOM   3728  C2A DPP   307     141.502 156.638  56.369  1.00  0.00           C
ATOM   3729  C3A DPP   307     140.502 158.288  53.319  1.00  0.00           C
ATOM   3730  C4A DPP   307     140.102 161.088  49.669  1.00  0.00           C
ATOM   3731  C1B DPP   307     136.202 156.538  60.969  1.00  0.00           C
ATOM   3732  C2B DPP   307     136.302 156.788  56.519  1.00  0.00           C
ATOM   3733  C3B DPP   307     136.102 158.788  51.719  1.00  0.00           C
ATOM   3734  C4B DPP   307     135.952 161.788  47.419  1.00  0.00           C
ATOM   3735  NC3 DPP   308     162.152 164.788  71.969  1.00  0.00           N
ATOM   3736  PO4 DPP   308     160.252 163.338  68.719  1.00  0.00           P
ATOM   3737  GL1 DPP   308     160.552 162.688  64.469  1.00  0.00            
ATOM   3738  GL2 DPP   308     158.252 161.138  63.719  1.00  0.00            
ATOM   3739  C1A DPP   308     160.852 163.188  60.019  1.00  0.00           C
ATOM   3740  C2A DPP   308     160.902 163.738  55.069  1.00  0.00           C
ATOM   3741  C3A DPP   308     159.052 165.738  51.119  1.00  0.00           C
ATOM   3742  C4A DPP   308     157.952 168.638  48.819  1.00  0.00           C
ATOM   3743  C1B DPP   308     156.052 164.038  60.969  1.00  0.00           C
ATOM   3744  C2B DPP   308     156.902 165.138  57.169  1.00  0.00           C
ATOM   3745  C3B DPP   308     155.052 165.438  53.469  1.00  0.00           C
ATOM   3746  C4B DPP   308     153.902 165.188  49.769  1.00  0.00           C
ATOM   3747  NC3 DPP   309     102.552 189.188  69.469  1.00  0.00           N
ATOM   3748  PO4 DPP   309     105.202 192.838  66.819  1.00  0.00           P
ATOM   3749  GL1 DPP   309     106.902 193.388  63.269  1.00  0.00            
ATOM   3750  GL2 DPP   309     109.952 193.688  64.869  1.00  0.00            
ATOM   3751  C1A DPP   309     104.902 193.688  59.119  1.00  0.00           C
ATOM   3752  C2A DPP   309     106.152 193.488  55.369  1.00  0.00           C
ATOM   3753  C3A DPP   309     107.152 194.438  52.519  1.00  0.00           C
ATOM   3754  C4A DPP   309     110.002 195.438  48.019  1.00  0.00           C
ATOM   3755  C1B DPP   309     112.652 193.088  61.769  1.00  0.00           C
ATOM   3756  C2B DPP   309     114.202 196.588  58.169  1.00  0.00           C
ATOM   3757  C3B DPP   309     117.352 199.238  57.619  1.00  0.00           C
ATOM   3758  C4B DPP   309     119.652 202.438  60.169  1.00  0.00           C
ATOM   3759  NC3 DPP   310      45.752  64.388  65.769  1.00  0.00           N
ATOM   3760  PO4 DPP   310      46.302  68.788  69.369  1.00  0.00           P
ATOM   3761  GL1 DPP   310      47.052  69.988  65.069  1.00  0.00            
ATOM   3762  GL2 DPP   310      43.202  68.738  64.869  1.00  0.00            
ATOM   3763  C1A DPP   310      47.002  71.238  60.319  1.00  0.00           C
ATOM   3764  C2A DPP   310      45.402  70.688  56.369  1.00  0.00           C
ATOM   3765  C3A DPP   310      45.352  72.088  52.869  1.00  0.00           C
ATOM   3766  C4A DPP   310      44.302  76.438  51.869  1.00  0.00           C
ATOM   3767  C1B DPP   310      44.202  67.288  60.419  1.00  0.00           C
ATOM   3768  C2B DPP   310      47.552  66.288  57.169  1.00  0.00           C
ATOM   3769  C3B DPP   310      50.152  68.738  53.719  1.00  0.00           C
ATOM   3770  C4B DPP   310      52.802  72.188  53.269  1.00  0.00           C
ATOM   3771  NC3 DPP   311     131.202  45.388  71.969  1.00  0.00           N
ATOM   3772  PO4 DPP   311     130.152  49.488  72.919  1.00  0.00           P
ATOM   3773  GL1 DPP   311     127.552  49.038  68.419  1.00  0.00            
ATOM   3774  GL2 DPP   311     124.502  47.438  67.519  1.00  0.00            
ATOM   3775  C1A DPP   311     126.902  49.438  63.269  1.00  0.00           C
ATOM   3776  C2A DPP   311     124.952  50.488  59.319  1.00  0.00           C
ATOM   3777  C3A DPP   311     124.602  49.488  55.219  1.00  0.00           C
ATOM   3778  C4A DPP   311     122.802  50.188  51.019  1.00  0.00           C
ATOM   3779  C1B DPP   311     122.252  50.038  64.569  1.00  0.00           C
ATOM   3780  C2B DPP   311     120.052  52.288  60.619  1.00  0.00           C
ATOM   3781  C3B DPP   311     118.402  55.088  57.769  1.00  0.00           C
ATOM   3782  C4B DPP   311     114.602  57.338  56.269  1.00  0.00           C
ATOM   3783  NC3 DPP   312     118.402  16.838  69.219  1.00  0.00           N
ATOM   3784  PO4 DPP   312     115.052  18.188  67.269  1.00  0.00           P
ATOM   3785  GL1 DPP   312     115.202  21.438  63.869  1.00  0.00            
ATOM   3786  GL2 DPP   312     116.352  24.338  64.319  1.00  0.00            
ATOM   3787  C1A DPP   312     116.002  22.188  59.069  1.00  0.00           C
ATOM   3788  C2A DPP   312     116.452  21.638  54.919  1.00  0.00           C
ATOM   3789  C3A DPP   312     118.302  20.288  51.519  1.00  0.00           C
ATOM   3790  C4A DPP   312     117.952  22.338  46.519  1.00  0.00           C
ATOM   3791  C1B DPP   312     119.902  24.988  61.419  1.00  0.00           C
ATOM   3792  C2B DPP   312     120.852  24.138  57.319  1.00  0.00           C
ATOM   3793  C3B DPP   312     121.852  24.088  52.669  1.00  0.00           C
ATOM   3794  C4B DPP   312     122.002  23.938  48.819  1.00  0.00           C
ATOM   3795  NC3 DPP   313      26.402 119.938  67.669  1.00  0.00           N
ATOM   3796  PO4 DPP   313      26.852 124.038  67.119  1.00  0.00           P
ATOM   3797  GL1 DPP   313      26.002 122.788  63.119  1.00  0.00            
ATOM   3798  GL2 DPP   313      29.402 121.288  60.869  1.00  0.00            
ATOM   3799  C1A DPP   313      24.752 121.738  59.019  1.00  0.00           C
ATOM   3800  C2A DPP   313      23.752 121.338  54.819  1.00  0.00           C
ATOM   3801  C3A DPP   313      26.052 121.838  50.619  1.00  0.00           C
ATOM   3802  C4A DPP   313      24.102 122.588  46.669  1.00  0.00           C
ATOM   3803  C1B DPP   313      28.552 121.438  55.919  1.00  0.00           C
ATOM   3804  C2B DPP   313      30.202 123.238  52.419  1.00  0.00           C
ATOM   3805  C3B DPP   313      29.852 122.288  47.619  1.00  0.00           C
ATOM   3806  C4B DPP   313      27.352 121.488  43.319  1.00  0.00           C
ATOM   3807  NC3 DPP   314      11.852 131.238  69.719  1.00  0.00           N
ATOM   3808  PO4 DPP   314      10.152 129.838  65.719  1.00  0.00           P
ATOM   3809  GL1 DPP   314      10.602 132.388  63.019  1.00  0.00            
ATOM   3810  GL2 DPP   314      13.352 129.588  61.019  1.00  0.00            
ATOM   3811  C1A DPP   314       8.952 133.438  59.119  1.00  0.00           C
ATOM   3812  C2A DPP   314       8.952 133.588  55.219  1.00  0.00           C
ATOM   3813  C3A DPP   314       9.502 134.238  51.319  1.00  0.00           C
ATOM   3814  C4A DPP   314       9.702 136.738  48.469  1.00  0.00           C
ATOM   3815  C1B DPP   314      11.552 129.238  56.569  1.00  0.00           C
ATOM   3816  C2B DPP   314      12.052 129.888  52.819  1.00  0.00           C
ATOM   3817  C3B DPP   314      11.402 127.438  48.219  1.00  0.00           C
ATOM   3818  C4B DPP   314       9.702 125.588  44.519  1.00  0.00           C
ATOM   3819  NC3 DPP   315     104.302 130.338  69.469  1.00  0.00           N
ATOM   3820  PO4 DPP   315     102.252 132.838  66.519  1.00  0.00           P
ATOM   3821  GL1 DPP   315      99.702 133.388  63.319  1.00  0.00            
ATOM   3822  GL2 DPP   315      97.402 131.438  61.419  1.00  0.00            
ATOM   3823  C1A DPP   315      97.352 137.088  61.969  1.00  0.00           C
ATOM   3824  C2A DPP   315      96.402 142.038  61.919  1.00  0.00           C
ATOM   3825  C3A DPP   315      98.152 146.838  60.519  1.00  0.00           C
ATOM   3826  C4A DPP   315     100.402 151.838  59.219  1.00  0.00           C
ATOM   3827  C1B DPP   315      97.202 133.288  57.969  1.00  0.00           C
ATOM   3828  C2B DPP   315      95.102 134.438  53.169  1.00  0.00           C
ATOM   3829  C3B DPP   315      93.152 136.438  50.919  1.00  0.00           C
ATOM   3830  C4B DPP   315      89.652 138.988  48.919  1.00  0.00           C
ATOM   3831  NC3 DPP   316     120.102 169.888  71.319  1.00  0.00           N
ATOM   3832  PO4 DPP   316     123.302 166.538  69.119  1.00  0.00           P
ATOM   3833  GL1 DPP   316     122.552 165.838  64.919  1.00  0.00            
ATOM   3834  GL2 DPP   316     124.702 165.838  62.619  1.00  0.00            
ATOM   3835  C1A DPP   316     119.452 165.938  61.269  1.00  0.00           C
ATOM   3836  C2A DPP   316     118.202 166.038  57.169  1.00  0.00           C
ATOM   3837  C3A DPP   316     118.652 165.938  53.619  1.00  0.00           C
ATOM   3838  C4A DPP   316     118.252 167.838  49.519  1.00  0.00           C
ATOM   3839  C1B DPP   316     124.552 166.038  58.969  1.00  0.00           C
ATOM   3840  C2B DPP   316     123.652 166.538  55.419  1.00  0.00           C
ATOM   3841  C3B DPP   316     123.502 167.638  50.569  1.00  0.00           C
ATOM   3842  C4B DPP   316     122.102 164.488  49.019  1.00  0.00           C
ATOM   3843  NC3 DPP   317     128.702  25.638  73.519  1.00  0.00           N
ATOM   3844  PO4 DPP   317     126.002  28.288  69.769  1.00  0.00           P
ATOM   3845  GL1 DPP   317     126.002  26.388  65.969  1.00  0.00            
ATOM   3846  GL2 DPP   317     123.652  22.938  64.969  1.00  0.00            
ATOM   3847  C1A DPP   317     125.152  26.238  62.069  1.00  0.00           C
ATOM   3848  C2A DPP   317     126.002  25.088  57.369  1.00  0.00           C
ATOM   3849  C3A DPP   317     128.402  24.538  53.219  1.00  0.00           C
ATOM   3850  C4A DPP   317     130.352  27.088  50.119  1.00  0.00           C
ATOM   3851  C1B DPP   317     124.102  21.088  61.419  1.00  0.00           C
ATOM   3852  C2B DPP   317     126.202  19.288  57.419  1.00  0.00           C
ATOM   3853  C3B DPP   317     125.752  16.338  54.569  1.00  0.00           C
ATOM   3854  C4B DPP   317     126.502  15.288  50.069  1.00  0.00           C
ATOM   3855  NC3 DPP   318     176.452   2.688  68.419  1.00  0.00           N
ATOM   3856  PO4 DPP   318     172.452   2.488  67.869  1.00  0.00           P
ATOM   3857  GL1 DPP   318     171.352   5.088  64.819  1.00  0.00            
ATOM   3858  GL2 DPP   318     172.702   4.538  62.319  1.00  0.00            
ATOM   3859  C1A DPP   318     168.252   5.438  60.119  1.00  0.00           C
ATOM   3860  C2A DPP   318     167.552   3.438  55.969  1.00  0.00           C
ATOM   3861  C3A DPP   318     167.852   1.938  51.669  1.00  0.00           C
ATOM   3862  C4A DPP   318     168.002   0.938  47.069  1.00  0.00           C
ATOM   3863  C1B DPP   318     173.052   5.988  58.319  1.00  0.00           C
ATOM   3864  C2B DPP   318     171.202   7.638  54.969  1.00  0.00           C
ATOM   3865  C3B DPP   318     172.752   7.838  51.369  1.00  0.00           C
ATOM   3866  C4B DPP   318     176.202   6.338  48.569  1.00  0.00           C
ATOM   3867  NC3 DPP   319     132.252 128.438  67.569  1.00  0.00           N
ATOM   3868  PO4 DPP   319     135.752 126.388  65.319  1.00  0.00           P
ATOM   3869  GL1 DPP   319     135.902 126.388  61.269  1.00  0.00            
ATOM   3870  GL2 DPP   319     136.852 124.388  59.969  1.00  0.00            
ATOM   3871  C1A DPP   319     136.552 129.488  57.119  1.00  0.00           C
ATOM   3872  C2A DPP   319     135.952 128.938  52.269  1.00  0.00           C
ATOM   3873  C3A DPP   319     135.152 131.088  48.319  1.00  0.00           C
ATOM   3874  C4A DPP   319     134.502 134.038  43.319  1.00  0.00           C
ATOM   3875  C1B DPP   319     136.802 124.538  55.269  1.00  0.00           C
ATOM   3876  C2B DPP   319     136.252 123.588  51.019  1.00  0.00           C
ATOM   3877  C3B DPP   319     135.052 124.588  47.419  1.00  0.00           C
ATOM   3878  C4B DPP   319     132.652 128.038  45.019  1.00  0.00           C
ATOM   3879  NC3 DPP   320      90.102 138.888  74.969  1.00  0.00           N
ATOM   3880  PO4 DPP   320      91.052 142.088  71.419  1.00  0.00           P
ATOM   3881  GL1 DPP   320      91.202 141.088  67.119  1.00  0.00            
ATOM   3882  GL2 DPP   320      91.852 137.688  65.319  1.00  0.00            
ATOM   3883  C1A DPP   320      90.402 142.538  63.319  1.00  0.00           C
ATOM   3884  C2A DPP   320      90.452 144.238  59.169  1.00  0.00           C
ATOM   3885  C3A DPP   320      90.552 141.788  56.119  1.00  0.00           C
ATOM   3886  C4A DPP   320      89.752 139.138  53.919  1.00  0.00           C
ATOM   3887  C1B DPP   320      92.602 138.438  60.919  1.00  0.00           C
ATOM   3888  C2B DPP   320      95.052 139.638  57.869  1.00  0.00           C
ATOM   3889  C3B DPP   320      97.052 138.738  54.169  1.00  0.00           C
ATOM   3890  C4B DPP   320      99.452 137.088  50.869  1.00  0.00           C
ATOM   3891  NC3 DPP   321      43.752  22.838  66.169  1.00  0.00           N
ATOM   3892  PO4 DPP   321      43.002  26.738  66.019  1.00  0.00           P
ATOM   3893  GL1 DPP   321      42.102  26.288  61.669  1.00  0.00            
ATOM   3894  GL2 DPP   321      44.252  27.288  60.869  1.00  0.00            
ATOM   3895  C1A DPP   321      41.402  22.938  58.369  1.00  0.00           C
ATOM   3896  C2A DPP   321      42.052  23.288  54.319  1.00  0.00           C
ATOM   3897  C3A DPP   321      43.352  20.038  51.519  1.00  0.00           C
ATOM   3898  C4A DPP   321      41.752  16.888  49.969  1.00  0.00           C
ATOM   3899  C1B DPP   321      44.552  26.888  55.669  1.00  0.00           C
ATOM   3900  C2B DPP   321      44.652  26.588  50.769  1.00  0.00           C
ATOM   3901  C3B DPP   321      47.652  24.638  47.169  1.00  0.00           C
ATOM   3902  C4B DPP   321      46.952  24.288  43.069  1.00  0.00           C
ATOM   3903  NC3 DPP   322      19.002 145.238  67.369  1.00  0.00           N
ATOM   3904  PO4 DPP   322      19.252 149.588  68.219  1.00  0.00           P
ATOM   3905  GL1 DPP   322      19.452 149.388  63.519  1.00  0.00            
ATOM   3906  GL2 DPP   322      21.802 147.738  61.569  1.00  0.00            
ATOM   3907  C1A DPP   322      16.752 151.738  60.369  1.00  0.00           C
ATOM   3908  C2A DPP   322      16.602 151.538  55.569  1.00  0.00           C
ATOM   3909  C3A DPP   322      14.302 150.588  52.119  1.00  0.00           C
ATOM   3910  C4A DPP   322      15.152 148.488  48.069  1.00  0.00           C
ATOM   3911  C1B DPP   322      20.552 149.638  57.319  1.00  0.00           C
ATOM   3912  C2B DPP   322      20.952 150.538  53.169  1.00  0.00           C
ATOM   3913  C3B DPP   322      18.802 152.688  51.219  1.00  0.00           C
ATOM   3914  C4B DPP   322      17.702 152.888  47.719  1.00  0.00           C
ATOM   3915  NC3 DPP   323      67.102   8.388  67.269  1.00  0.00           N
ATOM   3916  PO4 DPP   323      63.402   7.388  66.169  1.00  0.00           P
ATOM   3917  GL1 DPP   323      64.852  10.738  62.819  1.00  0.00            
ATOM   3918  GL2 DPP   323      67.052  13.038  63.069  1.00  0.00            
ATOM   3919  C1A DPP   323      64.552  10.438  58.519  1.00  0.00           C
ATOM   3920  C2A DPP   323      65.102  10.138  54.069  1.00  0.00           C
ATOM   3921  C3A DPP   323      67.652  11.238  50.919  1.00  0.00           C
ATOM   3922  C4A DPP   323      71.752  11.838  51.219  1.00  0.00           C
ATOM   3923  C1B DPP   323      69.052   9.838  60.869  1.00  0.00           C
ATOM   3924  C2B DPP   323      68.202   6.538  58.319  1.00  0.00           C
ATOM   3925  C3B DPP   323      68.402   2.188  59.119  1.00  0.00           C
ATOM   3926  C4B DPP   323      67.002  -1.362  57.169  1.00  0.00           C
ATOM   3927  NC3 DPP   324      59.052  14.238  68.969  1.00  0.00           N
ATOM   3928  PO4 DPP   324      56.002  11.638  70.519  1.00  0.00           P
ATOM   3929  GL1 DPP   324      55.602  11.188  66.119  1.00  0.00            
ATOM   3930  GL2 DPP   324      58.852   8.388  64.719  1.00  0.00            
ATOM   3931  C1A DPP   324      55.452  11.438  61.669  1.00  0.00           C
ATOM   3932  C2A DPP   324      55.452   8.838  57.419  1.00  0.00           C
ATOM   3933  C3A DPP   324      55.952   7.738  53.269  1.00  0.00           C
ATOM   3934  C4A DPP   324      56.452   6.038  48.969  1.00  0.00           C
ATOM   3935  C1B DPP   324      60.402   8.438  60.069  1.00  0.00           C
ATOM   3936  C2B DPP   324      61.002   7.888  55.469  1.00  0.00           C
ATOM   3937  C3B DPP   324      61.252   7.488  51.469  1.00  0.00           C
ATOM   3938  C4B DPP   324      63.302   4.888  48.819  1.00  0.00           C
ATOM   3939  NC3 DPP   325     125.952 162.788  66.619  1.00  0.00           N
ATOM   3940  PO4 DPP   325     128.952 162.888  68.719  1.00  0.00           P
ATOM   3941  GL1 DPP   325     131.102 164.538  64.769  1.00  0.00            
ATOM   3942  GL2 DPP   325     133.802 165.488  64.819  1.00  0.00            
ATOM   3943  C1A DPP   325     129.452 166.138  61.119  1.00  0.00           C
ATOM   3944  C2A DPP   325     129.402 167.038  57.269  1.00  0.00           C
ATOM   3945  C3A DPP   325     128.202 165.938  52.319  1.00  0.00           C
ATOM   3946  C4A DPP   325     127.302 161.688  49.619  1.00  0.00           C
ATOM   3947  C1B DPP   325     134.602 165.438  60.619  1.00  0.00           C
ATOM   3948  C2B DPP   325     136.352 166.938  55.919  1.00  0.00           C
ATOM   3949  C3B DPP   325     136.602 169.688  51.769  1.00  0.00           C
ATOM   3950  C4B DPP   325     134.552 171.288  48.569  1.00  0.00           C
ATOM   3951  NC3 DPP   326      55.052 210.588  64.919  1.00  0.00           N
ATOM   3952  PO4 DPP   326      55.152 205.988  66.219  1.00  0.00           P
ATOM   3953  GL1 DPP   326      51.552 205.738  62.469  1.00  0.00            
ATOM   3954  GL2 DPP   326      53.152 204.688  60.219  1.00  0.00            
ATOM   3955  C1A DPP   326      48.502 206.188  59.019  1.00  0.00           C
ATOM   3956  C2A DPP   326      45.902 205.488  55.419  1.00  0.00           C
ATOM   3957  C3A DPP   326      43.352 202.138  53.969  1.00  0.00           C
ATOM   3958  C4A DPP   326      44.752 201.788  50.219  1.00  0.00           C
ATOM   3959  C1B DPP   326      52.102 204.138  56.469  1.00  0.00           C
ATOM   3960  C2B DPP   326      50.552 205.688  52.919  1.00  0.00           C
ATOM   3961  C3B DPP   326      48.802 205.688  48.969  1.00  0.00           C
ATOM   3962  C4B DPP   326      46.052 207.838  47.369  1.00  0.00           C
ATOM   3963  NC3 DPP   327      17.352 136.488  72.469  1.00  0.00           N
ATOM   3964  PO4 DPP   327      15.352 136.238  68.919  1.00  0.00           P
ATOM   3965  GL1 DPP   327      16.452 136.338  65.019  1.00  0.00            
ATOM   3966  GL2 DPP   327      13.402 136.838  63.219  1.00  0.00            
ATOM   3967  C1A DPP   327      16.802 139.038  60.819  1.00  0.00           C
ATOM   3968  C2A DPP   327      17.352 140.388  56.619  1.00  0.00           C
ATOM   3969  C3A DPP   327      17.952 142.138  52.019  1.00  0.00           C
ATOM   3970  C4A DPP   327      18.952 144.038  47.719  1.00  0.00           C
ATOM   3971  C1B DPP   327      10.152 138.088  60.069  1.00  0.00           C
ATOM   3972  C2B DPP   327       9.952 138.438  56.319  1.00  0.00           C
ATOM   3973  C3B DPP   327       9.002 139.838  52.169  1.00  0.00           C
ATOM   3974  C4B DPP   327       8.602 142.388  49.269  1.00  0.00           C
ATOM   3975  NC3 DPP   328     157.602 201.338  68.769  1.00  0.00           N
ATOM   3976  PO4 DPP   328     161.952 202.138  66.669  1.00  0.00           P
ATOM   3977  GL1 DPP   328     163.152 201.838  62.169  1.00  0.00            
ATOM   3978  GL2 DPP   328     164.502 198.538  60.569  1.00  0.00            
ATOM   3979  C1A DPP   328     161.752 202.838  58.469  1.00  0.00           C
ATOM   3980  C2A DPP   328     159.952 203.038  55.219  1.00  0.00           C
ATOM   3981  C3A DPP   328     157.702 202.538  52.069  1.00  0.00           C
ATOM   3982  C4A DPP   328     154.302 202.488  49.269  1.00  0.00           C
ATOM   3983  C1B DPP   328     164.152 199.438  56.419  1.00  0.00           C
ATOM   3984  C2B DPP   328     163.002 201.188  51.069  1.00  0.00           C
ATOM   3985  C3B DPP   328     162.052 198.488  47.769  1.00  0.00           C
ATOM   3986  C4B DPP   328     161.102 193.938  47.719  1.00  0.00           C
ATOM   3987  NC3 DPP   329     206.452 115.238  63.819  1.00  0.00           N
ATOM   3988  PO4 DPP   329     209.452 116.738  66.519  1.00  0.00           P
ATOM   3989  GL1 DPP   329     211.102 115.838  62.069  1.00  0.00            
ATOM   3990  GL2 DPP   329     209.052 116.938  58.869  1.00  0.00            
ATOM   3991  C1A DPP   329     211.002 112.438  57.569  1.00  0.00           C
ATOM   3992  C2A DPP   329     212.152 112.138  52.919  1.00  0.00           C
ATOM   3993  C3A DPP   329     212.152 114.538  49.419  1.00  0.00           C
ATOM   3994  C4A DPP   329     212.352 117.188  46.219  1.00  0.00           C
ATOM   3995  C1B DPP   329     209.802 116.288  53.769  1.00  0.00           C
ATOM   3996  C2B DPP   329     206.752 115.138  50.619  1.00  0.00           C
ATOM   3997  C3B DPP   329     203.652 112.638  48.569  1.00  0.00           C
ATOM   3998  C4B DPP   329     203.852 111.338  44.369  1.00  0.00           C
ATOM   3999  NC3 DPP   330      47.352  26.638  64.369  1.00  0.00           N
ATOM   4000  PO4 DPP   330      50.052  23.488  64.419  1.00  0.00           P
ATOM   4001  GL1 DPP   330      51.352  24.138  61.019  1.00  0.00            
ATOM   4002  GL2 DPP   330      49.852  26.888  59.269  1.00  0.00            
ATOM   4003  C1A DPP   330      54.152  24.688  57.269  1.00  0.00           C
ATOM   4004  C2A DPP   330      55.152  25.938  52.969  1.00  0.00           C
ATOM   4005  C3A DPP   330      56.602  26.038  49.319  1.00  0.00           C
ATOM   4006  C4A DPP   330      60.352  24.338  47.419  1.00  0.00           C
ATOM   4007  C1B DPP   330      49.802  27.138  55.269  1.00  0.00           C
ATOM   4008  C2B DPP   330      50.602  26.438  50.669  1.00  0.00           C
ATOM   4009  C3B DPP   330      51.752  28.038  47.569  1.00  0.00           C
ATOM   4010  C4B DPP   330      55.102  29.988  44.419  1.00  0.00           C
ATOM   4011  NC3 DPP   331     190.052 207.788  65.869  1.00  0.00           N
ATOM   4012  PO4 DPP   331     189.302 204.088  63.569  1.00  0.00           P
ATOM   4013  GL1 DPP   331     188.502 205.088  59.819  1.00  0.00            
ATOM   4014  GL2 DPP   331     187.852 208.138  59.769  1.00  0.00            
ATOM   4015  C1A DPP   331     188.052 205.688  55.319  1.00  0.00           C
ATOM   4016  C2A DPP   331     187.502 204.638  50.819  1.00  0.00           C
ATOM   4017  C3A DPP   331     185.452 205.938  47.769  1.00  0.00           C
ATOM   4018  C4A DPP   331     184.902 208.188  44.469  1.00  0.00           C
ATOM   4019  C1B DPP   331     187.402 210.488  56.319  1.00  0.00           C
ATOM   4020  C2B DPP   331     187.552 210.838  52.419  1.00  0.00           C
ATOM   4021  C3B DPP   331     187.002 211.488  48.219  1.00  0.00           C
ATOM   4022  C4B DPP   331     185.952 214.838  45.669  1.00  0.00           C
ATOM   4023  NC3 DPP   332      84.352 130.638  71.519  1.00  0.00           N
ATOM   4024  PO4 DPP   332      80.852 131.138  69.819  1.00  0.00           P
ATOM   4025  GL1 DPP   332      78.552 128.638  66.519  1.00  0.00            
ATOM   4026  GL2 DPP   332      81.002 126.738  66.269  1.00  0.00            
ATOM   4027  C1A DPP   332      74.302 127.738  63.419  1.00  0.00           C
ATOM   4028  C2A DPP   332      72.402 126.238  60.069  1.00  0.00           C
ATOM   4029  C3A DPP   332      70.102 123.438  56.269  1.00  0.00           C
ATOM   4030  C4A DPP   332      68.502 119.438  56.519  1.00  0.00           C
ATOM   4031  C1B DPP   332      79.202 128.138  62.269  1.00  0.00           C
ATOM   4032  C2B DPP   332      77.252 128.138  58.819  1.00  0.00           C
ATOM   4033  C3B DPP   332      77.902 128.088  54.969  1.00  0.00           C
ATOM   4034  C4B DPP   332      79.702 128.388  50.319  1.00  0.00           C
ATOM   4035  NC3 DPP   333     193.152 198.938  63.719  1.00  0.00           N
ATOM   4036  PO4 DPP   333     194.352 203.438  62.519  1.00  0.00           P
ATOM   4037  GL1 DPP   333     193.352 202.638  59.219  1.00  0.00            
ATOM   4038  GL2 DPP   333     191.152 200.938  58.919  1.00  0.00            
ATOM   4039  C1A DPP   333     192.752 202.788  54.919  1.00  0.00           C
ATOM   4040  C2A DPP   333     191.952 201.938  51.569  1.00  0.00           C
ATOM   4041  C3A DPP   333     192.802 202.088  47.719  1.00  0.00           C
ATOM   4042  C4A DPP   333     194.452 204.388  44.369  1.00  0.00           C
ATOM   4043  C1B DPP   333     191.652 197.238  57.119  1.00  0.00           C
ATOM   4044  C2B DPP   333     191.652 196.788  53.519  1.00  0.00           C
ATOM   4045  C3B DPP   333     192.352 197.688  48.969  1.00  0.00           C
ATOM   4046  C4B DPP   333     192.602 197.038  44.969  1.00  0.00           C
ATOM   4047  NC3 DPP   334     134.702 173.338  70.669  1.00  0.00           N
ATOM   4048  PO4 DPP   334     132.702 178.088  69.719  1.00  0.00           P
ATOM   4049  GL1 DPP   334     130.002 179.088  65.819  1.00  0.00            
ATOM   4050  GL2 DPP   334     129.402 182.188  66.719  1.00  0.00            
ATOM   4051  C1A DPP   334     128.052 178.588  60.619  1.00  0.00           C
ATOM   4052  C2A DPP   334     127.202 179.388  56.619  1.00  0.00           C
ATOM   4053  C3A DPP   334     125.952 180.388  52.269  1.00  0.00           C
ATOM   4054  C4A DPP   334     127.452 182.488  49.269  1.00  0.00           C
ATOM   4055  C1B DPP   334     128.502 184.138  62.869  1.00  0.00           C
ATOM   4056  C2B DPP   334     128.652 183.338  58.819  1.00  0.00           C
ATOM   4057  C3B DPP   334     128.602 184.538  53.969  1.00  0.00           C
ATOM   4058  C4B DPP   334     127.902 187.288  50.419  1.00  0.00           C
ATOM   4059  NC3 DPP   335     183.252  14.288  64.869  1.00  0.00           N
ATOM   4060  PO4 DPP   335     180.652  16.038  66.069  1.00  0.00           P
ATOM   4061  GL1 DPP   335     177.752  17.538  61.619  1.00  0.00            
ATOM   4062  GL2 DPP   335     174.602  15.838  62.169  1.00  0.00            
ATOM   4063  C1A DPP   335     174.752  20.638  58.419  1.00  0.00           C
ATOM   4064  C2A DPP   335     172.652  20.288  55.119  1.00  0.00           C
ATOM   4065  C3A DPP   335     169.602  19.488  52.419  1.00  0.00           C
ATOM   4066  C4A DPP   335     170.452  16.938  49.269  1.00  0.00           C
ATOM   4067  C1B DPP   335     173.202  16.188  57.819  1.00  0.00           C
ATOM   4068  C2B DPP   335     169.802  14.188  54.869  1.00  0.00           C
ATOM   4069  C3B DPP   335     169.902  11.988  50.969  1.00  0.00           C
ATOM   4070  C4B DPP   335     172.502  11.238  47.369  1.00  0.00           C
ATOM   4071  NC3 DPP   336     125.202  55.588  77.819  1.00  0.00           N
ATOM   4072  PO4 DPP   336     122.752  55.638  74.519  1.00  0.00           P
ATOM   4073  GL1 DPP   336     121.402  55.138  71.269  1.00  0.00            
ATOM   4074  GL2 DPP   336     124.702  54.888  68.969  1.00  0.00            
ATOM   4075  C1A DPP   336     119.502  52.988  67.769  1.00  0.00           C
ATOM   4076  C2A DPP   336     117.202  54.638  64.119  1.00  0.00           C
ATOM   4077  C3A DPP   336     114.902  56.088  61.569  1.00  0.00           C
ATOM   4078  C4A DPP   336     111.702  54.238  60.169  1.00  0.00           C
ATOM   4079  C1B DPP   336     125.402  54.238  64.869  1.00  0.00           C
ATOM   4080  C2B DPP   336     125.902  55.738  60.169  1.00  0.00           C
ATOM   4081  C3B DPP   336     123.452  55.688  56.419  1.00  0.00           C
ATOM   4082  C4B DPP   336     121.402  54.438  51.919  1.00  0.00           C
ATOM   4083  NC3 DPP   337      26.102 182.638  66.219  1.00  0.00           N
ATOM   4084  PO4 DPP   337      24.502 186.488  64.069  1.00  0.00           P
ATOM   4085  GL1 DPP   337      25.002 185.538  59.669  1.00  0.00            
ATOM   4086  GL2 DPP   337      25.252 188.738  59.069  1.00  0.00            
ATOM   4087  C1A DPP   337      26.452 184.638  54.619  1.00  0.00           C
ATOM   4088  C2A DPP   337      27.152 181.788  53.019  1.00  0.00           C
ATOM   4089  C3A DPP   337      27.102 177.138  51.619  1.00  0.00           C
ATOM   4090  C4A DPP   337      28.952 175.188  48.769  1.00  0.00           C
ATOM   4091  C1B DPP   337      24.952 189.638  53.969  1.00  0.00           C
ATOM   4092  C2B DPP   337      25.402 189.738  50.219  1.00  0.00           C
ATOM   4093  C3B DPP   337      26.752 188.638  46.069  1.00  0.00           C
ATOM   4094  C4B DPP   337      30.552 187.288  44.719  1.00  0.00           C
ATOM   4095  NC3 DPP   338     157.402  34.588  73.719  1.00  0.00           N
ATOM   4096  PO4 DPP   338     152.602  33.388  72.269  1.00  0.00           P
ATOM   4097  GL1 DPP   338     154.052  32.188  68.369  1.00  0.00            
ATOM   4098  GL2 DPP   338     151.652  30.438  66.769  1.00  0.00            
ATOM   4099  C1A DPP   338     153.702  34.788  64.019  1.00  0.00           C
ATOM   4100  C2A DPP   338     152.052  36.938  60.469  1.00  0.00           C
ATOM   4101  C3A DPP   338     151.602  37.488  57.069  1.00  0.00           C
ATOM   4102  C4A DPP   338     151.952  38.538  52.719  1.00  0.00           C
ATOM   4103  C1B DPP   338     153.602  29.538  63.369  1.00  0.00           C
ATOM   4104  C2B DPP   338     153.052  29.738  59.419  1.00  0.00           C
ATOM   4105  C3B DPP   338     151.102  29.038  55.069  1.00  0.00           C
ATOM   4106  C4B DPP   338     153.352  30.438  51.269  1.00  0.00           C
ATOM   4107  NC3 DPP   339     108.602 152.488  72.969  1.00  0.00           N
ATOM   4108  PO4 DPP   339     108.352 156.388  70.119  1.00  0.00           P
ATOM   4109  GL1 DPP   339     109.452 157.438  65.269  1.00  0.00            
ATOM   4110  GL2 DPP   339     111.952 156.238  63.719  1.00  0.00            
ATOM   4111  C1A DPP   339     107.802 157.188  61.369  1.00  0.00           C
ATOM   4112  C2A DPP   339     108.252 155.738  57.769  1.00  0.00           C
ATOM   4113  C3A DPP   339     108.152 157.088  53.769  1.00  0.00           C
ATOM   4114  C4A DPP   339     106.402 159.938  50.519  1.00  0.00           C
ATOM   4115  C1B DPP   339     113.002 156.788  59.469  1.00  0.00           C
ATOM   4116  C2B DPP   339     112.502 156.838  55.119  1.00  0.00           C
ATOM   4117  C3B DPP   339     112.552 158.538  51.019  1.00  0.00           C
ATOM   4118  C4B DPP   339     112.452 161.038  47.519  1.00  0.00           C
ATOM   4119  NC3 DPP   340     211.352  64.538  63.369  1.00  0.00           N
ATOM   4120  PO4 DPP   340     210.152  60.388  61.769  1.00  0.00           P
ATOM   4121  GL1 DPP   340     209.802  59.388  57.669  1.00  0.00            
ATOM   4122  GL2 DPP   340     207.202  60.138  56.719  1.00  0.00            
ATOM   4123  C1A DPP   340     209.702  56.988  53.869  1.00  0.00           C
ATOM   4124  C2A DPP   340     207.852  53.388  53.869  1.00  0.00           C
ATOM   4125  C3A DPP   340     207.802  48.338  53.519  1.00  0.00           C
ATOM   4126  C4A DPP   340     207.002  45.938  50.619  1.00  0.00           C
ATOM   4127  C1B DPP   340     207.702  62.438  53.319  1.00  0.00           C
ATOM   4128  C2B DPP   340     205.652  63.938  50.069  1.00  0.00           C
ATOM   4129  C3B DPP   340     201.502  65.988  49.819  1.00  0.00           C
ATOM   4130  C4B DPP   340     198.352  68.038  48.519  1.00  0.00           C
ATOM   4131  NC3 DPP   341      46.452 214.238  68.919  1.00  0.00           N
ATOM   4132  PO4 DPP   341      49.352 211.988  65.719  1.00  0.00           P
ATOM   4133  GL1 DPP   341      49.652 210.788  61.419  1.00  0.00            
ATOM   4134  GL2 DPP   341      53.702 209.438  60.069  1.00  0.00            
ATOM   4135  C1A DPP   341      48.102 211.088  58.219  1.00  0.00           C
ATOM   4136  C2A DPP   341      46.852 210.488  54.469  1.00  0.00           C
ATOM   4137  C3A DPP   341      45.802 211.688  50.269  1.00  0.00           C
ATOM   4138  C4A DPP   341      44.052 214.088  47.019  1.00  0.00           C
ATOM   4139  C1B DPP   341      52.452 209.338  55.769  1.00  0.00           C
ATOM   4140  C2B DPP   341      50.452 210.388  51.419  1.00  0.00           C
ATOM   4141  C3B DPP   341      49.952 212.438  47.219  1.00  0.00           C
ATOM   4142  C4B DPP   341      48.152 211.888  43.619  1.00  0.00           C
ATOM   4143  NC3 DPP   342     170.202 158.638  72.569  1.00  0.00           N
ATOM   4144  PO4 DPP   342     170.002 159.938  67.969  1.00  0.00           P
ATOM   4145  GL1 DPP   342     168.802 161.738  64.119  1.00  0.00            
ATOM   4146  GL2 DPP   342     165.602 162.888  62.719  1.00  0.00            
ATOM   4147  C1A DPP   342     169.902 161.388  59.769  1.00  0.00           C
ATOM   4148  C2A DPP   342     172.102 160.838  56.669  1.00  0.00           C
ATOM   4149  C3A DPP   342     174.002 160.138  52.269  1.00  0.00           C
ATOM   4150  C4A DPP   342     177.152 159.438  49.019  1.00  0.00           C
ATOM   4151  C1B DPP   342     164.802 162.588  57.619  1.00  0.00           C
ATOM   4152  C2B DPP   342     167.852 160.538  54.819  1.00  0.00           C
ATOM   4153  C3B DPP   342     168.702 160.738  50.669  1.00  0.00           C
ATOM   4154  C4B DPP   342     171.202 159.988  47.019  1.00  0.00           C
ATOM   4155  NC3 DPP   343      13.852 114.288  70.219  1.00  0.00           N
ATOM   4156  PO4 DPP   343      16.852 113.888  66.719  1.00  0.00           P
ATOM   4157  GL1 DPP   343      20.852 113.638  63.869  1.00  0.00            
ATOM   4158  GL2 DPP   343      20.202 111.188  61.919  1.00  0.00            
ATOM   4159  C1A DPP   343      24.352 112.838  61.369  1.00  0.00           C
ATOM   4160  C2A DPP   343      24.102 109.138  57.769  1.00  0.00           C
ATOM   4161  C3A DPP   343      21.902 105.788  55.319  1.00  0.00           C
ATOM   4162  C4A DPP   343      20.352 103.438  51.969  1.00  0.00           C
ATOM   4163  C1B DPP   343      19.002 109.138  57.719  1.00  0.00           C
ATOM   4164  C2B DPP   343      17.802 108.838  53.169  1.00  0.00           C
ATOM   4165  C3B DPP   343      18.702 107.938  48.369  1.00  0.00           C
ATOM   4166  C4B DPP   343      18.452 106.638  42.969  1.00  0.00           C
ATOM   4167  NC3 DPP   344     121.302 181.088  71.769  1.00  0.00           N
ATOM   4168  PO4 DPP   344     118.702 182.188  70.119  1.00  0.00           P
ATOM   4169  GL1 DPP   344     119.202 180.488  65.719  1.00  0.00            
ATOM   4170  GL2 DPP   344     121.502 178.038  66.869  1.00  0.00            
ATOM   4171  C1A DPP   344     119.202 179.488  60.819  1.00  0.00           C
ATOM   4172  C2A DPP   344     116.402 179.288  57.419  1.00  0.00           C
ATOM   4173  C3A DPP   344     116.452 179.888  53.319  1.00  0.00           C
ATOM   4174  C4A DPP   344     117.202 179.388  48.469  1.00  0.00           C
ATOM   4175  C1B DPP   344     120.402 175.588  63.719  1.00  0.00           C
ATOM   4176  C2B DPP   344     118.752 174.288  60.369  1.00  0.00           C
ATOM   4177  C3B DPP   344     119.802 175.088  55.519  1.00  0.00           C
ATOM   4178  C4B DPP   344     117.952 175.688  51.669  1.00  0.00           C
ATOM   4179  NC3 DPP   345      83.052  29.988  68.719  1.00  0.00           N
ATOM   4180  PO4 DPP   345      82.552  34.788  67.769  1.00  0.00           P
ATOM   4181  GL1 DPP   345      84.902  33.788  64.619  1.00  0.00            
ATOM   4182  GL2 DPP   345      83.602  30.988  63.769  1.00  0.00            
ATOM   4183  C1A DPP   345      87.102  33.188  61.069  1.00  0.00           C
ATOM   4184  C2A DPP   345      90.002  35.738  59.119  1.00  0.00           C
ATOM   4185  C3A DPP   345      90.952  37.088  54.919  1.00  0.00           C
ATOM   4186  C4A DPP   345      89.002  39.038  51.969  1.00  0.00           C
ATOM   4187  C1B DPP   345      81.952  33.238  60.519  1.00  0.00           C
ATOM   4188  C2B DPP   345      79.902  30.138  57.119  1.00  0.00           C
ATOM   4189  C3B DPP   345      82.252  26.688  54.819  1.00  0.00           C
ATOM   4190  C4B DPP   345      83.152  23.938  51.769  1.00  0.00           C
ATOM   4191  NC3 DPP   346     119.102  25.638  72.769  1.00  0.00           N
ATOM   4192  PO4 DPP   346     114.852  25.738  69.869  1.00  0.00           P
ATOM   4193  GL1 DPP   346     114.152  29.188  66.869  1.00  0.00            
ATOM   4194  GL2 DPP   346     117.102  29.488  66.219  1.00  0.00            
ATOM   4195  C1A DPP   346     111.452  26.188  62.969  1.00  0.00           C
ATOM   4196  C2A DPP   346     111.502  24.588  59.069  1.00  0.00           C
ATOM   4197  C3A DPP   346     111.452  24.638  53.469  1.00  0.00           C
ATOM   4198  C4A DPP   346     115.802  24.738  51.219  1.00  0.00           C
ATOM   4199  C1B DPP   346     116.502  28.488  61.619  1.00  0.00           C
ATOM   4200  C2B DPP   346     116.102  26.638  56.969  1.00  0.00           C
ATOM   4201  C3B DPP   346     113.752  28.988  53.819  1.00  0.00           C
ATOM   4202  C4B DPP   346     114.802  30.838  49.069  1.00  0.00           C
ATOM   4203  NC3 DPP   347      67.652 144.138  75.969  1.00  0.00           N
ATOM   4204  PO4 DPP   347      68.902 143.288  71.169  1.00  0.00           P
ATOM   4205  GL1 DPP   347      67.552 145.188  66.219  1.00  0.00            
ATOM   4206  GL2 DPP   347      68.352 147.738  65.919  1.00  0.00            
ATOM   4207  C1A DPP   347      64.852 143.838  62.369  1.00  0.00           C
ATOM   4208  C2A DPP   347      63.552 143.988  57.519  1.00  0.00           C
ATOM   4209  C3A DPP   347      62.752 142.938  53.469  1.00  0.00           C
ATOM   4210  C4A DPP   347      60.302 144.888  51.469  1.00  0.00           C
ATOM   4211  C1B DPP   347      70.152 150.238  63.419  1.00  0.00           C
ATOM   4212  C2B DPP   347      71.502 151.488  59.169  1.00  0.00           C
ATOM   4213  C3B DPP   347      71.702 152.438  55.369  1.00  0.00           C
ATOM   4214  C4B DPP   347      69.652 151.588  51.169  1.00  0.00           C
ATOM   4215  NC3 DPP   348     116.102 177.988  69.319  1.00  0.00           N
ATOM   4216  PO4 DPP   348     112.302 176.038  68.819  1.00  0.00           P
ATOM   4217  GL1 DPP   348     113.452 174.688  65.019  1.00  0.00            
ATOM   4218  GL2 DPP   348     111.352 172.888  62.669  1.00  0.00            
ATOM   4219  C1A DPP   348     114.102 175.538  59.919  1.00  0.00           C
ATOM   4220  C2A DPP   348     114.102 175.188  55.319  1.00  0.00           C
ATOM   4221  C3A DPP   348     113.102 176.138  51.619  1.00  0.00           C
ATOM   4222  C4A DPP   348     112.552 177.588  47.669  1.00  0.00           C
ATOM   4223  C1B DPP   348     109.752 173.838  58.719  1.00  0.00           C
ATOM   4224  C2B DPP   348     109.152 174.438  54.619  1.00  0.00           C
ATOM   4225  C3B DPP   348     107.802 175.088  50.119  1.00  0.00           C
ATOM   4226  C4B DPP   348     104.952 175.288  47.769  1.00  0.00           C
ATOM   4227  NC3 DPP   349       7.952  68.838  65.169  1.00  0.00           N
ATOM   4228  PO4 DPP   349       4.802  65.138  66.219  1.00  0.00           P
ATOM   4229  GL1 DPP   349       5.352  66.488  61.419  1.00  0.00            
ATOM   4230  GL2 DPP   349       8.902  67.188  60.519  1.00  0.00            
ATOM   4231  C1A DPP   349       5.452  67.488  57.069  1.00  0.00           C
ATOM   4232  C2A DPP   349       7.302  65.688  51.419  1.00  0.00           C
ATOM   4233  C3A DPP   349       8.702  62.138  49.919  1.00  0.00           C
ATOM   4234  C4A DPP   349      12.152  60.288  51.219  1.00  0.00           C
ATOM   4235  C1B DPP   349      10.002  65.838  55.969  1.00  0.00           C
ATOM   4236  C2B DPP   349      12.402  65.838  51.919  1.00  0.00           C
ATOM   4237  C3B DPP   349      15.252  66.138  49.169  1.00  0.00           C
ATOM   4238  C4B DPP   349      19.552  66.638  48.019  1.00  0.00           C
ATOM   4239  NC3 DPP   350     136.002 181.738  70.819  1.00  0.00           N
ATOM   4240  PO4 DPP   350     139.802 182.038  68.419  1.00  0.00           P
ATOM   4241  GL1 DPP   350     139.452 179.838  64.319  1.00  0.00            
ATOM   4242  GL2 DPP   350     142.602 179.988  62.319  1.00  0.00            
ATOM   4243  C1A DPP   350     138.502 176.488  61.569  1.00  0.00           C
ATOM   4244  C2A DPP   350     135.102 173.888  58.569  1.00  0.00           C
ATOM   4245  C3A DPP   350     135.202 174.138  54.119  1.00  0.00           C
ATOM   4246  C4A DPP   350     134.452 175.888  49.719  1.00  0.00           C
ATOM   4247  C1B DPP   350     142.852 176.388  59.619  1.00  0.00           C
ATOM   4248  C2B DPP   350     143.602 175.838  55.269  1.00  0.00           C
ATOM   4249  C3B DPP   350     142.652 177.838  50.819  1.00  0.00           C
ATOM   4250  C4B DPP   350     143.252 181.688  50.269  1.00  0.00           C
ATOM   4251  NC3 DPP   351     129.302 204.338  65.169  1.00  0.00           N
ATOM   4252  PO4 DPP   351     133.152 207.138  65.919  1.00  0.00           P
ATOM   4253  GL1 DPP   351     133.502 210.738  62.369  1.00  0.00            
ATOM   4254  GL2 DPP   351     131.652 213.288  62.169  1.00  0.00            
ATOM   4255  C1A DPP   351     135.002 211.838  58.319  1.00  0.00           C
ATOM   4256  C2A DPP   351     132.852 213.888  55.369  1.00  0.00           C
ATOM   4257  C3A DPP   351     129.352 214.138  50.969  1.00  0.00           C
ATOM   4258  C4A DPP   351     127.602 211.488  48.319  1.00  0.00           C
ATOM   4259  C1B DPP   351     130.052 210.188  58.519  1.00  0.00           C
ATOM   4260  C2B DPP   351     126.952 209.538  55.619  1.00  0.00           C
ATOM   4261  C3B DPP   351     123.452 210.838  53.269  1.00  0.00           C
ATOM   4262  C4B DPP   351     123.552 213.838  49.219  1.00  0.00           C
ATOM   4263  NC3 DPP   352      60.202 190.438  65.569  1.00  0.00           N
ATOM   4264  PO4 DPP   352      61.052 187.288  69.269  1.00  0.00           P
ATOM   4265  GL1 DPP   352      60.752 185.638  64.769  1.00  0.00            
ATOM   4266  GL2 DPP   352      58.552 183.638  65.919  1.00  0.00            
ATOM   4267  C1A DPP   352      62.152 185.038  60.019  1.00  0.00           C
ATOM   4268  C2A DPP   352      62.202 184.638  56.419  1.00  0.00           C
ATOM   4269  C3A DPP   352      62.302 182.338  53.869  1.00  0.00           C
ATOM   4270  C4A DPP   352      64.352 181.038  49.319  1.00  0.00           C
ATOM   4271  C1B DPP   352      55.852 184.888  61.619  1.00  0.00           C
ATOM   4272  C2B DPP   352      54.702 183.188  57.769  1.00  0.00           C
ATOM   4273  C3B DPP   352      51.852 181.638  55.069  1.00  0.00           C
ATOM   4274  C4B DPP   352      48.302 182.938  52.119  1.00  0.00           C
ATOM   4275  NC3 DPP   353      58.502 182.238  70.869  1.00  0.00           N
ATOM   4276  PO4 DPP   353      59.052 179.788  68.519  1.00  0.00           P
ATOM   4277  GL1 DPP   353      61.052 178.638  64.719  1.00  0.00            
ATOM   4278  GL2 DPP   353      63.002 181.238  63.119  1.00  0.00            
ATOM   4279  C1A DPP   353      62.052 175.938  60.969  1.00  0.00           C
ATOM   4280  C2A DPP   353      61.102 172.688  57.369  1.00  0.00           C
ATOM   4281  C3A DPP   353      58.452 169.338  56.869  1.00  0.00           C
ATOM   4282  C4A DPP   353      56.402 168.188  52.469  1.00  0.00           C
ATOM   4283  C1B DPP   353      65.152 180.638  59.819  1.00  0.00           C
ATOM   4284  C2B DPP   353      63.302 177.488  56.369  1.00  0.00           C
ATOM   4285  C3B DPP   353      61.102 177.638  52.369  1.00  0.00           C
ATOM   4286  C4B DPP   353      59.402 180.238  48.419  1.00  0.00           C
ATOM   4287  NC3 DPP   354      40.602 132.338  73.719  1.00  0.00           N
ATOM   4288  PO4 DPP   354      42.802 132.838  71.269  1.00  0.00           P
ATOM   4289  GL1 DPP   354      43.052 130.738  67.719  1.00  0.00            
ATOM   4290  GL2 DPP   354      43.952 132.288  64.069  1.00  0.00            
ATOM   4291  C1A DPP   354      39.502 130.088  63.719  1.00  0.00           C
ATOM   4292  C2A DPP   354      38.902 132.688  60.519  1.00  0.00           C
ATOM   4293  C3A DPP   354      39.252 134.738  56.219  1.00  0.00           C
ATOM   4294  C4A DPP   354      36.052 135.488  53.819  1.00  0.00           C
ATOM   4295  C1B DPP   354      42.552 135.488  62.819  1.00  0.00           C
ATOM   4296  C2B DPP   354      42.502 136.138  59.869  1.00  0.00           C
ATOM   4297  C3B DPP   354      44.152 135.838  54.969  1.00  0.00           C
ATOM   4298  C4B DPP   354      45.452 135.738  51.319  1.00  0.00           C
ATOM   4299  NC3 DPP   355     126.402  19.688  67.619  1.00  0.00           N
ATOM   4300  PO4 DPP   355     122.402  19.188  67.719  1.00  0.00           P
ATOM   4301  GL1 DPP   355     121.302  17.338  63.119  1.00  0.00            
ATOM   4302  GL2 DPP   355     119.402  19.638  61.619  1.00  0.00            
ATOM   4303  C1A DPP   355     120.052  14.438  60.169  1.00  0.00           C
ATOM   4304  C2A DPP   355     121.052  13.988  56.419  1.00  0.00           C
ATOM   4305  C3A DPP   355     121.802  15.088  52.219  1.00  0.00           C
ATOM   4306  C4A DPP   355     121.752  19.038  47.969  1.00  0.00           C
ATOM   4307  C1B DPP   355     120.152  19.238  58.019  1.00  0.00           C
ATOM   4308  C2B DPP   355     122.502  19.738  54.069  1.00  0.00           C
ATOM   4309  C3B DPP   355     125.852  21.038  51.519  1.00  0.00           C
ATOM   4310  C4B DPP   355     127.352  20.338  47.619  1.00  0.00           C
ATOM   4311  NC3 DPP   356      53.902  95.388  81.469  1.00  0.00           N
ATOM   4312  PO4 DPP   356      55.102  96.588  77.419  1.00  0.00           P
ATOM   4313  GL1 DPP   356      53.652  99.938  73.369  1.00  0.00            
ATOM   4314  GL2 DPP   356      54.602 102.738  73.269  1.00  0.00            
ATOM   4315  C1A DPP   356      50.702 102.388  69.269  1.00  0.00           C
ATOM   4316  C2A DPP   356      50.652 106.088  67.069  1.00  0.00           C
ATOM   4317  C3A DPP   356      51.302 110.088  65.969  1.00  0.00           C
ATOM   4318  C4A DPP   356      49.652 114.038  65.919  1.00  0.00           C
ATOM   4319  C1B DPP   356      55.152 104.338  68.619  1.00  0.00           C
ATOM   4320  C2B DPP   356      55.702 107.088  64.519  1.00  0.00           C
ATOM   4321  C3B DPP   356      55.752 104.788  60.719  1.00  0.00           C
ATOM   4322  C4B DPP   356      58.152 102.688  57.519  1.00  0.00           C
ATOM   4323  NC3 DPP   357     104.552 180.288  68.469  1.00  0.00           N
ATOM   4324  PO4 DPP   357     102.652 175.738  68.969  1.00  0.00           P
ATOM   4325  GL1 DPP   357     101.902 177.338  65.569  1.00  0.00            
ATOM   4326  GL2 DPP   357      98.352 179.338  66.219  1.00  0.00            
ATOM   4327  C1A DPP   357      99.702 177.638  60.769  1.00  0.00           C
ATOM   4328  C2A DPP   357      99.902 177.288  56.469  1.00  0.00           C
ATOM   4329  C3A DPP   357      99.202 177.288  52.769  1.00  0.00           C
ATOM   4330  C4A DPP   357      99.852 174.138  48.319  1.00  0.00           C
ATOM   4331  C1B DPP   357     100.902 182.138  62.919  1.00  0.00           C
ATOM   4332  C2B DPP   357     101.102 182.888  57.869  1.00  0.00           C
ATOM   4333  C3B DPP   357     100.702 181.588  54.169  1.00  0.00           C
ATOM   4334  C4B DPP   357     102.302 182.438  49.969  1.00  0.00           C
ATOM   4335  NC3 DPP   358     105.252 169.988  69.869  1.00  0.00           N
ATOM   4336  PO4 DPP   358     105.252 165.238  69.919  1.00  0.00           P
ATOM   4337  GL1 DPP   358     106.202 165.888  66.219  1.00  0.00            
ATOM   4338  GL2 DPP   358     107.002 162.888  66.019  1.00  0.00            
ATOM   4339  C1A DPP   358     106.102 166.838  62.319  1.00  0.00           C
ATOM   4340  C2A DPP   358     104.552 165.688  58.469  1.00  0.00           C
ATOM   4341  C3A DPP   358     105.202 163.338  54.319  1.00  0.00           C
ATOM   4342  C4A DPP   358     102.052 161.188  51.719  1.00  0.00           C
ATOM   4343  C1B DPP   358     104.202 161.438  62.119  1.00  0.00           C
ATOM   4344  C2B DPP   358     103.952 160.288  58.719  1.00  0.00           C
ATOM   4345  C3B DPP   358     101.402 161.288  57.369  1.00  0.00           C
ATOM   4346  C4B DPP   358      98.852 163.388  54.519  1.00  0.00           C
ATOM   4347  NC3 DPP   359      34.552 172.538  71.169  1.00  0.00           N
ATOM   4348  PO4 DPP   359      32.802 170.888  68.019  1.00  0.00           P
ATOM   4349  GL1 DPP   359      35.152 170.188  63.219  1.00  0.00            
ATOM   4350  GL2 DPP   359      34.052 170.938  60.619  1.00  0.00            
ATOM   4351  C1A DPP   359      39.402 171.138  59.419  1.00  0.00           C
ATOM   4352  C2A DPP   359      42.352 172.538  56.469  1.00  0.00           C
ATOM   4353  C3A DPP   359      45.202 171.738  52.419  1.00  0.00           C
ATOM   4354  C4A DPP   359      44.102 170.338  47.669  1.00  0.00           C
ATOM   4355  C1B DPP   359      35.102 171.838  57.569  1.00  0.00           C
ATOM   4356  C2B DPP   359      34.252 172.238  53.719  1.00  0.00           C
ATOM   4357  C3B DPP   359      33.452 171.638  50.069  1.00  0.00           C
ATOM   4358  C4B DPP   359      30.802 169.938  47.269  1.00  0.00           C
ATOM   4359  NC3 DPP   360      17.202 194.538  65.169  1.00  0.00           N
ATOM   4360  PO4 DPP   360      17.952 191.538  63.119  1.00  0.00           P
ATOM   4361  GL1 DPP   360      18.552 191.538  58.569  1.00  0.00            
ATOM   4362  GL2 DPP   360      21.902 191.988  57.419  1.00  0.00            
ATOM   4363  C1A DPP   360      18.002 190.138  54.319  1.00  0.00           C
ATOM   4364  C2A DPP   360      18.802 189.338  50.419  1.00  0.00           C
ATOM   4365  C3A DPP   360      20.652 186.738  46.769  1.00  0.00           C
ATOM   4366  C4A DPP   360      19.752 184.138  42.069  1.00  0.00           C
ATOM   4367  C1B DPP   360      24.052 196.338  54.919  1.00  0.00           C
ATOM   4368  C2B DPP   360      25.502 196.638  50.569  1.00  0.00           C
ATOM   4369  C3B DPP   360      27.102 194.488  47.419  1.00  0.00           C
ATOM   4370  C4B DPP   360      30.152 193.388  44.919  1.00  0.00           C
ATOM   4371  NC3 DPP   361     187.602 192.188  67.269  1.00  0.00           N
ATOM   4372  PO4 DPP   361     184.202 191.888  65.419  1.00  0.00           P
ATOM   4373  GL1 DPP   361     185.002 193.538  61.569  1.00  0.00            
ATOM   4374  GL2 DPP   361     183.052 195.688  60.519  1.00  0.00            
ATOM   4375  C1A DPP   361     187.852 194.688  58.269  1.00  0.00           C
ATOM   4376  C2A DPP   361     189.602 192.488  55.319  1.00  0.00           C
ATOM   4377  C3A DPP   361     190.702 192.638  50.669  1.00  0.00           C
ATOM   4378  C4A DPP   361     191.402 192.088  45.869  1.00  0.00           C
ATOM   4379  C1B DPP   361     182.302 196.838  56.319  1.00  0.00           C
ATOM   4380  C2B DPP   361     181.452 197.838  52.019  1.00  0.00           C
ATOM   4381  C3B DPP   361     183.752 196.938  48.019  1.00  0.00           C
ATOM   4382  C4B DPP   361     187.702 195.288  46.269  1.00  0.00           C
ATOM   4383  NC3 DPP   362      43.252  13.038  66.369  1.00  0.00           N
ATOM   4384  PO4 DPP   362      45.052  17.638  65.869  1.00  0.00           P
ATOM   4385  GL1 DPP   362      47.052  17.538  61.919  1.00  0.00            
ATOM   4386  GL2 DPP   362      49.752  18.838  61.769  1.00  0.00            
ATOM   4387  C1A DPP   362      44.602  18.488  58.669  1.00  0.00           C
ATOM   4388  C2A DPP   362      40.252  18.238  55.969  1.00  0.00           C
ATOM   4389  C3A DPP   362      38.052  15.788  53.219  1.00  0.00           C
ATOM   4390  C4A DPP   362      38.302  11.788  50.969  1.00  0.00           C
ATOM   4391  C1B DPP   362      49.902  18.288  57.869  1.00  0.00           C
ATOM   4392  C2B DPP   362      47.302  17.188  54.819  1.00  0.00           C
ATOM   4393  C3B DPP   362      47.652  14.588  51.869  1.00  0.00           C
ATOM   4394  C4B DPP   362      46.602  13.838  47.919  1.00  0.00           C
ATOM   4395  NC3 DPP   363     112.052  28.788  72.319  1.00  0.00           N
ATOM   4396  PO4 DPP   363     110.552  32.638  70.219  1.00  0.00           P
ATOM   4397  GL1 DPP   363     113.202  33.788  67.169  1.00  0.00            
ATOM   4398  GL2 DPP   363     114.202  37.938  66.169  1.00  0.00            
ATOM   4399  C1A DPP   363     114.602  33.738  63.269  1.00  0.00           C
ATOM   4400  C2A DPP   363     113.952  36.188  58.669  1.00  0.00           C
ATOM   4401  C3A DPP   363     113.502  36.288  54.619  1.00  0.00           C
ATOM   4402  C4A DPP   363     113.652  35.788  50.019  1.00  0.00           C
ATOM   4403  C1B DPP   363     115.352  39.638  61.969  1.00  0.00           C
ATOM   4404  C2B DPP   363     116.002  40.488  57.219  1.00  0.00           C
ATOM   4405  C3B DPP   363     116.852  43.138  52.419  1.00  0.00           C
ATOM   4406  C4B DPP   363     115.902  44.988  48.519  1.00  0.00           C
ATOM   4407  NC3 DPP   364      65.602   3.388  22.369  1.00  0.00           N
ATOM   4408  PO4 DPP   364      63.652   0.738  25.619  1.00  0.00           P
ATOM   4409  GL1 DPP   364      64.402   1.988  29.619  1.00  0.00            
ATOM   4410  GL2 DPP   364      66.902   4.138  30.969  1.00  0.00            
ATOM   4411  C1A DPP   364      60.852   2.438  33.369  1.00  0.00           C
ATOM   4412  C2A DPP   364      60.602   2.238  37.919  1.00  0.00           C
ATOM   4413  C3A DPP   364      60.052   0.138  41.969  1.00  0.00           C
ATOM   4414  C4A DPP   364      61.252   1.788  45.619  1.00  0.00           C
ATOM   4415  C1B DPP   364      64.302   6.438  33.869  1.00  0.00           C
ATOM   4416  C2B DPP   364      63.252   6.638  38.119  1.00  0.00           C
ATOM   4417  C3B DPP   364      62.002   6.738  42.569  1.00  0.00           C
ATOM   4418  C4B DPP   364      60.252   8.038  45.969  1.00  0.00           C
ATOM   4419  NC3 DPP   365     158.202 205.938  24.969  1.00  0.00           N
ATOM   4420  PO4 DPP   365     159.002 210.188  27.019  1.00  0.00           P
ATOM   4421  GL1 DPP   365     163.302 209.788  29.119  1.00  0.00            
ATOM   4422  GL2 DPP   365     165.902 208.988  27.769  1.00  0.00            
ATOM   4423  C1A DPP   365     167.352 211.288  32.219  1.00  0.00           C
ATOM   4424  C2A DPP   365     171.352 210.938  35.319  1.00  0.00           C
ATOM   4425  C3A DPP   365     172.552 214.188  37.919  1.00  0.00           C
ATOM   4426  C4A DPP   365     171.352 216.238  42.169  1.00  0.00           C
ATOM   4427  C1B DPP   365     169.052 206.588  29.419  1.00  0.00           C
ATOM   4428  C2B DPP   365     171.802 205.838  32.769  1.00  0.00           C
ATOM   4429  C3B DPP   365     171.452 205.438  37.119  1.00  0.00           C
ATOM   4430  C4B DPP   365     171.452 202.838  40.619  1.00  0.00           C
ATOM   4431  NC3 DPP   366     102.402 169.588  28.169  1.00  0.00           N
ATOM   4432  PO4 DPP   366     106.002 168.438  25.619  1.00  0.00           P
ATOM   4433  GL1 DPP   366     107.202 169.088  29.669  1.00  0.00            
ATOM   4434  GL2 DPP   366     106.652 172.188  29.619  1.00  0.00            
ATOM   4435  C1A DPP   366     105.602 168.738  34.119  1.00  0.00           C
ATOM   4436  C2A DPP   366     105.752 170.938  38.619  1.00  0.00           C
ATOM   4437  C3A DPP   366     107.452 168.988  42.419  1.00  0.00           C
ATOM   4438  C4A DPP   366     106.052 170.488  46.869  1.00  0.00           C
ATOM   4439  C1B DPP   366     107.152 174.288  32.569  1.00  0.00           C
ATOM   4440  C2B DPP   366     108.052 174.788  36.369  1.00  0.00           C
ATOM   4441  C3B DPP   366     108.902 174.488  40.369  1.00  0.00           C
ATOM   4442  C4B DPP   366     106.252 173.638  43.169  1.00  0.00           C
ATOM   4443  NC3 DPP   367      68.602 157.638  29.969  1.00  0.00           N
ATOM   4444  PO4 DPP   367      71.902 158.688  27.319  1.00  0.00           P
ATOM   4445  GL1 DPP   367      73.052 160.988  30.719  1.00  0.00            
ATOM   4446  GL2 DPP   367      71.602 163.288  31.719  1.00  0.00            
ATOM   4447  C1A DPP   367      75.102 158.038  34.319  1.00  0.00           C
ATOM   4448  C2A DPP   367      77.602 156.088  35.769  1.00  0.00           C
ATOM   4449  C3A DPP   367      77.852 156.338  40.219  1.00  0.00           C
ATOM   4450  C4A DPP   367      79.552 156.138  45.069  1.00  0.00           C
ATOM   4451  C1B DPP   367      74.052 163.588  35.269  1.00  0.00           C
ATOM   4452  C2B DPP   367      75.102 164.338  37.869  1.00  0.00           C
ATOM   4453  C3B DPP   367      72.852 165.588  42.869  1.00  0.00           C
ATOM   4454  C4B DPP   367      72.152 164.738  46.669  1.00  0.00           C
ATOM   4455  NC3 DPP   368     102.502 180.888  28.769  1.00  0.00           N
ATOM   4456  PO4 DPP   368     104.102 184.338  26.869  1.00  0.00           P
ATOM   4457  GL1 DPP   368     105.952 186.088  30.069  1.00  0.00            
ATOM   4458  GL2 DPP   368     105.402 184.738  32.369  1.00  0.00            
ATOM   4459  C1A DPP   368     108.452 188.088  32.969  1.00  0.00           C
ATOM   4460  C2A DPP   368     108.802 188.888  36.969  1.00  0.00           C
ATOM   4461  C3A DPP   368     109.502 191.338  40.219  1.00  0.00           C
ATOM   4462  C4A DPP   368     107.252 193.788  43.419  1.00  0.00           C
ATOM   4463  C1B DPP   368     107.102 184.088  36.319  1.00  0.00           C
ATOM   4464  C2B DPP   368     107.952 184.588  40.769  1.00  0.00           C
ATOM   4465  C3B DPP   368     110.652 187.638  42.519  1.00  0.00           C
ATOM   4466  C4B DPP   368     111.152 190.838  45.669  1.00  0.00           C
ATOM   4467  NC3 DPP   369     117.052  37.538  24.519  1.00  0.00           N
ATOM   4468  PO4 DPP   369     117.652  34.688  27.969  1.00  0.00           P
ATOM   4469  GL1 DPP   369     118.802  35.588  31.769  1.00  0.00            
ATOM   4470  GL2 DPP   369     121.652  35.038  32.619  1.00  0.00            
ATOM   4471  C1A DPP   369     117.652  38.088  35.119  1.00  0.00           C
ATOM   4472  C2A DPP   369     117.102  37.188  38.969  1.00  0.00           C
ATOM   4473  C3A DPP   369     117.552  37.438  43.569  1.00  0.00           C
ATOM   4474  C4A DPP   369     117.702  37.188  48.019  1.00  0.00           C
ATOM   4475  C1B DPP   369     121.652  34.338  36.869  1.00  0.00           C
ATOM   4476  C2B DPP   369     121.502  34.638  42.019  1.00  0.00           C
ATOM   4477  C3B DPP   369     124.452  33.038  44.819  1.00  0.00           C
ATOM   4478  C4B DPP   369     128.302  31.088  44.919  1.00  0.00           C
ATOM   4479  NC3 DPP   370     138.852  37.838  30.119  1.00  0.00           N
ATOM   4480  PO4 DPP   370     143.402  36.588  28.519  1.00  0.00           P
ATOM   4481  GL1 DPP   370     143.302  35.938  32.769  1.00  0.00            
ATOM   4482  GL2 DPP   370     144.352  39.038  32.869  1.00  0.00            
ATOM   4483  C1A DPP   370     144.652  34.938  37.469  1.00  0.00           C
ATOM   4484  C2A DPP   370     145.702  38.038  40.469  1.00  0.00           C
ATOM   4485  C3A DPP   370     146.152  37.738  45.419  1.00  0.00           C
ATOM   4486  C4A DPP   370     148.252  37.288  49.269  1.00  0.00           C
ATOM   4487  C1B DPP   370     144.752  41.438  36.569  1.00  0.00           C
ATOM   4488  C2B DPP   370     142.952  42.238  40.569  1.00  0.00           C
ATOM   4489  C3B DPP   370     140.352  41.688  44.419  1.00  0.00           C
ATOM   4490  C4B DPP   370     139.852  43.588  48.319  1.00  0.00           C
ATOM   4491  NC3 DPP   371     179.752  77.088  23.419  1.00  0.00           N
ATOM   4492  PO4 DPP   371     178.352  75.488  26.869  1.00  0.00           P
ATOM   4493  GL1 DPP   371     178.852  73.588  30.319  1.00  0.00            
ATOM   4494  GL2 DPP   371     182.102  73.738  32.119  1.00  0.00            
ATOM   4495  C1A DPP   371     177.952  73.038  35.619  1.00  0.00           C
ATOM   4496  C2A DPP   371     180.752  72.488  39.019  1.00  0.00           C
ATOM   4497  C3A DPP   371     183.202  74.338  42.719  1.00  0.00           C
ATOM   4498  C4A DPP   371     183.202  77.488  44.019  1.00  0.00           C
ATOM   4499  C1B DPP   371     180.502  77.138  34.369  1.00  0.00           C
ATOM   4500  C2B DPP   371     176.802  78.538  36.719  1.00  0.00           C
ATOM   4501  C3B DPP   371     175.252  79.738  40.369  1.00  0.00           C
ATOM   4502  C4B DPP   371     175.002  79.088  44.569  1.00  0.00           C
ATOM   4503  NC3 DPP   372      26.202 169.038  26.669  1.00  0.00           N
ATOM   4504  PO4 DPP   372      25.452 163.888  25.569  1.00  0.00           P
ATOM   4505  GL1 DPP   372      23.302 165.138  29.069  1.00  0.00            
ATOM   4506  GL2 DPP   372      25.302 164.588  30.719  1.00  0.00            
ATOM   4507  C1A DPP   372      19.952 163.188  32.619  1.00  0.00           C
ATOM   4508  C2A DPP   372      16.752 161.038  33.969  1.00  0.00           C
ATOM   4509  C3A DPP   372      14.252 161.088  37.769  1.00  0.00           C
ATOM   4510  C4A DPP   372      13.952 163.238  41.469  1.00  0.00           C
ATOM   4511  C1B DPP   372      25.352 165.138  34.419  1.00  0.00           C
ATOM   4512  C2B DPP   372      24.202 164.688  38.969  1.00  0.00           C
ATOM   4513  C3B DPP   372      21.752 165.638  41.669  1.00  0.00           C
ATOM   4514  C4B DPP   372      17.902 165.288  43.919  1.00  0.00           C
ATOM   4515  NC3 DPP   373     177.152 179.288  26.919  1.00  0.00           N
ATOM   4516  PO4 DPP   373     174.452 175.988  26.519  1.00  0.00           P
ATOM   4517  GL1 DPP   373     173.902 178.238  30.669  1.00  0.00            
ATOM   4518  GL2 DPP   373     176.452 178.188  31.919  1.00  0.00            
ATOM   4519  C1A DPP   373     171.652 175.288  34.119  1.00  0.00           C
ATOM   4520  C2A DPP   373     171.302 175.188  37.769  1.00  0.00           C
ATOM   4521  C3A DPP   373     172.802 173.488  41.969  1.00  0.00           C
ATOM   4522  C4A DPP   373     171.452 170.888  45.969  1.00  0.00           C
ATOM   4523  C1B DPP   373     176.602 175.038  34.419  1.00  0.00           C
ATOM   4524  C2B DPP   373     175.752 172.488  38.119  1.00  0.00           C
ATOM   4525  C3B DPP   373     177.002 169.938  41.319  1.00  0.00           C
ATOM   4526  C4B DPP   373     175.902 167.788  45.419  1.00  0.00           C
ATOM   4527  NC3 DPP   374     152.502 198.988  26.419  1.00  0.00           N
ATOM   4528  PO4 DPP   374     153.452 203.538  27.269  1.00  0.00           P
ATOM   4529  GL1 DPP   374     155.552 206.488  30.019  1.00  0.00            
ATOM   4530  GL2 DPP   374     155.002 208.488  30.419  1.00  0.00            
ATOM   4531  C1A DPP   374     159.702 208.938  33.169  1.00  0.00           C
ATOM   4532  C2A DPP   374     163.052 208.588  36.369  1.00  0.00           C
ATOM   4533  C3A DPP   374     166.852 209.938  38.269  1.00  0.00           C
ATOM   4534  C4A DPP   374     169.852 207.238  41.919  1.00  0.00           C
ATOM   4535  C1B DPP   374     153.852 209.988  34.269  1.00  0.00           C
ATOM   4536  C2B DPP   374     153.452 209.938  38.169  1.00  0.00           C
ATOM   4537  C3B DPP   374     151.102 208.838  42.469  1.00  0.00           C
ATOM   4538  C4B DPP   374     146.752 207.038  44.119  1.00  0.00           C
ATOM   4539  NC3 DPP   375     139.052  19.288  20.069  1.00  0.00           N
ATOM   4540  PO4 DPP   375     136.302  18.338  24.319  1.00  0.00           P
ATOM   4541  GL1 DPP   375     137.752  20.638  28.719  1.00  0.00            
ATOM   4542  GL2 DPP   375     139.402  17.938  28.769  1.00  0.00            
ATOM   4543  C1A DPP   375     137.002  24.938  32.519  1.00  0.00           C
ATOM   4544  C2A DPP   375     136.252  24.038  37.419  1.00  0.00           C
ATOM   4545  C3A DPP   375     135.402  23.538  41.619  1.00  0.00           C
ATOM   4546  C4A DPP   375     135.952  22.138  45.419  1.00  0.00           C
ATOM   4547  C1B DPP   375     138.252  18.588  33.719  1.00  0.00           C
ATOM   4548  C2B DPP   375     137.752  19.488  38.919  1.00  0.00           C
ATOM   4549  C3B DPP   375     137.102  17.888  42.769  1.00  0.00           C
ATOM   4550  C4B DPP   375     137.002  17.488  47.369  1.00  0.00           C
ATOM   4551  NC3 DPP   376     175.752 171.438  25.069  1.00  0.00           N
ATOM   4552  PO4 DPP   376     176.102 168.888  23.269  1.00  0.00           P
ATOM   4553  GL1 DPP   376     176.402 166.638  26.619  1.00  0.00            
ATOM   4554  GL2 DPP   376     176.602 163.938  26.569  1.00  0.00            
ATOM   4555  C1A DPP   376     180.602 165.438  29.719  1.00  0.00           C
ATOM   4556  C2A DPP   376     182.952 167.538  33.269  1.00  0.00           C
ATOM   4557  C3A DPP   376     182.902 167.438  37.819  1.00  0.00           C
ATOM   4558  C4A DPP   376     183.802 169.888  41.119  1.00  0.00           C
ATOM   4559  C1B DPP   376     176.552 163.638  31.219  1.00  0.00           C
ATOM   4560  C2B DPP   376     178.302 165.188  34.719  1.00  0.00           C
ATOM   4561  C3B DPP   376     177.902 165.588  38.719  1.00  0.00           C
ATOM   4562  C4B DPP   376     180.302 165.138  42.819  1.00  0.00           C
ATOM   4563  NC3 DPP   377     143.652 109.938  23.319  1.00  0.00           N
ATOM   4564  PO4 DPP   377     147.352 108.388  27.169  1.00  0.00           P
ATOM   4565  GL1 DPP   377     147.902 109.938  31.519  1.00  0.00            
ATOM   4566  GL2 DPP   377     151.202 109.638  33.369  1.00  0.00            
ATOM   4567  C1A DPP   377     147.452 112.288  35.719  1.00  0.00           C
ATOM   4568  C2A DPP   377     145.652 116.138  37.569  1.00  0.00           C
ATOM   4569  C3A DPP   377     146.752 116.288  42.469  1.00  0.00           C
ATOM   4570  C4A DPP   377     145.402 114.138  46.019  1.00  0.00           C
ATOM   4571  C1B DPP   377     152.102 113.088  37.219  1.00  0.00           C
ATOM   4572  C2B DPP   377     152.102 114.938  41.169  1.00  0.00           C
ATOM   4573  C3B DPP   377     154.452 114.738  44.619  1.00  0.00           C
ATOM   4574  C4B DPP   377     155.052 110.838  46.519  1.00  0.00           C
ATOM   4575  NC3 DPP   378      63.502 114.538  33.869  1.00  0.00           N
ATOM   4576  PO4 DPP   378      60.302 112.538  33.369  1.00  0.00           P
ATOM   4577  GL1 DPP   378      61.802 112.438  39.169  1.00  0.00            
ATOM   4578  GL2 DPP   378      63.152 115.388  39.719  1.00  0.00            
ATOM   4579  C1A DPP   378      62.952 109.188  42.369  1.00  0.00           C
ATOM   4580  C2A DPP   378      61.902 105.588  46.169  1.00  0.00           C
ATOM   4581  C3A DPP   378      61.552 104.938  49.969  1.00  0.00           C
ATOM   4582  C4A DPP   378      58.702 102.638  52.069  1.00  0.00           C
ATOM   4583  C1B DPP   378      63.302 114.238  43.969  1.00  0.00           C
ATOM   4584  C2B DPP   378      61.302 110.988  46.719  1.00  0.00           C
ATOM   4585  C3B DPP   378      59.252 109.088  49.769  1.00  0.00           C
ATOM   4586  C4B DPP   378      57.252 104.888  47.969  1.00  0.00           C
ATOM   4587  NC3 DPP   379     107.702 216.888  20.719  1.00  0.00           N
ATOM   4588  PO4 DPP   379     110.002 214.988  23.169  1.00  0.00           P
ATOM   4589  GL1 DPP   379     110.402 213.588  28.069  1.00  0.00            
ATOM   4590  GL2 DPP   379     109.352 209.888  27.669  1.00  0.00            
ATOM   4591  C1A DPP   379     106.252 213.138  30.219  1.00  0.00           C
ATOM   4592  C2A DPP   379     104.702 211.188  33.069  1.00  0.00           C
ATOM   4593  C3A DPP   379     104.452 209.638  37.969  1.00  0.00           C
ATOM   4594  C4A DPP   379     105.552 210.088  41.819  1.00  0.00           C
ATOM   4595  C1B DPP   379     109.902 210.538  31.519  1.00  0.00           C
ATOM   4596  C2B DPP   379     108.702 208.988  34.769  1.00  0.00           C
ATOM   4597  C3B DPP   379     109.052 207.788  38.319  1.00  0.00           C
ATOM   4598  C4B DPP   379     109.802 208.338  42.969  1.00  0.00           C
ATOM   4599  NC3 DPP   380     144.752 128.738  20.869  1.00  0.00           N
ATOM   4600  PO4 DPP   380     145.352 132.888  22.469  1.00  0.00           P
ATOM   4601  GL1 DPP   380     145.652 132.888  26.119  1.00  0.00            
ATOM   4602  GL2 DPP   380     142.652 133.088  28.369  1.00  0.00            
ATOM   4603  C1A DPP   380     146.952 134.388  30.619  1.00  0.00           C
ATOM   4604  C2A DPP   380     149.352 136.588  32.169  1.00  0.00           C
ATOM   4605  C3A DPP   380     150.352 137.388  35.869  1.00  0.00           C
ATOM   4606  C4A DPP   380     147.502 136.838  40.419  1.00  0.00           C
ATOM   4607  C1B DPP   380     142.602 134.088  33.919  1.00  0.00           C
ATOM   4608  C2B DPP   380     142.752 136.538  38.769  1.00  0.00           C
ATOM   4609  C3B DPP   380     143.602 134.338  42.669  1.00  0.00           C
ATOM   4610  C4B DPP   380     140.602 131.788  45.169  1.00  0.00           C
ATOM   4611  NC3 DPP   381      45.702 165.388  30.769  1.00  0.00           N
ATOM   4612  PO4 DPP   381      46.552 168.338  27.369  1.00  0.00           P
ATOM   4613  GL1 DPP   381      49.252 170.838  30.719  1.00  0.00            
ATOM   4614  GL2 DPP   381      49.602 174.038  32.119  1.00  0.00            
ATOM   4615  C1A DPP   381      50.102 168.738  34.169  1.00  0.00           C
ATOM   4616  C2A DPP   381      49.602 165.538  38.019  1.00  0.00           C
ATOM   4617  C3A DPP   381      49.252 165.788  42.469  1.00  0.00           C
ATOM   4618  C4A DPP   381      48.252 165.888  46.919  1.00  0.00           C
ATOM   4619  C1B DPP   381      49.202 174.288  36.419  1.00  0.00           C
ATOM   4620  C2B DPP   381      49.602 174.538  41.169  1.00  0.00           C
ATOM   4621  C3B DPP   381      49.902 175.338  44.469  1.00  0.00           C
ATOM   4622  C4B DPP   381      47.452 175.238  49.219  1.00  0.00           C
ATOM   4623  NC3 DPP   382     159.002  60.638  32.569  1.00  0.00           N
ATOM   4624  PO4 DPP   382     163.352  62.388  32.569  1.00  0.00           P
ATOM   4625  GL1 DPP   382     162.502  62.438  36.869  1.00  0.00            
ATOM   4626  GL2 DPP   382     161.152  64.838  38.769  1.00  0.00            
ATOM   4627  C1A DPP   382     164.402  60.788  40.719  1.00  0.00           C
ATOM   4628  C2A DPP   382     166.152  60.038  44.319  1.00  0.00           C
ATOM   4629  C3A DPP   382     164.802  59.088  47.919  1.00  0.00           C
ATOM   4630  C4A DPP   382     164.652  58.438  51.769  1.00  0.00           C
ATOM   4631  C1B DPP   382     161.202  65.638  41.869  1.00  0.00           C
ATOM   4632  C2B DPP   382     162.702  67.088  45.569  1.00  0.00           C
ATOM   4633  C3B DPP   382     165.152  70.788  46.969  1.00  0.00           C
ATOM   4634  C4B DPP   382     163.852  74.988  48.469  1.00  0.00           C
ATOM   4635  NC3 DPP   383     155.152 103.238  24.669  1.00  0.00           N
ATOM   4636  PO4 DPP   383     158.752 103.138  27.619  1.00  0.00           P
ATOM   4637  GL1 DPP   383     156.102 104.438  31.319  1.00  0.00            
ATOM   4638  GL2 DPP   383     157.502 106.638  33.569  1.00  0.00            
ATOM   4639  C1A DPP   383     154.852 103.538  36.219  1.00  0.00           C
ATOM   4640  C2A DPP   383     155.252 101.438  40.169  1.00  0.00           C
ATOM   4641  C3A DPP   383     151.652 101.338  43.269  1.00  0.00           C
ATOM   4642  C4A DPP   383     148.002 103.488  44.619  1.00  0.00           C
ATOM   4643  C1B DPP   383     154.952 108.588  36.819  1.00  0.00           C
ATOM   4644  C2B DPP   383     154.652 110.788  41.369  1.00  0.00           C
ATOM   4645  C3B DPP   383     158.902 113.088  43.019  1.00  0.00           C
ATOM   4646  C4B DPP   383     160.852 110.888  46.219  1.00  0.00           C
ATOM   4647  NC3 DPP   384      58.752 175.788  24.219  1.00  0.00           N
ATOM   4648  PO4 DPP   384      63.352 175.238  25.219  1.00  0.00           P
ATOM   4649  GL1 DPP   384      65.502 175.588  29.619  1.00  0.00            
ATOM   4650  GL2 DPP   384      65.752 172.338  31.269  1.00  0.00            
ATOM   4651  C1A DPP   384      67.752 176.038  34.219  1.00  0.00           C
ATOM   4652  C2A DPP   384      67.702 177.688  38.669  1.00  0.00           C
ATOM   4653  C3A DPP   384      67.052 178.488  42.519  1.00  0.00           C
ATOM   4654  C4A DPP   384      67.252 177.588  47.269  1.00  0.00           C
ATOM   4655  C1B DPP   384      64.302 172.838  35.469  1.00  0.00           C
ATOM   4656  C2B DPP   384      64.102 169.888  37.019  1.00  0.00           C
ATOM   4657  C3B DPP   384      66.002 168.538  40.419  1.00  0.00           C
ATOM   4658  C4B DPP   384      68.702 167.638  44.569  1.00  0.00           C
ATOM   4659  NC3 DPP   385       7.002   2.988  29.219  1.00  0.00           N
ATOM   4660  PO4 DPP   385       8.052   6.588  26.769  1.00  0.00           P
ATOM   4661  GL1 DPP   385       9.902   5.788  32.469  1.00  0.00            
ATOM   4662  GL2 DPP   385      12.002   3.338  33.869  1.00  0.00            
ATOM   4663  C1A DPP   385      10.902   6.988  37.869  1.00  0.00           C
ATOM   4664  C2A DPP   385      10.302   8.038  41.219  1.00  0.00           C
ATOM   4665  C3A DPP   385       7.252   8.988  43.669  1.00  0.00           C
ATOM   4666  C4A DPP   385       4.102   6.988  45.769  1.00  0.00           C
ATOM   4667  C1B DPP   385      10.152   2.138  37.719  1.00  0.00           C
ATOM   4668  C2B DPP   385      11.552  -0.012  42.169  1.00  0.00           C
ATOM   4669  C3B DPP   385      10.152  -1.612  46.019  1.00  0.00           C
ATOM   4670  C4B DPP   385       7.902  -4.262  45.919  1.00  0.00           C
ATOM   4671  NC3 DPP   386      84.102 189.888  20.919  1.00  0.00           N
ATOM   4672  PO4 DPP   386      86.552 192.238  23.569  1.00  0.00           P
ATOM   4673  GL1 DPP   386      85.452 194.088  27.669  1.00  0.00            
ATOM   4674  GL2 DPP   386      87.852 194.038  29.869  1.00  0.00            
ATOM   4675  C1A DPP   386      83.202 195.788  30.769  1.00  0.00           C
ATOM   4676  C2A DPP   386      83.002 196.388  34.569  1.00  0.00           C
ATOM   4677  C3A DPP   386      81.852 196.738  38.469  1.00  0.00           C
ATOM   4678  C4A DPP   386      82.752 194.738  42.519  1.00  0.00           C
ATOM   4679  C1B DPP   386      88.152 193.638  34.219  1.00  0.00           C
ATOM   4680  C2B DPP   386      87.552 195.238  37.869  1.00  0.00           C
ATOM   4681  C3B DPP   386      87.552 194.888  41.419  1.00  0.00           C
ATOM   4682  C4B DPP   386      88.752 195.738  45.619  1.00  0.00           C
ATOM   4683  NC3 DPP   387     163.252  53.338  29.619  1.00  0.00           N
ATOM   4684  PO4 DPP   387     162.052  50.438  33.669  1.00  0.00           P
ATOM   4685  GL1 DPP   387     162.252  47.988  37.269  1.00  0.00            
ATOM   4686  GL2 DPP   387     164.052  45.138  38.769  1.00  0.00            
ATOM   4687  C1A DPP   387     162.752  48.738  42.069  1.00  0.00           C
ATOM   4688  C2A DPP   387     162.752  49.038  46.919  1.00  0.00           C
ATOM   4689  C3A DPP   387     159.802  46.188  50.269  1.00  0.00           C
ATOM   4690  C4A DPP   387     158.752  44.438  54.869  1.00  0.00           C
ATOM   4691  C1B DPP   387     162.702  43.138  42.719  1.00  0.00           C
ATOM   4692  C2B DPP   387     162.502  43.388  46.969  1.00  0.00           C
ATOM   4693  C3B DPP   387     164.802  45.638  49.919  1.00  0.00           C
ATOM   4694  C4B DPP   387     167.102  48.838  52.069  1.00  0.00           C
ATOM   4695  NC3 DPP   388     124.102  13.138  18.469  1.00  0.00           N
ATOM   4696  PO4 DPP   388     123.802  10.038  21.569  1.00  0.00           P
ATOM   4697  GL1 DPP   388     124.152   9.988  26.019  1.00  0.00            
ATOM   4698  GL2 DPP   388     122.052  12.688  27.319  1.00  0.00            
ATOM   4699  C1A DPP   388     121.102   8.038  28.769  1.00  0.00           C
ATOM   4700  C2A DPP   388     118.102   9.938  30.569  1.00  0.00           C
ATOM   4701  C3A DPP   388     116.352   8.338  34.669  1.00  0.00           C
ATOM   4702  C4A DPP   388     115.452   7.288  39.419  1.00  0.00           C
ATOM   4703  C1B DPP   388     122.902  10.938  32.319  1.00  0.00           C
ATOM   4704  C2B DPP   388     122.102  10.388  36.019  1.00  0.00           C
ATOM   4705  C3B DPP   388     120.202  10.038  40.519  1.00  0.00           C
ATOM   4706  C4B DPP   388     118.902  11.788  45.469  1.00  0.00           C
ATOM   4707  NC3 DPP   389     111.002  42.088  25.719  1.00  0.00           N
ATOM   4708  PO4 DPP   389     112.402  38.338  23.869  1.00  0.00           P
ATOM   4709  GL1 DPP   389     113.852  38.838  28.669  1.00  0.00            
ATOM   4710  GL2 DPP   389     117.052  39.988  29.669  1.00  0.00            
ATOM   4711  C1A DPP   389     113.052  36.888  32.519  1.00  0.00           C
ATOM   4712  C2A DPP   389     114.302  34.338  35.819  1.00  0.00           C
ATOM   4713  C3A DPP   389     117.552  31.888  37.369  1.00  0.00           C
ATOM   4714  C4A DPP   389     117.452  31.488  42.119  1.00  0.00           C
ATOM   4715  C1B DPP   389     120.202  41.388  32.169  1.00  0.00           C
ATOM   4716  C2B DPP   389     120.552  45.288  34.319  1.00  0.00           C
ATOM   4717  C3B DPP   389     121.952  45.088  37.869  1.00  0.00           C
ATOM   4718  C4B DPP   389     122.552  46.688  41.369  1.00  0.00           C
ATOM   4719  NC3 DPP   390     147.202 200.588  22.219  1.00  0.00           N
ATOM   4720  PO4 DPP   390     144.102 201.588  25.469  1.00  0.00           P
ATOM   4721  GL1 DPP   390     145.502 203.738  28.219  1.00  0.00            
ATOM   4722  GL2 DPP   390     148.352 202.238  28.969  1.00  0.00            
ATOM   4723  C1A DPP   390     143.852 204.038  31.919  1.00  0.00           C
ATOM   4724  C2A DPP   390     144.652 204.538  35.619  1.00  0.00           C
ATOM   4725  C3A DPP   390     144.152 205.038  39.569  1.00  0.00           C
ATOM   4726  C4A DPP   390     141.952 205.188  44.019  1.00  0.00           C
ATOM   4727  C1B DPP   390     148.052 201.638  34.019  1.00  0.00           C
ATOM   4728  C2B DPP   390     149.302 200.988  38.019  1.00  0.00           C
ATOM   4729  C3B DPP   390     153.152 197.988  40.369  1.00  0.00           C
ATOM   4730  C4B DPP   390     156.802 195.888  40.869  1.00  0.00           C
ATOM   4731  NC3 DPP   391       3.602  28.538  26.469  1.00  0.00           N
ATOM   4732  PO4 DPP   391       9.052  27.338  26.819  1.00  0.00           P
ATOM   4733  GL1 DPP   391       6.752  26.888  30.119  1.00  0.00            
ATOM   4734  GL2 DPP   391       7.852  28.538  31.369  1.00  0.00            
ATOM   4735  C1A DPP   391       6.402  24.738  34.219  1.00  0.00           C
ATOM   4736  C2A DPP   391       4.852  26.388  38.469  1.00  0.00           C
ATOM   4737  C3A DPP   391       3.802  25.088  42.319  1.00  0.00           C
ATOM   4738  C4A DPP   391       0.552  25.288  46.369  1.00  0.00           C
ATOM   4739  C1B DPP   391       8.502  32.888  33.519  1.00  0.00           C
ATOM   4740  C2B DPP   391      10.552  36.988  33.219  1.00  0.00           C
ATOM   4741  C3B DPP   391      11.152  39.288  36.019  1.00  0.00           C
ATOM   4742  C4B DPP   391      11.602  40.788  39.919  1.00  0.00           C
ATOM   4743  NC3 DPP   392     149.552  89.188  29.619  1.00  0.00           N
ATOM   4744  PO4 DPP   392     149.752  92.638  26.219  1.00  0.00           P
ATOM   4745  GL1 DPP   392     146.652  93.638  29.769  1.00  0.00            
ATOM   4746  GL2 DPP   392     147.752  93.538  33.119  1.00  0.00            
ATOM   4747  C1A DPP   392     142.952  92.988  32.769  1.00  0.00           C
ATOM   4748  C2A DPP   392     140.952  92.888  37.719  1.00  0.00           C
ATOM   4749  C3A DPP   392     137.552  92.488  41.319  1.00  0.00           C
ATOM   4750  C4A DPP   392     136.352  88.488  42.919  1.00  0.00           C
ATOM   4751  C1B DPP   392     145.902  93.138  36.869  1.00  0.00           C
ATOM   4752  C2B DPP   392     145.252  94.638  40.619  1.00  0.00           C
ATOM   4753  C3B DPP   392     141.852  94.238  43.519  1.00  0.00           C
ATOM   4754  C4B DPP   392     139.552  91.488  46.569  1.00  0.00           C
ATOM   4755  NC3 DPP   393     156.752 193.288  21.269  1.00  0.00           N
ATOM   4756  PO4 DPP   393     160.002 192.938  24.019  1.00  0.00           P
ATOM   4757  GL1 DPP   393     160.202 193.888  28.719  1.00  0.00            
ATOM   4758  GL2 DPP   393     160.702 197.538  30.419  1.00  0.00            
ATOM   4759  C1A DPP   393     160.502 193.238  32.969  1.00  0.00           C
ATOM   4760  C2A DPP   393     160.152 194.788  37.719  1.00  0.00           C
ATOM   4761  C3A DPP   393     161.802 194.888  41.919  1.00  0.00           C
ATOM   4762  C4A DPP   393     164.252 196.438  44.519  1.00  0.00           C
ATOM   4763  C1B DPP   393     162.952 198.288  33.769  1.00  0.00           C
ATOM   4764  C2B DPP   393     162.702 199.238  38.619  1.00  0.00           C
ATOM   4765  C3B DPP   393     163.802 201.488  43.569  1.00  0.00           C
ATOM   4766  C4B DPP   393     167.402 203.288  43.969  1.00  0.00           C
ATOM   4767  NC3 DPP   394     130.802 205.588  20.969  1.00  0.00           N
ATOM   4768  PO4 DPP   394     129.252 207.138  25.069  1.00  0.00           P
ATOM   4769  GL1 DPP   394     127.752 205.238  29.019  1.00  0.00            
ATOM   4770  GL2 DPP   394     124.452 205.788  29.419  1.00  0.00            
ATOM   4771  C1A DPP   394     127.552 202.288  32.569  1.00  0.00           C
ATOM   4772  C2A DPP   394     127.052 201.938  37.619  1.00  0.00           C
ATOM   4773  C3A DPP   394     126.552 201.538  41.569  1.00  0.00           C
ATOM   4774  C4A DPP   394     125.002 200.938  46.219  1.00  0.00           C
ATOM   4775  C1B DPP   394     123.702 206.488  34.169  1.00  0.00           C
ATOM   4776  C2B DPP   394     122.652 207.438  38.519  1.00  0.00           C
ATOM   4777  C3B DPP   394     123.702 210.088  42.069  1.00  0.00           C
ATOM   4778  C4B DPP   394     123.952 208.738  46.519  1.00  0.00           C
ATOM   4779  NC3 DPP   395      52.002 113.688  32.069  1.00  0.00           N
ATOM   4780  PO4 DPP   395      55.702 113.288  35.919  1.00  0.00           P
ATOM   4781  GL1 DPP   395      54.352 115.288  39.969  1.00  0.00            
ATOM   4782  GL2 DPP   395      55.102 118.338  40.119  1.00  0.00            
ATOM   4783  C1A DPP   395      53.352 113.638  43.869  1.00  0.00           C
ATOM   4784  C2A DPP   395      50.952 109.738  45.569  1.00  0.00           C
ATOM   4785  C3A DPP   395      52.852 107.188  48.869  1.00  0.00           C
ATOM   4786  C4A DPP   395      55.202 106.788  52.319  1.00  0.00           C
ATOM   4787  C1B DPP   395      51.452 119.938  42.319  1.00  0.00           C
ATOM   4788  C2B DPP   395      47.302 119.938  45.069  1.00  0.00           C
ATOM   4789  C3B DPP   395      43.952 121.688  47.219  1.00  0.00           C
ATOM   4790  C4B DPP   395      40.202 124.138  46.469  1.00  0.00           C
ATOM   4791  NC3 DPP   396       4.052  48.838  27.819  1.00  0.00           N
ATOM   4792  PO4 DPP   396      -0.298  47.938  28.669  1.00  0.00           P
ATOM   4793  GL1 DPP   396      -2.448  46.238  31.869  1.00  0.00            
ATOM   4794  GL2 DPP   396      -2.348  43.788  32.469  1.00  0.00            
ATOM   4795  C1A DPP   396      -1.398  46.788  36.869  1.00  0.00           C
ATOM   4796  C2A DPP   396      -0.148  46.688  41.519  1.00  0.00           C
ATOM   4797  C3A DPP   396       2.102  45.638  44.269  1.00  0.00           C
ATOM   4798  C4A DPP   396       3.702  42.638  47.519  1.00  0.00           C
ATOM   4799  C1B DPP   396       0.602  42.838  35.069  1.00  0.00           C
ATOM   4800  C2B DPP   396       2.002  42.988  38.769  1.00  0.00           C
ATOM   4801  C3B DPP   396       0.702  41.238  42.369  1.00  0.00           C
ATOM   4802  C4B DPP   396       0.702  36.638  40.669  1.00  0.00           C
ATOM   4803  NC3 DPP   397      57.452  13.738  26.669  1.00  0.00           N
ATOM   4804  PO4 DPP   397      61.902  14.938  26.419  1.00  0.00           P
ATOM   4805  GL1 DPP   397      63.002  13.738  30.669  1.00  0.00            
ATOM   4806  GL2 DPP   397      60.002  12.038  31.269  1.00  0.00            
ATOM   4807  C1A DPP   397      65.102  15.388  34.319  1.00  0.00           C
ATOM   4808  C2A DPP   397      64.452  15.488  38.019  1.00  0.00           C
ATOM   4809  C3A DPP   397      66.002  15.938  41.969  1.00  0.00           C
ATOM   4810  C4A DPP   397      68.902  16.988  44.269  1.00  0.00           C
ATOM   4811  C1B DPP   397      61.302  11.088  35.819  1.00  0.00           C
ATOM   4812  C2B DPP   397      61.402  10.738  40.069  1.00  0.00           C
ATOM   4813  C3B DPP   397      58.352  11.038  42.119  1.00  0.00           C
ATOM   4814  C4B DPP   397      55.752  10.338  45.819  1.00  0.00           C
ATOM   4815  NC3 DPP   398      58.052 209.588  26.919  1.00  0.00           N
ATOM   4816  PO4 DPP   398      56.452 205.738  25.869  1.00  0.00           P
ATOM   4817  GL1 DPP   398      56.202 205.938  30.569  1.00  0.00            
ATOM   4818  GL2 DPP   398      52.802 205.588  29.869  1.00  0.00            
ATOM   4819  C1A DPP   398      57.952 205.888  35.619  1.00  0.00           C
ATOM   4820  C2A DPP   398      60.102 205.388  39.519  1.00  0.00           C
ATOM   4821  C3A DPP   398      59.102 204.438  44.269  1.00  0.00           C
ATOM   4822  C4A DPP   398      57.602 201.088  47.269  1.00  0.00           C
ATOM   4823  C1B DPP   398      53.102 205.038  34.869  1.00  0.00           C
ATOM   4824  C2B DPP   398      53.552 206.938  39.369  1.00  0.00           C
ATOM   4825  C3B DPP   398      56.502 208.988  41.019  1.00  0.00           C
ATOM   4826  C4B DPP   398      56.902 208.738  45.169  1.00  0.00           C
ATOM   4827  NC3 DPP   399     132.852  61.938  30.319  1.00  0.00           N
ATOM   4828  PO4 DPP   399     137.002  60.038  30.819  1.00  0.00           P
ATOM   4829  GL1 DPP   399     139.152  60.688  34.219  1.00  0.00            
ATOM   4830  GL2 DPP   399     143.252  59.988  33.519  1.00  0.00            
ATOM   4831  C1A DPP   399     141.302  60.888  38.969  1.00  0.00           C
ATOM   4832  C2A DPP   399     143.002  60.588  43.119  1.00  0.00           C
ATOM   4833  C3A DPP   399     141.952  61.238  47.169  1.00  0.00           C
ATOM   4834  C4A DPP   399     139.902  61.588  51.319  1.00  0.00           C
ATOM   4835  C1B DPP   399     143.202  56.588  37.469  1.00  0.00           C
ATOM   4836  C2B DPP   399     142.302  56.138  41.569  1.00  0.00           C
ATOM   4837  C3B DPP   399     142.402  55.738  45.219  1.00  0.00           C
ATOM   4838  C4B DPP   399     144.552  56.938  49.069  1.00  0.00           C
ATOM   4839  NC3 DPP   400      54.052 134.538  33.269  1.00  0.00           N
ATOM   4840  PO4 DPP   400      50.602 133.188  31.319  1.00  0.00           P
ATOM   4841  GL1 DPP   400      48.502 134.238  34.919  1.00  0.00            
ATOM   4842  GL2 DPP   400      45.602 131.088  35.369  1.00  0.00            
ATOM   4843  C1A DPP   400      48.952 136.238  37.919  1.00  0.00           C
ATOM   4844  C2A DPP   400      50.702 135.888  41.869  1.00  0.00           C
ATOM   4845  C3A DPP   400      50.652 134.488  46.069  1.00  0.00           C
ATOM   4846  C4A DPP   400      49.152 132.038  49.619  1.00  0.00           C
ATOM   4847  C1B DPP   400      44.252 133.638  38.919  1.00  0.00           C
ATOM   4848  C2B DPP   400      41.702 134.638  41.869  1.00  0.00           C
ATOM   4849  C3B DPP   400      40.502 136.488  46.019  1.00  0.00           C
ATOM   4850  C4B DPP   400      40.502 135.638  50.769  1.00  0.00           C
ATOM   4851  NC3 DPP   401      51.202 185.388  22.419  1.00  0.00           N
ATOM   4852  PO4 DPP   401      51.252 189.438  25.119  1.00  0.00           P
ATOM   4853  GL1 DPP   401      50.952 193.438  28.019  1.00  0.00            
ATOM   4854  GL2 DPP   401      52.902 195.138  27.919  1.00  0.00            
ATOM   4855  C1A DPP   401      53.602 192.038  31.669  1.00  0.00           C
ATOM   4856  C2A DPP   401      54.502 192.738  35.419  1.00  0.00           C
ATOM   4857  C3A DPP   401      53.102 191.088  37.619  1.00  0.00           C
ATOM   4858  C4A DPP   401      51.052 191.138  41.019  1.00  0.00           C
ATOM   4859  C1B DPP   401      51.052 196.788  31.769  1.00  0.00           C
ATOM   4860  C2B DPP   401      51.202 196.738  35.919  1.00  0.00           C
ATOM   4861  C3B DPP   401      51.902 196.588  40.369  1.00  0.00           C
ATOM   4862  C4B DPP   401      55.202 198.038  43.669  1.00  0.00           C
ATOM   4863  NC3 DPP   402      81.352 193.738  24.369  1.00  0.00           N
ATOM   4864  PO4 DPP   402      82.702 197.838  24.669  1.00  0.00           P
ATOM   4865  GL1 DPP   402      79.302 197.988  26.769  1.00  0.00            
ATOM   4866  GL2 DPP   402      78.202 199.638  26.469  1.00  0.00            
ATOM   4867  C1A DPP   402      78.302 195.388  30.069  1.00  0.00           C
ATOM   4868  C2A DPP   402      77.952 196.288  35.419  1.00  0.00           C
ATOM   4869  C3A DPP   402      76.052 196.738  40.219  1.00  0.00           C
ATOM   4870  C4A DPP   402      77.802 197.588  43.919  1.00  0.00           C
ATOM   4871  C1B DPP   402      79.652 200.788  30.619  1.00  0.00           C
ATOM   4872  C2B DPP   402      80.152 200.188  34.869  1.00  0.00           C
ATOM   4873  C3B DPP   402      78.952 200.638  38.919  1.00  0.00           C
ATOM   4874  C4B DPP   402      81.302 203.188  41.119  1.00  0.00           C
ATOM   4875  NC3 DPP   403     101.102  55.188  25.869  1.00  0.00           N
ATOM   4876  PO4 DPP   403      99.252  51.738  27.719  1.00  0.00           P
ATOM   4877  GL1 DPP   403     100.052  48.338  30.419  1.00  0.00            
ATOM   4878  GL2 DPP   403     100.952  45.888  29.219  1.00  0.00            
ATOM   4879  C1A DPP   403      99.852  49.838  34.869  1.00  0.00           C
ATOM   4880  C2A DPP   403     100.702  47.888  39.069  1.00  0.00           C
ATOM   4881  C3A DPP   403     101.302  45.788  42.419  1.00  0.00           C
ATOM   4882  C4A DPP   403     100.402  43.738  47.169  1.00  0.00           C
ATOM   4883  C1B DPP   403     100.502  44.938  33.969  1.00  0.00           C
ATOM   4884  C2B DPP   403     102.352  43.338  38.219  1.00  0.00           C
ATOM   4885  C3B DPP   403     105.002  42.588  41.769  1.00  0.00           C
ATOM   4886  C4B DPP   403     105.752  39.938  45.169  1.00  0.00           C
ATOM   4887  NC3 DPP   404     185.752 156.788  26.369  1.00  0.00           N
ATOM   4888  PO4 DPP   404     190.302 155.288  27.369  1.00  0.00           P
ATOM   4889  GL1 DPP   404     193.252 156.938  30.869  1.00  0.00            
ATOM   4890  GL2 DPP   404     195.502 153.888  31.369  1.00  0.00            
ATOM   4891  C1A DPP   404     193.102 157.538  35.419  1.00  0.00           C
ATOM   4892  C2A DPP   404     196.152 154.988  36.469  1.00  0.00           C
ATOM   4893  C3A DPP   404     198.152 153.138  39.769  1.00  0.00           C
ATOM   4894  C4A DPP   404     200.402 151.488  43.319  1.00  0.00           C
ATOM   4895  C1B DPP   404     198.102 150.588  34.719  1.00  0.00           C
ATOM   4896  C2B DPP   404     199.252 148.188  37.869  1.00  0.00           C
ATOM   4897  C3B DPP   404     196.102 146.738  41.619  1.00  0.00           C
ATOM   4898  C4B DPP   404     192.202 147.238  43.719  1.00  0.00           C
ATOM   4899  NC3 DPP   405      65.102 144.938  31.069  1.00  0.00           N
ATOM   4900  PO4 DPP   405      64.552 140.288  30.669  1.00  0.00           P
ATOM   4901  GL1 DPP   405      62.402 141.438  34.719  1.00  0.00            
ATOM   4902  GL2 DPP   405      60.652 142.738  32.819  1.00  0.00            
ATOM   4903  C1A DPP   405      60.452 139.738  38.919  1.00  0.00           C
ATOM   4904  C2A DPP   405      61.552 136.488  41.969  1.00  0.00           C
ATOM   4905  C3A DPP   405      61.002 134.988  45.469  1.00  0.00           C
ATOM   4906  C4A DPP   405      58.902 134.988  49.019  1.00  0.00           C
ATOM   4907  C1B DPP   405      58.552 144.488  37.569  1.00  0.00           C
ATOM   4908  C2B DPP   405      58.252 143.038  42.019  1.00  0.00           C
ATOM   4909  C3B DPP   405      59.352 139.938  45.169  1.00  0.00           C
ATOM   4910  C4B DPP   405      58.202 140.938  49.619  1.00  0.00           C
ATOM   4911  NC3 DPP   406     109.652  73.938  28.619  1.00  0.00           N
ATOM   4912  PO4 DPP   406     113.052  71.938  31.869  1.00  0.00           P
ATOM   4913  GL1 DPP   406     109.802  70.388  33.819  1.00  0.00            
ATOM   4914  GL2 DPP   406     108.852  72.588  34.519  1.00  0.00            
ATOM   4915  C1A DPP   406     109.602  69.138  38.919  1.00  0.00           C
ATOM   4916  C2A DPP   406     108.652  69.938  43.169  1.00  0.00           C
ATOM   4917  C3A DPP   406     108.302  69.188  47.219  1.00  0.00           C
ATOM   4918  C4A DPP   406     108.102  70.138  51.869  1.00  0.00           C
ATOM   4919  C1B DPP   406     109.452  74.788  39.169  1.00  0.00           C
ATOM   4920  C2B DPP   406     111.802  73.538  44.619  1.00  0.00           C
ATOM   4921  C3B DPP   406     112.702  72.088  47.719  1.00  0.00           C
ATOM   4922  C4B DPP   406     116.352  70.638  50.069  1.00  0.00           C
ATOM   4923  NC3 DPP   407     111.852   9.488  26.169  1.00  0.00           N
ATOM   4924  PO4 DPP   407     110.052  12.938  24.919  1.00  0.00           P
ATOM   4925  GL1 DPP   407     107.852  16.138  28.069  1.00  0.00            
ATOM   4926  GL2 DPP   407     111.252  18.238  28.669  1.00  0.00            
ATOM   4927  C1A DPP   407     107.652  15.788  32.819  1.00  0.00           C
ATOM   4928  C2A DPP   407     109.502  16.738  36.169  1.00  0.00           C
ATOM   4929  C3A DPP   407     108.252  16.238  40.169  1.00  0.00           C
ATOM   4930  C4A DPP   407     109.552  13.638  43.369  1.00  0.00           C
ATOM   4931  C1B DPP   407     112.602  18.288  32.019  1.00  0.00           C
ATOM   4932  C2B DPP   407     113.552  19.938  36.619  1.00  0.00           C
ATOM   4933  C3B DPP   407     114.202  22.188  40.169  1.00  0.00           C
ATOM   4934  C4B DPP   407     112.652  24.338  44.069  1.00  0.00           C
ATOM   4935  NC3 DPP   408     162.052  82.938  33.219  1.00  0.00           N
ATOM   4936  PO4 DPP   408     157.602  81.638  30.719  1.00  0.00           P
ATOM   4937  GL1 DPP   408     152.602  82.988  34.069  1.00  0.00            
ATOM   4938  GL2 DPP   408     150.602  86.288  33.669  1.00  0.00            
ATOM   4939  C1A DPP   408     151.952  84.338  37.869  1.00  0.00           C
ATOM   4940  C2A DPP   408     150.252  85.438  41.919  1.00  0.00           C
ATOM   4941  C3A DPP   408     146.702  85.688  43.619  1.00  0.00           C
ATOM   4942  C4A DPP   408     144.802  83.588  47.369  1.00  0.00           C
ATOM   4943  C1B DPP   408     149.602  88.838  36.069  1.00  0.00           C
ATOM   4944  C2B DPP   408     148.402  90.388  40.869  1.00  0.00           C
ATOM   4945  C3B DPP   408     145.302  90.138  43.169  1.00  0.00           C
ATOM   4946  C4B DPP   408     144.752  88.838  47.469  1.00  0.00           C
ATOM   4947  NC3 DPP   409     131.952  13.788  23.669  1.00  0.00           N
ATOM   4948  PO4 DPP   409     128.902  16.388  25.619  1.00  0.00           P
ATOM   4949  GL1 DPP   409     129.652  14.588  29.819  1.00  0.00            
ATOM   4950  GL2 DPP   409     127.102  12.388  29.419  1.00  0.00            
ATOM   4951  C1A DPP   409     131.102  16.138  33.219  1.00  0.00           C
ATOM   4952  C2A DPP   409     129.602  14.788  37.819  1.00  0.00           C
ATOM   4953  C3A DPP   409     129.602  14.038  41.969  1.00  0.00           C
ATOM   4954  C4A DPP   409     128.702  12.088  46.569  1.00  0.00           C
ATOM   4955  C1B DPP   409     127.202  12.538  34.369  1.00  0.00           C
ATOM   4956  C2B DPP   409     126.102  11.738  39.519  1.00  0.00           C
ATOM   4957  C3B DPP   409     123.352  12.688  43.969  1.00  0.00           C
ATOM   4958  C4B DPP   409     123.852  11.438  48.219  1.00  0.00           C
ATOM   4959  NC3 DPP   410     104.452 163.788  22.719  1.00  0.00           N
ATOM   4960  PO4 DPP   410     106.502 160.388  23.569  1.00  0.00           P
ATOM   4961  GL1 DPP   410     107.102 159.488  27.769  1.00  0.00            
ATOM   4962  GL2 DPP   410     103.552 157.738  29.919  1.00  0.00            
ATOM   4963  C1A DPP   410     108.102 159.738  31.819  1.00  0.00           C
ATOM   4964  C2A DPP   410     109.052 160.538  35.719  1.00  0.00           C
ATOM   4965  C3A DPP   410     108.252 161.988  40.269  1.00  0.00           C
ATOM   4966  C4A DPP   410     106.902 160.488  45.419  1.00  0.00           C
ATOM   4967  C1B DPP   410     103.952 159.588  34.719  1.00  0.00           C
ATOM   4968  C2B DPP   410     102.502 159.788  38.469  1.00  0.00           C
ATOM   4969  C3B DPP   410     102.352 160.588  42.669  1.00  0.00           C
ATOM   4970  C4B DPP   410     102.402 160.188  47.069  1.00  0.00           C
ATOM   4971  NC3 DPP   411       9.552 130.288  22.569  1.00  0.00           N
ATOM   4972  PO4 DPP   411       6.652 132.388  23.819  1.00  0.00           P
ATOM   4973  GL1 DPP   411       4.152 131.938  28.669  1.00  0.00            
ATOM   4974  GL2 DPP   411       4.752 129.238  30.719  1.00  0.00            
ATOM   4975  C1A DPP   411       3.702 133.538  33.019  1.00  0.00           C
ATOM   4976  C2A DPP   411       4.052 135.438  36.769  1.00  0.00           C
ATOM   4977  C3A DPP   411       7.452 134.188  39.569  1.00  0.00           C
ATOM   4978  C4A DPP   411       9.602 135.588  42.719  1.00  0.00           C
ATOM   4979  C1B DPP   411       5.252 129.238  34.919  1.00  0.00           C
ATOM   4980  C2B DPP   411       5.852 127.388  39.319  1.00  0.00           C
ATOM   4981  C3B DPP   411       5.952 123.788  41.819  1.00  0.00           C
ATOM   4982  C4B DPP   411       2.502 120.688  42.769  1.00  0.00           C
ATOM   4983  NC3 DPP   412     148.152  70.238  25.569  1.00  0.00           N
ATOM   4984  PO4 DPP   412     145.152  67.638  28.969  1.00  0.00           P
ATOM   4985  GL1 DPP   412     143.752  66.338  32.519  1.00  0.00            
ATOM   4986  GL2 DPP   412     147.452  64.388  34.119  1.00  0.00            
ATOM   4987  C1A DPP   412     140.452  66.488  36.119  1.00  0.00           C
ATOM   4988  C2A DPP   412     140.552  66.088  40.669  1.00  0.00           C
ATOM   4989  C3A DPP   412     140.252  65.338  44.619  1.00  0.00           C
ATOM   4990  C4A DPP   412     140.152  67.338  49.919  1.00  0.00           C
ATOM   4991  C1B DPP   412     144.602  64.988  38.469  1.00  0.00           C
ATOM   4992  C2B DPP   412     145.502  65.738  42.769  1.00  0.00           C
ATOM   4993  C3B DPP   412     144.552  65.438  47.519  1.00  0.00           C
ATOM   4994  C4B DPP   412     144.152  64.288  52.469  1.00  0.00           C
ATOM   4995  NC3 DPP   413     103.402  70.938  32.219  1.00  0.00           N
ATOM   4996  PO4 DPP   413     106.302  67.038  31.369  1.00  0.00           P
ATOM   4997  GL1 DPP   413     105.352  68.838  36.019  1.00  0.00            
ATOM   4998  GL2 DPP   413     104.552  72.188  36.619  1.00  0.00            
ATOM   4999  C1A DPP   413     105.552  66.738  39.969  1.00  0.00           C
ATOM   5000  C2A DPP   413     105.902  65.338  44.819  1.00  0.00           C
ATOM   5001  C3A DPP   413     105.852  65.138  48.919  1.00  0.00           C
ATOM   5002  C4A DPP   413     107.752  65.188  52.119  1.00  0.00           C
ATOM   5003  C1B DPP   413     104.752  72.838  40.669  1.00  0.00           C
ATOM   5004  C2B DPP   413     106.202  74.438  44.369  1.00  0.00           C
ATOM   5005  C3B DPP   413     108.102  74.088  48.119  1.00  0.00           C
ATOM   5006  C4B DPP   413     108.502  75.338  51.819  1.00  0.00           C
ATOM   5007  NC3 DPP   414     136.302  42.238  28.569  1.00  0.00           N
ATOM   5008  PO4 DPP   414     136.552  45.988  31.519  1.00  0.00           P
ATOM   5009  GL1 DPP   414     136.052  46.338  35.919  1.00  0.00            
ATOM   5010  GL2 DPP   414     136.402  49.238  35.619  1.00  0.00            
ATOM   5011  C1A DPP   414     133.352  44.188  38.869  1.00  0.00           C
ATOM   5012  C2A DPP   414     131.402  44.488  42.069  1.00  0.00           C
ATOM   5013  C3A DPP   414     131.652  45.638  44.969  1.00  0.00           C
ATOM   5014  C4A DPP   414     128.452  45.638  47.619  1.00  0.00           C
ATOM   5015  C1B DPP   414     134.852  49.538  39.619  1.00  0.00           C
ATOM   5016  C2B DPP   414     133.352  50.438  44.519  1.00  0.00           C
ATOM   5017  C3B DPP   414     131.302  50.188  47.619  1.00  0.00           C
ATOM   5018  C4B DPP   414     127.502  50.288  49.569  1.00  0.00           C
ATOM   5019  NC3 DPP   415     105.102  26.588  23.919  1.00  0.00           N
ATOM   5020  PO4 DPP   415     107.852  24.138  22.569  1.00  0.00           P
ATOM   5021  GL1 DPP   415     109.652  25.338  26.519  1.00  0.00            
ATOM   5022  GL2 DPP   415     108.352  28.088  28.819  1.00  0.00            
ATOM   5023  C1A DPP   415     110.452  23.288  30.269  1.00  0.00           C
ATOM   5024  C2A DPP   415     108.502  20.538  33.019  1.00  0.00           C
ATOM   5025  C3A DPP   415     105.702  20.888  36.369  1.00  0.00           C
ATOM   5026  C4A DPP   415     105.952  20.638  40.369  1.00  0.00           C
ATOM   5027  C1B DPP   415     106.152  25.688  32.669  1.00  0.00           C
ATOM   5028  C2B DPP   415     103.602  24.988  36.469  1.00  0.00           C
ATOM   5029  C3B DPP   415     103.152  24.638  40.769  1.00  0.00           C
ATOM   5030  C4B DPP   415     103.302  26.288  44.369  1.00  0.00           C
ATOM   5031  NC3 DPP   416     182.702  85.238  27.369  1.00  0.00           N
ATOM   5032  PO4 DPP   416     185.002  80.738  25.169  1.00  0.00           P
ATOM   5033  GL1 DPP   416     185.702  81.688  30.319  1.00  0.00            
ATOM   5034  GL2 DPP   416     185.452  78.988  32.819  1.00  0.00            
ATOM   5035  C1A DPP   416     185.152  84.638  33.469  1.00  0.00           C
ATOM   5036  C2A DPP   416     184.452  85.038  36.619  1.00  0.00           C
ATOM   5037  C3A DPP   416     183.652  86.538  40.419  1.00  0.00           C
ATOM   5038  C4A DPP   416     184.752  86.988  44.869  1.00  0.00           C
ATOM   5039  C1B DPP   416     186.302  80.338  36.719  1.00  0.00           C
ATOM   5040  C2B DPP   416     185.702  81.538  40.919  1.00  0.00           C
ATOM   5041  C3B DPP   416     187.202  81.388  45.069  1.00  0.00           C
ATOM   5042  C4B DPP   416     190.002  81.538  47.919  1.00  0.00           C
ATOM   5043  NC3 DPP   417     171.902  32.588  26.219  1.00  0.00           N
ATOM   5044  PO4 DPP   417     169.402  32.088  30.419  1.00  0.00           P
ATOM   5045  GL1 DPP   417     168.852  32.038  34.969  1.00  0.00            
ATOM   5046  GL2 DPP   417     171.552  31.288  35.669  1.00  0.00            
ATOM   5047  C1A DPP   417     168.152  30.238  38.919  1.00  0.00           C
ATOM   5048  C2A DPP   417     167.652  29.538  42.569  1.00  0.00           C
ATOM   5049  C3A DPP   417     169.752  30.888  46.419  1.00  0.00           C
ATOM   5050  C4A DPP   417     170.202  30.588  51.819  1.00  0.00           C
ATOM   5051  C1B DPP   417     172.402  35.188  38.219  1.00  0.00           C
ATOM   5052  C2B DPP   417     175.002  36.738  40.319  1.00  0.00           C
ATOM   5053  C3B DPP   417     177.652  35.988  43.269  1.00  0.00           C
ATOM   5054  C4B DPP   417     181.102  34.438  41.669  1.00  0.00           C
ATOM   5055  NC3 DPP   418      35.352 114.488  25.569  1.00  0.00           N
ATOM   5056  PO4 DPP   418      37.952 113.538  29.719  1.00  0.00           P
ATOM   5057  GL1 DPP   418      37.452 115.538  34.269  1.00  0.00            
ATOM   5058  GL2 DPP   418      39.902 113.838  36.319  1.00  0.00            
ATOM   5059  C1A DPP   418      34.552 115.638  38.469  1.00  0.00           C
ATOM   5060  C2A DPP   418      32.452 112.888  41.769  1.00  0.00           C
ATOM   5061  C3A DPP   418      31.452 108.938  44.319  1.00  0.00           C
[truncated: 3,968,024 more chars]
