# Supplementary material for: Data showing the lipid conformations and membrane binding behaviors of beta-amyloid fibrils in phase-separated cholesterol-enriched lipid domains with and without glycolipid and oxidized cholesterol from coarse-grained molecular dynamics simulations
Source: Data Brief. 2020 Apr 19;30:105496. doi: 10.1016/j.dib.2020.105496 (PMC7186522; doi:10.1016/j.dib.2020.105496)
Supplement: Supplementary file 1 [file mmc1.zip › Supplementary-Data/S08-12/CO-ABC-1.pdb]

TITLE     Martini system ABCDE-CO-2 t= 19801400.00000
REMARK    THIS IS A SIMULATION BOX
CRYST1  223.935  225.675  127.989  90.00  90.00  90.00 P 1           1
MODEL        1
ATOM      1  BB  LEU     1     117.417 100.817  65.317  1.00  0.00           B
ATOM      2  SC1 LEU     1     115.817  99.567  63.567  1.00  0.00           S
ATOM      3  BB  VAL     2     116.367 102.867  68.367  1.00  0.00           B
ATOM      4  SC1 VAL     2     115.917 103.317  70.267  1.00  0.00           S
ATOM      5  BB  PHE     3     113.917 105.267  66.567  1.00  0.00           B
ATOM      6  SC1 PHE     3     112.317 102.817  64.917  1.00  0.00           S
ATOM      7  SC2 PHE     3     111.167 103.367  66.917  1.00  0.00           S
ATOM      8  SC3 PHE     3     109.917 102.617  64.967  1.00  0.00           S
ATOM      9  BB  PHE     4     112.617 108.417  65.067  1.00  0.00           B
ATOM     10  SC1 PHE     4     109.717 107.167  65.717  1.00  0.00           S
ATOM     11  SC2 PHE     4     110.167 107.467  63.367  1.00  0.00           S
ATOM     12  SC3 PHE     4     107.917 107.817  64.217  1.00  0.00           S
ATOM     13  BB  ALA     5     112.167 110.967  67.717  1.00  0.00           B
ATOM     14  BB  GLU     6     109.017 111.917  69.517  1.00  0.00           B
ATOM     15  SC1 GLU     6     107.117 110.067  69.717  1.00  0.00           S
ATOM     16  BB  ASP     7     107.567 114.967  71.317  1.00  0.00           B
ATOM     17  SC1 ASP     7     105.417 115.817  70.267  1.00  0.00           S
ATOM     18  BB  VAL     8     107.567 116.217  74.867  1.00  0.00           B
ATOM     19  SC1 VAL     8     108.317 115.067  76.267  1.00  0.00           S
ATOM     20  BB  GLY     9     107.017 119.817  73.867  1.00  0.00           B
ATOM     21  BB  SER    10     104.367 121.967  75.567  1.00  0.00           B
ATOM     22  SC1 SER    10     103.767 122.367  77.367  1.00  0.00           S
ATOM     23  BB  ASN    11     102.717 121.917  72.117  1.00  0.00           B
ATOM     24  SC1 ASN    11     101.817 120.167  70.617  1.00  0.00           S
ATOM     25  BB  LYS    12     103.417 125.217  70.317  1.00  0.00           B
ATOM     26  SC1 LYS    12     101.917 126.867  70.867  1.00  0.00           S
ATOM     27  SC2 LYS    12      99.367 127.867  71.017  1.00  0.00           S
ATOM     28  BB  GLY    13     103.717 123.817  66.767  1.00  0.00           B
ATOM     29  BB  ALA    14     103.067 127.017  64.717  1.00  0.00           B
ATOM     30  BB  ILE    15     104.967 126.717  61.417  1.00  0.00           B
ATOM     31  SC1 ILE    15     104.267 127.467  59.667  1.00  0.00           S
ATOM     32  BB  ILE    16     106.917 123.567  61.317  1.00  0.00           B
ATOM     33  SC1 ILE    16     107.217 123.067  59.117  1.00  0.00           S
ATOM     34  BB  GLY    17     106.517 120.917  63.967  1.00  0.00           B
ATOM     35  BB  LEU    18     105.967 117.967  61.667  1.00  0.00           B
ATOM     36  SC1 LEU    18     104.667 118.467  59.417  1.00  0.00           S
ATOM     37  BB  MET    19     107.617 115.017  63.367  1.00  0.00           B
ATOM     38  SC1 MET    19     108.017 115.167  65.767  1.00  0.00           S
ATOM     39  BB  VAL    20     106.717 112.617  60.617  1.00  0.00           B
ATOM     40  SC1 VAL    20     106.417 113.567  58.917  1.00  0.00           S
ATOM     41  BB  GLY    21     107.117 109.017  59.667  1.00  0.00           B
ATOM     42  BB  GLY    22     106.267 105.567  60.767  1.00  0.00           B
ATOM     43  BB  VAL    23     106.967 103.467  57.767  1.00  0.00           B
ATOM     44  SC1 VAL    23     105.567 103.667  56.367  1.00  0.00           S
ATOM     45  BB  VAL    24     107.467 100.217  59.667  1.00  0.00           B
ATOM     46  SC1 VAL    24     107.817 100.367  61.617  1.00  0.00           S
ATOM     47  BB  ILE    25     106.617  97.417  57.317  1.00  0.00           B
ATOM     48  SC1 ILE    25     105.967  98.817  55.617  1.00  0.00           S
ATOM     49  BB  ALA    26     108.017  94.567  59.417  1.00  0.00           B
ATOM     50  BB  LEU    27     121.367 102.467  63.867  1.00  0.00           B
ATOM     51  SC1 LEU    27     123.617 102.017  65.167  1.00  0.00           S
ATOM     52  BB  VAL    28     120.067 105.067  66.317  1.00  0.00           B
ATOM     53  SC1 VAL    28     120.717 106.067  67.917  1.00  0.00           S
ATOM     54  BB  PHE    29     117.667 107.717  65.017  1.00  0.00           B
ATOM     55  SC1 PHE    29     118.267 106.367  62.017  1.00  0.00           S
ATOM     56  SC2 PHE    29     116.067 105.867  62.767  1.00  0.00           S
ATOM     57  SC3 PHE    29     117.367 104.167  61.717  1.00  0.00           S
ATOM     58  BB  PHE    30     117.617 110.917  67.017  1.00  0.00           B
ATOM     59  SC1 PHE    30     116.067 109.067  69.667  1.00  0.00           S
ATOM     60  SC2 PHE    30     118.367 109.517  70.017  1.00  0.00           S
ATOM     61  SC3 PHE    30     117.267 107.867  71.317  1.00  0.00           S
ATOM     62  BB  ALA    31     114.917 113.467  67.417  1.00  0.00           B
ATOM     63  BB  GLU    32     113.817 113.317  71.067  1.00  0.00           B
ATOM     64  SC1 GLU    32     113.817 111.567  73.467  1.00  0.00           S
ATOM     65  BB  ASP    33     113.267 116.817  72.117  1.00  0.00           B
ATOM     66  SC1 ASP    33     111.917 117.867  70.267  1.00  0.00           S
ATOM     67  BB  VAL    34     112.017 118.367  75.267  1.00  0.00           B
ATOM     68  SC1 VAL    34     112.017 118.317  77.267  1.00  0.00           S
ATOM     69  BB  GLY    35     110.417 121.167  73.217  1.00  0.00           B
ATOM     70  BB  SER    36     108.267 123.367  75.417  1.00  0.00           B
ATOM     71  SC1 SER    36     108.867 123.717  77.217  1.00  0.00           S
ATOM     72  BB  ASN    37     106.217 125.867  73.317  1.00  0.00           B
ATOM     73  SC1 ASN    37     104.717 126.867  75.017  1.00  0.00           S
ATOM     74  BB  LYS    38     107.967 125.417  70.067  1.00  0.00           B
ATOM     75  SC1 LYS    38     107.617 123.067  69.917  1.00  0.00           S
ATOM     76  SC2 LYS    38     107.067 120.267  68.917  1.00  0.00           S
ATOM     77  BB  GLY    39     105.817 127.267  67.517  1.00  0.00           B
ATOM     78  BB  ALA    40     107.367 129.417  64.917  1.00  0.00           B
ATOM     79  BB  ILE    41     108.767 128.267  61.617  1.00  0.00           B
ATOM     80  SC1 ILE    41     109.267 128.117  59.317  1.00  0.00           S
ATOM     81  BB  ILE    42     110.017 125.067  63.117  1.00  0.00           B
ATOM     82  SC1 ILE    42     109.967 125.167  65.467  1.00  0.00           S
ATOM     83  BB  GLY    43     110.917 121.817  61.317  1.00  0.00           B
ATOM     84  BB  LEU    44     111.267 118.367  62.967  1.00  0.00           B
ATOM     85  SC1 LEU    44     113.317 117.317  64.267  1.00  0.00           S
ATOM     86  BB  MET    45     111.467 115.717  60.267  1.00  0.00           B
ATOM     87  SC1 MET    45     109.267 117.467  58.467  1.00  0.00           S
ATOM     88  BB  VAL    46     111.467 112.017  60.967  1.00  0.00           B
ATOM     89  SC1 VAL    46     111.117 112.117  62.967  1.00  0.00           S
ATOM     90  BB  GLY    47     112.167 109.517  58.267  1.00  0.00           B
ATOM     91  BB  GLY    48     111.267 105.967  59.217  1.00  0.00           B
ATOM     92  BB  VAL    49     111.267 103.367  56.467  1.00  0.00           B
ATOM     93  SC1 VAL    49     111.867 103.517  54.567  1.00  0.00           S
ATOM     94  BB  VAL    50     111.917 100.217  58.317  1.00  0.00           B
ATOM     95  SC1 VAL    50     112.617 100.717  60.117  1.00  0.00           S
ATOM     96  BB  ILE    51     111.467  97.117  56.217  1.00  0.00           B
ATOM     97  SC1 ILE    51     110.767  97.967  54.117  1.00  0.00           S
ATOM     98  BB  ALA    52     111.417  94.517  58.967  1.00  0.00           B
ATOM     99  BB  LEU    53     122.717 105.467  60.417  1.00  0.00           B
ATOM    100  SC1 LEU    53     121.417 105.817  58.167  1.00  0.00           S
ATOM    101  BB  VAL    54     123.617 107.267  63.617  1.00  0.00           B
ATOM    102  SC1 VAL    54     124.667 107.467  65.317  1.00  0.00           S
ATOM    103  BB  PHE    55     121.017 110.067  63.717  1.00  0.00           B
ATOM    104  SC1 PHE    55     120.767 110.417  60.417  1.00  0.00           S
ATOM    105  SC2 PHE    55     121.167 112.467  61.517  1.00  0.00           S
ATOM    106  SC3 PHE    55     120.967 112.417  59.167  1.00  0.00           S
ATOM    107  BB  PHE    56     120.767 112.667  66.367  1.00  0.00           B
ATOM    108  SC1 PHE    56     122.267 110.917  68.617  1.00  0.00           S
ATOM    109  SC2 PHE    56     123.667 112.467  67.417  1.00  0.00           S
ATOM    110  SC3 PHE    56     124.667 110.967  69.017  1.00  0.00           S
ATOM    111  BB  ALA    57     119.717 115.417  68.867  1.00  0.00           B
ATOM    112  BB  GLU    58     118.217 114.867  72.317  1.00  0.00           B
ATOM    113  SC1 GLU    58     119.867 112.867  73.317  1.00  0.00           S
ATOM    114  BB  ASP    59     117.417 118.367  73.517  1.00  0.00           B
ATOM    115  SC1 ASP    59     118.967 119.717  72.017  1.00  0.00           S
ATOM    116  BB  VAL    60     116.617 120.267  76.667  1.00  0.00           B
ATOM    117  SC1 VAL    60     117.467 120.317  78.467  1.00  0.00           S
ATOM    118  BB  GLY    61     113.817 122.567  75.417  1.00  0.00           B
ATOM    119  BB  SER    62     113.867 126.217  76.267  1.00  0.00           B
ATOM    120  SC1 SER    62     115.517 127.217  76.417  1.00  0.00           S
ATOM    121  BB  ASN    63     110.717 127.417  74.517  1.00  0.00           B
ATOM    122  SC1 ASN    63     108.967 128.617  75.817  1.00  0.00           S
ATOM    123  BB  LYS    64     111.817 126.617  71.117  1.00  0.00           B
ATOM    124  SC1 LYS    64     113.767 125.167  71.217  1.00  0.00           S
ATOM    125  SC2 LYS    64     115.167 122.217  70.667  1.00  0.00           S
ATOM    126  BB  GLY    65     110.867 128.967  68.267  1.00  0.00           B
ATOM    127  BB  ALA    66     112.067 130.767  65.167  1.00  0.00           B
ATOM    128  BB  ILE    67     113.067 128.667  62.217  1.00  0.00           B
ATOM    129  SC1 ILE    67     114.517 129.667  60.767  1.00  0.00           S
ATOM    130  BB  ILE    68     114.367 125.617  64.117  1.00  0.00           B
ATOM    131  SC1 ILE    68     115.567 126.817  65.467  1.00  0.00           S
ATOM    132  BB  GLY    69     115.467 122.017  63.617  1.00  0.00           B
ATOM    133  BB  LEU    70     115.267 119.767  60.517  1.00  0.00           B
ATOM    134  SC1 LEU    70     114.267 119.467  58.067  1.00  0.00           S
ATOM    135  BB  MET    71     116.067 116.117  60.867  1.00  0.00           B
ATOM    136  SC1 MET    71     118.567 116.617  63.267  1.00  0.00           S
ATOM    137  BB  VAL    72     115.717 112.417  60.667  1.00  0.00           B
ATOM    138  SC1 VAL    72     116.117 111.367  62.317  1.00  0.00           S
ATOM    139  BB  GLY    73     116.417 110.717  57.467  1.00  0.00           B
ATOM    140  BB  GLY    74     115.017 107.167  57.717  1.00  0.00           B
ATOM    141  BB  VAL    75     116.267 103.917  56.367  1.00  0.00           B
ATOM    142  SC1 VAL    75     117.067 104.067  54.517  1.00  0.00           S
ATOM    143  BB  VAL    76     117.067 100.617  58.017  1.00  0.00           B
ATOM    144  SC1 VAL    76     119.067 100.467  57.967  1.00  0.00           S
ATOM    145  BB  ILE    77     116.017  97.817  55.817  1.00  0.00           B
ATOM    146  SC1 ILE    77     115.867  99.117  53.567  1.00  0.00           S
ATOM    147  BB  ALA    78     116.017  94.867  58.217  1.00  0.00           B
ATOM    148  ROH CHO    79     182.817  51.367  48.717  1.00  0.00            
ATOM    149  R1  CHO    79     183.717  52.167  46.167  1.00  0.00            
ATOM    150  R2  CHO    79     182.167  52.017  43.917  1.00  0.00            
ATOM    151  R3  CHO    79     182.767  54.667  43.667  1.00  0.00            
ATOM    152  R4  CHO    79     182.017  53.867  40.967  1.00  0.00            
ATOM    153  R5  CHO    79     183.867  54.867  41.567  1.00  0.00            
ATOM    154  C1  CHO    79     182.517  57.367  39.067  1.00  0.00           C
ATOM    155  C2  CHO    79     182.567  58.667  35.767  1.00  0.00           C
ATOM    156  ROH CHO    80     195.917 223.867  48.267  1.00  0.00            
ATOM    157  R1  CHO    80     193.867 224.617  46.467  1.00  0.00            
ATOM    158  R2  CHO    80     194.217 226.517  44.467  1.00  0.00            
ATOM    159  R3  CHO    80     193.317 224.517  42.867  1.00  0.00            
ATOM    160  R4  CHO    80     193.117 226.917  41.217  1.00  0.00            
ATOM    161  R5  CHO    80     191.517 225.467  41.617  1.00  0.00            
ATOM    162  C1  CHO    80     191.617 225.267  37.817  1.00  0.00           C
ATOM    163  C2  CHO    80     191.817 225.267  34.717  1.00  0.00           C
ATOM    164  ROH CHO    81     129.017 135.017  57.667  1.00  0.00            
ATOM    165  R1  CHO    81     129.867 135.617  55.017  1.00  0.00            
ATOM    166  R2  CHO    81     129.367 133.967  52.867  1.00  0.00            
ATOM    167  R3  CHO    81     128.317 136.217  51.767  1.00  0.00            
ATOM    168  R4  CHO    81     128.667 134.467  49.517  1.00  0.00            
ATOM    169  R5  CHO    81     129.417 136.517  49.667  1.00  0.00            
ATOM    170  C1  CHO    81     127.267 136.867  46.567  1.00  0.00           C
ATOM    171  C2  CHO    81     127.667 137.867  42.967  1.00  0.00           C
ATOM    172  ROH CHO    82      77.967 218.017  18.617  1.00  0.00            
ATOM    173  R1  CHO    82      75.417 217.467  19.767  1.00  0.00            
ATOM    174  R2  CHO    82      74.567 218.667  22.067  1.00  0.00            
ATOM    175  R3  CHO    82      72.417 219.267  20.517  1.00  0.00            
ATOM    176  R4  CHO    82      71.267 218.617  23.167  1.00  0.00            
ATOM    177  R5  CHO    82      70.717 217.767  21.217  1.00  0.00            
ATOM    178  C1  CHO    82      67.317 219.217  22.367  1.00  0.00           C
ATOM    179  C2  CHO    82      65.717 219.167  25.767  1.00  0.00           C
ATOM    180  ROH CHO    83     174.817 149.617  51.917  1.00  0.00            
ATOM    181  R1  CHO    83     173.767 149.067  49.367  1.00  0.00            
ATOM    182  R2  CHO    83     173.617 150.967  47.367  1.00  0.00            
ATOM    183  R3  CHO    83     174.967 149.117  45.917  1.00  0.00            
ATOM    184  R4  CHO    83     173.667 150.867  43.917  1.00  0.00            
ATOM    185  R5  CHO    83     173.567 148.667  44.067  1.00  0.00            
ATOM    186  C1  CHO    83     175.017 149.067  40.517  1.00  0.00           C
ATOM    187  C2  CHO    83     174.917 151.817  38.217  1.00  0.00           C
ATOM    188  ROH CHO    84      13.517  53.717  23.417  1.00  0.00            
ATOM    189  R1  CHO    84      12.917  54.467  26.067  1.00  0.00            
ATOM    190  R2  CHO    84      11.517  52.817  27.817  1.00  0.00            
ATOM    191  R3  CHO    84      13.667  53.217  29.417  1.00  0.00            
ATOM    192  R4  CHO    84      11.417  52.867  31.267  1.00  0.00            
ATOM    193  R5  CHO    84      12.817  54.567  31.217  1.00  0.00            
ATOM    194  C1  CHO    84      13.417  53.317  34.767  1.00  0.00           C
ATOM    195  C2  CHO    84      13.017  51.467  36.967  1.00  0.00           C
ATOM    196  ROH CHO    85      16.267  57.467  52.867  1.00  0.00            
ATOM    197  R1  CHO    85      16.567  57.267  50.017  1.00  0.00            
ATOM    198  R2  CHO    85      19.067  56.917  48.817  1.00  0.00            
ATOM    199  R3  CHO    85      17.867  54.817  47.667  1.00  0.00            
ATOM    200  R4  CHO    85      20.067  55.467  45.867  1.00  0.00            
ATOM    201  R5  CHO    85      17.967  55.267  45.317  1.00  0.00            
ATOM    202  C1  CHO    85      19.567  52.617  43.067  1.00  0.00           C
ATOM    203  C2  CHO    85      18.917  54.967  40.167  1.00  0.00           C
ATOM    204  ROH CHO    86      74.467 112.017  23.267  1.00  0.00            
ATOM    205  R1  CHO    86      73.317 112.017  25.817  1.00  0.00            
ATOM    206  R2  CHO    86      74.767 112.117  28.117  1.00  0.00            
ATOM    207  R3  CHO    86      73.167 114.217  28.667  1.00  0.00            
ATOM    208  R4  CHO    86      74.517 113.667  31.217  1.00  0.00            
ATOM    209  R5  CHO    86      72.367 113.817  30.917  1.00  0.00            
ATOM    210  C1  CHO    86      72.817 116.567  33.517  1.00  0.00           C
ATOM    211  C2  CHO    86      71.667 115.667  37.367  1.00  0.00           C
ATOM    212  ROH CHO    87      64.567 109.067  29.167  1.00  0.00            
ATOM    213  R1  CHO    87      62.917 109.917  31.267  1.00  0.00            
ATOM    214  R2  CHO    87      62.167 108.217  33.317  1.00  0.00            
ATOM    215  R3  CHO    87      63.167 110.217  34.917  1.00  0.00            
ATOM    216  R4  CHO    87      61.767 108.417  36.767  1.00  0.00            
ATOM    217  R5  CHO    87      61.467 110.567  36.567  1.00  0.00            
ATOM    218  C1  CHO    87      62.467 110.417  40.217  1.00  0.00           C
ATOM    219  C2  CHO    87      59.067 110.017  42.817  1.00  0.00           C
ATOM    220  ROH CHO    88      75.167 149.017  30.067  1.00  0.00            
ATOM    221  R1  CHO    88      74.217 147.667  32.367  1.00  0.00            
ATOM    222  R2  CHO    88      75.567 147.667  34.767  1.00  0.00            
ATOM    223  R3  CHO    88      73.217 148.567  35.717  1.00  0.00            
ATOM    224  R4  CHO    88      74.967 148.417  38.067  1.00  0.00            
ATOM    225  R5  CHO    88      73.017 147.517  37.867  1.00  0.00            
ATOM    226  C1  CHO    88      72.367 149.717  40.917  1.00  0.00           C
ATOM    227  C2  CHO    88      70.667 150.017  44.367  1.00  0.00           C
ATOM    228  ROH CHO    89      86.767  16.167  43.767  1.00  0.00            
ATOM    229  R1  CHO    89      86.667  14.817  41.267  1.00  0.00            
ATOM    230  R2  CHO    89      84.317  14.467  39.817  1.00  0.00            
ATOM    231  R3  CHO    89      85.767  15.667  37.817  1.00  0.00            
ATOM    232  R4  CHO    89      83.717  14.117  36.417  1.00  0.00            
ATOM    233  R5  CHO    89      85.867  14.017  36.117  1.00  0.00            
ATOM    234  C1  CHO    89      84.717  14.967  32.617  1.00  0.00           C
ATOM    235  C2  CHO    89      84.717  13.217  28.917  1.00  0.00           C
ATOM    236  ROH CHO    90     198.017  24.767  20.367  1.00  0.00            
ATOM    237  R1  CHO    90     200.067  25.517  22.167  1.00  0.00            
ATOM    238  R2  CHO    90     200.267  28.017  23.267  1.00  0.00            
ATOM    239  R3  CHO    90     200.317  26.617  25.617  1.00  0.00            
ATOM    240  R4  CHO    90     201.617  29.167  26.217  1.00  0.00            
ATOM    241  R5  CHO    90     202.467  27.217  26.567  1.00  0.00            
ATOM    242  C1  CHO    90     202.467  28.567  30.167  1.00  0.00           C
ATOM    243  C2  CHO    90     201.167  31.917  30.617  1.00  0.00           C
ATOM    244  ROH CHO    91       4.217 195.467  46.267  1.00  0.00            
ATOM    245  R1  CHO    91       6.067 196.317  44.317  1.00  0.00            
ATOM    246  R2  CHO    91       5.317 196.717  41.667  1.00  0.00            
ATOM    247  R3  CHO    91       6.417 199.167  42.117  1.00  0.00            
ATOM    248  R4  CHO    91       6.417 198.867  39.167  1.00  0.00            
ATOM    249  R5  CHO    91       8.117 199.367  40.417  1.00  0.00            
ATOM    250  C1  CHO    91       8.067 202.367  38.117  1.00  0.00           C
ATOM    251  C2  CHO    91       8.517 200.017  34.467  1.00  0.00           C
ATOM    252  ROH CHO    92      95.567  44.817  44.167  1.00  0.00            
ATOM    253  R1  CHO    92      94.417  44.617  41.567  1.00  0.00            
ATOM    254  R2  CHO    92      95.067  42.617  39.817  1.00  0.00            
ATOM    255  R3  CHO    92      92.417  42.217  39.767  1.00  0.00            
ATOM    256  R4  CHO    92      93.217  41.917  36.967  1.00  0.00            
ATOM    257  R5  CHO    92      91.667  43.217  37.717  1.00  0.00            
ATOM    258  C1  CHO    92      89.617  41.167  35.267  1.00  0.00           C
ATOM    259  C2  CHO    92      87.717  44.167  32.267  1.00  0.00           C
ATOM    260  ROH CHO    93      48.367 176.667  36.717  1.00  0.00            
ATOM    261  R1  CHO    93      48.817 174.217  38.117  1.00  0.00            
ATOM    262  R2  CHO    93      46.717 172.667  39.067  1.00  0.00            
ATOM    263  R3  CHO    93      47.967 170.717  37.617  1.00  0.00            
ATOM    264  R4  CHO    93      47.067 169.367  40.067  1.00  0.00            
ATOM    265  R5  CHO    93      49.067 169.367  39.267  1.00  0.00            
ATOM    266  C1  CHO    93      48.417 165.617  39.267  1.00  0.00           C
ATOM    267  C2  CHO    93      51.567 163.467  41.167  1.00  0.00           C
ATOM    268  ROH CHO    94     220.867 153.917  53.767  1.00  0.00            
ATOM    269  R1  CHO    94     220.567 153.767  50.967  1.00  0.00            
ATOM    270  R2  CHO    94     222.717 153.917  49.267  1.00  0.00            
ATOM    271  R3  CHO    94     221.717 151.567  48.317  1.00  0.00            
ATOM    272  R4  CHO    94     222.967 152.867  45.967  1.00  0.00            
ATOM    273  R5  CHO    94     220.917 152.117  46.117  1.00  0.00            
ATOM    274  C1  CHO    94     222.167 150.017  43.217  1.00  0.00           C
ATOM    275  C2  CHO    94     220.667 149.017  39.267  1.00  0.00           C
ATOM    276  ROH CHO    95      79.167 169.467  49.567  1.00  0.00            
ATOM    277  R1  CHO    95      77.667 169.017  47.217  1.00  0.00            
ATOM    278  R2  CHO    95      78.767 169.017  44.667  1.00  0.00            
ATOM    279  R3  CHO    95      77.617 166.567  44.517  1.00  0.00            
ATOM    280  R4  CHO    95      77.667 167.567  41.767  1.00  0.00            
ATOM    281  R5  CHO    95      75.917 166.867  42.817  1.00  0.00            
ATOM    282  C1  CHO    95      75.917 164.417  39.917  1.00  0.00           C
ATOM    283  C2  CHO    95      74.117 163.267  38.367  1.00  0.00           C
ATOM    284  ROH CHO    96      55.967 205.567  50.217  1.00  0.00            
ATOM    285  R1  CHO    96      56.517 205.767  47.467  1.00  0.00            
ATOM    286  R2  CHO    96      58.517 207.317  46.417  1.00  0.00            
ATOM    287  R3  CHO    96      59.267 204.967  45.217  1.00  0.00            
ATOM    288  R4  CHO    96      60.417 207.067  43.517  1.00  0.00            
ATOM    289  R5  CHO    96      59.117 205.467  42.867  1.00  0.00            
ATOM    290  C1  CHO    96      62.217 204.767  40.717  1.00  0.00           C
ATOM    291  C2  CHO    96      66.667 205.317  39.567  1.00  0.00           C
ATOM    292  ROH CHO    97     227.617  13.317  23.217  1.00  0.00            
ATOM    293  R1  CHO    97     224.967  12.467  23.767  1.00  0.00            
ATOM    294  R2  CHO    97     224.367   9.867  24.367  1.00  0.00            
ATOM    295  R3  CHO    97     223.267  10.967  26.617  1.00  0.00            
ATOM    296  R4  CHO    97     221.867   8.417  26.267  1.00  0.00            
ATOM    297  R5  CHO    97     220.917  10.367  26.467  1.00  0.00            
ATOM    298  C1  CHO    97     219.367   8.617  29.467  1.00  0.00           C
ATOM    299  C2  CHO    97     215.967   7.917  30.967  1.00  0.00           C
ATOM    300  ROH CHO    98      63.167  96.267  56.067  1.00  0.00            
ATOM    301  R1  CHO    98      62.567  95.567  53.367  1.00  0.00            
ATOM    302  R2  CHO    98      60.517  96.667  51.967  1.00  0.00            
ATOM    303  R3  CHO    98      62.467  97.217  50.167  1.00  0.00            
ATOM    304  R4  CHO    98      59.967  97.567  48.667  1.00  0.00            
ATOM    305  R5  CHO    98      61.667  96.317  48.117  1.00  0.00            
ATOM    306  C1  CHO    98      61.467  98.567  45.067  1.00  0.00           C
ATOM    307  C2  CHO    98      59.767 100.767  41.717  1.00  0.00           C
ATOM    308  ROH CHO    99       4.817 147.317  54.667  1.00  0.00            
ATOM    309  R1  CHO    99       5.367 145.617  52.417  1.00  0.00            
ATOM    310  R2  CHO    99       3.517 145.117  50.467  1.00  0.00            
ATOM    311  R3  CHO    99       5.467 145.967  48.817  1.00  0.00            
ATOM    312  R4  CHO    99       3.867 144.167  47.167  1.00  0.00            
ATOM    313  R5  CHO    99       6.067 144.067  47.517  1.00  0.00            
ATOM    314  C1  CHO    99       5.967 144.417  43.717  1.00  0.00           C
ATOM    315  C2  CHO    99       5.867 145.617  40.867  1.00  0.00           C
ATOM    316  ROH CHO   100     112.067 222.617  13.317  1.00  0.00            
ATOM    317  R1  CHO   100     110.117 220.617  13.567  1.00  0.00            
ATOM    318  R2  CHO   100     110.317 218.567  15.417  1.00  0.00            
ATOM    319  R3  CHO   100     107.817 219.417  16.117  1.00  0.00            
ATOM    320  R4  CHO   100     107.767 216.517  16.517  1.00  0.00            
ATOM    321  R5  CHO   100     106.367 217.667  15.367  1.00  0.00            
ATOM    322  C1  CHO   100     103.967 216.117  17.867  1.00  0.00           C
ATOM    323  C2  CHO   100      99.817 216.867  17.967  1.00  0.00           C
ATOM    324  ROH CHO   101     127.767 221.467  13.217  1.00  0.00            
ATOM    325  R1  CHO   101     126.067 220.317  15.217  1.00  0.00            
ATOM    326  R2  CHO   101     127.067 219.217  17.567  1.00  0.00            
ATOM    327  R3  CHO   101     125.317 220.917  18.717  1.00  0.00            
ATOM    328  R4  CHO   101     126.267 219.267  20.917  1.00  0.00            
ATOM    329  R5  CHO   101     124.217 219.617  20.367  1.00  0.00            
ATOM    330  C1  CHO   101     124.167 220.867  23.967  1.00  0.00           C
ATOM    331  C2  CHO   101     123.367 221.867  26.367  1.00  0.00           C
ATOM    332  ROH CHO   102     143.817 149.617  22.917  1.00  0.00            
ATOM    333  R1  CHO   102     143.217 149.867  25.667  1.00  0.00            
ATOM    334  R2  CHO   102     145.117 150.467  27.567  1.00  0.00            
ATOM    335  R3  CHO   102     143.367 152.467  28.217  1.00  0.00            
ATOM    336  R4  CHO   102     144.817 151.867  30.717  1.00  0.00            
ATOM    337  R5  CHO   102     142.617 151.917  30.417  1.00  0.00            
ATOM    338  C1  CHO   102     142.967 154.567  33.117  1.00  0.00           C
ATOM    339  C2  CHO   102     143.067 154.017  37.167  1.00  0.00           C
ATOM    340  ROH CHO   103     184.817 163.467  50.067  1.00  0.00            
ATOM    341  R1  CHO   103     185.817 164.867  47.817  1.00  0.00            
ATOM    342  R2  CHO   103     187.117 163.617  45.717  1.00  0.00            
ATOM    343  R3  CHO   103     185.267 164.917  44.217  1.00  0.00            
ATOM    344  R4  CHO   103     187.417 164.167  42.317  1.00  0.00            
ATOM    345  R5  CHO   103     186.567 166.167  42.667  1.00  0.00            
ATOM    346  C1  CHO   103     185.817 165.717  38.967  1.00  0.00           C
ATOM    347  C2  CHO   103     186.567 166.167  35.467  1.00  0.00           C
ATOM    348  ROH CHO   104      96.517 204.817  20.867  1.00  0.00            
ATOM    349  R1  CHO   104      97.317 206.567  22.917  1.00  0.00            
ATOM    350  R2  CHO   104      98.617 205.717  25.167  1.00  0.00            
ATOM    351  R3  CHO   104     100.467 207.617  24.467  1.00  0.00            
ATOM    352  R4  CHO   104     100.867 207.217  27.317  1.00  0.00            
ATOM    353  R5  CHO   104     100.517 209.117  26.317  1.00  0.00            
ATOM    354  C1  CHO   104     103.867 209.917  27.917  1.00  0.00           C
ATOM    355  C2  CHO   104     106.767 209.567  30.767  1.00  0.00           C
ATOM    356  ROH CHO   105      60.217 205.567  16.317  1.00  0.00            
ATOM    357  R1  CHO   105      58.667 206.767  18.367  1.00  0.00            
ATOM    358  R2  CHO   105      58.067 205.467  20.717  1.00  0.00            
ATOM    359  R3  CHO   105      59.117 207.667  21.817  1.00  0.00            
ATOM    360  R4  CHO   105      57.467 206.517  23.967  1.00  0.00            
ATOM    361  R5  CHO   105      57.367 208.567  23.167  1.00  0.00            
ATOM    362  C1  CHO   105      58.117 209.267  26.867  1.00  0.00           C
ATOM    363  C2  CHO   105      55.117 208.017  29.367  1.00  0.00           C
ATOM    364  ROH CHO   106     123.767  94.917  17.817  1.00  0.00            
ATOM    365  R1  CHO   106     124.167  92.467  19.217  1.00  0.00            
ATOM    366  R2  CHO   106     126.667  91.467  19.817  1.00  0.00            
ATOM    367  R3  CHO   106     125.667  91.417  22.317  1.00  0.00            
ATOM    368  R4  CHO   106     127.867  89.467  22.367  1.00  0.00            
ATOM    369  R5  CHO   106     125.817  89.117  22.967  1.00  0.00            
ATOM    370  C1  CHO   106     127.617  88.267  26.217  1.00  0.00           C
ATOM    371  C2  CHO   106     129.517  87.417  29.567  1.00  0.00           C
ATOM    372  ROH CHO   107      83.367 100.667  49.267  1.00  0.00            
ATOM    373  R1  CHO   107      84.467 100.417  46.667  1.00  0.00            
ATOM    374  R2  CHO   107      83.767 102.117  44.617  1.00  0.00            
ATOM    375  R3  CHO   107      86.417 102.567  44.467  1.00  0.00            
ATOM    376  R4  CHO   107      85.417 103.167  41.767  1.00  0.00            
ATOM    377  R5  CHO   107      87.017 101.767  42.267  1.00  0.00            
ATOM    378  C1  CHO   107      88.917 104.167  39.967  1.00  0.00           C
ATOM    379  C2  CHO   107      89.267 105.017  36.217  1.00  0.00           C
ATOM    380  ROH CHO   108     140.117  43.517  43.467  1.00  0.00            
ATOM    381  R1  CHO   108     140.817  44.767  41.017  1.00  0.00            
ATOM    382  R2  CHO   108     142.567  43.617  39.217  1.00  0.00            
ATOM    383  R3  CHO   108     140.517  44.017  37.467  1.00  0.00            
ATOM    384  R4  CHO   108     142.817  45.117  36.117  1.00  0.00            
ATOM    385  R5  CHO   108     140.967  46.117  36.467  1.00  0.00            
ATOM    386  C1  CHO   108     141.067  46.317  32.667  1.00  0.00           C
ATOM    387  C2  CHO   108     141.967  47.667  28.817  1.00  0.00           C
ATOM    388  ROH CHO   109      28.767   0.167  47.717  1.00  0.00            
ATOM    389  R1  CHO   109      29.867   1.267  45.367  1.00  0.00            
ATOM    390  R2  CHO   109      30.017  -0.183  43.017  1.00  0.00            
ATOM    391  R3  CHO   109      28.667   1.967  41.967  1.00  0.00            
ATOM    392  R4  CHO   109      29.917   0.667  39.667  1.00  0.00            
ATOM    393  R5  CHO   109      30.067   2.767  40.217  1.00  0.00            
ATOM    394  C1  CHO   109      28.567   3.167  36.767  1.00  0.00           C
ATOM    395  C2  CHO   109      27.267   5.367  34.117  1.00  0.00           C
ATOM    396  ROH CHO   110     221.917 119.817  25.817  1.00  0.00            
ATOM    397  R1  CHO   110     221.667 119.067  28.567  1.00  0.00            
ATOM    398  R2  CHO   110     223.767 119.267  30.317  1.00  0.00            
ATOM    399  R3  CHO   110     222.017 120.667  31.817  1.00  0.00            
ATOM    400  R4  CHO   110     223.617 119.267  33.767  1.00  0.00            
ATOM    401  R5  CHO   110     221.467 119.267  33.617  1.00  0.00            
ATOM    402  C1  CHO   110     221.867 120.667  37.167  1.00  0.00           C
ATOM    403  C2  CHO   110     222.117 119.367  41.817  1.00  0.00           C
ATOM    404  ROH CHO   111     201.117  56.667  20.217  1.00  0.00            
ATOM    405  R1  CHO   111     200.367  58.367  22.367  1.00  0.00            
ATOM    406  R2  CHO   111     199.917  57.417  24.917  1.00  0.00            
ATOM    407  R3  CHO   111     201.767  59.317  25.567  1.00  0.00            
ATOM    408  R4  CHO   111     200.517  58.617  28.117  1.00  0.00            
ATOM    409  R5  CHO   111     200.717  60.617  27.317  1.00  0.00            
ATOM    410  C1  CHO   111     202.567  61.067  30.617  1.00  0.00           C
ATOM    411  C2  CHO   111     203.967  60.417  33.917  1.00  0.00           C
ATOM    412  ROH CHO   112     198.017 197.117  39.917  1.00  0.00            
ATOM    413  R1  CHO   112     200.167 198.017  38.267  1.00  0.00            
ATOM    414  R2  CHO   112     200.917 200.667  38.217  1.00  0.00            
ATOM    415  R3  CHO   112     203.367 199.617  38.767  1.00  0.00            
ATOM    416  R4  CHO   112     203.917 201.867  36.967  1.00  0.00            
ATOM    417  R5  CHO   112     204.567 199.817  36.667  1.00  0.00            
ATOM    418  C1  CHO   112     207.967 201.567  36.717  1.00  0.00           C
ATOM    419  C2  CHO   112     210.667 202.417  34.017  1.00  0.00           C
ATOM    420  ROH CHO   113      52.867 198.517  49.817  1.00  0.00            
ATOM    421  R1  CHO   113      52.967 197.117  47.367  1.00  0.00            
ATOM    422  R2  CHO   113      52.467 198.317  44.917  1.00  0.00            
ATOM    423  R3  CHO   113      54.867 197.267  44.267  1.00  0.00            
ATOM    424  R4  CHO   113      53.717 198.117  41.717  1.00  0.00            
ATOM    425  R5  CHO   113      54.517 196.117  42.217  1.00  0.00            
ATOM    426  C1  CHO   113      56.717 196.967  39.217  1.00  0.00           C
ATOM    427  C2  CHO   113      57.267 198.767  35.717  1.00  0.00           C
ATOM    428  ROH CHO   114      72.617 195.967  49.217  1.00  0.00            
ATOM    429  R1  CHO   114      73.217 196.317  46.467  1.00  0.00            
ATOM    430  R2  CHO   114      71.817 195.067  44.467  1.00  0.00            
ATOM    431  R3  CHO   114      71.567 197.567  43.517  1.00  0.00            
ATOM    432  R4  CHO   114      71.717 195.917  41.117  1.00  0.00            
ATOM    433  R5  CHO   114      72.967 197.617  41.567  1.00  0.00            
ATOM    434  C1  CHO   114      71.417 198.767  38.267  1.00  0.00           C
ATOM    435  C2  CHO   114      72.267 198.517  34.267  1.00  0.00           C
ATOM    436  ROH CHO   115      85.117 137.617  30.467  1.00  0.00            
ATOM    437  R1  CHO   115      84.317 136.367  32.867  1.00  0.00            
ATOM    438  R2  CHO   115      85.817 136.517  35.217  1.00  0.00            
ATOM    439  R3  CHO   115      83.467 137.367  36.267  1.00  0.00            
ATOM    440  R4  CHO   115      85.167 136.817  38.567  1.00  0.00            
ATOM    441  R5  CHO   115      83.167 136.017  38.217  1.00  0.00            
ATOM    442  C1  CHO   115      82.567 137.817  41.517  1.00  0.00           C
ATOM    443  C2  CHO   115      83.417 135.867  44.167  1.00  0.00           C
ATOM    444  ROH CHO   116     190.967  20.617  18.417  1.00  0.00            
ATOM    445  R1  CHO   116     191.567  21.517  21.017  1.00  0.00            
ATOM    446  R2  CHO   116     189.567  21.967  22.917  1.00  0.00            
ATOM    447  R3  CHO   116     191.067  20.317  24.417  1.00  0.00            
ATOM    448  R4  CHO   116     189.817  22.117  26.317  1.00  0.00            
ATOM    449  R5  CHO   116     191.967  21.667  26.117  1.00  0.00            
ATOM    450  C1  CHO   116     191.417  20.617  29.767  1.00  0.00           C
ATOM    451  C2  CHO   116     188.367  22.367  31.217  1.00  0.00           C
ATOM    452  ROH CHO   117     149.367 200.217  15.217  1.00  0.00            
ATOM    453  R1  CHO   117     149.317 199.917  18.017  1.00  0.00            
ATOM    454  R2  CHO   117     147.017 199.267  19.417  1.00  0.00            
ATOM    455  R3  CHO   117     148.567 197.267  20.417  1.00  0.00            
ATOM    456  R4  CHO   117     146.667 197.867  22.567  1.00  0.00            
ATOM    457  R5  CHO   117     148.817 197.867  22.717  1.00  0.00            
ATOM    458  C1  CHO   117     147.917 195.217  25.367  1.00  0.00           C
ATOM    459  C2  CHO   117     149.467 195.267  28.817  1.00  0.00           C
ATOM    460  ROH CHO   118      33.217 110.417  28.117  1.00  0.00            
ATOM    461  R1  CHO   118      33.667 108.417  30.117  1.00  0.00            
ATOM    462  R2  CHO   118      34.917 108.967  32.467  1.00  0.00            
ATOM    463  R3  CHO   118      32.667 107.917  33.567  1.00  0.00            
ATOM    464  R4  CHO   118      34.717 107.667  35.667  1.00  0.00            
ATOM    465  R5  CHO   118      33.467 106.067  34.867  1.00  0.00            
ATOM    466  C1  CHO   118      32.467 105.967  38.567  1.00  0.00           C
ATOM    467  C2  CHO   118      34.167 105.817  41.917  1.00  0.00           C
ATOM    468  ROH CHO   119     108.517 107.467  55.167  1.00  0.00            
ATOM    469  R1  CHO   119     108.267 106.867  52.417  1.00  0.00            
ATOM    470  R2  CHO   119     109.717 108.267  50.467  1.00  0.00            
ATOM    471  R3  CHO   119     110.517 105.767  49.767  1.00  0.00            
ATOM    472  R4  CHO   119     109.867 107.017  47.267  1.00  0.00            
ATOM    473  R5  CHO   119     109.067 105.117  47.967  1.00  0.00            
ATOM    474  C1  CHO   119     110.667 104.017  44.717  1.00  0.00           C
ATOM    475  C2  CHO   119     108.317 101.317  43.567  1.00  0.00           C
ATOM    476  ROH CHO   120      54.017 124.467  60.417  1.00  0.00            
ATOM    477  R1  CHO   120      53.117 125.217  57.817  1.00  0.00            
ATOM    478  R2  CHO   120      54.167 124.167  55.517  1.00  0.00            
ATOM    479  R3  CHO   120      51.567 123.567  54.967  1.00  0.00            
ATOM    480  R4  CHO   120      52.667 124.367  52.367  1.00  0.00            
ATOM    481  R5  CHO   120      50.867 125.167  53.367  1.00  0.00            
ATOM    482  C1  CHO   120      49.317 123.917  50.117  1.00  0.00           C
ATOM    483  C2  CHO   120      49.967 126.367  46.267  1.00  0.00           C
ATOM    484  ROH CHO   121     139.467 133.567  57.217  1.00  0.00            
ATOM    485  R1  CHO   121     138.217 132.667  54.817  1.00  0.00            
ATOM    486  R2  CHO   121     138.267 134.117  52.467  1.00  0.00            
ATOM    487  R3  CHO   121     139.217 131.767  51.467  1.00  0.00            
ATOM    488  R4  CHO   121     138.117 133.217  49.117  1.00  0.00            
ATOM    489  R5  CHO   121     137.667 131.167  49.767  1.00  0.00            
ATOM    490  C1  CHO   121     138.967 130.517  46.267  1.00  0.00           C
ATOM    491  C2  CHO   121     140.817 130.717  42.167  1.00  0.00           C
ATOM    492  ROH CHO   122      43.717 203.167  48.367  1.00  0.00            
ATOM    493  R1  CHO   122      44.167 202.767  45.567  1.00  0.00            
ATOM    494  R2  CHO   122      42.117 202.017  43.867  1.00  0.00            
ATOM    495  R3  CHO   122      42.917 204.217  42.467  1.00  0.00            
ATOM    496  R4  CHO   122      42.217 202.267  40.417  1.00  0.00            
ATOM    497  R5  CHO   122      44.117 203.367  40.567  1.00  0.00            
ATOM    498  C1  CHO   122      43.017 204.517  37.117  1.00  0.00           C
ATOM    499  C2  CHO   122      44.117 204.317  32.517  1.00  0.00           C
ATOM    500  ROH CHO   123     100.267  88.067  22.467  1.00  0.00            
ATOM    501  R1  CHO   123      99.717  86.467  24.717  1.00  0.00            
ATOM    502  R2  CHO   123      99.717  83.717  24.667  1.00  0.00            
ATOM    503  R3  CHO   123     101.467  84.017  26.767  1.00  0.00            
ATOM    504  R4  CHO   123      99.917  81.617  27.417  1.00  0.00            
ATOM    505  R5  CHO   123     100.167  83.317  28.667  1.00  0.00            
ATOM    506  C1  CHO   123     101.617  80.617  30.967  1.00  0.00           C
ATOM    507  C2  CHO   123     103.767  78.917  32.817  1.00  0.00           C
ATOM    508  ROH CHO   124     163.667 141.167  53.117  1.00  0.00            
ATOM    509  R1  CHO   124     161.817 141.267  50.917  1.00  0.00            
ATOM    510  R2  CHO   124     162.517 142.417  48.517  1.00  0.00            
ATOM    511  R3  CHO   124     161.717 140.017  47.517  1.00  0.00            
ATOM    512  R4  CHO   124     162.117 141.667  45.167  1.00  0.00            
ATOM    513  R5  CHO   124     160.317 140.567  45.667  1.00  0.00            
ATOM    514  C1  CHO   124     161.067 139.017  42.267  1.00  0.00           C
ATOM    515  C2  CHO   124     162.167 136.767  38.617  1.00  0.00           C
ATOM    516  ROH CHO   125     121.167  60.267  14.667  1.00  0.00            
ATOM    517  R1  CHO   125     121.517  58.917  17.117  1.00  0.00            
ATOM    518  R2  CHO   125     120.367  59.867  19.467  1.00  0.00            
ATOM    519  R3  CHO   125     119.367  57.317  19.567  1.00  0.00            
ATOM    520  R4  CHO   125     119.867  58.067  22.367  1.00  0.00            
ATOM    521  R5  CHO   125     120.567  56.267  21.367  1.00  0.00            
ATOM    522  C1  CHO   125     118.617  54.667  24.167  1.00  0.00           C
ATOM    523  C2  CHO   125     120.217  54.617  27.717  1.00  0.00           C
ATOM    524  ROH CHO   126     210.167 110.567  25.767  1.00  0.00            
ATOM    525  R1  CHO   126     211.517 109.517  28.017  1.00  0.00            
ATOM    526  R2  CHO   126     211.017 110.417  30.567  1.00  0.00            
ATOM    527  R3  CHO   126     210.567 107.767  31.067  1.00  0.00            
ATOM    528  R4  CHO   126     210.717 109.017  33.717  1.00  0.00            
ATOM    529  R5  CHO   126     211.867 107.317  33.067  1.00  0.00            
ATOM    530  C1  CHO   126     210.067 105.767  36.067  1.00  0.00           C
ATOM    531  C2  CHO   126     211.967 103.867  38.067  1.00  0.00           C
ATOM    532  ROH CHO   127     196.317 193.967  21.467  1.00  0.00            
ATOM    533  R1  CHO   127     197.017 192.317  23.667  1.00  0.00            
ATOM    534  R2  CHO   127     197.267 193.267  26.267  1.00  0.00            
ATOM    535  R3  CHO   127     195.517 191.217  26.767  1.00  0.00            
ATOM    536  R4  CHO   127     195.967 192.517  29.367  1.00  0.00            
ATOM    537  R5  CHO   127     196.167 190.417  28.917  1.00  0.00            
ATOM    538  C1  CHO   127     193.567 190.217  31.717  1.00  0.00           C
ATOM    539  C2  CHO   127     191.217 192.067  33.817  1.00  0.00           C
ATOM    540  ROH CHO   128      37.767 165.917  25.817  1.00  0.00            
ATOM    541  R1  CHO   128      38.117 166.317  28.617  1.00  0.00            
ATOM    542  R2  CHO   128      36.017 166.417  30.367  1.00  0.00            
ATOM    543  R3  CHO   128      37.417 164.467  31.617  1.00  0.00            
ATOM    544  R4  CHO   128      35.917 165.767  33.767  1.00  0.00            
ATOM    545  R5  CHO   128      38.067 165.417  33.717  1.00  0.00            
ATOM    546  C1  CHO   128      37.117 163.567  36.917  1.00  0.00           C
ATOM    547  C2  CHO   128      37.267 164.817  40.567  1.00  0.00           C
ATOM    548  ROH CHO   129     177.467  46.617  18.867  1.00  0.00            
ATOM    549  R1  CHO   129     176.867  45.867  21.567  1.00  0.00            
ATOM    550  R2  CHO   129     178.417  46.767  23.717  1.00  0.00            
ATOM    551  R3  CHO   129     176.017  47.667  24.617  1.00  0.00            
ATOM    552  R4  CHO   129     177.567  46.967  27.067  1.00  0.00            
ATOM    553  R5  CHO   129     175.567  46.267  26.517  1.00  0.00            
ATOM    554  C1  CHO   129     174.817  47.967  29.867  1.00  0.00           C
ATOM    555  C2  CHO   129     172.767  50.017  32.167  1.00  0.00           C
ATOM    556  ROH CHO   130     106.117  80.417  52.067  1.00  0.00            
ATOM    557  R1  CHO   130     106.867  81.067  49.417  1.00  0.00            
ATOM    558  R2  CHO   130     105.117  82.067  47.567  1.00  0.00            
ATOM    559  R3  CHO   130     106.967  84.067  47.317  1.00  0.00            
ATOM    560  R4  CHO   130     105.917  83.717  44.617  1.00  0.00            
ATOM    561  R5  CHO   130     108.017  83.667  45.217  1.00  0.00            
ATOM    562  C1  CHO   130     108.117  86.517  42.717  1.00  0.00           C
ATOM    563  C2  CHO   130     109.817  86.917  38.767  1.00  0.00           C
ATOM    564  ROH CHO   131      13.667 119.517  26.767  1.00  0.00            
ATOM    565  R1  CHO   131      12.617 119.817  29.367  1.00  0.00            
ATOM    566  R2  CHO   131      11.567 117.667  30.767  1.00  0.00            
ATOM    567  R3  CHO   131      13.367 118.417  32.667  1.00  0.00            
ATOM    568  R4  CHO   131      11.167 117.167  34.167  1.00  0.00            
ATOM    569  R5  CHO   131      12.017 119.117  34.517  1.00  0.00            
ATOM    570  C1  CHO   131      12.667 117.517  37.917  1.00  0.00           C
ATOM    571  C2  CHO   131      10.417 117.217  41.067  1.00  0.00           C
ATOM    572  ROH CHO   132      65.867  44.967  26.017  1.00  0.00            
ATOM    573  R1  CHO   132      66.417  45.967  28.567  1.00  0.00            
ATOM    574  R2  CHO   132      67.067  44.317  30.717  1.00  0.00            
ATOM    575  R3  CHO   132      69.267  45.917  30.867  1.00  0.00            
ATOM    576  R4  CHO   132      69.167  44.517  33.417  1.00  0.00            
ATOM    577  R5  CHO   132      69.267  46.667  33.167  1.00  0.00            
ATOM    578  C1  CHO   132      72.467  46.117  35.217  1.00  0.00           C
ATOM    579  C2  CHO   132      75.017  46.317  38.467  1.00  0.00           C
ATOM    580  ROH CHO   133      25.017 209.267  18.517  1.00  0.00            
ATOM    581  R1  CHO   133      25.517 209.467  21.317  1.00  0.00            
ATOM    582  R2  CHO   133      25.067 211.817  22.717  1.00  0.00            
ATOM    583  R3  CHO   133      23.517 210.217  24.267  1.00  0.00            
ATOM    584  R4  CHO   133      24.867 211.967  26.167  1.00  0.00            
ATOM    585  R5  CHO   133      24.867 209.817  26.217  1.00  0.00            
ATOM    586  C1  CHO   133      23.317 210.567  29.667  1.00  0.00           C
ATOM    587  C2  CHO   133      20.017 208.517  30.617  1.00  0.00           C
ATOM    588  ROH CHO   134      94.267 125.517  27.217  1.00  0.00            
ATOM    589  R1  CHO   134      92.567 124.817  29.367  1.00  0.00            
ATOM    590  R2  CHO   134      93.067 122.667  31.017  1.00  0.00            
ATOM    591  R3  CHO   134      92.867 124.517  32.967  1.00  0.00            
ATOM    592  R4  CHO   134      92.967 121.917  34.367  1.00  0.00            
ATOM    593  R5  CHO   134      91.417 123.517  34.617  1.00  0.00            
ATOM    594  C1  CHO   134      92.717 123.267  38.217  1.00  0.00           C
ATOM    595  C2  CHO   134      91.067 121.917  42.067  1.00  0.00           C
ATOM    596  ROH CHO   135      24.217 192.767  28.467  1.00  0.00            
ATOM    597  R1  CHO   135      26.817 193.117  29.467  1.00  0.00            
ATOM    598  R2  CHO   135      27.917 191.567  31.467  1.00  0.00            
ATOM    599  R3  CHO   135      29.867 191.167  29.667  1.00  0.00            
ATOM    600  R4  CHO   135      31.217 191.117  32.267  1.00  0.00            
ATOM    601  R5  CHO   135      31.767 192.367  30.567  1.00  0.00            
ATOM    602  C1  CHO   135      35.067 190.517  31.017  1.00  0.00           C
ATOM    603  C2  CHO   135      36.717 187.917  32.317  1.00  0.00           C
ATOM    604  ROH CHO   136      29.267 207.567  46.767  1.00  0.00            
ATOM    605  R1  CHO   136      28.267 205.567  45.117  1.00  0.00            
ATOM    606  R2  CHO   136      26.567 206.067  42.967  1.00  0.00            
ATOM    607  R3  CHO   136      28.467 204.667  41.567  1.00  0.00            
ATOM    608  R4  CHO   136      26.117 204.767  39.817  1.00  0.00            
ATOM    609  R5  CHO   136      27.217 202.967  40.417  1.00  0.00            
ATOM    610  C1  CHO   136      27.617 202.717  36.667  1.00  0.00           C
ATOM    611  C2  CHO   136      28.817 203.067  32.967  1.00  0.00           C
ATOM    612  ROH CHO   137     109.767 116.567  29.367  1.00  0.00            
ATOM    613  R1  CHO   137     110.067 115.067  31.767  1.00  0.00            
ATOM    614  R2  CHO   137     111.967 115.767  33.667  1.00  0.00            
ATOM    615  R3  CHO   137     109.817 115.767  35.317  1.00  0.00            
ATOM    616  R4  CHO   137     112.117 115.317  37.067  1.00  0.00            
ATOM    617  R5  CHO   137     110.317 114.067  36.967  1.00  0.00            
ATOM    618  C1  CHO   137     110.167 115.117  40.667  1.00  0.00           C
ATOM    619  C2  CHO   137     109.667 115.717  44.417  1.00  0.00           C
ATOM    620  ROH CHO   138     107.317  -1.333  39.667  1.00  0.00            
ATOM    621  R1  CHO   138     107.367   0.617  37.617  1.00  0.00            
ATOM    622  R2  CHO   138     109.267   0.567  35.617  1.00  0.00            
ATOM    623  R3  CHO   138     107.117   0.617  33.967  1.00  0.00            
ATOM    624  R4  CHO   138     109.367   1.267  32.217  1.00  0.00            
ATOM    625  R5  CHO   138     107.567   2.417  32.417  1.00  0.00            
ATOM    626  C1  CHO   138     107.367   1.667  28.717  1.00  0.00           C
ATOM    627  C2  CHO   138     107.367   0.117  25.717  1.00  0.00           C
ATOM    628  ROH CHO   139      24.467 155.017  54.717  1.00  0.00            
ATOM    629  R1  CHO   139      23.917 152.367  53.767  1.00  0.00            
ATOM    630  R2  CHO   139      24.867 151.417  51.367  1.00  0.00            
ATOM    631  R3  CHO   139      25.817 149.417  52.867  1.00  0.00            
ATOM    632  R4  CHO   139      25.617 148.267  50.167  1.00  0.00            
ATOM    633  R5  CHO   139      24.767 147.467  52.017  1.00  0.00            
ATOM    634  C1  CHO   139      27.017 144.567  50.967  1.00  0.00           C
ATOM    635  C2  CHO   139      29.767 144.267  48.267  1.00  0.00           C
ATOM    636  ROH CHO   140     181.117 163.767  52.767  1.00  0.00            
ATOM    637  R1  CHO   140     180.617 162.567  50.267  1.00  0.00            
ATOM    638  R2  CHO   140     179.767 164.017  48.067  1.00  0.00            
ATOM    639  R3  CHO   140     181.967 162.917  46.867  1.00  0.00            
ATOM    640  R4  CHO   140     180.167 163.667  44.667  1.00  0.00            
ATOM    641  R5  CHO   140     181.067 161.667  45.017  1.00  0.00            
ATOM    642  C1  CHO   140     182.467 162.367  41.567  1.00  0.00           C
ATOM    643  C2  CHO   140     179.867 164.117  37.617  1.00  0.00           C
ATOM    644  ROH CHO   141     155.717 105.267  55.067  1.00  0.00            
ATOM    645  R1  CHO   141     156.867 105.217  52.467  1.00  0.00            
ATOM    646  R2  CHO   141     156.717 102.967  50.867  1.00  0.00            
ATOM    647  R3  CHO   141     155.667 104.717  49.067  1.00  0.00            
ATOM    648  R4  CHO   141     156.717 102.517  47.417  1.00  0.00            
ATOM    649  R5  CHO   141     157.167 104.617  47.217  1.00  0.00            
ATOM    650  C1  CHO   141     155.717 103.867  43.767  1.00  0.00           C
ATOM    651  C2  CHO   141     158.067 103.667  40.667  1.00  0.00           C
ATOM    652  ROH CHO   142     171.417 191.267  52.417  1.00  0.00            
ATOM    653  R1  CHO   142     173.217 190.067  50.617  1.00  0.00            
ATOM    654  R2  CHO   142     172.367 188.467  48.517  1.00  0.00            
ATOM    655  R3  CHO   142     173.917 190.167  47.067  1.00  0.00            
ATOM    656  R4  CHO   142     173.417 187.917  45.267  1.00  0.00            
ATOM    657  R5  CHO   142     175.367 188.767  45.817  1.00  0.00            
ATOM    658  C1  CHO   142     175.517 189.167  42.017  1.00  0.00           C
ATOM    659  C2  CHO   142     177.367 189.367  38.967  1.00  0.00           C
ATOM    660  ROH CHO   143      18.567 148.717  23.767  1.00  0.00            
ATOM    661  R1  CHO   143      19.267 149.517  26.417  1.00  0.00            
ATOM    662  R2  CHO   143      17.417 150.717  28.117  1.00  0.00            
ATOM    663  R3  CHO   143      18.117 148.667  29.767  1.00  0.00            
ATOM    664  R4  CHO   143      17.317 150.867  31.567  1.00  0.00            
ATOM    665  R5  CHO   143      19.217 149.767  31.617  1.00  0.00            
ATOM    666  C1  CHO   143      17.967 149.067  35.117  1.00  0.00           C
ATOM    667  C2  CHO   143      16.667 149.817  39.117  1.00  0.00           C
ATOM    668  ROH CHO   144     182.917 153.617  54.367  1.00  0.00            
ATOM    669  R1  CHO   144     182.967 152.717  51.667  1.00  0.00            
ATOM    670  R2  CHO   144     181.917 154.217  49.617  1.00  0.00            
ATOM    671  R3  CHO   144     184.367 153.917  48.567  1.00  0.00            
ATOM    672  R4  CHO   144     182.567 153.867  46.267  1.00  0.00            
ATOM    673  R5  CHO   144     184.067 152.367  46.767  1.00  0.00            
ATOM    674  C1  CHO   144     185.267 153.367  43.267  1.00  0.00           C
ATOM    675  C2  CHO   144     183.517 150.667  41.167  1.00  0.00           C
ATOM    676  ROH CHO   145      43.667 157.817  59.867  1.00  0.00            
ATOM    677  R1  CHO   145      44.617 158.067  57.217  1.00  0.00            
ATOM    678  R2  CHO   145      47.117 157.267  56.417  1.00  0.00            
ATOM    679  R3  CHO   145      45.717 155.867  54.517  1.00  0.00            
ATOM    680  R4  CHO   145      48.317 156.367  53.267  1.00  0.00            
ATOM    681  R5  CHO   145      46.367 156.867  52.467  1.00  0.00            
ATOM    682  C1  CHO   145      47.717 154.567  49.717  1.00  0.00           C
ATOM    683  C2  CHO   145      48.967 153.067  46.217  1.00  0.00           C
ATOM    684  ROH CHO   146     205.867 167.317  18.267  1.00  0.00            
ATOM    685  R1  CHO   146     207.017 167.867  20.817  1.00  0.00            
ATOM    686  R2  CHO   146     207.167 170.417  21.867  1.00  0.00            
ATOM    687  R3  CHO   146     205.867 169.267  23.967  1.00  0.00            
ATOM    688  R4  CHO   146     207.167 171.617  25.117  1.00  0.00            
ATOM    689  R5  CHO   146     207.317 169.567  25.817  1.00  0.00            
ATOM    690  C1  CHO   146     205.917 171.267  28.967  1.00  0.00           C
ATOM    691  C2  CHO   146     207.317 173.817  32.117  1.00  0.00           C
ATOM    692  ROH CHO   147     152.567 183.917  45.617  1.00  0.00            
ATOM    693  R1  CHO   147     151.867 183.617  42.917  1.00  0.00            
ATOM    694  R2  CHO   147     151.917 181.117  41.617  1.00  0.00            
ATOM    695  R3  CHO   147     149.367 181.717  41.017  1.00  0.00            
ATOM    696  R4  CHO   147     150.067 179.517  39.217  1.00  0.00            
ATOM    697  R5  CHO   147     149.217 181.467  38.667  1.00  0.00            
ATOM    698  C1  CHO   147     146.517 179.117  37.267  1.00  0.00           C
ATOM    699  C2  CHO   147     147.417 179.467  33.267  1.00  0.00           C
ATOM    700  ROH CHO   148     211.367 114.917  25.767  1.00  0.00            
ATOM    701  R1  CHO   148     212.117 117.017  27.467  1.00  0.00            
ATOM    702  R2  CHO   148     210.367 118.217  29.217  1.00  0.00            
ATOM    703  R3  CHO   148     212.267 117.567  31.067  1.00  0.00            
ATOM    704  R4  CHO   148     210.467 119.417  32.467  1.00  0.00            
ATOM    705  R5  CHO   148     212.617 119.567  32.317  1.00  0.00            
ATOM    706  C1  CHO   148     212.267 119.467  36.117  1.00  0.00           C
ATOM    707  C2  CHO   148     212.767 119.567  40.417  1.00  0.00           C
ATOM    708  ROH CHO   149       7.367 119.817  58.967  1.00  0.00            
ATOM    709  R1  CHO   149       5.767 120.267  56.667  1.00  0.00            
ATOM    710  R2  CHO   149       5.917 122.617  55.217  1.00  0.00            
ATOM    711  R3  CHO   149       6.367 120.917  53.117  1.00  0.00            
ATOM    712  R4  CHO   149       5.267 123.367  51.867  1.00  0.00            
ATOM    713  R5  CHO   149       4.517 121.317  51.617  1.00  0.00            
ATOM    714  C1  CHO   149       5.367 122.167  47.967  1.00  0.00           C
ATOM    715  C2  CHO   149       4.767 123.967  44.017  1.00  0.00           C
ATOM    716  ROH CHO   150     176.617 102.367  25.667  1.00  0.00            
ATOM    717  R1  CHO   150     177.867 102.117  28.167  1.00  0.00            
ATOM    718  R2  CHO   150     177.117 103.567  30.367  1.00  0.00            
ATOM    719  R3  CHO   150     176.917 101.117  31.567  1.00  0.00            
ATOM    720  R4  CHO   150     177.067 103.017  33.817  1.00  0.00            
ATOM    721  R5  CHO   150     178.317 101.267  33.467  1.00  0.00            
ATOM    722  C1  CHO   150     176.867 100.367  36.867  1.00  0.00           C
ATOM    723  C2  CHO   150     179.767 101.067  39.567  1.00  0.00           C
ATOM    724  ROH CHO   151      53.717 136.267  59.067  1.00  0.00            
ATOM    725  R1  CHO   151      53.817 136.367  56.267  1.00  0.00            
ATOM    726  R2  CHO   151      52.467 138.267  54.767  1.00  0.00            
ATOM    727  R3  CHO   151      54.917 138.767  53.717  1.00  0.00            
ATOM    728  R4  CHO   151      53.017 139.817  51.767  1.00  0.00            
ATOM    729  R5  CHO   151      54.617 138.417  51.367  1.00  0.00            
ATOM    730  C1  CHO   151      55.667 141.267  49.017  1.00  0.00           C
ATOM    731  C2  CHO   151      55.767 139.967  45.517  1.00  0.00           C
ATOM    732  ROH CHO   152     150.767  53.717  16.217  1.00  0.00            
ATOM    733  R1  CHO   152     149.017  52.717  18.217  1.00  0.00            
ATOM    734  R2  CHO   152     148.717  53.967  20.667  1.00  0.00            
ATOM    735  R3  CHO   152     146.117  53.917  20.017  1.00  0.00            
ATOM    736  R4  CHO   152     146.117  53.917  22.967  1.00  0.00            
ATOM    737  R5  CHO   152     145.117  52.467  21.667  1.00  0.00            
ATOM    738  C1  CHO   152     142.167  53.867  23.667  1.00  0.00           C
ATOM    739  C2  CHO   152     138.967  54.667  23.217  1.00  0.00           C
ATOM    740  ROH CHO   153     160.667  96.017  39.267  1.00  0.00            
ATOM    741  R1  CHO   153     161.367  93.267  39.167  1.00  0.00            
ATOM    742  R2  CHO   153     160.367  91.517  37.267  1.00  0.00            
ATOM    743  R3  CHO   153     163.017  91.017  36.817  1.00  0.00            
ATOM    744  R4  CHO   153     161.617  88.767  35.567  1.00  0.00            
ATOM    745  R5  CHO   153     163.217  88.667  37.067  1.00  0.00            
ATOM    746  C1  CHO   153     164.817  86.717  34.167  1.00  0.00           C
ATOM    747  C2  CHO   153     166.017  82.117  33.367  1.00  0.00           C
ATOM    748  ROH CHO   154     207.967 189.867  17.917  1.00  0.00            
ATOM    749  R1  CHO   154     207.517 188.667  20.417  1.00  0.00            
ATOM    750  R2  CHO   154     209.117 189.167  22.617  1.00  0.00            
ATOM    751  R3  CHO   154     206.717 189.717  23.767  1.00  0.00            
ATOM    752  R4  CHO   154     208.617 189.617  26.017  1.00  0.00            
ATOM    753  R5  CHO   154     206.767 188.517  25.867  1.00  0.00            
ATOM    754  C1  CHO   154     206.117 190.467  29.067  1.00  0.00           C
ATOM    755  C2  CHO   154     205.267 190.867  32.817  1.00  0.00           C
ATOM    756  ROH CHO   155     191.167 135.117  52.367  1.00  0.00            
ATOM    757  R1  CHO   155     189.417 135.667  50.217  1.00  0.00            
ATOM    758  R2  CHO   155     190.167 137.117  48.017  1.00  0.00            
ATOM    759  R3  CHO   155     189.317 134.967  46.667  1.00  0.00            
ATOM    760  R4  CHO   155     190.217 136.817  44.567  1.00  0.00            
ATOM    761  R5  CHO   155     188.267 135.867  44.667  1.00  0.00            
ATOM    762  C1  CHO   155     189.417 134.617  41.267  1.00  0.00           C
ATOM    763  C2  CHO   155     189.717 134.717  37.117  1.00  0.00           C
ATOM    764  ROH CHO   156     150.067  98.467  20.867  1.00  0.00            
ATOM    765  R1  CHO   156     149.917  97.217  23.417  1.00  0.00            
ATOM    766  R2  CHO   156     150.667  98.517  25.717  1.00  0.00            
ATOM    767  R3  CHO   156     148.167  97.867  26.567  1.00  0.00            
ATOM    768  R4  CHO   156     149.817  97.717  28.967  1.00  0.00            
ATOM    769  R5  CHO   156     148.517  96.167  28.167  1.00  0.00            
ATOM    770  C1  CHO   156     146.967  96.617  31.617  1.00  0.00           C
ATOM    771  C2  CHO   156     145.867  97.767  35.617  1.00  0.00           C
ATOM    772  ROH CHO   157      77.717 186.417  23.417  1.00  0.00            
ATOM    773  R1  CHO   157      79.417 188.367  24.417  1.00  0.00            
ATOM    774  R2  CHO   157      78.517 190.717  25.567  1.00  0.00            
ATOM    775  R3  CHO   157      80.017 189.967  27.667  1.00  0.00            
ATOM    776  R4  CHO   157      80.067 192.867  27.767  1.00  0.00            
ATOM    777  R5  CHO   157      81.817 191.517  27.717  1.00  0.00            
ATOM    778  C1  CHO   157      82.467 193.367  31.017  1.00  0.00           C
ATOM    779  C2  CHO   157      81.717 196.967  30.717  1.00  0.00           C
ATOM    780  ROH CHO   158     176.267 140.317  50.167  1.00  0.00            
ATOM    781  R1  CHO   158     175.567 140.367  47.417  1.00  0.00            
ATOM    782  R2  CHO   158     177.517 140.317  45.417  1.00  0.00            
ATOM    783  R3  CHO   158     176.067 138.167  44.517  1.00  0.00            
ATOM    784  R4  CHO   158     177.117 139.467  42.067  1.00  0.00            
ATOM    785  R5  CHO   158     175.017 138.967  42.517  1.00  0.00            
ATOM    786  C1  CHO   158     175.567 136.917  39.317  1.00  0.00           C
ATOM    787  C2  CHO   158     176.767 137.167  35.517  1.00  0.00           C
ATOM    788  ROH CHO   159     133.317  90.967  52.967  1.00  0.00            
ATOM    789  R1  CHO   159     132.367  91.617  50.367  1.00  0.00            
ATOM    790  R2  CHO   159     132.067  94.217  49.467  1.00  0.00            
ATOM    791  R3  CHO   159     133.667  93.317  47.417  1.00  0.00            
ATOM    792  R4  CHO   159     131.967  95.417  46.217  1.00  0.00            
ATOM    793  R5  CHO   159     132.217  93.367  45.517  1.00  0.00            
ATOM    794  C1  CHO   159     133.367  95.267  42.417  1.00  0.00           C
ATOM    795  C2  CHO   159     135.167  95.967  38.717  1.00  0.00           C
ATOM    796  ROH CHO   160     222.217  56.317  20.767  1.00  0.00            
ATOM    797  R1  CHO   160     221.117  55.567  23.267  1.00  0.00            
ATOM    798  R2  CHO   160     220.467  52.967  23.917  1.00  0.00            
ATOM    799  R3  CHO   160     222.067  53.467  26.067  1.00  0.00            
ATOM    800  R4  CHO   160     219.817  51.967  27.167  1.00  0.00            
ATOM    801  R5  CHO   160     220.567  53.867  27.867  1.00  0.00            
ATOM    802  C1  CHO   160     220.917  51.817  31.067  1.00  0.00           C
ATOM    803  C2  CHO   160     218.217  53.317  33.617  1.00  0.00           C
ATOM    804  ROH CHO   161     200.867 110.467  24.217  1.00  0.00            
ATOM    805  R1  CHO   161     201.367 112.267  26.367  1.00  0.00            
ATOM    806  R2  CHO   161     199.767 112.367  28.617  1.00  0.00            
ATOM    807  R3  CHO   161     202.167 111.967  29.917  1.00  0.00            
ATOM    808  R4  CHO   161     200.517 113.467  31.817  1.00  0.00            
ATOM    809  R5  CHO   161     202.517 114.017  31.117  1.00  0.00            
ATOM    810  C1  CHO   161     203.167 113.767  34.867  1.00  0.00           C
ATOM    811  C2  CHO   161     204.567 115.067  37.967  1.00  0.00           C
ATOM    812  ROH CHO   162      59.517 111.317  55.517  1.00  0.00            
ATOM    813  R1  CHO   162      58.917 110.617  52.817  1.00  0.00            
ATOM    814  R2  CHO   162      57.317 112.167  51.167  1.00  0.00            
ATOM    815  R3  CHO   162      59.517 112.067  49.517  1.00  0.00            
ATOM    816  R4  CHO   162      57.467 113.567  48.017  1.00  0.00            
ATOM    817  R5  CHO   162      58.567 111.817  47.317  1.00  0.00            
ATOM    818  C1  CHO   162      59.567 114.317  44.617  1.00  0.00           C
ATOM    819  C2  CHO   162      59.817 115.667  40.617  1.00  0.00           C
ATOM    820  ROH CHO   163      40.667 171.467  25.117  1.00  0.00            
ATOM    821  R1  CHO   163      40.667 171.917  27.917  1.00  0.00            
ATOM    822  R2  CHO   163      41.067 174.417  29.017  1.00  0.00            
ATOM    823  R3  CHO   163      38.717 173.867  30.317  1.00  0.00            
ATOM    824  R4  CHO   163      39.567 176.417  31.417  1.00  0.00            
ATOM    825  R5  CHO   163      39.017 174.617  32.517  1.00  0.00            
ATOM    826  C1  CHO   163      36.517 177.117  33.967  1.00  0.00           C
ATOM    827  C2  CHO   163      34.217 179.217  36.667  1.00  0.00           C
ATOM    828  ROH CHO   164      11.617  98.517  28.067  1.00  0.00            
ATOM    829  R1  CHO   164       9.767  98.067  30.167  1.00  0.00            
ATOM    830  R2  CHO   164      10.367  96.517  32.367  1.00  0.00            
ATOM    831  R3  CHO   164       9.617  98.717  33.717  1.00  0.00            
ATOM    832  R4  CHO   164       8.767  96.467  35.417  1.00  0.00            
ATOM    833  R5  CHO   164       7.517  98.117  34.717  1.00  0.00            
ATOM    834  C1  CHO   164       7.167  98.567  38.517  1.00  0.00           C
ATOM    835  C2  CHO   164       7.117  95.917  40.167  1.00  0.00           C
ATOM    836  ROH CHO   165      31.167 177.067  49.867  1.00  0.00            
ATOM    837  R1  CHO   165      32.567 176.517  47.517  1.00  0.00            
ATOM    838  R2  CHO   165      32.217 174.217  46.067  1.00  0.00            
ATOM    839  R3  CHO   165      31.717 175.917  44.017  1.00  0.00            
ATOM    840  R4  CHO   165      33.167 173.667  42.767  1.00  0.00            
ATOM    841  R5  CHO   165      33.667 175.817  42.667  1.00  0.00            
ATOM    842  C1  CHO   165      33.267 175.017  38.967  1.00  0.00           C
ATOM    843  C2  CHO   165      32.917 173.567  34.917  1.00  0.00           C
ATOM    844  ROH CHO   166     129.967 185.467  28.817  1.00  0.00            
ATOM    845  R1  CHO   166     129.667 187.917  27.467  1.00  0.00            
ATOM    846  R2  CHO   166     127.467 189.567  27.817  1.00  0.00            
ATOM    847  R3  CHO   166     129.367 191.467  28.367  1.00  0.00            
ATOM    848  R4  CHO   166     127.067 192.967  27.317  1.00  0.00            
ATOM    849  R5  CHO   166     129.117 193.017  26.567  1.00  0.00            
ATOM    850  C1  CHO   166     128.567 196.717  27.517  1.00  0.00           C
ATOM    851  C2  CHO   166     128.017 200.667  27.217  1.00  0.00           C
ATOM    852  ROH CHO   167     126.567  28.817  40.467  1.00  0.00            
ATOM    853  R1  CHO   167     127.817  30.117  38.317  1.00  0.00            
ATOM    854  R2  CHO   167     129.267  28.767  36.367  1.00  0.00            
ATOM    855  R3  CHO   167     127.567  30.017  34.667  1.00  0.00            
ATOM    856  R4  CHO   167     129.867  29.267  33.017  1.00  0.00            
ATOM    857  R5  CHO   167     128.967  31.267  33.217  1.00  0.00            
ATOM    858  C1  CHO   167     128.617  30.767  29.467  1.00  0.00           C
ATOM    859  C2  CHO   167     126.817  29.717  25.967  1.00  0.00           C
ATOM    860  ROH CHO   168      35.867 156.017  25.217  1.00  0.00            
ATOM    861  R1  CHO   168      36.717 156.067  27.917  1.00  0.00            
ATOM    862  R2  CHO   168      37.067 158.367  29.367  1.00  0.00            
ATOM    863  R3  CHO   168      35.367 157.217  31.117  1.00  0.00            
ATOM    864  R4  CHO   168      36.717 159.267  32.667  1.00  0.00            
ATOM    865  R5  CHO   168      36.567 157.167  33.167  1.00  0.00            
ATOM    866  C1  CHO   168      34.917 158.667  36.267  1.00  0.00           C
ATOM    867  C2  CHO   168      36.467 159.667  40.017  1.00  0.00           C
ATOM    868  ROH CHO   169      43.817 123.467  25.517  1.00  0.00            
ATOM    869  R1  CHO   169      42.867 123.867  28.167  1.00  0.00            
ATOM    870  R2  CHO   169      41.217 122.067  29.417  1.00  0.00            
ATOM    871  R3  CHO   169      43.117 122.117  31.317  1.00  0.00            
ATOM    872  R4  CHO   169      40.617 122.117  32.817  1.00  0.00            
ATOM    873  R5  CHO   169      42.267 123.567  33.067  1.00  0.00            
ATOM    874  C1  CHO   169      42.067 122.167  36.617  1.00  0.00           C
ATOM    875  C2  CHO   169      39.767 122.467  39.667  1.00  0.00           C
ATOM    876  ROH CHO   170     216.067  65.917  20.217  1.00  0.00            
ATOM    877  R1  CHO   170     214.967  65.267  22.717  1.00  0.00            
ATOM    878  R2  CHO   170     215.717  62.967  24.067  1.00  0.00            
ATOM    879  R3  CHO   170     216.267  64.717  26.117  1.00  0.00            
ATOM    880  R4  CHO   170     216.917  62.067  27.217  1.00  0.00            
ATOM    881  R5  CHO   170     215.567  63.567  28.067  1.00  0.00            
ATOM    882  C1  CHO   170     218.117  63.217  30.917  1.00  0.00           C
ATOM    883  C2  CHO   170     218.817  64.267  34.067  1.00  0.00           C
ATOM    884  ROH CHO   171     211.967 206.417  14.317  1.00  0.00            
ATOM    885  R1  CHO   171     213.067 206.867  16.917  1.00  0.00            
ATOM    886  R2  CHO   171     212.467 209.067  18.417  1.00  0.00            
ATOM    887  R3  CHO   171     211.767 207.217  20.267  1.00  0.00            
ATOM    888  R4  CHO   171     212.517 209.567  21.867  1.00  0.00            
ATOM    889  R5  CHO   171     213.317 207.517  22.067  1.00  0.00            
ATOM    890  C1  CHO   171     211.917 208.067  25.567  1.00  0.00           C
ATOM    891  C2  CHO   171     212.117 211.467  26.817  1.00  0.00           C
ATOM    892  ROH CHO   172     170.717  33.817  16.867  1.00  0.00            
ATOM    893  R1  CHO   172     171.617  33.067  19.417  1.00  0.00            
ATOM    894  R2  CHO   172     169.967  33.267  21.667  1.00  0.00            
ATOM    895  R3  CHO   172     170.617  30.667  21.967  1.00  0.00            
ATOM    896  R4  CHO   172     170.417  31.667  24.717  1.00  0.00            
ATOM    897  R5  CHO   172     172.117  30.567  23.817  1.00  0.00            
ATOM    898  C1  CHO   172     171.267  28.267  26.717  1.00  0.00           C
ATOM    899  C2  CHO   172     175.067  28.617  28.867  1.00  0.00           C
ATOM    900  ROH CHO   173      69.367  53.817  50.017  1.00  0.00            
ATOM    901  R1  CHO   173      68.067  53.967  47.517  1.00  0.00            
ATOM    902  R2  CHO   173      69.417  54.167  45.117  1.00  0.00            
ATOM    903  R3  CHO   173      67.917  51.967  44.467  1.00  0.00            
ATOM    904  R4  CHO   173      68.567  53.267  41.917  1.00  0.00            
ATOM    905  R5  CHO   173      66.567  52.767  42.617  1.00  0.00            
ATOM    906  C1  CHO   173      66.617  50.717  39.417  1.00  0.00           C
ATOM    907  C2  CHO   173      65.667  47.667  37.517  1.00  0.00           C
ATOM    908  ROH CHO   174       2.017 121.617  26.217  1.00  0.00            
ATOM    909  R1  CHO   174       3.467 122.267  28.567  1.00  0.00            
ATOM    910  R2  CHO   174       2.367 123.617  30.717  1.00  0.00            
ATOM    911  R3  CHO   174       3.267 121.467  32.117  1.00  0.00            
ATOM    912  R4  CHO   174       2.167 123.317  34.117  1.00  0.00            
ATOM    913  R5  CHO   174       4.167 122.417  34.117  1.00  0.00            
ATOM    914  C1  CHO   174       2.917 121.117  37.467  1.00  0.00           C
ATOM    915  C2  CHO   174       1.867 124.417  39.217  1.00  0.00           C
ATOM    916  ROH CHO   175       9.317 100.067  59.767  1.00  0.00            
ATOM    917  R1  CHO   175       9.167 101.317  57.217  1.00  0.00            
ATOM    918  R2  CHO   175      11.067 100.917  55.267  1.00  0.00            
ATOM    919  R3  CHO   175       8.917 100.267  53.767  1.00  0.00            
ATOM    920  R4  CHO   175      11.017 100.867  51.767  1.00  0.00            
ATOM    921  R5  CHO   175       9.017 101.717  51.867  1.00  0.00            
ATOM    922  C1  CHO   175       8.917 100.167  48.367  1.00  0.00           C
ATOM    923  C2  CHO   175       7.317 100.217  44.017  1.00  0.00           C
ATOM    924  ROH CHO   176     194.367 152.667  20.817  1.00  0.00            
ATOM    925  R1  CHO   176     195.417 151.467  23.117  1.00  0.00            
ATOM    926  R2  CHO   176     195.917 152.867  25.467  1.00  0.00            
ATOM    927  R3  CHO   176     194.367 150.917  26.567  1.00  0.00            
ATOM    928  R4  CHO   176     195.667 152.267  28.867  1.00  0.00            
ATOM    929  R5  CHO   176     195.667 150.117  28.417  1.00  0.00            
ATOM    930  C1  CHO   176     194.117 150.067  31.867  1.00  0.00           C
ATOM    931  C2  CHO   176     191.467 151.467  34.017  1.00  0.00           C
ATOM    932  ROH CHO   177     188.817  59.417  19.967  1.00  0.00            
ATOM    933  R1  CHO   177     188.517  57.717  22.217  1.00  0.00            
ATOM    934  R2  CHO   177     190.667  56.967  23.767  1.00  0.00            
ATOM    935  R3  CHO   177     189.117  57.967  25.817  1.00  0.00            
ATOM    936  R4  CHO   177     190.767  55.917  27.067  1.00  0.00            
ATOM    937  R5  CHO   177     188.617  56.117  27.167  1.00  0.00            
ATOM    938  C1  CHO   177     189.467  56.267  30.917  1.00  0.00           C
ATOM    939  C2  CHO   177     189.717  54.117  33.917  1.00  0.00           C
ATOM    940  ROH CHO   178     205.067  48.717  53.617  1.00  0.00            
ATOM    941  R1  CHO   178     205.217  49.917  51.067  1.00  0.00            
ATOM    942  R2  CHO   178     207.367  49.517  49.367  1.00  0.00            
ATOM    943  R3  CHO   178     205.417  48.767  47.617  1.00  0.00            
ATOM    944  R4  CHO   178     207.717  49.417  45.917  1.00  0.00            
ATOM    945  R5  CHO   178     205.717  50.217  45.717  1.00  0.00            
ATOM    946  C1  CHO   178     206.167  48.617  42.267  1.00  0.00           C
ATOM    947  C2  CHO   178     208.617  49.067  39.517  1.00  0.00           C
ATOM    948  ROH CHO   179     133.417 161.467  24.317  1.00  0.00            
ATOM    949  R1  CHO   179     135.167 162.117  26.467  1.00  0.00            
ATOM    950  R2  CHO   179     135.067 160.817  28.867  1.00  0.00            
ATOM    951  R3  CHO   179     137.717 160.367  28.417  1.00  0.00            
ATOM    952  R4  CHO   179     137.367 159.967  31.317  1.00  0.00            
ATOM    953  R5  CHO   179     138.817 161.267  30.317  1.00  0.00            
ATOM    954  C1  CHO   179     141.217 159.017  32.267  1.00  0.00           C
ATOM    955  C2  CHO   179     144.067 159.417  34.867  1.00  0.00           C
ATOM    956  ROH CHO   180      14.467 166.717  48.567  1.00  0.00            
ATOM    957  R1  CHO   180      13.467 165.817  46.117  1.00  0.00            
ATOM    958  R2  CHO   180      14.717 166.317  43.717  1.00  0.00            
ATOM    959  R3  CHO   180      14.567 163.617  43.417  1.00  0.00            
ATOM    960  R4  CHO   180      14.667 164.667  40.667  1.00  0.00            
ATOM    961  R5  CHO   180      13.167 163.317  41.517  1.00  0.00            
ATOM    962  C1  CHO   180      14.517 161.167  38.617  1.00  0.00           C
ATOM    963  C2  CHO   180      12.917 158.317  36.817  1.00  0.00           C
ATOM    964  ROH CHO   181      49.267 151.717  26.117  1.00  0.00            
ATOM    965  R1  CHO   181      50.667 153.017  28.217  1.00  0.00            
ATOM    966  R2  CHO   181      49.517 154.917  29.867  1.00  0.00            
ATOM    967  R3  CHO   181      50.417 153.267  31.817  1.00  0.00            
ATOM    968  R4  CHO   181      49.217 155.517  33.267  1.00  0.00            
ATOM    969  R5  CHO   181      51.267 154.767  33.517  1.00  0.00            
ATOM    970  C1  CHO   181      49.917 154.367  37.067  1.00  0.00           C
ATOM    971  C2  CHO   181      49.967 153.417  41.217  1.00  0.00           C
ATOM    972  ROH CHO   182      21.217 130.267  27.667  1.00  0.00            
ATOM    973  R1  CHO   182      21.867 129.567  30.317  1.00  0.00            
ATOM    974  R2  CHO   182      22.717 131.417  32.217  1.00  0.00            
ATOM    975  R3  CHO   182      20.667 130.367  33.667  1.00  0.00            
ATOM    976  R4  CHO   182      22.867 130.667  35.567  1.00  0.00            
ATOM    977  R5  CHO   182      21.717 128.867  35.167  1.00  0.00            
ATOM    978  C1  CHO   182      21.017 129.267  38.917  1.00  0.00           C
ATOM    979  C2  CHO   182      20.717 130.217  42.667  1.00  0.00           C
ATOM    980  ROH CHO   183     213.217 213.417  46.017  1.00  0.00            
ATOM    981  R1  CHO   183     211.917 212.417  43.717  1.00  0.00            
ATOM    982  R2  CHO   183     212.567 213.317  41.167  1.00  0.00            
ATOM    983  R3  CHO   183     212.917 210.617  40.717  1.00  0.00            
ATOM    984  R4  CHO   183     212.617 211.817  38.017  1.00  0.00            
ATOM    985  R5  CHO   183     211.467 210.167  38.867  1.00  0.00            
ATOM    986  C1  CHO   183     212.917 208.467  35.767  1.00  0.00           C
ATOM    987  C2  CHO   183     212.317 206.567  31.967  1.00  0.00           C
ATOM    988  ROH CHO   184      85.067  61.817  44.117  1.00  0.00            
ATOM    989  R1  CHO   184      82.767  61.517  42.417  1.00  0.00            
ATOM    990  R2  CHO   184      82.467  63.017  40.117  1.00  0.00            
ATOM    991  R3  CHO   184      82.167  60.567  38.967  1.00  0.00            
ATOM    992  R4  CHO   184      81.767  62.417  36.767  1.00  0.00            
ATOM    993  R5  CHO   184      80.417  60.817  37.367  1.00  0.00            
ATOM    994  C1  CHO   184      81.067  59.817  33.767  1.00  0.00           C
ATOM    995  C2  CHO   184      79.967  59.667  29.917  1.00  0.00           C
ATOM    996  ROH CHO   185     216.417  54.317  54.517  1.00  0.00            
ATOM    997  R1  CHO   185     216.667  55.217  51.817  1.00  0.00            
ATOM    998  R2  CHO   185     218.467  57.117  51.067  1.00  0.00            
ATOM    999  R3  CHO   185     219.267  55.217  49.317  1.00  0.00            
ATOM   1000  R4  CHO   185     219.017  57.667  47.667  1.00  0.00            
ATOM   1001  R5  CHO   185     218.067  55.717  47.267  1.00  0.00            
ATOM   1002  C1  CHO   185     220.067  56.167  44.067  1.00  0.00           C
ATOM   1003  C2  CHO   185     217.417  58.267  42.567  1.00  0.00           C
ATOM   1004  ROH CHO   186     197.467 142.867  52.217  1.00  0.00            
ATOM   1005  R1  CHO   186     196.667 143.867  49.717  1.00  0.00            
ATOM   1006  R2  CHO   186     198.367 143.917  47.517  1.00  0.00            
ATOM   1007  R3  CHO   186     196.367 142.517  46.317  1.00  0.00            
ATOM   1008  R4  CHO   186     198.167 143.167  44.167  1.00  0.00            
ATOM   1009  R5  CHO   186     196.067 143.617  44.217  1.00  0.00            
ATOM   1010  C1  CHO   186     196.167 141.467  41.067  1.00  0.00           C
ATOM   1011  C2  CHO   186     193.717 143.017  38.967  1.00  0.00           C
ATOM   1012  ROH CHO   187     160.217 198.717  47.217  1.00  0.00            
ATOM   1013  R1  CHO   187     161.167 197.017  45.117  1.00  0.00            
ATOM   1014  R2  CHO   187     159.967 196.867  42.667  1.00  0.00            
ATOM   1015  R3  CHO   187     162.467 197.417  41.767  1.00  0.00            
ATOM   1016  R4  CHO   187     160.867 196.967  39.317  1.00  0.00            
ATOM   1017  R5  CHO   187     162.767 195.967  39.867  1.00  0.00            
ATOM   1018  C1  CHO   187     163.817 197.567  36.567  1.00  0.00           C
ATOM   1019  C2  CHO   187     165.367 199.517  34.617  1.00  0.00           C
ATOM   1020  ROH CHO   188     158.867  70.767  49.167  1.00  0.00            
ATOM   1021  R1  CHO   188     160.167  71.317  46.717  1.00  0.00            
ATOM   1022  R2  CHO   188     159.567  69.917  44.417  1.00  0.00            
ATOM   1023  R3  CHO   188     159.167  72.417  43.417  1.00  0.00            
ATOM   1024  R4  CHO   188     159.967  70.817  41.067  1.00  0.00            
ATOM   1025  R5  CHO   188     160.917  72.717  41.767  1.00  0.00            
ATOM   1026  C1  CHO   188     159.867  73.717  38.217  1.00  0.00           C
ATOM   1027  C2  CHO   188     161.417  72.417  34.417  1.00  0.00           C
ATOM   1028  ROH CHO   189     118.517 166.767  27.817  1.00  0.00            
ATOM   1029  R1  CHO   189     117.017 166.017  30.117  1.00  0.00            
ATOM   1030  R2  CHO   189     117.167 167.417  32.517  1.00  0.00            
ATOM   1031  R3  CHO   189     114.467 167.567  32.217  1.00  0.00            
ATOM   1032  R4  CHO   189     114.917 167.867  35.067  1.00  0.00            
ATOM   1033  R5  CHO   189     113.617 166.467  34.117  1.00  0.00            
ATOM   1034  C1  CHO   189     111.117 168.317  36.317  1.00  0.00           C
ATOM   1035  C2  CHO   189     106.917 167.517  37.117  1.00  0.00           C
ATOM   1036  ROH CHO   190     180.817   6.817  42.617  1.00  0.00            
ATOM   1037  R1  CHO   190     181.317   7.717  39.967  1.00  0.00            
ATOM   1038  R2  CHO   190     180.417   6.367  37.767  1.00  0.00            
ATOM   1039  R3  CHO   190     179.367   8.767  37.117  1.00  0.00            
ATOM   1040  R4  CHO   190     179.467   7.317  34.567  1.00  0.00            
ATOM   1041  R5  CHO   190     180.317   9.267  34.967  1.00  0.00            
ATOM   1042  C1  CHO   190     177.917  10.167  32.117  1.00  0.00           C
ATOM   1043  C2  CHO   190     181.167  10.417  29.567  1.00  0.00           C
ATOM   1044  ROH CHO   191     188.817 112.467  23.117  1.00  0.00            
ATOM   1045  R1  CHO   191     189.967 112.417  25.667  1.00  0.00            
ATOM   1046  R2  CHO   191     189.567 114.417  27.517  1.00  0.00            
ATOM   1047  R3  CHO   191     188.817 112.317  29.117  1.00  0.00            
ATOM   1048  R4  CHO   191     188.767 114.667  30.917  1.00  0.00            
ATOM   1049  R5  CHO   191     189.867 112.767  31.217  1.00  0.00            
ATOM   1050  C1  CHO   191     187.617 112.867  34.317  1.00  0.00           C
ATOM   1051  C2  CHO   191     188.017 110.717  36.817  1.00  0.00           C
ATOM   1052  ROH CHO   192     224.267 163.967  17.967  1.00  0.00            
ATOM   1053  R1  CHO   192     224.667 165.667  20.217  1.00  0.00            
ATOM   1054  R2  CHO   192     222.667 167.117  21.367  1.00  0.00            
ATOM   1055  R3  CHO   192     223.417 165.817  23.617  1.00  0.00            
ATOM   1056  R4  CHO   192     222.367 168.367  24.567  1.00  0.00            
ATOM   1057  R5  CHO   192     224.317 167.567  25.017  1.00  0.00            
ATOM   1058  C1  CHO   192     222.917 167.917  28.567  1.00  0.00           C
ATOM   1059  C2  CHO   192     222.717 172.667  29.917  1.00  0.00           C
ATOM   1060  ROH CHO   193     206.267  94.117  54.017  1.00  0.00            
ATOM   1061  R1  CHO   193     207.267  94.467  51.417  1.00  0.00            
ATOM   1062  R2  CHO   193     208.467  92.417  49.967  1.00  0.00            
ATOM   1063  R3  CHO   193     206.617  93.017  48.117  1.00  0.00            
ATOM   1064  R4  CHO   193     208.967  92.217  46.567  1.00  0.00            
ATOM   1065  R5  CHO   193     207.867  94.117  46.367  1.00  0.00            
ATOM   1066  C1  CHO   193     207.517  92.717  42.817  1.00  0.00           C
ATOM   1067  C2  CHO   193     208.817  89.867  41.417  1.00  0.00           C
ATOM   1068  ROH CHO   194      41.317 148.567  29.917  1.00  0.00            
ATOM   1069  R1  CHO   194      41.017 149.017  32.667  1.00  0.00            
ATOM   1070  R2  CHO   194      41.317 147.017  34.567  1.00  0.00            
ATOM   1071  R3  CHO   194      43.117 148.717  35.617  1.00  0.00            
ATOM   1072  R4  CHO   194      42.267 147.067  37.867  1.00  0.00            
ATOM   1073  R5  CHO   194      42.217 149.217  37.817  1.00  0.00            
ATOM   1074  C1  CHO   194      44.517 148.717  40.817  1.00  0.00           C
ATOM   1075  C2  CHO   194      44.417 151.717  42.267  1.00  0.00           C
ATOM   1076  ROH CHO   195     120.667  98.117  26.117  1.00  0.00            
ATOM   1077  R1  CHO   195     121.517  96.067  27.867  1.00  0.00            
ATOM   1078  R2  CHO   195     122.967  96.567  30.167  1.00  0.00            
ATOM   1079  R3  CHO   195     120.967  95.167  31.317  1.00  0.00            
ATOM   1080  R4  CHO   195     123.367  94.467  32.867  1.00  0.00            
ATOM   1081  R5  CHO   195     121.967  93.067  31.917  1.00  0.00            
ATOM   1082  C1  CHO   195     121.717  91.867  35.517  1.00  0.00           C
ATOM   1083  C2  CHO   195     123.767  90.267  38.617  1.00  0.00           C
ATOM   1084  ROH CHO   196     143.817  70.017  48.817  1.00  0.00            
ATOM   1085  R1  CHO   196     142.467  70.567  46.367  1.00  0.00            
ATOM   1086  R2  CHO   196     140.567  72.517  46.117  1.00  0.00            
ATOM   1087  R3  CHO   196     142.167  73.367  44.067  1.00  0.00            
ATOM   1088  R4  CHO   196     139.717  74.917  43.767  1.00  0.00            
ATOM   1089  R5  CHO   196     140.717  73.717  42.267  1.00  0.00            
ATOM   1090  C1  CHO   196     140.767  77.117  40.517  1.00  0.00           C
ATOM   1091  C2  CHO   196     140.167  80.267  37.817  1.00  0.00           C
ATOM   1092  ROH CHO   197     143.867  83.517  50.267  1.00  0.00            
ATOM   1093  R1  CHO   197     144.217  82.767  47.517  1.00  0.00            
ATOM   1094  R2  CHO   197     142.117  81.967  45.917  1.00  0.00            
ATOM   1095  R3  CHO   197     143.067  83.917  44.317  1.00  0.00            
ATOM   1096  R4  CHO   197     141.217  82.367  42.617  1.00  0.00            
ATOM   1097  R5  CHO   197     143.317  82.867  42.167  1.00  0.00            
ATOM   1098  C1  CHO   197     141.617  84.467  39.167  1.00  0.00           C
ATOM   1099  C2  CHO   197     141.817  84.567  35.217  1.00  0.00           C
ATOM   1100  ROH CHO   198      23.817  71.767  29.517  1.00  0.00            
ATOM   1101  R1  CHO   198      22.617  70.767  31.867  1.00  0.00            
ATOM   1102  R2  CHO   198      24.017  69.367  33.767  1.00  0.00            
ATOM   1103  R3  CHO   198      23.067  71.217  35.467  1.00  0.00            
ATOM   1104  R4  CHO   198      24.067  69.117  37.217  1.00  0.00            
ATOM   1105  R5  CHO   198      22.067  69.967  37.267  1.00  0.00            
ATOM   1106  C1  CHO   198      23.217  70.767  40.817  1.00  0.00           C
ATOM   1107  C2  CHO   198      22.217  69.067  44.067  1.00  0.00           C
ATOM   1108  ROH CHO   199     200.367  69.917  55.217  1.00  0.00            
ATOM   1109  R1  CHO   199     200.167  69.567  52.417  1.00  0.00            
ATOM   1110  R2  CHO   199     200.317  71.717  50.667  1.00  0.00            
ATOM   1111  R3  CHO   199     202.317  70.217  49.517  1.00  0.00            
ATOM   1112  R4  CHO   199     201.417  72.017  47.417  1.00  0.00            
ATOM   1113  R5  CHO   199     201.517  69.817  47.267  1.00  0.00            
ATOM   1114  C1  CHO   199     203.867  70.817  44.417  1.00  0.00           C
ATOM   1115  C2  CHO   199     202.517  71.917  41.717  1.00  0.00           C
ATOM   1116  ROH CHO   200     123.117  78.867  20.417  1.00  0.00            
ATOM   1117  R1  CHO   200     121.967  77.767  22.767  1.00  0.00            
ATOM   1118  R2  CHO   200     121.767  75.067  23.217  1.00  0.00            
ATOM   1119  R3  CHO   200     123.017  75.667  25.567  1.00  0.00            
ATOM   1120  R4  CHO   200     121.567  73.217  26.167  1.00  0.00            
ATOM   1121  R5  CHO   200     121.467  75.067  27.267  1.00  0.00            
ATOM   1122  C1  CHO   200     122.617  72.717  30.017  1.00  0.00           C
ATOM   1123  C2  CHO   200     119.417  71.967  31.267  1.00  0.00           C
ATOM   1124  ROH CHO   201      53.867  78.217  27.317  1.00  0.00            
ATOM   1125  R1  CHO   201      53.517  76.967  29.817  1.00  0.00            
ATOM   1126  R2  CHO   201      55.567  75.617  31.117  1.00  0.00            
ATOM   1127  R3  CHO   201      54.967  77.267  33.167  1.00  0.00            
ATOM   1128  R4  CHO   201      55.567  74.667  34.417  1.00  0.00            
ATOM   1129  R5  CHO   201      53.717  75.867  34.667  1.00  0.00            
ATOM   1130  C1  CHO   201      54.917  75.717  38.317  1.00  0.00           C
ATOM   1131  C2  CHO   201      53.167  76.817  41.767  1.00  0.00           C
ATOM   1132  ROH CHO   202     152.917   5.217  16.517  1.00  0.00            
ATOM   1133  R1  CHO   202     153.617   4.417  19.167  1.00  0.00            
ATOM   1134  R2  CHO   202     154.117   6.267  21.167  1.00  0.00            
ATOM   1135  R3  CHO   202     152.267   4.817  22.467  1.00  0.00            
ATOM   1136  R4  CHO   202     153.417   6.517  24.517  1.00  0.00            
ATOM   1137  R5  CHO   202     153.217   4.367  24.617  1.00  0.00            
ATOM   1138  C1  CHO   202     151.317   5.267  27.767  1.00  0.00           C
ATOM   1139  C2  CHO   202     151.367   8.167  29.167  1.00  0.00           C
ATOM   1140  ROH CHO   203     187.817  47.217  20.117  1.00  0.00            
ATOM   1141  R1  CHO   203     187.717  46.317  22.767  1.00  0.00            
ATOM   1142  R2  CHO   203     189.817  46.567  24.517  1.00  0.00            
ATOM   1143  R3  CHO   203     187.967  47.867  26.067  1.00  0.00            
ATOM   1144  R4  CHO   203     190.017  46.967  27.967  1.00  0.00            
ATOM   1145  R5  CHO   203     187.867  46.567  28.067  1.00  0.00            
ATOM   1146  C1  CHO   203     188.417  48.367  31.417  1.00  0.00           C
ATOM   1147  C2  CHO   203     191.467  47.367  33.517  1.00  0.00           C
ATOM   1148  ROH CHO   204     193.117   8.917  46.617  1.00  0.00            
ATOM   1149  R1  CHO   204     192.517  11.167  45.017  1.00  0.00            
ATOM   1150  R2  CHO   204     192.317  13.717  46.117  1.00  0.00            
ATOM   1151  R3  CHO   204     194.167  14.317  44.217  1.00  0.00            
ATOM   1152  R4  CHO   204     193.617  16.867  45.567  1.00  0.00            
ATOM   1153  R5  CHO   204     193.567  16.467  43.417  1.00  0.00            
ATOM   1154  C1  CHO   204     196.167  19.267  43.517  1.00  0.00           C
ATOM   1155  C2  CHO   204     196.367  20.317  41.217  1.00  0.00           C
ATOM   1156  ROH CHO   205      26.317 204.967  19.667  1.00  0.00            
ATOM   1157  R1  CHO   205      25.817 204.267  22.367  1.00  0.00            
ATOM   1158  R2  CHO   205      24.317 205.817  24.117  1.00  0.00            
ATOM   1159  R3  CHO   205      22.917 203.467  24.417  1.00  0.00            
ATOM   1160  R4  CHO   205      22.667 204.867  27.017  1.00  0.00            
ATOM   1161  R5  CHO   205      23.367 202.817  26.667  1.00  0.00            
ATOM   1162  C1  CHO   205      20.417 202.167  29.017  1.00  0.00           C
ATOM   1163  C2  CHO   205      18.017 203.667  29.717  1.00  0.00           C
ATOM   1164  ROH CHO   206     214.167 149.967  52.067  1.00  0.00            
ATOM   1165  R1  CHO   206     212.317 149.667  49.967  1.00  0.00            
ATOM   1166  R2  CHO   206     211.667 151.717  48.217  1.00  0.00            
ATOM   1167  R3  CHO   206     212.317 149.867  46.317  1.00  0.00            
ATOM   1168  R4  CHO   206     210.367 151.617  45.017  1.00  0.00            
ATOM   1169  R5  CHO   206     210.267 149.467  45.167  1.00  0.00            
ATOM   1170  C1  CHO   206     210.267 149.867  41.367  1.00  0.00           C
ATOM   1171  C2  CHO   206     206.967 149.917  38.717  1.00  0.00           C
ATOM   1172  ROH CHO   207     104.917 157.517  53.917  1.00  0.00            
ATOM   1173  R1  CHO   207     105.217 155.567  51.917  1.00  0.00            
ATOM   1174  R2  CHO   207     103.267 155.017  50.017  1.00  0.00            
ATOM   1175  R3  CHO   207     105.367 155.417  48.317  1.00  0.00            
ATOM   1176  R4  CHO   207     103.367 153.967  46.717  1.00  0.00            
ATOM   1177  R5  CHO   207     105.417 153.417  47.017  1.00  0.00            
ATOM   1178  C1  CHO   207     105.317 153.767  43.217  1.00  0.00           C
ATOM   1179  C2  CHO   207     103.467 150.867  42.917  1.00  0.00           C
ATOM   1180  ROH CHO   208     105.517 132.367  60.817  1.00  0.00            
ATOM   1181  R1  CHO   208     105.367 132.467  57.967  1.00  0.00            
ATOM   1182  R2  CHO   208     107.517 132.117  56.317  1.00  0.00            
ATOM   1183  R3  CHO   208     105.967 130.217  55.217  1.00  0.00            
ATOM   1184  R4  CHO   208     108.217 130.467  53.317  1.00  0.00            
ATOM   1185  R5  CHO   208     106.117 130.617  52.817  1.00  0.00            
ATOM   1186  C1  CHO   208     107.117 127.767  50.517  1.00  0.00           C
ATOM   1187  C2  CHO   208     104.767 126.417  47.967  1.00  0.00           C
ATOM   1188  ROH CHO   209     224.917 170.767  17.167  1.00  0.00            
ATOM   1189  R1  CHO   209     223.067 171.217  19.317  1.00  0.00            
ATOM   1190  R2  CHO   209     223.867 171.167  21.967  1.00  0.00            
ATOM   1191  R3  CHO   209     222.717 173.617  22.017  1.00  0.00            
ATOM   1192  R4  CHO   209     222.067 172.417  24.617  1.00  0.00            
ATOM   1193  R5  CHO   209     220.667 173.267  23.167  1.00  0.00            
ATOM   1194  C1  CHO   209     219.917 175.467  26.217  1.00  0.00           C
ATOM   1195  C2  CHO   209     218.667 179.367  27.067  1.00  0.00           C
ATOM   1196  ROH CHO   210     139.967  84.067  16.967  1.00  0.00            
ATOM   1197  R1  CHO   210     139.367  83.617  19.717  1.00  0.00            
ATOM   1198  R2  CHO   210     137.867  81.417  20.567  1.00  0.00            
ATOM   1199  R3  CHO   210     140.017  81.017  22.167  1.00  0.00            
ATOM   1200  R4  CHO   210     137.717  80.117  23.767  1.00  0.00            
ATOM   1201  R5  CHO   210     139.267  81.567  24.367  1.00  0.00            
ATOM   1202  C1  CHO   210     139.667  78.917  27.117  1.00  0.00           C
ATOM   1203  C2  CHO   210     137.067  77.317  28.367  1.00  0.00           C
ATOM   1204  ROH CHO   211     173.717 205.817  46.467  1.00  0.00            
ATOM   1205  R1  CHO   211     173.717 204.117  44.217  1.00  0.00            
ATOM   1206  R2  CHO   211     172.667 204.967  41.767  1.00  0.00            
ATOM   1207  R3  CHO   211     175.117 204.217  40.867  1.00  0.00            
ATOM   1208  R4  CHO   211     173.317 203.667  38.617  1.00  0.00            
ATOM   1209  R5  CHO   211     174.717 202.267  39.517  1.00  0.00            
ATOM   1210  C1  CHO   211     176.017 202.267  35.917  1.00  0.00           C
ATOM   1211  C2  CHO   211     174.717 199.367  32.717  1.00  0.00           C
ATOM   1212  ROH CHO   212     154.967  75.367  16.317  1.00  0.00            
ATOM   1213  R1  CHO   212     155.367  76.317  18.967  1.00  0.00            
ATOM   1214  R2  CHO   212     154.117  75.217  21.167  1.00  0.00            
ATOM   1215  R3  CHO   212     156.667  74.967  22.067  1.00  0.00            
ATOM   1216  R4  CHO   212     154.967  74.117  24.317  1.00  0.00            
ATOM   1217  R5  CHO   212     156.517  75.617  24.367  1.00  0.00            
ATOM   1218  C1  CHO   212     157.867  73.217  27.017  1.00  0.00           C
ATOM   1219  C2  CHO   212     158.917  69.367  28.217  1.00  0.00           C
ATOM   1220  ROH CHO   213     219.467 150.567  19.667  1.00  0.00            
ATOM   1221  R1  CHO   213     218.867 151.967  22.067  1.00  0.00            
ATOM   1222  R2  CHO   213     218.767 150.717  24.517  1.00  0.00            
ATOM   1223  R3  CHO   213     220.567 152.617  25.217  1.00  0.00            
ATOM   1224  R4  CHO   213     218.817 152.367  27.567  1.00  0.00            
ATOM   1225  R5  CHO   213     219.317 154.217  26.467  1.00  0.00            
ATOM   1226  C1  CHO   213     220.567 155.117  29.967  1.00  0.00           C
ATOM   1227  C2  CHO   213     220.267 157.267  31.967  1.00  0.00           C
ATOM   1228  ROH CHO   214     157.967 129.417  54.417  1.00  0.00            
ATOM   1229  R1  CHO   214     156.467 128.367  52.267  1.00  0.00            
ATOM   1230  R2  CHO   214     153.817 129.017  51.867  1.00  0.00            
ATOM   1231  R3  CHO   214     154.667 129.767  49.417  1.00  0.00            
ATOM   1232  R4  CHO   214     151.817 129.267  49.067  1.00  0.00            
ATOM   1233  R5  CHO   214     153.417 128.367  47.917  1.00  0.00            
ATOM   1234  C1  CHO   214     151.517 130.067  45.117  1.00  0.00           C
ATOM   1235  C2  CHO   214     151.267 128.467  41.767  1.00  0.00           C
ATOM   1236  ROH CHO   215     177.367  21.717  46.367  1.00  0.00            
ATOM   1237  R1  CHO   215     179.667  21.617  44.767  1.00  0.00            
ATOM   1238  R2  CHO   215     179.567  21.767  42.017  1.00  0.00            
ATOM   1239  R3  CHO   215     181.367  23.817  42.417  1.00  0.00            
ATOM   1240  R4  CHO   215     180.667  23.967  39.567  1.00  0.00            
ATOM   1241  R5  CHO   215     182.667  23.817  40.417  1.00  0.00            
ATOM   1242  C1  CHO   215     182.967  27.117  38.467  1.00  0.00           C
ATOM   1243  C2  CHO   215     182.767  27.617  34.817  1.00  0.00           C
ATOM   1244  ROH CHO   216       7.317 147.967  18.217  1.00  0.00            
ATOM   1245  R1  CHO   216       7.267 149.867  20.367  1.00  0.00            
ATOM   1246  R2  CHO   216       4.917 150.667  21.567  1.00  0.00            
ATOM   1247  R3  CHO   216       6.217 149.867  23.817  1.00  0.00            
ATOM   1248  R4  CHO   216       3.817 151.267  24.767  1.00  0.00            
ATOM   1249  R5  CHO   216       5.867 151.667  25.367  1.00  0.00            
ATOM   1250  C1  CHO   216       4.367 150.817  28.767  1.00  0.00           C
ATOM   1251  C2  CHO   216       4.617 153.867  30.417  1.00  0.00           C
ATOM   1252  ROH CHO   217     192.467  62.267  18.867  1.00  0.00            
ATOM   1253  R1  CHO   217     192.517  62.817  21.617  1.00  0.00            
ATOM   1254  R2  CHO   217     190.317  63.617  23.067  1.00  0.00            
ATOM   1255  R3  CHO   217     190.917  61.467  24.617  1.00  0.00            
ATOM   1256  R4  CHO   217     189.867  63.467  26.467  1.00  0.00            
ATOM   1257  R5  CHO   217     191.767  62.417  26.617  1.00  0.00            
ATOM   1258  C1  CHO   217     190.217  61.367  29.917  1.00  0.00           C
ATOM   1259  C2  CHO   217     192.817  60.017  31.717  1.00  0.00           C
ATOM   1260  ROH CHO   218      52.817 215.917  48.217  1.00  0.00            
ATOM   1261  R1  CHO   218      50.967 215.917  46.117  1.00  0.00            
ATOM   1262  R2  CHO   218      50.567 218.067  44.467  1.00  0.00            
ATOM   1263  R3  CHO   218      51.017 216.267  42.467  1.00  0.00            
ATOM   1264  R4  CHO   218      50.467 218.767  41.067  1.00  0.00            
ATOM   1265  R5  CHO   218      49.467 216.867  40.767  1.00  0.00            
ATOM   1266  C1  CHO   218      50.867 217.467  37.267  1.00  0.00           C
ATOM   1267  C2  CHO   218      52.167 216.017  34.767  1.00  0.00           C
ATOM   1268  ROH CHO   219     164.367  69.017  49.017  1.00  0.00            
ATOM   1269  R1  CHO   219     165.217  68.817  46.317  1.00  0.00            
ATOM   1270  R2  CHO   219     163.617  67.767  44.317  1.00  0.00            
ATOM   1271  R3  CHO   219     164.167  70.117  43.067  1.00  0.00            
ATOM   1272  R4  CHO   219     163.967  68.167  40.917  1.00  0.00            
ATOM   1273  R5  CHO   219     165.617  69.517  41.267  1.00  0.00            
ATOM   1274  C1  CHO   219     164.617  70.667  37.767  1.00  0.00           C
ATOM   1275  C2  CHO   219     164.967  68.917  33.917  1.00  0.00           C
ATOM   1276  ROH CHO   220     134.767 156.817  24.767  1.00  0.00            
ATOM   1277  R1  CHO   220     134.617 156.817  27.567  1.00  0.00            
ATOM   1278  R2  CHO   220     132.217 157.017  28.917  1.00  0.00            
ATOM   1279  R3  CHO   220     133.067 154.767  30.167  1.00  0.00            
ATOM   1280  R4  CHO   220     131.667 156.217  32.267  1.00  0.00            
ATOM   1281  R5  CHO   220     133.717 155.467  32.367  1.00  0.00            
ATOM   1282  C1  CHO   220     132.167 153.617  35.317  1.00  0.00           C
ATOM   1283  C2  CHO   220     133.717 152.967  39.367  1.00  0.00           C
ATOM   1284  ROH CHO   221     138.917  16.717  41.617  1.00  0.00            
ATOM   1285  R1  CHO   221     138.567  17.367  38.867  1.00  0.00            
ATOM   1286  R2  CHO   221     140.667  17.617  37.117  1.00  0.00            
ATOM   1287  R3  CHO   221     139.267  15.767  35.667  1.00  0.00            
ATOM   1288  R4  CHO   221     141.067  17.017  33.717  1.00  0.00            
ATOM   1289  R5  CHO   221     138.917  16.767  33.567  1.00  0.00            
ATOM   1290  C1  CHO   221     140.017  14.917  30.417  1.00  0.00           C
ATOM   1291  C2  CHO   221     141.017  14.767  26.767  1.00  0.00           C
ATOM   1292  ROH CHO   222     183.417  77.067  20.267  1.00  0.00            
ATOM   1293  R1  CHO   222     183.217  77.967  22.917  1.00  0.00            
ATOM   1294  R2  CHO   222     182.267  76.367  24.967  1.00  0.00            
ATOM   1295  R3  CHO   222     184.617  77.067  26.117  1.00  0.00            
ATOM   1296  R4  CHO   222     182.817  76.517  28.367  1.00  0.00            
ATOM   1297  R5  CHO   222     183.967  78.317  28.067  1.00  0.00            
ATOM   1298  C1  CHO   222     185.367  77.267  31.467  1.00  0.00           C
ATOM   1299  C2  CHO   222     185.467  80.467  34.717  1.00  0.00           C
ATOM   1300  ROH CHO   223     221.217  92.267  57.317  1.00  0.00            
ATOM   1301  R1  CHO   223     221.817  93.417  54.817  1.00  0.00            
ATOM   1302  R2  CHO   223     221.317  92.167  52.367  1.00  0.00            
ATOM   1303  R3  CHO   223     219.967  94.517  51.867  1.00  0.00            
ATOM   1304  R4  CHO   223     220.117  93.117  49.267  1.00  0.00            
ATOM   1305  R5  CHO   223     220.767  95.117  49.667  1.00  0.00            
ATOM   1306  C1  CHO   223     218.167  95.817  46.967  1.00  0.00           C
ATOM   1307  C2  CHO   223     217.067  93.817  43.017  1.00  0.00           C
ATOM   1308  ROH CHO   224      29.617 112.917  60.967  1.00  0.00            
ATOM   1309  R1  CHO   224      29.117 113.217  58.217  1.00  0.00            
ATOM   1310  R2  CHO   224      27.417 111.517  56.817  1.00  0.00            
ATOM   1311  R3  CHO   224      26.217 113.817  56.117  1.00  0.00            
ATOM   1312  R4  CHO   224      25.917 112.067  53.767  1.00  0.00            
ATOM   1313  R5  CHO   224      26.767 114.117  53.767  1.00  0.00            
ATOM   1314  C1  CHO   224      23.917 114.567  51.267  1.00  0.00           C
ATOM   1315  C2  CHO   224      25.467 114.917  48.017  1.00  0.00           C
ATOM   1316  ROH CHO   225       1.217 158.617  16.567  1.00  0.00            
ATOM   1317  R1  CHO   225       0.317 159.067  19.217  1.00  0.00            
ATOM   1318  R2  CHO   225       1.867 158.467  21.417  1.00  0.00            
ATOM   1319  R3  CHO   225       1.367 161.067  22.067  1.00  0.00            
ATOM   1320  R4  CHO   225       2.067 159.817  24.617  1.00  0.00            
ATOM   1321  R5  CHO   225       0.267 161.017  24.167  1.00  0.00            
ATOM   1322  C1  CHO   225       1.717 163.067  27.017  1.00  0.00           C
ATOM   1323  C2  CHO   225       3.617 162.967  30.217  1.00  0.00           C
ATOM   1324  ROH CHO   226     125.117 176.367  23.417  1.00  0.00            
ATOM   1325  R1  CHO   226     126.617 178.017  25.117  1.00  0.00            
ATOM   1326  R2  CHO   226     125.667 180.467  26.017  1.00  0.00            
ATOM   1327  R3  CHO   226     126.317 179.417  28.467  1.00  0.00            
ATOM   1328  R4  CHO   226     126.417 182.317  28.817  1.00  0.00            
ATOM   1329  R5  CHO   226     127.967 180.917  29.317  1.00  0.00            
ATOM   1330  C1  CHO   226     127.367 182.417  32.767  1.00  0.00           C
ATOM   1331  C2  CHO   226     124.717 184.517  34.617  1.00  0.00           C
ATOM   1332  ROH CHO   227      98.817 161.167  25.867  1.00  0.00            
ATOM   1333  R1  CHO   227     100.367 161.167  28.217  1.00  0.00            
ATOM   1334  R2  CHO   227      99.317 160.567  30.717  1.00  0.00            
ATOM   1335  R3  CHO   227     101.317 158.717  30.767  1.00  0.00            
ATOM   1336  R4  CHO   227     101.367 159.917  33.417  1.00  0.00            
ATOM   1337  R5  CHO   227     103.067 159.767  32.067  1.00  0.00            
ATOM   1338  C1  CHO   227     104.467 157.867  35.067  1.00  0.00           C
ATOM   1339  C2  CHO   227     104.467 157.867  39.167  1.00  0.00           C
ATOM   1340  ROH CHO   228      33.817  92.917  28.517  1.00  0.00            
ATOM   1341  R1  CHO   228      36.117  93.517  30.017  1.00  0.00            
ATOM   1342  R2  CHO   228      36.067  94.967  32.367  1.00  0.00            
ATOM   1343  R3  CHO   228      37.417  92.817  33.367  1.00  0.00            
ATOM   1344  R4  CHO   228      36.817  94.417  35.717  1.00  0.00            
ATOM   1345  R5  CHO   228      38.767  93.667  35.117  1.00  0.00            
ATOM   1346  C1  CHO   228      38.467  92.067  38.567  1.00  0.00           C
ATOM   1347  C2  CHO   228      40.567  92.117  40.517  1.00  0.00           C
ATOM   1348  ROH CHO   229      55.917 133.017  53.617  1.00  0.00            
ATOM   1349  R1  CHO   229      54.767 133.767  51.117  1.00  0.00            
ATOM   1350  R2  CHO   229      56.217 134.967  49.117  1.00  0.00            
ATOM   1351  R3  CHO   229      55.267 132.867  47.617  1.00  0.00            
ATOM   1352  R4  CHO   229      55.867 134.967  45.667  1.00  0.00            
ATOM   1353  R5  CHO   229      53.967 133.917  45.917  1.00  0.00            
ATOM   1354  C1  CHO   229      54.767 133.017  42.267  1.00  0.00           C
ATOM   1355  C2  CHO   229      52.217 132.867  39.717  1.00  0.00           C
ATOM   1356  ROH CHO   230      90.817  69.767  44.017  1.00  0.00            
ATOM   1357  R1  CHO   230      89.267  71.117  42.067  1.00  0.00            
ATOM   1358  R2  CHO   230      87.667  69.767  40.217  1.00  0.00            
ATOM   1359  R3  CHO   230      85.717  71.367  41.267  1.00  0.00            
ATOM   1360  R4  CHO   230      85.317  71.467  38.367  1.00  0.00            
ATOM   1361  R5  CHO   230      85.567  73.167  39.667  1.00  0.00            
ATOM   1362  C1  CHO   230      82.117  73.967  38.217  1.00  0.00           C
ATOM   1363  C2  CHO   230      81.667  74.317  35.217  1.00  0.00           C
ATOM   1364  ROH CHO   231     124.867 115.267  58.417  1.00  0.00            
ATOM   1365  R1  CHO   231     125.117 114.967  55.617  1.00  0.00            
ATOM   1366  R2  CHO   231     123.417 113.367  54.117  1.00  0.00            
ATOM   1367  R3  CHO   231     123.067 115.617  52.717  1.00  0.00            
ATOM   1368  R4  CHO   231     122.467 113.467  50.817  1.00  0.00            
ATOM   1369  R5  CHO   231     123.867 115.117  50.517  1.00  0.00            
ATOM   1370  C1  CHO   231     121.567 115.617  47.517  1.00  0.00           C
ATOM   1371  C2  CHO   231     121.967 114.367  43.767  1.00  0.00           C
ATOM   1372  ROH CHO   232      38.217  13.217  35.517  1.00  0.00            
ATOM   1373  R1  CHO   232      38.067  16.017  35.917  1.00  0.00            
ATOM   1374  R2  CHO   232      40.167  17.717  35.417  1.00  0.00            
ATOM   1375  R3  CHO   232      38.317  19.017  33.867  1.00  0.00            
ATOM   1376  R4  CHO   232      40.267  21.067  34.567  1.00  0.00            
ATOM   1377  R5  CHO   232      38.117  21.167  34.867  1.00  0.00            
ATOM   1378  C1  CHO   232      38.617  24.217  32.617  1.00  0.00           C
ATOM   1379  C2  CHO   232      41.617  25.817  31.317  1.00  0.00           C
ATOM   1380  ROH CHO   233     117.467  85.967  17.167  1.00  0.00            
ATOM   1381  R1  CHO   233     116.767  86.867  19.767  1.00  0.00            
ATOM   1382  R2  CHO   233     114.817  85.567  21.267  1.00  0.00            
ATOM   1383  R3  CHO   233     116.767  85.467  23.117  1.00  0.00            
ATOM   1384  R4  CHO   233     114.417  84.317  24.467  1.00  0.00            
ATOM   1385  R5  CHO   233     115.667  85.917  25.217  1.00  0.00            
ATOM   1386  C1  CHO   233     116.067  83.467  28.067  1.00  0.00           C
ATOM   1387  C2  CHO   233     116.317  81.467  31.017  1.00  0.00           C
ATOM   1388  ROH CHO   234     173.517 169.567  18.417  1.00  0.00            
ATOM   1389  R1  CHO   234     171.517 169.117  20.367  1.00  0.00            
ATOM   1390  R2  CHO   234     171.817 167.367  22.467  1.00  0.00            
ATOM   1391  R3  CHO   234     171.167 169.517  23.967  1.00  0.00            
ATOM   1392  R4  CHO   234     171.417 167.317  25.917  1.00  0.00            
ATOM   1393  R5  CHO   234     169.717 168.667  25.667  1.00  0.00            
ATOM   1394  C1  CHO   234     170.617 169.367  29.317  1.00  0.00           C
ATOM   1395  C2  CHO   234     172.567 167.917  33.917  1.00  0.00           C
ATOM   1396  ROH CHO   235      12.067 214.467  48.217  1.00  0.00            
ATOM   1397  R1  CHO   235      13.117 213.467  45.767  1.00  0.00            
ATOM   1398  R2  CHO   235      12.767 210.867  44.967  1.00  0.00            
ATOM   1399  R3  CHO   235      11.767 211.967  42.717  1.00  0.00            
ATOM   1400  R4  CHO   235      12.467 209.267  41.917  1.00  0.00            
ATOM   1401  R5  CHO   235      13.117 211.117  40.967  1.00  0.00            
ATOM   1402  C1  CHO   235      11.317 209.417  38.017  1.00  0.00           C
ATOM   1403  C2  CHO   235      11.717 206.017  35.517  1.00  0.00           C
ATOM   1404  ROH CHO   236      42.867  81.917  30.667  1.00  0.00            
ATOM   1405  R1  CHO   236      41.967  82.267  33.317  1.00  0.00            
ATOM   1406  R2  CHO   236      41.867  80.167  35.167  1.00  0.00            
ATOM   1407  R3  CHO   236      43.367  81.867  36.667  1.00  0.00            
ATOM   1408  R4  CHO   236      42.967  79.567  38.367  1.00  0.00            
ATOM   1409  R5  CHO   236      42.567  81.617  38.867  1.00  0.00            
ATOM   1410  C1  CHO   236      45.017  80.767  41.667  1.00  0.00           C
ATOM   1411  C2  CHO   236      43.967  83.617  44.317  1.00  0.00           C
ATOM   1412  ROH CHO   237      64.767 183.817  49.567  1.00  0.00            
ATOM   1413  R1  CHO   237      66.367 183.167  47.367  1.00  0.00            
ATOM   1414  R2  CHO   237      67.217 180.567  46.867  1.00  0.00            
ATOM   1415  R3  CHO   237      66.067 181.017  44.417  1.00  0.00            
ATOM   1416  R4  CHO   237      67.617 178.567  44.067  1.00  0.00            
ATOM   1417  R5  CHO   237      67.767 180.367  42.867  1.00  0.00            
ATOM   1418  C1  CHO   237      66.817 177.817  40.167  1.00  0.00           C
ATOM   1419  C2  CHO   237      69.667 176.917  37.367  1.00  0.00           C
ATOM   1420  ROH CHO   238       6.117  39.017  53.817  1.00  0.00            
ATOM   1421  R1  CHO   238       5.717  37.367  51.517  1.00  0.00            
ATOM   1422  R2  CHO   238       4.067  38.167  49.417  1.00  0.00            
ATOM   1423  R3  CHO   238       6.267  37.717  47.917  1.00  0.00            
ATOM   1424  R4  CHO   238       4.367  38.817  46.067  1.00  0.00            
ATOM   1425  R5  CHO   238       5.467  36.917  45.817  1.00  0.00            
ATOM   1426  C1  CHO   238       6.617  38.717  42.667  1.00  0.00           C
ATOM   1427  C2  CHO   238       6.717  39.017  38.867  1.00  0.00           C
ATOM   1428  ROH CHO   239     168.967  69.467  18.467  1.00  0.00            
ATOM   1429  R1  CHO   239     170.917  70.517  20.267  1.00  0.00            
ATOM   1430  R2  CHO   239     170.267  72.267  22.317  1.00  0.00            
ATOM   1431  R3  CHO   239     171.517  70.417  23.867  1.00  0.00            
ATOM   1432  R4  CHO   239     171.717  72.917  25.367  1.00  0.00            
ATOM   1433  R5  CHO   239     173.367  71.617  24.817  1.00  0.00            
ATOM   1434  C1  CHO   239     173.767  71.617  28.617  1.00  0.00           C
ATOM   1435  C2  CHO   239     174.167  72.567  32.567  1.00  0.00           C
ATOM   1436  ROH CHO   240     138.667 133.167  20.267  1.00  0.00            
ATOM   1437  R1  CHO   240     138.917 134.917  22.467  1.00  0.00            
ATOM   1438  R2  CHO   240     137.167 134.867  24.617  1.00  0.00            
ATOM   1439  R3  CHO   240     139.467 134.617  26.067  1.00  0.00            
ATOM   1440  R4  CHO   240     137.417 135.317  28.017  1.00  0.00            
ATOM   1441  R5  CHO   240     139.317 136.317  27.717  1.00  0.00            
ATOM   1442  C1  CHO   240     139.767 135.367  31.367  1.00  0.00           C
ATOM   1443  C2  CHO   240     142.267 137.617  34.417  1.00  0.00           C
ATOM   1444  ROH CHO   241     175.217 205.217  18.717  1.00  0.00            
ATOM   1445  R1  CHO   241     174.417 205.467  21.417  1.00  0.00            
ATOM   1446  R2  CHO   241     171.817 206.017  22.167  1.00  0.00            
ATOM   1447  R3  CHO   241     172.067 203.767  23.667  1.00  0.00            
ATOM   1448  R4  CHO   241     169.567 204.967  24.617  1.00  0.00            
ATOM   1449  R5  CHO   241     171.317 204.417  25.817  1.00  0.00            
ATOM   1450  C1  CHO   241     168.567 202.267  27.467  1.00  0.00           C
ATOM   1451  C2  CHO   241     169.067 199.217  29.867  1.00  0.00           C
ATOM   1452  ROH CHO   242      36.017  41.817  26.117  1.00  0.00            
ATOM   1453  R1  CHO   242      37.367  40.567  28.267  1.00  0.00            
ATOM   1454  R2  CHO   242      37.517  41.667  30.767  1.00  0.00            
ATOM   1455  R3  CHO   242      36.467  39.317  31.567  1.00  0.00            
ATOM   1456  R4  CHO   242      37.767  40.367  33.967  1.00  0.00            
ATOM   1457  R5  CHO   242      38.067  38.417  33.067  1.00  0.00            
ATOM   1458  C1  CHO   242      36.917  37.367  36.567  1.00  0.00           C
ATOM   1459  C2  CHO   242      37.217  34.867  39.967  1.00  0.00           C
ATOM   1460  ROH CHO   243      52.767 150.267  59.767  1.00  0.00            
ATOM   1461  R1  CHO   243      54.567 150.617  57.667  1.00  0.00            
ATOM   1462  R2  CHO   243      54.817 148.817  55.567  1.00  0.00            
ATOM   1463  R3  CHO   243      54.417 151.017  54.017  1.00  0.00            
ATOM   1464  R4  CHO   243      55.867 149.217  52.267  1.00  0.00            
ATOM   1465  R5  CHO   243      56.417 151.267  52.767  1.00  0.00            
ATOM   1466  C1  CHO   243      56.117 151.517  48.967  1.00  0.00           C
ATOM   1467  C2  CHO   243      58.767 151.717  46.367  1.00  0.00           C
ATOM   1468  ROH CHO   244     196.767 220.817  45.017  1.00  0.00            
ATOM   1469  R1  CHO   244     195.217 220.267  42.717  1.00  0.00            
ATOM   1470  R2  CHO   244     195.217 221.917  40.517  1.00  0.00            
ATOM   1471  R3  CHO   244     195.817 219.617  39.217  1.00  0.00            
ATOM   1472  R4  CHO   244     193.717 220.817  37.567  1.00  0.00            
ATOM   1473  R5  CHO   244     193.717 218.817  38.417  1.00  0.00            
ATOM   1474  C1  CHO   244     193.417 218.017  34.667  1.00  0.00           C
ATOM   1475  C2  CHO   244     193.867 215.317  32.517  1.00  0.00           C
ATOM   1476  ROH CHO   245     202.867  85.417  51.117  1.00  0.00            
ATOM   1477  R1  CHO   245     200.817  86.367  49.417  1.00  0.00            
ATOM   1478  R2  CHO   245     199.717  88.867  49.667  1.00  0.00            
ATOM   1479  R3  CHO   245     200.367  89.017  47.017  1.00  0.00            
ATOM   1480  R4  CHO   245     198.167  91.017  47.417  1.00  0.00            
ATOM   1481  R5  CHO   245     198.267  89.367  45.917  1.00  0.00            
ATOM   1482  C1  CHO   245     197.917  92.367  43.617  1.00  0.00           C
ATOM   1483  C2  CHO   245     197.417  95.417  44.017  1.00  0.00           C
ATOM   1484  ROH CHO   246     130.267  10.267  42.317  1.00  0.00            
ATOM   1485  R1  CHO   246     131.817  10.667  40.017  1.00  0.00            
ATOM   1486  R2  CHO   246     132.167   8.717  38.067  1.00  0.00            
ATOM   1487  R3  CHO   246     131.267  10.667  36.417  1.00  0.00            
ATOM   1488  R4  CHO   246     132.167   8.517  34.617  1.00  0.00            
ATOM   1489  R5  CHO   246     132.767  10.617  34.567  1.00  0.00            
ATOM   1490  C1  CHO   246     131.317  10.267  31.067  1.00  0.00           C
ATOM   1491  C2  CHO   246     131.817   8.017  28.217  1.00  0.00           C
ATOM   1492  ROH CHO   247      30.467 164.717  47.967  1.00  0.00            
ATOM   1493  R1  CHO   247      29.367 165.967  45.667  1.00  0.00            
ATOM   1494  R2  CHO   247      30.867 166.567  43.417  1.00  0.00            
ATOM   1495  R3  CHO   247      28.917 165.117  42.167  1.00  0.00            
ATOM   1496  R4  CHO   247      30.167 166.717  40.017  1.00  0.00            
ATOM   1497  R5  CHO   247      28.067 166.617  40.517  1.00  0.00            
ATOM   1498  C1  CHO   247      27.917 165.467  36.867  1.00  0.00           C
ATOM   1499  C2  CHO   247      25.967 164.667  34.067  1.00  0.00           C
ATOM   1500  ROH CHO   248     167.967  48.167  36.267  1.00  0.00            
ATOM   1501  R1  CHO   248     168.067  45.467  35.417  1.00  0.00            
ATOM   1502  R2  CHO   248     165.867  43.867  35.317  1.00  0.00            
ATOM   1503  R3  CHO   248     166.667  43.467  32.767  1.00  0.00            
ATOM   1504  R4  CHO   248     165.067  41.067  33.417  1.00  0.00            
ATOM   1505  R5  CHO   248     167.117  41.117  32.617  1.00  0.00            
ATOM   1506  C1  CHO   248     165.367  39.117  29.867  1.00  0.00           C
ATOM   1507  C2  CHO   248     167.517  35.767  30.967  1.00  0.00           C
ATOM   1508  ROH CHO   249     218.017  35.417  52.417  1.00  0.00            
ATOM   1509  R1  CHO   249     219.167  35.517  49.817  1.00  0.00            
ATOM   1510  R2  CHO   249     220.867  33.567  48.817  1.00  0.00            
ATOM   1511  R3  CHO   249     219.017  33.467  46.817  1.00  0.00            
ATOM   1512  R4  CHO   249     221.417  32.167  45.717  1.00  0.00            
ATOM   1513  R5  CHO   249     220.367  33.817  44.817  1.00  0.00            
ATOM   1514  C1  CHO   249     220.067  31.267  42.017  1.00  0.00           C
ATOM   1515  C2  CHO   249     218.167  29.267  40.717  1.00  0.00           C
ATOM   1516  ROH CHO   250     215.167 161.817  49.617  1.00  0.00            
ATOM   1517  R1  CHO   250     215.767 160.317  47.317  1.00  0.00            
ATOM   1518  R2  CHO   250     214.067 160.117  45.167  1.00  0.00            
ATOM   1519  R3  CHO   250     216.217 160.967  43.767  1.00  0.00            
ATOM   1520  R4  CHO   250     214.717 159.317  41.867  1.00  0.00            
ATOM   1521  R5  CHO   250     216.817 159.067  42.367  1.00  0.00            
ATOM   1522  C1  CHO   250     217.117 159.717  38.617  1.00  0.00           C
ATOM   1523  C2  CHO   250     217.617 158.517  36.217  1.00  0.00           C
ATOM   1524  ROH CHO   251     167.967 183.517  17.067  1.00  0.00            
ATOM   1525  R1  CHO   251     168.217 184.467  19.717  1.00  0.00            
ATOM   1526  R2  CHO   251     167.067 183.167  21.867  1.00  0.00            
ATOM   1527  R3  CHO   251     169.567 183.217  22.817  1.00  0.00            
ATOM   1528  R4  CHO   251     167.917 184.017  25.067  1.00  0.00            
ATOM   1529  R5  CHO   251     169.617 185.117  24.317  1.00  0.00            
ATOM   1530  C1  CHO   251     170.767 184.567  27.917  1.00  0.00           C
ATOM   1531  C2  CHO   251     169.367 183.067  32.517  1.00  0.00           C
ATOM   1532  ROH CHO   252     206.267  93.767  25.567  1.00  0.00            
ATOM   1533  R1  CHO   252     207.117  94.967  27.967  1.00  0.00            
ATOM   1534  R2  CHO   252     207.317  93.567  30.317  1.00  0.00            
ATOM   1535  R3  CHO   252     209.867  94.517  30.317  1.00  0.00            
ATOM   1536  R4  CHO   252     208.967  94.817  33.067  1.00  0.00            
ATOM   1537  R5  CHO   252     209.817  96.367  31.817  1.00  0.00            
ATOM   1538  C1  CHO   252     212.367  96.417  34.667  1.00  0.00           C
ATOM   1539  C2  CHO   252     214.417  99.817  36.917  1.00  0.00           C
ATOM   1540  ROH CHO   253     187.317 193.867  18.267  1.00  0.00            
ATOM   1541  R1  CHO   253     186.317 192.817  20.667  1.00  0.00            
ATOM   1542  R2  CHO   253     187.417 193.367  23.117  1.00  0.00            
ATOM   1543  R3  CHO   253     184.917 194.167  23.767  1.00  0.00            
ATOM   1544  R4  CHO   253     186.167 193.467  26.367  1.00  0.00            
ATOM   1545  R5  CHO   253     184.267 192.667  25.567  1.00  0.00            
ATOM   1546  C1  CHO   253     183.067 194.217  28.817  1.00  0.00           C
ATOM   1547  C2  CHO   253     183.667 195.867  32.917  1.00  0.00           C
ATOM   1548  ROH CHO   254     212.817   7.817  18.417  1.00  0.00            
ATOM   1549  R1  CHO   254     212.417   7.017  21.117  1.00  0.00            
ATOM   1550  R2  CHO   254     210.417   5.267  21.867  1.00  0.00            
ATOM   1551  R3  CHO   254     212.467   3.917  23.017  1.00  0.00            
ATOM   1552  R4  CHO   254     210.167   3.467  24.817  1.00  0.00            
ATOM   1553  R5  CHO   254     212.167   4.217  25.367  1.00  0.00            
ATOM   1554  C1  CHO   254     211.967   1.117  27.567  1.00  0.00           C
ATOM   1555  C2  CHO   254     209.767   0.867  29.717  1.00  0.00           C
ATOM   1556  ROH CHO   255     160.167  56.917  17.167  1.00  0.00            
ATOM   1557  R1  CHO   255     160.017  56.567  19.967  1.00  0.00            
ATOM   1558  R2  CHO   255     158.417  58.117  21.617  1.00  0.00            
ATOM   1559  R3  CHO   255     157.467  55.717  22.417  1.00  0.00            
ATOM   1560  R4  CHO   255     156.917  57.517  24.667  1.00  0.00            
ATOM   1561  R5  CHO   255     158.017  55.617  24.767  1.00  0.00            
ATOM   1562  C1  CHO   255     155.167  54.917  27.217  1.00  0.00           C
ATOM   1563  C2  CHO   255     153.417  53.367  29.617  1.00  0.00           C
ATOM   1564  ROH CHO   256     219.867 143.517  56.967  1.00  0.00            
ATOM   1565  R1  CHO   256     220.117 142.867  54.217  1.00  0.00            
ATOM   1566  R2  CHO   256     217.967 142.067  52.667  1.00  0.00            
ATOM   1567  R3  CHO   256     218.817 144.117  51.067  1.00  0.00            
ATOM   1568  R4  CHO   256     217.317 142.317  49.267  1.00  0.00            
ATOM   1569  R5  CHO   256     219.367 143.067  49.017  1.00  0.00            
ATOM   1570  C1  CHO   256     217.767 144.367  45.817  1.00  0.00           C
ATOM   1571  C2  CHO   256     219.167 145.617  42.367  1.00  0.00           C
ATOM   1572  ROH CHO   257     203.767   9.517  23.467  1.00  0.00            
ATOM   1573  R1  CHO   257     203.017   9.717  26.217  1.00  0.00            
ATOM   1574  R2  CHO   257     200.567   8.967  27.167  1.00  0.00            
ATOM   1575  R3  CHO   257     202.067   7.467  28.867  1.00  0.00            
ATOM   1576  R4  CHO   257     199.467   7.867  30.267  1.00  0.00            
ATOM   1577  R5  CHO   257     201.467   8.317  31.067  1.00  0.00            
ATOM   1578  C1  CHO   257     200.267   5.867  33.667  1.00  0.00           C
ATOM   1579  C2  CHO   257     200.467   3.417  37.367  1.00  0.00           C
ATOM   1580  ROH CHO   258     121.267 118.767  27.917  1.00  0.00            
ATOM   1581  R1  CHO   258     121.867 120.367  30.167  1.00  0.00            
ATOM   1582  R2  CHO   258     120.767 119.917  32.667  1.00  0.00            
ATOM   1583  R3  CHO   258     123.367 119.817  33.467  1.00  0.00            
ATOM   1584  R4  CHO   258     121.817 120.117  35.917  1.00  0.00            
ATOM   1585  R5  CHO   258     123.467 121.367  35.267  1.00  0.00            
ATOM   1586  C1  CHO   258     124.917 120.167  38.567  1.00  0.00           C
ATOM   1587  C2  CHO   258     125.017 119.267  41.467  1.00  0.00           C
ATOM   1588  ROH CHO   259      59.617 147.717  26.467  1.00  0.00            
ATOM   1589  R1  CHO   259      59.567 146.967  29.167  1.00  0.00            
ATOM   1590  R2  CHO   259      57.967 148.217  31.067  1.00  0.00            
ATOM   1591  R3  CHO   259      57.067 145.667  31.517  1.00  0.00            
ATOM   1592  R4  CHO   259      56.517 147.117  34.017  1.00  0.00            
ATOM   1593  R5  CHO   259      57.617 145.217  33.767  1.00  0.00            
ATOM   1594  C1  CHO   259      54.867 144.067  36.117  1.00  0.00           C
ATOM   1595  C2  CHO   259      51.917 144.917  39.017  1.00  0.00           C
ATOM   1596  ROH CHO   260     168.517  50.717  16.717  1.00  0.00            
ATOM   1597  R1  CHO   260     167.017  50.167  19.067  1.00  0.00            
ATOM   1598  R2  CHO   260     167.617  48.067  20.717  1.00  0.00            
ATOM   1599  R3  CHO   260     167.667  50.017  22.617  1.00  0.00            
ATOM   1600  R4  CHO   260     166.917  47.567  24.067  1.00  0.00            
ATOM   1601  R5  CHO   260     165.817  49.467  24.067  1.00  0.00            
ATOM   1602  C1  CHO   260     166.517  49.117  27.817  1.00  0.00           C
ATOM   1603  C2  CHO   260     167.617  49.017  31.467  1.00  0.00           C
ATOM   1604  ROH CHO   261       5.867  81.867  23.417  1.00  0.00            
ATOM   1605  R1  CHO   261       4.367  82.467  25.717  1.00  0.00            
ATOM   1606  R2  CHO   261       1.617  81.967  25.867  1.00  0.00            
ATOM   1607  R3  CHO   261       2.317  80.567  28.117  1.00  0.00            
ATOM   1608  R4  CHO   261      -0.333  81.617  28.667  1.00  0.00            
ATOM   1609  R5  CHO   261       1.417  81.867  29.917  1.00  0.00            
ATOM   1610  C1  CHO   261      -0.833  80.067  32.417  1.00  0.00           C
ATOM   1611  C2  CHO   261      -1.483  77.767  35.117  1.00  0.00           C
ATOM   1612  ROH CHO   262     123.567  84.517  53.267  1.00  0.00            
ATOM   1613  R1  CHO   262     123.567  84.417  50.467  1.00  0.00            
ATOM   1614  R2  CHO   262     122.317  86.367  48.917  1.00  0.00            
ATOM   1615  R3  CHO   262     124.767  86.567  47.767  1.00  0.00            
ATOM   1616  R4  CHO   262     122.917  87.517  45.717  1.00  0.00            
ATOM   1617  R5  CHO   262     124.367  85.917  45.467  1.00  0.00            
ATOM   1618  C1  CHO   262     125.517  88.317  42.717  1.00  0.00           C
ATOM   1619  C2  CHO   262     128.917  87.817  39.567  1.00  0.00           C
ATOM   1620  ROH CHO   263      69.117 116.467  28.867  1.00  0.00            
ATOM   1621  R1  CHO   263      68.717 118.217  31.067  1.00  0.00            
ATOM   1622  R2  CHO   263      66.267 118.417  32.317  1.00  0.00            
ATOM   1623  R3  CHO   263      67.717 117.867  34.567  1.00  0.00            
ATOM   1624  R4  CHO   263      65.517 119.517  35.517  1.00  0.00            
ATOM   1625  R5  CHO   263      67.617 119.867  35.867  1.00  0.00            
ATOM   1626  C1  CHO   263      66.417 119.617  39.467  1.00  0.00           C
ATOM   1627  C2  CHO   263      63.317 118.967  41.567  1.00  0.00           C
ATOM   1628  ROH CHO   264      72.017 201.817  50.167  1.00  0.00            
ATOM   1629  R1  CHO   264      71.017 200.917  47.617  1.00  0.00            
ATOM   1630  R2  CHO   264      69.667 202.567  45.917  1.00  0.00            
ATOM   1631  R3  CHO   264      71.567 201.817  44.167  1.00  0.00            
ATOM   1632  R4  CHO   264      69.767 203.467  42.567  1.00  0.00            
ATOM   1633  R5  CHO   264      70.367 201.467  42.117  1.00  0.00            
ATOM   1634  C1  CHO   264      71.567 203.267  38.967  1.00  0.00           C
ATOM   1635  C2  CHO   264      71.617 204.567  35.817  1.00  0.00           C
ATOM   1636  ROH CHO   265     153.117 120.467  20.417  1.00  0.00            
ATOM   1637  R1  CHO   265     153.417 120.867  23.217  1.00  0.00            
ATOM   1638  R2  CHO   265     151.267 121.067  24.917  1.00  0.00            
ATOM   1639  R3  CHO   265     152.517 119.017  26.217  1.00  0.00            
ATOM   1640  R4  CHO   265     151.367 120.667  28.317  1.00  0.00            
ATOM   1641  R5  CHO   265     153.417 120.067  28.167  1.00  0.00            
ATOM   1642  C1  CHO   265     152.567 118.517  31.567  1.00  0.00           C
ATOM   1643  C2  CHO   265     153.967 118.667  34.717  1.00  0.00           C
ATOM   1644  ROH CHO   266     176.617 138.467  17.517  1.00  0.00            
ATOM   1645  R1  CHO   266     175.767 138.367  20.217  1.00  0.00            
ATOM   1646  R2  CHO   266     173.667 136.717  21.067  1.00  0.00            
ATOM   1647  R3  CHO   266     175.517 135.817  22.817  1.00  0.00            
ATOM   1648  R4  CHO   266     172.967 135.617  24.267  1.00  0.00            
ATOM   1649  R5  CHO   266     174.767 136.667  24.967  1.00  0.00            
ATOM   1650  C1  CHO   266     174.317 134.167  27.767  1.00  0.00           C
ATOM   1651  C2  CHO   266     172.467 133.817  31.567  1.00  0.00           C
ATOM   1652  ROH CHO   267     145.017  61.867  42.967  1.00  0.00            
ATOM   1653  R1  CHO   267     146.117  64.017  41.467  1.00  0.00            
ATOM   1654  R2  CHO   267     145.317  64.517  38.817  1.00  0.00            
ATOM   1655  R3  CHO   267     144.817  67.017  39.817  1.00  0.00            
ATOM   1656  R4  CHO   267     144.767  67.317  36.917  1.00  0.00            
ATOM   1657  R5  CHO   267     145.967  68.467  38.317  1.00  0.00            
ATOM   1658  C1  CHO   267     143.917  71.267  36.667  1.00  0.00           C
ATOM   1659  C2  CHO   267     142.267  71.667  34.017  1.00  0.00           C
ATOM   1660  ROH CHO   268      50.967 195.267  30.067  1.00  0.00            
ATOM   1661  R1  CHO   268      53.617 195.867  29.167  1.00  0.00            
ATOM   1662  R2  CHO   268      54.867 198.267  29.767  1.00  0.00            
ATOM   1663  R3  CHO   268      56.817 196.617  30.717  1.00  0.00            
ATOM   1664  R4  CHO   268      57.967 199.317  30.817  1.00  0.00            
ATOM   1665  R5  CHO   268      58.867 197.567  29.817  1.00  0.00            
ATOM   1666  C1  CHO   268      61.617 198.367  32.317  1.00  0.00           C
ATOM   1667  C2  CHO   268      64.367 199.767  32.917  1.00  0.00           C
ATOM   1668  ROH CHO   269     143.917  70.067  14.517  1.00  0.00            
ATOM   1669  R1  CHO   269     144.017  69.017  17.117  1.00  0.00            
ATOM   1670  R2  CHO   269     145.667  66.917  17.817  1.00  0.00            
ATOM   1671  R3  CHO   269     146.517  68.667  19.767  1.00  0.00            
ATOM   1672  R4  CHO   269     147.217  66.017  20.767  1.00  0.00            
ATOM   1673  R5  CHO   269     146.017  67.517  21.817  1.00  0.00            
ATOM   1674  C1  CHO   269     148.867  67.117  24.317  1.00  0.00           C
ATOM   1675  C2  CHO   269     147.417  66.017  28.067  1.00  0.00           C
ATOM   1676  ROH CHO   270       2.167 170.517  46.867  1.00  0.00            
ATOM   1677  R1  CHO   270       3.817 170.267  44.567  1.00  0.00            
ATOM   1678  R2  CHO   270       4.367 167.867  43.417  1.00  0.00            
ATOM   1679  R3  CHO   270       3.417 169.067  41.167  1.00  0.00            
ATOM   1680  R4  CHO   270       5.417 167.167  40.167  1.00  0.00            
ATOM   1681  R5  CHO   270       5.317 169.317  39.767  1.00  0.00            
ATOM   1682  C1  CHO   270       5.117 167.917  36.217  1.00  0.00           C
ATOM   1683  C2  CHO   270       8.067 167.017  33.267  1.00  0.00           C
ATOM   1684  ROH CHO   271      39.567  40.217  47.567  1.00  0.00            
ATOM   1685  R1  CHO   271      41.867  40.817  46.067  1.00  0.00            
ATOM   1686  R2  CHO   271      42.067  40.317  43.317  1.00  0.00            
ATOM   1687  R3  CHO   271      42.667  42.967  43.217  1.00  0.00            
ATOM   1688  R4  CHO   271      44.017  41.817  40.867  1.00  0.00            
ATOM   1689  R5  CHO   271      44.967  43.017  42.417  1.00  0.00            
ATOM   1690  C1  CHO   271      45.717  45.117  39.317  1.00  0.00           C
ATOM   1691  C2  CHO   271      49.417  46.367  38.667  1.00  0.00           C
ATOM   1692  ROH CHO   272      30.967 124.967  28.167  1.00  0.00            
ATOM   1693  R1  CHO   272      32.167 126.017  30.517  1.00  0.00            
ATOM   1694  R2  CHO   272      30.667 126.767  32.717  1.00  0.00            
ATOM   1695  R3  CHO   272      32.317 125.067  34.017  1.00  0.00            
ATOM   1696  R4  CHO   272      30.617 126.217  36.117  1.00  0.00            
ATOM   1697  R5  CHO   272      32.817 126.167  36.067  1.00  0.00            
ATOM   1698  C1  CHO   272      32.117 124.267  39.317  1.00  0.00           C
ATOM   1699  C2  CHO   272      31.317 123.167  43.617  1.00  0.00           C
ATOM   1700  ROH CHO   273     106.067 123.417  30.667  1.00  0.00            
ATOM   1701  R1  CHO   273     106.317 124.717  33.217  1.00  0.00            
ATOM   1702  R2  CHO   273     105.817 123.417  35.617  1.00  0.00            
ATOM   1703  R3  CHO   273     108.317 124.317  36.217  1.00  0.00            
ATOM   1704  R4  CHO   273     107.267 123.267  38.717  1.00  0.00            
ATOM   1705  R5  CHO   273     108.117 125.267  38.367  1.00  0.00            
ATOM   1706  C1  CHO   273     110.467 124.017  41.117  1.00  0.00           C
ATOM   1707  C2  CHO   273     110.767 123.467  45.467  1.00  0.00           C
ATOM   1708  ROH CHO   274      60.917  11.017  23.367  1.00  0.00            
ATOM   1709  R1  CHO   274      61.567   8.767  24.917  1.00  0.00            
ATOM   1710  R2  CHO   274      63.717   8.717  26.717  1.00  0.00            
ATOM   1711  R3  CHO   274      61.817   7.917  28.467  1.00  0.00            
ATOM   1712  R4  CHO   274      64.367   7.167  29.717  1.00  0.00            
ATOM   1713  R5  CHO   274      62.667   5.867  29.317  1.00  0.00            
ATOM   1714  C1  CHO   274      62.917   5.467  33.117  1.00  0.00           C
ATOM   1715  C2  CHO   274      63.717   4.067  36.517  1.00  0.00           C
ATOM   1716  ROH CHO   275      30.917 197.267  47.467  1.00  0.00            
ATOM   1717  R1  CHO   275      33.017 196.417  45.817  1.00  0.00            
ATOM   1718  R2  CHO   275      32.567 195.167  43.367  1.00  0.00            
ATOM   1719  R3  CHO   275      34.167 197.167  42.417  1.00  0.00            
ATOM   1720  R4  CHO   275      34.167 195.117  40.267  1.00  0.00            
ATOM   1721  R5  CHO   275      35.917 196.017  41.217  1.00  0.00            
ATOM   1722  C1  CHO   275      36.567 197.017  37.617  1.00  0.00           C
ATOM   1723  C2  CHO   275      41.067 198.067  36.817  1.00  0.00           C
ATOM   1724  ROH CHO   276     113.217 107.717  53.117  1.00  0.00            
ATOM   1725  R1  CHO   276     112.717 110.517  53.067  1.00  0.00            
ATOM   1726  R2  CHO   276     114.217 112.267  51.567  1.00  0.00            
ATOM   1727  R3  CHO   276     111.817 112.967  50.567  1.00  0.00            
ATOM   1728  R4  CHO   276     113.267 115.517  50.867  1.00  0.00            
ATOM   1729  R5  CHO   276     111.267 115.017  51.667  1.00  0.00            
ATOM   1730  C1  CHO   276     110.417 118.067  49.517  1.00  0.00           C
ATOM   1731  C2  CHO   276     109.117 122.667  50.017  1.00  0.00           C
ATOM   1732  ROH CHO   277     223.217  29.967  49.167  1.00  0.00            
ATOM   1733  R1  CHO   277     223.717  28.167  47.017  1.00  0.00            
ATOM   1734  R2  CHO   277     221.667  26.867  45.717  1.00  0.00            
ATOM   1735  R3  CHO   277     222.767  27.967  43.517  1.00  0.00            
ATOM   1736  R4  CHO   277     220.967  25.867  42.467  1.00  0.00            
ATOM   1737  R5  CHO   277     223.117  26.117  42.017  1.00  0.00            
ATOM   1738  C1  CHO   277     221.667  26.317  38.517  1.00  0.00           C
ATOM   1739  C2  CHO   277     220.367  23.567  35.917  1.00  0.00           C
ATOM   1740  ROH CHO   278     144.917  57.067  43.317  1.00  0.00            
ATOM   1741  R1  CHO   278     145.617  55.217  41.267  1.00  0.00            
ATOM   1742  R2  CHO   278     144.817  55.517  38.667  1.00  0.00            
ATOM   1743  R3  CHO   278     147.467  55.267  38.167  1.00  0.00            
ATOM   1744  R4  CHO   278     146.167  54.867  35.567  1.00  0.00            
ATOM   1745  R5  CHO   278     147.617  53.517  36.517  1.00  0.00            
ATOM   1746  C1  CHO   278     149.467  54.267  33.267  1.00  0.00           C
ATOM   1747  C2  CHO   278     148.567  51.517  30.767  1.00  0.00           C
ATOM   1748  ROH CHO   279     205.767 199.567  17.667  1.00  0.00            
ATOM   1749  R1  CHO   279     205.217 198.667  20.267  1.00  0.00            
ATOM   1750  R2  CHO   279     207.117 198.517  22.267  1.00  0.00            
ATOM   1751  R3  CHO   279     205.317 200.017  23.667  1.00  0.00            
ATOM   1752  R4  CHO   279     207.517 199.567  25.517  1.00  0.00            
ATOM   1753  R5  CHO   279     205.417 199.167  25.867  1.00  0.00            
ATOM   1754  C1  CHO   279     206.067 201.567  28.767  1.00  0.00           C
ATOM   1755  C2  CHO   279     205.567 200.817  31.917  1.00  0.00           C
ATOM   1756  ROH CHO   280     221.467 138.917  56.817  1.00  0.00            
ATOM   1757  R1  CHO   280     221.067 137.517  54.367  1.00  0.00            
ATOM   1758  R2  CHO   280     221.367 138.717  51.917  1.00  0.00            
ATOM   1759  R3  CHO   280     223.017 136.567  51.467  1.00  0.00            
ATOM   1760  R4  CHO   280     221.767 137.117  48.867  1.00  0.00            
ATOM   1761  R5  CHO   280     221.817 135.217  49.917  1.00  0.00            
ATOM   1762  C1  CHO   280     223.567 134.217  46.667  1.00  0.00           C
ATOM   1763  C2  CHO   280     223.117 135.917  42.817  1.00  0.00           C
ATOM   1764  ROH CHO   281      -0.133  45.617  54.417  1.00  0.00            
ATOM   1765  R1  CHO   281       0.067  47.067  52.017  1.00  0.00            
ATOM   1766  R2  CHO   281       2.317  48.517  51.317  1.00  0.00            
ATOM   1767  R3  CHO   281       2.217  47.017  49.067  1.00  0.00            
ATOM   1768  R4  CHO   281       3.117  49.667  48.167  1.00  0.00            
ATOM   1769  R5  CHO   281       1.417  48.517  47.367  1.00  0.00            
ATOM   1770  C1  CHO   281       3.417  48.867  44.167  1.00  0.00           C
ATOM   1771  C2  CHO   281       5.867  48.117  42.567  1.00  0.00           C
ATOM   1772  ROH CHO   282     143.517  29.167  41.767  1.00  0.00            
ATOM   1773  R1  CHO   282     144.467  27.967  39.367  1.00  0.00            
ATOM   1774  R2  CHO   282     142.767  26.567  37.667  1.00  0.00            
ATOM   1775  R3  CHO   282     143.717  28.317  35.817  1.00  0.00            
ATOM   1776  R4  CHO   282     142.167  26.367  34.267  1.00  0.00            
ATOM   1777  R5  CHO   282     144.217  26.967  33.917  1.00  0.00            
ATOM   1778  C1  CHO   282     142.667  27.917  30.567  1.00  0.00           C
ATOM   1779  C2  CHO   282     145.917  27.167  28.917  1.00  0.00           C
ATOM   1780  ROH CHO   283     115.917 206.167  14.367  1.00  0.00            
ATOM   1781  R1  CHO   283     115.867 208.267  16.267  1.00  0.00            
ATOM   1782  R2  CHO   283     113.617 208.767  17.767  1.00  0.00            
ATOM   1783  R3  CHO   283     115.367 208.517  19.867  1.00  0.00            
ATOM   1784  R4  CHO   283     113.217 210.267  20.867  1.00  0.00            
ATOM   1785  R5  CHO   283     115.367 210.717  20.867  1.00  0.00            
ATOM   1786  C1  CHO   283     114.617 210.917  24.617  1.00  0.00           C
ATOM   1787  C2  CHO   283     114.317 211.867  28.717  1.00  0.00           C
ATOM   1788  ROH CHO   284     120.267 215.667  38.367  1.00  0.00            
ATOM   1789  R1  CHO   284     119.867 214.217  35.967  1.00  0.00            
ATOM   1790  R2  CHO   284     121.817 214.017  33.967  1.00  0.00            
ATOM   1791  R3  CHO   284     121.367 211.367  34.317  1.00  0.00            
ATOM   1792  R4  CHO   284     123.617 211.567  32.417  1.00  0.00            
ATOM   1793  R5  CHO   284     121.767 210.467  32.117  1.00  0.00            
ATOM   1794  C1  CHO   284     124.267 207.617  31.767  1.00  0.00           C
ATOM   1795  C2  CHO   284     124.867 204.417  29.167  1.00  0.00           C
ATOM   1796  ROH CHO   285     141.717  96.967  52.217  1.00  0.00            
ATOM   1797  R1  CHO   285     142.667  98.667  50.167  1.00  0.00            
ATOM   1798  R2  CHO   285     142.767  97.867  47.517  1.00  0.00            
ATOM   1799  R3  CHO   285     141.317 100.167  47.117  1.00  0.00            
ATOM   1800  R4  CHO   285     142.667  99.667  44.567  1.00  0.00            
ATOM   1801  R5  CHO   285     142.717 101.517  45.767  1.00  0.00            
ATOM   1802  C1  CHO   285     141.267 102.917  42.517  1.00  0.00           C
ATOM   1803  C2  CHO   285     141.317 103.717  38.917  1.00  0.00           C
ATOM   1804  ROH CHO   286      31.167 220.117  25.317  1.00  0.00            
ATOM   1805  R1  CHO   286      32.517 219.417  27.717  1.00  0.00            
ATOM   1806  R2  CHO   286      32.367 220.967  30.017  1.00  0.00            
ATOM   1807  R3  CHO   286      31.567 218.617  31.117  1.00  0.00            
ATOM   1808  R4  CHO   286      32.717 220.117  33.367  1.00  0.00            
ATOM   1809  R5  CHO   286      33.217 218.117  32.767  1.00  0.00            
ATOM   1810  C1  CHO   286      32.117 217.467  36.317  1.00  0.00           C
ATOM   1811  C2  CHO   286      30.267 213.367  37.267  1.00  0.00           C
ATOM   1812  ROH CHO   287      36.967 210.667  15.767  1.00  0.00            
ATOM   1813  R1  CHO   287      38.317 211.017  18.217  1.00  0.00            
ATOM   1814  R2  CHO   287      39.217 213.467  19.167  1.00  0.00            
ATOM   1815  R3  CHO   287      37.767 212.817  21.367  1.00  0.00            
ATOM   1816  R4  CHO   287      39.967 214.417  22.367  1.00  0.00            
ATOM   1817  R5  CHO   287      39.417 212.417  23.067  1.00  0.00            
ATOM   1818  C1  CHO   287      39.067 214.317  26.317  1.00  0.00           C
ATOM   1819  C2  CHO   287      42.167 216.567  26.467  1.00  0.00           C
ATOM   1820  ROH CHO   288      14.267  66.417  24.117  1.00  0.00            
ATOM   1821  R1  CHO   288      14.367  64.867  26.517  1.00  0.00            
ATOM   1822  R2  CHO   288      13.967  65.967  29.017  1.00  0.00            
ATOM   1823  R3  CHO   288      12.017  64.067  29.217  1.00  0.00            
ATOM   1824  R4  CHO   288      12.167  65.217  31.867  1.00  0.00            
ATOM   1825  R5  CHO   288      12.367  63.117  31.367  1.00  0.00            
ATOM   1826  C1  CHO   288       9.367  63.017  33.717  1.00  0.00           C
ATOM   1827  C2  CHO   288       7.267  61.617  35.567  1.00  0.00           C
ATOM   1828  ROH CHO   289     103.817  48.017  41.467  1.00  0.00            
ATOM   1829  R1  CHO   289     102.617  48.417  38.917  1.00  0.00            
ATOM   1830  R2  CHO   289     104.067  48.567  36.567  1.00  0.00            
ATOM   1831  R3  CHO   289     102.417  46.567  35.767  1.00  0.00            
ATOM   1832  R4  CHO   289     102.667  48.317  33.467  1.00  0.00            
ATOM   1833  R5  CHO   289     100.817  47.667  34.367  1.00  0.00            
ATOM   1834  C1  CHO   289     100.267  46.267  30.867  1.00  0.00           C
ATOM   1835  C2  CHO   289      98.117  45.867  27.367  1.00  0.00           C
ATOM   1836  ROH CHO   290     161.467 114.017  48.917  1.00  0.00            
ATOM   1837  R1  CHO   290     163.717 112.717  47.767  1.00  0.00            
ATOM   1838  R2  CHO   290     163.517 110.317  46.467  1.00  0.00            
ATOM   1839  R3  CHO   290     164.767 111.667  44.467  1.00  0.00            
ATOM   1840  R4  CHO   290     165.817 108.917  44.317  1.00  0.00            
ATOM   1841  R5  CHO   290     167.017 110.767  44.467  1.00  0.00            
ATOM   1842  C1  CHO   290     168.367 109.367  41.167  1.00  0.00           C
ATOM   1843  C2  CHO   290     169.367 106.067  39.217  1.00  0.00           C
ATOM   1844  ROH CHO   291      14.317 172.517  49.717  1.00  0.00            
ATOM   1845  R1  CHO   291      14.567 173.017  46.917  1.00  0.00            
ATOM   1846  R2  CHO   291      14.417 170.967  45.067  1.00  0.00            
ATOM   1847  R3  CHO   291      12.467 172.517  43.967  1.00  0.00            
ATOM   1848  R4  CHO   291      13.767 171.317  41.667  1.00  0.00            
ATOM   1849  R5  CHO   291      13.417 173.417  41.967  1.00  0.00            
ATOM   1850  C1  CHO   291      11.567 172.917  38.717  1.00  0.00           C
ATOM   1851  C2  CHO   291      14.167 173.917  36.867  1.00  0.00           C
ATOM   1852  ROH CHO   292      23.067  82.317  28.517  1.00  0.00            
ATOM   1853  R1  CHO   292      22.767  81.167  31.067  1.00  0.00            
ATOM   1854  R2  CHO   292      23.217  82.617  33.417  1.00  0.00            
ATOM   1855  R3  CHO   292      20.667  81.817  34.017  1.00  0.00            
ATOM   1856  R4  CHO   292      21.967  82.317  36.617  1.00  0.00            
ATOM   1857  R5  CHO   292      20.917  80.467  35.967  1.00  0.00            
ATOM   1858  C1  CHO   292      18.817  81.417  39.017  1.00  0.00           C
ATOM   1859  C2  CHO   292      16.917  78.117  41.167  1.00  0.00           C
ATOM   1860  ROH CHO   293     120.967   2.767  16.767  1.00  0.00            
ATOM   1861  R1  CHO   293     119.617   1.667  18.967  1.00  0.00            
ATOM   1862  R2  CHO   293     118.967   3.117  21.217  1.00  0.00            
ATOM   1863  R3  CHO   293     116.467   2.167  20.717  1.00  0.00            
ATOM   1864  R4  CHO   293     116.517   2.667  23.617  1.00  0.00            
ATOM   1865  R5  CHO   293     115.967   0.817  22.617  1.00  0.00            
ATOM   1866  C1  CHO   293     112.717   1.517  24.517  1.00  0.00           C
ATOM   1867  C2  CHO   293     112.617   2.567  27.567  1.00  0.00           C
ATOM   1868  ROH CHO   294     182.567 128.067  51.317  1.00  0.00            
ATOM   1869  R1  CHO   294     181.617 126.667  49.017  1.00  0.00            
ATOM   1870  R2  CHO   294     179.067 126.967  48.017  1.00  0.00            
ATOM   1871  R3  CHO   294     180.367 127.567  45.717  1.00  0.00            
ATOM   1872  R4  CHO   294     177.617 126.917  44.917  1.00  0.00            
ATOM   1873  R5  CHO   294     179.417 126.017  44.117  1.00  0.00            
ATOM   1874  C1  CHO   294     177.967 127.417  40.917  1.00  0.00           C
ATOM   1875  C2  CHO   294     177.917 126.667  37.367  1.00  0.00           C
ATOM   1876  ROH CHO   295     124.617 114.067  28.917  1.00  0.00            
ATOM   1877  R1  CHO   295     126.117 114.117  31.317  1.00  0.00            
ATOM   1878  R2  CHO   295     126.017 112.117  33.217  1.00  0.00            
ATOM   1879  R3  CHO   295     128.717 112.117  32.917  1.00  0.00            
ATOM   1880  R4  CHO   295     128.267 111.167  35.667  1.00  0.00            
ATOM   1881  R5  CHO   295     129.567 112.867  35.017  1.00  0.00            
ATOM   1882  C1  CHO   295     132.117 110.617  36.767  1.00  0.00           C
ATOM   1883  C2  CHO   295     130.467 109.317  39.517  1.00  0.00           C
ATOM   1884  ROH CHO   296      28.217  73.267  30.317  1.00  0.00            
ATOM   1885  R1  CHO   296      26.817  72.917  32.717  1.00  0.00            
ATOM   1886  R2  CHO   296      27.917  71.717  34.967  1.00  0.00            
ATOM   1887  R3  CHO   296      27.217  74.017  36.167  1.00  0.00            
ATOM   1888  R4  CHO   296      27.567  72.117  38.367  1.00  0.00            
ATOM   1889  R5  CHO   296      25.817  73.367  37.967  1.00  0.00            
ATOM   1890  C1  CHO   296      26.667  74.517  41.517  1.00  0.00           C
ATOM   1891  C2  CHO   296      26.867  76.517  44.617  1.00  0.00           C
ATOM   1892  ROH CHO   297      52.417  90.217  57.167  1.00  0.00            
ATOM   1893  R1  CHO   297      52.067  90.367  54.367  1.00  0.00            
ATOM   1894  R2  CHO   297      53.817  89.267  52.567  1.00  0.00            
ATOM   1895  R3  CHO   297      51.567  88.067  51.617  1.00  0.00            
ATOM   1896  R4  CHO   297      53.167  88.617  49.217  1.00  0.00            
ATOM   1897  R5  CHO   297      51.117  89.167  49.567  1.00  0.00            
ATOM   1898  C1  CHO   297      50.717  87.067  46.367  1.00  0.00           C
ATOM   1899  C2  CHO   297      47.867  85.217  45.967  1.00  0.00           C
ATOM   1900  ROH CHO   298     195.267  31.017  17.517  1.00  0.00            
ATOM   1901  R1  CHO   298     195.817  32.117  20.067  1.00  0.00            
ATOM   1902  R2  CHO   298     196.567  30.567  22.217  1.00  0.00            
ATOM   1903  R3  CHO   298     198.717  32.217  22.317  1.00  0.00            
ATOM   1904  R4  CHO   298     197.717  32.167  25.067  1.00  0.00            
ATOM   1905  R5  CHO   298     198.017  33.917  23.867  1.00  0.00            
ATOM   1906  C1  CHO   298     200.367  34.717  26.767  1.00  0.00           C
ATOM   1907  C2  CHO   298     200.767  38.267  28.617  1.00  0.00           C
ATOM   1908  ROH CHO   299     110.817 202.817  42.517  1.00  0.00            
ATOM   1909  R1  CHO   299     111.617 204.567  40.417  1.00  0.00            
ATOM   1910  R2  CHO   299     114.067 204.467  39.217  1.00  0.00            
ATOM   1911  R3  CHO   299     112.617 204.317  36.917  1.00  0.00            
ATOM   1912  R4  CHO   299     115.267 205.117  36.017  1.00  0.00            
ATOM   1913  R5  CHO   299     113.367 206.117  35.617  1.00  0.00            
ATOM   1914  C1  CHO   299     114.567 205.367  32.067  1.00  0.00           C
ATOM   1915  C2  CHO   299     116.917 205.067  28.767  1.00  0.00           C
ATOM   1916  ROH CHO   300     143.267  93.767  49.917  1.00  0.00            
ATOM   1917  R1  CHO   300     142.917  92.617  47.367  1.00  0.00            
ATOM   1918  R2  CHO   300     142.067  94.067  45.167  1.00  0.00            
ATOM   1919  R3  CHO   300     144.317  93.067  44.017  1.00  0.00            
ATOM   1920  R4  CHO   300     143.067  94.667  41.917  1.00  0.00            
ATOM   1921  R5  CHO   300     143.717  92.617  41.767  1.00  0.00            
ATOM   1922  C1  CHO   300     145.767  94.167  38.967  1.00  0.00           C
ATOM   1923  C2  CHO   300     146.467  92.617  35.617  1.00  0.00           C
ATOM   1924  ROH CHO   301     154.767 172.267  40.467  1.00  0.00            
ATOM   1925  R1  CHO   301     154.117 170.667  38.217  1.00  0.00            
ATOM   1926  R2  CHO   301     151.567 169.767  37.717  1.00  0.00            
ATOM   1927  R3  CHO   301     151.967 170.917  35.317  1.00  0.00            
ATOM   1928  R4  CHO   301     149.317 169.717  35.117  1.00  0.00            
ATOM   1929  R5  CHO   301     150.967 169.417  33.717  1.00  0.00            
ATOM   1930  C1  CHO   301     148.367 170.767  31.317  1.00  0.00           C
ATOM   1931  C2  CHO   301     147.967 169.617  28.017  1.00  0.00           C
ATOM   1932  ROH CHO   302     149.417 132.017  19.267  1.00  0.00            
ATOM   1933  R1  CHO   302     148.267 132.767  21.717  1.00  0.00            
ATOM   1934  R2  CHO   302     147.867 130.967  23.767  1.00  0.00            
ATOM   1935  R3  CHO   302     149.317 132.717  25.217  1.00  0.00            
ATOM   1936  R4  CHO   302     148.167 130.917  27.217  1.00  0.00            
ATOM   1937  R5  CHO   302     148.017 133.117  27.217  1.00  0.00            
ATOM   1938  C1  CHO   302     149.717 132.617  30.567  1.00  0.00           C
ATOM   1939  C2  CHO   302     150.017 133.667  34.567  1.00  0.00           C
ATOM   1940  ROH CHO   303     209.417  59.367  52.917  1.00  0.00            
ATOM   1941  R1  CHO   303     209.717  60.667  50.417  1.00  0.00            
ATOM   1942  R2  CHO   303     208.917  59.517  48.017  1.00  0.00            
ATOM   1943  R3  CHO   303     207.517  61.817  47.717  1.00  0.00            
ATOM   1944  R4  CHO   303     207.067  60.367  45.217  1.00  0.00            
ATOM   1945  R5  CHO   303     207.817  62.417  45.417  1.00  0.00            
ATOM   1946  C1  CHO   303     204.667  63.017  43.317  1.00  0.00           C
ATOM   1947  C2  CHO   303     203.367  65.917  41.417  1.00  0.00           C
ATOM   1948  ROH CHO   304     167.067 142.317  18.467  1.00  0.00            
ATOM   1949  R1  CHO   304     167.717 142.817  21.167  1.00  0.00            
ATOM   1950  R2  CHO   304     165.967 144.067  22.917  1.00  0.00            
ATOM   1951  R3  CHO   304     166.417 141.867  24.417  1.00  0.00            
ATOM   1952  R4  CHO   304     166.017 144.017  26.367  1.00  0.00            
ATOM   1953  R5  CHO   304     167.717 142.667  26.267  1.00  0.00            
ATOM   1954  C1  CHO   304     166.517 141.867  29.817  1.00  0.00           C
ATOM   1955  C2  CHO   304     167.317 139.167  33.017  1.00  0.00           C
ATOM   1956  ROH CHO   305      67.167  70.617  19.567  1.00  0.00            
ATOM   1957  R1  CHO   305      68.417  71.467  21.917  1.00  0.00            
ATOM   1958  R2  CHO   305      67.567  73.667  23.367  1.00  0.00            
ATOM   1959  R3  CHO   305      67.517  71.917  25.417  1.00  0.00            
ATOM   1960  R4  CHO   305      67.617  74.517  26.717  1.00  0.00            
ATOM   1961  R5  CHO   305      68.967  72.867  27.067  1.00  0.00            
ATOM   1962  C1  CHO   305      67.567  73.367  30.617  1.00  0.00           C
ATOM   1963  C2  CHO   305      70.367  74.467  33.267  1.00  0.00           C
ATOM   1964  ROH CHO   306      51.167 129.467  26.467  1.00  0.00            
ATOM   1965  R1  CHO   306      52.167 129.667  29.117  1.00  0.00            
ATOM   1966  R2  CHO   306      50.817 131.017  31.117  1.00  0.00            
ATOM   1967  R3  CHO   306      51.067 128.617  32.417  1.00  0.00            
ATOM   1968  R4  CHO   306      51.517 130.667  34.517  1.00  0.00            
ATOM   1969  R5  CHO   306      52.817 129.017  34.017  1.00  0.00            
ATOM   1970  C1  CHO   306      52.167 128.267  37.667  1.00  0.00           C
ATOM   1971  C2  CHO   306      53.167 127.917  41.367  1.00  0.00           C
ATOM   1972  ROH CHO   307     179.317 180.817  51.667  1.00  0.00            
ATOM   1973  R1  CHO   307     179.617 179.567  49.117  1.00  0.00            
ATOM   1974  R2  CHO   307     179.167 180.917  46.767  1.00  0.00            
ATOM   1975  R3  CHO   307     181.667 180.017  46.217  1.00  0.00            
ATOM   1976  R4  CHO   307     180.417 180.317  43.567  1.00  0.00            
ATOM   1977  R5  CHO   307     181.417 178.517  44.367  1.00  0.00            
ATOM   1978  C1  CHO   307     183.467 179.117  41.217  1.00  0.00           C
ATOM   1979  C2  CHO   307     183.617 176.917  37.417  1.00  0.00           C
ATOM   1980  ROH CHO   308     133.517 211.517  15.367  1.00  0.00            
ATOM   1981  R1  CHO   308     132.967 212.617  17.917  1.00  0.00            
ATOM   1982  R2  CHO   308     133.767 211.367  20.267  1.00  0.00            
ATOM   1983  R3  CHO   308     134.867 213.767  20.767  1.00  0.00            
ATOM   1984  R4  CHO   308     134.817 212.417  23.367  1.00  0.00            
ATOM   1985  R5  CHO   308     134.017 214.367  22.917  1.00  0.00            
ATOM   1986  C1  CHO   308     136.467 215.267  25.667  1.00  0.00           C
ATOM   1987  C2  CHO   308     139.117 215.617  30.267  1.00  0.00           C
ATOM   1988  ROH CHO   309     199.167 130.867  20.817  1.00  0.00            
ATOM   1989  R1  CHO   309     200.167 130.217  23.417  1.00  0.00            
ATOM   1990  R2  CHO   309     198.667 130.667  25.717  1.00  0.00            
ATOM   1991  R3  CHO   309     199.167 128.017  26.167  1.00  0.00            
ATOM   1992  R4  CHO   309     198.067 128.967  28.667  1.00  0.00            
ATOM   1993  R5  CHO   309     199.967 127.917  28.417  1.00  0.00            
ATOM   1994  C1  CHO   309     198.167 125.517  30.817  1.00  0.00           C
ATOM   1995  C2  CHO   309     198.217 123.067  33.867  1.00  0.00           C
ATOM   1996  ROH CHO   310      69.467 209.167  19.567  1.00  0.00            
ATOM   1997  R1  CHO   310      68.717 210.017  22.167  1.00  0.00            
ATOM   1998  R2  CHO   310      67.017 208.567  23.817  1.00  0.00            
ATOM   1999  R3  CHO   310      69.117 208.817  25.567  1.00  0.00            
ATOM   2000  R4  CHO   310      66.717 209.517  27.117  1.00  0.00            
ATOM   2001  R5  CHO   310      68.517 210.667  26.917  1.00  0.00            
ATOM   2002  C1  CHO   310      68.467 210.267  30.667  1.00  0.00           C
ATOM   2003  C2  CHO   310      71.367 210.267  33.267  1.00  0.00           C
ATOM   2004  ROH CHO   311     206.117  68.417  21.967  1.00  0.00            
ATOM   2005  R1  CHO   311     206.517  69.617  24.467  1.00  0.00            
ATOM   2006  R2  CHO   311     205.567  68.567  26.817  1.00  0.00            
ATOM   2007  R3  CHO   311     208.167  68.717  27.617  1.00  0.00            
ATOM   2008  R4  CHO   311     206.667  69.017  30.067  1.00  0.00            
ATOM   2009  R5  CHO   311     208.167  70.367  29.367  1.00  0.00            
ATOM   2010  C1  CHO   311     209.717  69.417  32.717  1.00  0.00           C
ATOM   2011  C2  CHO   311     210.967  66.167  35.867  1.00  0.00           C
ATOM   2012  ROH CHO   312      90.467 216.667  42.367  1.00  0.00            
ATOM   2013  R1  CHO   312      88.917 216.867  40.017  1.00  0.00            
ATOM   2014  R2  CHO   312      90.017 217.567  37.567  1.00  0.00            
ATOM   2015  R3  CHO   312      88.867 215.267  36.767  1.00  0.00            
ATOM   2016  R4  CHO   312      89.567 216.667  34.267  1.00  0.00            
ATOM   2017  R5  CHO   312      87.617 215.867  34.817  1.00  0.00            
ATOM   2018  C1  CHO   312      88.267 213.967  31.567  1.00  0.00           C
ATOM   2019  C2  CHO   312      89.317 215.067  29.017  1.00  0.00           C
ATOM   2020  ROH CHO   313      71.067 123.717  59.017  1.00  0.00            
ATOM   2021  R1  CHO   313      72.217 124.317  56.517  1.00  0.00            
ATOM   2022  R2  CHO   313      72.917 122.367  54.717  1.00  0.00            
ATOM   2023  R3  CHO   313      71.367 123.817  53.017  1.00  0.00            
ATOM   2024  R4  CHO   313      73.167 122.317  51.267  1.00  0.00            
ATOM   2025  R5  CHO   313      72.867 124.467  51.267  1.00  0.00            
ATOM   2026  C1  CHO   313      71.817 123.717  47.667  1.00  0.00           C
ATOM   2027  C2  CHO   313      69.567 122.117  44.817  1.00  0.00           C
ATOM   2028  ROH CHO   314     151.367  46.717  43.217  1.00  0.00            
ATOM   2029  R1  CHO   314     152.817  45.617  41.117  1.00  0.00            
ATOM   2030  R2  CHO   314     151.767  45.017  38.617  1.00  0.00            
ATOM   2031  R3  CHO   314     153.717  46.567  37.717  1.00  0.00            
ATOM   2032  R4  CHO   314     153.417  44.467  35.667  1.00  0.00            
ATOM   2033  R5  CHO   314     155.267  45.017  36.667  1.00  0.00            
ATOM   2034  C1  CHO   314     156.267  45.617  33.067  1.00  0.00           C
ATOM   2035  C2  CHO   314     156.967  46.017  28.317  1.00  0.00           C
ATOM   2036  ROH CHO   315     222.317 202.867  45.867  1.00  0.00            
ATOM   2037  R1  CHO   315     221.017 200.467  45.017  1.00  0.00            
ATOM   2038  R2  CHO   315     218.767 200.517  43.417  1.00  0.00            
ATOM   2039  R3  CHO   315     220.267 198.917  41.817  1.00  0.00            
ATOM   2040  R4  CHO   315     217.567 198.767  40.667  1.00  0.00            
ATOM   2041  R5  CHO   315     218.817 197.117  41.217  1.00  0.00            
ATOM   2042  C1  CHO   315     218.317 196.317  37.517  1.00  0.00           C
ATOM   2043  C2  CHO   315     217.817 194.517  35.117  1.00  0.00           C
ATOM   2044  ROH CHO   316      75.767 136.867  29.267  1.00  0.00            
ATOM   2045  R1  CHO   316      74.367 137.667  31.567  1.00  0.00            
ATOM   2046  R2  CHO   316      74.367 136.167  33.917  1.00  0.00            
ATOM   2047  R3  CHO   316      75.167 138.517  35.017  1.00  0.00            
ATOM   2048  R4  CHO   316      73.417 137.317  37.067  1.00  0.00            
ATOM   2049  R5  CHO   316      73.217 139.317  36.217  1.00  0.00            
ATOM   2050  C1  CHO   316      73.667 140.167  39.917  1.00  0.00           C
ATOM   2051  C2  CHO   316      73.267 141.017  44.067  1.00  0.00           C
ATOM   2052  ROH CHO   317      54.967  53.217  24.017  1.00  0.00            
ATOM   2053  R1  CHO   317      55.167  51.767  26.417  1.00  0.00            
ATOM   2054  R2  CHO   317      57.517  51.767  27.917  1.00  0.00            
ATOM   2055  R3  CHO   317      55.817  52.567  29.917  1.00  0.00            
ATOM   2056  R4  CHO   317      57.967  51.167  31.317  1.00  0.00            
ATOM   2057  R5  CHO   317      55.867  50.767  31.467  1.00  0.00            
ATOM   2058  C1  CHO   317      56.717  51.567  35.117  1.00  0.00           C
ATOM   2059  C2  CHO   317      58.267  53.717  37.717  1.00  0.00           C
ATOM   2060  ROH CHO   318      95.967 158.717  55.867  1.00  0.00            
ATOM   2061  R1  CHO   318      94.217 158.617  53.667  1.00  0.00            
ATOM   2062  R2  CHO   318      94.517 156.767  51.617  1.00  0.00            
ATOM   2063  R3  CHO   318      91.967 156.117  52.217  1.00  0.00            
ATOM   2064  R4  CHO   318      92.217 155.567  49.317  1.00  0.00            
ATOM   2065  R5  CHO   318      90.717 156.817  50.267  1.00  0.00            
ATOM   2066  C1  CHO   318      88.467 154.267  48.567  1.00  0.00           C
ATOM   2067  C2  CHO   318      84.717 153.317  49.017  1.00  0.00           C
ATOM   2068  ROH CHO   319      84.467 121.967  25.717  1.00  0.00            
ATOM   2069  R1  CHO   319      82.967 122.967  27.917  1.00  0.00            
ATOM   2070  R2  CHO   319      81.417 121.367  29.567  1.00  0.00            
ATOM   2071  R3  CHO   319      82.917 122.467  31.517  1.00  0.00            
ATOM   2072  R4  CHO   319      80.567 121.367  32.917  1.00  0.00            
ATOM   2073  R5  CHO   319      81.367 123.417  33.017  1.00  0.00            
ATOM   2074  C1  CHO   319      81.517 122.417  36.717  1.00  0.00           C
ATOM   2075  C2  CHO   319      79.867 119.067  37.067  1.00  0.00           C
ATOM   2076  ROH CHO   320     109.467 140.467  27.517  1.00  0.00            
ATOM   2077  R1  CHO   320     110.017 141.417  30.117  1.00  0.00            
ATOM   2078  R2  CHO   320     108.217 141.117  32.217  1.00  0.00            
ATOM   2079  R3  CHO   320     110.367 139.967  33.417  1.00  0.00            
ATOM   2080  R4  CHO   320     108.817 141.167  35.617  1.00  0.00            
ATOM   2081  R5  CHO   320     110.917 141.517  35.167  1.00  0.00            
ATOM   2082  C1  CHO   320     111.167 140.167  38.767  1.00  0.00           C
ATOM   2083  C2  CHO   320     112.767 142.017  41.567  1.00  0.00           C
ATOM   2084  ROH CHO   321     173.917 121.017  23.717  1.00  0.00            
ATOM   2085  R1  CHO   321     175.817 122.767  24.917  1.00  0.00            
ATOM   2086  R2  CHO   321     175.167 124.517  26.917  1.00  0.00            
ATOM   2087  R3  CHO   321     177.167 123.267  28.267  1.00  0.00            
ATOM   2088  R4  CHO   321     176.917 125.867  29.567  1.00  0.00            
ATOM   2089  R5  CHO   321     178.767 125.017  28.717  1.00  0.00            
ATOM   2090  C1  CHO   321     179.867 125.517  32.367  1.00  0.00           C
ATOM   2091  C2  CHO   321     180.417 128.917  33.517  1.00  0.00           C
ATOM   2092  ROH CHO   322     133.767 115.467  25.317  1.00  0.00            
ATOM   2093  R1  CHO   322     135.967 115.917  27.117  1.00  0.00            
ATOM   2094  R2  CHO   322     135.717 117.517  29.367  1.00  0.00            
ATOM   2095  R3  CHO   322     136.667 115.267  30.617  1.00  0.00            
ATOM   2096  R4  CHO   322     137.517 117.517  32.317  1.00  0.00            
ATOM   2097  R5  CHO   322     138.817 115.967  31.467  1.00  0.00            
ATOM   2098  C1  CHO   322     139.467 115.467  35.217  1.00  0.00           C
ATOM   2099  C2  CHO   322     139.217 116.867  38.517  1.00  0.00           C
ATOM   2100  ROH CHO   323     128.967 144.567  28.167  1.00  0.00            
ATOM   2101  R1  CHO   323     130.817 144.817  30.267  1.00  0.00            
ATOM   2102  R2  CHO   323     131.117 147.217  31.667  1.00  0.00            
ATOM   2103  R3  CHO   323     130.667 145.617  33.817  1.00  0.00            
ATOM   2104  R4  CHO   323     131.917 148.067  34.917  1.00  0.00            
ATOM   2105  R5  CHO   323     132.517 146.017  35.267  1.00  0.00            
ATOM   2106  C1  CHO   323     131.917 147.067  38.867  1.00  0.00           C
ATOM   2107  C2  CHO   323     130.617 148.517  42.567  1.00  0.00           C
ATOM   2108  ROH CHO   324      87.317 108.917  24.317  1.00  0.00            
ATOM   2109  R1  CHO   324      86.717 107.867  26.917  1.00  0.00            
ATOM   2110  R2  CHO   324      88.667 107.617  28.817  1.00  0.00            
ATOM   2111  R3  CHO   324      86.967 109.067  30.317  1.00  0.00            
ATOM   2112  R4  CHO   324      87.917 107.067  32.167  1.00  0.00            
ATOM   2113  R5  CHO   324      85.867 107.517  31.717  1.00  0.00            
ATOM   2114  C1  CHO   324      85.867 108.117  35.467  1.00  0.00           C
ATOM   2115  C2  CHO   324      85.067 106.667  38.717  1.00  0.00           C
ATOM   2116  ROH CHO   325     111.867 120.617  29.917  1.00  0.00            
ATOM   2117  R1  CHO   325     111.467 121.367  32.617  1.00  0.00            
ATOM   2118  R2  CHO   325     110.017 119.817  34.417  1.00  0.00            
ATOM   2119  R3  CHO   325     112.267 119.967  35.917  1.00  0.00            
ATOM   2120  R4  CHO   325     110.067 119.767  37.867  1.00  0.00            
ATOM   2121  R5  CHO   325     111.667 121.267  37.817  1.00  0.00            
ATOM   2122  C1  CHO   325     112.267 119.817  41.267  1.00  0.00           C
ATOM   2123  C2  CHO   325     108.367 120.317  43.067  1.00  0.00           C
ATOM   2124  ROH CHO   326     186.717  78.167  50.967  1.00  0.00            
ATOM   2125  R1  CHO   326     187.217  79.317  48.417  1.00  0.00            
ATOM   2126  R2  CHO   326     185.317  79.367  46.417  1.00  0.00            
ATOM   2127  R3  CHO   326     185.817  82.017  46.417  1.00  0.00            
ATOM   2128  R4  CHO   326     185.117  81.417  43.667  1.00  0.00            
ATOM   2129  R5  CHO   326     186.917  82.417  44.317  1.00  0.00            
ATOM   2130  C1  CHO   326     185.467  85.117  42.017  1.00  0.00           C
ATOM   2131  C2  CHO   326     184.017  87.617  39.567  1.00  0.00           C
ATOM   2132  ROH CHO   327     221.967 101.267  25.417  1.00  0.00            
ATOM   2133  R1  CHO   327     222.217 101.067  28.217  1.00  0.00            
ATOM   2134  R2  CHO   327     221.217 102.967  29.967  1.00  0.00            
ATOM   2135  R3  CHO   327     220.017 100.767  31.117  1.00  0.00            
ATOM   2136  R4  CHO   327     220.417 102.667  33.317  1.00  0.00            
ATOM   2137  R5  CHO   327     221.067 100.617  33.267  1.00  0.00            
ATOM   2138  C1  CHO   327     218.817 100.467  36.367  1.00  0.00           C
ATOM   2139  C2  CHO   327     220.117  99.667  40.617  1.00  0.00           C
ATOM   2140  ROH CHO   328      22.417  50.767  23.617  1.00  0.00            
ATOM   2141  R1  CHO   328      21.617  49.567  26.017  1.00  0.00            
ATOM   2142  R2  CHO   328      23.417  48.217  27.667  1.00  0.00            
ATOM   2143  R3  CHO   328      22.467  49.917  29.567  1.00  0.00            
ATOM   2144  R4  CHO   328      23.917  47.867  31.067  1.00  0.00            
ATOM   2145  R5  CHO   328      21.867  48.517  31.417  1.00  0.00            
ATOM   2146  C1  CHO   328      23.367  49.267  34.817  1.00  0.00           C
ATOM   2147  C2  CHO   328      27.517  49.317  37.567  1.00  0.00           C
ATOM   2148  ROH CHO   329      19.867 190.267  47.217  1.00  0.00            
ATOM   2149  R1  CHO   329      21.017 192.317  45.617  1.00  0.00            
ATOM   2150  R2  CHO   329      22.917 191.817  43.667  1.00  0.00            
ATOM   2151  R3  CHO   329      21.167 193.167  42.067  1.00  0.00            
ATOM   2152  R4  CHO   329      23.517 192.767  40.417  1.00  0.00            
ATOM   2153  R5  CHO   329      22.517 194.667  40.817  1.00  0.00            
ATOM   2154  C1  CHO   329      22.217 194.567  37.017  1.00  0.00           C
ATOM   2155  C2  CHO   329      23.167 195.817  32.917  1.00  0.00           C
ATOM   2156  ROH CHO   330     171.967 152.767  18.617  1.00  0.00            
ATOM   2157  R1  CHO   330     173.167 152.267  21.167  1.00  0.00            
ATOM   2158  R2  CHO   330     173.217 154.117  23.167  1.00  0.00            
ATOM   2159  R3  CHO   330     172.067 152.117  24.617  1.00  0.00            
ATOM   2160  R4  CHO   330     172.917 154.067  26.617  1.00  0.00            
ATOM   2161  R5  CHO   330     173.417 151.967  26.567  1.00  0.00            
ATOM   2162  C1  CHO   330     171.667 152.167  29.967  1.00  0.00           C
ATOM   2163  C2  CHO   330     172.917 153.867  33.667  1.00  0.00           C
ATOM   2164  ROH CHO   331     165.167 123.567  52.117  1.00  0.00            
ATOM   2165  R1  CHO   331     164.017 122.717  49.667  1.00  0.00            
ATOM   2166  R2  CHO   331     164.017 124.317  47.417  1.00  0.00            
ATOM   2167  R3  CHO   331     165.217 122.167  46.267  1.00  0.00            
ATOM   2168  R4  CHO   331     163.767 123.517  44.067  1.00  0.00            
ATOM   2169  R5  CHO   331     163.617 121.417  44.617  1.00  0.00            
ATOM   2170  C1  CHO   331     164.817 121.017  41.017  1.00  0.00           C
ATOM   2171  C2  CHO   331     163.717 118.817  38.717  1.00  0.00           C
ATOM   2172  ROH CHO   332     178.417 162.567  18.317  1.00  0.00            
ATOM   2173  R1  CHO   332     178.617 161.467  20.967  1.00  0.00            
ATOM   2174  R2  CHO   332     180.517 162.267  22.767  1.00  0.00            
ATOM   2175  R3  CHO   332     178.367 162.767  24.367  1.00  0.00            
ATOM   2176  R4  CHO   332     180.617 162.517  26.217  1.00  0.00            
ATOM   2177  R5  CHO   332     178.767 161.417  26.317  1.00  0.00            
ATOM   2178  C1  CHO   332     178.667 163.117  29.717  1.00  0.00           C
ATOM   2179  C2  CHO   332     177.417 163.917  33.167  1.00  0.00           C
ATOM   2180  ROH CHO   333     210.367 157.867  19.667  1.00  0.00            
ATOM   2181  R1  CHO   333     211.467 158.517  22.167  1.00  0.00            
ATOM   2182  R2  CHO   333     210.117 159.967  24.117  1.00  0.00            
ATOM   2183  R3  CHO   333     210.717 157.867  25.667  1.00  0.00            
ATOM   2184  R4  CHO   333     210.167 160.017  27.567  1.00  0.00            
ATOM   2185  R5  CHO   333     211.967 158.817  27.517  1.00  0.00            
ATOM   2186  C1  CHO   333     210.767 158.067  31.067  1.00  0.00           C
ATOM   2187  C2  CHO   333     212.467 158.317  35.417  1.00  0.00           C
ATOM   2188  ROH CHO   334      59.917 221.267  34.317  1.00  0.00            
ATOM   2189  R1  CHO   334      62.167 220.167  33.017  1.00  0.00            
ATOM   2190  R2  CHO   334      63.467 221.467  30.967  1.00  0.00            
ATOM   2191  R3  CHO   334      65.667 221.017  32.567  1.00  0.00            
ATOM   2192  R4  CHO   334      66.767 222.067  30.017  1.00  0.00            
ATOM   2193  R5  CHO   334      67.317 220.217  31.067  1.00  0.00            
ATOM   2194  C1  CHO   334      70.717 222.017  30.967  1.00  0.00           C
ATOM   2195  C2  CHO   334      72.967 219.267  31.667  1.00  0.00           C
ATOM   2196  ROH CHO   335     156.717  94.267  54.567  1.00  0.00            
ATOM   2197  R1  CHO   335     158.667  93.717  52.617  1.00  0.00            
ATOM   2198  R2  CHO   335     158.017  92.867  50.067  1.00  0.00            
ATOM   2199  R3  CHO   335     159.567  94.967  49.317  1.00  0.00            
ATOM   2200  R4  CHO   335     159.167  93.367  46.867  1.00  0.00            
ATOM   2201  R5  CHO   335     161.067  94.017  47.717  1.00  0.00            
ATOM   2202  C1  CHO   335     161.317  95.667  44.317  1.00  0.00           C
ATOM   2203  C2  CHO   335     164.717  97.267  42.767  1.00  0.00           C
ATOM   2204  ROH CHO   336       5.617  58.267  55.467  1.00  0.00            
ATOM   2205  R1  CHO   336       6.767  58.267  52.867  1.00  0.00            
ATOM   2206  R2  CHO   336       5.217  57.967  50.567  1.00  0.00            
ATOM   2207  R3  CHO   336       6.467  60.267  49.817  1.00  0.00            
ATOM   2208  R4  CHO   336       5.517  59.117  47.317  1.00  0.00            
ATOM   2209  R5  CHO   336       7.567  59.717  47.767  1.00  0.00            
ATOM   2210  C1  CHO   336       6.867  61.917  44.717  1.00  0.00           C
ATOM   2211  C2  CHO   336       6.067  61.967  40.817  1.00  0.00           C
ATOM   2212  ROH CHO   337      59.617 209.967  14.967  1.00  0.00            
ATOM   2213  R1  CHO   337      58.967 211.967  16.867  1.00  0.00            
ATOM   2214  R2  CHO   337      56.917 211.717  18.667  1.00  0.00            
ATOM   2215  R3  CHO   337      58.867 212.217  20.467  1.00  0.00            
ATOM   2216  R4  CHO   337      56.367 212.617  21.967  1.00  0.00            
ATOM   2217  R5  CHO   337      58.017 214.017  21.817  1.00  0.00            
ATOM   2218  C1  CHO   337      57.917 213.617  25.567  1.00  0.00           C
ATOM   2219  C2  CHO   337      56.767 214.017  28.617  1.00  0.00           C
ATOM   2220  ROH CHO   338     192.417 213.867  49.117  1.00  0.00            
ATOM   2221  R1  CHO   338     191.717 214.717  46.517  1.00  0.00            
ATOM   2222  R2  CHO   338     193.567 215.567  44.617  1.00  0.00            
ATOM   2223  R3  CHO   338     192.417 213.667  43.067  1.00  0.00            
ATOM   2224  R4  CHO   338     193.567 215.567  41.167  1.00  0.00            
ATOM   2225  R5  CHO   338     191.517 214.867  41.217  1.00  0.00            
ATOM   2226  C1  CHO   338     192.517 213.717  37.717  1.00  0.00           C
ATOM   2227  C2  CHO   338     192.517 210.717  34.467  1.00  0.00           C
ATOM   2228  ROH CHO   339      47.567 114.567  57.167  1.00  0.00            
ATOM   2229  R1  CHO   339      46.067 114.117  54.817  1.00  0.00            
ATOM   2230  R2  CHO   339      46.667 115.417  52.417  1.00  0.00            
ATOM   2231  R3  CHO   339      46.767 112.867  51.467  1.00  0.00            
ATOM   2232  R4  CHO   339      46.267 114.517  49.117  1.00  0.00            
ATOM   2233  R5  CHO   339      45.117 112.817  49.767  1.00  0.00            
ATOM   2234  C1  CHO   339      46.117 111.667  46.267  1.00  0.00           C
ATOM   2235  C2  CHO   339      49.167 113.767  45.067  1.00  0.00           C
ATOM   2236  ROH CHO   340      99.467 170.567  53.067  1.00  0.00            
ATOM   2237  R1  CHO   340     100.717 169.017  51.067  1.00  0.00            
ATOM   2238  R2  CHO   340     100.217 166.317  50.717  1.00  0.00            
ATOM   2239  R3  CHO   340      99.667 167.117  48.167  1.00  0.00            
ATOM   2240  R4  CHO   340     100.467 164.317  47.967  1.00  0.00            
ATOM   2241  R5  CHO   340     101.317 165.967  46.817  1.00  0.00            
ATOM   2242  C1  CHO   340     100.117 163.817  43.917  1.00  0.00           C
ATOM   2243  C2  CHO   340     100.167 161.117  41.967  1.00  0.00           C
ATOM   2244  ROH CHO   341     105.817  70.917  47.967  1.00  0.00            
ATOM   2245  R1  CHO   341     105.967  72.467  45.617  1.00  0.00            
ATOM   2246  R2  CHO   341     108.167  74.067  44.967  1.00  0.00            
ATOM   2247  R3  CHO   341     108.117  72.667  42.667  1.00  0.00            
ATOM   2248  R4  CHO   341     109.067  75.317  41.917  1.00  0.00            
ATOM   2249  R5  CHO   341     107.367  74.267  41.017  1.00  0.00            
ATOM   2250  C1  CHO   341     109.517  74.717  37.917  1.00  0.00           C
ATOM   2251  C2  CHO   341     108.217  75.067  34.617  1.00  0.00           C
ATOM   2252  ROH CHO   342     190.817 110.367  55.467  1.00  0.00            
ATOM   2253  R1  CHO   342     192.067 110.017  52.917  1.00  0.00            
ATOM   2254  R2  CHO   342     191.167 108.217  51.017  1.00  0.00            
ATOM   2255  R3  CHO   342     191.167 110.417  49.417  1.00  0.00            
ATOM   2256  R4  CHO   342     192.067 108.267  47.717  1.00  0.00            
ATOM   2257  R5  CHO   342     193.067 110.167  48.017  1.00  0.00            
ATOM   2258  C1  CHO   342     192.567 110.367  44.267  1.00  0.00           C
ATOM   2259  C2  CHO   342     195.617 111.117  41.217  1.00  0.00           C
ATOM   2260  ROH CHO   343     134.367 103.317  23.467  1.00  0.00            
ATOM   2261  R1  CHO   343     135.217 102.417  26.017  1.00  0.00            
ATOM   2262  R2  CHO   343     137.867 101.717  26.517  1.00  0.00            
ATOM   2263  R3  CHO   343     137.617 103.517  28.517  1.00  0.00            
ATOM   2264  R4  CHO   343     139.417 101.517  29.617  1.00  0.00            
ATOM   2265  R5  CHO   343     137.567 102.217  30.517  1.00  0.00            
ATOM   2266  C1  CHO   343     140.067 103.067  33.267  1.00  0.00           C
ATOM   2267  C2  CHO   343     142.617 100.917  33.917  1.00  0.00           C
ATOM   2268  ROH CHO   344      96.617 123.067  62.467  1.00  0.00            
ATOM   2269  R1  CHO   344      97.217 123.217  59.717  1.00  0.00            
ATOM   2270  R2  CHO   344      95.317 123.067  57.767  1.00  0.00            
ATOM   2271  R3  CHO   344      96.317 125.467  56.967  1.00  0.00            
ATOM   2272  R4  CHO   344      95.367 124.217  54.467  1.00  0.00            
ATOM   2273  R5  CHO   344      97.367 124.967  54.867  1.00  0.00            
ATOM   2274  C1  CHO   344      96.367 127.117  51.867  1.00  0.00           C
ATOM   2275  C2  CHO   344      93.417 129.317  49.617  1.00  0.00           C
ATOM   2276  ROH CHO   345      47.167  67.167  31.017  1.00  0.00            
ATOM   2277  R1  CHO   345      48.317  67.067  33.617  1.00  0.00            
ATOM   2278  R2  CHO   345      48.067  69.117  35.417  1.00  0.00            
ATOM   2279  R3  CHO   345      47.117  67.167  37.017  1.00  0.00            
ATOM   2280  R4  CHO   345      48.717  68.867  38.817  1.00  0.00            
ATOM   2281  R5  CHO   345      48.917  66.667  38.517  1.00  0.00            
ATOM   2282  C1  CHO   345      48.217  66.867  42.267  1.00  0.00           C
ATOM   2283  C2  CHO   345      50.517  67.717  45.217  1.00  0.00           C
ATOM   2284  ROH CHO   346      68.067 103.967  56.867  1.00  0.00            
ATOM   2285  R1  CHO   346      66.867 104.067  54.317  1.00  0.00            
ATOM   2286  R2  CHO   346      67.667 105.767  52.317  1.00  0.00            
ATOM   2287  R3  CHO   346      67.917 103.517  50.867  1.00  0.00            
ATOM   2288  R4  CHO   346      68.667 105.617  49.017  1.00  0.00            
ATOM   2289  R5  CHO   346      67.167 104.117  48.667  1.00  0.00            
ATOM   2290  C1  CHO   346      69.467 103.417  45.717  1.00  0.00           C
ATOM   2291  C2  CHO   346      72.667 103.517  43.217  1.00  0.00           C
ATOM   2292  ROH CHO   347     127.467 134.417  28.917  1.00  0.00            
ATOM   2293  R1  CHO   347     127.617 135.217  31.617  1.00  0.00            
ATOM   2294  R2  CHO   347     128.567 133.517  33.617  1.00  0.00            
ATOM   2295  R3  CHO   347     130.217 135.617  34.117  1.00  0.00            
ATOM   2296  R4  CHO   347     130.267 134.017  36.567  1.00  0.00            
ATOM   2297  R5  CHO   347     129.817 136.167  36.417  1.00  0.00            
ATOM   2298  C1  CHO   347     132.817 136.267  38.767  1.00  0.00           C
ATOM   2299  C2  CHO   347     136.167 137.867  40.917  1.00  0.00           C
ATOM   2300  ROH CHO   348      76.167 143.167  60.617  1.00  0.00            
ATOM   2301  R1  CHO   348      78.367 142.517  58.967  1.00  0.00            
ATOM   2302  R2  CHO   348      78.117 141.017  56.667  1.00  0.00            
ATOM   2303  R3  CHO   348      79.417 143.167  55.567  1.00  0.00            
ATOM   2304  R4  CHO   348      79.917 140.967  53.667  1.00  0.00            
ATOM   2305  R5  CHO   348      81.417 142.217  54.617  1.00  0.00            
ATOM   2306  C1  CHO   348      82.217 142.917  50.967  1.00  0.00           C
ATOM   2307  C2  CHO   348      80.917 142.467  47.617  1.00  0.00           C
ATOM   2308  ROH CHO   349       5.117 109.417  60.017  1.00  0.00            
ATOM   2309  R1  CHO   349       5.517 110.217  57.317  1.00  0.00            
ATOM   2310  R2  CHO   349       8.017 110.717  56.267  1.00  0.00            
ATOM   2311  R3  CHO   349       7.317 108.867  54.417  1.00  0.00            
ATOM   2312  R4  CHO   349       9.017 110.767  52.967  1.00  0.00            
ATOM   2313  R5  CHO   349       6.967 110.117  52.417  1.00  0.00            
ATOM   2314  C1  CHO   349       8.867 109.067  49.267  1.00  0.00           C
ATOM   2315  C2  CHO   349       7.567 110.117  46.467  1.00  0.00           C
ATOM   2316  ROH CHO   350     204.467 136.167  53.917  1.00  0.00            
ATOM   2317  R1  CHO   350     203.967 136.817  51.167  1.00  0.00            
ATOM   2318  R2  CHO   350     205.717 136.067  49.167  1.00  0.00            
ATOM   2319  R3  CHO   350     203.467 134.967  48.067  1.00  0.00            
ATOM   2320  R4  CHO   350     205.067 135.667  45.767  1.00  0.00            
ATOM   2321  R5  CHO   350     203.017 136.267  46.117  1.00  0.00            
ATOM   2322  C1  CHO   350     202.617 134.467  42.817  1.00  0.00           C
ATOM   2323  C2  CHO   350     202.267 134.367  38.317  1.00  0.00           C
ATOM   2324  ROH CHO   351     194.617 101.967  25.217  1.00  0.00            
ATOM   2325  R1  CHO   351     196.117 102.517  27.567  1.00  0.00            
ATOM   2326  R2  CHO   351     195.317 104.317  29.467  1.00  0.00            
ATOM   2327  R3  CHO   351     195.667 102.217  31.117  1.00  0.00            
ATOM   2328  R4  CHO   351     196.267 104.517  32.767  1.00  0.00            
ATOM   2329  R5  CHO   351     197.517 102.767  32.517  1.00  0.00            
ATOM   2330  C1  CHO   351     197.117 102.667  36.267  1.00  0.00           C
ATOM   2331  C2  CHO   351     196.417 102.467  40.767  1.00  0.00           C
ATOM   2332  ROH CHO   352     120.217 139.717  28.117  1.00  0.00            
ATOM   2333  R1  CHO   352     119.517 141.267  30.417  1.00  0.00            
ATOM   2334  R2  CHO   352     119.817 140.317  33.017  1.00  0.00            
ATOM   2335  R3  CHO   352     121.267 142.617  33.317  1.00  0.00            
ATOM   2336  R4  CHO   352     120.767 141.667  36.017  1.00  0.00            
ATOM   2337  R5  CHO   352     120.317 143.667  35.267  1.00  0.00            
ATOM   2338  C1  CHO   352     122.617 144.617  38.117  1.00  0.00           C
ATOM   2339  C2  CHO   352     122.317 145.067  41.367  1.00  0.00           C
ATOM   2340  ROH CHO   353     200.617 113.817  56.767  1.00  0.00            
ATOM   2341  R1  CHO   353     201.117 112.517  54.317  1.00  0.00            
ATOM   2342  R2  CHO   353     200.367 113.567  51.867  1.00  0.00            
ATOM   2343  R3  CHO   353     202.967 113.167  51.267  1.00  0.00            
ATOM   2344  R4  CHO   353     201.717 113.917  48.717  1.00  0.00            
ATOM   2345  R5  CHO   353     202.967 112.167  49.117  1.00  0.00            
ATOM   2346  C1  CHO   353     205.017 113.717  46.317  1.00  0.00           C
ATOM   2347  C2  CHO   353     204.117 116.367  42.517  1.00  0.00           C
ATOM   2348  ROH CHO   354      -3.333 217.367  26.317  1.00  0.00            
ATOM   2349  R1  CHO   354      -0.583 217.617  27.067  1.00  0.00            
ATOM   2350  R2  CHO   354       1.367 218.367  25.317  1.00  0.00            
ATOM   2351  R3  CHO   354       1.917 220.267  27.167  1.00  0.00            
ATOM   2352  R4  CHO   354       4.517 219.117  26.517  1.00  0.00            
ATOM   2353  R5  CHO   354       3.667 219.317  28.467  1.00  0.00            
ATOM   2354  C1  CHO   354       6.867 221.367  28.967  1.00  0.00           C
ATOM   2355  C2  CHO   354       8.867 221.967  32.867  1.00  0.00           C
ATOM   2356  ROH CHO   355     209.017 178.717  20.067  1.00  0.00            
ATOM   2357  R1  CHO   355     209.517 179.417  22.767  1.00  0.00            
ATOM   2358  R2  CHO   355     211.717 178.517  24.167  1.00  0.00            
ATOM   2359  R3  CHO   355     212.117 181.167  24.617  1.00  0.00            
ATOM   2360  R4  CHO   355     213.367 179.817  26.917  1.00  0.00            
ATOM   2361  R5  CHO   355     211.867 181.367  27.017  1.00  0.00            
ATOM   2362  C1  CHO   355     214.717 183.067  28.967  1.00  0.00           C
ATOM   2363  C2  CHO   355     215.517 184.517  32.017  1.00  0.00           C
ATOM   2364  ROH CHO   356     135.867 196.817  38.967  1.00  0.00            
ATOM   2365  R1  CHO   356     136.267 196.467  36.217  1.00  0.00            
ATOM   2366  R2  CHO   356     134.267 195.567  34.517  1.00  0.00            
ATOM   2367  R3  CHO   356     134.917 197.817  33.117  1.00  0.00            
ATOM   2368  R4  CHO   356     133.667 196.017  31.167  1.00  0.00            
ATOM   2369  R5  CHO   356     135.617 197.017  30.967  1.00  0.00            
ATOM   2370  C1  CHO   356     133.867 198.417  27.867  1.00  0.00           C
ATOM   2371  C2  CHO   356     132.417 199.167  25.017  1.00  0.00           C
ATOM   2372  ROH CHO   357     200.067  41.267  20.167  1.00  0.00            
ATOM   2373  R1  CHO   357     201.017  42.367  22.617  1.00  0.00            
ATOM   2374  R2  CHO   357     199.417  44.017  24.167  1.00  0.00            
ATOM   2375  R3  CHO   357     200.067  42.167  26.117  1.00  0.00            
ATOM   2376  R4  CHO   357     198.517  44.217  27.517  1.00  0.00            
ATOM   2377  R5  CHO   357     200.467  43.517  28.067  1.00  0.00            
ATOM   2378  C1  CHO   357     198.567  42.667  31.267  1.00  0.00           C
ATOM   2379  C2  CHO   357     196.417  43.317  35.367  1.00  0.00           C
ATOM   2380  ROH CHO   358      41.467   9.467  48.467  1.00  0.00            
ATOM   2381  R1  CHO   358      42.167   8.467  45.917  1.00  0.00            
ATOM   2382  R2  CHO   358      40.367   7.267  44.217  1.00  0.00            
ATOM   2383  R3  CHO   358      41.317   9.117  42.467  1.00  0.00            
ATOM   2384  R4  CHO   358      39.567   7.417  40.867  1.00  0.00            
ATOM   2385  R5  CHO   358      41.617   7.917  40.417  1.00  0.00            
ATOM   2386  C1  CHO   358      39.967   9.267  37.267  1.00  0.00           C
ATOM   2387  C2  CHO   358      40.967   8.917  33.117  1.00  0.00           C
ATOM   2388  ROH CHO   359      62.667  33.017  23.917  1.00  0.00            
ATOM   2389  R1  CHO   359      62.867  32.817  26.717  1.00  0.00            
ATOM   2390  R2  CHO   359      65.117  31.917  28.017  1.00  0.00            
ATOM   2391  R3  CHO   359      64.967  34.217  29.367  1.00  0.00            
ATOM   2392  R4  CHO   359      66.467  32.467  31.117  1.00  0.00            
ATOM   2393  R5  CHO   359      64.717  33.617  31.617  1.00  0.00            
ATOM   2394  C1  CHO   359      67.167  35.017  34.217  1.00  0.00           C
ATOM   2395  C2  CHO   359      67.817  34.167  37.667  1.00  0.00           C
ATOM   2396  ROH CHO   360     203.017 143.917  22.517  1.00  0.00            
ATOM   2397  R1  CHO   360     203.467 144.267  25.267  1.00  0.00            
ATOM   2398  R2  CHO   360     204.267 146.667  26.367  1.00  0.00            
ATOM   2399  R3  CHO   360     202.067 146.317  27.967  1.00  0.00            
ATOM   2400  R4  CHO   360     204.167 147.217  29.767  1.00  0.00            
ATOM   2401  R5  CHO   360     202.967 145.417  30.017  1.00  0.00            
ATOM   2402  C1  CHO   360     202.067 147.217  33.267  1.00  0.00           C
ATOM   2403  C2  CHO   360     202.467 149.217  36.617  1.00  0.00           C
ATOM   2404  ROH CHO   361      13.717 182.717  17.417  1.00  0.00            
ATOM   2405  R1  CHO   361      13.267 180.467  19.067  1.00  0.00            
ATOM   2406  R2  CHO   361      14.717 180.017  21.367  1.00  0.00            
ATOM   2407  R3  CHO   361      12.217 179.917  22.517  1.00  0.00            
ATOM   2408  R4  CHO   361      13.967 178.417  24.367  1.00  0.00            
ATOM   2409  R5  CHO   361      12.117 177.717  23.417  1.00  0.00            
ATOM   2410  C1  CHO   361      11.167 177.367  27.117  1.00  0.00           C
ATOM   2411  C2  CHO   361       7.617 175.467  26.867  1.00  0.00           C
ATOM   2412  ROH CHO   362      71.467 136.317  26.867  1.00  0.00            
ATOM   2413  R1  CHO   362      70.717 137.817  29.117  1.00  0.00            
ATOM   2414  R2  CHO   362      68.467 137.267  30.617  1.00  0.00            
ATOM   2415  R3  CHO   362      70.217 137.167  32.667  1.00  0.00            
ATOM   2416  R4  CHO   362      67.667 137.917  33.917  1.00  0.00            
ATOM   2417  R5  CHO   362      69.567 138.967  34.117  1.00  0.00            
ATOM   2418  C1  CHO   362      68.917 138.217  37.767  1.00  0.00           C
ATOM   2419  C2  CHO   362      68.917 139.067  42.267  1.00  0.00           C
ATOM   2420  ROH CHO   363     203.917  35.567  51.017  1.00  0.00            
ATOM   2421  R1  CHO   363     205.217  34.667  48.617  1.00  0.00            
ATOM   2422  R2  CHO   363     203.767  33.667  46.467  1.00  0.00            
ATOM   2423  R3  CHO   363     205.117  35.617  45.117  1.00  0.00            
ATOM   2424  R4  CHO   363     203.817  33.967  43.067  1.00  0.00            
ATOM   2425  R5  CHO   363     205.967  34.467  43.167  1.00  0.00            
ATOM   2426  C1  CHO   363     205.167  35.967  39.767  1.00  0.00           C
ATOM   2427  C2  CHO   363     201.967  35.767  37.267  1.00  0.00           C
ATOM   2428  ROH CHO   364     122.617 168.367  26.517  1.00  0.00            
ATOM   2429  R1  CHO   364     123.467 168.317  29.217  1.00  0.00            
ATOM   2430  R2  CHO   364     121.667 168.567  31.317  1.00  0.00            
ATOM   2431  R3  CHO   364     122.817 166.267  32.167  1.00  0.00            
ATOM   2432  R4  CHO   364     121.417 167.217  34.517  1.00  0.00            
ATOM   2433  R5  CHO   364     123.517 166.717  34.367  1.00  0.00            
ATOM   2434  C1  CHO   364     122.417 164.317  37.167  1.00  0.00           C
ATOM   2435  C2  CHO   364     125.417 166.767  39.417  1.00  0.00           C
ATOM   2436  ROH CHO   365     120.567  19.817  40.717  1.00  0.00            
ATOM   2437  R1  CHO   365     119.617  18.467  38.417  1.00  0.00            
ATOM   2438  R2  CHO   365     118.367  19.767  36.317  1.00  0.00            
ATOM   2439  R3  CHO   365     120.267  18.517  34.867  1.00  0.00            
ATOM   2440  R4  CHO   365     117.967  18.667  33.067  1.00  0.00            
ATOM   2441  R5  CHO   365     119.117  16.867  33.567  1.00  0.00            
ATOM   2442  C1  CHO   365     119.517  16.867  29.817  1.00  0.00           C
ATOM   2443  C2  CHO   365     119.717  13.817  26.717  1.00  0.00           C
ATOM   2444  ROH CHO   366      40.067  53.367  51.967  1.00  0.00            
ATOM   2445  R1  CHO   366      41.317  55.517  50.567  1.00  0.00            
ATOM   2446  R2  CHO   366      43.817  55.267  49.417  1.00  0.00            
ATOM   2447  R3  CHO   366      42.517  56.167  47.217  1.00  0.00            
ATOM   2448  R4  CHO   366      45.317  56.917  46.817  1.00  0.00            
ATOM   2449  R5  CHO   366      43.567  58.267  46.717  1.00  0.00            
ATOM   2450  C1  CHO   366      44.967  58.767  43.217  1.00  0.00           C
ATOM   2451  C2  CHO   366      43.217  59.867  40.317  1.00  0.00           C
ATOM   2452  ROH CHO   367     221.217 217.517  43.867  1.00  0.00            
ATOM   2453  R1  CHO   367     221.417 218.567  41.267  1.00  0.00            
ATOM   2454  R2  CHO   367     220.667 217.167  39.017  1.00  0.00            
ATOM   2455  R3  CHO   367     219.167 219.417  38.517  1.00  0.00            
ATOM   2456  R4  CHO   367     219.017 217.867  36.017  1.00  0.00            
ATOM   2457  R5  CHO   367     219.617 219.917  36.217  1.00  0.00            
ATOM   2458  C1  CHO   367     216.667 220.367  33.867  1.00  0.00           C
ATOM   2459  C2  CHO   367     217.117 221.017  30.467  1.00  0.00           C
ATOM   2460  ROH CHO   368     212.167 128.967  26.067  1.00  0.00            
ATOM   2461  R1  CHO   368     211.167 129.917  28.567  1.00  0.00            
ATOM   2462  R2  CHO   368     209.917 128.267  30.367  1.00  0.00            
ATOM   2463  R3  CHO   368     211.817 129.217  32.067  1.00  0.00            
ATOM   2464  R4  CHO   368     209.767 128.067  33.817  1.00  0.00            
ATOM   2465  R5  CHO   368     210.567 130.117  33.917  1.00  0.00            
ATOM   2466  C1  CHO   368     211.417 128.917  37.417  1.00  0.00           C
ATOM   2467  C2  CHO   368     210.917 128.567  41.817  1.00  0.00           C
ATOM   2468  ROH CHO   369     164.517  12.967  21.267  1.00  0.00            
ATOM   2469  R1  CHO   369     162.917  14.267  23.167  1.00  0.00            
ATOM   2470  R2  CHO   369     161.517  12.867  25.117  1.00  0.00            
ATOM   2471  R3  CHO   369     162.817  14.567  26.767  1.00  0.00            
ATOM   2472  R4  CHO   369     160.567  13.517  28.367  1.00  0.00            
ATOM   2473  R5  CHO   369     161.067  15.617  28.067  1.00  0.00            
ATOM   2474  C1  CHO   369     161.267  15.467  31.867  1.00  0.00           C
ATOM   2475  C2  CHO   369     161.117  15.517  35.267  1.00  0.00           C
ATOM   2476  ROH CHO   370     220.767 134.017  23.017  1.00  0.00            
ATOM   2477  R1  CHO   370     220.367 135.467  25.417  1.00  0.00            
ATOM   2478  R2  CHO   370     218.067 135.267  26.917  1.00  0.00            
ATOM   2479  R3  CHO   370     219.767 134.717  28.917  1.00  0.00            
ATOM   2480  R4  CHO   370     217.817 136.467  30.117  1.00  0.00            
ATOM   2481  R5  CHO   370     219.967 136.767  30.167  1.00  0.00            
ATOM   2482  C1  CHO   370     219.267 136.617  33.917  1.00  0.00           C
ATOM   2483  C2  CHO   370     221.567 137.017  37.267  1.00  0.00           C
ATOM   2484  ROH CHO   371      93.667  53.817  44.417  1.00  0.00            
ATOM   2485  R1  CHO   371      92.917  53.117  41.767  1.00  0.00            
ATOM   2486  R2  CHO   371      92.517  55.017  39.817  1.00  0.00            
ATOM   2487  R3  CHO   371      94.317  53.517  38.467  1.00  0.00            
ATOM   2488  R4  CHO   371      92.717  54.817  36.367  1.00  0.00            
ATOM   2489  R5  CHO   371      93.117  52.667  36.567  1.00  0.00            
ATOM   2490  C1  CHO   371      94.567  53.317  33.067  1.00  0.00           C
ATOM   2491  C2  CHO   371      94.067  54.467  29.467  1.00  0.00           C
ATOM   2492  ROH CHO   372     187.517 212.667  15.317  1.00  0.00            
ATOM   2493  R1  CHO   372     187.867 212.667  18.117  1.00  0.00            
ATOM   2494  R2  CHO   372     187.617 214.917  19.717  1.00  0.00            
ATOM   2495  R3  CHO   372     185.867 213.367  21.067  1.00  0.00            
ATOM   2496  R4  CHO   372     187.317 214.867  23.167  1.00  0.00            
ATOM   2497  R5  CHO   372     187.067 212.717  23.017  1.00  0.00            
ATOM   2498  C1  CHO   372     185.517 213.367  26.467  1.00  0.00           C
ATOM   2499  C2  CHO   372     184.317 210.617  29.267  1.00  0.00           C
ATOM   2500  ROH CHO   373     215.617 169.967  49.817  1.00  0.00            
ATOM   2501  R1  CHO   373     215.217 170.867  47.167  1.00  0.00            
ATOM   2502  R2  CHO   373     217.167 172.067  45.667  1.00  0.00            
ATOM   2503  R3  CHO   373     216.617 170.117  43.867  1.00  0.00            
ATOM   2504  R4  CHO   373     218.667 171.717  42.567  1.00  0.00            
ATOM   2505  R5  CHO   373     216.767 171.167  41.767  1.00  0.00            
ATOM   2506  C1  CHO   373     219.067 169.667  39.117  1.00  0.00           C
ATOM   2507  C2  CHO   373     221.667 168.917  34.217  1.00  0.00           C
ATOM   2508  ROH CHO   374     147.117 112.917  51.817  1.00  0.00            
ATOM   2509  R1  CHO   374     146.917 112.567  49.017  1.00  0.00            
ATOM   2510  R2  CHO   374     144.567 112.717  47.617  1.00  0.00            
ATOM   2511  R3  CHO   374     145.867 114.567  46.167  1.00  0.00            
ATOM   2512  R4  CHO   374     144.217 113.167  44.217  1.00  0.00            
ATOM   2513  R5  CHO   374     146.367 113.467  44.117  1.00  0.00            
ATOM   2514  C1  CHO   374     145.267 115.167  40.867  1.00  0.00           C
ATOM   2515  C2  CHO   374     144.317 113.467  37.367  1.00  0.00           C
ATOM   2516  ROH CHO   375      10.667 155.017  54.117  1.00  0.00            
ATOM   2517  R1  CHO   375       9.867 154.567  51.467  1.00  0.00            
ATOM   2518  R2  CHO   375      10.467 156.267  49.367  1.00  0.00            
ATOM   2519  R3  CHO   375      11.467 153.967  48.267  1.00  0.00            
ATOM   2520  R4  CHO   375      11.317 155.917  46.017  1.00  0.00            
ATOM   2521  R5  CHO   375      10.467 153.917  46.067  1.00  0.00            
ATOM   2522  C1  CHO   375      12.717 153.567  43.017  1.00  0.00           C
ATOM   2523  C2  CHO   375      13.867 154.467  39.767  1.00  0.00           C
ATOM   2524  ROH CHO   376      54.017 169.117  43.017  1.00  0.00            
ATOM   2525  R1  CHO   376      56.567 170.317  42.817  1.00  0.00            
ATOM   2526  R2  CHO   376      58.817 169.267  43.967  1.00  0.00            
ATOM   2527  R3  CHO   376      59.817 169.467  41.417  1.00  0.00            
ATOM   2528  R4  CHO   376      62.217 169.167  43.117  1.00  0.00            
ATOM   2529  R5  CHO   376      61.817 170.767  41.667  1.00  0.00            
ATOM   2530  C1  CHO   376      65.067 169.317  40.267  1.00  0.00           C
ATOM   2531  C2  CHO   376      67.767 172.667  40.017  1.00  0.00           C
ATOM   2532  ROH CHO   377     106.067  61.167  43.317  1.00  0.00            
ATOM   2533  R1  CHO   377     106.267  63.217  41.367  1.00  0.00            
ATOM   2534  R2  CHO   377     108.417  63.367  39.617  1.00  0.00            
ATOM   2535  R3  CHO   377     106.467  63.367  37.717  1.00  0.00            
ATOM   2536  R4  CHO   377     108.967  64.067  36.317  1.00  0.00            
ATOM   2537  R5  CHO   377     107.117  65.217  36.317  1.00  0.00            
ATOM   2538  C1  CHO   377     107.417  64.517  32.567  1.00  0.00           C
ATOM   2539  C2  CHO   377     110.217  63.117  29.567  1.00  0.00           C
ATOM   2540  ROH CHO   378      80.317 164.017  40.867  1.00  0.00            
ATOM   2541  R1  CHO   378      80.367 161.667  39.267  1.00  0.00            
ATOM   2542  R2  CHO   378      82.417 159.817  39.417  1.00  0.00            
ATOM   2543  R3  CHO   378      80.417 158.067  39.867  1.00  0.00            
ATOM   2544  R4  CHO   378      82.867 156.517  40.367  1.00  0.00            
ATOM   2545  R5  CHO   378      81.217 155.967  39.017  1.00  0.00            
ATOM   2546  C1  CHO   378      81.217 152.967  41.367  1.00  0.00           C
ATOM   2547  C2  CHO   378      81.417 151.667  45.067  1.00  0.00           C
ATOM   2548  ROH CHO   379      68.667  88.717  55.317  1.00  0.00            
ATOM   2549  R1  CHO   379      70.067  89.317  52.917  1.00  0.00            
ATOM   2550  R2  CHO   379      70.467  87.467  50.917  1.00  0.00            
ATOM   2551  R3  CHO   379      69.317  89.367  49.367  1.00  0.00            
ATOM   2552  R4  CHO   379      70.067  87.267  47.517  1.00  0.00            
ATOM   2553  R5  CHO   379      70.617  89.367  47.367  1.00  0.00            
ATOM   2554  C1  CHO   379      68.767  88.917  44.067  1.00  0.00           C
ATOM   2555  C2  CHO   379      69.017  88.817  40.467  1.00  0.00           C
ATOM   2556  ROH CHO   380      53.667 164.967  55.517  1.00  0.00            
ATOM   2557  R1  CHO   380      52.917 164.617  52.767  1.00  0.00            
ATOM   2558  R2  CHO   380      53.317 166.617  50.867  1.00  0.00            
ATOM   2559  R3  CHO   380      54.617 164.617  49.567  1.00  0.00            
ATOM   2560  R4  CHO   380      53.867 166.567  47.467  1.00  0.00            
ATOM   2561  R5  CHO   380      53.467 164.417  47.467  1.00  0.00            
ATOM   2562  C1  CHO   380      55.417 164.667  44.267  1.00  0.00           C
ATOM   2563  C2  CHO   380      56.817 165.117  40.817  1.00  0.00           C
ATOM   2564  ROH CHO   381     152.367 193.967  46.217  1.00  0.00            
ATOM   2565  R1  CHO   381     152.667 193.617  43.417  1.00  0.00            
ATOM   2566  R2  CHO   381     152.967 191.117  42.317  1.00  0.00            
ATOM   2567  R3  CHO   381     150.867 191.867  40.767  1.00  0.00            
ATOM   2568  R4  CHO   381     152.717 190.567  38.867  1.00  0.00            
ATOM   2569  R5  CHO   381     151.867 192.567  38.717  1.00  0.00            
ATOM   2570  C1  CHO   381     150.567 190.967  35.467  1.00  0.00           C
ATOM   2571  C2  CHO   381     152.217 190.617  32.367  1.00  0.00           C
ATOM   2572  ROH CHO   382     177.667 212.567  45.317  1.00  0.00            
ATOM   2573  R1  CHO   382     177.117 213.467  42.667  1.00  0.00            
ATOM   2574  R2  CHO   382     175.167 215.267  42.067  1.00  0.00            
ATOM   2575  R3  CHO   382     177.167 216.617  40.917  1.00  0.00            
ATOM   2576  R4  CHO   382     174.817 217.467  39.417  1.00  0.00            
ATOM   2577  R5  CHO   382     176.617 216.617  38.567  1.00  0.00            
ATOM   2578  C1  CHO   382     176.517 220.017  36.767  1.00  0.00           C
ATOM   2579  C2  CHO   382     174.917 222.267  33.867  1.00  0.00           C
ATOM   2580  ROH CHO   383     192.067 170.117  17.717  1.00  0.00            
ATOM   2581  R1  CHO   383     191.717 169.367  20.417  1.00  0.00            
ATOM   2582  R2  CHO   383     193.717 168.217  21.917  1.00  0.00            
ATOM   2583  R3  CHO   383     193.167 170.267  23.617  1.00  0.00            
ATOM   2584  R4  CHO   383     193.917 168.017  25.367  1.00  0.00            
ATOM   2585  R5  CHO   383     192.117 169.167  25.467  1.00  0.00            
ATOM   2586  C1  CHO   383     193.567 169.767  28.967  1.00  0.00           C
ATOM   2587  C2  CHO   383     191.767 169.567  32.467  1.00  0.00           C
ATOM   2588  ROH CHO   384     115.417 147.817  59.067  1.00  0.00            
ATOM   2589  R1  CHO   384     113.967 147.467  56.667  1.00  0.00            
ATOM   2590  R2  CHO   384     112.317 149.417  55.617  1.00  0.00            
ATOM   2591  R3  CHO   384     113.867 149.067  53.367  1.00  0.00            
ATOM   2592  R4  CHO   384     111.167 149.767  52.367  1.00  0.00            
ATOM   2593  R5  CHO   384     112.417 148.017  51.817  1.00  0.00            
ATOM   2594  C1  CHO   384     111.967 149.617  48.367  1.00  0.00           C
ATOM   2595  C2  CHO   384     110.717 151.817  44.867  1.00  0.00           C
ATOM   2596  ROH CHO   385     156.517 114.467  50.367  1.00  0.00            
ATOM   2597  R1  CHO   385     157.167 115.367  47.767  1.00  0.00            
ATOM   2598  R2  CHO   385     157.117 113.667  45.567  1.00  0.00            
ATOM   2599  R3  CHO   385     155.517 115.617  44.517  1.00  0.00            
ATOM   2600  R4  CHO   385     156.667 114.267  42.167  1.00  0.00            
ATOM   2601  R5  CHO   385     156.717 116.417  42.617  1.00  0.00            
ATOM   2602  C1  CHO   385     154.867 116.467  39.267  1.00  0.00           C
ATOM   2603  C2  CHO   385     153.067 120.217  39.367  1.00  0.00           C
ATOM   2604  ROH CHO   386     179.867 193.417  22.967  1.00  0.00            
ATOM   2605  R1  CHO   386     178.917 193.467  25.617  1.00  0.00            
ATOM   2606  R2  CHO   386     177.417 191.417  26.717  1.00  0.00            
ATOM   2607  R3  CHO   386     179.367 191.467  28.667  1.00  0.00            
ATOM   2608  R4  CHO   386     176.967 190.417  30.017  1.00  0.00            
ATOM   2609  R5  CHO   386     178.167 192.117  30.617  1.00  0.00            
ATOM   2610  C1  CHO   386     178.517 189.867  33.717  1.00  0.00           C
ATOM   2611  C2  CHO   386     178.417 185.767  34.567  1.00  0.00           C
ATOM   2612  ROH CHO   387     142.467   1.367  13.517  1.00  0.00            
ATOM   2613  R1  CHO   387     140.267   2.267  15.067  1.00  0.00            
ATOM   2614  R2  CHO   387     139.167   0.717  17.067  1.00  0.00            
ATOM   2615  R3  CHO   387     139.617   2.967  18.567  1.00  0.00            
ATOM   2616  R4  CHO   387     137.517   1.517  20.017  1.00  0.00            
ATOM   2617  R5  CHO   387     137.467   3.617  19.367  1.00  0.00            
ATOM   2618  C1  CHO   387     136.967   4.067  23.117  1.00  0.00           C
ATOM   2619  C2  CHO   387     133.117   3.267  24.717  1.00  0.00           C
ATOM   2620  ROH CHO   388     164.117  25.317  49.217  1.00  0.00            
ATOM   2621  R1  CHO   388     162.767  25.867  46.817  1.00  0.00            
ATOM   2622  R2  CHO   388     162.317  28.467  45.917  1.00  0.00            
ATOM   2623  R3  CHO   388     163.567  27.567  43.667  1.00  0.00            
ATOM   2624  R4  CHO   388     161.717  29.617  42.717  1.00  0.00            
ATOM   2625  R5  CHO   388     161.867  27.567  42.017  1.00  0.00            
ATOM   2626  C1  CHO   388     162.517  29.467  38.767  1.00  0.00           C
ATOM   2627  C2  CHO   388     159.517  28.317  36.717  1.00  0.00           C
ATOM   2628  ROH CHO   389      63.917 142.117  60.467  1.00  0.00            
ATOM   2629  R1  CHO   389      66.317 141.767  59.017  1.00  0.00            
ATOM   2630  R2  CHO   389      66.767 139.617  57.367  1.00  0.00            
ATOM   2631  R3  CHO   389      67.267 141.517  55.517  1.00  0.00            
ATOM   2632  R4  CHO   389      68.367 139.017  54.367  1.00  0.00            
ATOM   2633  R5  CHO   389      69.417 140.917  54.617  1.00  0.00            
ATOM   2634  C1  CHO   389      69.817 140.467  50.867  1.00  0.00           C
ATOM   2635  C2  CHO   389      70.867 137.967  47.167  1.00  0.00           C
ATOM   2636  ROH CHO   390     166.617 104.417  24.017  1.00  0.00            
ATOM   2637  R1  CHO   390     166.417 102.517  26.117  1.00  0.00            
ATOM   2638  R2  CHO   390     168.167 102.467  28.267  1.00  0.00            
ATOM   2639  R3  CHO   390     165.867 102.617  29.717  1.00  0.00            
ATOM   2640  R4  CHO   390     167.817 101.417  31.567  1.00  0.00            
ATOM   2641  R5  CHO   390     165.817 100.617  31.017  1.00  0.00            
ATOM   2642  C1  CHO   390     165.467 100.967  34.817  1.00  0.00           C
ATOM   2643  C2  CHO   390     167.717 101.667  38.317  1.00  0.00           C
ATOM   2644  ROH CHO   391     123.867  47.217  39.617  1.00  0.00            
ATOM   2645  R1  CHO   391     122.667  49.117  37.917  1.00  0.00            
ATOM   2646  R2  CHO   391     123.467  49.567  35.317  1.00  0.00            
ATOM   2647  R3  CHO   391     120.867  49.117  34.717  1.00  0.00            
ATOM   2648  R4  CHO   391     121.917  50.517  32.367  1.00  0.00            
ATOM   2649  R5  CHO   391     120.167  51.067  33.517  1.00  0.00            
ATOM   2650  C1  CHO   391     118.517  50.617  30.117  1.00  0.00           C
ATOM   2651  C2  CHO   391     118.367  49.567  26.317  1.00  0.00           C
ATOM   2652  ROH CHO   392     157.817 106.817  24.117  1.00  0.00            
ATOM   2653  R1  CHO   392     156.467 105.917  26.417  1.00  0.00            
ATOM   2654  R2  CHO   392     157.717 104.467  28.417  1.00  0.00            
ATOM   2655  R3  CHO   392     156.717 106.417  30.017  1.00  0.00            
ATOM   2656  R4  CHO   392     156.717 104.017  31.717  1.00  0.00            
ATOM   2657  R5  CHO   392     155.017 105.317  31.317  1.00  0.00            
ATOM   2658  C1  CHO   392     155.167 105.567  35.117  1.00  0.00           C
ATOM   2659  C2  CHO   392     152.817 106.067  37.617  1.00  0.00           C
ATOM   2660  ROH CHO   393     190.967  68.217  51.167  1.00  0.00            
ATOM   2661  R1  CHO   393     190.117  69.617  48.867  1.00  0.00            
ATOM   2662  R2  CHO   393     191.767  71.317  47.417  1.00  0.00            
ATOM   2663  R3  CHO   393     191.067  69.717  45.317  1.00  0.00            
ATOM   2664  R4  CHO   393     191.667  72.267  44.117  1.00  0.00            
ATOM   2665  R5  CHO   393     189.867  71.167  43.867  1.00  0.00            
ATOM   2666  C1  CHO   393     190.967  71.367  40.217  1.00  0.00           C
ATOM   2667  C2  CHO   393     190.017  75.267  39.267  1.00  0.00           C
ATOM   2668  ROH CHO   394      25.167 182.267  45.917  1.00  0.00            
ATOM   2669  R1  CHO   394      25.567 182.867  43.167  1.00  0.00            
ATOM   2670  R2  CHO   394      25.667 180.917  41.217  1.00  0.00            
ATOM   2671  R3  CHO   394      23.667 182.367  40.117  1.00  0.00            
ATOM   2672  R4  CHO   394      25.117 181.167  37.817  1.00  0.00            
ATOM   2673  R5  CHO   394      24.667 183.317  38.117  1.00  0.00            
ATOM   2674  C1  CHO   394      22.967 182.717  34.767  1.00  0.00           C
ATOM   2675  C2  CHO   394      22.767 185.567  31.817  1.00  0.00           C
ATOM   2676  ROH CHO   395     187.467 159.617  19.517  1.00  0.00            
ATOM   2677  R1  CHO   395     187.617 161.067  21.917  1.00  0.00            
ATOM   2678  R2  CHO   395     185.817 163.017  22.617  1.00  0.00            
ATOM   2679  R3  CHO   395     185.517 161.517  24.867  1.00  0.00            
ATOM   2680  R4  CHO   395     184.667 164.217  25.617  1.00  0.00            
ATOM   2681  R5  CHO   395     186.167 163.017  26.617  1.00  0.00            
ATOM   2682  C1  CHO   395     183.717 163.517  29.517  1.00  0.00           C
ATOM   2683  C2  CHO   395     182.367 163.667  32.867  1.00  0.00           C
ATOM   2684  ROH CHO   396     196.467 187.617  47.967  1.00  0.00            
ATOM   2685  R1  CHO   396     196.517 186.867  45.217  1.00  0.00            
ATOM   2686  R2  CHO   396     194.317 187.117  43.567  1.00  0.00            
ATOM   2687  R3  CHO   396     196.067 188.517  42.017  1.00  0.00            
ATOM   2688  R4  CHO   396     193.517 188.667  40.567  1.00  0.00            
ATOM   2689  R5  CHO   396     195.467 188.017  39.767  1.00  0.00            
ATOM   2690  C1  CHO   396     194.717 190.867  37.367  1.00  0.00           C
ATOM   2691  C2  CHO   396     195.667 194.317  36.367  1.00  0.00           C
ATOM   2692  ROH CHO   397      62.317 159.017  58.917  1.00  0.00            
ATOM   2693  R1  CHO   397      61.367 158.617  56.267  1.00  0.00            
ATOM   2694  R2  CHO   397      61.217 160.667  54.417  1.00  0.00            
ATOM   2695  R3  CHO   397      62.717 159.017  52.917  1.00  0.00            
ATOM   2696  R4  CHO   397      61.917 161.167  51.067  1.00  0.00            
ATOM   2697  R5  CHO   397      61.617 159.017  50.767  1.00  0.00            
ATOM   2698  C1  CHO   397      63.717 159.817  47.717  1.00  0.00           C
ATOM   2699  C2  CHO   397      67.067 159.767  45.267  1.00  0.00           C
ATOM   2700  ROH CHO   398     119.617 125.517  62.467  1.00  0.00            
ATOM   2701  R1  CHO   398     117.817 126.117  60.367  1.00  0.00            
ATOM   2702  R2  CHO   398     117.117 124.217  58.467  1.00  0.00            
ATOM   2703  R3  CHO   398     114.567 124.867  59.217  1.00  0.00            
ATOM   2704  R4  CHO   398     114.317 124.217  56.367  1.00  0.00            
ATOM   2705  R5  CHO   398     113.667 126.067  57.317  1.00  0.00            
ATOM   2706  C1  CHO   398     110.367 124.817  55.867  1.00  0.00           C
ATOM   2707  C2  CHO   398     106.517 125.017  54.467  1.00  0.00           C
ATOM   2708  ROH CHO   399     144.167 159.267  21.417  1.00  0.00            
ATOM   2709  R1  CHO   399     146.267 160.367  22.967  1.00  0.00            
ATOM   2710  R2  CHO   399     146.467 160.067  25.667  1.00  0.00            
ATOM   2711  R3  CHO   399     148.967 159.167  25.067  1.00  0.00            
ATOM   2712  R4  CHO   399     149.017 159.367  27.967  1.00  0.00            
ATOM   2713  R5  CHO   399     150.417 160.267  26.567  1.00  0.00            
ATOM   2714  C1  CHO   399     152.767 158.117  28.667  1.00  0.00           C
ATOM   2715  C2  CHO   399     155.917 159.167  31.767  1.00  0.00           C
ATOM   2716  ROH CHO   400     194.417 169.467  52.067  1.00  0.00            
ATOM   2717  R1  CHO   400     192.567 171.017  50.617  1.00  0.00            
ATOM   2718  R2  CHO   400     193.267 173.367  49.317  1.00  0.00            
ATOM   2719  R3  CHO   400     192.067 172.167  47.217  1.00  0.00            
ATOM   2720  R4  CHO   400     191.067 174.917  47.167  1.00  0.00            
ATOM   2721  R5  CHO   400     189.867 173.067  47.117  1.00  0.00            
ATOM   2722  C1  CHO   400     188.667 174.667  43.867  1.00  0.00           C
ATOM   2723  C2  CHO   400     187.817 175.417  39.567  1.00  0.00           C
ATOM   2724  ROH CHO   401     154.717  89.917  18.767  1.00  0.00            
ATOM   2725  R1  CHO   401     154.717  88.717  21.367  1.00  0.00            
ATOM   2726  R2  CHO   401     152.517  88.667  22.967  1.00  0.00            
ATOM   2727  R3  CHO   401     152.967  86.017  23.017  1.00  0.00            
ATOM   2728  R4  CHO   401     152.017  86.667  25.717  1.00  0.00            
ATOM   2729  R5  CHO   401     153.817  85.617  25.217  1.00  0.00            
ATOM   2730  C1  CHO   401     152.217  82.967  27.367  1.00  0.00           C
ATOM   2731  C2  CHO   401     153.117  79.767  29.917  1.00  0.00           C
ATOM   2732  ROH CHO   402     177.067 220.767  18.367  1.00  0.00            
ATOM   2733  R1  CHO   402     177.117 218.317  19.767  1.00  0.00            
ATOM   2734  R2  CHO   402     178.017 218.067  22.317  1.00  0.00            
ATOM   2735  R3  CHO   402     175.617 216.917  22.767  1.00  0.00            
ATOM   2736  R4  CHO   402     177.167 216.267  25.117  1.00  0.00            
ATOM   2737  R5  CHO   402     176.067 214.867  23.817  1.00  0.00            
ATOM   2738  C1  CHO   402     174.367 214.117  27.167  1.00  0.00           C
ATOM   2739  C2  CHO   402     175.467 213.517  31.017  1.00  0.00           C
ATOM   2740  ROH CHO   403      70.267 100.917  23.567  1.00  0.00            
ATOM   2741  R1  CHO   403      69.117 100.517  26.167  1.00  0.00            
ATOM   2742  R2  CHO   403      69.217  98.117  27.467  1.00  0.00            
ATOM   2743  R3  CHO   403      70.367  99.567  29.467  1.00  0.00            
ATOM   2744  R4  CHO   403      68.817  97.517  30.817  1.00  0.00            
ATOM   2745  R5  CHO   403      68.667  99.667  31.117  1.00  0.00            
ATOM   2746  C1  CHO   403      69.617  98.567  34.667  1.00  0.00           C
ATOM   2747  C2  CHO   403      71.467  96.917  37.867  1.00  0.00           C
ATOM   2748  ROH CHO   404     170.617  98.467  56.317  1.00  0.00            
ATOM   2749  R1  CHO   404     170.517 100.317  54.117  1.00  0.00            
ATOM   2750  R2  CHO   404     172.767 101.417  53.017  1.00  0.00            
ATOM   2751  R3  CHO   404     171.717 100.417  50.717  1.00  0.00            
ATOM   2752  R4  CHO   404     173.867 102.167  49.817  1.00  0.00            
ATOM   2753  R5  CHO   404     171.817 102.267  49.167  1.00  0.00            
ATOM   2754  C1  CHO   404     173.567 101.667  45.817  1.00  0.00           C
ATOM   2755  C2  CHO   404     175.717 103.917  42.717  1.00  0.00           C
ATOM   2756  ROH CHO   405      39.167 192.967  15.267  1.00  0.00            
ATOM   2757  R1  CHO   405      40.017 191.617  17.617  1.00  0.00            
ATOM   2758  R2  CHO   405      41.517 192.867  19.567  1.00  0.00            
ATOM   2759  R3  CHO   405      39.517 191.917  21.167  1.00  0.00            
ATOM   2760  R4  CHO   405      41.267 193.467  22.967  1.00  0.00            
ATOM   2761  R5  CHO   405      40.617 191.417  23.267  1.00  0.00            
ATOM   2762  C1  CHO   405      39.267 192.967  26.467  1.00  0.00           C
ATOM   2763  C2  CHO   405      39.567 191.167  30.117  1.00  0.00           C
ATOM   2764  ROH CHO   406     129.267 123.417  57.167  1.00  0.00            
ATOM   2765  R1  CHO   406     127.317 123.217  55.067  1.00  0.00            
ATOM   2766  R2  CHO   406     126.017 125.417  54.017  1.00  0.00            
ATOM   2767  R3  CHO   406     126.967 124.417  51.667  1.00  0.00            
ATOM   2768  R4  CHO   406     124.617 126.017  50.917  1.00  0.00            
ATOM   2769  R5  CHO   406     125.017 123.917  50.367  1.00  0.00            
ATOM   2770  C1  CHO   406     124.717 125.467  46.917  1.00  0.00           C
ATOM   2771  C2  CHO   406     123.117 124.467  44.417  1.00  0.00           C
ATOM   2772  ROH CHO   407      38.617  69.267  28.617  1.00  0.00            
ATOM   2773  R1  CHO   407      37.217  68.917  31.067  1.00  0.00            
ATOM   2774  R2  CHO   407      37.667  66.817  32.767  1.00  0.00            
ATOM   2775  R3  CHO   407      37.967  68.767  34.617  1.00  0.00            
ATOM   2776  R4  CHO   407      37.767  66.317  36.217  1.00  0.00            
ATOM   2777  R5  CHO   407      36.567  68.167  36.417  1.00  0.00            
ATOM   2778  C1  CHO   407      38.117  67.917  39.917  1.00  0.00           C
ATOM   2779  C2  CHO   407      39.917  68.667  44.017  1.00  0.00           C
ATOM   2780  ROH CHO   408       6.967 184.267  24.167  1.00  0.00            
ATOM   2781  R1  CHO   408       6.367 184.967  26.817  1.00  0.00            
ATOM   2782  R2  CHO   408       5.917 187.617  27.617  1.00  0.00            
ATOM   2783  R3  CHO   408       3.567 186.567  28.567  1.00  0.00            
ATOM   2784  R4  CHO   408       4.167 188.817  30.367  1.00  0.00            
ATOM   2785  R5  CHO   408       3.767 186.767  30.917  1.00  0.00            
ATOM   2786  C1  CHO   408       1.017 188.567  32.817  1.00  0.00           C
ATOM   2787  C2  CHO   408       1.217 191.067  35.217  1.00  0.00           C
ATOM   2788  ROH CHO   409     218.317  95.967  57.267  1.00  0.00            
ATOM   2789  R1  CHO   409     216.867  96.067  54.767  1.00  0.00            
ATOM   2790  R2  CHO   409     215.517  98.367  53.967  1.00  0.00            
ATOM   2791  R3  CHO   409     217.067  98.067  51.717  1.00  0.00            
ATOM   2792  R4  CHO   409     214.817  99.817  50.917  1.00  0.00            
ATOM   2793  R5  CHO   409     215.467  97.967  49.967  1.00  0.00            
ATOM   2794  C1  CHO   409     215.867 100.417  47.067  1.00  0.00           C
ATOM   2795  C2  CHO   409     216.817 103.317  43.717  1.00  0.00           C
ATOM   2796  ROH CHO   410      59.217 158.267  25.417  1.00  0.00            
ATOM   2797  R1  CHO   410      58.117 158.167  28.017  1.00  0.00            
ATOM   2798  R2  CHO   410      59.617 157.367  30.217  1.00  0.00            
ATOM   2799  R3  CHO   410      58.817 159.767  31.217  1.00  0.00            
ATOM   2800  R4  CHO   410      60.117 158.417  33.467  1.00  0.00            
ATOM   2801  R5  CHO   410      58.117 159.317  33.467  1.00  0.00            
ATOM   2802  C1  CHO   410      59.667 161.317  36.317  1.00  0.00           C
ATOM   2803  C2  CHO   410      60.317 161.017  40.067  1.00  0.00           C
ATOM   2804  ROH CHO   411     143.867  25.217  16.417  1.00  0.00            
ATOM   2805  R1  CHO   411     146.417  25.817  17.567  1.00  0.00            
ATOM   2806  R2  CHO   411     147.867  28.067  16.867  1.00  0.00            
ATOM   2807  R3  CHO   411     147.817  28.467  19.567  1.00  0.00            
ATOM   2808  R4  CHO   411     149.817  30.367  18.517  1.00  0.00            
ATOM   2809  R5  CHO   411     150.117  28.917  20.117  1.00  0.00            
ATOM   2810  C1  CHO   411     150.967  32.117  22.017  1.00  0.00           C
ATOM   2811  C2  CHO   411     153.167  32.517  25.567  1.00  0.00           C
ATOM   2812  ROH CHO   412     194.217 140.667  19.167  1.00  0.00            
ATOM   2813  R1  CHO   412     193.567 140.517  21.917  1.00  0.00            
ATOM   2814  R2  CHO   412     195.067 139.067  23.717  1.00  0.00            
ATOM   2815  R3  CHO   412     195.167 141.417  25.067  1.00  0.00            
ATOM   2816  R4  CHO   412     195.017 139.367  27.167  1.00  0.00            
ATOM   2817  R5  CHO   412     193.717 141.117  26.917  1.00  0.00            
ATOM   2818  C1  CHO   412     195.067 141.767  30.417  1.00  0.00           C
ATOM   2819  C2  CHO   412     195.417 142.117  33.117  1.00  0.00           C
ATOM   2820  ROH CHO   413     131.117  54.117  40.517  1.00  0.00            
ATOM   2821  R1  CHO   413     130.317  55.367  38.067  1.00  0.00            
ATOM   2822  R2  CHO   413     132.167  56.267  36.217  1.00  0.00            
ATOM   2823  R3  CHO   413     130.717  54.667  34.517  1.00  0.00            
ATOM   2824  R4  CHO   413     132.317  56.417  32.767  1.00  0.00            
ATOM   2825  R5  CHO   413     130.117  56.117  32.717  1.00  0.00            
ATOM   2826  C1  CHO   413     131.017  55.017  29.167  1.00  0.00           C
ATOM   2827  C2  CHO   413     131.567  56.467  24.767  1.00  0.00           C
ATOM   2828  ROH CHO   414     119.417  75.567  52.617  1.00  0.00            
ATOM   2829  R1  CHO   414     118.417  75.817  50.017  1.00  0.00            
ATOM   2830  R2  CHO   414     116.467  77.667  49.317  1.00  0.00            
ATOM   2831  R3  CHO   414     118.317  78.467  47.467  1.00  0.00            
ATOM   2832  R4  CHO   414     115.817  79.667  46.567  1.00  0.00            
ATOM   2833  R5  CHO   414     117.167  78.367  45.417  1.00  0.00            
ATOM   2834  C1  CHO   414     117.117  81.517  43.217  1.00  0.00           C
ATOM   2835  C2  CHO   414     116.967  83.017  40.167  1.00  0.00           C
ATOM   2836  ROH CHO   415      69.717 147.567  31.267  1.00  0.00            
ATOM   2837  R1  CHO   415      68.217 148.467  33.467  1.00  0.00            
ATOM   2838  R2  CHO   415      68.417 147.367  35.967  1.00  0.00            
ATOM   2839  R3  CHO   415      68.867 149.917  36.717  1.00  0.00            
ATOM   2840  R4  CHO   415      66.967 148.917  38.717  1.00  0.00            
ATOM   2841  R5  CHO   415      66.717 150.717  37.517  1.00  0.00            
ATOM   2842  C1  CHO   415      66.517 152.217  41.017  1.00  0.00           C
ATOM   2843  C2  CHO   415      62.567 152.167  40.467  1.00  0.00           C
ATOM   2844  ROH CHO   416     113.317 133.217  30.467  1.00  0.00            
ATOM   2845  R1  CHO   416     114.217 131.667  32.667  1.00  0.00            
ATOM   2846  R2  CHO   416     116.167 132.517  34.417  1.00  0.00            
ATOM   2847  R3  CHO   416     114.267 132.017  36.317  1.00  0.00            
ATOM   2848  R4  CHO   416     116.617 132.867  37.867  1.00  0.00            
ATOM   2849  R5  CHO   416     115.467 131.017  38.117  1.00  0.00            
ATOM   2850  C1  CHO   416     115.067 132.517  41.567  1.00  0.00           C
ATOM   2851  C2  CHO   416     113.217 132.667  45.367  1.00  0.00           C
ATOM   2852  ROH CHO   417      50.417 178.917  27.817  1.00  0.00            
ATOM   2853  R1  CHO   417      49.267 181.517  27.917  1.00  0.00            
ATOM   2854  R2  CHO   417      46.667 182.017  27.217  1.00  0.00            
ATOM   2855  R3  CHO   417      46.567 183.117  29.717  1.00  0.00            
ATOM   2856  R4  CHO   417      44.167 184.117  28.317  1.00  0.00            
ATOM   2857  R5  CHO   417      45.667 185.317  29.317  1.00  0.00            
ATOM   2858  C1  CHO   417      42.567 186.367  31.317  1.00  0.00           C
ATOM   2859  C2  CHO   417      40.817 185.917  33.967  1.00  0.00           C
ATOM   2860  ROH CHO   418     212.717  64.817  55.717  1.00  0.00            
ATOM   2861  R1  CHO   418     212.117  63.917  53.067  1.00  0.00            
ATOM   2862  R2  CHO   418     210.267  65.217  51.467  1.00  0.00            
ATOM   2863  R3  CHO   418     212.367  65.317  49.717  1.00  0.00            
ATOM   2864  R4  CHO   418     210.017  65.217  48.017  1.00  0.00            
ATOM   2865  R5  CHO   418     211.717  63.917  47.917  1.00  0.00            
ATOM   2866  C1  CHO   418     211.817  65.317  44.367  1.00  0.00           C
ATOM   2867  C2  CHO   418     210.867  62.967  41.117  1.00  0.00           C
ATOM   2868  ROH CHO   419     166.817   8.117  42.467  1.00  0.00            
ATOM   2869  R1  CHO   419     167.267   8.967  39.817  1.00  0.00            
ATOM   2870  R2  CHO   419     167.067   7.267  37.617  1.00  0.00            
ATOM   2871  R3  CHO   419     165.317   9.167  36.717  1.00  0.00            
ATOM   2872  R4  CHO   419     165.417   7.217  34.617  1.00  0.00            
ATOM   2873  R5  CHO   419     165.767   9.317  34.367  1.00  0.00            
ATOM   2874  C1  CHO   419     162.867   8.917  31.967  1.00  0.00           C
ATOM   2875  C2  CHO   419     161.217   6.817  28.267  1.00  0.00           C
ATOM   2876  ROH CHO   420     190.717  31.267  19.117  1.00  0.00            
ATOM   2877  R1  CHO   420     191.567  31.917  21.717  1.00  0.00            
ATOM   2878  R2  CHO   420     190.317  30.917  24.017  1.00  0.00            
ATOM   2879  R3  CHO   420     192.817  30.167  24.617  1.00  0.00            
ATOM   2880  R4  CHO   420     191.517  30.667  27.217  1.00  0.00            
ATOM   2881  R5  CHO   420     193.417  31.517  26.517  1.00  0.00            
ATOM   2882  C1  CHO   420     194.617  29.767  29.667  1.00  0.00           C
ATOM   2883  C2  CHO   420     197.267  29.567  29.167  1.00  0.00           C
ATOM   2884  ROH CHO   421      28.567 123.517  60.817  1.00  0.00            
ATOM   2885  R1  CHO   421      30.067 123.917  58.467  1.00  0.00            
ATOM   2886  R2  CHO   421      29.817 122.367  56.217  1.00  0.00            
ATOM   2887  R3  CHO   421      29.417 124.717  54.967  1.00  0.00            
ATOM   2888  R4  CHO   421      29.617 122.767  52.767  1.00  0.00            
ATOM   2889  R5  CHO   421      30.767 124.617  52.967  1.00  0.00            
ATOM   2890  C1  CHO   421      29.117 125.267  49.617  1.00  0.00           C
ATOM   2891  C2  CHO   421      28.967 127.367  46.217  1.00  0.00           C
ATOM   2892  ROH CHO   422     201.767 102.667  53.817  1.00  0.00            
ATOM   2893  R1  CHO   422     200.767 102.867  51.117  1.00  0.00            
ATOM   2894  R2  CHO   422     200.517 100.667  49.467  1.00  0.00            
ATOM   2895  R3  CHO   422     197.967 101.517  49.267  1.00  0.00            
ATOM   2896  R4  CHO   422     198.267  99.617  47.067  1.00  0.00            
ATOM   2897  R5  CHO   422     197.567 101.667  46.917  1.00  0.00            
ATOM   2898  C1  CHO   422     194.567  99.817  45.467  1.00  0.00           C
ATOM   2899  C2  CHO   422     192.967  98.617  42.667  1.00  0.00           C
ATOM   2900  ROH CHO   423     110.117  95.317  21.217  1.00  0.00            
ATOM   2901  R1  CHO   423     110.217  93.367  23.317  1.00  0.00            
ATOM   2902  R2  CHO   423     112.517  92.967  24.817  1.00  0.00            
ATOM   2903  R3  CHO   423     110.817  93.367  26.867  1.00  0.00            
ATOM   2904  R4  CHO   423     112.867  91.617  27.967  1.00  0.00            
ATOM   2905  R5  CHO   423     110.717  91.267  28.017  1.00  0.00            
ATOM   2906  C1  CHO   423     111.517  91.217  31.767  1.00  0.00           C
ATOM   2907  C2  CHO   423     112.067  89.967  35.517  1.00  0.00           C
ATOM   2908  ROH CHO   424     124.817 110.517  24.867  1.00  0.00            
ATOM   2909  R1  CHO   424     125.367 109.117  27.267  1.00  0.00            
ATOM   2910  R2  CHO   424     127.667 107.617  27.617  1.00  0.00            
ATOM   2911  R3  CHO   424     128.017 109.167  29.817  1.00  0.00            
ATOM   2912  R4  CHO   424     129.067 106.567  30.617  1.00  0.00            
ATOM   2913  R5  CHO   424     127.567 107.717  31.667  1.00  0.00            
ATOM   2914  C1  CHO   424     130.217 107.467  34.417  1.00  0.00           C
ATOM   2915  C2  CHO   424     131.167 104.617  35.867  1.00  0.00           C
ATOM   2916  ROH CHO   425     197.117 188.617  20.667  1.00  0.00            
ATOM   2917  R1  CHO   425     197.017 186.867  22.867  1.00  0.00            
ATOM   2918  R2  CHO   425     197.967 187.517  25.367  1.00  0.00            
ATOM   2919  R3  CHO   425     195.417 186.817  26.167  1.00  0.00            
ATOM   2920  R4  CHO   425     197.117 186.217  28.467  1.00  0.00            
ATOM   2921  R5  CHO   425     195.767 184.867  27.467  1.00  0.00            
ATOM   2922  C1  CHO   425     194.317 184.817  31.017  1.00  0.00           C
ATOM   2923  C2  CHO   425     193.217 186.467  35.017  1.00  0.00           C
ATOM   2924  ROH CHO   426     166.117 179.617  47.017  1.00  0.00            
ATOM   2925  R1  CHO   426     168.267 178.967  45.367  1.00  0.00            
ATOM   2926  R2  CHO   426     167.967 177.917  42.817  1.00  0.00            
ATOM   2927  R3  CHO   426     169.517 180.067  42.117  1.00  0.00            
ATOM   2928  R4  CHO   426     169.667 178.217  39.817  1.00  0.00            
ATOM   2929  R5  CHO   426     171.367 179.067  40.917  1.00  0.00            
ATOM   2930  C1  CHO   426     172.117 180.367  37.417  1.00  0.00           C
ATOM   2931  C2  CHO   426     175.867 180.267  34.917  1.00  0.00           C
ATOM   2932  ROH CHO   427     197.417  87.667  27.617  1.00  0.00            
ATOM   2933  R1  CHO   427     198.217  89.017  29.967  1.00  0.00            
ATOM   2934  R2  CHO   427     196.717  89.017  32.267  1.00  0.00            
ATOM   2935  R3  CHO   427     199.017  88.067  33.367  1.00  0.00            
ATOM   2936  R4  CHO   427     197.317  88.717  35.667  1.00  0.00            
ATOM   2937  R5  CHO   427     199.317  89.417  35.317  1.00  0.00            
ATOM   2938  C1  CHO   427     199.817  87.667  38.667  1.00  0.00           C
ATOM   2939  C2  CHO   427     201.267  89.917  40.717  1.00  0.00           C
ATOM   2940  ROH CHO   428     182.667  17.117  18.267  1.00  0.00            
ATOM   2941  R1  CHO   428     182.117  18.867  20.417  1.00  0.00            
ATOM   2942  R2  CHO   428     179.817  18.717  21.967  1.00  0.00            
ATOM   2943  R3  CHO   428     181.617  18.667  24.017  1.00  0.00            
ATOM   2944  R4  CHO   428     179.017  19.117  25.317  1.00  0.00            
ATOM   2945  R5  CHO   428     180.817  20.317  25.517  1.00  0.00            
ATOM   2946  C1  CHO   428     180.267  19.317  29.167  1.00  0.00           C
ATOM   2947  C2  CHO   428     179.017  21.417  30.767  1.00  0.00           C
ATOM   2948  ROH CHO   429     117.017 154.917  25.717  1.00  0.00            
ATOM   2949  R1  CHO   429     116.817 156.767  27.817  1.00  0.00            
ATOM   2950  R2  CHO   429     115.467 156.267  30.167  1.00  0.00            
ATOM   2951  R3  CHO   429     117.817 156.967  31.317  1.00  0.00            
ATOM   2952  R4  CHO   429     115.967 156.667  33.567  1.00  0.00            
ATOM   2953  R5  CHO   429     117.217 158.367  33.117  1.00  0.00            
ATOM   2954  C1  CHO   429     118.517 157.517  36.617  1.00  0.00           C
ATOM   2955  C2  CHO   429     119.717 159.667  39.767  1.00  0.00           C
ATOM   2956  ROH CHO   430     152.967 101.717  53.567  1.00  0.00            
ATOM   2957  R1  CHO   430     151.517 101.117  51.217  1.00  0.00            
ATOM   2958  R2  CHO   430     152.017 102.367  48.767  1.00  0.00            
ATOM   2959  R3  CHO   430     152.217  99.817  47.867  1.00  0.00            
ATOM   2960  R4  CHO   430     151.867 101.417  45.467  1.00  0.00            
ATOM   2961  R5  CHO   430     150.667  99.717  46.067  1.00  0.00            
ATOM   2962  C1  CHO   430     152.017  98.517  42.667  1.00  0.00           C
ATOM   2963  C2  CHO   430     152.317 100.517  39.717  1.00  0.00           C
ATOM   2964  ROH CHO   431     183.067 149.317  21.467  1.00  0.00            
ATOM   2965  R1  CHO   431     184.317 150.917  23.417  1.00  0.00            
ATOM   2966  R2  CHO   431     182.967 152.817  24.917  1.00  0.00            
ATOM   2967  R3  CHO   431     184.017 151.467  27.017  1.00  0.00            
ATOM   2968  R4  CHO   431     182.867 153.867  28.167  1.00  0.00            
ATOM   2969  R5  CHO   431     184.917 153.167  28.417  1.00  0.00            
ATOM   2970  C1  CHO   431     183.817 153.267  32.067  1.00  0.00           C
ATOM   2971  C2  CHO   431     183.867 155.367  34.867  1.00  0.00           C
ATOM   2972  ROH CHO   432     200.717  82.967  54.317  1.00  0.00            
ATOM   2973  R1  CHO   432     200.617  81.517  51.917  1.00  0.00            
ATOM   2974  R2  CHO   432     198.267  80.867  50.667  1.00  0.00            
ATOM   2975  R3  CHO   432     199.417  82.117  48.517  1.00  0.00            
ATOM   2976  R4  CHO   432     197.467  80.217  47.367  1.00  0.00            
ATOM   2977  R5  CHO   432     199.617  80.367  46.867  1.00  0.00            
ATOM   2978  C1  CHO   432     198.167  80.967  43.417  1.00  0.00           C
ATOM   2979  C2  CHO   432     199.717  82.617  40.467  1.00  0.00           C
ATOM   2980  ROH CHO   433     170.217  60.417  19.517  1.00  0.00            
ATOM   2981  R1  CHO   433     168.667  59.917  21.767  1.00  0.00            
ATOM   2982  R2  CHO   433     169.417  58.167  23.767  1.00  0.00            
ATOM   2983  R3  CHO   433     169.017  60.317  25.367  1.00  0.00            
ATOM   2984  R4  CHO   433     169.117  58.017  27.217  1.00  0.00            
ATOM   2985  R5  CHO   433     167.517  59.517  27.067  1.00  0.00            
ATOM   2986  C1  CHO   433     168.567  59.917  30.717  1.00  0.00           C
ATOM   2987  C2  CHO   433     166.567  57.767  32.067  1.00  0.00           C
ATOM   2988  ROH CHO   434     159.967 211.167  45.567  1.00  0.00            
ATOM   2989  R1  CHO   434     159.167 210.517  42.917  1.00  0.00            
ATOM   2990  R2  CHO   434     156.617 210.917  41.967  1.00  0.00            
ATOM   2991  R3  CHO   434     157.867 212.267  40.017  1.00  0.00            
ATOM   2992  R4  CHO   434     155.217 211.817  38.917  1.00  0.00            
ATOM   2993  R5  CHO   434     157.117 211.317  37.967  1.00  0.00            
ATOM   2994  C1  CHO   434     155.617 213.617  35.317  1.00  0.00           C
ATOM   2995  C2  CHO   434     154.617 211.517  32.617  1.00  0.00           C
ATOM   2996  ROH CHO   435     113.067  44.667  38.667  1.00  0.00            
ATOM   2997  R1  CHO   435     113.067  44.817  35.867  1.00  0.00            
ATOM   2998  R2  CHO   435     113.167  42.567  34.267  1.00  0.00            
ATOM   2999  R3  CHO   435     110.917  43.667  33.117  1.00  0.00            
ATOM   3000  R4  CHO   435     112.617  42.867  30.867  1.00  0.00            
ATOM   3001  R5  CHO   435     111.767  44.817  31.217  1.00  0.00            
ATOM   3002  C1  CHO   435     110.217  44.067  27.817  1.00  0.00           C
ATOM   3003  C2  CHO   435     109.317  43.417  23.667  1.00  0.00           C
ATOM   3004  ROH CHO   436       4.617  38.917  19.917  1.00  0.00            
ATOM   3005  R1  CHO   436       5.317  38.917  22.667  1.00  0.00            
ATOM   3006  R2  CHO   436       5.067  41.167  24.267  1.00  0.00            
ATOM   3007  R3  CHO   436       3.667  39.467  25.817  1.00  0.00            
ATOM   3008  R4  CHO   436       5.067  41.217  27.717  1.00  0.00            
ATOM   3009  R5  CHO   436       5.117  39.067  27.717  1.00  0.00            
ATOM   3010  C1  CHO   436       3.717  39.667  31.217  1.00  0.00           C
ATOM   3011  C2  CHO   436       3.567  42.017  34.317  1.00  0.00           C
ATOM   3012  ROH CHO   437      17.317  89.867  27.117  1.00  0.00            
ATOM   3013  R1  CHO   437      17.217  90.917  29.767  1.00  0.00            
ATOM   3014  R2  CHO   437      16.217  89.467  31.917  1.00  0.00            
ATOM   3015  R3  CHO   437      18.617  90.117  33.017  1.00  0.00            
ATOM   3016  R4  CHO   437      16.767  90.017  35.267  1.00  0.00            
ATOM   3017  R5  CHO   437      18.117  91.667  34.767  1.00  0.00            
ATOM   3018  C1  CHO   437      19.317  90.917  38.267  1.00  0.00           C
ATOM   3019  C2  CHO   437      19.117  91.417  42.067  1.00  0.00           C
ATOM   3020  ROH CHO   438      51.067 105.067  56.317  1.00  0.00            
ATOM   3021  R1  CHO   438      51.267 105.767  53.567  1.00  0.00            
ATOM   3022  R2  CHO   438      52.967 104.517  51.817  1.00  0.00            
ATOM   3023  R3  CHO   438      50.717 104.117  50.367  1.00  0.00            
ATOM   3024  R4  CHO   438      52.867 103.017  48.717  1.00  0.00            
ATOM   3025  R5  CHO   438      51.367 104.517  48.067  1.00  0.00            
ATOM   3026  C1  CHO   438      50.667 101.767  45.517  1.00  0.00           C
ATOM   3027  C2  CHO   438      52.517 102.567  42.467  1.00  0.00           C
ATOM   3028  ROH CHO   439      95.467  85.167  49.867  1.00  0.00            
ATOM   3029  R1  CHO   439      97.367  85.317  47.767  1.00  0.00            
ATOM   3030  R2  CHO   439      96.617  85.317  45.117  1.00  0.00            
ATOM   3031  R3  CHO   439      98.117  87.617  45.067  1.00  0.00            
ATOM   3032  R4  CHO   439      97.117  87.317  42.317  1.00  0.00            
ATOM   3033  R5  CHO   439      99.167  87.567  42.917  1.00  0.00            
ATOM   3034  C1  CHO   439      98.767  90.617  40.667  1.00  0.00           C
ATOM   3035  C2  CHO   439      97.967  92.017  36.667  1.00  0.00           C
ATOM   3036  ROH CHO   440     127.917  13.067  13.567  1.00  0.00            
ATOM   3037  R1  CHO   440     127.467  12.667  16.317  1.00  0.00            
ATOM   3038  R2  CHO   440     129.517  12.567  18.217  1.00  0.00            
ATOM   3039  R3  CHO   440     128.017  14.517  19.417  1.00  0.00            
ATOM   3040  R4  CHO   440     129.017  12.817  21.617  1.00  0.00            
ATOM   3041  R5  CHO   440     126.967  13.367  21.217  1.00  0.00            
ATOM   3042  C1  CHO   440     127.367  14.817  24.717  1.00  0.00           C
ATOM   3043  C2  CHO   440     128.417  12.367  27.067  1.00  0.00           C
ATOM   3044  ROH CHO   441     148.567 213.017  39.367  1.00  0.00            
ATOM   3045  R1  CHO   441     149.967 214.917  37.817  1.00  0.00            
ATOM   3046  R2  CHO   441     150.967 214.267  35.317  1.00  0.00            
ATOM   3047  R3  CHO   441     149.567 216.417  34.517  1.00  0.00            
ATOM   3048  R4  CHO   441     150.467 215.167  32.017  1.00  0.00            
ATOM   3049  R5  CHO   441     150.717 217.267  32.617  1.00  0.00            
ATOM   3050  C1  CHO   441     148.767 217.717  29.367  1.00  0.00           C
ATOM   3051  C2  CHO   441     146.717 220.417  27.317  1.00  0.00           C
ATOM   3052  ROH CHO   442     215.117  84.567  47.867  1.00  0.00            
ATOM   3053  R1  CHO   442     215.017  83.167  45.417  1.00  0.00            
ATOM   3054  R2  CHO   442     214.367  84.417  43.017  1.00  0.00            
ATOM   3055  R3  CHO   442     216.767  83.417  42.217  1.00  0.00            
ATOM   3056  R4  CHO   442     215.167  83.567  39.767  1.00  0.00            
ATOM   3057  R5  CHO   442     216.217  81.817  40.517  1.00  0.00            
ATOM   3058  C1  CHO   442     217.867  82.167  37.067  1.00  0.00           C
ATOM   3059  C2  CHO   442     217.317  81.517  33.667  1.00  0.00           C
ATOM   3060  ROH CHO   443     128.067 219.267  43.567  1.00  0.00            
ATOM   3061  R1  CHO   443     129.667 218.767  41.317  1.00  0.00            
ATOM   3062  R2  CHO   443     131.067 216.367  40.967  1.00  0.00            
ATOM   3063  R3  CHO   443     129.667 216.267  38.617  1.00  0.00            
ATOM   3064  R4  CHO   443     131.717 214.217  38.367  1.00  0.00            
ATOM   3065  R5  CHO   443     131.367 215.817  36.967  1.00  0.00            
ATOM   3066  C1  CHO   443     130.867 212.867  34.617  1.00  0.00           C
ATOM   3067  C2  CHO   443     128.617 211.667  32.367  1.00  0.00           C
ATOM   3068  ROH CHO   444     141.167  79.167  18.317  1.00  0.00            
ATOM   3069  R1  CHO   444     142.617  77.567  20.167  1.00  0.00            
ATOM   3070  R2  CHO   444     144.067  78.567  22.267  1.00  0.00            
ATOM   3071  R3  CHO   444     142.517  76.867  23.717  1.00  0.00            
ATOM   3072  R4  CHO   444     144.567  77.867  25.617  1.00  0.00            
ATOM   3073  R5  CHO   444     144.117  75.767  25.167  1.00  0.00            
ATOM   3074  C1  CHO   444     143.417  75.817  28.917  1.00  0.00           C
ATOM   3075  C2  CHO   444     140.967  75.517  31.517  1.00  0.00           C
ATOM   3076  ROH CHO   445     206.467 165.767  50.767  1.00  0.00            
ATOM   3077  R1  CHO   445     205.417 166.167  48.167  1.00  0.00            
ATOM   3078  R2  CHO   445     206.917 165.967  45.917  1.00  0.00            
ATOM   3079  R3  CHO   445     204.967 164.217  45.167  1.00  0.00            
ATOM   3080  R4  CHO   445     206.467 164.817  42.667  1.00  0.00            
ATOM   3081  R5  CHO   445     204.317 165.017  42.967  1.00  0.00            
ATOM   3082  C1  CHO   445     204.367 162.467  40.117  1.00  0.00           C
ATOM   3083  C2  CHO   445     203.917 163.267  36.067  1.00  0.00           C
ATOM   3084  ROH CHO   446     220.617 112.267  25.317  1.00  0.00            
ATOM   3085  R1  CHO   446     221.467 112.417  28.067  1.00  0.00            
ATOM   3086  R2  CHO   446     220.917 114.617  29.617  1.00  0.00            
ATOM   3087  R3  CHO   446     219.817 112.717  31.267  1.00  0.00            
ATOM   3088  R4  CHO   446     220.817 114.817  33.067  1.00  0.00            
ATOM   3089  R5  CHO   446     221.317 112.667  33.167  1.00  0.00            
ATOM   3090  C1  CHO   446     219.817 113.117  36.617  1.00  0.00           C
ATOM   3091  C2  CHO   446     222.417 115.867  38.167  1.00  0.00           C
ATOM   3092  ROH CHO   447      22.667  71.267  57.917  1.00  0.00            
ATOM   3093  R1  CHO   447      21.667  70.967  55.267  1.00  0.00            
ATOM   3094  R2  CHO   447      19.217  71.917  54.467  1.00  0.00            
ATOM   3095  R3  CHO   447      20.667  73.167  52.517  1.00  0.00            
ATOM   3096  R4  CHO   447      18.117  72.567  51.217  1.00  0.00            
ATOM   3097  R5  CHO   447      20.117  72.067  50.517  1.00  0.00            
ATOM   3098  C1  CHO   447      18.867  74.117  47.567  1.00  0.00           C
ATOM   3099  C2  CHO   447      17.667  71.317  44.567  1.00  0.00           C
ATOM   3100  ROH CHO   448      28.967 120.817  28.617  1.00  0.00            
ATOM   3101  R1  CHO   448      30.167 121.567  31.117  1.00  0.00            
ATOM   3102  R2  CHO   448      28.667 122.567  33.217  1.00  0.00            
ATOM   3103  R3  CHO   448      29.817 120.567  34.567  1.00  0.00            
ATOM   3104  R4  CHO   448      28.717 122.317  36.667  1.00  0.00            
ATOM   3105  R5  CHO   448      30.767 121.617  36.517  1.00  0.00            
ATOM   3106  C1  CHO   448      29.867 120.217  39.917  1.00  0.00           C
ATOM   3107  C2  CHO   448      31.767 118.167  43.517  1.00  0.00           C
ATOM   3108  ROH CHO   449      -0.883 194.917  27.617  1.00  0.00            
ATOM   3109  R1  CHO   449       0.117 196.867  29.467  1.00  0.00            
ATOM   3110  R2  CHO   449       2.367 198.417  28.967  1.00  0.00            
ATOM   3111  R3  CHO   449       0.667 200.467  29.467  1.00  0.00            
ATOM   3112  R4  CHO   449       3.067 201.167  30.917  1.00  0.00            
ATOM   3113  R5  CHO   449       1.067 201.067  31.717  1.00  0.00            
ATOM   3114  C1  CHO   449       1.917 204.667  32.517  1.00  0.00           C
ATOM   3115  C2  CHO   449       2.917 203.467  35.667  1.00  0.00           C
ATOM   3116  ROH CHO   450      93.117 153.067  27.467  1.00  0.00            
ATOM   3117  R1  CHO   450      92.767 153.617  30.217  1.00  0.00            
ATOM   3118  R2  CHO   450      91.817 156.067  31.167  1.00  0.00            
ATOM   3119  R3  CHO   450      89.967 154.467  32.417  1.00  0.00            
ATOM   3120  R4  CHO   450      89.617 157.167  33.567  1.00  0.00            
ATOM   3121  R5  CHO   450      89.917 155.317  34.667  1.00  0.00            
ATOM   3122  C1  CHO   450      86.567 156.367  36.117  1.00  0.00           C
ATOM   3123  C2  CHO   450      87.117 160.167  37.517  1.00  0.00           C
ATOM   3124  ROH CHO   451     117.917 144.067  59.717  1.00  0.00            
ATOM   3125  R1  CHO   451     118.767 144.017  57.017  1.00  0.00            
ATOM   3126  R2  CHO   451     117.117 143.117  55.017  1.00  0.00            
ATOM   3127  R3  CHO   451     117.717 145.567  53.917  1.00  0.00            
ATOM   3128  R4  CHO   451     116.067 144.217  51.867  1.00  0.00            
ATOM   3129  R5  CHO   451     118.017 145.067  51.567  1.00  0.00            
ATOM   3130  C1  CHO   451     116.017 147.067  49.017  1.00  0.00           C
ATOM   3131  C2  CHO   451     116.317 144.367  45.917  1.00  0.00           C
ATOM   3132  ROH CHO   452      11.967  24.917  21.767  1.00  0.00            
ATOM   3133  R1  CHO   452      10.417  24.617  24.117  1.00  0.00            
ATOM   3134  R2  CHO   452       9.917  22.167  25.317  1.00  0.00            
ATOM   3135  R3  CHO   452      10.867  23.467  27.517  1.00  0.00            
ATOM   3136  R4  CHO   452       9.117  21.367  28.567  1.00  0.00            
ATOM   3137  R5  CHO   452       9.017  23.517  29.017  1.00  0.00            
ATOM   3138  C1  CHO   452       9.517  22.067  32.517  1.00  0.00           C
ATOM   3139  C2  CHO   452      12.367  19.767  34.267  1.00  0.00           C
ATOM   3140  ROH CHO   453       2.467 119.267  60.817  1.00  0.00            
ATOM   3141  R1  CHO   453       2.367 117.867  58.317  1.00  0.00            
ATOM   3142  R2  CHO   453       0.267 118.067  56.567  1.00  0.00            
ATOM   3143  R3  CHO   453       2.217 118.767  54.767  1.00  0.00            
ATOM   3144  R4  CHO   453      -0.133 118.167  53.117  1.00  0.00            
ATOM   3145  R5  CHO   453       1.867 117.317  52.917  1.00  0.00            
ATOM   3146  C1  CHO   453       1.467 118.867  49.467  1.00  0.00           C
ATOM   3147  C2  CHO   453       0.867 120.767  46.567  1.00  0.00           C
ATOM   3148  ROH CHO   454     212.667   6.917  47.217  1.00  0.00            
ATOM   3149  R1  CHO   454     210.267   7.767  45.967  1.00  0.00            
ATOM   3150  R2  CHO   454     210.217   9.417  43.767  1.00  0.00            
ATOM   3151  R3  CHO   454     208.717   7.417  42.717  1.00  0.00            
ATOM   3152  R4  CHO   454     207.717   9.867  41.417  1.00  0.00            
ATOM   3153  R5  CHO   454     206.517   8.367  42.467  1.00  0.00            
ATOM   3154  C1  CHO   454     204.817   8.217  39.067  1.00  0.00           C
ATOM   3155  C2  CHO   454     204.467   8.717  36.017  1.00  0.00           C
ATOM   3156  ROH CHO   455      64.617 146.767  29.367  1.00  0.00            
ATOM   3157  R1  CHO   455      63.917 146.467  32.067  1.00  0.00            
ATOM   3158  R2  CHO   455      64.017 148.567  33.867  1.00  0.00            
ATOM   3159  R3  CHO   455      61.417 147.867  34.317  1.00  0.00            
ATOM   3160  R4  CHO   455      62.467 148.467  36.967  1.00  0.00            
ATOM   3161  R5  CHO   455      61.517 146.617  36.367  1.00  0.00            
ATOM   3162  C1  CHO   455      59.167 147.767  39.217  1.00  0.00           C
ATOM   3163  C2  CHO   455      58.567 148.617  42.117  1.00  0.00           C
ATOM   3164  ROH CHO   456      68.217  36.117  23.517  1.00  0.00            
ATOM   3165  R1  CHO   456      68.017  35.717  26.267  1.00  0.00            
ATOM   3166  R2  CHO   456      69.717  34.017  27.667  1.00  0.00            
ATOM   3167  R3  CHO   456      70.217  36.167  29.167  1.00  0.00            
ATOM   3168  R4  CHO   456      71.567  33.967  30.567  1.00  0.00            
ATOM   3169  R5  CHO   456      70.117  35.417  31.417  1.00  0.00            
ATOM   3170  C1  CHO   456      73.117  36.067  33.667  1.00  0.00           C
ATOM   3171  C2  CHO   456      72.567  35.917  36.467  1.00  0.00           C
ATOM   3172  ROH CHO   457     161.817 116.317  22.217  1.00  0.00            
ATOM   3173  R1  CHO   457     161.267 116.717  24.917  1.00  0.00            
ATOM   3174  R2  CHO   457     160.917 114.617  26.717  1.00  0.00            
ATOM   3175  R3  CHO   457     162.817 115.917  28.117  1.00  0.00            
ATOM   3176  R4  CHO   457     161.167 114.667  30.167  1.00  0.00            
ATOM   3177  R5  CHO   457     161.667 116.767  30.067  1.00  0.00            
ATOM   3178  C1  CHO   457     163.117 115.917  33.467  1.00  0.00           C
ATOM   3179  C2  CHO   457     164.967 114.367  36.517  1.00  0.00           C
ATOM   3180  ROH CHO   458     174.367  92.367  20.917  1.00  0.00            
ATOM   3181  R1  CHO   458     172.867  90.817  22.767  1.00  0.00            
ATOM   3182  R2  CHO   458     174.017  89.017  24.517  1.00  0.00            
ATOM   3183  R3  CHO   458     172.717  90.467  26.417  1.00  0.00            
ATOM   3184  R4  CHO   458     173.667  88.067  27.817  1.00  0.00            
ATOM   3185  R5  CHO   458     171.617  88.817  27.767  1.00  0.00            
ATOM   3186  C1  CHO   458     172.217  88.867  31.517  1.00  0.00           C
ATOM   3187  C2  CHO   458     171.867  90.217  35.417  1.00  0.00           C
ATOM   3188  ROH CHO   459     141.817 119.117  54.867  1.00  0.00            
ATOM   3189  R1  CHO   459     139.917 118.417  52.867  1.00  0.00            
ATOM   3190  R2  CHO   459     137.667 119.917  52.417  1.00  0.00            
ATOM   3191  R3  CHO   459     138.617 119.967  49.867  1.00  0.00            
ATOM   3192  R4  CHO   459     135.817 120.767  49.617  1.00  0.00            
ATOM   3193  R5  CHO   459     136.767 119.167  48.517  1.00  0.00            
ATOM   3194  C1  CHO   459     135.617 121.267  45.617  1.00  0.00           C
ATOM   3195  C2  CHO   459     133.067 123.467  43.367  1.00  0.00           C
ATOM   3196  ROH CHO   460     101.017 135.617  59.917  1.00  0.00            
ATOM   3197  R1  CHO   460     100.717 134.067  57.567  1.00  0.00            
ATOM   3198  R2  CHO   460     100.617 135.267  55.067  1.00  0.00            
ATOM   3199  R3  CHO   460     102.617 133.517  54.467  1.00  0.00            
ATOM   3200  R4  CHO   460     101.367 134.067  51.867  1.00  0.00            
ATOM   3201  R5  CHO   460     101.767 132.117  52.767  1.00  0.00            
ATOM   3202  C1  CHO   460     103.717 131.817  49.517  1.00  0.00           C
ATOM   3203  C2  CHO   460     103.017 129.917  45.367  1.00  0.00           C
ATOM   3204  ROH CHO   461     155.117 125.767  19.267  1.00  0.00            
ATOM   3205  R1  CHO   461     155.667 124.717  21.817  1.00  0.00            
ATOM   3206  R2  CHO   461     156.467 126.267  23.967  1.00  0.00            
ATOM   3207  R3  CHO   461     154.317 125.117  25.217  1.00  0.00            
ATOM   3208  R4  CHO   461     156.217 125.767  27.367  1.00  0.00            
ATOM   3209  R5  CHO   461     155.317 123.817  26.917  1.00  0.00            
ATOM   3210  C1  CHO   461     154.067 124.317  30.517  1.00  0.00           C
ATOM   3211  C2  CHO   461     155.517 124.467  32.967  1.00  0.00           C
ATOM   3212  ROH CHO   462     177.667  84.767  53.067  1.00  0.00            
ATOM   3213  R1  CHO   462     177.467  85.467  50.317  1.00  0.00            
ATOM   3214  R2  CHO   462     176.667  83.667  48.367  1.00  0.00            
ATOM   3215  R3  CHO   462     174.817  85.617  47.817  1.00  0.00            
ATOM   3216  R4  CHO   462     175.267  84.217  45.267  1.00  0.00            
ATOM   3217  R5  CHO   462     175.417  86.367  45.617  1.00  0.00            
ATOM   3218  C1  CHO   462     172.767  86.367  42.917  1.00  0.00           C
ATOM   3219  C2  CHO   462     173.767  86.817  40.017  1.00  0.00           C
ATOM   3220  ROH CHO   463     108.667  98.667  24.667  1.00  0.00            
ATOM   3221  R1  CHO   463     109.217  98.617  27.467  1.00  0.00            
ATOM   3222  R2  CHO   463     108.567  96.417  29.017  1.00  0.00            
ATOM   3223  R3  CHO   463     111.217  96.567  29.717  1.00  0.00            
ATOM   3224  R4  CHO   463     109.917  95.367  32.067  1.00  0.00            
ATOM   3225  R5  CHO   463     111.217  97.117  32.017  1.00  0.00            
ATOM   3226  C1  CHO   463     113.117  94.917  34.467  1.00  0.00           C
ATOM   3227  C2  CHO   463     113.917  93.717  38.867  1.00  0.00           C
ATOM   3228  ROH CHO   464     200.267  91.517  24.467  1.00  0.00            
ATOM   3229  R1  CHO   464     201.167  93.067  26.667  1.00  0.00            
ATOM   3230  R2  CHO   464     200.217  92.717  29.267  1.00  0.00            
ATOM   3231  R3  CHO   464     202.817  92.467  29.817  1.00  0.00            
ATOM   3232  R4  CHO   464     201.517  92.817  32.417  1.00  0.00            
ATOM   3233  R5  CHO   464     203.217  94.017  31.617  1.00  0.00            
ATOM   3234  C1  CHO   464     204.767  92.667  34.817  1.00  0.00           C
ATOM   3235  C2  CHO   464     205.317  91.167  38.217  1.00  0.00           C
ATOM   3236  ROH CHO   465     218.867  38.017  22.067  1.00  0.00            
ATOM   3237  R1  CHO   465     216.967  38.867  23.967  1.00  0.00            
ATOM   3238  R2  CHO   465     215.617  37.167  25.617  1.00  0.00            
ATOM   3239  R3  CHO   465     216.567  38.817  27.567  1.00  0.00            
ATOM   3240  R4  CHO   465     214.267  37.517  28.767  1.00  0.00            
ATOM   3241  R5  CHO   465     214.617  39.667  28.667  1.00  0.00            
ATOM   3242  C1  CHO   465     214.317  39.267  32.417  1.00  0.00           C
ATOM   3243  C2  CHO   465     211.767  37.217  33.617  1.00  0.00           C
ATOM   3244  ROH CHO   466      60.117  72.417  52.967  1.00  0.00            
ATOM   3245  R1  CHO   466      60.067  74.317  50.867  1.00  0.00            
ATOM   3246  R2  CHO   466      61.117  73.817  48.367  1.00  0.00            
ATOM   3247  R3  CHO   466      58.617  74.567  47.567  1.00  0.00            
ATOM   3248  R4  CHO   466      60.267  74.617  45.117  1.00  0.00            
ATOM   3249  R5  CHO   466      59.067  76.267  45.867  1.00  0.00            
ATOM   3250  C1  CHO   466      57.467  75.817  42.417  1.00  0.00           C
ATOM   3251  C2  CHO   466      59.917  77.017  39.817  1.00  0.00           C
ATOM   3252  ROH CHO   467      53.817  24.867  41.717  1.00  0.00            
ATOM   3253  R1  CHO   467      54.867  27.017  40.167  1.00  0.00            
ATOM   3254  R2  CHO   467      54.817  27.017  37.417  1.00  0.00            
ATOM   3255  R3  CHO   467      53.617  29.417  37.767  1.00  0.00            
ATOM   3256  R4  CHO   467      55.517  29.867  35.617  1.00  0.00            
ATOM   3257  R5  CHO   467      55.367  31.017  37.467  1.00  0.00            
ATOM   3258  C1  CHO   467      54.817  33.767  34.917  1.00  0.00           C
ATOM   3259  C2  CHO   467      55.717  35.517  32.267  1.00  0.00           C
ATOM   3260  ROH CHO   468      77.617  76.867  19.017  1.00  0.00            
ATOM   3261  R1  CHO   468      78.517  75.917  21.517  1.00  0.00            
ATOM   3262  R2  CHO   468      77.267  76.617  23.917  1.00  0.00            
ATOM   3263  R3  CHO   468      77.167  73.917  24.267  1.00  0.00            
ATOM   3264  R4  CHO   468      77.517  75.017  26.967  1.00  0.00            
ATOM   3265  R5  CHO   468      78.717  73.467  26.017  1.00  0.00            
ATOM   3266  C1  CHO   468      77.517  71.567  29.067  1.00  0.00           C
ATOM   3267  C2  CHO   468      78.717  70.967  32.667  1.00  0.00           C
ATOM   3268  ROH CHO   469      46.867 114.817  29.067  1.00  0.00            
ATOM   3269  R1  CHO   469      48.217 114.217  31.467  1.00  0.00            
ATOM   3270  R2  CHO   469      49.417 116.117  33.017  1.00  0.00            
ATOM   3271  R3  CHO   469      47.867 115.017  34.967  1.00  0.00            
ATOM   3272  R4  CHO   469      50.017 116.467  36.417  1.00  0.00            
ATOM   3273  R5  CHO   469      49.467 114.417  36.667  1.00  0.00            
ATOM   3274  C1  CHO   469      48.867 115.667  40.217  1.00  0.00           C
ATOM   3275  C2  CHO   469      46.467 117.717  43.417  1.00  0.00           C
ATOM   3276  ROH CHO   470      70.667 157.117  27.767  1.00  0.00            
ATOM   3277  R1  CHO   470      69.867 157.117  30.517  1.00  0.00            
ATOM   3278  R2  CHO   470      71.667 157.317  32.567  1.00  0.00            
ATOM   3279  R3  CHO   470      70.117 159.417  33.317  1.00  0.00            
ATOM   3280  R4  CHO   470      70.867 158.117  35.817  1.00  0.00            
ATOM   3281  R5  CHO   470      68.867 158.617  35.167  1.00  0.00            
ATOM   3282  C1  CHO   470      68.917 160.567  38.417  1.00  0.00           C
ATOM   3283  C2  CHO   470      66.417 162.567  40.717  1.00  0.00           C
ATOM   3284  ROH CHO   471     206.017  82.117  23.167  1.00  0.00            
ATOM   3285  R1  CHO   471     206.917  83.617  25.367  1.00  0.00            
ATOM   3286  R2  CHO   471     205.867  83.417  27.917  1.00  0.00            
ATOM   3287  R3  CHO   471     208.417  82.967  28.617  1.00  0.00            
ATOM   3288  R4  CHO   471     207.267  84.267  30.917  1.00  0.00            
ATOM   3289  R5  CHO   471     209.017  84.917  29.867  1.00  0.00            
ATOM   3290  C1  CHO   471     210.467  84.417  33.367  1.00  0.00           C
ATOM   3291  C2  CHO   471     213.867  85.017  35.317  1.00  0.00           C
ATOM   3292  ROH CHO   472     107.017  93.767  53.717  1.00  0.00            
ATOM   3293  R1  CHO   472     105.217  95.567  52.417  1.00  0.00            
ATOM   3294  R2  CHO   472     106.117  97.517  50.667  1.00  0.00            
ATOM   3295  R3  CHO   472     104.317  96.317  49.017  1.00  0.00            
ATOM   3296  R4  CHO   472     104.867  98.967  47.817  1.00  0.00            
ATOM   3297  R5  CHO   472     102.867  98.167  48.317  1.00  0.00            
ATOM   3298  C1  CHO   472     102.417  98.717  44.567  1.00  0.00           C
ATOM   3299  C2  CHO   472     103.167 102.017  42.467  1.00  0.00           C
ATOM   3300  ROH CHO   473       4.467  73.617  57.217  1.00  0.00            
ATOM   3301  R1  CHO   473       4.717  75.417  55.067  1.00  0.00            
ATOM   3302  R2  CHO   473       7.117  75.967  53.817  1.00  0.00            
ATOM   3303  R3  CHO   473       5.767  75.217  51.567  1.00  0.00            
ATOM   3304  R4  CHO   473       8.267  76.417  50.617  1.00  0.00            
ATOM   3305  R5  CHO   473       6.267  76.967  50.017  1.00  0.00            
ATOM   3306  C1  CHO   473       7.717  75.967  46.617  1.00  0.00           C
ATOM   3307  C2  CHO   473       6.667  76.217  42.617  1.00  0.00           C
ATOM   3308  ROH CHO   474      -0.433   2.367  45.667  1.00  0.00            
ATOM   3309  R1  CHO   474       1.317   2.017  43.467  1.00  0.00            
ATOM   3310  R2  CHO   474       0.717   0.317  41.367  1.00  0.00            
ATOM   3311  R3  CHO   474       1.217   2.517  39.867  1.00  0.00            
ATOM   3312  R4  CHO   474       1.767   0.267  38.067  1.00  0.00            
ATOM   3313  R5  CHO   474       3.117   1.917  38.517  1.00  0.00            
ATOM   3314  C1  CHO   474       2.817   2.317  34.767  1.00  0.00           C
ATOM   3315  C2  CHO   474       0.967   2.267  31.767  1.00  0.00           C
ATOM   3316  ROH CHO   475      99.017 147.017  29.267  1.00  0.00            
ATOM   3317  R1  CHO   475     100.767 146.617  31.467  1.00  0.00            
ATOM   3318  R2  CHO   475     101.617 148.717  33.067  1.00  0.00            
ATOM   3319  R3  CHO   475     100.617 147.117  35.067  1.00  0.00            
ATOM   3320  R4  CHO   475     103.117 148.267  36.167  1.00  0.00            
ATOM   3321  R5  CHO   475     102.567 146.117  36.067  1.00  0.00            
ATOM   3322  C1  CHO   475     103.067 146.517  39.817  1.00  0.00           C
ATOM   3323  C2  CHO   475     103.367 145.567  42.617  1.00  0.00           C
ATOM   3324  ROH CHO   476      35.367 186.067  48.817  1.00  0.00            
ATOM   3325  R1  CHO   476      36.217 186.767  46.217  1.00  0.00            
ATOM   3326  R2  CHO   476      38.317 185.567  44.917  1.00  0.00            
ATOM   3327  R3  CHO   476      36.517 185.167  42.967  1.00  0.00            
ATOM   3328  R4  CHO   476      39.117 184.517  41.767  1.00  0.00            
ATOM   3329  R5  CHO   476      37.617 185.917  40.967  1.00  0.00            
ATOM   3330  C1  CHO   476      37.867 183.517  38.017  1.00  0.00           C
ATOM   3331  C2  CHO   476      39.617 180.867  35.717  1.00  0.00           C
ATOM   3332  ROH CHO   477     119.217  71.267  11.617  1.00  0.00            
ATOM   3333  R1  CHO   477     118.867  70.217  14.217  1.00  0.00            
ATOM   3334  R2  CHO   477     116.817  70.967  15.917  1.00  0.00            
ATOM   3335  R3  CHO   477     116.367  68.267  16.017  1.00  0.00            
ATOM   3336  R4  CHO   477     114.717  69.367  18.167  1.00  0.00            
ATOM   3337  R5  CHO   477     116.167  67.817  18.367  1.00  0.00            
ATOM   3338  C1  CHO   477     113.067  65.967  19.567  1.00  0.00           C
ATOM   3339  C2  CHO   477     112.217  62.517  20.617  1.00  0.00           C
ATOM   3340  ROH CHO   478       9.217 153.317  18.967  1.00  0.00            
ATOM   3341  R1  CHO   478      10.967 154.667  20.717  1.00  0.00            
ATOM   3342  R2  CHO   478      10.417 157.217  21.667  1.00  0.00            
ATOM   3343  R3  CHO   478      10.767 156.017  24.067  1.00  0.00            
ATOM   3344  R4  CHO   478      10.317 158.867  24.717  1.00  0.00            
ATOM   3345  R5  CHO   478      12.017 157.667  25.367  1.00  0.00            
ATOM   3346  C1  CHO   478      10.617 158.717  28.767  1.00  0.00           C
ATOM   3347  C2  CHO   478       9.267 162.267  31.267  1.00  0.00           C
ATOM   3348  ROH CHO   479      35.567 138.367  59.817  1.00  0.00            
ATOM   3349  R1  CHO   479      35.617 138.617  57.017  1.00  0.00            
ATOM   3350  R2  CHO   479      34.517 136.767  55.267  1.00  0.00            
ATOM   3351  R3  CHO   479      33.167 138.917  54.317  1.00  0.00            
ATOM   3352  R4  CHO   479      33.717 137.267  51.967  1.00  0.00            
ATOM   3353  R5  CHO   479      34.217 139.367  52.217  1.00  0.00            
ATOM   3354  C1  CHO   479      32.017 139.617  49.117  1.00  0.00           C
ATOM   3355  C2  CHO   479      33.167 139.067  46.017  1.00  0.00           C
ATOM   3356  ROH CHO   480      35.917 135.617  26.867  1.00  0.00            
ATOM   3357  R1  CHO   480      36.717 136.367  29.467  1.00  0.00            
ATOM   3358  R2  CHO   480      34.917 137.317  31.367  1.00  0.00            
ATOM   3359  R3  CHO   480      35.967 135.267  32.867  1.00  0.00            
ATOM   3360  R4  CHO   480      34.867 137.217  34.817  1.00  0.00            
ATOM   3361  R5  CHO   480      36.867 136.417  34.767  1.00  0.00            
ATOM   3362  C1  CHO   480      35.767 135.217  38.267  1.00  0.00           C
ATOM   3363  C2  CHO   480      34.917 133.617  41.517  1.00  0.00           C
ATOM   3364  ROH CHO   481     192.867  88.667  24.867  1.00  0.00            
ATOM   3365  R1  CHO   481     191.517  88.517  27.367  1.00  0.00            
ATOM   3366  R2  CHO   481     192.417  86.817  29.417  1.00  0.00            
ATOM   3367  R3  CHO   481     192.367  89.117  30.867  1.00  0.00            
ATOM   3368  R4  CHO   481     192.817  87.017  32.817  1.00  0.00            
ATOM   3369  R5  CHO   481     191.267  88.567  32.867  1.00  0.00            
ATOM   3370  C1  CHO   481     193.017  89.267  36.167  1.00  0.00           C
ATOM   3371  C2  CHO   481     193.067  89.567  40.567  1.00  0.00           C
ATOM   3372  ROH CHO   482      83.067  66.867  22.067  1.00  0.00            
ATOM   3373  R1  CHO   482      83.717  68.067  24.517  1.00  0.00            
ATOM   3374  R2  CHO   482      85.817  67.167  26.067  1.00  0.00            
ATOM   3375  R3  CHO   482      86.667  69.767  25.867  1.00  0.00            
ATOM   3376  R4  CHO   482      86.917  69.117  28.717  1.00  0.00            
ATOM   3377  R5  CHO   482      85.817  70.817  27.867  1.00  0.00            
ATOM   3378  C1  CHO   482      88.317  72.667  30.117  1.00  0.00           C
ATOM   3379  C2  CHO   482      86.617  74.517  33.667  1.00  0.00           C
ATOM   3380  ROH CHO   483      32.567 149.217  28.967  1.00  0.00            
ATOM   3381  R1  CHO   483      31.017 148.467  31.217  1.00  0.00            
ATOM   3382  R2  CHO   483      30.867 145.867  32.167  1.00  0.00            
ATOM   3383  R3  CHO   483      31.617 147.017  34.517  1.00  0.00            
ATOM   3384  R4  CHO   483      30.267 144.517  35.267  1.00  0.00            
ATOM   3385  R5  CHO   483      29.817 146.567  36.017  1.00  0.00            
ATOM   3386  C1  CHO   483      30.617 144.817  39.317  1.00  0.00           C
ATOM   3387  C2  CHO   483      30.967 142.967  42.967  1.00  0.00           C
ATOM   3388  ROH CHO   484     128.017 102.567  52.417  1.00  0.00            
ATOM   3389  R1  CHO   484     127.367 103.067  49.667  1.00  0.00            
ATOM   3390  R2  CHO   484     125.067 102.167  48.517  1.00  0.00            
ATOM   3391  R3  CHO   484     124.717 104.817  47.917  1.00  0.00            
ATOM   3392  R4  CHO   484     122.217 103.567  47.117  1.00  0.00            
ATOM   3393  R5  CHO   484     123.517 104.817  45.867  1.00  0.00            
ATOM   3394  C1  CHO   484     120.267 106.817  45.667  1.00  0.00           C
ATOM   3395  C2  CHO   484     118.467 110.217  44.467  1.00  0.00           C
ATOM   3396  ROH CHO   485     153.867  85.667  51.267  1.00  0.00            
ATOM   3397  R1  CHO   485     155.367  86.317  48.917  1.00  0.00            
ATOM   3398  R2  CHO   485     156.967  84.467  47.617  1.00  0.00            
ATOM   3399  R3  CHO   485     155.517  85.167  45.467  1.00  0.00            
ATOM   3400  R4  CHO   485     157.617  83.417  44.417  1.00  0.00            
ATOM   3401  R5  CHO   485     157.117  85.417  43.717  1.00  0.00            
ATOM   3402  C1  CHO   485     156.567  83.417  40.467  1.00  0.00           C
ATOM   3403  C2  CHO   485     155.717  82.617  36.867  1.00  0.00           C
ATOM   3404  ROH CHO   486      41.917 105.867  57.967  1.00  0.00            
ATOM   3405  R1  CHO   486      41.667 104.517  55.517  1.00  0.00            
ATOM   3406  R2  CHO   486      39.317 104.467  54.067  1.00  0.00            
ATOM   3407  R3  CHO   486      40.917 105.417  52.067  1.00  0.00            
ATOM   3408  R4  CHO   486      38.167 105.467  50.967  1.00  0.00            
ATOM   3409  R5  CHO   486      39.917 104.517  50.067  1.00  0.00            
ATOM   3410  C1  CHO   486      39.017 106.967  47.267  1.00  0.00           C
ATOM   3411  C2  CHO   486      36.167 104.967  46.717  1.00  0.00           C
ATOM   3412  ROH CHO   487     173.067 118.767  50.617  1.00  0.00            
ATOM   3413  R1  CHO   487     174.717 118.617  48.317  1.00  0.00            
ATOM   3414  R2  CHO   487     175.117 116.267  46.917  1.00  0.00            
ATOM   3415  R3  CHO   487     174.317 117.767  44.817  1.00  0.00            
ATOM   3416  R4  CHO   487     176.017 115.717  43.617  1.00  0.00            
ATOM   3417  R5  CHO   487     176.217 117.867  43.367  1.00  0.00            
ATOM   3418  C1  CHO   487     175.767 116.817  39.717  1.00  0.00           C
ATOM   3419  C2  CHO   487     172.767 116.817  37.717  1.00  0.00           C
ATOM   3420  ROH CHO   488     129.767  20.317  38.767  1.00  0.00            
ATOM   3421  R1  CHO   488     130.767  19.317  36.317  1.00  0.00            
ATOM   3422  R2  CHO   488     129.467  19.667  33.917  1.00  0.00            
ATOM   3423  R3  CHO   488     131.817  20.667  33.117  1.00  0.00            
ATOM   3424  R4  CHO   488     130.217  20.667  30.667  1.00  0.00            
ATOM   3425  R5  CHO   488     132.167  19.767  30.917  1.00  0.00            
ATOM   3426  C1  CHO   488     132.867  22.217  28.067  1.00  0.00           C
ATOM   3427  C2  CHO   488     133.917  21.217  24.267  1.00  0.00           C
ATOM   3428  ROH CHO   489     184.167 196.467  51.117  1.00  0.00            
ATOM   3429  R1  CHO   489     185.167 195.567  48.617  1.00  0.00            
ATOM   3430  R2  CHO   489     183.717 193.967  46.917  1.00  0.00            
ATOM   3431  R3  CHO   489     184.217 195.917  45.117  1.00  0.00            
ATOM   3432  R4  CHO   489     184.567 193.467  43.567  1.00  0.00            
ATOM   3433  R5  CHO   489     185.967 195.067  43.767  1.00  0.00            
ATOM   3434  C1  CHO   489     185.517 195.017  39.967  1.00  0.00           C
ATOM   3435  C2  CHO   489     186.567 192.517  36.667  1.00  0.00           C
ATOM   3436  ROH CHO   490      24.717  47.867  41.717  1.00  0.00            
ATOM   3437  R1  CHO   490      24.917  49.367  44.117  1.00  0.00            
ATOM   3438  R2  CHO   490      23.017  51.267  44.817  1.00  0.00            
ATOM   3439  R3  CHO   490      22.917  49.867  47.117  1.00  0.00            
ATOM   3440  R4  CHO   490      21.567  52.367  47.767  1.00  0.00            
ATOM   3441  R5  CHO   490      23.217  51.467  48.867  1.00  0.00            
ATOM   3442  C1  CHO   490      20.617  51.667  51.617  1.00  0.00           C
ATOM   3443  C2  CHO   490      17.067  51.767  52.867  1.00  0.00           C
ATOM   3444  ROH CHO   491     180.717  68.717  51.367  1.00  0.00            
ATOM   3445  R1  CHO   491     178.417  70.167  50.617  1.00  0.00            
ATOM   3446  R2  CHO   491     178.567  72.467  49.117  1.00  0.00            
ATOM   3447  R3  CHO   491     176.817  71.117  47.517  1.00  0.00            
ATOM   3448  R4  CHO   491     176.867  73.867  46.417  1.00  0.00            
ATOM   3449  R5  CHO   491     175.117  72.717  47.017  1.00  0.00            
ATOM   3450  C1  CHO   491     174.267  73.367  43.317  1.00  0.00           C
ATOM   3451  C2  CHO   491     175.617  74.917  40.667  1.00  0.00           C
ATOM   3452  ROH CHO   492      84.017 115.767  58.917  1.00  0.00            
ATOM   3453  R1  CHO   492      85.117 117.767  57.267  1.00  0.00            
ATOM   3454  R2  CHO   492      87.267 117.317  55.617  1.00  0.00            
ATOM   3455  R3  CHO   492      85.617 118.217  53.667  1.00  0.00            
ATOM   3456  R4  CHO   492      88.267 118.317  52.417  1.00  0.00            
ATOM   3457  R5  CHO   492      86.867 119.967  52.567  1.00  0.00            
ATOM   3458  C1  CHO   492      87.267 119.717  48.767  1.00  0.00           C
ATOM   3459  C2  CHO   492      87.567 122.167  46.267  1.00  0.00           C
ATOM   3460  ROH CHO   493      88.267  63.817  30.167  1.00  0.00            
ATOM   3461  R1  CHO   493      90.517  63.617  31.867  1.00  0.00            
ATOM   3462  R2  CHO   493      90.367  63.767  34.617  1.00  0.00            
ATOM   3463  R3  CHO   493      91.667  61.417  34.517  1.00  0.00            
ATOM   3464  R4  CHO   493      91.617  62.117  37.367  1.00  0.00            
ATOM   3465  R5  CHO   493      93.367  61.617  36.217  1.00  0.00            
ATOM   3466  C1  CHO   493      93.617  58.967  38.917  1.00  0.00           C
ATOM   3467  C2  CHO   493      94.167  58.617  42.517  1.00  0.00           C
ATOM   3468  ROH CHO   494      17.067 124.967  57.717  1.00  0.00            
ATOM   3469  R1  CHO   494      18.767 125.067  55.467  1.00  0.00            
ATOM   3470  R2  CHO   494      19.617 122.767  54.117  1.00  0.00            
ATOM   3471  R3  CHO   494      18.567 124.067  51.967  1.00  0.00            
ATOM   3472  R4  CHO   494      19.717 121.567  50.917  1.00  0.00            
ATOM   3473  R5  CHO   494      20.117 123.567  50.217  1.00  0.00            
ATOM   3474  C1  CHO   494      18.817 122.067  46.967  1.00  0.00           C
ATOM   3475  C2  CHO   494      19.867 121.467  43.017  1.00  0.00           C
ATOM   3476  ROH CHO   495     191.867  92.267  57.317  1.00  0.00            
ATOM   3477  R1  CHO   495     191.767  92.117  54.517  1.00  0.00            
ATOM   3478  R2  CHO   495     189.667  90.917  53.167  1.00  0.00            
ATOM   3479  R3  CHO   495     189.567  93.317  51.867  1.00  0.00            
ATOM   3480  R4  CHO   495     188.417  91.417  49.967  1.00  0.00            
ATOM   3481  R5  CHO   495     190.017  92.767  49.567  1.00  0.00            
ATOM   3482  C1  CHO   495     187.567  93.917  46.917  1.00  0.00           C
ATOM   3483  C2  CHO   495     184.717  94.717  45.067  1.00  0.00           C
ATOM   3484  ROH CHO   496       6.767 139.367  22.217  1.00  0.00            
ATOM   3485  R1  CHO   496       6.617 141.117  24.467  1.00  0.00            
ATOM   3486  R2  CHO   496       4.267 141.567  25.817  1.00  0.00            
ATOM   3487  R3  CHO   496       5.767 140.817  27.967  1.00  0.00            
ATOM   3488  R4  CHO   496       3.417 142.117  29.117  1.00  0.00            
ATOM   3489  R5  CHO   496       5.517 142.617  29.517  1.00  0.00            
ATOM   3490  C1  CHO   496       4.317 141.767  33.067  1.00  0.00           C
ATOM   3491  C2  CHO   496       2.967 141.867  37.217  1.00  0.00           C
ATOM   3492  ROH CHO   497     198.367 127.667  54.067  1.00  0.00            
ATOM   3493  R1  CHO   497     198.367 127.367  51.217  1.00  0.00            
ATOM   3494  R2  CHO   497     197.217 129.217  49.517  1.00  0.00            
ATOM   3495  R3  CHO   497     199.667 129.267  48.367  1.00  0.00            
ATOM   3496  R4  CHO   497     197.767 129.317  46.117  1.00  0.00            
ATOM   3497  R5  CHO   497     199.417 127.917  46.417  1.00  0.00            
ATOM   3498  C1  CHO   497     200.417 129.417  43.067  1.00  0.00           C
ATOM   3499  C2  CHO   497     197.067 128.717  40.617  1.00  0.00           C
ATOM   3500  ROH CHO   498      92.017  26.567  39.467  1.00  0.00            
ATOM   3501  R1  CHO   498      90.317  25.217  37.667  1.00  0.00            
ATOM   3502  R2  CHO   498      89.267  26.467  35.417  1.00  0.00            
ATOM   3503  R3  CHO   498      90.367  24.317  34.117  1.00  0.00            
ATOM   3504  R4  CHO   498      87.967  24.967  32.617  1.00  0.00            
ATOM   3505  R5  CHO   498      88.517  23.017  33.417  1.00  0.00            
ATOM   3506  C1  CHO   498      88.267  22.067  29.767  1.00  0.00           C
ATOM   3507  C2  CHO   498      87.217  17.667  29.367  1.00  0.00           C
ATOM   3508  ROH CHO   499     184.117 207.667  49.767  1.00  0.00            
ATOM   3509  R1  CHO   499     185.067 205.967  47.717  1.00  0.00            
ATOM   3510  R2  CHO   499     183.567 205.417  45.467  1.00  0.00            
ATOM   3511  R3  CHO   499     185.817 206.267  44.167  1.00  0.00            
ATOM   3512  R4  CHO   499     183.967 205.617  42.017  1.00  0.00            
ATOM   3513  R5  CHO   499     186.017 204.867  42.267  1.00  0.00            
ATOM   3514  C1  CHO   499     186.267 206.467  38.817  1.00  0.00           C
ATOM   3515  C2  CHO   499     187.267 205.667  34.717  1.00  0.00           C
ATOM   3516  ROH CHO   500     119.067 100.617  44.717  1.00  0.00            
ATOM   3517  R1  CHO   500     118.717 103.217  43.767  1.00  0.00            
ATOM   3518  R2  CHO   500     120.667 104.517  42.217  1.00  0.00            
ATOM   3519  R3  CHO   500     118.617 104.867  40.517  1.00  0.00            
ATOM   3520  R4  CHO   500     120.517 106.917  39.767  1.00  0.00            
ATOM   3521  R5  CHO   500     118.417 107.217  40.267  1.00  0.00            
ATOM   3522  C1  CHO   500     118.517 108.717  36.717  1.00  0.00           C
ATOM   3523  C2  CHO   500     118.367 110.967  33.467  1.00  0.00           C
ATOM   3524  ROH CHO   501     103.017 127.467  30.567  1.00  0.00            
ATOM   3525  R1  CHO   501     102.467 128.217  33.217  1.00  0.00            
ATOM   3526  R2  CHO   501     102.167 126.367  35.267  1.00  0.00            
ATOM   3527  R3  CHO   501     104.067 127.917  36.467  1.00  0.00            
ATOM   3528  R4  CHO   501     103.317 125.967  38.517  1.00  0.00            
ATOM   3529  R5  CHO   501     103.317 128.117  38.717  1.00  0.00            
ATOM   3530  C1  CHO   501     105.717 127.167  41.517  1.00  0.00           C
ATOM   3531  C2  CHO   501     105.867 124.567  43.517  1.00  0.00           C
ATOM   3532  ROH CHO   502      57.917 220.717  48.567  1.00  0.00            
ATOM   3533  R1  CHO   502      57.767 219.517  46.017  1.00  0.00            
ATOM   3534  R2  CHO   502      57.167 216.867  45.617  1.00  0.00            
ATOM   3535  R3  CHO   502      55.267 217.867  43.967  1.00  0.00            
ATOM   3536  R4  CHO   502      56.917 216.217  42.267  1.00  0.00            
ATOM   3537  R5  CHO   502      56.417 218.317  41.917  1.00  0.00            
ATOM   3538  C1  CHO   502      55.017 216.767  38.717  1.00  0.00           C
ATOM   3539  C2  CHO   502      56.817 215.867  35.717  1.00  0.00           C
ATOM   3540  ROH CHO   503     163.417  82.567  19.767  1.00  0.00            
ATOM   3541  R1  CHO   503     163.517  81.567  22.417  1.00  0.00            
ATOM   3542  R2  CHO   503     164.367  83.117  24.567  1.00  0.00            
ATOM   3543  R3  CHO   503     161.967  82.367  25.617  1.00  0.00            
ATOM   3544  R4  CHO   503     163.867  82.117  27.867  1.00  0.00            
ATOM   3545  R5  CHO   503     162.467  80.617  27.117  1.00  0.00            
ATOM   3546  C1  CHO   503     161.317  80.867  30.717  1.00  0.00           C
ATOM   3547  C2  CHO   503     158.067  81.017  32.667  1.00  0.00           C
ATOM   3548  ROH CHO   504      17.017 138.217  24.067  1.00  0.00            
ATOM   3549  R1  CHO   504      15.917 137.567  26.567  1.00  0.00            
ATOM   3550  R2  CHO   504      17.217 138.167  28.967  1.00  0.00            
ATOM   3551  R3  CHO   504      14.817 139.317  29.567  1.00  0.00            
ATOM   3552  R4  CHO   504      16.167 138.967  32.117  1.00  0.00            
ATOM   3553  R5  CHO   504      14.167 138.267  31.567  1.00  0.00            
ATOM   3554  C1  CHO   504      13.267 140.517  34.567  1.00  0.00           C
ATOM   3555  C2  CHO   504      11.617 140.167  37.767  1.00  0.00           C
ATOM   3556  ROH CHO   505       0.567  29.467  20.567  1.00  0.00            
ATOM   3557  R1  CHO   505       1.967  28.867  22.917  1.00  0.00            
ATOM   3558  R2  CHO   505       1.967  30.517  25.117  1.00  0.00            
ATOM   3559  R3  CHO   505       1.167  28.267  26.417  1.00  0.00            
ATOM   3560  R4  CHO   505       1.717  30.167  28.567  1.00  0.00            
ATOM   3561  R5  CHO   505       2.517  28.117  28.367  1.00  0.00            
ATOM   3562  C1  CHO   505       0.817  27.817  31.767  1.00  0.00           C
ATOM   3563  C2  CHO   505       1.417  28.117  35.267  1.00  0.00           C
ATOM   3564  ROH CHO   506      17.417  82.417  56.767  1.00  0.00            
ATOM   3565  R1  CHO   506      18.617  81.767  54.267  1.00  0.00            
ATOM   3566  R2  CHO   506      18.067  83.117  51.917  1.00  0.00            
ATOM   3567  R3  CHO   506      20.767  83.367  51.817  1.00  0.00            
ATOM   3568  R4  CHO   506      19.867  83.717  49.067  1.00  0.00            
ATOM   3569  R5  CHO   506      21.367  82.317  49.767  1.00  0.00            
ATOM   3570  C1  CHO   506      23.517  84.317  47.267  1.00  0.00           C
ATOM   3571  C2  CHO   506      24.167  84.267  44.017  1.00  0.00           C
ATOM   3572  ROH CHO   507     150.117 202.367  43.217  1.00  0.00            
ATOM   3573  R1  CHO   507     150.467 202.217  40.417  1.00  0.00            
ATOM   3574  R2  CHO   507     149.217 203.967  38.667  1.00  0.00            
ATOM   3575  R3  CHO   507     151.767 204.367  37.817  1.00  0.00            
ATOM   3576  R4  CHO   507     150.067 205.067  35.517  1.00  0.00            
ATOM   3577  R5  CHO   507     151.767 203.617  35.517  1.00  0.00            
ATOM   3578  C1  CHO   507     152.967 206.067  32.867  1.00  0.00           C
ATOM   3579  C2  CHO   507     150.117 203.767  30.767  1.00  0.00           C
ATOM   3580  ROH CHO   508      63.567 129.117  27.417  1.00  0.00            
ATOM   3581  R1  CHO   508      62.067 128.967  29.817  1.00  0.00            
ATOM   3582  R2  CHO   508      63.117 127.917  32.167  1.00  0.00            
ATOM   3583  R3  CHO   508      62.367 130.317  33.167  1.00  0.00            
ATOM   3584  R4  CHO   508      62.817 128.617  35.517  1.00  0.00            
ATOM   3585  R5  CHO   508      60.967 129.717  35.067  1.00  0.00            
ATOM   3586  C1  CHO   508      61.867 131.217  38.467  1.00  0.00           C
ATOM   3587  C2  CHO   508      59.567 133.117  40.967  1.00  0.00           C
ATOM   3588  ROH CHO   509      63.467  26.967  46.717  1.00  0.00            
ATOM   3589  R1  CHO   509      64.317  27.717  44.117  1.00  0.00            
ATOM   3590  R2  CHO   509      66.367  29.517  43.667  1.00  0.00            
ATOM   3591  R3  CHO   509      67.317  27.467  42.117  1.00  0.00            
ATOM   3592  R4  CHO   509      68.117  29.967  40.717  1.00  0.00            
ATOM   3593  R5  CHO   509      67.017  28.267  39.867  1.00  0.00            
ATOM   3594  C1  CHO   509      70.017  28.317  37.567  1.00  0.00           C
ATOM   3595  C2  CHO   509      69.817  30.717  34.717  1.00  0.00           C
ATOM   3596  ROH CHO   510      36.267 158.717  54.917  1.00  0.00            
ATOM   3597  R1  CHO   510      36.217 156.317  53.417  1.00  0.00            
ATOM   3598  R2  CHO   510      33.967 155.367  52.167  1.00  0.00            
ATOM   3599  R3  CHO   510      35.567 155.367  49.967  1.00  0.00            
ATOM   3600  R4  CHO   510      33.067 154.017  49.067  1.00  0.00            
ATOM   3601  R5  CHO   510      35.117 153.267  48.917  1.00  0.00            
ATOM   3602  C1  CHO   510      34.067 153.267  45.217  1.00  0.00           C
ATOM   3603  C2  CHO   510      35.367 151.767  42.167  1.00  0.00           C
ATOM   3604  ROH CHO   511     215.917 210.767  44.067  1.00  0.00            
ATOM   3605  R1  CHO   511     218.467 209.967  43.117  1.00  0.00            
ATOM   3606  R2  CHO   511     220.367 208.867  44.717  1.00  0.00            
ATOM   3607  R3  CHO   511     220.367 206.867  42.867  1.00  0.00            
ATOM   3608  R4  CHO   511     223.167 207.067  43.717  1.00  0.00            
ATOM   3609  R5  CHO   511     222.417 207.167  41.667  1.00  0.00            
ATOM   3610  C1  CHO   511     224.767 204.167  41.417  1.00  0.00           C
ATOM   3611  C2  CHO   511     227.867 203.467  40.667  1.00  0.00           C
ATOM   3612  ROH CHO   512     187.467 107.667  23.617  1.00  0.00            
ATOM   3613  R1  CHO   512     187.667 108.417  26.317  1.00  0.00            
ATOM   3614  R2  CHO   512     185.567 108.117  28.117  1.00  0.00            
ATOM   3615  R3  CHO   512     187.417 106.717  29.567  1.00  0.00            
ATOM   3616  R4  CHO   512     185.517 107.717  31.567  1.00  0.00            
ATOM   3617  R5  CHO   512     187.717 107.967  31.567  1.00  0.00            
ATOM   3618  C1  CHO   512     187.267 106.167  34.867  1.00  0.00           C
ATOM   3619  C2  CHO   512     187.867 105.417  38.767  1.00  0.00           C
ATOM   3620  ROH CHO   513      21.467 179.117  48.467  1.00  0.00            
ATOM   3621  R1  CHO   513      20.917 178.117  45.917  1.00  0.00            
ATOM   3622  R2  CHO   513      21.867 179.267  43.567  1.00  0.00            
ATOM   3623  R3  CHO   513      22.817 176.767  43.117  1.00  0.00            
ATOM   3624  R4  CHO   513      22.517 177.967  40.467  1.00  0.00            
ATOM   3625  R5  CHO   513      21.717 176.067  41.117  1.00  0.00            
ATOM   3626  C1  CHO   513      23.867 174.867  38.217  1.00  0.00           C
ATOM   3627  C2  CHO   513      24.567 174.217  34.767  1.00  0.00           C
ATOM   3628  ROH CHO   514      84.917 177.367  53.167  1.00  0.00            
ATOM   3629  R1  CHO   514      85.067 177.767  50.367  1.00  0.00            
ATOM   3630  R2  CHO   514      87.467 177.567  48.967  1.00  0.00            
ATOM   3631  R3  CHO   514      86.067 175.767  47.517  1.00  0.00            
ATOM   3632  R4  CHO   514      87.867 177.017  45.567  1.00  0.00            
ATOM   3633  R5  CHO   514      85.717 176.817  45.367  1.00  0.00            
ATOM   3634  C1  CHO   514      86.817 175.017  42.217  1.00  0.00           C
ATOM   3635  C2  CHO   514      87.417 177.417  38.967  1.00  0.00           C
ATOM   3636  ROH CHO   515      59.717 189.917  20.467  1.00  0.00            
ATOM   3637  R1  CHO   515      59.967 191.417  22.817  1.00  0.00            
ATOM   3638  R2  CHO   515      57.767 192.367  24.217  1.00  0.00            
ATOM   3639  R3  CHO   515      59.017 191.067  26.317  1.00  0.00            
ATOM   3640  R4  CHO   515      57.617 193.367  27.517  1.00  0.00            
ATOM   3641  R5  CHO   515      59.717 192.867  27.767  1.00  0.00            
ATOM   3642  C1  CHO   515      58.667 192.717  31.417  1.00  0.00           C
ATOM   3643  C2  CHO   515      59.567 194.467  34.767  1.00  0.00           C
ATOM   3644  ROH CHO   516      26.867 116.467  29.267  1.00  0.00            
ATOM   3645  R1  CHO   516      28.017 117.167  31.767  1.00  0.00            
ATOM   3646  R2  CHO   516      26.517 117.917  33.967  1.00  0.00            
ATOM   3647  R3  CHO   516      27.917 115.967  35.167  1.00  0.00            
ATOM   3648  R4  CHO   516      26.517 117.317  37.367  1.00  0.00            
ATOM   3649  R5  CHO   516      28.667 116.917  37.217  1.00  0.00            
ATOM   3650  C1  CHO   516      27.817 115.117  40.467  1.00  0.00           C
ATOM   3651  C2  CHO   516      26.217 116.667  43.467  1.00  0.00           C
ATOM   3652  ROH CHO   517     206.267 217.367  16.717  1.00  0.00            
ATOM   3653  R1  CHO   517     206.067 217.467  19.567  1.00  0.00            
ATOM   3654  R2  CHO   517     206.967 219.617  21.017  1.00  0.00            
ATOM   3655  R3  CHO   517     204.417 219.617  22.017  1.00  0.00            
ATOM   3656  R4  CHO   517     205.967 221.117  23.967  1.00  0.00            
ATOM   3657  R5  CHO   517     204.717 219.367  24.367  1.00  0.00            
ATOM   3658  C1  CHO   517     203.067 221.967  26.667  1.00  0.00           C
ATOM   3659  C2  CHO   517     203.517 224.567  29.617  1.00  0.00           C
ATOM   3660  ROH CHO   518     122.417  42.817  40.167  1.00  0.00            
ATOM   3661  R1  CHO   518     121.967  43.067  37.417  1.00  0.00            
ATOM   3662  R2  CHO   518     123.067  45.067  35.867  1.00  0.00            
ATOM   3663  R3  CHO   518     123.967  42.967  34.367  1.00  0.00            
ATOM   3664  R4  CHO   518     123.867  45.267  32.517  1.00  0.00            
ATOM   3665  R5  CHO   518     122.917  43.317  32.217  1.00  0.00            
ATOM   3666  C1  CHO   518     125.167  43.367  29.167  1.00  0.00           C
ATOM   3667  C2  CHO   518     127.317  44.267  27.167  1.00  0.00           C
ATOM   3668  ROH CHO   519      99.417 116.067  29.167  1.00  0.00            
ATOM   3669  R1  CHO   519     100.367 115.167  31.667  1.00  0.00            
ATOM   3670  R2  CHO   519     100.617 116.867  33.817  1.00  0.00            
ATOM   3671  R3  CHO   519      99.117 114.967  35.067  1.00  0.00            
ATOM   3672  R4  CHO   519     100.467 116.367  37.267  1.00  0.00            
ATOM   3673  R5  CHO   519     100.467 114.217  36.867  1.00  0.00            
ATOM   3674  C1  CHO   519      98.917 114.317  40.367  1.00  0.00           C
ATOM   3675  C2  CHO   519     101.917 112.667  43.167  1.00  0.00           C
ATOM   3676  ROH CHO   520      18.567  96.467  60.367  1.00  0.00            
ATOM   3677  R1  CHO   520      18.917  95.867  57.617  1.00  0.00            
ATOM   3678  R2  CHO   520      18.967  97.867  55.667  1.00  0.00            
ATOM   3679  R3  CHO   520      21.317  96.717  54.967  1.00  0.00            
ATOM   3680  R4  CHO   520      20.667  98.467  52.717  1.00  0.00            
ATOM   3681  R5  CHO   520      21.117  96.367  52.617  1.00  0.00            
ATOM   3682  C1  CHO   520      23.917  97.767  50.367  1.00  0.00           C
ATOM   3683  C2  CHO   520      23.767  97.167  46.967  1.00  0.00           C
ATOM   3684  ROH CHO   521     217.067 196.867  18.067  1.00  0.00            
ATOM   3685  R1  CHO   521     216.267 197.217  20.767  1.00  0.00            
ATOM   3686  R2  CHO   521     217.817 196.317  22.867  1.00  0.00            
ATOM   3687  R3  CHO   521     217.617 198.867  23.717  1.00  0.00            
ATOM   3688  R4  CHO   521     218.967 197.517  25.917  1.00  0.00            
ATOM   3689  R5  CHO   521     217.167 198.717  26.067  1.00  0.00            
ATOM   3690  C1  CHO   521     219.467 200.667  28.417  1.00  0.00           C
ATOM   3691  C2  CHO   521     219.217 197.767  30.817  1.00  0.00           C
ATOM   3692  ROH CHO   522     104.717 214.917  40.167  1.00  0.00            
ATOM   3693  R1  CHO   522     104.167 214.367  37.467  1.00  0.00            
ATOM   3694  R2  CHO   522     104.217 216.367  35.517  1.00  0.00            
ATOM   3695  R3  CHO   522     105.917 214.617  34.267  1.00  0.00            
ATOM   3696  R4  CHO   522     104.567 215.967  32.067  1.00  0.00            
ATOM   3697  R5  CHO   522     104.717 213.817  32.367  1.00  0.00            
ATOM   3698  C1  CHO   522     106.367 214.167  28.967  1.00  0.00           C
ATOM   3699  C2  CHO   522     106.067 214.667  25.767  1.00  0.00           C
ATOM   3700  ROH CHO   523     112.117  22.717  19.667  1.00  0.00            
ATOM   3701  R1  CHO   523     113.017  24.317  21.817  1.00  0.00            
ATOM   3702  R2  CHO   523     114.567  26.567  21.467  1.00  0.00            
ATOM   3703  R3  CHO   523     112.567  27.767  22.917  1.00  0.00            
ATOM   3704  R4  CHO   523     114.867  29.567  23.217  1.00  0.00            
ATOM   3705  R5  CHO   523     113.717  28.717  24.817  1.00  0.00            
ATOM   3706  C1  CHO   523     113.217  32.367  25.517  1.00  0.00           C
ATOM   3707  C2  CHO   523     114.217  34.617  28.567  1.00  0.00           C
ATOM   3708  ROH CHO   524     125.517  61.867  44.467  1.00  0.00            
ATOM   3709  R1  CHO   524     126.967  62.867  42.267  1.00  0.00            
ATOM   3710  R2  CHO   524     126.267  62.267  39.667  1.00  0.00            
ATOM   3711  R3  CHO   524     126.317  64.967  39.367  1.00  0.00            
ATOM   3712  R4  CHO   524     126.317  63.967  36.617  1.00  0.00            
ATOM   3713  R5  CHO   524     127.717  65.367  37.467  1.00  0.00            
ATOM   3714  C1  CHO   524     126.317  67.467  34.617  1.00  0.00           C
ATOM   3715  C2  CHO   524     126.967  69.867  31.917  1.00  0.00           C
ATOM   3716  ROH CHO   525     168.017 169.667  53.117  1.00  0.00            
ATOM   3717  R1  CHO   525     168.367 168.267  50.717  1.00  0.00            
ATOM   3718  R2  CHO   525     166.317 167.917  48.917  1.00  0.00            
ATOM   3719  R3  CHO   525     168.067 168.967  47.167  1.00  0.00            
ATOM   3720  R4  CHO   525     166.167 167.517  45.467  1.00  0.00            
ATOM   3721  R5  CHO   525     168.367 167.317  45.467  1.00  0.00            
ATOM   3722  C1  CHO   525     167.767 168.317  41.817  1.00  0.00           C
ATOM   3723  C2  CHO   525     163.967 168.817  39.167  1.00  0.00           C
ATOM   3724  ROH CHO   526     206.817 224.317  46.267  1.00  0.00            
ATOM   3725  R1  CHO   526     207.317 223.567  43.567  1.00  0.00            
ATOM   3726  R2  CHO   526     207.767 220.967  42.817  1.00  0.00            
ATOM   3727  R3  CHO   526     205.767 221.467  41.067  1.00  0.00            
ATOM   3728  R4  CHO   526     207.617 219.767  39.567  1.00  0.00            
ATOM   3729  R5  CHO   526     206.867 221.717  38.967  1.00  0.00            
ATOM   3730  C1  CHO   526     205.617 219.567  36.067  1.00  0.00           C
ATOM   3731  C2  CHO   526     206.317 217.167  33.417  1.00  0.00           C
ATOM   3732  ROH CHO   527     162.867 157.667  50.917  1.00  0.00            
ATOM   3733  R1  CHO   527     162.367 158.167  48.167  1.00  0.00            
ATOM   3734  R2  CHO   527     164.217 157.617  46.217  1.00  0.00            
ATOM   3735  R3  CHO   527     162.167 156.117  45.167  1.00  0.00            
ATOM   3736  R4  CHO   527     163.967 156.567  42.917  1.00  0.00            
ATOM   3737  R5  CHO   527     161.867 157.017  42.967  1.00  0.00            
ATOM   3738  C1  CHO   527     161.967 154.617  40.017  1.00  0.00           C
ATOM   3739  C2  CHO   527     161.567 156.117  37.417  1.00  0.00           C
ATOM   3740  ROH CHO   528      43.317 166.917  55.367  1.00  0.00            
ATOM   3741  R1  CHO   528      41.967 166.217  52.967  1.00  0.00            
ATOM   3742  R2  CHO   528      43.067 166.667  50.467  1.00  0.00            
ATOM   3743  R3  CHO   528      42.617 164.017  50.167  1.00  0.00            
ATOM   3744  R4  CHO   528      42.767 165.017  47.467  1.00  0.00            
ATOM   3745  R5  CHO   528      41.167 163.867  48.267  1.00  0.00            
ATOM   3746  C1  CHO   528      42.167 161.617  45.367  1.00  0.00           C
ATOM   3747  C2  CHO   528      39.217 161.467  43.767  1.00  0.00           C
ATOM   3748  ROH CHO   529     134.417 125.317  24.617  1.00  0.00            
ATOM   3749  R1  CHO   529     134.117 126.517  27.167  1.00  0.00            
ATOM   3750  R2  CHO   529     131.967 125.917  28.817  1.00  0.00            
ATOM   3751  R3  CHO   529     133.917 125.317  30.617  1.00  0.00            
ATOM   3752  R4  CHO   529     131.567 125.817  32.267  1.00  0.00            
ATOM   3753  R5  CHO   529     133.517 126.767  32.467  1.00  0.00            
ATOM   3754  C1  CHO   529     133.167 125.217  35.917  1.00  0.00           C
ATOM   3755  C2  CHO   529     134.517 124.767  39.017  1.00  0.00           C
ATOM   3756  ROH CHO   530      81.617  86.767  50.067  1.00  0.00            
ATOM   3757  R1  CHO   530      80.767  88.267  47.817  1.00  0.00            
ATOM   3758  R2  CHO   530      81.867  87.967  45.317  1.00  0.00            
ATOM   3759  R3  CHO   530      79.267  87.567  44.567  1.00  0.00            
ATOM   3760  R4  CHO   530      80.667  88.017  42.067  1.00  0.00            
ATOM   3761  R5  CHO   530      78.917  89.117  42.767  1.00  0.00            
ATOM   3762  C1  CHO   530      77.517  87.767  39.517  1.00  0.00           C
ATOM   3763  C2  CHO   530      73.967  87.817  37.367  1.00  0.00           C
ATOM   3764  ROH CHO   531      86.017   1.817  17.917  1.00  0.00            
ATOM   3765  R1  CHO   531      87.167   0.567  20.167  1.00  0.00            
ATOM   3766  R2  CHO   531      89.217   1.767  21.667  1.00  0.00            
ATOM   3767  R3  CHO   531      87.467   1.367  23.717  1.00  0.00            
ATOM   3768  R4  CHO   531      89.917   2.417  24.967  1.00  0.00            
ATOM   3769  R5  CHO   531      88.867   0.567  25.517  1.00  0.00            
ATOM   3770  C1  CHO   531      88.717   2.417  28.867  1.00  0.00           C
ATOM   3771  C2  CHO   531      86.067   3.667  30.967  1.00  0.00           C
ATOM   3772  ROH CHO   532      43.117 125.967  58.017  1.00  0.00            
ATOM   3773  R1  CHO   532      41.617 126.567  55.667  1.00  0.00            
ATOM   3774  R2  CHO   532      41.267 129.167  54.767  1.00  0.00            
ATOM   3775  R3  CHO   532      42.267 128.167  52.467  1.00  0.00            
ATOM   3776  R4  CHO   532      40.517 130.367  51.617  1.00  0.00            
ATOM   3777  R5  CHO   532      40.417 128.267  50.917  1.00  0.00            
ATOM   3778  C1  CHO   532      40.967 130.067  47.617  1.00  0.00           C
ATOM   3779  C2  CHO   532      37.367 130.167  48.017  1.00  0.00           C
ATOM   3780  ROH CHO   533     221.767 189.717  48.867  1.00  0.00            
ATOM   3781  R1  CHO   533     220.317 191.267  47.017  1.00  0.00            
ATOM   3782  R2  CHO   533     221.217 191.817  44.467  1.00  0.00            
ATOM   3783  R3  CHO   533     218.817 190.767  43.717  1.00  0.00            
ATOM   3784  R4  CHO   533     220.117 191.567  41.217  1.00  0.00            
ATOM   3785  R5  CHO   533     218.117 192.117  41.867  1.00  0.00            
ATOM   3786  C1  CHO   533     217.217 190.417  38.567  1.00  0.00           C
ATOM   3787  C2  CHO   533     220.517 189.517  36.217  1.00  0.00           C
ATOM   3788  ROH CHO   534     203.667  46.917  39.367  1.00  0.00            
ATOM   3789  R1  CHO   534     202.867  49.017  37.667  1.00  0.00            
ATOM   3790  R2  CHO   534     200.367  49.117  36.517  1.00  0.00            
ATOM   3791  R3  CHO   534     200.317  51.567  37.617  1.00  0.00            
ATOM   3792  R4  CHO   534     197.517  50.867  37.317  1.00  0.00            
ATOM   3793  R5  CHO   534     198.467  52.667  36.567  1.00  0.00            
ATOM   3794  C1  CHO   534     195.767  54.217  38.817  1.00  0.00           C
ATOM   3795  C2  CHO   534     193.517  56.567  40.717  1.00  0.00           C
ATOM   3796  ROH CHO   535      13.367   7.917  16.117  1.00  0.00            
ATOM   3797  R1  CHO   535      13.617   6.967  18.767  1.00  0.00            
ATOM   3798  R2  CHO   535      13.167   8.567  20.967  1.00  0.00            
ATOM   3799  R3  CHO   535      11.467   6.517  21.667  1.00  0.00            
ATOM   3800  R4  CHO   535      12.017   7.917  24.167  1.00  0.00            
ATOM   3801  R5  CHO   535      12.267   5.767  23.767  1.00  0.00            
ATOM   3802  C1  CHO   535       9.767   5.617  26.667  1.00  0.00           C
ATOM   3803  C2  CHO   535       7.467   4.917  29.467  1.00  0.00           C
ATOM   3804  ROH CHO   536      66.867  14.767  42.017  1.00  0.00            
ATOM   3805  R1  CHO   536      67.517  12.667  40.217  1.00  0.00            
ATOM   3806  R2  CHO   536      68.617  13.167  37.717  1.00  0.00            
ATOM   3807  R3  CHO   536      70.517  11.367  38.567  1.00  0.00            
ATOM   3808  R4  CHO   536      70.267  10.867  35.717  1.00  0.00            
ATOM   3809  R5  CHO   536      70.067   9.367  37.267  1.00  0.00            
ATOM   3810  C1  CHO   536      72.967   7.867  35.317  1.00  0.00           C
ATOM   3811  C2  CHO   536      75.817   7.817  31.667  1.00  0.00           C
ATOM   3812  ROH CHO   537     191.667  98.867  26.667  1.00  0.00            
ATOM   3813  R1  CHO   537     192.317  99.867  29.217  1.00  0.00            
ATOM   3814  R2  CHO   537     191.067  98.967  31.517  1.00  0.00            
ATOM   3815  R3  CHO   537     193.617  98.517  32.317  1.00  0.00            
ATOM   3816  R4  CHO   537     192.017  98.567  34.817  1.00  0.00            
ATOM   3817  R5  CHO   537     193.817  99.717  34.417  1.00  0.00            
ATOM   3818  C1  CHO   537     194.967  97.867  37.517  1.00  0.00           C
ATOM   3819  C2  CHO   537     198.067  98.217  39.367  1.00  0.00           C
ATOM   3820  ROH CHO   538      24.667  96.617  27.567  1.00  0.00            
ATOM   3821  R1  CHO   538      26.017  96.717  30.017  1.00  0.00            
ATOM   3822  R2  CHO   538      25.067  98.067  32.217  1.00  0.00            
ATOM   3823  R3  CHO   538      25.417  95.667  33.467  1.00  0.00            
ATOM   3824  R4  CHO   538      26.467  97.667  35.367  1.00  0.00            
ATOM   3825  R5  CHO   538      27.517  95.967  34.617  1.00  0.00            
ATOM   3826  C1  CHO   538      27.617  95.167  38.317  1.00  0.00           C
ATOM   3827  C2  CHO   538      29.417  94.917  42.467  1.00  0.00           C
ATOM   3828  ROH CHO   539      93.317 116.617  27.117  1.00  0.00            
ATOM   3829  R1  CHO   539      93.717 117.267  29.817  1.00  0.00            
ATOM   3830  R2  CHO   539      92.217 116.067  31.867  1.00  0.00            
ATOM   3831  R3  CHO   539      94.717 115.517  32.867  1.00  0.00            
ATOM   3832  R4  CHO   539      92.867 115.017  35.067  1.00  0.00            
ATOM   3833  R5  CHO   539      94.617 116.267  35.117  1.00  0.00            
ATOM   3834  C1  CHO   539      95.517 113.817  37.917  1.00  0.00           C
ATOM   3835  C2  CHO   539      95.367 110.967  40.567  1.00  0.00           C
ATOM   3836  ROH CHO   540     197.917 178.217  18.067  1.00  0.00            
ATOM   3837  R1  CHO   540     197.867 176.867  20.517  1.00  0.00            
ATOM   3838  R2  CHO   540     199.967 177.017  22.317  1.00  0.00            
ATOM   3839  R3  CHO   540     198.017 177.767  24.067  1.00  0.00            
ATOM   3840  R4  CHO   540     200.317 177.267  25.767  1.00  0.00            
ATOM   3841  R5  CHO   540     198.317 176.417  25.967  1.00  0.00            
ATOM   3842  C1  CHO   540     198.667 178.167  29.367  1.00  0.00           C
ATOM   3843  C2  CHO   540     198.767 179.367  33.767  1.00  0.00           C
ATOM   3844  ROH CHO   541     116.167  64.717  45.567  1.00  0.00            
ATOM   3845  R1  CHO   541     115.717  66.517  43.367  1.00  0.00            
ATOM   3846  R2  CHO   541     117.417  68.567  42.767  1.00  0.00            
ATOM   3847  R3  CHO   541     117.417  67.417  40.317  1.00  0.00            
ATOM   3848  R4  CHO   541     118.117  70.217  39.817  1.00  0.00            
ATOM   3849  R5  CHO   541     116.467  69.117  38.867  1.00  0.00            
ATOM   3850  C1  CHO   541     118.467  70.117  35.767  1.00  0.00           C
ATOM   3851  C2  CHO   541     119.867  73.767  35.917  1.00  0.00           C
ATOM   3852  ROH CHO   542     143.067 170.067  19.967  1.00  0.00            
ATOM   3853  R1  CHO   542     142.117 169.467  22.567  1.00  0.00            
ATOM   3854  R2  CHO   542     143.217 167.517  24.167  1.00  0.00            
ATOM   3855  R3  CHO   542     143.367 169.567  25.967  1.00  0.00            
ATOM   3856  R4  CHO   542     143.517 167.167  27.617  1.00  0.00            
ATOM   3857  R5  CHO   542     142.117 168.817  27.867  1.00  0.00            
ATOM   3858  C1  CHO   542     143.867 168.867  31.267  1.00  0.00           C
ATOM   3859  C2  CHO   542     145.467 166.967  34.867  1.00  0.00           C
ATOM   3860  ROH CHO   543      90.417  97.017  59.017  1.00  0.00            
ATOM   3861  R1  CHO   543      92.417  97.417  57.067  1.00  0.00            
ATOM   3862  R2  CHO   543      93.217  95.467  55.317  1.00  0.00            
ATOM   3863  R3  CHO   543      92.617  97.367  53.417  1.00  0.00            
ATOM   3864  R4  CHO   543      93.317  94.967  51.867  1.00  0.00            
ATOM   3865  R5  CHO   543      94.167  96.967  51.667  1.00  0.00            
ATOM   3866  C1  CHO   543      92.817  96.467  48.167  1.00  0.00           C
ATOM   3867  C2  CHO   543      93.717  97.317  44.667  1.00  0.00           C
ATOM   3868  ROH CHO   544     168.167 132.667  54.467  1.00  0.00            
ATOM   3869  R1  CHO   544     167.167 133.167  51.867  1.00  0.00            
ATOM   3870  R2  CHO   544     168.617 134.467  49.917  1.00  0.00            
ATOM   3871  R3  CHO   544     168.017 132.267  48.467  1.00  0.00            
ATOM   3872  R4  CHO   544     169.567 133.967  46.617  1.00  0.00            
ATOM   3873  R5  CHO   544     167.617 133.117  46.267  1.00  0.00            
ATOM   3874  C1  CHO   544     169.517 131.567  43.367  1.00  0.00           C
ATOM   3875  C2  CHO   544     169.017 129.817  40.167  1.00  0.00           C
ATOM   3876  ROH CHO   545      81.217 156.417  29.517  1.00  0.00            
ATOM   3877  R1  CHO   545      81.567 159.217  29.067  1.00  0.00            
ATOM   3878  R2  CHO   545      79.617 161.067  29.617  1.00  0.00            
ATOM   3879  R3  CHO   545      81.617 162.267  31.067  1.00  0.00            
ATOM   3880  R4  CHO   545      79.717 164.417  30.517  1.00  0.00            
ATOM   3881  R5  CHO   545      81.867 164.417  30.117  1.00  0.00            
ATOM   3882  C1  CHO   545      81.617 167.467  32.417  1.00  0.00           C
ATOM   3883  C2  CHO   545      80.717 170.867  32.867  1.00  0.00           C
ATOM   3884  ROH CHO   546     137.117  57.617  44.067  1.00  0.00            
ATOM   3885  R1  CHO   546     135.517  58.617  41.917  1.00  0.00            
ATOM   3886  R2  CHO   546     136.317  60.667  40.267  1.00  0.00            
ATOM   3887  R3  CHO   546     135.767  58.867  38.317  1.00  0.00            
ATOM   3888  R4  CHO   546     136.567  61.317  36.867  1.00  0.00            
ATOM   3889  R5  CHO   546     134.717  60.167  36.567  1.00  0.00            
ATOM   3890  C1  CHO   546     136.217  60.017  33.067  1.00  0.00           C
ATOM   3891  C2  CHO   546     136.467  63.667  31.317  1.00  0.00           C
ATOM   3892  ROH CHO   547      48.967 140.867  28.667  1.00  0.00            
ATOM   3893  R1  CHO   547      48.267 141.217  31.417  1.00  0.00            
ATOM   3894  R2  CHO   547      47.317 139.167  32.967  1.00  0.00            
ATOM   3895  R3  CHO   547      49.367 139.867  34.617  1.00  0.00            
ATOM   3896  R4  CHO   547      47.067 139.717  36.367  1.00  0.00            
ATOM   3897  R5  CHO   547      48.417 141.367  36.167  1.00  0.00            
ATOM   3898  C1  CHO   547      48.867 140.667  39.917  1.00  0.00           C
ATOM   3899  C2  CHO   547      48.317 140.717  43.967  1.00  0.00           C
ATOM   3900  ROH CHO   548     165.367 157.467  22.967  1.00  0.00            
ATOM   3901  R1  CHO   548     165.667 159.217  25.167  1.00  0.00            
ATOM   3902  R2  CHO   548     163.767 159.367  27.167  1.00  0.00            
ATOM   3903  R3  CHO   548     165.867 158.817  28.817  1.00  0.00            
ATOM   3904  R4  CHO   548     164.217 160.717  30.317  1.00  0.00            
ATOM   3905  R5  CHO   548     166.317 160.917  29.867  1.00  0.00            
ATOM   3906  C1  CHO   548     166.467 160.967  33.717  1.00  0.00           C
ATOM   3907  C2  CHO   548     165.967 159.517  36.667  1.00  0.00           C
ATOM   3908  ROH CHO   549       6.917 132.367  25.817  1.00  0.00            
ATOM   3909  R1  CHO   549       5.617 132.017  28.317  1.00  0.00            
ATOM   3910  R2  CHO   549       6.867 130.867  30.467  1.00  0.00            
ATOM   3911  R3  CHO   549       6.117 133.167  31.717  1.00  0.00            
ATOM   3912  R4  CHO   549       6.517 131.267  33.917  1.00  0.00            
ATOM   3913  R5  CHO   549       4.767 132.417  33.567  1.00  0.00            
ATOM   3914  C1  CHO   549       5.617 133.617  37.067  1.00  0.00           C
ATOM   3915  C2  CHO   549       7.767 131.967  39.617  1.00  0.00           C
ATOM   3916  ROH CHO   550      49.567  99.667  26.467  1.00  0.00            
ATOM   3917  R1  CHO   550      49.267  99.617  29.267  1.00  0.00            
ATOM   3918  R2  CHO   550      50.267  97.567  30.867  1.00  0.00            
ATOM   3919  R3  CHO   550      51.517  99.617  32.117  1.00  0.00            
ATOM   3920  R4  CHO   550      49.717  98.467  34.117  1.00  0.00            
ATOM   3921  R5  CHO   550      49.817 100.567  33.567  1.00  0.00            
ATOM   3922  C1  CHO   550      50.567 100.867  37.267  1.00  0.00           C
ATOM   3923  C2  CHO   550      48.817  98.767  40.117  1.00  0.00           C
ATOM   3924  ROH CHO   551      22.017   8.217  25.617  1.00  0.00            
ATOM   3925  R1  CHO   551      22.567   7.517  28.317  1.00  0.00            
ATOM   3926  R2  CHO   551      24.067   9.167  29.967  1.00  0.00            
ATOM   3927  R3  CHO   551      21.867   8.967  31.567  1.00  0.00            
ATOM   3928  R4  CHO   551      24.017   9.917  33.317  1.00  0.00            
ATOM   3929  R5  CHO   551      22.767   8.167  33.667  1.00  0.00            
ATOM   3930  C1  CHO   551      21.967  10.167  36.817  1.00  0.00           C
ATOM   3931  C2  CHO   551      22.567   9.567  40.767  1.00  0.00           C
ATOM   3932  ROH CHO   552      41.567   1.517  17.217  1.00  0.00            
ATOM   3933  R1  CHO   552      40.667   2.417  19.717  1.00  0.00            
ATOM   3934  R2  CHO   552      42.367   3.467  21.617  1.00  0.00            
ATOM   3935  R3  CHO   552      40.667   5.567  21.567  1.00  0.00            
ATOM   3936  R4  CHO   552      41.917   5.767  24.217  1.00  0.00            
ATOM   3937  R5  CHO   552      39.767   5.717  23.767  1.00  0.00            
ATOM   3938  C1  CHO   552      40.017   9.017  25.617  1.00  0.00           C
ATOM   3939  C2  CHO   552      40.567  10.867  28.667  1.00  0.00           C
ATOM   3940  ROH CHO   553     192.417 119.967  54.667  1.00  0.00            
ATOM   3941  R1  CHO   553     193.117 118.967  52.117  1.00  0.00            
ATOM   3942  R2  CHO   553     191.567 119.467  49.867  1.00  0.00            
ATOM   3943  R3  CHO   553     193.917 120.417  48.867  1.00  0.00            
ATOM   3944  R4  CHO   553     192.417 119.517  46.517  1.00  0.00            
ATOM   3945  R5  CHO   553     194.417 118.917  47.067  1.00  0.00            
ATOM   3946  C1  CHO   553     195.067 120.467  43.617  1.00  0.00           C
ATOM   3947  C2  CHO   553     192.917 120.567  40.967  1.00  0.00           C
ATOM   3948  ROH CHO   554     204.117 138.317  22.367  1.00  0.00            
ATOM   3949  R1  CHO   554     205.067 138.017  24.967  1.00  0.00            
ATOM   3950  R2  CHO   554     204.217 139.617  27.067  1.00  0.00            
ATOM   3951  R3  CHO   554     203.667 137.217  28.267  1.00  0.00            
ATOM   3952  R4  CHO   554     204.067 139.067  30.467  1.00  0.00            
ATOM   3953  R5  CHO   554     205.067 137.167  30.167  1.00  0.00            
ATOM   3954  C1  CHO   554     203.467 136.517  33.567  1.00  0.00           C
ATOM   3955  C2  CHO   554     206.417 136.767  35.667  1.00  0.00           C
ATOM   3956  ROH CHO   555     153.717  72.767  13.217  1.00  0.00            
ATOM   3957  R1  CHO   555     154.517  71.317  15.517  1.00  0.00            
ATOM   3958  R2  CHO   555     157.117  70.817  16.167  1.00  0.00            
ATOM   3959  R3  CHO   555     156.467  71.967  18.517  1.00  0.00            
ATOM   3960  R4  CHO   555     158.567  70.017  19.217  1.00  0.00            
ATOM   3961  R5  CHO   555     156.617  70.217  20.117  1.00  0.00            
ATOM   3962  C1  CHO   555     158.817  70.717  23.217  1.00  0.00           C
ATOM   3963  C2  CHO   555     162.417  71.467  24.067  1.00  0.00           C
ATOM   3964  ROH CHO   556      22.667 118.017  27.067  1.00  0.00            
ATOM   3965  R1  CHO   556      21.467 117.017  29.417  1.00  0.00            
ATOM   3966  R2  CHO   556      22.917 116.367  31.717  1.00  0.00            
ATOM   3967  R3  CHO   556      21.167 118.067  32.917  1.00  0.00            
ATOM   3968  R4  CHO   556      22.567 116.717  35.117  1.00  0.00            
ATOM   3969  R5  CHO   556      20.417 116.867  34.817  1.00  0.00            
ATOM   3970  C1  CHO   556      20.717 118.567  38.217  1.00  0.00           C
ATOM   3971  C2  CHO   556      22.317 115.917  40.167  1.00  0.00           C
ATOM   3972  ROH CHO   557      49.267 192.367  33.917  1.00  0.00            
ATOM   3973  R1  CHO   557      49.217 189.517  34.167  1.00  0.00            
ATOM   3974  R2  CHO   557      47.417 188.167  35.817  1.00  0.00            
ATOM   3975  R3  CHO   557      46.817 186.867  33.567  1.00  0.00            
ATOM   3976  R4  CHO   557      45.667 185.217  35.667  1.00  0.00            
ATOM   3977  R5  CHO   557      47.017 184.567  34.117  1.00  0.00            
ATOM   3978  C1  CHO   557      44.017 182.267  33.467  1.00  0.00           C
ATOM   3979  C2  CHO   557      44.217 178.367  35.117  1.00  0.00           C
ATOM   3980  ROH CHO   558      74.067 134.617  60.467  1.00  0.00            
ATOM   3981  R1  CHO   558      75.617 133.017  58.667  1.00  0.00            
ATOM   3982  R2  CHO   558      74.717 132.317  56.167  1.00  0.00            
ATOM   3983  R3  CHO   558      77.067 133.417  55.417  1.00  0.00            
ATOM   3984  R4  CHO   558      76.217 131.817  53.067  1.00  0.00            
ATOM   3985  R5  CHO   558      78.117 131.667  54.067  1.00  0.00            
ATOM   3986  C1  CHO   558      79.317 132.517  50.567  1.00  0.00           C
ATOM   3987  C2  CHO   558      78.967 133.767  47.017  1.00  0.00           C
ATOM   3988  ROH CHO   559     180.567 121.317  50.417  1.00  0.00            
ATOM   3989  R1  CHO   559     181.317 118.767  49.417  1.00  0.00            
ATOM   3990  R2  CHO   559     180.067 117.617  47.217  1.00  0.00            
ATOM   3991  R3  CHO   559     182.617 117.467  46.267  1.00  0.00            
ATOM   3992  R4  CHO   559     180.967 116.017  44.267  1.00  0.00            
ATOM   3993  R5  CHO   559     182.717 115.267  45.317  1.00  0.00            
ATOM   3994  C1  CHO   559     183.917 114.917  41.667  1.00  0.00           C
ATOM   3995  C2  CHO   559     183.917 114.667  37.917  1.00  0.00           C
ATOM   3996  ROH CHO   560       3.117  91.217  30.667  1.00  0.00            
ATOM   3997  R1  CHO   560       1.417  91.517  32.917  1.00  0.00            
ATOM   3998  R2  CHO   560      -0.083  89.467  33.917  1.00  0.00            
ATOM   3999  R3  CHO   560       1.117  90.167  36.267  1.00  0.00            
ATOM   4000  R4  CHO   560      -0.983  88.267  37.067  1.00  0.00            
ATOM   4001  R5  CHO   560      -0.633  90.267  37.867  1.00  0.00            
ATOM   4002  C1  CHO   560      -0.333  88.217  41.067  1.00  0.00           C
ATOM   4003  C2  CHO   560      -2.483  85.567  40.967  1.00  0.00           C
ATOM   4004  ROH CHO   561      38.767 102.317  22.867  1.00  0.00            
ATOM   4005  R1  CHO   561      38.417 102.067  25.667  1.00  0.00            
ATOM   4006  R2  CHO   561      40.417 102.517  27.467  1.00  0.00            
ATOM   4007  R3  CHO   561      38.617 104.217  28.567  1.00  0.00            
ATOM   4008  R4  CHO   561      40.017 103.017  30.867  1.00  0.00            
ATOM   4009  R5  CHO   561      37.867 103.117  30.567  1.00  0.00            
ATOM   4010  C1  CHO   561      38.117 104.967  33.867  1.00  0.00           C
ATOM   4011  C2  CHO   561      39.117 106.717  37.917  1.00  0.00           C
ATOM   4012  ROH CHO   562       6.067 220.167  44.067  1.00  0.00            
ATOM   4013  R1  CHO   562       6.967 219.917  41.367  1.00  0.00            
ATOM   4014  R2  CHO   562       6.667 217.567  39.917  1.00  0.00            
ATOM   4015  R3  CHO   562       5.417 219.217  38.167  1.00  0.00            
ATOM   4016  R4  CHO   562       6.317 216.917  36.567  1.00  0.00            
ATOM   4017  R5  CHO   562       6.717 219.017  36.167  1.00  0.00            
ATOM   4018  C1  CHO   562       4.917 218.067  32.917  1.00  0.00           C
ATOM   4019  C2  CHO   562       7.167 215.917  30.567  1.00  0.00           C
ATOM   4020  ROH CHO   563     202.767  71.017  21.467  1.00  0.00            
ATOM   4021  R1  CHO   563     202.317  72.517  23.817  1.00  0.00            
ATOM   4022  R2  CHO   563     201.467  71.367  26.217  1.00  0.00            
ATOM   4023  R3  CHO   563     203.667  72.617  27.217  1.00  0.00            
ATOM   4024  R4  CHO   563     202.517  71.217  29.517  1.00  0.00            
ATOM   4025  R5  CHO   563     202.967  73.317  29.367  1.00  0.00            
ATOM   4026  C1  CHO   563     205.117  72.317  32.367  1.00  0.00           C
ATOM   4027  C2  CHO   563     202.917  74.267  34.367  1.00  0.00           C
ATOM   4028  ROH CHO   564      84.967  80.317  46.117  1.00  0.00            
ATOM   4029  R1  CHO   564      83.167  78.267  45.367  1.00  0.00            
ATOM   4030  R2  CHO   564      80.467  78.817  44.867  1.00  0.00            
ATOM   4031  R3  CHO   564      81.017  77.617  42.517  1.00  0.00            
ATOM   4032  R4  CHO   564      78.067  77.967  42.517  1.00  0.00            
ATOM   4033  R5  CHO   564      79.167  76.117  42.167  1.00  0.00            
ATOM   4034  C1  CHO   564      77.167  76.367  38.917  1.00  0.00           C
ATOM   4035  C2  CHO   564      73.917  77.567  38.017  1.00  0.00           C
ATOM   4036  ROH CHO   565       0.317 190.067  17.117  1.00  0.00            
ATOM   4037  R1  CHO   565       1.117 191.267  19.567  1.00  0.00            
ATOM   4038  R2  CHO   565       3.667 192.267  19.967  1.00  0.00            
ATOM   4039  R3  CHO   565       2.317 194.517  20.667  1.00  0.00            
ATOM   4040  R4  CHO   565       4.867 194.717  22.117  1.00  0.00            
ATOM   4041  R5  CHO   565       2.867 194.817  22.967  1.00  0.00            
ATOM   4042  C1  CHO   565       4.267 198.217  24.017  1.00  0.00           C
ATOM   4043  C2  CHO   565       5.167 200.617  24.767  1.00  0.00           C
ATOM   4044  ROH CHO   566     192.367 206.367  17.117  1.00  0.00            
ATOM   4045  R1  CHO   566     192.767 205.667  19.817  1.00  0.00            
ATOM   4046  R2  CHO   566     194.167 207.317  21.567  1.00  0.00            
ATOM   4047  R3  CHO   566     191.917 207.067  23.067  1.00  0.00            
ATOM   4048  R4  CHO   566     193.917 208.217  24.867  1.00  0.00            
ATOM   4049  R5  CHO   566     192.717 206.417  25.217  1.00  0.00            
ATOM   4050  C1  CHO   566     191.667 208.517  28.267  1.00  0.00           C
ATOM   4051  C2  CHO   566     189.217 208.367  31.017  1.00  0.00           C
ATOM   4052  ROH CHO   567     131.617  38.917  40.767  1.00  0.00            
ATOM   4053  R1  CHO   567     133.067  38.367  38.367  1.00  0.00            
ATOM   4054  R2  CHO   567     131.917  38.717  35.867  1.00  0.00            
ATOM   4055  R3  CHO   567     134.117  40.217  35.417  1.00  0.00            
ATOM   4056  R4  CHO   567     133.017  39.817  32.767  1.00  0.00            
ATOM   4057  R5  CHO   567     135.067  39.367  33.367  1.00  0.00            
ATOM   4058  C1  CHO   567     135.717  41.867  30.567  1.00  0.00           C
ATOM   4059  C2  CHO   567     138.767  42.717  29.367  1.00  0.00           C
ATOM   4060  ROH CHO   568      38.267 118.267  31.017  1.00  0.00            
ATOM   4061  R1  CHO   568      38.867 117.067  33.517  1.00  0.00            
ATOM   4062  R2  CHO   568      39.467 118.517  35.767  1.00  0.00            
ATOM   4063  R3  CHO   568      37.467 116.967  36.867  1.00  0.00            
ATOM   4064  R4  CHO   568      39.217 117.617  39.117  1.00  0.00            
ATOM   4065  R5  CHO   568      38.567 115.617  38.517  1.00  0.00            
ATOM   4066  C1  CHO   568      37.217 115.667  42.067  1.00  0.00           C
ATOM   4067  C2  CHO   568      36.267 115.717  46.017  1.00  0.00           C
ATOM   4068  ROH CHO   569     130.967  78.517  14.267  1.00  0.00            
ATOM   4069  R1  CHO   569     130.167  77.067  16.567  1.00  0.00            
ATOM   4070  R2  CHO   569     131.317  74.617  17.217  1.00  0.00            
ATOM   4071  R3  CHO   569     131.717  75.867  19.617  1.00  0.00            
ATOM   4072  R4  CHO   569     131.917  73.017  20.217  1.00  0.00            
ATOM   4073  R5  CHO   569     130.617  74.467  21.217  1.00  0.00            
ATOM   4074  C1  CHO   569     132.617  73.267  24.217  1.00  0.00           C
ATOM   4075  C2  CHO   569     134.167  73.317  27.467  1.00  0.00           C
ATOM   4076  ROH CHO   570     176.317  80.417  18.567  1.00  0.00            
ATOM   4077  R1  CHO   570     176.767  79.517  21.217  1.00  0.00            
ATOM   4078  R2  CHO   570     179.167  79.717  22.467  1.00  0.00            
ATOM   4079  R3  CHO   570     177.717  80.967  24.417  1.00  0.00            
ATOM   4080  R4  CHO   570     180.167  80.067  25.767  1.00  0.00            
ATOM   4081  R5  CHO   570     178.117  79.667  26.367  1.00  0.00            
ATOM   4082  C1  CHO   570     179.417  81.467  29.517  1.00  0.00           C
ATOM   4083  C2  CHO   570     182.017  82.717  31.567  1.00  0.00           C
ATOM   4084  ROH CHO   571      27.967  59.717  25.217  1.00  0.00            
ATOM   4085  R1  CHO   571      25.767  60.817  26.667  1.00  0.00            
ATOM   4086  R2  CHO   571      23.567  59.317  27.367  1.00  0.00            
ATOM   4087  R3  CHO   571      24.117  60.217  29.867  1.00  0.00            
ATOM   4088  R4  CHO   571      21.667  58.717  30.167  1.00  0.00            
ATOM   4089  R5  CHO   571      22.017  60.767  30.817  1.00  0.00            
ATOM   4090  C1  CHO   571      21.117  59.217  34.167  1.00  0.00           C
ATOM   4091  C2  CHO   571      19.317  59.917  37.067  1.00  0.00           C
ATOM   4092  ROH CHO   572      57.767  12.167  47.067  1.00  0.00            
ATOM   4093  R1  CHO   572      56.167  10.467  45.467  1.00  0.00            
ATOM   4094  R2  CHO   572      53.367  10.517  45.567  1.00  0.00            
ATOM   4095  R3  CHO   572      53.617  10.867  42.867  1.00  0.00            
ATOM   4096  R4  CHO   572      50.767  10.367  43.317  1.00  0.00            
ATOM   4097  R5  CHO   572      52.067   9.317  41.967  1.00  0.00            
ATOM   4098  C1  CHO   572      49.517  10.617  39.467  1.00  0.00           C
ATOM   4099  C2  CHO   572      46.167   7.767  39.617  1.00  0.00           C
ATOM   4100  ROH CHO   573     165.267 128.567  20.017  1.00  0.00            
ATOM   4101  R1  CHO   573     166.267 127.217  22.267  1.00  0.00            
ATOM   4102  R2  CHO   573     167.067 128.517  24.567  1.00  0.00            
ATOM   4103  R3  CHO   573     165.317 126.867  25.767  1.00  0.00            
ATOM   4104  R4  CHO   573     167.167 127.617  27.867  1.00  0.00            
ATOM   4105  R5  CHO   573     166.617 125.567  27.267  1.00  0.00            
ATOM   4106  C1  CHO   573     165.567 125.517  30.967  1.00  0.00           C
ATOM   4107  C2  CHO   573     169.767 126.017  33.317  1.00  0.00           C
ATOM   4108  ROH CHO   574     158.667  24.817  18.567  1.00  0.00            
ATOM   4109  R1  CHO   574     157.867  24.117  21.167  1.00  0.00            
ATOM   4110  R2  CHO   574     159.717  23.617  23.217  1.00  0.00            
ATOM   4111  R3  CHO   574     158.267  25.467  24.517  1.00  0.00            
ATOM   4112  R4  CHO   574     159.917  24.217  26.617  1.00  0.00            
ATOM   4113  R5  CHO   574     157.767  24.467  26.617  1.00  0.00            
ATOM   4114  C1  CHO   574     158.717  26.317  29.817  1.00  0.00           C
ATOM   4115  C2  CHO   574     158.917  28.667  31.167  1.00  0.00           C
ATOM   4116  ROH CHO   575      24.217  28.767  25.567  1.00  0.00            
ATOM   4117  R1  CHO   575      24.667  27.467  28.017  1.00  0.00            
ATOM   4118  R2  CHO   575      27.217  27.117  29.067  1.00  0.00            
ATOM   4119  R3  CHO   575      26.117  28.367  31.267  1.00  0.00            
ATOM   4120  R4  CHO   575      28.617  27.117  32.267  1.00  0.00            
ATOM   4121  R5  CHO   575      26.617  26.867  33.067  1.00  0.00            
ATOM   4122  C1  CHO   575      28.367  28.267  36.117  1.00  0.00           C
ATOM   4123  C2  CHO   575      27.117  28.367  39.167  1.00  0.00           C
ATOM   4124  ROH CHO   576      16.617 114.767  57.517  1.00  0.00            
ATOM   4125  R1  CHO   576      16.317 115.267  54.767  1.00  0.00            
ATOM   4126  R2  CHO   576      15.417 113.367  52.967  1.00  0.00            
ATOM   4127  R3  CHO   576      13.567 115.267  52.367  1.00  0.00            
ATOM   4128  R4  CHO   576      12.917 113.017  50.617  1.00  0.00            
ATOM   4129  R5  CHO   576      13.317 115.067  49.967  1.00  0.00            
ATOM   4130  C1  CHO   576       9.767 114.617  48.667  1.00  0.00           C
ATOM   4131  C2  CHO   576       7.867 114.767  45.317  1.00  0.00           C
ATOM   4132  ROH CHO   577      30.017 108.067  62.767  1.00  0.00            
ATOM   4133  R1  CHO   577      30.167 108.567  60.017  1.00  0.00            
ATOM   4134  R2  CHO   577      31.067 106.667  58.217  1.00  0.00            
ATOM   4135  R3  CHO   577      28.667 107.217  56.967  1.00  0.00            
ATOM   4136  R4  CHO   577      30.367 106.017  54.867  1.00  0.00            
ATOM   4137  R5  CHO   577      29.317 107.917  54.767  1.00  0.00            
ATOM   4138  C1  CHO   577      27.717 106.117  51.767  1.00  0.00           C
ATOM   4139  C2  CHO   577      28.617 106.667  47.467  1.00  0.00           C
ATOM   4140  ROH CHO   578     101.517 189.517  14.967  1.00  0.00            
ATOM   4141  R1  CHO   578     100.617 190.017  17.567  1.00  0.00            
ATOM   4142  R2  CHO   578     102.317 190.717  19.617  1.00  0.00            
ATOM   4143  R3  CHO   578     100.667 192.867  19.917  1.00  0.00            
ATOM   4144  R4  CHO   578     101.867 192.517  22.567  1.00  0.00            
ATOM   4145  R5  CHO   578      99.767 192.617  22.117  1.00  0.00            
ATOM   4146  C1  CHO   578     100.067 195.567  24.517  1.00  0.00           C
ATOM   4147  C2  CHO   578     100.117 199.567  26.867  1.00  0.00           C
ATOM   4148  ROH CHO   579     110.217 136.017  28.017  1.00  0.00            
ATOM   4149  R1  CHO   579     109.917 136.417  30.817  1.00  0.00            
ATOM   4150  R2  CHO   579     109.517 134.367  32.567  1.00  0.00            
ATOM   4151  R3  CHO   579     111.667 135.467  33.817  1.00  0.00            
ATOM   4152  R4  CHO   579     110.067 134.267  35.967  1.00  0.00            
ATOM   4153  R5  CHO   579     110.767 136.317  35.867  1.00  0.00            
ATOM   4154  C1  CHO   579     112.417 135.267  39.167  1.00  0.00           C
ATOM   4155  C2  CHO   579     113.367 136.917  42.317  1.00  0.00           C
ATOM   4156  ROH CHO   580      11.267 139.517  22.917  1.00  0.00            
ATOM   4157  R1  CHO   580      11.817 140.067  25.617  1.00  0.00            
ATOM   4158  R2  CHO   580      11.967 142.617  26.667  1.00  0.00            
ATOM   4159  R3  CHO   580      10.117 141.667  28.417  1.00  0.00            
ATOM   4160  R4  CHO   580      11.067 144.167  29.617  1.00  0.00            
ATOM   4161  R5  CHO   580      11.017 142.167  30.567  1.00  0.00            
ATOM   4162  C1  CHO   580       8.817 144.167  33.017  1.00  0.00           C
ATOM   4163  C2  CHO   580       8.167 144.967  36.567  1.00  0.00           C
ATOM   4164  ROH CHO   581     132.067  49.217  39.267  1.00  0.00            
ATOM   4165  R1  CHO   581     131.567  50.317  36.717  1.00  0.00            
ATOM   4166  R2  CHO   581     133.567  51.467  35.167  1.00  0.00            
ATOM   4167  R3  CHO   581     132.667  49.717  33.317  1.00  0.00            
ATOM   4168  R4  CHO   581     133.567  52.017  31.767  1.00  0.00            
ATOM   4169  R5  CHO   581     131.617  51.067  31.667  1.00  0.00            
ATOM   4170  C1  CHO   581     132.717  50.717  28.017  1.00  0.00           C
ATOM   4171  C2  CHO   581     134.967  52.467  25.217  1.00  0.00           C
ATOM   4172  ROH CHO   582     168.817  79.217  51.517  1.00  0.00            
ATOM   4173  R1  CHO   582     167.217  78.917  49.267  1.00  0.00            
ATOM   4174  R2  CHO   582     166.817  80.917  47.367  1.00  0.00            
ATOM   4175  R3  CHO   582     167.667  78.967  45.617  1.00  0.00            
ATOM   4176  R4  CHO   582     166.367  81.017  43.967  1.00  0.00            
ATOM   4177  R5  CHO   582     165.917  78.867  44.017  1.00  0.00            
ATOM   4178  C1  CHO   582     166.917  79.267  40.317  1.00  0.00           C
ATOM   4179  C2  CHO   582     165.917  80.717  38.217  1.00  0.00           C
ATOM   4180  ROH CHO   583     118.917  32.317  41.267  1.00  0.00            
ATOM   4181  R1  CHO   583     117.917  32.517  38.667  1.00  0.00            
ATOM   4182  R2  CHO   583     117.817  34.917  37.317  1.00  0.00            
ATOM   4183  R3  CHO   583     119.167  33.517  35.417  1.00  0.00            
ATOM   4184  R4  CHO   583     118.167  35.917  34.017  1.00  0.00            
ATOM   4185  R5  CHO   583     117.867  33.817  33.417  1.00  0.00            
ATOM   4186  C1  CHO   583     119.667  35.167  30.317  1.00  0.00           C
ATOM   4187  C2  CHO   583     118.917  36.817  26.617  1.00  0.00           C
ATOM   4188  ROH CHO   584      14.217  42.717  22.267  1.00  0.00            
ATOM   4189  R1  CHO   584      15.117  42.667  24.967  1.00  0.00            
ATOM   4190  R2  CHO   584      13.867  44.117  26.967  1.00  0.00            
ATOM   4191  R3  CHO   584      13.767  41.717  28.217  1.00  0.00            
ATOM   4192  R4  CHO   584      13.517  43.667  30.367  1.00  0.00            
ATOM   4193  R5  CHO   584      14.967  42.067  30.267  1.00  0.00            
ATOM   4194  C1  CHO   584      13.217  41.117  33.517  1.00  0.00           C
ATOM   4195  C2  CHO   584      12.867  41.017  37.717  1.00  0.00           C
ATOM   4196  ROH CHO   585     189.267 179.317  20.217  1.00  0.00            
ATOM   4197  R1  CHO   585     188.267 178.367  22.717  1.00  0.00            
ATOM   4198  R2  CHO   585     189.967 177.567  24.767  1.00  0.00            
ATOM   4199  R3  CHO   585     188.567 179.417  26.217  1.00  0.00            
ATOM   4200  R4  CHO   585     189.667 177.567  28.217  1.00  0.00            
ATOM   4201  R5  CHO   585     187.567 178.117  27.967  1.00  0.00            
ATOM   4202  C1  CHO   585     188.167 179.317  31.567  1.00  0.00           C
ATOM   4203  C2  CHO   585     189.467 178.367  35.467  1.00  0.00           C
ATOM   4204  ROH CHO   586     134.317 165.917  23.867  1.00  0.00            
ATOM   4205  R1  CHO   586     132.767 167.117  25.917  1.00  0.00            
ATOM   4206  R2  CHO   586     132.417 165.917  28.417  1.00  0.00            
ATOM   4207  R3  CHO   586     133.367 168.267  29.317  1.00  0.00            
ATOM   4208  R4  CHO   586     132.817 166.717  31.717  1.00  0.00            
ATOM   4209  R5  CHO   586     132.067 168.667  31.317  1.00  0.00            
ATOM   4210  C1  CHO   586     133.917 169.417  34.567  1.00  0.00           C
ATOM   4211  C2  CHO   586     134.967 167.767  37.867  1.00  0.00           C
ATOM   4212  ROH CHO   587      54.517  86.667  28.767  1.00  0.00            
ATOM   4213  R1  CHO   587      56.017  87.167  31.117  1.00  0.00            
ATOM   4214  R2  CHO   587      56.867  89.717  31.817  1.00  0.00            
ATOM   4215  R3  CHO   587      55.567  89.217  34.117  1.00  0.00            
ATOM   4216  R4  CHO   587      57.267  91.567  34.717  1.00  0.00            
ATOM   4217  R5  CHO   587      57.167  89.667  35.817  1.00  0.00            
ATOM   4218  C1  CHO   587      56.217  92.167  38.567  1.00  0.00           C
ATOM   4219  C2  CHO   587      53.167  90.067  39.817  1.00  0.00           C
ATOM   4220  ROH CHO   588     142.967 183.617  46.517  1.00  0.00            
ATOM   4221  R1  CHO   588     143.017 184.417  43.817  1.00  0.00            
ATOM   4222  R2  CHO   588     145.067 183.667  42.117  1.00  0.00            
ATOM   4223  R3  CHO   588     143.017 182.717  40.567  1.00  0.00            
ATOM   4224  R4  CHO   588     145.117 183.517  38.667  1.00  0.00            
ATOM   4225  R5  CHO   588     143.017 184.167  38.667  1.00  0.00            
ATOM   4226  C1  CHO   588     143.217 182.517  35.217  1.00  0.00           C
ATOM   4227  C2  CHO   588     139.717 183.267  34.217  1.00  0.00           C
ATOM   4228  ROH CHO   589     188.317  11.667  45.717  1.00  0.00            
ATOM   4229  R1  CHO   589     188.367  12.317  42.967  1.00  0.00            
ATOM   4230  R2  CHO   589     190.017  14.267  41.917  1.00  0.00            
ATOM   4231  R3  CHO   589     190.817  12.217  40.267  1.00  0.00            
ATOM   4232  R4  CHO   589     191.267  14.667  38.717  1.00  0.00            
ATOM   4233  R5  CHO   589     190.117  12.967  38.117  1.00  0.00            
ATOM   4234  C1  CHO   589     192.767  13.017  35.317  1.00  0.00           C
ATOM   4235  C2  CHO   589     194.367  13.117  32.167  1.00  0.00           C
ATOM   4236  ROH CHO   590       6.717 112.717  26.417  1.00  0.00            
ATOM   4237  R1  CHO   590       7.717 111.767  28.917  1.00  0.00            
ATOM   4238  R2  CHO   590       8.217 113.417  31.067  1.00  0.00            
ATOM   4239  R3  CHO   590       6.517 111.717  32.367  1.00  0.00            
ATOM   4240  R4  CHO   590       7.617 113.417  34.467  1.00  0.00            
ATOM   4241  R5  CHO   590       7.617 111.267  34.417  1.00  0.00            
ATOM   4242  C1  CHO   590       5.717 111.867  37.667  1.00  0.00           C
ATOM   4243  C2  CHO   590       4.617 112.667  40.467  1.00  0.00           C
ATOM   4244  ROH CHO   591     145.667 147.467  54.817  1.00  0.00            
ATOM   4245  R1  CHO   591     145.567 148.117  52.067  1.00  0.00            
ATOM   4246  R2  CHO   591     147.017 146.717  50.167  1.00  0.00            
ATOM   4247  R3  CHO   591     144.567 146.417  49.017  1.00  0.00            
ATOM   4248  R4  CHO   591     146.467 146.267  46.767  1.00  0.00            
ATOM   4249  R5  CHO   591     144.767 147.567  46.917  1.00  0.00            
ATOM   4250  C1  CHO   591     143.867 145.717  43.717  1.00  0.00           C
ATOM   4251  C2  CHO   591     144.567 142.817  41.317  1.00  0.00           C
ATOM   4252  ROH CHO   592      44.367  24.217  22.617  1.00  0.00            
ATOM   4253  R1  CHO   592      45.167  22.867  24.967  1.00  0.00            
ATOM   4254  R2  CHO   592      43.967  23.317  27.417  1.00  0.00            
ATOM   4255  R3  CHO   592      43.667  20.617  27.367  1.00  0.00            
ATOM   4256  R4  CHO   592      42.967  21.367  30.117  1.00  0.00            
ATOM   4257  R5  CHO   592      44.467  19.867  29.517  1.00  0.00            
ATOM   4258  C1  CHO   592      42.117  17.717  31.617  1.00  0.00           C
ATOM   4259  C2  CHO   592      42.917  13.567  33.567  1.00  0.00           C
ATOM   4260  ROH CHO   593      87.767 132.367  27.817  1.00  0.00            
ATOM   4261  R1  CHO   593      88.117 133.717  30.267  1.00  0.00            
ATOM   4262  R2  CHO   593      87.067 132.767  32.617  1.00  0.00            
ATOM   4263  R3  CHO   593      89.667 133.017  33.467  1.00  0.00            
ATOM   4264  R4  CHO   593      88.067 132.667  35.917  1.00  0.00            
ATOM   4265  R5  CHO   593      89.467 134.267  35.517  1.00  0.00            
ATOM   4266  C1  CHO   593      91.117 132.817  38.667  1.00  0.00           C
ATOM   4267  C2  CHO   593      95.067 132.667  39.817  1.00  0.00           C
ATOM   4268  ROH CHO   594     213.267  53.317  21.867  1.00  0.00            
ATOM   4269  R1  CHO   594     212.517  54.517  24.367  1.00  0.00            
ATOM   4270  R2  CHO   594     209.917  54.617  25.267  1.00  0.00            
ATOM   4271  R3  CHO   594     210.967  53.417  27.467  1.00  0.00            
ATOM   4272  R4  CHO   594     208.667  55.017  28.467  1.00  0.00            
ATOM   4273  R5  CHO   594     210.717  55.067  29.167  1.00  0.00            
ATOM   4274  C1  CHO   594     208.917  54.067  32.417  1.00  0.00           C
ATOM   4275  C2  CHO   594     208.317  51.467  34.417  1.00  0.00           C
ATOM   4276  ROH CHO   595     163.117 171.167  51.217  1.00  0.00            
ATOM   4277  R1  CHO   595     162.367 171.867  48.617  1.00  0.00            
ATOM   4278  R2  CHO   595     163.267 170.467  46.367  1.00  0.00            
ATOM   4279  R3  CHO   595     160.617 170.317  45.817  1.00  0.00            
ATOM   4280  R4  CHO   595     161.917 170.267  43.217  1.00  0.00            
ATOM   4281  R5  CHO   595     160.317 171.617  43.817  1.00  0.00            
ATOM   4282  C1  CHO   595     158.667 169.967  40.817  1.00  0.00           C
ATOM   4283  C2  CHO   595     159.217 169.067  37.717  1.00  0.00           C
ATOM   4284  ROH CHO   596     183.467  93.917  24.417  1.00  0.00            
ATOM   4285  R1  CHO   596     182.367  94.667  26.967  1.00  0.00            
ATOM   4286  R2  CHO   596     181.717  92.817  28.867  1.00  0.00            
ATOM   4287  R3  CHO   596     183.367  94.317  30.417  1.00  0.00            
ATOM   4288  R4  CHO   596     182.017  92.517  32.317  1.00  0.00            
ATOM   4289  R5  CHO   596     182.117  94.717  32.417  1.00  0.00            
ATOM   4290  C1  CHO   596     183.717  93.767  35.767  1.00  0.00           C
ATOM   4291  C2  CHO   596     181.717  91.717  37.267  1.00  0.00           C
ATOM   4292  ROH CHO   597       7.817 179.867  46.167  1.00  0.00            
ATOM   4293  R1  CHO   597       6.467 179.517  43.717  1.00  0.00            
ATOM   4294  R2  CHO   597       5.417 181.617  42.267  1.00  0.00            
ATOM   4295  R3  CHO   597       6.967 180.567  40.267  1.00  0.00            
ATOM   4296  R4  CHO   597       4.867 182.067  38.867  1.00  0.00            
ATOM   4297  R5  CHO   597       5.417 179.967  38.567  1.00  0.00            
ATOM   4298  C1  CHO   597       5.967 181.317  35.017  1.00  0.00           C
ATOM   4299  C2  CHO   597       7.267 183.917  31.917  1.00  0.00           C
ATOM   4300  ROH CHO   598      27.017 133.567  59.067  1.00  0.00            
ATOM   4301  R1  CHO   598      25.367 133.167  56.817  1.00  0.00            
ATOM   4302  R2  CHO   598      24.467 135.267  55.267  1.00  0.00            
ATOM   4303  R3  CHO   598      25.517 133.817  53.217  1.00  0.00            
ATOM   4304  R4  CHO   598      23.767 135.717  51.917  1.00  0.00            
ATOM   4305  R5  CHO   598      23.767 133.567  51.667  1.00  0.00            
ATOM   4306  C1  CHO   598      24.367 134.617  48.067  1.00  0.00           C
ATOM   4307  C2  CHO   598      21.717 134.167  45.917  1.00  0.00           C
ATOM   4308  ROH CHO   599      64.017  69.067  51.417  1.00  0.00            
ATOM   4309  R1  CHO   599      64.767  70.117  48.917  1.00  0.00            
ATOM   4310  R2  CHO   599      67.117  69.317  47.617  1.00  0.00            
ATOM   4311  R3  CHO   599      65.467  68.767  45.567  1.00  0.00            
ATOM   4312  R4  CHO   599      68.117  68.017  44.567  1.00  0.00            
ATOM   4313  R5  CHO   599      66.667  69.367  43.617  1.00  0.00            
ATOM   4314  C1  CHO   599      67.117  66.767  40.867  1.00  0.00           C
ATOM   4315  C2  CHO   599      70.517  66.917  38.767  1.00  0.00           C
ATOM   4316  ROH CHO   600      80.867  94.567  23.367  1.00  0.00            
ATOM   4317  R1  CHO   600      80.717  94.067  26.167  1.00  0.00            
ATOM   4318  R2  CHO   600      80.217  91.567  27.217  1.00  0.00            
ATOM   4319  R3  CHO   600      82.517  92.067  28.617  1.00  0.00            
ATOM   4320  R4  CHO   600      80.917  90.367  30.367  1.00  0.00            
ATOM   4321  R5  CHO   600      81.767  92.317  30.867  1.00  0.00            
ATOM   4322  C1  CHO   600      83.417  90.117  33.517  1.00  0.00           C
ATOM   4323  C2  CHO   600      81.967  90.567  37.617  1.00  0.00           C
ATOM   4324  ROH CHO   601      76.367 110.467  54.367  1.00  0.00            
ATOM   4325  R1  CHO   601      76.217 112.367  52.217  1.00  0.00            
ATOM   4326  R2  CHO   601      78.267 114.117  51.617  1.00  0.00            
ATOM   4327  R3  CHO   601      78.017 113.017  49.167  1.00  0.00            
ATOM   4328  R4  CHO   601      79.367 115.567  48.717  1.00  0.00            
ATOM   4329  R5  CHO   601      77.567 114.867  47.717  1.00  0.00            
ATOM   4330  C1  CHO   601      79.817 115.417  44.667  1.00  0.00           C
ATOM   4331  C2  CHO   601      80.667 115.267  40.967  1.00  0.00           C
ATOM   4332  ROH CHO   602     214.167 143.117  23.817  1.00  0.00            
ATOM   4333  R1  CHO   602     213.767 144.467  26.267  1.00  0.00            
ATOM   4334  R2  CHO   602     211.967 143.567  28.167  1.00  0.00            
ATOM   4335  R3  CHO   602     214.117 143.667  29.817  1.00  0.00            
ATOM   4336  R4  CHO   602     211.817 144.267  31.567  1.00  0.00            
ATOM   4337  R5  CHO   602     213.667 145.467  31.317  1.00  0.00            
ATOM   4338  C1  CHO   602     213.817 144.717  35.067  1.00  0.00           C
ATOM   4339  C2  CHO   602     213.267 144.217  38.667  1.00  0.00           C
ATOM   4340  ROH CHO   603      13.967 182.867  45.367  1.00  0.00            
ATOM   4341  R1  CHO   603      14.017 185.417  44.067  1.00  0.00            
ATOM   4342  R2  CHO   603      16.117 187.167  44.317  1.00  0.00            
ATOM   4343  R3  CHO   603      16.117 187.067  41.617  1.00  0.00            
ATOM   4344  R4  CHO   603      17.667 189.467  42.267  1.00  0.00            
ATOM   4345  R5  CHO   603      15.967 189.367  40.967  1.00  0.00            
ATOM   4346  C1  CHO   603      18.567 190.767  38.517  1.00  0.00           C
ATOM   4347  C2  CHO   603      18.467 190.717  34.117  1.00  0.00           C
ATOM   4348  ROH CHO   604     110.017  85.417  16.617  1.00  0.00            
ATOM   4349  R1  CHO   604     109.317  84.717  19.267  1.00  0.00            
ATOM   4350  R2  CHO   604     109.467  82.117  20.217  1.00  0.00            
ATOM   4351  R3  CHO   604     111.017  83.267  22.117  1.00  0.00            
ATOM   4352  R4  CHO   604     110.217  80.667  23.217  1.00  0.00            
ATOM   4353  R5  CHO   604     109.917  82.617  24.167  1.00  0.00            
ATOM   4354  C1  CHO   604     112.067  80.867  26.817  1.00  0.00           C
ATOM   4355  C2  CHO   604     111.517  82.467  30.167  1.00  0.00           C
ATOM   4356  ROH CHO   605      34.517  68.967  42.767  1.00  0.00            
ATOM   4357  R1  CHO   605      33.967  66.517  41.467  1.00  0.00            
ATOM   4358  R2  CHO   605      32.767  64.417  42.767  1.00  0.00            
ATOM   4359  R3  CHO   605      30.967  64.567  40.717  1.00  0.00            
ATOM   4360  R4  CHO   605      31.017  61.717  41.417  1.00  0.00            
ATOM   4361  R5  CHO   605      31.367  62.567  39.467  1.00  0.00            
ATOM   4362  C1  CHO   605      28.317  60.317  38.717  1.00  0.00           C
ATOM   4363  C2  CHO   605      25.817  59.717  34.417  1.00  0.00           C
ATOM   4364  ROH CHO   606      44.017  59.817  28.667  1.00  0.00            
ATOM   4365  R1  CHO   606      44.717  61.617  30.717  1.00  0.00            
ATOM   4366  R2  CHO   606      44.317  61.067  33.417  1.00  0.00            
ATOM   4367  R3  CHO   606      46.967  61.567  33.617  1.00  0.00            
ATOM   4368  R4  CHO   606      46.067  61.167  36.367  1.00  0.00            
ATOM   4369  R5  CHO   606      47.167  62.917  35.567  1.00  0.00            
ATOM   4370  C1  CHO   606      49.617  61.767  38.267  1.00  0.00           C
ATOM   4371  C2  CHO   606      48.017  61.717  41.017  1.00  0.00           C
ATOM   4372  ROH CHO   607      -0.383   7.717  45.067  1.00  0.00            
ATOM   4373  R1  CHO   607       2.167   7.617  43.817  1.00  0.00            
ATOM   4374  R2  CHO   607       2.667   6.017  41.617  1.00  0.00            
ATOM   4375  R3  CHO   607       3.517   8.367  40.517  1.00  0.00            
ATOM   4376  R4  CHO   607       4.917   6.317  39.017  1.00  0.00            
ATOM   4377  R5  CHO   607       5.817   8.017  40.017  1.00  0.00            
ATOM   4378  C1  CHO   607       7.017   8.667  36.467  1.00  0.00           C
ATOM   4379  C2  CHO   607       4.467   6.517  33.467  1.00  0.00           C
ATOM   4380  ROH CHO   608      75.817  29.867  17.767  1.00  0.00            
ATOM   4381  R1  CHO   608      77.167  28.517  19.867  1.00  0.00            
ATOM   4382  R2  CHO   608      78.767  29.867  21.667  1.00  0.00            
ATOM   4383  R3  CHO   608      77.167  28.667  23.517  1.00  0.00            
ATOM   4384  R4  CHO   608      79.117  30.167  25.117  1.00  0.00            
ATOM   4385  R5  CHO   608      78.667  28.017  25.267  1.00  0.00            
ATOM   4386  C1  CHO   608      77.867  29.167  28.817  1.00  0.00           C
ATOM   4387  C2  CHO   608      82.267  30.167  29.967  1.00  0.00           C
ATOM   4388  ROH CHO   609     217.317  71.867  55.267  1.00  0.00            
ATOM   4389  R1  CHO   609     219.017  72.417  53.067  1.00  0.00            
ATOM   4390  R2  CHO   609     220.917  70.667  52.167  1.00  0.00            
ATOM   4391  R3  CHO   609     219.717  71.067  49.767  1.00  0.00            
ATOM   4392  R4  CHO   609     222.517  70.467  49.117  1.00  0.00            
ATOM   4393  R5  CHO   609     221.367  72.217  48.467  1.00  0.00            
ATOM   4394  C1  CHO   609     222.267  70.717  45.067  1.00  0.00           C
ATOM   4395  C2  CHO   609     223.517  71.167  40.817  1.00  0.00           C
ATOM   4396  ROH CHO   610      62.517 118.617  60.667  1.00  0.00            
ATOM   4397  R1  CHO   610      62.167 120.017  58.217  1.00  0.00            
ATOM   4398  R2  CHO   610      64.067 121.617  57.117  1.00  0.00            
ATOM   4399  R3  CHO   610      63.767 120.017  54.917  1.00  0.00            
ATOM   4400  R4  CHO   610      63.417 122.767  53.917  1.00  0.00            
ATOM   4401  R5  CHO   610      62.017 121.067  53.667  1.00  0.00            
ATOM   4402  C1  CHO   610      62.717 121.917  50.017  1.00  0.00           C
ATOM   4403  C2  CHO   610      62.667 121.317  46.867  1.00  0.00           C
ATOM   4404  ROH CHO   611      23.117 106.017  28.267  1.00  0.00            
ATOM   4405  R1  CHO   611      23.167 107.267  30.767  1.00  0.00            
ATOM   4406  R2  CHO   611      20.917 107.367  32.417  1.00  0.00            
ATOM   4407  R3  CHO   611      22.617 106.267  34.217  1.00  0.00            
ATOM   4408  R4  CHO   611      20.617 107.767  35.867  1.00  0.00            
ATOM   4409  R5  CHO   611      22.817 107.967  35.967  1.00  0.00            
ATOM   4410  C1  CHO   611      22.067 106.967  39.567  1.00  0.00           C
ATOM   4411  C2  CHO   611      19.567 104.717  41.217  1.00  0.00           C
ATOM   4412  ROH CHO   612      15.367  33.117  24.917  1.00  0.00            
ATOM   4413  R1  CHO   612      14.717  31.317  26.967  1.00  0.00            
ATOM   4414  R2  CHO   612      15.767  31.417  29.517  1.00  0.00            
ATOM   4415  R3  CHO   612      13.167  31.467  30.267  1.00  0.00            
ATOM   4416  R4  CHO   612      14.667  31.667  32.767  1.00  0.00            
ATOM   4417  R5  CHO   612      13.117  30.217  32.267  1.00  0.00            
ATOM   4418  C1  CHO   612      11.567  31.817  35.367  1.00  0.00           C
ATOM   4419  C2  CHO   612       8.967  31.467  37.617  1.00  0.00           C
ATOM   4420  ROH CHO   613     197.167 163.417  19.217  1.00  0.00            
ATOM   4421  R1  CHO   613     196.067 162.567  21.717  1.00  0.00            
ATOM   4422  R2  CHO   613     197.617 162.317  24.017  1.00  0.00            
ATOM   4423  R3  CHO   613     195.717 163.917  25.067  1.00  0.00            
ATOM   4424  R4  CHO   613     197.217 162.967  27.367  1.00  0.00            
ATOM   4425  R5  CHO   613     195.067 162.867  27.067  1.00  0.00            
ATOM   4426  C1  CHO   613     195.167 164.867  30.317  1.00  0.00           C
ATOM   4427  C2  CHO   613     193.167 165.217  33.567  1.00  0.00           C
ATOM   4428  ROH CHO   614      90.367 142.317  30.417  1.00  0.00            
ATOM   4429  R1  CHO   614      91.167 143.317  32.967  1.00  0.00            
ATOM   4430  R2  CHO   614      90.067 145.567  34.067  1.00  0.00            
ATOM   4431  R3  CHO   614      89.617 143.917  36.167  1.00  0.00            
ATOM   4432  R4  CHO   614      90.217 146.517  37.417  1.00  0.00            
ATOM   4433  R5  CHO   614      91.217 144.617  37.817  1.00  0.00            
ATOM   4434  C1  CHO   614      89.967 145.517  41.317  1.00  0.00           C
ATOM   4435  C2  CHO   614      92.917 145.767  44.767  1.00  0.00           C
ATOM   4436  ROH CHO   615      41.217 214.117  44.317  1.00  0.00            
ATOM   4437  R1  CHO   615      41.217 213.917  41.467  1.00  0.00            
ATOM   4438  R2  CHO   615      39.317 215.117  39.867  1.00  0.00            
ATOM   4439  R3  CHO   615      41.517 216.167  38.667  1.00  0.00            
ATOM   4440  R4  CHO   615      39.467 216.117  36.567  1.00  0.00            
ATOM   4441  R5  CHO   615      41.467 215.267  36.467  1.00  0.00            
ATOM   4442  C1  CHO   615      41.567 217.667  33.517  1.00  0.00           C
ATOM   4443  C2  CHO   615      42.117 220.317  30.117  1.00  0.00           C
ATOM   4444  ROH CHO   616     154.717  62.367  46.717  1.00  0.00            
ATOM   4445  R1  CHO   616     155.717  61.967  44.117  1.00  0.00            
ATOM   4446  R2  CHO   616     154.117  61.017  42.067  1.00  0.00            
ATOM   4447  R3  CHO   616     154.967  63.267  40.767  1.00  0.00            
ATOM   4448  R4  CHO   616     154.367  61.367  38.617  1.00  0.00            
ATOM   4449  R5  CHO   616     156.217  62.467  38.917  1.00  0.00            
ATOM   4450  C1  CHO   616     155.267  63.717  35.417  1.00  0.00           C
ATOM   4451  C2  CHO   616     155.917  65.117  31.667  1.00  0.00           C
ATOM   4452  ROH CHO   617      89.917 168.567  54.217  1.00  0.00            
ATOM   4453  R1  CHO   617      88.867 168.067  51.667  1.00  0.00            
ATOM   4454  R2  CHO   617      90.367 168.267  49.367  1.00  0.00            
ATOM   4455  R3  CHO   617      89.517 165.717  48.967  1.00  0.00            
ATOM   4456  R4  CHO   617      90.467 166.617  46.317  1.00  0.00            
ATOM   4457  R5  CHO   617      88.517 165.767  46.767  1.00  0.00            
ATOM   4458  C1  CHO   617      89.717 163.267  44.167  1.00  0.00           C
ATOM   4459  C2  CHO   617      90.067 161.367  41.217  1.00  0.00           C
ATOM   4460  ROH CHO   618       1.117 163.517  50.217  1.00  0.00            
ATOM   4461  R1  CHO   618       2.167 164.267  47.717  1.00  0.00            
ATOM   4462  R2  CHO   618       2.967 162.417  45.817  1.00  0.00            
ATOM   4463  R3  CHO   618       1.267 163.767  44.217  1.00  0.00            
ATOM   4464  R4  CHO   618       2.517 161.717  42.467  1.00  0.00            
ATOM   4465  R5  CHO   618       2.417 163.867  42.117  1.00  0.00            
ATOM   4466  C1  CHO   618       0.567 162.567  39.017  1.00  0.00           C
ATOM   4467  C2  CHO   618       4.117 162.517  36.017  1.00  0.00           C
ATOM   4468  ROH CHO   619      61.267  99.617  21.317  1.00  0.00            
ATOM   4469  R1  CHO   619      61.067  99.617  24.117  1.00  0.00            
ATOM   4470  R2  CHO   619      59.567 101.467  25.517  1.00  0.00            
ATOM   4471  R3  CHO   619      58.367  99.267  26.567  1.00  0.00            
ATOM   4472  R4  CHO   619      58.167 101.317  28.667  1.00  0.00            
ATOM   4473  R5  CHO   619      59.017  99.267  28.867  1.00  0.00            
ATOM   4474  C1  CHO   619      56.217  99.117  31.467  1.00  0.00           C
ATOM   4475  C2  CHO   619      55.317  96.967  34.717  1.00  0.00           C
ATOM   4476  ROH CHO   620     154.717 179.717  19.767  1.00  0.00            
ATOM   4477  R1  CHO   620     156.817 180.367  21.517  1.00  0.00            
ATOM   4478  R2  CHO   620     156.917 182.817  22.817  1.00  0.00            
ATOM   4479  R3  CHO   620     157.117 181.267  25.067  1.00  0.00            
ATOM   4480  R4  CHO   620     157.667 184.017  25.967  1.00  0.00            
ATOM   4481  R5  CHO   620     158.917 182.267  26.317  1.00  0.00            
ATOM   4482  C1  CHO   620     158.267 183.267  29.917  1.00  0.00           C
ATOM   4483  C2  CHO   620     157.017 182.967  34.067  1.00  0.00           C
ATOM   4484  ROH CHO   621      16.467 147.567  55.217  1.00  0.00            
ATOM   4485  R1  CHO   621      14.867 146.217  53.267  1.00  0.00            
ATOM   4486  R2  CHO   621      15.467 146.267  50.617  1.00  0.00            
ATOM   4487  R3  CHO   621      15.367 143.567  50.867  1.00  0.00            
ATOM   4488  R4  CHO   621      16.317 144.017  48.117  1.00  0.00            
ATOM   4489  R5  CHO   621      14.617 142.767  48.717  1.00  0.00            
ATOM   4490  C1  CHO   621      16.767 140.167  46.917  1.00  0.00           C
ATOM   4491  C2  CHO   621      16.567 136.467  46.217  1.00  0.00           C
ATOM   4492  ROH CHO   622     154.667  97.467  22.817  1.00  0.00            
ATOM   4493  R1  CHO   622     153.767  95.067  24.067  1.00  0.00            
ATOM   4494  R2  CHO   622     155.017  92.617  23.667  1.00  0.00            
ATOM   4495  R3  CHO   622     155.167  92.667  26.417  1.00  0.00            
ATOM   4496  R4  CHO   622     155.517  89.867  25.667  1.00  0.00            
ATOM   4497  R5  CHO   622     154.067  90.617  27.067  1.00  0.00            
ATOM   4498  C1  CHO   622     155.967  88.267  29.367  1.00  0.00           C
ATOM   4499  C2  CHO   622     154.017  84.467  31.867  1.00  0.00           C
ATOM   4500  ROH CHO   623     157.917  18.167  45.817  1.00  0.00            
ATOM   4501  R1  CHO   623     156.167  18.717  43.667  1.00  0.00            
ATOM   4502  R2  CHO   623     157.067  19.667  41.217  1.00  0.00            
ATOM   4503  R3  CHO   623     155.667  17.517  40.267  1.00  0.00            
ATOM   4504  R4  CHO   623     155.867  19.367  38.017  1.00  0.00            
ATOM   4505  R5  CHO   623     154.067  18.467  38.767  1.00  0.00            
ATOM   4506  C1  CHO   623     153.917  17.167  35.217  1.00  0.00           C
ATOM   4507  C2  CHO   623     151.867  18.867  31.617  1.00  0.00           C
ATOM   4508  ROH CHO   624      14.417 167.567  17.267  1.00  0.00            
ATOM   4509  R1  CHO   624      15.467 167.517  19.917  1.00  0.00            
ATOM   4510  R2  CHO   624      14.717 169.367  21.817  1.00  0.00            
ATOM   4511  R3  CHO   624      14.117 167.167  23.267  1.00  0.00            
ATOM   4512  R4  CHO   624      13.667 169.367  25.117  1.00  0.00            
ATOM   4513  R5  CHO   624      14.967 167.667  25.467  1.00  0.00            
ATOM   4514  C1  CHO   624      12.517 167.267  28.417  1.00  0.00           C
ATOM   4515  C2  CHO   624      12.817 165.917  31.417  1.00  0.00           C
ATOM   4516  ROH CHO   625      70.967  87.817  23.617  1.00  0.00            
ATOM   4517  R1  CHO   625      70.467  86.667  26.117  1.00  0.00            
ATOM   4518  R2  CHO   625      71.617  84.317  26.967  1.00  0.00            
ATOM   4519  R3  CHO   625      72.367  85.867  29.117  1.00  0.00            
ATOM   4520  R4  CHO   625      73.017  83.117  29.917  1.00  0.00            
ATOM   4521  R5  CHO   625      71.767  84.517  31.017  1.00  0.00            
ATOM   4522  C1  CHO   625      74.467  83.817  33.617  1.00  0.00           C
ATOM   4523  C2  CHO   625      77.417  84.717  34.417  1.00  0.00           C
ATOM   4524  ROH CHO   626     160.217 189.117  48.917  1.00  0.00            
ATOM   4525  R1  CHO   626     161.817 188.117  46.817  1.00  0.00            
ATOM   4526  R2  CHO   626     160.817 186.367  44.917  1.00  0.00            
ATOM   4527  R3  CHO   626     161.767 188.217  43.167  1.00  0.00            
ATOM   4528  R4  CHO   626     162.417 185.617  41.917  1.00  0.00            
ATOM   4529  R5  CHO   626     163.817 187.267  42.317  1.00  0.00            
ATOM   4530  C1  CHO   626     164.267 186.967  38.567  1.00  0.00           C
ATOM   4531  C2  CHO   626     165.617 185.417  35.467  1.00  0.00           C
ATOM   4532  ROH CHO   627     100.917 137.517  27.517  1.00  0.00            
ATOM   4533  R1  CHO   627     100.067 138.067  30.167  1.00  0.00            
ATOM   4534  R2  CHO   627      99.367 136.067  31.917  1.00  0.00            
ATOM   4535  R3  CHO   627     101.267 137.267  33.517  1.00  0.00            
ATOM   4536  R4  CHO   627      99.517 135.817  35.367  1.00  0.00            
ATOM   4537  R5  CHO   627     100.067 137.967  35.467  1.00  0.00            
ATOM   4538  C1  CHO   627     101.317 136.817  38.867  1.00  0.00           C
ATOM   4539  C2  CHO   627      99.917 134.817  41.117  1.00  0.00           C
ATOM   4540  ROH CHO   628     165.717 219.517  44.017  1.00  0.00            
ATOM   4541  R1  CHO   628     165.217 221.217  41.817  1.00  0.00            
ATOM   4542  R2  CHO   628     167.117 221.667  39.817  1.00  0.00            
ATOM   4543  R3  CHO   628     165.067 220.867  38.217  1.00  0.00            
ATOM   4544  R4  CHO   628     167.067 222.067  36.417  1.00  0.00            
ATOM   4545  R5  CHO   628     164.967 222.617  36.567  1.00  0.00            
ATOM   4546  C1  CHO   628     165.117 221.617  32.867  1.00  0.00           C
ATOM   4547  C2  CHO   628     163.317 221.417  28.867  1.00  0.00           C
ATOM   4548  ROH CHO   629     165.617  37.817  16.917  1.00  0.00            
ATOM   4549  R1  CHO   629     165.767  37.767  19.717  1.00  0.00            
ATOM   4550  R2  CHO   629     164.867  39.867  21.317  1.00  0.00            
ATOM   4551  R3  CHO   629     163.417  37.867  22.467  1.00  0.00            
ATOM   4552  R4  CHO   629     163.617  39.967  24.517  1.00  0.00            
ATOM   4553  R5  CHO   629     164.117  37.917  24.767  1.00  0.00            
ATOM   4554  C1  CHO   629     161.517  38.217  27.517  1.00  0.00           C
ATOM   4555  C2  CHO   629     161.917  36.667  31.667  1.00  0.00           C
ATOM   4556  ROH CHO   630      29.717  90.867  59.767  1.00  0.00            
ATOM   4557  R1  CHO   630      30.267  93.217  58.317  1.00  0.00            
ATOM   4558  R2  CHO   630      32.817  93.867  57.417  1.00  0.00            
ATOM   4559  R3  CHO   630      31.567  94.017  55.017  1.00  0.00            
ATOM   4560  R4  CHO   630      34.017  95.617  54.667  1.00  0.00            
ATOM   4561  R5  CHO   630      32.017  96.267  54.267  1.00  0.00            
ATOM   4562  C1  CHO   630      33.567  96.817  50.867  1.00  0.00           C
ATOM   4563  C2  CHO   630      32.667  97.967  47.317  1.00  0.00           C
ATOM   4564  ROH CHO   631     113.367 105.117  25.667  1.00  0.00            
ATOM   4565  R1  CHO   631     115.317 105.417  27.667  1.00  0.00            
ATOM   4566  R2  CHO   631     114.767 106.467  30.167  1.00  0.00            
ATOM   4567  R3  CHO   631     115.867 104.167  31.017  1.00  0.00            
ATOM   4568  R4  CHO   631     116.317 106.067  33.217  1.00  0.00            
ATOM   4569  R5  CHO   631     117.867 104.867  32.217  1.00  0.00            
ATOM   4570  C1  CHO   631     118.267 103.667  35.817  1.00  0.00           C
ATOM   4571  C2  CHO   631     121.917 104.467  35.867  1.00  0.00           C
ATOM   4572  ROH CHO   632     183.167  38.767  20.417  1.00  0.00            
ATOM   4573  R1  CHO   632     182.817  38.767  23.217  1.00  0.00            
ATOM   4574  R2  CHO   632     183.767  36.667  24.817  1.00  0.00            
ATOM   4575  R3  CHO   632     185.017  38.717  26.117  1.00  0.00            
ATOM   4576  R4  CHO   632     184.617  36.617  28.167  1.00  0.00            
ATOM   4577  R5  CHO   632     183.967  38.717  28.317  1.00  0.00            
ATOM   4578  C1  CHO   632     186.267  38.467  31.367  1.00  0.00           C
ATOM   4579  C2  CHO   632     186.367  39.217  34.617  1.00  0.00           C
ATOM   4580  ROH CHO   633     212.917  45.317  55.167  1.00  0.00            
ATOM   4581  R1  CHO   633     214.667  45.417  52.917  1.00  0.00            
ATOM   4582  R2  CHO   633     214.717  43.467  50.967  1.00  0.00            
ATOM   4583  R3  CHO   633     214.317  45.567  49.317  1.00  0.00            
ATOM   4584  R4  CHO   633     215.417  43.467  47.567  1.00  0.00            
ATOM   4585  R5  CHO   633     216.167  45.517  47.817  1.00  0.00            
ATOM   4586  C1  CHO   633     215.417  45.467  44.067  1.00  0.00           C
ATOM   4587  C2  CHO   633     215.217  45.417  40.667  1.00  0.00           C
ATOM   4588  ROH CHO   634     187.117  41.767  20.617  1.00  0.00            
ATOM   4589  R1  CHO   634     187.317  40.967  23.317  1.00  0.00            
ATOM   4590  R2  CHO   634     189.717  40.967  24.667  1.00  0.00            
ATOM   4591  R3  CHO   634     188.367  42.517  26.417  1.00  0.00            
ATOM   4592  R4  CHO   634     190.167  40.967  28.067  1.00  0.00            
ATOM   4593  R5  CHO   634     188.017  41.067  28.317  1.00  0.00            
ATOM   4594  C1  CHO   634     189.167  42.367  31.767  1.00  0.00           C
ATOM   4595  C2  CHO   634     190.567  42.017  35.717  1.00  0.00           C
ATOM   4596  ROH CHO   635      39.017 122.367  58.417  1.00  0.00            
ATOM   4597  R1  CHO   635      40.167 122.217  55.817  1.00  0.00            
ATOM   4598  R2  CHO   635      38.917 120.867  53.717  1.00  0.00            
ATOM   4599  R3  CHO   635      39.267 123.267  52.467  1.00  0.00            
ATOM   4600  R4  CHO   635      38.517 121.367  50.317  1.00  0.00            
ATOM   4601  R5  CHO   635      40.267 122.667  50.367  1.00  0.00            
ATOM   4602  C1  CHO   635      38.567 123.917  47.167  1.00  0.00           C
ATOM   4603  C2  CHO   635      40.567 124.967  44.617  1.00  0.00           C
ATOM   4604  ROH CHO   636     159.317 160.967  49.817  1.00  0.00            
ATOM   4605  R1  CHO   636     159.067 161.867  47.167  1.00  0.00            
ATOM   4606  R2  CHO   636     160.217 160.467  45.017  1.00  0.00            
ATOM   4607  R3  CHO   636     157.667 160.567  44.067  1.00  0.00            
ATOM   4608  R4  CHO   636     159.367 160.267  41.667  1.00  0.00            
ATOM   4609  R5  CHO   636     157.867 161.817  42.017  1.00  0.00            
ATOM   4610  C1  CHO   636     156.517 160.267  38.817  1.00  0.00           C
ATOM   4611  C2  CHO   636     154.667 161.417  35.867  1.00  0.00           C
ATOM   4612  ROH CHO   637      15.367 134.667  60.267  1.00  0.00            
ATOM   4613  R1  CHO   637      13.517 134.667  58.117  1.00  0.00            
ATOM   4614  R2  CHO   637      13.967 136.167  55.817  1.00  0.00            
ATOM   4615  R3  CHO   637      13.567 133.767  54.617  1.00  0.00            
ATOM   4616  R4  CHO   637      14.017 135.667  52.417  1.00  0.00            
ATOM   4617  R5  CHO   637      12.317 134.317  52.617  1.00  0.00            
ATOM   4618  C1  CHO   637      13.667 133.117  49.267  1.00  0.00           C
ATOM   4619  C2  CHO   637      12.667 131.967  44.367  1.00  0.00           C
ATOM   4620  ROH CHO   638      78.267 149.767  40.717  1.00  0.00            
ATOM   4621  R1  CHO   638      76.517 151.817  41.567  1.00  0.00            
ATOM   4622  R2  CHO   638      75.467 151.867  44.117  1.00  0.00            
ATOM   4623  R3  CHO   638      76.517 154.367  44.217  1.00  0.00            
ATOM   4624  R4  CHO   638      74.967 154.167  46.667  1.00  0.00            
ATOM   4625  R5  CHO   638      74.817 155.717  45.167  1.00  0.00            
ATOM   4626  C1  CHO   638      75.717 157.817  48.217  1.00  0.00           C
ATOM   4627  C2  CHO   638      78.317 159.367  50.567  1.00  0.00           C
ATOM   4628  ROH CHO   639     187.067  95.167  55.267  1.00  0.00            
ATOM   4629  R1  CHO   639     186.717  96.617  52.867  1.00  0.00            
ATOM   4630  R2  CHO   639     188.267  98.867  52.267  1.00  0.00            
ATOM   4631  R3  CHO   639     188.767  97.467  49.967  1.00  0.00            
ATOM   4632  R4  CHO   639     188.267 100.217  49.067  1.00  0.00            
ATOM   4633  R5  CHO   639     187.267  98.417  48.367  1.00  0.00            
ATOM   4634  C1  CHO   639     188.717  99.717  45.067  1.00  0.00           C
ATOM   4635  C2  CHO   639     189.517 103.317  43.167  1.00  0.00           C
ATOM   4636  ROH CHO   640     210.267 187.167  48.767  1.00  0.00            
ATOM   4637  R1  CHO   640     210.167 187.167  45.917  1.00  0.00            
ATOM   4638  R2  CHO   640     207.917 186.417  44.517  1.00  0.00            
ATOM   4639  R3  CHO   640     208.217 188.867  43.367  1.00  0.00            
ATOM   4640  R4  CHO   640     206.667 187.317  41.417  1.00  0.00            
ATOM   4641  R5  CHO   640     208.517 188.367  41.017  1.00  0.00            
ATOM   4642  C1  CHO   640     206.217 190.117  38.517  1.00  0.00           C
ATOM   4643  C2  CHO   640     202.367 188.667  36.067  1.00  0.00           C
ATOM   4644  ROH CHO   641     178.867  56.417  18.667  1.00  0.00            
ATOM   4645  R1  CHO   641     178.167  57.417  21.217  1.00  0.00            
ATOM   4646  R2  CHO   641     178.467  55.917  23.517  1.00  0.00            
ATOM   4647  R3  CHO   641     179.867  58.117  24.367  1.00  0.00            
ATOM   4648  R4  CHO   641     178.667  57.017  26.817  1.00  0.00            
ATOM   4649  R5  CHO   641     178.517  59.067  26.067  1.00  0.00            
ATOM   4650  C1  CHO   641     180.067  59.717  29.517  1.00  0.00           C
ATOM   4651  C2  CHO   641     181.667  61.267  31.717  1.00  0.00           C
ATOM   4652  ROH CHO   642     161.317 150.817  51.667  1.00  0.00            
ATOM   4653  R1  CHO   642     159.517 151.367  49.567  1.00  0.00            
ATOM   4654  R2  CHO   642     160.317 152.267  47.067  1.00  0.00            
ATOM   4655  R3  CHO   642     158.867 150.167  46.217  1.00  0.00            
ATOM   4656  R4  CHO   642     160.317 151.117  43.817  1.00  0.00            
ATOM   4657  R5  CHO   642     158.167 150.817  44.017  1.00  0.00            
ATOM   4658  C1  CHO   642     158.967 148.467  41.117  1.00  0.00           C
ATOM   4659  C2  CHO   642     158.417 150.517  38.817  1.00  0.00           C
ATOM   4660  ROH CHO   643     105.217 107.867  25.667  1.00  0.00            
ATOM   4661  R1  CHO   643     104.767 107.967  28.467  1.00  0.00            
ATOM   4662  R2  CHO   643     104.117 105.717  29.917  1.00  0.00            
ATOM   4663  R3  CHO   643     106.267 106.517  31.417  1.00  0.00            
ATOM   4664  R4  CHO   643     104.917 104.517  33.067  1.00  0.00            
ATOM   4665  R5  CHO   643     105.467 106.567  33.667  1.00  0.00            
ATOM   4666  C1  CHO   643     107.367 104.567  36.317  1.00  0.00           C
ATOM   4667  C2  CHO   643     109.917 102.367  39.117  1.00  0.00           C
ATOM   4668  ROH CHO   644     156.667  36.667  16.317  1.00  0.00            
ATOM   4669  R1  CHO   644     155.367  37.317  18.767  1.00  0.00            
ATOM   4670  R2  CHO   644     152.867  38.467  18.867  1.00  0.00            
ATOM   4671  R3  CHO   644     152.367  36.317  20.467  1.00  0.00            
ATOM   4672  R4  CHO   644     150.817  38.517  21.617  1.00  0.00            
ATOM   4673  R5  CHO   644     152.217  37.267  22.667  1.00  0.00            
ATOM   4674  C1  CHO   644     149.117  36.617  24.767  1.00  0.00           C
ATOM   4675  C2  CHO   644     148.117  33.717  27.167  1.00  0.00           C
ATOM   4676  ROH CHO   645     188.267 140.817  19.117  1.00  0.00            
ATOM   4677  R1  CHO   645     188.367 142.417  21.467  1.00  0.00            
ATOM   4678  R2  CHO   645     186.967 141.767  23.767  1.00  0.00            
ATOM   4679  R3  CHO   645     189.417 142.017  24.917  1.00  0.00            
ATOM   4680  R4  CHO   645     187.617 141.167  27.117  1.00  0.00            
ATOM   4681  R5  CHO   645     188.967 142.917  27.117  1.00  0.00            
ATOM   4682  C1  CHO   645     190.317 141.067  30.117  1.00  0.00           C
ATOM   4683  C2  CHO   645     190.067 140.467  33.317  1.00  0.00           C
ATOM   4684  ROH CHO   646     147.967 141.317  22.017  1.00  0.00            
ATOM   4685  R1  CHO   646     147.517 139.867  24.417  1.00  0.00            
ATOM   4686  R2  CHO   646     148.967 137.667  25.167  1.00  0.00            
ATOM   4687  R3  CHO   646     149.367 139.117  27.417  1.00  0.00            
ATOM   4688  R4  CHO   646     150.617 136.467  27.967  1.00  0.00            
ATOM   4689  R5  CHO   646     149.117 137.517  29.217  1.00  0.00            
ATOM   4690  C1  CHO   646     151.917 137.167  31.767  1.00  0.00           C
ATOM   4691  C2  CHO   646     152.517 138.217  35.567  1.00  0.00           C
ATOM   4692  ROH CHO   647     180.367 135.467  17.667  1.00  0.00            
ATOM   4693  R1  CHO   647     179.317 135.467  20.267  1.00  0.00            
ATOM   4694  R2  CHO   647     179.767 133.417  22.017  1.00  0.00            
ATOM   4695  R3  CHO   647     180.667 135.367  23.667  1.00  0.00            
ATOM   4696  R4  CHO   647     180.117 133.167  25.467  1.00  0.00            
ATOM   4697  R5  CHO   647     179.367 135.217  25.617  1.00  0.00            
ATOM   4698  C1  CHO   647     181.167 134.867  28.967  1.00  0.00           C
ATOM   4699  C2  CHO   647     183.067 134.217  31.967  1.00  0.00           C
ATOM   4700  ROH CHO   648      52.267 224.417  19.117  1.00  0.00            
ATOM   4701  R1  CHO   648      51.717 221.667  19.567  1.00  0.00            
ATOM   4702  R2  CHO   648      53.717 219.767  19.767  1.00  0.00            
ATOM   4703  R3  CHO   648      52.517 219.167  22.117  1.00  0.00            
ATOM   4704  R4  CHO   648      53.817 216.667  21.317  1.00  0.00            
ATOM   4705  R5  CHO   648      51.717 216.917  21.817  1.00  0.00            
ATOM   4706  C1  CHO   648      52.717 214.317  24.417  1.00  0.00           C
ATOM   4707  C2  CHO   648      53.017 210.717  25.117  1.00  0.00           C
ATOM   4708  ROH CHO   649      24.967 136.917  25.717  1.00  0.00            
ATOM   4709  R1  CHO   649      26.267 136.767  28.217  1.00  0.00            
ATOM   4710  R2  CHO   649      25.267 138.067  30.467  1.00  0.00            
ATOM   4711  R3  CHO   649      25.367 135.617  31.567  1.00  0.00            
ATOM   4712  R4  CHO   649      25.367 137.417  33.867  1.00  0.00            
ATOM   4713  R5  CHO   649      26.817 135.867  33.467  1.00  0.00            
ATOM   4714  C1  CHO   649      25.517 134.717  36.867  1.00  0.00           C
ATOM   4715  C2  CHO   649      25.317 135.217  41.717  1.00  0.00           C
ATOM   4716  ROH CHO   650      69.867 152.767  59.467  1.00  0.00            
ATOM   4717  R1  CHO   650      69.367 151.117  57.217  1.00  0.00            
ATOM   4718  R2  CHO   650      66.817 150.617  56.317  1.00  0.00            
ATOM   4719  R3  CHO   650      67.817 151.517  53.917  1.00  0.00            
ATOM   4720  R4  CHO   650      65.567 149.817  53.167  1.00  0.00            
ATOM   4721  R5  CHO   650      67.617 149.667  52.467  1.00  0.00            
ATOM   4722  C1  CHO   650      65.867 150.167  49.117  1.00  0.00           C
ATOM   4723  C2  CHO   650      64.067 150.867  45.517  1.00  0.00           C
ATOM   4724  ROH CHO   651     149.267 161.817  51.417  1.00  0.00            
ATOM   4725  R1  CHO   651     148.417 160.617  48.967  1.00  0.00            
ATOM   4726  R2  CHO   651     146.917 158.317  48.867  1.00  0.00            
ATOM   4727  R3  CHO   651     145.267 159.817  47.367  1.00  0.00            
ATOM   4728  R4  CHO   651     144.917 157.117  46.317  1.00  0.00            
ATOM   4729  R5  CHO   651     145.417 158.917  45.167  1.00  0.00            
ATOM   4730  C1  CHO   651     142.217 157.867  43.417  1.00  0.00           C
ATOM   4731  C2  CHO   651     140.717 158.017  39.067  1.00  0.00           C
ATOM   4732  ROH CHO   652     171.117 118.567  21.217  1.00  0.00            
ATOM   4733  R1  CHO   652     171.967 116.717  23.167  1.00  0.00            
ATOM   4734  R2  CHO   652     172.367 117.467  25.817  1.00  0.00            
ATOM   4735  R3  CHO   652     170.617 115.417  26.317  1.00  0.00            
ATOM   4736  R4  CHO   652     172.167 115.617  28.767  1.00  0.00            
ATOM   4737  R5  CHO   652     171.867 113.817  27.567  1.00  0.00            
ATOM   4738  C1  CHO   652     170.467 112.667  30.917  1.00  0.00           C
ATOM   4739  C2  CHO   652     170.467 109.467  31.867  1.00  0.00           C
ATOM   4740  ROH CHO   653     164.517 210.567  44.067  1.00  0.00            
ATOM   4741  R1  CHO   653     164.117 210.917  41.267  1.00  0.00            
ATOM   4742  R2  CHO   653     165.967 212.117  39.617  1.00  0.00            
ATOM   4743  R3  CHO   653     165.717 209.817  38.217  1.00  0.00            
ATOM   4744  R4  CHO   653     167.417 211.517  36.567  1.00  0.00            
ATOM   4745  R5  CHO   653     165.567 210.517  35.917  1.00  0.00            
ATOM   4746  C1  CHO   653     168.017 208.967  33.417  1.00  0.00           C
ATOM   4747  C2  CHO   653     170.817 211.217  31.167  1.00  0.00           C
ATOM   4748  ROH CHO   654      89.067 214.567  16.767  1.00  0.00            
ATOM   4749  R1  CHO   654      88.267 213.917  19.367  1.00  0.00            
ATOM   4750  R2  CHO   654      89.167 215.267  21.617  1.00  0.00            
ATOM   4751  R3  CHO   654      86.517 215.517  22.117  1.00  0.00            
ATOM   4752  R4  CHO   654      87.817 217.217  24.117  1.00  0.00            
ATOM   4753  R5  CHO   654      86.367 215.667  24.517  1.00  0.00            
ATOM   4754  C1  CHO   654      84.567 218.617  26.067  1.00  0.00           C
ATOM   4755  C2  CHO   654      82.767 217.967  28.217  1.00  0.00           C
ATOM   4756  NC3 DPP   655     108.417 203.467  54.517  1.00  0.00           N
ATOM   4757  PO4 DPP   655     108.267 201.417  50.117  1.00  0.00           P
ATOM   4758  GL1 DPP   655     106.267 199.967  45.567  1.00  0.00            
ATOM   4759  GL2 DPP   655     103.517 196.767  45.067  1.00  0.00            
ATOM   4760  C1A DPP   655     106.267 202.067  42.067  1.00  0.00           C
ATOM   4761  C2A DPP   655     107.767 201.117  38.017  1.00  0.00           C
ATOM   4762  C3A DPP   655     107.767 199.417  33.667  1.00  0.00           C
ATOM   4763  C4A DPP   655     109.317 201.117  29.367  1.00  0.00           C
ATOM   4764  C1B DPP   655     104.567 197.567  40.867  1.00  0.00           C
ATOM   4765  C2B DPP   655     105.667 195.867  36.967  1.00  0.00           C
ATOM   4766  C3B DPP   655     108.667 194.467  33.717  1.00  0.00           C
ATOM   4767  C4B DPP   655     113.467 194.367  31.217  1.00  0.00           C
ATOM   4768  NC3 DPP   656      66.167  88.317  60.417  1.00  0.00           N
ATOM   4769  PO4 DPP   656      70.767  89.867  60.267  1.00  0.00           P
ATOM   4770  GL1 DPP   656      71.117  93.917  57.517  1.00  0.00            
ATOM   4771  GL2 DPP   656      68.067  95.067  55.667  1.00  0.00            
ATOM   4772  C1A DPP   656      72.117  95.617  52.667  1.00  0.00           C
ATOM   4773  C2A DPP   656      70.967  94.517  48.867  1.00  0.00           C
ATOM   4774  C3A DPP   656      69.817  94.167  44.267  1.00  0.00           C
ATOM   4775  C4A DPP   656      67.467  93.417  40.067  1.00  0.00           C
ATOM   4776  C1B DPP   656      66.767  93.067  51.767  1.00  0.00           C
ATOM   4777  C2B DPP   656      66.167  93.167  47.317  1.00  0.00           C
ATOM   4778  C3B DPP   656      63.767  95.017  43.317  1.00  0.00           C
ATOM   4779  C4B DPP   656      62.717  95.167  39.567  1.00  0.00           C
ATOM   4780  NC3 DPP   657      27.317  58.717  60.117  1.00  0.00           N
ATOM   4781  PO4 DPP   657      30.817  56.767  58.217  1.00  0.00           P
ATOM   4782  GL1 DPP   657      30.317  57.767  54.517  1.00  0.00            
ATOM   4783  GL2 DPP   657      33.267  57.267  53.067  1.00  0.00            
ATOM   4784  C1A DPP   657      26.967  57.167  51.517  1.00  0.00           C
ATOM   4785  C2A DPP   657      26.167  55.867  46.567  1.00  0.00           C
ATOM   4786  C3A DPP   657      23.417  55.867  42.367  1.00  0.00           C
ATOM   4787  C4A DPP   657      24.267  56.317  38.317  1.00  0.00           C
ATOM   4788  C1B DPP   657      31.417  59.067  49.667  1.00  0.00           C
ATOM   4789  C2B DPP   657      28.517  59.667  47.717  1.00  0.00           C
ATOM   4790  C3B DPP   657      23.117  59.617  47.767  1.00  0.00           C
ATOM   4791  C4B DPP   657      20.117  61.517  50.867  1.00  0.00           C
ATOM   4792  NC3 DPP   658      10.217 153.467  59.617  1.00  0.00           N
ATOM   4793  PO4 DPP   658       7.117 150.817  58.867  1.00  0.00           P
ATOM   4794  GL1 DPP   658       5.967 152.467  55.017  1.00  0.00            
ATOM   4795  GL2 DPP   658       2.267 151.967  54.467  1.00  0.00            
ATOM   4796  C1A DPP   658       6.767 150.567  51.467  1.00  0.00           C
ATOM   4797  C2A DPP   658       7.667 150.117  47.667  1.00  0.00           C
ATOM   4798  C3A DPP   658       9.217 147.767  43.867  1.00  0.00           C
ATOM   4799  C4A DPP   658      11.667 149.367  39.517  1.00  0.00           C
ATOM   4800  C1B DPP   658       1.567 151.117  51.567  1.00  0.00           C
ATOM   4801  C2B DPP   658       2.717 149.767  48.117  1.00  0.00           C
ATOM   4802  C3B DPP   658       2.967 149.567  43.967  1.00  0.00           C
ATOM   4803  C4B DPP   658       2.217 149.017  40.217  1.00  0.00           C
ATOM   4804  NC3 DPP   659      12.467 112.217  66.317  1.00  0.00           N
ATOM   4805  PO4 DPP   659      14.867 111.767  62.067  1.00  0.00           P
ATOM   4806  GL1 DPP   659      16.617 109.717  58.367  1.00  0.00            
ATOM   4807  GL2 DPP   659      13.367 110.267  56.817  1.00  0.00            
ATOM   4808  C1A DPP   659      17.917 107.367  54.217  1.00  0.00           C
ATOM   4809  C2A DPP   659      15.867 107.617  49.267  1.00  0.00           C
ATOM   4810  C3A DPP   659      16.517 104.767  45.467  1.00  0.00           C
ATOM   4811  C4A DPP   659      15.817 100.567  43.617  1.00  0.00           C
ATOM   4812  C1B DPP   659      11.117 114.417  56.617  1.00  0.00           C
ATOM   4813  C2B DPP   659      10.867 118.417  55.417  1.00  0.00           C
ATOM   4814  C3B DPP   659      10.517 119.567  51.517  1.00  0.00           C
ATOM   4815  C4B DPP   659       9.917 120.867  47.067  1.00  0.00           C
ATOM   4816  NC3 DPP   660     194.917  41.217  51.217  1.00  0.00           N
ATOM   4817  PO4 DPP   660     190.917  41.567  51.667  1.00  0.00           P
ATOM   4818  GL1 DPP   660     187.967  40.517  48.317  1.00  0.00            
ATOM   4819  GL2 DPP   660     188.067  43.267  46.817  1.00  0.00            
ATOM   4820  C1A DPP   660     186.917  37.667  44.617  1.00  0.00           C
ATOM   4821  C2A DPP   660     185.417  36.867  39.967  1.00  0.00           C
ATOM   4822  C3A DPP   660     181.367  38.167  37.617  1.00  0.00           C
ATOM   4823  C4A DPP   660     177.467  35.567  38.217  1.00  0.00           C
ATOM   4824  C1B DPP   660     193.217  43.467  45.817  1.00  0.00           C
ATOM   4825  C2B DPP   660     198.467  42.917  45.167  1.00  0.00           C
ATOM   4826  C3B DPP   660     201.667  42.867  43.767  1.00  0.00           C
ATOM   4827  C4B DPP   660     205.217  44.567  45.017  1.00  0.00           C
ATOM   4828  NC3 DPP   661      44.567 101.917  64.567  1.00  0.00           N
ATOM   4829  PO4 DPP   661      48.667 101.417  64.267  1.00  0.00           P
ATOM   4830  GL1 DPP   661      47.367 103.417  60.117  1.00  0.00            
ATOM   4831  GL2 DPP   661      49.517 101.367  58.817  1.00  0.00            
ATOM   4832  C1A DPP   661      46.517 104.917  55.617  1.00  0.00           C
ATOM   4833  C2A DPP   661      45.367 103.217  51.767  1.00  0.00           C
ATOM   4834  C3A DPP   661      46.567 104.117  47.217  1.00  0.00           C
ATOM   4835  C4A DPP   661      46.617 103.217  43.267  1.00  0.00           C
ATOM   4836  C1B DPP   661      48.117 100.617  54.667  1.00  0.00           C
ATOM   4837  C2B DPP   661      47.967  99.517  50.267  1.00  0.00           C
ATOM   4838  C3B DPP   661      45.967  98.817  46.117  1.00  0.00           C
ATOM   4839  C4B DPP   661      43.917 100.367  41.017  1.00  0.00           C
ATOM   4840  NC3 DPP   662     151.267 200.017  47.667  1.00  0.00           N
ATOM   4841  PO4 DPP   662     149.417 196.867  49.067  1.00  0.00           P
ATOM   4842  GL1 DPP   662     149.517 197.567  44.367  1.00  0.00            
ATOM   4843  GL2 DPP   662     147.767 194.867  44.317  1.00  0.00            
ATOM   4844  C1A DPP   662     151.467 197.317  40.517  1.00  0.00           C
ATOM   4845  C2A DPP   662     152.417 198.817  36.867  1.00  0.00           C
ATOM   4846  C3A DPP   662     148.767 199.767  33.117  1.00  0.00           C
ATOM   4847  C4A DPP   662     148.117 199.967  27.767  1.00  0.00           C
ATOM   4848  C1B DPP   662     145.117 194.217  40.817  1.00  0.00           C
ATOM   4849  C2B DPP   662     145.267 192.217  37.617  1.00  0.00           C
ATOM   4850  C3B DPP   662     146.417 188.767  36.567  1.00  0.00           C
ATOM   4851  C4B DPP   662     147.617 184.667  34.367  1.00  0.00           C
ATOM   4852  NC3 DPP   663      13.267 163.517  58.367  1.00  0.00           N
ATOM   4853  PO4 DPP   663      18.317 165.517  58.717  1.00  0.00           P
ATOM   4854  GL1 DPP   663      17.567 162.617  55.267  1.00  0.00            
ATOM   4855  GL2 DPP   663      19.267 161.217  53.267  1.00  0.00            
ATOM   4856  C1A DPP   663      15.117 162.817  50.917  1.00  0.00           C
ATOM   4857  C2A DPP   663      15.217 160.617  47.617  1.00  0.00           C
ATOM   4858  C3A DPP   663      15.867 158.417  43.917  1.00  0.00           C
ATOM   4859  C4A DPP   663      17.467 157.617  40.217  1.00  0.00           C
ATOM   4860  C1B DPP   663      19.317 159.567  50.217  1.00  0.00           C
ATOM   4861  C2B DPP   663      20.617 158.317  46.467  1.00  0.00           C
ATOM   4862  C3B DPP   663      22.967 157.917  42.417  1.00  0.00           C
ATOM   4863  C4B DPP   663      27.167 157.467  40.967  1.00  0.00           C
ATOM   4864  NC3 DPP   664     129.867 131.967  62.117  1.00  0.00           N
ATOM   4865  PO4 DPP   664     134.167 131.867  61.517  1.00  0.00           P
ATOM   4866  GL1 DPP   664     131.067 130.517  57.817  1.00  0.00            
ATOM   4867  GL2 DPP   664     133.867 130.717  56.267  1.00  0.00            
ATOM   4868  C1A DPP   664     127.517 129.817  55.417  1.00  0.00           C
ATOM   4869  C2A DPP   664     125.567 130.567  51.417  1.00  0.00           C
ATOM   4870  C3A DPP   664     123.317 134.767  49.667  1.00  0.00           C
ATOM   4871  C4A DPP   664     122.967 138.417  48.817  1.00  0.00           C
ATOM   4872  C1B DPP   664     133.367 131.467  51.617  1.00  0.00           C
ATOM   4873  C2B DPP   664     133.117 132.317  47.667  1.00  0.00           C
ATOM   4874  C3B DPP   664     131.117 134.167  45.267  1.00  0.00           C
ATOM   4875  C4B DPP   664     129.667 132.917  41.317  1.00  0.00           C
ATOM   4876  NC3 DPP   665     202.317 137.417  58.067  1.00  0.00           N
ATOM   4877  PO4 DPP   665     204.617 138.117  62.167  1.00  0.00           P
ATOM   4878  GL1 DPP   665     207.067 134.817  59.217  1.00  0.00            
ATOM   4879  GL2 DPP   665     206.367 129.867  60.717  1.00  0.00            
ATOM   4880  C1A DPP   665     209.267 136.017  55.317  1.00  0.00           C
ATOM   4881  C2A DPP   665     211.167 135.967  51.167  1.00  0.00           C
ATOM   4882  C3A DPP   665     213.017 135.367  46.167  1.00  0.00           C
ATOM   4883  C4A DPP   665     212.117 137.917  42.017  1.00  0.00           C
ATOM   4884  C1B DPP   665     206.817 130.117  55.817  1.00  0.00           C
ATOM   4885  C2B DPP   665     207.817 132.067  52.767  1.00  0.00           C
ATOM   4886  C3B DPP   665     209.117 132.217  48.267  1.00  0.00           C
ATOM   4887  C4B DPP   665     208.967 132.917  43.717  1.00  0.00           C
ATOM   4888  NC3 DPP   666     149.767  25.517  50.367  1.00  0.00           N
ATOM   4889  PO4 DPP   666     146.467  22.367  51.717  1.00  0.00           P
ATOM   4890  GL1 DPP   666     146.617  21.867  46.117  1.00  0.00            
ATOM   4891  GL2 DPP   666     147.667  17.717  44.667  1.00  0.00            
ATOM   4892  C1A DPP   666     145.417  23.267  42.017  1.00  0.00           C
ATOM   4893  C2A DPP   666     145.467  21.217  38.017  1.00  0.00           C
ATOM   4894  C3A DPP   666     147.367  23.167  34.867  1.00  0.00           C
ATOM   4895  C4A DPP   666     149.717  24.917  31.867  1.00  0.00           C
ATOM   4896  C1B DPP   666     151.217  15.717  42.017  1.00  0.00           C
ATOM   4897  C2B DPP   666     153.217  13.817  38.617  1.00  0.00           C
ATOM   4898  C3B DPP   666     156.867  13.617  35.867  1.00  0.00           C
ATOM   4899  C4B DPP   666     158.267  10.767  32.617  1.00  0.00           C
ATOM   4900  NC3 DPP   667      75.267  95.117  61.967  1.00  0.00           N
ATOM   4901  PO4 DPP   667      75.417  92.167  58.967  1.00  0.00           P
ATOM   4902  GL1 DPP   667      74.967  92.017  54.767  1.00  0.00            
ATOM   4903  GL2 DPP   667      77.817  93.817  53.567  1.00  0.00            
ATOM   4904  C1A DPP   667      74.267  91.467  50.867  1.00  0.00           C
ATOM   4905  C2A DPP   667      75.417  89.967  48.117  1.00  0.00           C
ATOM   4906  C3A DPP   667      74.217  89.717  44.117  1.00  0.00           C
ATOM   4907  C4A DPP   667      73.067  92.967  40.217  1.00  0.00           C
ATOM   4908  C1B DPP   667      79.617  92.617  50.817  1.00  0.00           C
ATOM   4909  C2B DPP   667      81.567  92.767  45.917  1.00  0.00           C
ATOM   4910  C3B DPP   667      82.817  93.117  42.217  1.00  0.00           C
ATOM   4911  C4B DPP   667      81.617  95.167  38.667  1.00  0.00           C
ATOM   4912  NC3 DPP   668      31.717 204.917  58.367  1.00  0.00           N
ATOM   4913  PO4 DPP   668      33.117 203.667  53.667  1.00  0.00           P
ATOM   4914  GL1 DPP   668      34.967 202.567  49.267  1.00  0.00            
ATOM   4915  GL2 DPP   668      33.317 203.667  46.817  1.00  0.00            
ATOM   4916  C1A DPP   668      36.667 199.867  45.617  1.00  0.00           C
ATOM   4917  C2A DPP   668      38.217 199.967  41.417  1.00  0.00           C
ATOM   4918  C3A DPP   668      36.217 201.917  37.917  1.00  0.00           C
ATOM   4919  C4A DPP   668      39.417 202.317  34.617  1.00  0.00           C
ATOM   4920  C1B DPP   668      33.417 202.617  42.617  1.00  0.00           C
ATOM   4921  C2B DPP   668      32.267 203.867  38.517  1.00  0.00           C
ATOM   4922  C3B DPP   668      33.467 205.267  34.417  1.00  0.00           C
ATOM   4923  C4B DPP   668      33.367 202.867  30.617  1.00  0.00           C
ATOM   4924  NC3 DPP   669     217.817  52.167  59.067  1.00  0.00           N
ATOM   4925  PO4 DPP   669     216.817  48.067  59.467  1.00  0.00           P
ATOM   4926  GL1 DPP   669     218.717  46.967  55.867  1.00  0.00            
ATOM   4927  GL2 DPP   669     216.617  49.417  54.317  1.00  0.00            
ATOM   4928  C1A DPP   669     219.567  45.067  52.517  1.00  0.00           C
ATOM   4929  C2A DPP   669     221.417  46.217  47.517  1.00  0.00           C
ATOM   4930  C3A DPP   669     221.517  48.817  44.217  1.00  0.00           C
ATOM   4931  C4A DPP   669     223.367  48.867  39.567  1.00  0.00           C
ATOM   4932  C1B DPP   669     216.067  50.667  50.317  1.00  0.00           C
ATOM   4933  C2B DPP   669     217.117  51.217  45.267  1.00  0.00           C
ATOM   4934  C3B DPP   669     218.367  50.217  41.017  1.00  0.00           C
ATOM   4935  C4B DPP   669     219.817  46.017  38.117  1.00  0.00           C
ATOM   4936  NC3 DPP   670     219.367 155.267  60.467  1.00  0.00           N
ATOM   4937  PO4 DPP   670     222.317 152.767  59.367  1.00  0.00           P
ATOM   4938  GL1 DPP   670     222.167 149.317  56.317  1.00  0.00            
ATOM   4939  GL2 DPP   670     219.667 147.967  55.567  1.00  0.00            
ATOM   4940  C1A DPP   670     223.317 146.567  52.167  1.00  0.00           C
ATOM   4941  C2A DPP   670     222.817 145.817  47.817  1.00  0.00           C
ATOM   4942  C3A DPP   670     224.417 145.467  43.717  1.00  0.00           C
ATOM   4943  C4A DPP   670     223.467 144.667  40.167  1.00  0.00           C
ATOM   4944  C1B DPP   670     218.767 149.067  52.267  1.00  0.00           C
ATOM   4945  C2B DPP   670     217.067 148.717  47.867  1.00  0.00           C
ATOM   4946  C3B DPP   670     217.117 150.317  43.317  1.00  0.00           C
ATOM   4947  C4B DPP   670     214.667 149.017  39.267  1.00  0.00           C
ATOM   4948  NC3 DPP   671      62.217 153.567  65.117  1.00  0.00           N
ATOM   4949  PO4 DPP   671      64.317 156.717  62.817  1.00  0.00           P
ATOM   4950  GL1 DPP   671      62.517 154.067  60.067  1.00  0.00            
ATOM   4951  GL2 DPP   671      61.817 150.917  60.117  1.00  0.00            
ATOM   4952  C1A DPP   671      62.667 153.567  55.217  1.00  0.00           C
ATOM   4953  C2A DPP   671      61.417 152.617  50.767  1.00  0.00           C
ATOM   4954  C3A DPP   671      62.717 154.917  48.167  1.00  0.00           C
ATOM   4955  C4A DPP   671      64.717 155.217  44.517  1.00  0.00           C
ATOM   4956  C1B DPP   671      63.817 146.467  58.517  1.00  0.00           C
ATOM   4957  C2B DPP   671      63.467 145.167  54.817  1.00  0.00           C
ATOM   4958  C3B DPP   671      64.667 145.467  50.917  1.00  0.00           C
ATOM   4959  C4B DPP   671      65.567 145.917  47.567  1.00  0.00           C
ATOM   4960  NC3 DPP   672     216.867 213.067  55.517  1.00  0.00           N
ATOM   4961  PO4 DPP   672     217.667 212.517  51.017  1.00  0.00           P
ATOM   4962  GL1 DPP   672     218.267 214.367  46.367  1.00  0.00            
ATOM   4963  GL2 DPP   672     216.517 217.567  46.767  1.00  0.00            
ATOM   4964  C1A DPP   672     217.017 214.967  41.517  1.00  0.00           C
ATOM   4965  C2A DPP   672     217.267 213.267  38.567  1.00  0.00           C
ATOM   4966  C3A DPP   672     216.417 211.767  34.867  1.00  0.00           C
ATOM   4967  C4A DPP   672     215.517 210.617  31.067  1.00  0.00           C
ATOM   4968  C1B DPP   672     216.667 220.167  42.817  1.00  0.00           C
ATOM   4969  C2B DPP   672     216.367 222.867  39.617  1.00  0.00           C
ATOM   4970  C3B DPP   672     216.867 224.867  36.117  1.00  0.00           C
ATOM   4971  C4B DPP   672     214.367 225.567  32.417  1.00  0.00           C
ATOM   4972  NC3 DPP   673      14.167  36.367  60.867  1.00  0.00           N
ATOM   4973  PO4 DPP   673      12.917  40.067  59.217  1.00  0.00           P
ATOM   4974  GL1 DPP   673      12.117  40.417  55.117  1.00  0.00            
ATOM   4975  GL2 DPP   673       9.717  42.767  55.167  1.00  0.00            
ATOM   4976  C1A DPP   673      14.817  40.817  51.867  1.00  0.00           C
ATOM   4977  C2A DPP   673      15.817  42.317  48.167  1.00  0.00           C
ATOM   4978  C3A DPP   673      15.867  42.367  43.017  1.00  0.00           C
ATOM   4979  C4A DPP   673      18.867  40.067  39.617  1.00  0.00           C
ATOM   4980  C1B DPP   673       9.417  41.767  50.867  1.00  0.00           C
ATOM   4981  C2B DPP   673       9.317  41.217  46.417  1.00  0.00           C
ATOM   4982  C3B DPP   673      11.567  39.367  43.017  1.00  0.00           C
ATOM   4983  C4B DPP   673      15.167  36.467  41.667  1.00  0.00           C
ATOM   4984  NC3 DPP   674       2.267 148.567  59.817  1.00  0.00           N
ATOM   4985  PO4 DPP   674       2.367 145.317  62.217  1.00  0.00           P
ATOM   4986  GL1 DPP   674       2.367 143.517  58.517  1.00  0.00            
ATOM   4987  GL2 DPP   674       0.917 144.867  56.367  1.00  0.00            
ATOM   4988  C1A DPP   674       5.567 141.267  55.817  1.00  0.00           C
ATOM   4989  C2A DPP   674       6.067 141.017  51.717  1.00  0.00           C
ATOM   4990  C3A DPP   674       6.967 139.617  47.567  1.00  0.00           C
ATOM   4991  C4A DPP   674       7.917 139.767  43.317  1.00  0.00           C
ATOM   4992  C1B DPP   674       1.117 142.067  53.167  1.00  0.00           C
ATOM   4993  C2B DPP   674       0.817 140.767  49.067  1.00  0.00           C
ATOM   4994  C3B DPP   674      -2.133 141.317  44.967  1.00  0.00           C
ATOM   4995  C4B DPP   674      -2.983 140.167  40.917  1.00  0.00           C
ATOM   4996  NC3 DPP   675      81.817 173.367  55.717  1.00  0.00           N
ATOM   4997  PO4 DPP   675      77.567 174.117  56.617  1.00  0.00           P
ATOM   4998  GL1 DPP   675      76.317 171.217  53.967  1.00  0.00            
ATOM   4999  GL2 DPP   675      77.067 168.167  55.967  1.00  0.00            
ATOM   5000  C1A DPP   675      73.417 169.517  50.867  1.00  0.00           C
ATOM   5001  C2A DPP   675      72.667 167.317  46.717  1.00  0.00           C
ATOM   5002  C3A DPP   675      72.067 163.717  43.117  1.00  0.00           C
ATOM   5003  C4A DPP   675      71.917 160.067  41.917  1.00  0.00           C
ATOM   5004  C1B DPP   675      75.417 164.917  53.917  1.00  0.00           C
ATOM   5005  C2B DPP   675      75.117 164.667  50.417  1.00  0.00           C
ATOM   5006  C3B DPP   675      75.717 162.317  46.567  1.00  0.00           C
ATOM   5007  C4B DPP   675      77.317 159.967  43.367  1.00  0.00           C
ATOM   5008  NC3 DPP   676     182.167 113.367  61.017  1.00  0.00           N
ATOM   5009  PO4 DPP   676     181.917 117.967  61.867  1.00  0.00           P
ATOM   5010  GL1 DPP   676     184.317 116.967  58.317  1.00  0.00            
ATOM   5011  GL2 DPP   676     184.417 119.717  55.317  1.00  0.00            
ATOM   5012  C1A DPP   676     187.567 115.117  55.417  1.00  0.00           C
ATOM   5013  C2A DPP   676     190.417 115.167  51.417  1.00  0.00           C
ATOM   5014  C3A DPP   676     191.417 114.867  47.117  1.00  0.00           C
ATOM   5015  C4A DPP   676     193.567 115.767  43.217  1.00  0.00           C
ATOM   5016  C1B DPP   676     185.967 118.417  51.317  1.00  0.00           C
ATOM   5017  C2B DPP   676     187.467 118.217  46.367  1.00  0.00           C
ATOM   5018  C3B DPP   676     188.917 116.617  42.567  1.00  0.00           C
ATOM   5019  C4B DPP   676     188.867 112.967  41.017  1.00  0.00           C
ATOM   5020  NC3 DPP   677      52.167 203.217  53.467  1.00  0.00           N
ATOM   5021  PO4 DPP   677      50.667 198.767  54.817  1.00  0.00           P
ATOM   5022  GL1 DPP   677      48.167 196.417  51.067  1.00  0.00            
ATOM   5023  GL2 DPP   677      46.317 198.817  49.917  1.00  0.00            
ATOM   5024  C1A DPP   677      48.517 195.017  46.867  1.00  0.00           C
ATOM   5025  C2A DPP   677      49.117 195.317  42.117  1.00  0.00           C
ATOM   5026  C3A DPP   677      50.467 196.367  37.867  1.00  0.00           C
ATOM   5027  C4A DPP   677      52.367 195.867  34.617  1.00  0.00           C
ATOM   5028  C1B DPP   677      47.967 200.417  46.817  1.00  0.00           C
ATOM   5029  C2B DPP   677      48.117 201.167  42.567  1.00  0.00           C
ATOM   5030  C3B DPP   677      50.567 200.967  39.417  1.00  0.00           C
ATOM   5031  C4B DPP   677      51.517 202.617  35.517  1.00  0.00           C
ATOM   5032  NC3 DPP   678     220.817 169.267  55.267  1.00  0.00           N
ATOM   5033  PO4 DPP   678     217.567 169.467  54.567  1.00  0.00           P
ATOM   5034  GL1 DPP   678     218.167 165.967  51.417  1.00  0.00            
ATOM   5035  GL2 DPP   678     220.117 163.467  49.567  1.00  0.00            
ATOM   5036  C1A DPP   678     217.617 166.517  46.467  1.00  0.00           C
ATOM   5037  C2A DPP   678     218.417 165.667  41.917  1.00  0.00           C
ATOM   5038  C3A DPP   678     220.017 164.917  38.067  1.00  0.00           C
ATOM   5039  C4A DPP   678     221.217 162.717  34.717  1.00  0.00           C
ATOM   5040  C1B DPP   678     220.717 161.767  45.367  1.00  0.00           C
ATOM   5041  C2B DPP   678     221.617 159.867  42.667  1.00  0.00           C
ATOM   5042  C3B DPP   678     222.517 158.217  38.317  1.00  0.00           C
ATOM   5043  C4B DPP   678     224.317 158.417  34.267  1.00  0.00           C
ATOM   5044  NC3 DPP   679      90.367  25.617  48.167  1.00  0.00           N
ATOM   5045  PO4 DPP   679      85.467  23.617  48.417  1.00  0.00           P
ATOM   5046  GL1 DPP   679      86.417  25.417  44.417  1.00  0.00            
ATOM   5047  GL2 DPP   679      89.267  24.667  43.367  1.00  0.00            
ATOM   5048  C1A DPP   679      85.717  26.867  39.517  1.00  0.00           C
ATOM   5049  C2A DPP   679      83.217  26.067  34.317  1.00  0.00           C
ATOM   5050  C3A DPP   679      78.917  27.367  33.417  1.00  0.00           C
ATOM   5051  C4A DPP   679      74.967  25.617  34.917  1.00  0.00           C
ATOM   5052  C1B DPP   679      86.567  22.217  39.867  1.00  0.00           C
ATOM   5053  C2B DPP   679      84.167  21.217  36.667  1.00  0.00           C
ATOM   5054  C3B DPP   679      79.667  23.317  36.367  1.00  0.00           C
ATOM   5055  C4B DPP   679      77.267  20.967  33.417  1.00  0.00           C
ATOM   5056  NC3 DPP   680      73.867 195.067  57.567  1.00  0.00           N
ATOM   5057  PO4 DPP   680      70.717 192.817  56.317  1.00  0.00           P
ATOM   5058  GL1 DPP   680      68.667 193.667  51.567  1.00  0.00            
ATOM   5059  GL2 DPP   680      68.967 192.017  47.967  1.00  0.00            
ATOM   5060  C1A DPP   680      67.617 196.517  47.417  1.00  0.00           C
ATOM   5061  C2A DPP   680      66.167 199.517  44.717  1.00  0.00           C
[truncated: 4,168,447 more chars]
