# Supplementary material for: Data showing the lipid conformations and membrane binding behaviors of beta-amyloid fibrils in phase-separated cholesterol-enriched lipid domains with and without glycolipid and oxidized cholesterol from coarse-grained molecular dynamics simulations
Source: Data Brief. 2020 Apr 19;30:105496. doi: 10.1016/j.dib.2020.105496 (PMC7186522; doi:10.1016/j.dib.2020.105496)
Supplement: Supplementary file 1 [file mmc1.zip › Supplementary-Data/S08-12/C1-AB-3.pdb]

TITLE     C1-AB system t= 19999400.00000
REMARK    THIS IS A SIMULATION BOX
CRYST1  222.234  223.959  130.219  90.00  90.00  90.00 P 1           1
MODEL        1
ATOM      1  BB  LEU     1     122.426 103.680  63.362  1.00  0.00           B
ATOM      2  SC1 LEU     1     124.026 102.530  61.612  1.00  0.00           S
ATOM      3  BB  VAL     2     124.626 106.130  65.162  1.00  0.00           B
ATOM      4  SC1 VAL     2     126.326 106.980  65.862  1.00  0.00           S
ATOM      5  BB  PHE     3     121.876 108.480  66.412  1.00  0.00           B
ATOM      6  SC1 PHE     3     121.226 110.730  68.712  1.00  0.00           S
ATOM      7  SC2 PHE     3     123.576 110.080  68.712  1.00  0.00           S
ATOM      8  SC3 PHE     3     122.426 110.430  70.812  1.00  0.00           S
ATOM      9  BB  PHE     4     118.126 108.080  65.712  1.00  0.00           B
ATOM     10  SC1 PHE     4     117.676 105.930  68.412  1.00  0.00           S
ATOM     11  SC2 PHE     4     118.826 104.630  66.762  1.00  0.00           S
ATOM     12  SC3 PHE     4     119.626 104.680  69.012  1.00  0.00           S
ATOM     13  BB  ALA     5     116.276 111.030  67.212  1.00  0.00           B
ATOM     14  BB  GLU     6     112.826 110.680  68.812  1.00  0.00           B
ATOM     15  SC1 GLU     6     112.576 107.880  67.562  1.00  0.00           S
ATOM     16  BB  ASP     7     109.826 112.930  69.712  1.00  0.00           B
ATOM     17  SC1 ASP     7     107.926 111.230  69.612  1.00  0.00           S
ATOM     18  BB  VAL     8     109.626 114.530  73.112  1.00  0.00           B
ATOM     19  SC1 VAL     8     110.626 113.580  74.562  1.00  0.00           S
ATOM     20  BB  GLY     9     105.976 115.080  72.412  1.00  0.00           B
ATOM     21  BB  SER    10     103.726 116.730  75.062  1.00  0.00           B
ATOM     22  SC1 SER    10     103.826 117.330  76.912  1.00  0.00           S
ATOM     23  BB  ASN    11     100.676 117.180  72.812  1.00  0.00           B
ATOM     24  SC1 ASN    11     100.676 115.180  71.312  1.00  0.00           S
ATOM     25  BB  LYS    12      99.376 119.680  70.262  1.00  0.00           B
ATOM     26  SC1 LYS    12      97.026 119.880  70.912  1.00  0.00           S
ATOM     27  SC2 LYS    12      94.376 119.480  69.612  1.00  0.00           S
ATOM     28  BB  GLY    13      99.326 117.730  67.062  1.00  0.00           B
ATOM     29  BB  ALA    14      96.676 119.680  65.062  1.00  0.00           B
ATOM     30  BB  ILE    15      97.526 120.730  61.462  1.00  0.00           B
ATOM     31  SC1 ILE    15      96.876 121.330  59.462  1.00  0.00           S
ATOM     32  BB  ILE    16     100.576 118.380  61.012  1.00  0.00           B
ATOM     33  SC1 ILE    16     101.526 117.830  58.962  1.00  0.00           S
ATOM     34  BB  GLY    17     102.926 117.330  63.812  1.00  0.00           B
ATOM     35  BB  LEU    18     104.226 113.830  63.012  1.00  0.00           B
ATOM     36  SC1 LEU    18     101.926 112.930  62.062  1.00  0.00           S
ATOM     37  BB  MET    19     106.626 113.830  60.162  1.00  0.00           B
ATOM     38  SC1 MET    19     104.876 113.780  58.212  1.00  0.00           S
ATOM     39  BB  VAL    20     108.126 110.430  59.812  1.00  0.00           B
ATOM     40  SC1 VAL    20     108.676 109.830  58.012  1.00  0.00           S
ATOM     41  BB  GLY    21     109.126 108.330  62.912  1.00  0.00           B
ATOM     42  BB  GLY    22     110.576 104.930  62.062  1.00  0.00           B
ATOM     43  BB  VAL    23     111.426 104.380  58.462  1.00  0.00           B
ATOM     44  SC1 VAL    23     110.076 105.330  57.312  1.00  0.00           S
ATOM     45  BB  VAL    24     113.126 101.530  56.662  1.00  0.00           B
ATOM     46  SC1 VAL    24     112.326 100.180  55.412  1.00  0.00           S
ATOM     47  BB  ILE    25     115.176  99.980  59.362  1.00  0.00           B
ATOM     48  SC1 ILE    25     115.726  98.130  58.512  1.00  0.00           S
ATOM     49  BB  ALA    26     114.576 101.630  62.712  1.00  0.00           B
ATOM     50  BB  LEU    27     119.926 107.280  60.062  1.00  0.00           B
ATOM     51  SC1 LEU    27     120.276 108.530  57.762  1.00  0.00           S
ATOM     52  BB  VAL    28     123.426 108.280  61.062  1.00  0.00           B
ATOM     53  SC1 VAL    28     125.376 108.280  60.612  1.00  0.00           S
ATOM     54  BB  PHE    29     122.476 111.380  62.962  1.00  0.00           B
ATOM     55  SC1 PHE    29     125.726 112.780  62.862  1.00  0.00           S
ATOM     56  SC2 PHE    29     125.426 111.730  65.012  1.00  0.00           S
ATOM     57  SC3 PHE    29     127.626 112.080  64.112  1.00  0.00           S
ATOM     58  BB  PHE    30     119.226 112.580  64.512  1.00  0.00           B
ATOM     59  SC1 PHE    30     117.876 111.330  61.562  1.00  0.00           S
ATOM     60  SC2 PHE    30     118.376 113.680  61.412  1.00  0.00           S
ATOM     61  SC3 PHE    30     117.926 112.380  59.412  1.00  0.00           S
ATOM     62  BB  ALA    31     118.026 114.280  67.662  1.00  0.00           B
ATOM     63  BB  GLU    32     114.376 114.530  67.062  1.00  0.00           B
ATOM     64  SC1 GLU    32     114.826 115.430  64.612  1.00  0.00           S
ATOM     65  BB  ASP    33     112.326 117.530  68.112  1.00  0.00           B
ATOM     66  SC1 ASP    33     109.976 117.130  67.212  1.00  0.00           S
ATOM     67  BB  VAL    34     112.126 118.480  71.812  1.00  0.00           B
ATOM     68  SC1 VAL    34     112.876 118.130  73.662  1.00  0.00           S
ATOM     69  BB  GLY    35     108.576 119.380  71.312  1.00  0.00           B
ATOM     70  BB  SER    36     106.576 120.780  74.112  1.00  0.00           B
ATOM     71  SC1 SER    36     107.226 120.680  75.912  1.00  0.00           S
ATOM     72  BB  ASN    37     102.976 120.780  73.012  1.00  0.00           B
ATOM     73  SC1 ASN    37     102.276 123.080  73.762  1.00  0.00           S
ATOM     74  BB  LYS    38     103.776 120.480  69.312  1.00  0.00           B
ATOM     75  SC1 LYS    38     104.476 118.230  68.362  1.00  0.00           S
ATOM     76  SC2 LYS    38     105.326 115.580  67.612  1.00  0.00           S
ATOM     77  BB  GLY    39     100.576 121.730  67.612  1.00  0.00           B
ATOM     78  BB  ALA    40      98.926 124.230  65.412  1.00  0.00           B
ATOM     79  BB  ILE    41     100.476 124.780  61.962  1.00  0.00           B
ATOM     80  SC1 ILE    41      98.976 125.330  60.162  1.00  0.00           S
ATOM     81  BB  ILE    42     103.376 122.580  61.512  1.00  0.00           B
ATOM     82  SC1 ILE    42     103.726 122.880  59.362  1.00  0.00           S
ATOM     83  BB  GLY    43     104.926 120.380  64.212  1.00  0.00           B
ATOM     84  BB  LEU    44     107.176 117.780  62.662  1.00  0.00           B
ATOM     85  SC1 LEU    44     106.376 118.730  60.312  1.00  0.00           S
ATOM     86  BB  MET    45     110.376 116.130  61.512  1.00  0.00           B
ATOM     87  SC1 MET    45     110.826 118.230  59.112  1.00  0.00           S
ATOM     88  BB  VAL    46     112.826 113.380  60.962  1.00  0.00           B
ATOM     89  SC1 VAL    46     113.226 113.580  59.012  1.00  0.00           S
ATOM     90  BB  GLY    47     113.026 110.330  63.162  1.00  0.00           B
ATOM     91  BB  GLY    48     114.426 106.980  62.212  1.00  0.00           B
ATOM     92  BB  VAL    49     114.926 107.430  58.612  1.00  0.00           B
ATOM     93  SC1 VAL    49     113.826 108.380  57.262  1.00  0.00           S
ATOM     94  BB  VAL    50     116.976 104.680  56.962  1.00  0.00           B
ATOM     95  SC1 VAL    50     117.276 104.180  55.062  1.00  0.00           S
ATOM     96  BB  ILE    51     118.926 102.030  58.912  1.00  0.00           B
ATOM     97  SC1 ILE    51     120.326 101.080  57.562  1.00  0.00           S
ATOM     98  BB  ALA    52     117.576 103.430  62.162  1.00  0.00           B
ATOM     99  ROH CHO    53     163.676  99.880  59.112  1.00  0.00            
ATOM    100  R1  CHO    53     165.876  98.080  58.912  1.00  0.00            
ATOM    101  R2  CHO    53     165.626  95.530  57.912  1.00  0.00            
ATOM    102  R3  CHO    53     167.626  96.280  56.212  1.00  0.00            
ATOM    103  R4  CHO    53     167.826  93.380  56.312  1.00  0.00            
ATOM    104  R5  CHO    53     169.426  94.780  56.712  1.00  0.00            
ATOM    105  C1  CHO    53     170.976  92.880  53.812  1.00  0.00           C
ATOM    106  C2  CHO    53     174.176  89.880  53.162  1.00  0.00           C
ATOM    107  ROH CHO    54      12.326  66.430  69.512  1.00  0.00            
ATOM    108  R1  CHO    54      11.276  68.480  67.862  1.00  0.00            
ATOM    109  R2  CHO    54       9.176  67.980  66.112  1.00  0.00            
ATOM    110  R3  CHO    54       8.076  70.130  67.412  1.00  0.00            
ATOM    111  R4  CHO    54       6.826  70.130  64.712  1.00  0.00            
ATOM    112  R5  CHO    54       7.876  71.780  65.712  1.00  0.00            
ATOM    113  C1  CHO    54       4.426  73.380  65.112  1.00  0.00           C
ATOM    114  C2  CHO    54       2.426  75.680  62.762  1.00  0.00           C
ATOM    115  ROH CHO    55     186.776 130.880  42.112  1.00  0.00            
ATOM    116  R1  CHO    55     187.476 130.780  44.862  1.00  0.00            
ATOM    117  R2  CHO    55     189.376 132.480  45.912  1.00  0.00            
ATOM    118  R3  CHO    55     187.376 133.080  47.662  1.00  0.00            
ATOM    119  R4  CHO    55     189.876 133.830  49.062  1.00  0.00            
ATOM    120  R5  CHO    55     188.276 132.530  49.812  1.00  0.00            
ATOM    121  C1  CHO    55     188.276 135.230  52.512  1.00  0.00           C
ATOM    122  C2  CHO    55     191.026 137.680  54.912  1.00  0.00           C
ATOM    123  ROH CHO    56     129.626  13.580  54.112  1.00  0.00            
ATOM    124  R1  CHO    56     126.876  14.130  53.862  1.00  0.00            
ATOM    125  R2  CHO    56     125.676  14.680  51.412  1.00  0.00            
ATOM    126  R3  CHO    56     124.026  12.680  52.112  1.00  0.00            
ATOM    127  R4  CHO    56     122.926  13.630  49.612  1.00  0.00            
ATOM    128  R5  CHO    56     121.826  13.380  51.462  1.00  0.00            
ATOM    129  C1  CHO    56     119.776  11.130  49.162  1.00  0.00           C
ATOM    130  C2  CHO    56     116.576   9.380  47.712  1.00  0.00           C
ATOM    131  ROH CHO    57      51.976  23.680  56.812  1.00  0.00            
ATOM    132  R1  CHO    57      51.476  24.230  54.062  1.00  0.00            
ATOM    133  R2  CHO    57      49.126  23.580  52.812  1.00  0.00            
ATOM    134  R3  CHO    57      49.126  26.180  52.112  1.00  0.00            
ATOM    135  R4  CHO    57      46.826  25.080  50.662  1.00  0.00            
ATOM    136  R5  CHO    57      48.476  26.180  49.812  1.00  0.00            
ATOM    137  C1  CHO    57      45.526  28.380  48.762  1.00  0.00           C
ATOM    138  C2  CHO    57      42.726  31.230  50.012  1.00  0.00           C
ATOM    139  ROH CHO    58      14.926  22.630  53.112  1.00  0.00            
ATOM    140  R1  CHO    58      15.126  19.780  53.212  1.00  0.00            
ATOM    141  R2  CHO    58      15.676  18.380  55.512  1.00  0.00            
ATOM    142  R3  CHO    58      13.376  17.080  54.912  1.00  0.00            
ATOM    143  R4  CHO    58      14.626  15.430  57.012  1.00  0.00            
ATOM    144  R5  CHO    58      14.026  14.780  55.012  1.00  0.00            
ATOM    145  C1  CHO    58      11.876  12.480  57.262  1.00  0.00           C
ATOM    146  C2  CHO    58      10.076  10.230  56.612  1.00  0.00           C
ATOM    147  ROH CHO    59      58.726 150.230  45.862  1.00  0.00            
ATOM    148  R1  CHO    59      57.826 147.630  46.512  1.00  0.00            
ATOM    149  R2  CHO    59      55.376 147.180  47.762  1.00  0.00            
ATOM    150  R3  CHO    59      54.976 145.530  45.612  1.00  0.00            
ATOM    151  R4  CHO    59      53.576 144.230  47.862  1.00  0.00            
ATOM    152  R5  CHO    59      55.076 143.330  46.562  1.00  0.00            
ATOM    153  C1  CHO    59      52.176 140.930  45.912  1.00  0.00           C
ATOM    154  C2  CHO    59      49.726 139.430  48.962  1.00  0.00           C
ATOM    155  ROH CHO    60     187.126 121.530  46.562  1.00  0.00            
ATOM    156  R1  CHO    60     184.776 122.680  45.462  1.00  0.00            
ATOM    157  R2  CHO    60     182.426 121.230  45.162  1.00  0.00            
ATOM    158  R3  CHO    60     181.376 123.280  46.612  1.00  0.00            
ATOM    159  R4  CHO    60     179.126 122.230  45.012  1.00  0.00            
ATOM    160  R5  CHO    60     179.776 124.330  45.112  1.00  0.00            
ATOM    161  C1  CHO    60     176.176 124.780  46.262  1.00  0.00           C
ATOM    162  C2  CHO    60     175.776 128.930  45.212  1.00  0.00           C
ATOM    163  ROH CHO    61     106.076  67.380  60.912  1.00  0.00            
ATOM    164  R1  CHO    61     107.276  67.030  58.362  1.00  0.00            
ATOM    165  R2  CHO    61     107.176  64.580  57.012  1.00  0.00            
ATOM    166  R3  CHO    61     106.126  66.130  55.012  1.00  0.00            
ATOM    167  R4  CHO    61     106.726  63.530  53.762  1.00  0.00            
ATOM    168  R5  CHO    61     107.376  65.480  53.062  1.00  0.00            
ATOM    169  C1  CHO    61     105.476  64.330  49.962  1.00  0.00           C
ATOM    170  C2  CHO    61     103.676  61.330  48.212  1.00  0.00           C
ATOM    171  ROH CHO    62     156.026   5.980  51.012  1.00  0.00            
ATOM    172  R1  CHO    62     155.076   6.330  53.662  1.00  0.00            
ATOM    173  R2  CHO    62     156.726   6.980  55.762  1.00  0.00            
ATOM    174  R3  CHO    62     154.976   8.980  56.112  1.00  0.00            
ATOM    175  R4  CHO    62     155.426   7.980  58.812  1.00  0.00            
ATOM    176  R5  CHO    62     153.476   8.230  57.862  1.00  0.00            
ATOM    177  C1  CHO    62     153.026  10.480  60.912  1.00  0.00           C
ATOM    178  C2  CHO    62     150.976  14.030  62.712  1.00  0.00           C
ATOM    179  ROH CHO    63     203.876 128.380  48.712  1.00  0.00            
ATOM    180  R1  CHO    63     206.426 128.380  49.962  1.00  0.00            
ATOM    181  R2  CHO    63     207.776 130.680  50.512  1.00  0.00            
ATOM    182  R3  CHO    63     207.826 129.680  53.062  1.00  0.00            
ATOM    183  R4  CHO    63     209.726 131.980  53.112  1.00  0.00            
ATOM    184  R5  CHO    63     210.126 129.930  53.712  1.00  0.00            
ATOM    185  C1  CHO    63     210.876 131.780  56.962  1.00  0.00           C
ATOM    186  C2  CHO    63     213.476 134.830  55.362  1.00  0.00           C
ATOM    187  ROH CHO    64     215.826 154.380  40.312  1.00  0.00            
ATOM    188  R1  CHO    64     213.776 152.580  40.962  1.00  0.00            
ATOM    189  R2  CHO    64     214.176 150.380  42.562  1.00  0.00            
ATOM    190  R3  CHO    64     212.076 151.430  43.962  1.00  0.00            
ATOM    191  R4  CHO    64     212.126 148.630  44.762  1.00  0.00            
ATOM    192  R5  CHO    64     210.426 149.680  43.912  1.00  0.00            
ATOM    193  C1  CHO    64     208.976 148.580  47.262  1.00  0.00           C
ATOM    194  C2  CHO    64     207.826 145.480  48.612  1.00  0.00           C
ATOM    195  ROH CHO    65     136.526 192.780  52.462  1.00  0.00            
ATOM    196  R1  CHO    65     136.576 194.180  54.912  1.00  0.00            
ATOM    197  R2  CHO    65     138.076 196.480  55.262  1.00  0.00            
ATOM    198  R3  CHO    65     135.676 197.530  56.012  1.00  0.00            
ATOM    199  R4  CHO    65     137.676 199.580  56.812  1.00  0.00            
ATOM    200  R5  CHO    65     136.176 198.630  58.112  1.00  0.00            
ATOM    201  C1  CHO    65     135.226 202.330  58.462  1.00  0.00           C
ATOM    202  C2  CHO    65     137.326 204.780  59.912  1.00  0.00           C
ATOM    203  ROH CHO    66     101.776 149.480  45.962  1.00  0.00            
ATOM    204  R1  CHO    66     101.076 152.180  46.112  1.00  0.00            
ATOM    205  R2  CHO    66     101.526 153.680  48.412  1.00  0.00            
ATOM    206  R3  CHO    66     102.776 155.380  46.662  1.00  0.00            
ATOM    207  R4  CHO    66     101.826 157.130  48.762  1.00  0.00            
ATOM    208  R5  CHO    66     101.476 157.330  46.662  1.00  0.00            
ATOM    209  C1  CHO    66     103.176 160.680  47.362  1.00  0.00           C
ATOM    210  C2  CHO    66     101.126 164.030  45.262  1.00  0.00           C
ATOM    211  ROH CHO    67     210.776 183.880  41.262  1.00  0.00            
ATOM    212  R1  CHO    67     209.826 184.980  43.662  1.00  0.00            
ATOM    213  R2  CHO    67     207.476 186.430  43.812  1.00  0.00            
ATOM    214  R3  CHO    67     206.826 184.630  45.712  1.00  0.00            
ATOM    215  R4  CHO    67     205.376 187.080  46.512  1.00  0.00            
ATOM    216  R5  CHO    67     206.726 185.880  47.762  1.00  0.00            
ATOM    217  C1  CHO    67     203.576 185.730  49.862  1.00  0.00           C
ATOM    218  C2  CHO    67     204.676 187.430  53.162  1.00  0.00           C
ATOM    219  ROH CHO    68     203.776  75.030  55.462  1.00  0.00            
ATOM    220  R1  CHO    68     205.976  73.680  56.562  1.00  0.00            
ATOM    221  R2  CHO    68     205.976  72.580  59.112  1.00  0.00            
ATOM    222  R3  CHO    68     206.726  70.330  57.762  1.00  0.00            
ATOM    223  R4  CHO    68     205.976  69.380  60.462  1.00  0.00            
ATOM    224  R5  CHO    68     207.876  69.030  59.412  1.00  0.00            
ATOM    225  C1  CHO    68     206.676  65.430  60.012  1.00  0.00           C
ATOM    226  C2  CHO    68     204.976  61.130  60.312  1.00  0.00           C
ATOM    227  ROH CHO    69      79.976 111.230  58.562  1.00  0.00            
ATOM    228  R1  CHO    69      79.526 111.130  55.762  1.00  0.00            
ATOM    229  R2  CHO    69      80.376 113.180  54.062  1.00  0.00            
ATOM    230  R3  CHO    69      81.626 111.130  52.762  1.00  0.00            
ATOM    231  R4  CHO    69      80.526 112.830  50.612  1.00  0.00            
ATOM    232  R5  CHO    69      80.176 110.680  50.862  1.00  0.00            
ATOM    233  C1  CHO    69      81.726 110.730  47.412  1.00  0.00           C
ATOM    234  C2  CHO    69      80.126 107.980  44.612  1.00  0.00           C
ATOM    235  ROH CHO    70     195.126 153.330  59.512  1.00  0.00            
ATOM    236  R1  CHO    70     195.276 153.180  56.712  1.00  0.00            
ATOM    237  R2  CHO    70     194.276 155.180  55.062  1.00  0.00            
ATOM    238  R3  CHO    70     196.776 155.080  54.012  1.00  0.00            
ATOM    239  R4  CHO    70     195.126 156.080  51.812  1.00  0.00            
ATOM    240  R5  CHO    70     196.476 154.380  51.762  1.00  0.00            
ATOM    241  C1  CHO    70     197.976 156.530  48.962  1.00  0.00           C
ATOM    242  C2  CHO    70     197.526 159.780  46.962  1.00  0.00           C
ATOM    243  ROH CHO    71     169.726 123.880  55.512  1.00  0.00            
ATOM    244  R1  CHO    71     171.126 122.180  57.262  1.00  0.00            
ATOM    245  R2  CHO    71     169.826 120.530  59.062  1.00  0.00            
ATOM    246  R3  CHO    71     171.326 118.580  57.912  1.00  0.00            
ATOM    247  R4  CHO    71     170.776 117.580  60.612  1.00  0.00            
ATOM    248  R5  CHO    71     172.726 117.780  59.662  1.00  0.00            
ATOM    249  C1  CHO    71     172.726 114.030  60.412  1.00  0.00           C
ATOM    250  C2  CHO    71     169.726 110.680  61.612  1.00  0.00           C
ATOM    251  ROH CHO    72      16.926 152.730  54.512  1.00  0.00            
ATOM    252  R1  CHO    72      17.226 154.380  56.762  1.00  0.00            
ATOM    253  R2  CHO    72      19.626 154.880  58.012  1.00  0.00            
ATOM    254  R3  CHO    72      18.976 157.480  57.612  1.00  0.00            
ATOM    255  R4  CHO    72      21.276 157.530  59.412  1.00  0.00            
ATOM    256  R5  CHO    72      19.326 158.530  59.712  1.00  0.00            
ATOM    257  C1  CHO    72      21.626 161.580  59.862  1.00  0.00           C
ATOM    258  C2  CHO    72      22.826 164.480  58.962  1.00  0.00           C
ATOM    259  ROH CHO    73      50.876 156.030  47.062  1.00  0.00            
ATOM    260  R1  CHO    73      50.576 153.730  48.762  1.00  0.00            
ATOM    261  R2  CHO    73      51.376 153.730  51.412  1.00  0.00            
ATOM    262  R3  CHO    73      48.826 152.880  51.812  1.00  0.00            
ATOM    263  R4  CHO    73      50.226 152.230  54.312  1.00  0.00            
ATOM    264  R5  CHO    73      49.076 150.880  53.062  1.00  0.00            
ATOM    265  C1  CHO    73      47.176 150.580  56.362  1.00  0.00           C
ATOM    266  C2  CHO    73      49.726 150.830  59.612  1.00  0.00           C
ATOM    267  ROH CHO    74       5.176 133.230  63.662  1.00  0.00            
ATOM    268  R1  CHO    74       3.476 134.480  61.762  1.00  0.00            
ATOM    269  R2  CHO    74       4.426 135.880  59.612  1.00  0.00            
ATOM    270  R3  CHO    74       2.776 134.180  58.212  1.00  0.00            
ATOM    271  R4  CHO    74       3.876 135.980  56.162  1.00  0.00            
ATOM    272  R5  CHO    74       1.776 135.530  56.562  1.00  0.00            
ATOM    273  C1  CHO    74       2.026 134.430  52.912  1.00  0.00           C
ATOM    274  C2  CHO    74      -0.074 136.980  51.462  1.00  0.00           C
ATOM    275  ROH CHO    75      11.326  71.130  55.712  1.00  0.00            
ATOM    276  R1  CHO    75       9.776  68.780  55.162  1.00  0.00            
ATOM    277  R2  CHO    75      10.076  66.480  56.662  1.00  0.00            
ATOM    278  R3  CHO    75       7.376  66.780  56.962  1.00  0.00            
ATOM    279  R4  CHO    75       7.776  63.880  56.812  1.00  0.00            
ATOM    280  R5  CHO    75       6.426  65.030  55.612  1.00  0.00            
ATOM    281  C1  CHO    75       3.976  62.630  57.262  1.00  0.00           C
ATOM    282  C2  CHO    75       3.826  59.780  57.212  1.00  0.00           C
ATOM    283  ROH CHO    76     198.526  73.280  70.362  1.00  0.00            
ATOM    284  R1  CHO    76     200.326  75.430  70.562  1.00  0.00            
ATOM    285  R2  CHO    76     201.926  76.280  68.462  1.00  0.00            
ATOM    286  R3  CHO    76     200.776  78.680  68.962  1.00  0.00            
ATOM    287  R4  CHO    76     202.976  79.280  67.162  1.00  0.00            
ATOM    288  R5  CHO    76     202.626  80.180  69.062  1.00  0.00            
ATOM    289  C1  CHO    76     202.526  83.280  66.812  1.00  0.00           C
ATOM    290  C2  CHO    76     202.926  83.430  63.912  1.00  0.00           C
ATOM    291  ROH CHO    77     131.726  34.080  40.862  1.00  0.00            
ATOM    292  R1  CHO    77     131.226  36.330  42.462  1.00  0.00            
ATOM    293  R2  CHO    77     131.526  36.280  45.212  1.00  0.00            
ATOM    294  R3  CHO    77     133.176  38.380  44.762  1.00  0.00            
ATOM    295  R4  CHO    77     132.026  38.930  47.412  1.00  0.00            
ATOM    296  R5  CHO    77     132.076  40.280  45.712  1.00  0.00            
ATOM    297  C1  CHO    77     133.926  42.380  48.262  1.00  0.00           C
ATOM    298  C2  CHO    77     132.976  43.180  52.962  1.00  0.00           C
ATOM    299  ROH CHO    78     187.276 205.280  58.062  1.00  0.00            
ATOM    300  R1  CHO    78     187.976 205.930  55.412  1.00  0.00            
ATOM    301  R2  CHO    78     189.626 204.380  53.862  1.00  0.00            
ATOM    302  R3  CHO    78     187.526 204.480  52.112  1.00  0.00            
ATOM    303  R4  CHO    78     189.626 202.980  50.712  1.00  0.00            
ATOM    304  R5  CHO    78     188.576 204.730  49.962  1.00  0.00            
ATOM    305  C1  CHO    78     187.676 202.230  47.212  1.00  0.00           C
ATOM    306  C2  CHO    78     186.026 201.530  43.112  1.00  0.00           C
ATOM    307  ROH CHO    79     180.626 198.830  61.462  1.00  0.00            
ATOM    308  R1  CHO    79     181.276 196.830  59.562  1.00  0.00            
ATOM    309  R2  CHO    79     180.376 196.980  56.962  1.00  0.00            
ATOM    310  R3  CHO    79     183.026 196.780  56.362  1.00  0.00            
ATOM    311  R4  CHO    79     181.676 195.430  54.112  1.00  0.00            
ATOM    312  R5  CHO    79     183.226 194.580  55.362  1.00  0.00            
ATOM    313  C1  CHO    79     184.876 194.330  51.962  1.00  0.00           C
ATOM    314  C2  CHO    79     188.076 191.780  51.262  1.00  0.00           C
ATOM    315  ROH CHO    80      34.476 169.630  55.262  1.00  0.00            
ATOM    316  R1  CHO    80      35.676 171.980  54.212  1.00  0.00            
ATOM    317  R2  CHO    80      35.426 172.730  51.562  1.00  0.00            
ATOM    318  R3  CHO    80      34.526 175.030  52.662  1.00  0.00            
ATOM    319  R4  CHO    80      35.776 175.830  50.112  1.00  0.00            
ATOM    320  R5  CHO    80      36.226 176.630  52.112  1.00  0.00            
ATOM    321  C1  CHO    80      35.176 179.830  50.312  1.00  0.00           C
ATOM    322  C2  CHO    80      36.376 182.630  52.412  1.00  0.00           C
ATOM    323  ROH CHO    81     187.826 147.130  61.412  1.00  0.00            
ATOM    324  R1  CHO    81     188.926 147.080  58.812  1.00  0.00            
ATOM    325  R2  CHO    81     188.576 144.980  57.112  1.00  0.00            
ATOM    326  R3  CHO    81     187.626 146.880  55.412  1.00  0.00            
ATOM    327  R4  CHO    81     188.576 144.730  53.662  1.00  0.00            
ATOM    328  R5  CHO    81     189.126 146.830  53.562  1.00  0.00            
ATOM    329  C1  CHO    81     187.626 146.380  50.062  1.00  0.00           C
ATOM    330  C2  CHO    81     186.376 148.230  47.262  1.00  0.00           C
ATOM    331  ROH CHO    82     221.526 126.930  59.362  1.00  0.00            
ATOM    332  R1  CHO    82     220.426 129.480  59.912  1.00  0.00            
ATOM    333  R2  CHO    82     222.026 131.680  60.562  1.00  0.00            
ATOM    334  R3  CHO    82     220.676 132.830  58.512  1.00  0.00            
ATOM    335  R4  CHO    82     221.326 135.030  60.312  1.00  0.00            
ATOM    336  R5  CHO    82     219.376 134.530  59.512  1.00  0.00            
ATOM    337  C1  CHO    82     219.676 138.080  58.212  1.00  0.00           C
ATOM    338  C2  CHO    82     219.526 141.180  55.912  1.00  0.00           C
ATOM    339  ROH CHO    83     138.476  70.030  62.562  1.00  0.00            
ATOM    340  R1  CHO    83     135.826  70.530  61.662  1.00  0.00            
ATOM    341  R2  CHO    83     135.176  70.930  59.012  1.00  0.00            
ATOM    342  R3  CHO    83     133.426  68.930  59.462  1.00  0.00            
ATOM    343  R4  CHO    83     132.376  70.280  57.112  1.00  0.00            
ATOM    344  R5  CHO    83     131.276  69.880  58.912  1.00  0.00            
ATOM    345  C1  CHO    83     129.126  68.030  56.412  1.00  0.00           C
ATOM    346  C2  CHO    83     126.526  67.580  54.612  1.00  0.00           C
ATOM    347  ROH CHO    84      37.326 190.580  50.112  1.00  0.00            
ATOM    348  R1  CHO    84      35.326 190.030  52.112  1.00  0.00            
ATOM    349  R2  CHO    84      35.076 187.580  53.262  1.00  0.00            
ATOM    350  R3  CHO    84      35.326 188.980  55.562  1.00  0.00            
ATOM    351  R4  CHO    84      33.926 186.530  56.362  1.00  0.00            
ATOM    352  R5  CHO    84      33.276 188.580  56.762  1.00  0.00            
ATOM    353  C1  CHO    84      33.476 187.230  60.312  1.00  0.00           C
ATOM    354  C2  CHO    84      32.176 183.230  61.362  1.00  0.00           C
ATOM    355  ROH CHO    85       1.776  17.830  62.762  1.00  0.00            
ATOM    356  R1  CHO    85       2.976  16.380  60.662  1.00  0.00            
ATOM    357  R2  CHO    85       5.426  15.080  60.962  1.00  0.00            
ATOM    358  R3  CHO    85       3.976  12.980  60.062  1.00  0.00            
ATOM    359  R4  CHO    85       6.776  12.030  60.212  1.00  0.00            
ATOM    360  R5  CHO    85       5.426  11.930  58.462  1.00  0.00            
ATOM    361  C1  CHO    85       6.226   8.230  58.912  1.00  0.00           C
ATOM    362  C2  CHO    85       5.476   5.380  57.662  1.00  0.00           C
ATOM    363  ROH CHO    86      71.576 165.830  42.812  1.00  0.00            
ATOM    364  R1  CHO    86      70.626 167.230  45.112  1.00  0.00            
ATOM    365  R2  CHO    86      67.926 167.630  45.612  1.00  0.00            
ATOM    366  R3  CHO    86      68.576 166.430  47.962  1.00  0.00            
ATOM    367  R4  CHO    86      66.926 168.780  48.712  1.00  0.00            
ATOM    368  R5  CHO    86      68.926 168.230  49.462  1.00  0.00            
ATOM    369  C1  CHO    86      66.926 168.330  52.762  1.00  0.00           C
ATOM    370  C2  CHO    86      63.176 167.830  52.962  1.00  0.00           C
ATOM    371  ROH CHO    87     147.576 168.180  40.812  1.00  0.00            
ATOM    372  R1  CHO    87     149.076 170.580  40.812  1.00  0.00            
ATOM    373  R2  CHO    87     147.926 173.080  41.162  1.00  0.00            
ATOM    374  R3  CHO    87     149.776 173.280  43.162  1.00  0.00            
ATOM    375  R4  CHO    87     148.726 175.980  42.862  1.00  0.00            
ATOM    376  R5  CHO    87     150.826 175.380  42.812  1.00  0.00            
ATOM    377  C1  CHO    87     150.926 177.880  45.712  1.00  0.00           C
ATOM    378  C2  CHO    87     147.676 180.230  46.712  1.00  0.00           C
ATOM    379  ROH CHO    88     139.776  91.030  51.212  1.00  0.00            
ATOM    380  R1  CHO    88     138.126  88.780  51.662  1.00  0.00            
ATOM    381  R2  CHO    88     138.726  86.880  53.562  1.00  0.00            
ATOM    382  R3  CHO    88     136.176  87.430  54.412  1.00  0.00            
ATOM    383  R4  CHO    88     136.976  85.080  55.962  1.00  0.00            
ATOM    384  R5  CHO    88     135.176  85.280  54.762  1.00  0.00            
ATOM    385  C1  CHO    88     133.626  84.530  58.112  1.00  0.00           C
ATOM    386  C2  CHO    88     132.826  82.780  61.012  1.00  0.00           C
ATOM    387  ROH CHO    89     110.426   7.580  42.362  1.00  0.00            
ATOM    388  R1  CHO    89     111.376   6.080  44.562  1.00  0.00            
ATOM    389  R2  CHO    89     111.926   7.180  47.012  1.00  0.00            
ATOM    390  R3  CHO    89     110.226   5.230  47.912  1.00  0.00            
ATOM    391  R4  CHO    89     111.676   6.130  50.312  1.00  0.00            
ATOM    392  R5  CHO    89     111.476   4.080  49.562  1.00  0.00            
ATOM    393  C1  CHO    89     109.926   3.680  53.062  1.00  0.00           C
ATOM    394  C2  CHO    89     110.626   2.280  56.762  1.00  0.00           C
ATOM    395  ROH CHO    90     114.276 147.130  50.012  1.00  0.00            
ATOM    396  R1  CHO    90     113.726 146.130  47.412  1.00  0.00            
ATOM    397  R2  CHO    90     115.376 144.330  46.162  1.00  0.00            
ATOM    398  R3  CHO    90     113.126 142.830  45.912  1.00  0.00            
ATOM    399  R4  CHO    90     114.426 142.630  43.312  1.00  0.00            
ATOM    400  R5  CHO    90     112.376 143.280  43.712  1.00  0.00            
ATOM    401  C1  CHO    90     111.676 140.230  41.462  1.00  0.00           C
ATOM    402  C2  CHO    90     110.376 140.030  37.662  1.00  0.00           C
ATOM    403  ROH CHO    91     156.126 109.680  48.912  1.00  0.00            
ATOM    404  R1  CHO    91     157.526 112.130  49.462  1.00  0.00            
ATOM    405  R2  CHO    91     159.326 112.330  51.562  1.00  0.00            
ATOM    406  R3  CHO    91     160.976 113.180  49.562  1.00  0.00            
ATOM    407  R4  CHO    91     162.276 114.080  52.062  1.00  0.00            
ATOM    408  R5  CHO    91     161.776 115.330  50.362  1.00  0.00            
ATOM    409  C1  CHO    91     165.576 115.880  50.512  1.00  0.00           C
ATOM    410  C2  CHO    91     167.226 118.730  48.112  1.00  0.00           C
ATOM    411  ROH CHO    92      17.426 103.130  54.362  1.00  0.00            
ATOM    412  R1  CHO    92      19.676 103.980  55.912  1.00  0.00            
ATOM    413  R2  CHO    92      20.676 102.480  58.012  1.00  0.00            
ATOM    414  R3  CHO    92      23.026 102.780  56.612  1.00  0.00            
ATOM    415  R4  CHO    92      23.826 101.680  59.212  1.00  0.00            
ATOM    416  R5  CHO    92      24.626 103.480  58.262  1.00  0.00            
ATOM    417  C1  CHO    92      27.826 101.480  58.662  1.00  0.00           C
ATOM    418  C2  CHO    92      29.026  98.280  59.312  1.00  0.00           C
ATOM    419  ROH CHO    93     151.876  28.280  41.062  1.00  0.00            
ATOM    420  R1  CHO    93     150.426  26.680  42.862  1.00  0.00            
ATOM    421  R2  CHO    93     151.326  26.180  45.462  1.00  0.00            
ATOM    422  R3  CHO    93     148.826  27.130  46.112  1.00  0.00            
ATOM    423  R4  CHO    93     149.626  25.430  48.362  1.00  0.00            
ATOM    424  R5  CHO    93     147.776  25.280  47.212  1.00  0.00            
ATOM    425  C1  CHO    93     146.326  25.880  50.712  1.00  0.00           C
ATOM    426  C2  CHO    93     143.876  24.330  52.812  1.00  0.00           C
ATOM    427  ROH CHO    94      12.226 208.730  51.712  1.00  0.00            
ATOM    428  R1  CHO    94      13.776 206.830  53.112  1.00  0.00            
ATOM    429  R2  CHO    94      15.426 207.530  55.262  1.00  0.00            
ATOM    430  R3  CHO    94      14.026 205.630  56.562  1.00  0.00            
ATOM    431  R4  CHO    94      16.326 206.180  58.262  1.00  0.00            
ATOM    432  R5  CHO    94      15.676 204.230  57.512  1.00  0.00            
ATOM    433  C1  CHO    94      15.526 203.530  61.262  1.00  0.00           C
ATOM    434  C2  CHO    94      18.626 201.080  63.012  1.00  0.00           C
ATOM    435  ROH CHO    95      89.926 194.330  47.412  1.00  0.00            
ATOM    436  R1  CHO    95      90.876 191.780  48.062  1.00  0.00            
ATOM    437  R2  CHO    95      92.976 190.580  46.662  1.00  0.00            
ATOM    438  R3  CHO    95      94.026 190.330  49.162  1.00  0.00            
ATOM    439  R4  CHO    95      95.226 188.130  47.612  1.00  0.00            
ATOM    440  R5  CHO    95      94.176 187.930  49.462  1.00  0.00            
ATOM    441  C1  CHO    95      97.576 186.480  50.462  1.00  0.00           C
ATOM    442  C2  CHO    95     102.276 185.330  51.762  1.00  0.00           C
ATOM    443  ROH CHO    96     170.126  70.480  58.362  1.00  0.00            
ATOM    444  R1  CHO    96     172.926  70.930  58.612  1.00  0.00            
ATOM    445  R2  CHO    96     173.976  73.130  59.912  1.00  0.00            
ATOM    446  R3  CHO    96     175.326  71.230  61.362  1.00  0.00            
ATOM    447  R4  CHO    96     176.626  73.730  62.112  1.00  0.00            
ATOM    448  R5  CHO    96     177.576  71.930  61.312  1.00  0.00            
ATOM    449  C1  CHO    96     179.376  72.280  64.662  1.00  0.00           C
ATOM    450  C2  CHO    96     181.826  74.030  65.312  1.00  0.00           C
ATOM    451  ROH CHO    97     177.126  47.180  56.112  1.00  0.00            
ATOM    452  R1  CHO    97     176.726  49.730  57.312  1.00  0.00            
ATOM    453  R2  CHO    97     178.176  50.530  59.512  1.00  0.00            
ATOM    454  R3  CHO    97     178.726  52.680  57.912  1.00  0.00            
ATOM    455  R4  CHO    97     179.276  53.630  60.612  1.00  0.00            
ATOM    456  R5  CHO    97     177.976  54.580  59.212  1.00  0.00            
ATOM    457  C1  CHO    97     180.426  57.430  59.812  1.00  0.00           C
ATOM    458  C2  CHO    97     180.376  60.580  61.762  1.00  0.00           C
ATOM    459  ROH CHO    98     110.726 173.480  43.562  1.00  0.00            
ATOM    460  R1  CHO    98     111.326 173.680  46.312  1.00  0.00            
ATOM    461  R2  CHO    98     111.476 171.430  47.962  1.00  0.00            
ATOM    462  R3  CHO    98     113.926 172.380  48.512  1.00  0.00            
ATOM    463  R4  CHO    98     112.676 172.030  51.112  1.00  0.00            
ATOM    464  R5  CHO    98     113.626 173.830  50.412  1.00  0.00            
ATOM    465  C1  CHO    98     115.726 173.230  53.512  1.00  0.00           C
ATOM    466  C2  CHO    98     116.526 172.230  56.312  1.00  0.00           C
ATOM    467  ROH CHO    99     206.126  28.580  59.312  1.00  0.00            
ATOM    468  R1  CHO    99     208.126  26.730  58.512  1.00  0.00            
ATOM    469  R2  CHO    99     209.426  26.880  56.112  1.00  0.00            
ATOM    470  R3  CHO    99     211.626  26.830  57.662  1.00  0.00            
ATOM    471  R4  CHO    99     212.526  25.680  55.112  1.00  0.00            
ATOM    472  R5  CHO    99     212.776  24.830  57.112  1.00  0.00            
ATOM    473  C1  CHO    99     216.426  24.980  56.012  1.00  0.00           C
ATOM    474  C2  CHO    99     220.876  24.480  55.512  1.00  0.00           C
ATOM    475  ROH CHO   100     173.776  92.880  58.462  1.00  0.00            
ATOM    476  R1  CHO   100     174.726  93.730  55.912  1.00  0.00            
ATOM    477  R2  CHO   100     173.876  96.030  54.662  1.00  0.00            
ATOM    478  R3  CHO   100     176.526  96.580  54.562  1.00  0.00            
ATOM    479  R4  CHO   100     175.276  98.680  52.912  1.00  0.00            
ATOM    480  R5  CHO   100     176.876  97.330  52.312  1.00  0.00            
ATOM    481  C1  CHO   100     178.576 100.730  51.812  1.00  0.00           C
ATOM    482  C2  CHO   100     180.276 104.630  51.662  1.00  0.00           C
ATOM    483  ROH CHO   101      20.826  29.730  50.662  1.00  0.00            
ATOM    484  R1  CHO   101      20.026  31.730  52.512  1.00  0.00            
ATOM    485  R2  CHO   101      18.376  33.830  51.762  1.00  0.00            
ATOM    486  R3  CHO   101      16.826  32.930  53.812  1.00  0.00            
ATOM    487  R4  CHO   101      15.776  35.630  53.212  1.00  0.00            
ATOM    488  R5  CHO   101      16.426  34.880  55.162  1.00  0.00            
ATOM    489  C1  CHO   101      12.776  35.780  55.962  1.00  0.00           C
ATOM    490  C2  CHO   101      10.426  36.330  58.812  1.00  0.00           C
ATOM    491  ROH CHO   102      22.776  84.680  53.462  1.00  0.00            
ATOM    492  R1  CHO   102      22.576  85.630  56.112  1.00  0.00            
ATOM    493  R2  CHO   102      20.726  87.580  56.862  1.00  0.00            
ATOM    494  R3  CHO   102      19.976  85.680  58.712  1.00  0.00            
ATOM    495  R4  CHO   102      18.576  88.130  59.512  1.00  0.00            
ATOM    496  R5  CHO   102      19.876  86.880  60.762  1.00  0.00            
ATOM    497  C1  CHO   102      16.626  86.730  62.812  1.00  0.00           C
ATOM    498  C2  CHO   102      12.726  85.630  62.362  1.00  0.00           C
ATOM    499  ROH CHO   103     116.976 165.830  53.762  1.00  0.00            
ATOM    500  R1  CHO   103     118.876 167.580  54.912  1.00  0.00            
ATOM    501  R2  CHO   103     121.326 168.030  53.762  1.00  0.00            
ATOM    502  R3  CHO   103     120.576 170.630  53.962  1.00  0.00            
ATOM    503  R4  CHO   103     123.476 170.730  53.312  1.00  0.00            
ATOM    504  R5  CHO   103     122.476 171.730  54.962  1.00  0.00            
ATOM    505  C1  CHO   103     123.976 174.730  53.212  1.00  0.00           C
ATOM    506  C2  CHO   103     127.376 175.980  53.062  1.00  0.00           C
ATOM    507  ROH CHO   104       7.176  78.280  62.662  1.00  0.00            
ATOM    508  R1  CHO   104       5.426  80.530  62.762  1.00  0.00            
ATOM    509  R2  CHO   104       3.376  80.730  64.612  1.00  0.00            
ATOM    510  R3  CHO   104       4.626  83.130  65.162  1.00  0.00            
ATOM    511  R4  CHO   104       1.976  83.330  66.412  1.00  0.00            
ATOM    512  R5  CHO   104       2.876  84.730  65.062  1.00  0.00            
ATOM    513  C1  CHO   104       2.276  87.030  68.012  1.00  0.00           C
ATOM    514  C2  CHO   104       2.176  88.730  70.112  1.00  0.00           C
ATOM    515  ROH CHO   105     211.276  71.880  61.962  1.00  0.00            
ATOM    516  R1  CHO   105     211.876  72.830  59.362  1.00  0.00            
ATOM    517  R2  CHO   105     211.776  71.230  57.112  1.00  0.00            
ATOM    518  R3  CHO   105     210.126  73.230  56.212  1.00  0.00            
ATOM    519  R4  CHO   105     210.826  71.630  53.812  1.00  0.00            
ATOM    520  R5  CHO   105     211.026  73.780  54.062  1.00  0.00            
ATOM    521  C1  CHO   105     208.726  73.730  51.062  1.00  0.00           C
ATOM    522  C2  CHO   105     205.826  73.930  47.912  1.00  0.00           C
ATOM    523  ROH CHO   106      24.526  -0.620  51.162  1.00  0.00            
ATOM    524  R1  CHO   106      24.426   1.330  49.062  1.00  0.00            
ATOM    525  R2  CHO   106      23.926   4.030  49.562  1.00  0.00            
ATOM    526  R3  CHO   106      26.226   4.330  48.162  1.00  0.00            
ATOM    527  R4  CHO   106      25.276   7.080  48.712  1.00  0.00            
ATOM    528  R5  CHO   106      25.826   6.230  46.762  1.00  0.00            
ATOM    529  C1  CHO   106      28.276   9.180  46.912  1.00  0.00           C
ATOM    530  C2  CHO   106      29.226  11.930  45.812  1.00  0.00           C
ATOM    531  ROH CHO   107     135.776  52.080  49.412  1.00  0.00            
ATOM    532  R1  CHO   107     133.326  53.430  49.662  1.00  0.00            
ATOM    533  R2  CHO   107     130.976  52.180  50.262  1.00  0.00            
ATOM    534  R3  CHO   107     130.876  53.980  52.312  1.00  0.00            
ATOM    535  R4  CHO   107     128.426  52.430  52.612  1.00  0.00            
ATOM    536  R5  CHO   107     128.526  54.580  52.462  1.00  0.00            
ATOM    537  C1  CHO   107     126.826  54.330  55.812  1.00  0.00           C
ATOM    538  C2  CHO   107     122.626  54.780  56.112  1.00  0.00           C
ATOM    539  ROH CHO   108      84.576  13.430  34.162  1.00  0.00            
ATOM    540  R1  CHO   108      82.226  13.580  35.812  1.00  0.00            
ATOM    541  R2  CHO   108      80.326  11.580  35.812  1.00  0.00            
ATOM    542  R3  CHO   108      80.776  11.580  38.462  1.00  0.00            
ATOM    543  R4  CHO   108      77.926  11.130  38.212  1.00  0.00            
ATOM    544  R5  CHO   108      78.876  12.680  39.412  1.00  0.00            
ATOM    545  C1  CHO   108      76.926  10.830  42.162  1.00  0.00           C
ATOM    546  C2  CHO   108      73.126  11.080  44.112  1.00  0.00           C
ATOM    547  ROH CHO   109      79.776 216.980  46.912  1.00  0.00            
ATOM    548  R1  CHO   109      82.176 216.330  48.262  1.00  0.00            
ATOM    549  R2  CHO   109      83.576 213.980  47.712  1.00  0.00            
ATOM    550  R3  CHO   109      85.626 215.680  47.362  1.00  0.00            
ATOM    551  R4  CHO   109      86.826 213.430  48.812  1.00  0.00            
ATOM    552  R5  CHO   109      86.926 215.530  49.362  1.00  0.00            
ATOM    553  C1  CHO   109      90.626 214.730  49.112  1.00  0.00           C
ATOM    554  C2  CHO   109      93.326 217.280  50.012  1.00  0.00           C
ATOM    555  ROH CHO   110     101.576  36.730  51.112  1.00  0.00            
ATOM    556  R1  CHO   110     100.826  39.280  50.162  1.00  0.00            
ATOM    557  R2  CHO   110     101.126  41.580  51.712  1.00  0.00            
ATOM    558  R3  CHO   110     102.476  42.480  49.512  1.00  0.00            
ATOM    559  R4  CHO   110     100.526  44.580  50.062  1.00  0.00            
ATOM    560  R5  CHO   110     100.826  43.530  48.162  1.00  0.00            
ATOM    561  C1  CHO   110     101.426  47.130  47.062  1.00  0.00           C
ATOM    562  C2  CHO   110     102.626  49.330  44.362  1.00  0.00           C
ATOM    563  ROH CHO   111      24.326  25.330  49.962  1.00  0.00            
ATOM    564  R1  CHO   111      26.476  26.780  51.112  1.00  0.00            
ATOM    565  R2  CHO   111      28.326  25.680  52.862  1.00  0.00            
ATOM    566  R3  CHO   111      30.126  26.630  51.062  1.00  0.00            
ATOM    567  R4  CHO   111      31.676  26.130  53.512  1.00  0.00            
ATOM    568  R5  CHO   111      31.576  27.980  52.362  1.00  0.00            
ATOM    569  C1  CHO   111      35.326  27.330  52.212  1.00  0.00           C
ATOM    570  C2  CHO   111      36.276  27.280  56.762  1.00  0.00           C
ATOM    571  ROH CHO   112      80.176 127.080  43.012  1.00  0.00            
ATOM    572  R1  CHO   112      79.076 127.780  45.512  1.00  0.00            
ATOM    573  R2  CHO   112      79.326 126.180  47.762  1.00  0.00            
ATOM    574  R3  CHO   112      80.276 128.480  48.862  1.00  0.00            
ATOM    575  R4  CHO   112      79.576 126.780  51.162  1.00  0.00            
ATOM    576  R5  CHO   112      78.926 128.830  50.812  1.00  0.00            
ATOM    577  C1  CHO   112      80.676 129.280  54.162  1.00  0.00           C
ATOM    578  C2  CHO   112      81.076 128.930  58.262  1.00  0.00           C
ATOM    579  ROH CHO   113     182.726  74.430  54.012  1.00  0.00            
ATOM    580  R1  CHO   113     180.826  75.930  55.462  1.00  0.00            
ATOM    581  R2  CHO   113     178.326  76.530  54.412  1.00  0.00            
ATOM    582  R3  CHO   113     177.476  75.380  56.762  1.00  0.00            
ATOM    583  R4  CHO   113     176.026  77.930  56.562  1.00  0.00            
ATOM    584  R5  CHO   113     177.226  77.230  58.262  1.00  0.00            
ATOM    585  C1  CHO   113     173.876  77.680  59.962  1.00  0.00           C
ATOM    586  C2  CHO   113     173.326  77.730  62.962  1.00  0.00           C
ATOM    587  ROH CHO   114      79.126 153.930  66.112  1.00  0.00            
ATOM    588  R1  CHO   114      77.676 152.580  64.062  1.00  0.00            
ATOM    589  R2  CHO   114      77.976 153.130  61.362  1.00  0.00            
ATOM    590  R3  CHO   114      78.426 150.480  61.212  1.00  0.00            
ATOM    591  R4  CHO   114      77.976 151.330  58.462  1.00  0.00            
ATOM    592  R5  CHO   114      76.926 149.730  59.512  1.00  0.00            
ATOM    593  C1  CHO   114      78.376 147.730  56.612  1.00  0.00           C
ATOM    594  C2  CHO   114      77.826 145.930  53.712  1.00  0.00           C
ATOM    595  ROH CHO   115     151.476 188.680  46.662  1.00  0.00            
ATOM    596  R1  CHO   115     151.576 189.080  49.462  1.00  0.00            
ATOM    597  R2  CHO   115     153.926 188.730  50.912  1.00  0.00            
ATOM    598  R3  CHO   115     153.426 191.280  51.712  1.00  0.00            
ATOM    599  R4  CHO   115     155.326 190.230  53.712  1.00  0.00            
ATOM    600  R5  CHO   115     153.376 191.180  54.112  1.00  0.00            
ATOM    601  C1  CHO   115     155.626 193.530  56.062  1.00  0.00           C
ATOM    602  C2  CHO   115     155.126 197.430  57.462  1.00  0.00           C
ATOM    603  ROH CHO   116     194.876 197.780  44.762  1.00  0.00            
ATOM    604  R1  CHO   116     195.476 197.830  47.562  1.00  0.00            
ATOM    605  R2  CHO   116     194.876 195.730  49.262  1.00  0.00            
ATOM    606  R3  CHO   116     197.476 195.880  49.862  1.00  0.00            
ATOM    607  R4  CHO   116     196.226 194.730  52.262  1.00  0.00            
ATOM    608  R5  CHO   116     197.526 196.480  52.162  1.00  0.00            
ATOM    609  C1  CHO   116     199.526 194.280  54.562  1.00  0.00           C
ATOM    610  C2  CHO   116     201.426 194.630  58.312  1.00  0.00           C
ATOM    611  ROH CHO   117     159.526 158.630  46.812  1.00  0.00            
ATOM    612  R1  CHO   117     162.226 159.130  47.512  1.00  0.00            
ATOM    613  R2  CHO   117     164.176 159.730  45.612  1.00  0.00            
ATOM    614  R3  CHO   117     164.576 161.880  47.212  1.00  0.00            
ATOM    615  R4  CHO   117     167.126 161.480  45.812  1.00  0.00            
ATOM    616  R5  CHO   117     166.876 161.580  48.012  1.00  0.00            
ATOM    617  C1  CHO   117     169.276 164.480  47.462  1.00  0.00           C
ATOM    618  C2  CHO   117     171.076 166.380  46.112  1.00  0.00           C
ATOM    619  ROH CHO   118      69.326  90.780  51.812  1.00  0.00            
ATOM    620  R1  CHO   118      67.076  89.230  51.012  1.00  0.00            
ATOM    621  R2  CHO   118      64.976  90.330  49.562  1.00  0.00            
ATOM    622  R3  CHO   118      65.526  88.230  47.862  1.00  0.00            
ATOM    623  R4  CHO   118      62.726  88.930  47.312  1.00  0.00            
ATOM    624  R5  CHO   118      63.526  86.980  47.862  1.00  0.00            
ATOM    625  C1  CHO   118      61.926  86.180  44.462  1.00  0.00           C
ATOM    626  C2  CHO   118      59.276  84.080  43.612  1.00  0.00           C
ATOM    627  ROH CHO   119     165.126 111.930  64.762  1.00  0.00            
ATOM    628  R1  CHO   119     166.126 109.280  64.662  1.00  0.00            
ATOM    629  R2  CHO   119     164.726 107.230  63.362  1.00  0.00            
ATOM    630  R3  CHO   119     167.126 106.930  62.062  1.00  0.00            
ATOM    631  R4  CHO   119     165.476 104.730  61.112  1.00  0.00            
ATOM    632  R5  CHO   119     167.426 104.580  62.012  1.00  0.00            
ATOM    633  C1  CHO   119     168.076 102.930  58.612  1.00  0.00           C
ATOM    634  C2  CHO   119     168.876 101.580  54.162  1.00  0.00           C
ATOM    635  ROH CHO   120     206.476 136.230  50.512  1.00  0.00            
ATOM    636  R1  CHO   120     204.726 137.430  52.412  1.00  0.00            
ATOM    637  R2  CHO   120     202.276 138.480  51.762  1.00  0.00            
ATOM    638  R3  CHO   120     201.376 136.780  53.662  1.00  0.00            
ATOM    639  R4  CHO   120     198.976 138.030  52.662  1.00  0.00            
ATOM    640  R5  CHO   120     199.576 137.930  54.712  1.00  0.00            
ATOM    641  C1  CHO   120     196.226 136.180  54.962  1.00  0.00           C
ATOM    642  C2  CHO   120     193.826 133.830  53.412  1.00  0.00           C
ATOM    643  ROH CHO   121      99.576 210.880  53.212  1.00  0.00            
ATOM    644  R1  CHO   121     101.926 211.930  52.062  1.00  0.00            
ATOM    645  R2  CHO   121     102.926 211.030  49.662  1.00  0.00            
ATOM    646  R3  CHO   121     102.776 213.630  48.962  1.00  0.00            
ATOM    647  R4  CHO   121     102.876 212.180  46.412  1.00  0.00            
ATOM    648  R5  CHO   121     104.176 213.830  47.012  1.00  0.00            
ATOM    649  C1  CHO   121     102.726 215.330  43.862  1.00  0.00           C
ATOM    650  C2  CHO   121     101.626 215.680  40.312  1.00  0.00           C
ATOM    651  ROH CHO   122      55.476  76.030  48.462  1.00  0.00            
ATOM    652  R1  CHO   122      53.926  78.380  48.712  1.00  0.00            
ATOM    653  R2  CHO   122      53.876  79.880  51.062  1.00  0.00            
ATOM    654  R3  CHO   122      54.526  81.930  49.412  1.00  0.00            
ATOM    655  R4  CHO   122      54.176  83.180  52.012  1.00  0.00            
ATOM    656  R5  CHO   122      53.226  83.780  50.162  1.00  0.00            
ATOM    657  C1  CHO   122      55.026  87.030  51.012  1.00  0.00           C
ATOM    658  C2  CHO   122      56.426  88.830  53.462  1.00  0.00           C
ATOM    659  ROH CHO   123     201.876 183.030  46.012  1.00  0.00            
ATOM    660  R1  CHO   123     201.476 180.980  47.962  1.00  0.00            
ATOM    661  R2  CHO   123     201.926 181.380  50.662  1.00  0.00            
ATOM    662  R3  CHO   123     199.376 180.430  50.862  1.00  0.00            
ATOM    663  R4  CHO   123     200.526 180.080  53.512  1.00  0.00            
ATOM    664  R5  CHO   123     199.526 178.530  52.312  1.00  0.00            
ATOM    665  C1  CHO   123     197.326 178.430  55.412  1.00  0.00           C
ATOM    666  C2  CHO   123     194.526 177.930  55.662  1.00  0.00           C
ATOM    667  ROH CHO   124     212.726 200.530  61.762  1.00  0.00            
ATOM    668  R1  CHO   124     210.426 200.430  60.162  1.00  0.00            
ATOM    669  R2  CHO   124     208.326 198.680  60.662  1.00  0.00            
ATOM    670  R3  CHO   124     206.826 200.980  60.612  1.00  0.00            
ATOM    671  R4  CHO   124     205.026 198.880  59.612  1.00  0.00            
ATOM    672  R5  CHO   124     205.476 200.780  58.662  1.00  0.00            
ATOM    673  C1  CHO   124     201.726 201.130  59.012  1.00  0.00           C
ATOM    674  C2  CHO   124     199.826 199.280  55.912  1.00  0.00           C
ATOM    675  ROH CHO   125     124.026 133.630  44.912  1.00  0.00            
ATOM    676  R1  CHO   125     126.626 133.480  43.862  1.00  0.00            
ATOM    677  R2  CHO   125     128.126 135.780  43.312  1.00  0.00            
ATOM    678  R3  CHO   125     129.976 134.580  44.862  1.00  0.00            
ATOM    679  R4  CHO   125     131.526 135.830  42.762  1.00  0.00            
ATOM    680  R5  CHO   125     131.626 133.730  43.362  1.00  0.00            
ATOM    681  C1  CHO   125     135.226 134.730  43.962  1.00  0.00           C
ATOM    682  C2  CHO   125     137.126 133.380  45.812  1.00  0.00           C
ATOM    683  ROH CHO   126     120.326 205.080  41.312  1.00  0.00            
ATOM    684  R1  CHO   126     120.126 204.130  43.962  1.00  0.00            
ATOM    685  R2  CHO   126     122.076 204.580  45.862  1.00  0.00            
ATOM    686  R3  CHO   126     120.026 205.630  47.312  1.00  0.00            
ATOM    687  R4  CHO   126     121.976 204.680  49.312  1.00  0.00            
ATOM    688  R5  CHO   126     119.876 204.180  49.212  1.00  0.00            
ATOM    689  C1  CHO   126     119.976 205.730  52.662  1.00  0.00           C
ATOM    690  C2  CHO   126     122.426 205.380  55.262  1.00  0.00           C
ATOM    691  ROH CHO   127     127.926 198.230  51.112  1.00  0.00            
ATOM    692  R1  CHO   127     125.176 197.830  50.462  1.00  0.00            
ATOM    693  R2  CHO   127     123.476 199.880  49.862  1.00  0.00            
ATOM    694  R3  CHO   127     123.026 198.480  47.612  1.00  0.00            
ATOM    695  R4  CHO   127     120.676 200.230  47.812  1.00  0.00            
ATOM    696  R5  CHO   127     120.676 198.080  47.612  1.00  0.00            
ATOM    697  C1  CHO   127     118.676 199.080  44.512  1.00  0.00           C
ATOM    698  C2  CHO   127     118.776 200.080  41.612  1.00  0.00           C
ATOM    699  ROH CHO   128      46.426  41.080  62.512  1.00  0.00            
ATOM    700  R1  CHO   128      46.826  42.580  60.162  1.00  0.00            
ATOM    701  R2  CHO   128      47.626  41.380  57.812  1.00  0.00            
ATOM    702  R3  CHO   128      45.426  42.630  56.812  1.00  0.00            
ATOM    703  R4  CHO   128      47.076  41.980  54.462  1.00  0.00            
ATOM    704  R5  CHO   128      46.226  43.930  55.012  1.00  0.00            
ATOM    705  C1  CHO   128      44.626  43.480  51.562  1.00  0.00           C
ATOM    706  C2  CHO   128      48.026  42.030  49.312  1.00  0.00           C
ATOM    707  ROH CHO   129      60.576  15.030  49.862  1.00  0.00            
ATOM    708  R1  CHO   129      60.476  17.580  48.612  1.00  0.00            
ATOM    709  R2  CHO   129      59.526  19.830  49.862  1.00  0.00            
ATOM    710  R3  CHO   129      61.926  20.830  49.162  1.00  0.00            
ATOM    711  R4  CHO   129      60.076  23.130  49.012  1.00  0.00            
ATOM    712  R5  CHO   129      61.426  22.430  47.462  1.00  0.00            
ATOM    713  C1  CHO   129      62.676  26.030  47.862  1.00  0.00           C
ATOM    714  C2  CHO   129      65.626  28.080  48.362  1.00  0.00           C
ATOM    715  ROH CHO   130     192.826  88.930  57.362  1.00  0.00            
ATOM    716  R1  CHO   130     190.526  90.430  58.062  1.00  0.00            
ATOM    717  R2  CHO   130     190.226  91.530  60.562  1.00  0.00            
ATOM    718  R3  CHO   130     189.826  93.830  59.162  1.00  0.00            
ATOM    719  R4  CHO   130     189.776  94.680  61.962  1.00  0.00            
ATOM    720  R5  CHO   130     188.226  95.080  60.412  1.00  0.00            
ATOM    721  C1  CHO   130     189.126  98.630  61.412  1.00  0.00           C
ATOM    722  C2  CHO   130     187.626 101.680  62.462  1.00  0.00           C
ATOM    723  ROH CHO   131      66.726  62.630  52.162  1.00  0.00            
ATOM    724  R1  CHO   131      68.976  61.730  50.712  1.00  0.00            
ATOM    725  R2  CHO   131      68.776  59.780  48.762  1.00  0.00            
ATOM    726  R3  CHO   131      69.926  61.680  47.162  1.00  0.00            
ATOM    727  R4  CHO   131      70.226  59.180  45.662  1.00  0.00            
ATOM    728  R5  CHO   131      71.776  60.580  46.162  1.00  0.00            
ATOM    729  C1  CHO   131      72.076  60.580  42.362  1.00  0.00           C
ATOM    730  C2  CHO   131      70.226  61.130  39.412  1.00  0.00           C
ATOM    731  ROH CHO   132     109.476 136.530  57.562  1.00  0.00            
ATOM    732  R1  CHO   132     108.926 138.030  55.262  1.00  0.00            
ATOM    733  R2  CHO   132     110.876 139.380  53.812  1.00  0.00            
ATOM    734  R3  CHO   132     109.876 137.980  51.712  1.00  0.00            
ATOM    735  R4  CHO   132     111.726 139.880  50.512  1.00  0.00            
ATOM    736  R5  CHO   132     109.626 139.580  50.012  1.00  0.00            
ATOM    737  C1  CHO   132     111.276 138.880  46.612  1.00  0.00           C
ATOM    738  C2  CHO   132     110.526 135.880  44.062  1.00  0.00           C
ATOM    739  ROH CHO   133       6.676 222.130  64.812  1.00  0.00            
ATOM    740  R1  CHO   133       4.876 220.780  63.162  1.00  0.00            
ATOM    741  R2  CHO   133       3.026 218.980  64.112  1.00  0.00            
ATOM    742  R3  CHO   133       1.226 220.580  62.812  1.00  0.00            
ATOM    743  R4  CHO   133       0.126 217.880  62.612  1.00  0.00            
ATOM    744  R5  CHO   133       0.476 219.230  60.962  1.00  0.00            
ATOM    745  C1  CHO   133      -3.274 218.730  60.512  1.00  0.00           C
ATOM    746  C2  CHO   133      -5.624 218.630  59.462  1.00  0.00           C
ATOM    747  ROH CHO   134      36.076  97.430  55.312  1.00  0.00            
ATOM    748  R1  CHO   134      36.276  95.180  53.562  1.00  0.00            
ATOM    749  R2  CHO   134      34.076  94.130  52.312  1.00  0.00            
ATOM    750  R3  CHO   134      35.526  94.530  50.062  1.00  0.00            
ATOM    751  R4  CHO   134      33.476  92.580  49.262  1.00  0.00            
ATOM    752  R5  CHO   134      35.626  92.380  49.012  1.00  0.00            
ATOM    753  C1  CHO   134      34.526  92.080  45.412  1.00  0.00           C
ATOM    754  C2  CHO   134      36.776  92.430  42.212  1.00  0.00           C
ATOM    755  ROH CHO   135      65.526 109.430  41.462  1.00  0.00            
ATOM    756  R1  CHO   135      65.726 108.380  44.062  1.00  0.00            
ATOM    757  R2  CHO   135      66.276 109.930  46.312  1.00  0.00            
ATOM    758  R3  CHO   135      63.976 108.830  47.262  1.00  0.00            
ATOM    759  R4  CHO   135      65.576 109.530  49.662  1.00  0.00            
ATOM    760  R5  CHO   135      64.726 107.580  49.162  1.00  0.00            
ATOM    761  C1  CHO   135      62.976 108.230  52.512  1.00  0.00           C
ATOM    762  C2  CHO   135      63.626 111.280  54.912  1.00  0.00           C
ATOM    763  ROH CHO   136     133.676 110.180  46.262  1.00  0.00            
ATOM    764  R1  CHO   136     132.926 112.430  44.662  1.00  0.00            
ATOM    765  R2  CHO   136     130.526 112.530  43.312  1.00  0.00            
ATOM    766  R3  CHO   136     130.226 114.880  44.662  1.00  0.00            
ATOM    767  R4  CHO   136     128.276 115.080  42.512  1.00  0.00            
ATOM    768  R5  CHO   136     129.826 116.530  42.962  1.00  0.00            
ATOM    769  C1  CHO   136     126.776 118.730  43.262  1.00  0.00           C
ATOM    770  C2  CHO   136     126.376 121.930  45.062  1.00  0.00           C
ATOM    771  ROH CHO   137      94.476  21.030  44.812  1.00  0.00            
ATOM    772  R1  CHO   137      95.676  19.030  46.412  1.00  0.00            
ATOM    773  R2  CHO   137      94.676  16.480  46.662  1.00  0.00            
ATOM    774  R3  CHO   137      97.176  15.780  45.962  1.00  0.00            
ATOM    775  R4  CHO   137      96.076  13.380  47.212  1.00  0.00            
ATOM    776  R5  CHO   137      97.976  14.380  47.712  1.00  0.00            
ATOM    777  C1  CHO   137      99.276  10.930  46.862  1.00  0.00           C
ATOM    778  C2  CHO   137     103.176  10.730  46.662  1.00  0.00           C
ATOM    779  ROH CHO   138      18.226 175.930  42.012  1.00  0.00            
ATOM    780  R1  CHO   138      16.926 174.830  44.262  1.00  0.00            
ATOM    781  R2  CHO   138      14.176 174.430  44.312  1.00  0.00            
ATOM    782  R3  CHO   138      14.876 171.880  45.012  1.00  0.00            
ATOM    783  R4  CHO   138      12.676 172.530  46.762  1.00  0.00            
ATOM    784  R5  CHO   138      14.626 171.830  47.362  1.00  0.00            
ATOM    785  C1  CHO   138      12.426 169.080  48.862  1.00  0.00           C
ATOM    786  C2  CHO   138      10.826 167.180  53.312  1.00  0.00           C
ATOM    787  ROH CHO   139     204.776  40.480  55.762  1.00  0.00            
ATOM    788  R1  CHO   139     204.876  38.430  53.862  1.00  0.00            
ATOM    789  R2  CHO   139     207.226  37.130  53.162  1.00  0.00            
ATOM    790  R3  CHO   139     205.876  34.880  53.812  1.00  0.00            
ATOM    791  R4  CHO   139     207.676  34.030  51.762  1.00  0.00            
ATOM    792  R5  CHO   139     205.526  33.730  51.762  1.00  0.00            
ATOM    793  C1  CHO   139     206.676  30.080  51.562  1.00  0.00           C
ATOM    794  C2  CHO   139     209.676  27.580  51.262  1.00  0.00           C
ATOM    795  ROH CHO   140     183.076 102.830  61.362  1.00  0.00            
ATOM    796  R1  CHO   140     183.576 105.280  60.062  1.00  0.00            
ATOM    797  R2  CHO   140     183.476 105.630  57.362  1.00  0.00            
ATOM    798  R3  CHO   140     181.776 107.630  57.962  1.00  0.00            
ATOM    799  R4  CHO   140     181.976 107.730  55.062  1.00  0.00            
ATOM    800  R5  CHO   140     182.326 109.380  56.462  1.00  0.00            
ATOM    801  C1  CHO   140     179.476 110.830  54.312  1.00  0.00           C
ATOM    802  C2  CHO   140     179.176 113.780  52.212  1.00  0.00           C
ATOM    803  ROH CHO   141      10.826 148.430  43.662  1.00  0.00            
ATOM    804  R1  CHO   141       9.976 151.080  44.362  1.00  0.00            
ATOM    805  R2  CHO   141      10.426 152.180  46.862  1.00  0.00            
ATOM    806  R3  CHO   141      11.526 154.180  45.412  1.00  0.00            
ATOM    807  R4  CHO   141      11.176 155.330  48.112  1.00  0.00            
ATOM    808  R5  CHO   141      10.476 156.130  46.212  1.00  0.00            
ATOM    809  C1  CHO   141      12.626 159.030  47.462  1.00  0.00           C
ATOM    810  C2  CHO   141       9.876 161.630  48.762  1.00  0.00           C
ATOM    811  ROH CHO   142      36.076  84.030  50.962  1.00  0.00            
ATOM    812  R1  CHO   142      35.076  86.130  52.612  1.00  0.00            
ATOM    813  R2  CHO   142      33.776  88.330  51.562  1.00  0.00            
ATOM    814  R3  CHO   142      31.826  87.580  53.312  1.00  0.00            
ATOM    815  R4  CHO   142      31.776  90.530  53.312  1.00  0.00            
ATOM    816  R5  CHO   142      31.976  89.230  55.062  1.00  0.00            
ATOM    817  C1  CHO   142      28.776  91.130  56.012  1.00  0.00           C
ATOM    818  C2  CHO   142      28.876  93.580  58.462  1.00  0.00           C
ATOM    819  ROH CHO   143       8.276 222.630  50.112  1.00  0.00            
ATOM    820  R1  CHO   143       8.326 220.080  48.862  1.00  0.00            
ATOM    821  R2  CHO   143       6.226 218.280  49.112  1.00  0.00            
ATOM    822  R3  CHO   143       6.326 218.330  46.362  1.00  0.00            
ATOM    823  R4  CHO   143       5.076 215.780  47.062  1.00  0.00            
ATOM    824  R5  CHO   143       6.826 216.030  45.762  1.00  0.00            
ATOM    825  C1  CHO   143       4.476 214.330  43.312  1.00  0.00           C
ATOM    826  C2  CHO   143       3.276 211.980  40.562  1.00  0.00           C
ATOM    827  ROH CHO   144      -0.424 175.930  51.812  1.00  0.00            
ATOM    828  R1  CHO   144       1.426 177.780  52.912  1.00  0.00            
ATOM    829  R2  CHO   144       1.076 179.030  55.362  1.00  0.00            
ATOM    830  R3  CHO   144       3.526 178.030  55.862  1.00  0.00            
ATOM    831  R4  CHO   144       2.926 179.680  58.162  1.00  0.00            
ATOM    832  R5  CHO   144       4.726 179.830  56.912  1.00  0.00            
ATOM    833  C1  CHO   144       6.376 179.180  60.262  1.00  0.00           C
ATOM    834  C2  CHO   144       5.476 180.980  64.162  1.00  0.00           C
ATOM    835  ROH CHO   145     125.826 101.580  44.062  1.00  0.00            
ATOM    836  R1  CHO   145     126.376 100.630  46.662  1.00  0.00            
ATOM    837  R2  CHO   145     126.876 102.280  48.812  1.00  0.00            
ATOM    838  R3  CHO   145     124.876 100.880  49.962  1.00  0.00            
ATOM    839  R4  CHO   145     126.576 101.730  52.212  1.00  0.00            
ATOM    840  R5  CHO   145     125.926  99.730  51.762  1.00  0.00            
ATOM    841  C1  CHO   145     124.476 100.080  55.262  1.00  0.00           C
ATOM    842  C2  CHO   145     123.476  97.430  58.062  1.00  0.00           C
ATOM    843  ROH CHO   146     182.576 221.480  54.312  1.00  0.00            
ATOM    844  R1  CHO   146     182.876 222.280  57.012  1.00  0.00            
ATOM    845  R2  CHO   146     180.776 223.330  58.512  1.00  0.00            
ATOM    846  R3  CHO   146     181.426 221.330  60.212  1.00  0.00            
ATOM    847  R4  CHO   146     180.776 223.630  61.962  1.00  0.00            
ATOM    848  R5  CHO   146     182.626 222.480  62.012  1.00  0.00            
ATOM    849  C1  CHO   146     181.426 221.930  65.562  1.00  0.00           C
ATOM    850  C2  CHO   146     181.276 220.730  68.612  1.00  0.00           C
ATOM    851  ROH CHO   147     138.826  21.930  54.862  1.00  0.00            
ATOM    852  R1  CHO   147     138.926  22.330  57.662  1.00  0.00            
ATOM    853  R2  CHO   147     139.276  24.880  58.762  1.00  0.00            
ATOM    854  R3  CHO   147     137.026  24.230  60.112  1.00  0.00            
ATOM    855  R4  CHO   147     138.426  26.030  61.912  1.00  0.00            
ATOM    856  R5  CHO   147     137.726  24.030  62.412  1.00  0.00            
ATOM    857  C1  CHO   147     135.826  26.080  65.062  1.00  0.00           C
ATOM    858  C2  CHO   147     133.626  24.130  67.562  1.00  0.00           C
ATOM    859  ROH CHO   148      97.726  69.880  52.412  1.00  0.00            
ATOM    860  R1  CHO   148      95.026  69.080  52.612  1.00  0.00            
ATOM    861  R2  CHO   148      93.526  69.530  54.862  1.00  0.00            
ATOM    862  R3  CHO   148      91.826  70.780  53.112  1.00  0.00            
ATOM    863  R4  CHO   148      90.226  70.430  55.562  1.00  0.00            
ATOM    864  R5  CHO   148      89.676  69.780  53.562  1.00  0.00            
ATOM    865  C1  CHO   148      86.776  72.130  54.312  1.00  0.00           C
ATOM    866  C2  CHO   148      84.926  75.230  53.362  1.00  0.00           C
ATOM    867  ROH CHO   149     121.826  34.730  39.662  1.00  0.00            
ATOM    868  R1  CHO   149     121.176  33.280  42.012  1.00  0.00            
ATOM    869  R2  CHO   149     122.826  31.430  43.112  1.00  0.00            
ATOM    870  R3  CHO   149     122.526  32.930  45.362  1.00  0.00            
ATOM    871  R4  CHO   149     122.826  30.130  46.362  1.00  0.00            
ATOM    872  R5  CHO   149     121.176  31.530  46.812  1.00  0.00            
ATOM    873  C1  CHO   149     122.476  30.830  50.312  1.00  0.00           C
ATOM    874  C2  CHO   149     123.976  27.280  52.462  1.00  0.00           C
ATOM    875  ROH CHO   150     189.876  43.880  55.862  1.00  0.00            
ATOM    876  R1  CHO   150     192.476  45.030  55.712  1.00  0.00            
ATOM    877  R2  CHO   150     193.226  47.230  57.212  1.00  0.00            
ATOM    878  R3  CHO   150     195.276  45.580  57.962  1.00  0.00            
ATOM    879  R4  CHO   150     195.876  48.180  59.212  1.00  0.00            
ATOM    880  R5  CHO   150     197.176  46.980  57.912  1.00  0.00            
ATOM    881  C1  CHO   150     199.326  47.180  61.062  1.00  0.00           C
ATOM    882  C2  CHO   150     199.576  48.980  65.862  1.00  0.00           C
ATOM    883  ROH CHO   151     140.576  33.980  62.762  1.00  0.00            
ATOM    884  R1  CHO   151     140.926  36.780  62.712  1.00  0.00            
ATOM    885  R2  CHO   151     141.876  38.180  60.562  1.00  0.00            
ATOM    886  R3  CHO   151     139.576  39.630  60.812  1.00  0.00            
ATOM    887  R4  CHO   151     141.626  41.580  59.962  1.00  0.00            
ATOM    888  R5  CHO   151     140.326  41.680  61.762  1.00  0.00            
ATOM    889  C1  CHO   151     139.326  44.880  59.912  1.00  0.00           C
ATOM    890  C2  CHO   151     138.726  47.380  57.362  1.00  0.00           C
ATOM    891  ROH CHO   152      14.776 201.530  48.862  1.00  0.00            
ATOM    892  R1  CHO   152      12.876 203.630  49.112  1.00  0.00            
ATOM    893  R2  CHO   152      11.226 204.380  47.062  1.00  0.00            
ATOM    894  R3  CHO   152       9.276 203.980  48.912  1.00  0.00            
ATOM    895  R4  CHO   152       8.476 206.430  47.512  1.00  0.00            
ATOM    896  R5  CHO   152       8.726 206.130  49.662  1.00  0.00            
ATOM    897  C1  CHO   152       5.026 207.180  49.512  1.00  0.00           C
ATOM    898  C2  CHO   152       2.726 209.430  50.512  1.00  0.00           C
ATOM    899  ROH CHO   153       0.676  88.680  63.112  1.00  0.00            
ATOM    900  R1  CHO   153       2.876  88.480  61.312  1.00  0.00            
ATOM    901  R2  CHO   153       3.526  86.130  60.062  1.00  0.00            
ATOM    902  R3  CHO   153       3.376  87.680  57.812  1.00  0.00            
ATOM    903  R4  CHO   153       5.526  85.730  57.212  1.00  0.00            
ATOM    904  R5  CHO   153       5.676  87.930  57.112  1.00  0.00            
ATOM    905  C1  CHO   153       6.526  86.980  53.512  1.00  0.00           C
ATOM    906  C2  CHO   153       8.926  89.030  49.462  1.00  0.00           C
ATOM    907  ROH CHO   154       7.276 165.980  43.512  1.00  0.00            
ATOM    908  R1  CHO   154       5.526 163.980  44.462  1.00  0.00            
ATOM    909  R2  CHO   154       3.826 164.380  46.612  1.00  0.00            
ATOM    910  R3  CHO   154       1.926 163.530  44.812  1.00  0.00            
ATOM    911  R4  CHO   154       0.576 163.530  47.412  1.00  0.00            
ATOM    912  R5  CHO   154       0.726 161.830  46.012  1.00  0.00            
ATOM    913  C1  CHO   154      -3.074 162.180  46.212  1.00  0.00           C
ATOM    914  C2  CHO   154      -6.324 161.680  48.912  1.00  0.00           C
ATOM    915  ROH CHO   155      46.976 152.580  36.012  1.00  0.00            
ATOM    916  R1  CHO   155      46.826 151.730  38.712  1.00  0.00            
ATOM    917  R2  CHO   155      48.726 152.330  40.562  1.00  0.00            
ATOM    918  R3  CHO   155      46.626 153.280  41.962  1.00  0.00            
ATOM    919  R4  CHO   155      48.626 152.580  44.012  1.00  0.00            
ATOM    920  R5  CHO   155      46.526 151.880  43.912  1.00  0.00            
ATOM    921  C1  CHO   155      46.526 153.580  47.362  1.00  0.00           C
ATOM    922  C2  CHO   155      45.976 157.180  49.562  1.00  0.00           C
ATOM    923  ROH CHO   156     192.576 108.730  60.112  1.00  0.00            
ATOM    924  R1  CHO   156     193.626 107.230  58.012  1.00  0.00            
ATOM    925  R2  CHO   156     192.226 106.630  55.712  1.00  0.00            
ATOM    926  R3  CHO   156     194.376 107.730  54.462  1.00  0.00            
ATOM    927  R4  CHO   156     193.426 105.680  52.612  1.00  0.00            
ATOM    928  R5  CHO   156     195.426 105.880  53.412  1.00  0.00            
ATOM    929  C1  CHO   156     196.126 106.130  49.662  1.00  0.00           C
ATOM    930  C2  CHO   156     195.176 106.130  45.512  1.00  0.00           C
ATOM    931  ROH CHO   157     137.426 167.980  53.062  1.00  0.00            
ATOM    932  R1  CHO   157     134.826 167.280  52.162  1.00  0.00            
ATOM    933  R2  CHO   157     133.226 165.530  53.562  1.00  0.00            
ATOM    934  R3  CHO   157     131.426 167.580  53.512  1.00  0.00            
ATOM    935  R4  CHO   157     129.776 165.130  53.562  1.00  0.00            
ATOM    936  R5  CHO   157     129.676 166.780  52.112  1.00  0.00            
ATOM    937  C1  CHO   157     126.126 166.880  53.512  1.00  0.00           C
ATOM    938  C2  CHO   157     125.376 167.580  49.512  1.00  0.00           C
ATOM    939  ROH CHO   158      11.076 197.880  48.462  1.00  0.00            
ATOM    940  R1  CHO   158      11.526 198.430  45.762  1.00  0.00            
ATOM    941  R2  CHO   158      11.276 200.930  44.662  1.00  0.00            
ATOM    942  R3  CHO   158      13.776 200.480  43.762  1.00  0.00            
ATOM    943  R4  CHO   158      13.076 203.080  42.612  1.00  0.00            
ATOM    944  R5  CHO   158      13.826 201.330  41.512  1.00  0.00            
ATOM    945  C1  CHO   158      16.526 203.830  40.612  1.00  0.00           C
ATOM    946  C2  CHO   158      17.326 203.630  36.912  1.00  0.00           C
ATOM    947  ROH CHO   159     188.226  39.330  61.512  1.00  0.00            
ATOM    948  R1  CHO   159     185.876  37.880  62.012  1.00  0.00            
ATOM    949  R2  CHO   159     185.726  35.130  61.762  1.00  0.00            
ATOM    950  R3  CHO   159     184.776  35.280  64.312  1.00  0.00            
ATOM    951  R4  CHO   159     183.526  32.880  63.212  1.00  0.00            
ATOM    952  R5  CHO   159     182.476  34.580  64.162  1.00  0.00            
ATOM    953  C1  CHO   159     181.326  31.730  66.412  1.00  0.00           C
ATOM    954  C2  CHO   159     180.026  29.180  64.412  1.00  0.00           C
ATOM    955  ROH CHO   160     176.426  85.730  66.762  1.00  0.00            
ATOM    956  R1  CHO   160     177.526  88.330  67.012  1.00  0.00            
ATOM    957  R2  CHO   160     176.026  90.630  66.562  1.00  0.00            
ATOM    958  R3  CHO   160     176.876  91.280  69.062  1.00  0.00            
ATOM    959  R4  CHO   160     175.976  93.780  67.862  1.00  0.00            
ATOM    960  R5  CHO   160     177.926  93.430  68.762  1.00  0.00            
ATOM    961  C1  CHO   160     176.726  96.280  71.012  1.00  0.00           C
ATOM    962  C2  CHO   160     173.676  98.980  71.312  1.00  0.00           C
ATOM    963  ROH CHO   161     109.076 128.480  52.712  1.00  0.00            
ATOM    964  R1  CHO   161     109.376 125.780  52.012  1.00  0.00            
ATOM    965  R2  CHO   161     107.476 123.830  52.612  1.00  0.00            
ATOM    966  R3  CHO   161     107.626 123.330  49.912  1.00  0.00            
ATOM    967  R4  CHO   161     106.426 120.930  51.062  1.00  0.00            
ATOM    968  R5  CHO   161     108.176 121.030  49.762  1.00  0.00            
ATOM    969  C1  CHO   161     105.876 118.780  47.662  1.00  0.00           C
ATOM    970  C2  CHO   161     106.426 115.430  45.212  1.00  0.00           C
ATOM    971  ROH CHO   162      72.876 116.130  63.512  1.00  0.00            
ATOM    972  R1  CHO   162      72.276 116.080  60.762  1.00  0.00            
ATOM    973  R2  CHO   162      70.776 118.030  59.512  1.00  0.00            
ATOM    974  R3  CHO   162      72.926 118.230  57.862  1.00  0.00            
ATOM    975  R4  CHO   162      70.776 119.580  56.412  1.00  0.00            
ATOM    976  R5  CHO   162      72.026 117.930  55.662  1.00  0.00            
ATOM    977  C1  CHO   162      72.776 120.630  53.062  1.00  0.00           C
ATOM    978  C2  CHO   162      71.626 122.430  49.912  1.00  0.00           C
ATOM    979  ROH CHO   163      26.576 136.030  57.262  1.00  0.00            
ATOM    980  R1  CHO   163      23.976 135.030  56.862  1.00  0.00            
ATOM    981  R2  CHO   163      23.276 132.380  57.262  1.00  0.00            
ATOM    982  R3  CHO   163      21.426 133.480  58.962  1.00  0.00            
ATOM    983  R4  CHO   163      20.126 131.030  57.862  1.00  0.00            
ATOM    984  R5  CHO   163      19.326 133.080  57.862  1.00  0.00            
ATOM    985  C1  CHO   163      16.576 131.280  59.812  1.00  0.00           C
ATOM    986  C2  CHO   163      13.476 133.580  59.862  1.00  0.00           C
ATOM    987  ROH CHO   164      93.826  97.730  57.612  1.00  0.00            
ATOM    988  R1  CHO   164      94.326  97.980  54.812  1.00  0.00            
ATOM    989  R2  CHO   164      93.576  95.980  53.012  1.00  0.00            
ATOM    990  R3  CHO   164      92.326  98.080  51.762  1.00  0.00            
ATOM    991  R4  CHO   164      93.126  96.280  49.612  1.00  0.00            
ATOM    992  R5  CHO   164      93.576  98.380  49.762  1.00  0.00            
ATOM    993  C1  CHO   164      91.676  98.380  46.462  1.00  0.00           C
ATOM    994  C2  CHO   164      90.226  97.730  42.962  1.00  0.00           C
ATOM    995  ROH CHO   165     125.326  31.780  56.062  1.00  0.00            
ATOM    996  R1  CHO   165     125.126  31.730  58.912  1.00  0.00            
ATOM    997  R2  CHO   165     126.526  33.530  60.512  1.00  0.00            
ATOM    998  R3  CHO   165     124.076  34.030  61.512  1.00  0.00            
ATOM    999  R4  CHO   165     125.876  35.180  63.462  1.00  0.00            
ATOM   1000  R5  CHO   165     124.276  33.780  63.862  1.00  0.00            
ATOM   1001  C1  CHO   165     123.226  36.630  66.162  1.00  0.00           C
ATOM   1002  C2  CHO   165     122.376  35.080  69.112  1.00  0.00           C
ATOM   1003  ROH CHO   166     153.076 216.380  50.612  1.00  0.00            
ATOM   1004  R1  CHO   166     150.826 216.130  52.312  1.00  0.00            
ATOM   1005  R2  CHO   166     150.376 217.780  54.462  1.00  0.00            
ATOM   1006  R3  CHO   166     147.926 218.130  53.262  1.00  0.00            
ATOM   1007  R4  CHO   166     147.426 218.680  56.112  1.00  0.00            
ATOM   1008  R5  CHO   166     146.376 217.280  54.812  1.00  0.00            
ATOM   1009  C1  CHO   166     143.476 219.530  55.912  1.00  0.00           C
ATOM   1010  C2  CHO   166     142.126 222.180  58.162  1.00  0.00           C
ATOM   1011  ROH CHO   167     123.526  52.030  50.462  1.00  0.00            
ATOM   1012  R1  CHO   167     120.776  52.480  50.912  1.00  0.00            
ATOM   1013  R2  CHO   167     119.726  55.030  51.212  1.00  0.00            
ATOM   1014  R3  CHO   167     118.076  54.280  49.162  1.00  0.00            
ATOM   1015  R4  CHO   167     116.926  56.780  50.162  1.00  0.00            
ATOM   1016  R5  CHO   167     115.876  54.880  49.912  1.00  0.00            
ATOM   1017  C1  CHO   167     113.776  57.130  47.662  1.00  0.00           C
ATOM   1018  C2  CHO   167     112.826  59.930  45.712  1.00  0.00           C
ATOM   1019  ROH CHO   168     150.376   8.630  54.112  1.00  0.00            
ATOM   1020  R1  CHO   168     149.226   7.330  56.362  1.00  0.00            
ATOM   1021  R2  CHO   168     149.926   4.830  57.162  1.00  0.00            
ATOM   1022  R3  CHO   168     150.376   6.030  59.512  1.00  0.00            
ATOM   1023  R4  CHO   168     149.076   3.480  60.212  1.00  0.00            
ATOM   1024  R5  CHO   168     148.426   5.430  60.862  1.00  0.00            
ATOM   1025  C1  CHO   168     148.976   3.830  64.262  1.00  0.00           C
ATOM   1026  C2  CHO   168     148.576   0.430  65.912  1.00  0.00           C
ATOM   1027  ROH CHO   169     175.376 122.830  41.362  1.00  0.00            
ATOM   1028  R1  CHO   169     172.776 122.980  42.512  1.00  0.00            
ATOM   1029  R2  CHO   169     171.776 125.330  43.562  1.00  0.00            
ATOM   1030  R3  CHO   169     169.676 124.780  41.862  1.00  0.00            
ATOM   1031  R4  CHO   169     168.476 126.380  44.012  1.00  0.00            
ATOM   1032  R5  CHO   169     167.826 124.430  43.262  1.00  0.00            
ATOM   1033  C1  CHO   169     164.676 126.430  42.712  1.00  0.00           C
ATOM   1034  C2  CHO   169     162.026 128.630  43.862  1.00  0.00           C
ATOM   1035  ROH CHO   170      61.026 150.630  50.362  1.00  0.00            
ATOM   1036  R1  CHO   170      62.726 149.180  48.612  1.00  0.00            
ATOM   1037  R2  CHO   170      63.076 146.430  48.862  1.00  0.00            
ATOM   1038  R3  CHO   170      62.376 146.480  46.212  1.00  0.00            
ATOM   1039  R4  CHO   170      63.826 143.930  46.612  1.00  0.00            
ATOM   1040  R5  CHO   170      64.226 145.480  45.112  1.00  0.00            
ATOM   1041  C1  CHO   170      63.576 142.480  42.812  1.00  0.00           C
ATOM   1042  C2  CHO   170      63.426 142.930  38.462  1.00  0.00           C
ATOM   1043  ROH CHO   171      46.376 180.330  61.762  1.00  0.00            
ATOM   1044  R1  CHO   171      46.626 181.830  59.412  1.00  0.00            
ATOM   1045  R2  CHO   171      48.326 183.980  59.162  1.00  0.00            
ATOM   1046  R3  CHO   171      49.226 182.580  57.012  1.00  0.00            
ATOM   1047  R4  CHO   171      50.926 184.980  57.112  1.00  0.00            
ATOM   1048  R5  CHO   171      49.776 184.280  55.412  1.00  0.00            
ATOM   1049  C1  CHO   171      53.276 184.330  53.912  1.00  0.00           C
ATOM   1050  C2  CHO   171      55.526 185.880  54.362  1.00  0.00           C
ATOM   1051  ROH CHO   172       6.176  26.880  61.862  1.00  0.00            
ATOM   1052  R1  CHO   172       8.876  26.730  62.662  1.00  0.00            
ATOM   1053  R2  CHO   172      10.026  24.480  63.762  1.00  0.00            
ATOM   1054  R3  CHO   172      11.826  24.780  61.712  1.00  0.00            
ATOM   1055  R4  CHO   172      13.476  24.180  64.112  1.00  0.00            
ATOM   1056  R5  CHO   172      13.676  25.930  62.762  1.00  0.00            
ATOM   1057  C1  CHO   172      17.126  24.330  62.412  1.00  0.00           C
ATOM   1058  C2  CHO   172      19.576  27.680  63.462  1.00  0.00           C
ATOM   1059  ROH CHO   173      78.876 146.730  45.662  1.00  0.00            
ATOM   1060  R1  CHO   173      81.376 145.630  44.812  1.00  0.00            
ATOM   1061  R2  CHO   173      83.276 144.830  46.612  1.00  0.00            
ATOM   1062  R3  CHO   173      83.076 142.480  45.262  1.00  0.00            
ATOM   1063  R4  CHO   173      85.676 142.330  46.662  1.00  0.00            
ATOM   1064  R5  CHO   173      85.326 142.030  44.512  1.00  0.00            
ATOM   1065  C1  CHO   173      86.926 138.680  45.362  1.00  0.00           C
ATOM   1066  C2  CHO   173      89.376 135.180  47.012  1.00  0.00           C
ATOM   1067  ROH CHO   174     176.426 141.930  56.012  1.00  0.00            
ATOM   1068  R1  CHO   174     176.276 144.380  54.662  1.00  0.00            
ATOM   1069  R2  CHO   174     177.326 146.730  55.762  1.00  0.00            
ATOM   1070  R3  CHO   174     178.676 146.830  53.412  1.00  0.00            
ATOM   1071  R4  CHO   174     178.976 149.530  54.562  1.00  0.00            
ATOM   1072  R5  CHO   174     178.226 149.030  52.562  1.00  0.00            
ATOM   1073  C1  CHO   174     181.226 151.230  51.662  1.00  0.00           C
ATOM   1074  C2  CHO   174     183.576 155.180  49.912  1.00  0.00           C
ATOM   1075  ROH CHO   175     173.626 119.980  46.412  1.00  0.00            
ATOM   1076  R1  CHO   175     173.126 117.530  47.712  1.00  0.00            
ATOM   1077  R2  CHO   175     174.776 115.330  47.462  1.00  0.00            
ATOM   1078  R3  CHO   175     174.726 115.430  50.212  1.00  0.00            
ATOM   1079  R4  CHO   175     174.876 112.580  49.562  1.00  0.00            
ATOM   1080  R5  CHO   175     173.426 113.530  50.812  1.00  0.00            
ATOM   1081  C1  CHO   175     174.876 111.030  53.312  1.00  0.00           C
ATOM   1082  C2  CHO   175     176.376 107.130  54.062  1.00  0.00           C
ATOM   1083  ROH CHO   176      21.676  21.080  50.512  1.00  0.00            
ATOM   1084  R1  CHO   176      21.476  18.480  51.562  1.00  0.00            
ATOM   1085  R2  CHO   176      19.026  17.380  52.362  1.00  0.00            
ATOM   1086  R3  CHO   176      19.776  15.380  50.662  1.00  0.00            
ATOM   1087  R4  CHO   176      18.276  14.030  52.762  1.00  0.00            
ATOM   1088  R5  CHO   176      20.276  13.530  52.062  1.00  0.00            
ATOM   1089  C1  CHO   176      18.476  10.230  51.412  1.00  0.00           C
ATOM   1090  C2  CHO   176      18.976   6.630  51.462  1.00  0.00           C
ATOM   1091  ROH CHO   177      36.076 214.130  51.862  1.00  0.00            
ATOM   1092  R1  CHO   177      36.626 215.480  49.412  1.00  0.00            
ATOM   1093  R2  CHO   177      37.776 214.180  47.262  1.00  0.00            
ATOM   1094  R3  CHO   177      35.626 215.130  45.912  1.00  0.00            
ATOM   1095  R4  CHO   177      37.426 214.180  43.812  1.00  0.00            
ATOM   1096  R5  CHO   177      36.526 216.180  43.962  1.00  0.00            
ATOM   1097  C1  CHO   177      35.176 215.080  40.562  1.00  0.00           C
ATOM   1098  C2  CHO   177      37.226 214.580  37.162  1.00  0.00           C
ATOM   1099  ROH CHO   178     121.926 157.430  41.562  1.00  0.00            
ATOM   1100  R1  CHO   178     123.276 157.230  44.062  1.00  0.00            
ATOM   1101  R2  CHO   178     125.326 155.430  44.512  1.00  0.00            
ATOM   1102  R3  CHO   178     126.676 157.680  45.262  1.00  0.00            
ATOM   1103  R4  CHO   178     128.576 155.480  45.712  1.00  0.00            
ATOM   1104  R5  CHO   178     127.926 156.980  47.162  1.00  0.00            
ATOM   1105  C1  CHO   178     131.676 157.630  47.162  1.00  0.00           C
ATOM   1106  C2  CHO   178     135.776 156.830  46.212  1.00  0.00           C
ATOM   1107  ROH CHO   179      53.826 217.130  51.462  1.00  0.00            
ATOM   1108  R1  CHO   179      56.076 216.280  52.962  1.00  0.00            
ATOM   1109  R2  CHO   179      58.076 214.730  51.862  1.00  0.00            
ATOM   1110  R3  CHO   179      59.676 216.730  52.762  1.00  0.00            
ATOM   1111  R4  CHO   179      61.526 214.580  52.012  1.00  0.00            
ATOM   1112  R5  CHO   179      61.426 215.580  53.912  1.00  0.00            
ATOM   1113  C1  CHO   179      65.026 216.330  52.862  1.00  0.00           C
ATOM   1114  C2  CHO   179      67.626 215.980  54.512  1.00  0.00           C
ATOM   1115  ROH CHO   180     148.426  71.380  58.162  1.00  0.00            
ATOM   1116  R1  CHO   180     150.176  73.530  58.612  1.00  0.00            
ATOM   1117  R2  CHO   180     152.826  73.180  59.312  1.00  0.00            
ATOM   1118  R3  CHO   180     153.226  74.830  57.162  1.00  0.00            
ATOM   1119  R4  CHO   180     155.876  74.530  58.412  1.00  0.00            
ATOM   1120  R5  CHO   180     154.876  76.430  57.962  1.00  0.00            
ATOM   1121  C1  CHO   180     158.076  76.880  55.912  1.00  0.00           C
ATOM   1122  C2  CHO   180     161.976  77.030  57.162  1.00  0.00           C
ATOM   1123  ROH CHO   181     141.576 151.730  50.812  1.00  0.00            
ATOM   1124  R1  CHO   181     139.976 150.230  49.062  1.00  0.00            
ATOM   1125  R2  CHO   181     137.226 150.630  48.812  1.00  0.00            
ATOM   1126  R3  CHO   181     137.826 150.930  46.162  1.00  0.00            
ATOM   1127  R4  CHO   181     135.326 149.430  46.212  1.00  0.00            
ATOM   1128  R5  CHO   181     137.126 148.880  45.162  1.00  0.00            
ATOM   1129  C1  CHO   181     134.726 149.030  42.212  1.00  0.00           C
ATOM   1130  C2  CHO   181     132.076 147.330  39.712  1.00  0.00           C
ATOM   1131  ROH CHO   182      44.676 166.530  49.012  1.00  0.00            
ATOM   1132  R1  CHO   182      42.226 167.030  47.712  1.00  0.00            
ATOM   1133  R2  CHO   182      39.876 167.380  49.062  1.00  0.00            
ATOM   1134  R3  CHO   182      39.776 169.680  47.662  1.00  0.00            
ATOM   1135  R4  CHO   182      36.976 169.180  48.462  1.00  0.00            
ATOM   1136  R5  CHO   182      37.726 169.580  46.412  1.00  0.00            
ATOM   1137  C1  CHO   182      35.226 172.480  46.812  1.00  0.00           C
ATOM   1138  C2  CHO   182      31.976 173.980  47.762  1.00  0.00           C
ATOM   1139  ROH CHO   183      48.926 165.880  53.962  1.00  0.00            
ATOM   1140  R1  CHO   183      48.126 167.530  51.812  1.00  0.00            
ATOM   1141  R2  CHO   183      49.176 170.080  51.362  1.00  0.00            
ATOM   1142  R3  CHO   183      49.676 169.030  48.862  1.00  0.00            
ATOM   1143  R4  CHO   183      49.926 171.930  48.562  1.00  0.00            
ATOM   1144  R5  CHO   183      48.676 170.630  47.362  1.00  0.00            
ATOM   1145  C1  CHO   183      50.876 172.080  44.612  1.00  0.00           C
ATOM   1146  C2  CHO   183      49.576 174.730  44.262  1.00  0.00           C
ATOM   1147  ROH CHO   184     155.126  57.930  46.712  1.00  0.00            
ATOM   1148  R1  CHO   184     154.576  57.180  49.412  1.00  0.00            
ATOM   1149  R2  CHO   184     155.576  58.530  51.562  1.00  0.00            
ATOM   1150  R3  CHO   184     152.976  58.680  52.262  1.00  0.00            
ATOM   1151  R4  CHO   184     154.426  58.680  54.812  1.00  0.00            
ATOM   1152  R5  CHO   184     152.776  57.330  54.262  1.00  0.00            
ATOM   1153  C1  CHO   184     151.276  58.930  57.362  1.00  0.00           C
ATOM   1154  C2  CHO   184     149.676  60.380  59.562  1.00  0.00           C
ATOM   1155  ROH CHO   185     145.376 109.280  61.962  1.00  0.00            
ATOM   1156  R1  CHO   185     144.726 111.280  60.012  1.00  0.00            
ATOM   1157  R2  CHO   185     146.526 113.230  59.262  1.00  0.00            
ATOM   1158  R3  CHO   185     146.026 112.280  56.762  1.00  0.00            
ATOM   1159  R4  CHO   185     146.126 115.180  56.412  1.00  0.00            
ATOM   1160  R5  CHO   185     144.526 113.880  55.812  1.00  0.00            
ATOM   1161  C1  CHO   185     145.426 115.430  52.462  1.00  0.00           C
ATOM   1162  C2  CHO   185     143.826 115.830  50.012  1.00  0.00           C
ATOM   1163  ROH CHO   186      50.176  47.180  45.812  1.00  0.00            
ATOM   1164  R1  CHO   186      48.376  48.630  47.412  1.00  0.00            
ATOM   1165  R2  CHO   186      47.476  47.730  49.862  1.00  0.00            
ATOM   1166  R3  CHO   186      48.426  50.080  50.762  1.00  0.00            
ATOM   1167  R4  CHO   186      47.126  48.830  53.112  1.00  0.00            
ATOM   1168  R5  CHO   186      46.776  50.830  52.312  1.00  0.00            
ATOM   1169  C1  CHO   186      47.876  51.730  55.862  1.00  0.00           C
ATOM   1170  C2  CHO   186      49.276  51.430  59.562  1.00  0.00           C
ATOM   1171  ROH CHO   187     190.076 188.080  53.612  1.00  0.00            
ATOM   1172  R1  CHO   187     189.276 186.730  51.262  1.00  0.00            
ATOM   1173  R2  CHO   187     190.526 187.080  48.862  1.00  0.00            
ATOM   1174  R3  CHO   187     190.726 184.380  48.912  1.00  0.00            
ATOM   1175  R4  CHO   187     191.626 185.080  46.212  1.00  0.00            
ATOM   1176  R5  CHO   187     190.076 183.680  46.762  1.00  0.00            
ATOM   1177  C1  CHO   187     192.476 181.380  44.812  1.00  0.00           C
ATOM   1178  C2  CHO   187     192.726 179.330  42.812  1.00  0.00           C
ATOM   1179  ROH CHO   188      96.826 182.830  54.162  1.00  0.00            
ATOM   1180  R1  CHO   188      94.026 182.480  53.962  1.00  0.00            
ATOM   1181  R2  CHO   188      92.576 183.580  51.912  1.00  0.00            
ATOM   1182  R3  CHO   188      91.776 180.980  51.512  1.00  0.00            
ATOM   1183  R4  CHO   188      89.326 182.580  51.212  1.00  0.00            
ATOM   1184  R5  CHO   188      89.626 180.880  52.562  1.00  0.00            
ATOM   1185  C1  CHO   188      86.676 179.580  50.512  1.00  0.00           C
ATOM   1186  C2  CHO   188      84.426 176.630  50.712  1.00  0.00           C
ATOM   1187  ROH CHO   189     126.426  18.330  48.312  1.00  0.00            
ATOM   1188  R1  CHO   189     126.626  19.630  50.812  1.00  0.00            
ATOM   1189  R2  CHO   189     128.876  21.030  51.562  1.00  0.00            
ATOM   1190  R3  CHO   189     127.076  23.130  51.962  1.00  0.00            
ATOM   1191  R4  CHO   189     129.126  23.580  53.962  1.00  0.00            
ATOM   1192  R5  CHO   189     126.976  23.380  54.312  1.00  0.00            
ATOM   1193  C1  CHO   189     127.576  26.880  55.712  1.00  0.00           C
ATOM   1194  C2  CHO   189     127.676  27.330  58.962  1.00  0.00           C
ATOM   1195  ROH CHO   190     118.726  97.930  54.312  1.00  0.00            
ATOM   1196  R1  CHO   190     116.176  98.580  53.312  1.00  0.00            
ATOM   1197  R2  CHO   190     115.726  99.130  50.662  1.00  0.00            
ATOM   1198  R3  CHO   190     113.826  97.230  50.912  1.00  0.00            
ATOM   1199  R4  CHO   190     112.926  98.830  48.662  1.00  0.00            
ATOM   1200  R5  CHO   190     111.776  98.330  50.412  1.00  0.00            
ATOM   1201  C1  CHO   190     109.526  96.830  47.762  1.00  0.00           C
ATOM   1202  C2  CHO   190     106.126  96.130  47.412  1.00  0.00           C
ATOM   1203  ROH CHO   191      15.826  23.330  57.812  1.00  0.00            
ATOM   1204  R1  CHO   191      13.926  25.430  57.862  1.00  0.00            
ATOM   1205  R2  CHO   191      12.376  26.080  55.712  1.00  0.00            
ATOM   1206  R3  CHO   191      10.326  25.730  57.412  1.00  0.00            
ATOM   1207  R4  CHO   191       9.126  27.230  55.212  1.00  0.00            
ATOM   1208  R5  CHO   191       9.076  27.780  57.312  1.00  0.00            
ATOM   1209  C1  CHO   191       5.326  27.580  56.562  1.00  0.00           C
ATOM   1210  C2  CHO   191       4.626  29.580  53.462  1.00  0.00           C
ATOM   1211  ROH CHO   192     131.876 187.730  46.112  1.00  0.00            
ATOM   1212  R1  CHO   192     130.726 189.330  48.112  1.00  0.00            
ATOM   1213  R2  CHO   192     130.476 188.480  50.762  1.00  0.00            
ATOM   1214  R3  CHO   192     131.776 190.780  51.312  1.00  0.00            
ATOM   1215  R4  CHO   192     130.626 189.980  53.862  1.00  0.00            
ATOM   1216  R5  CHO   192     130.376 191.880  52.862  1.00  0.00            
ATOM   1217  C1  CHO   192     131.926 193.030  56.162  1.00  0.00           C
ATOM   1218  C2  CHO   192     133.726 192.030  59.562  1.00  0.00           C
ATOM   1219  ROH CHO   193     207.876  31.680  65.162  1.00  0.00            
ATOM   1220  R1  CHO   193     206.576  33.680  63.612  1.00  0.00            
ATOM   1221  R2  CHO   193     207.176  34.130  60.962  1.00  0.00            
ATOM   1222  R3  CHO   193     204.476  33.730  60.612  1.00  0.00            
ATOM   1223  R4  CHO   193     205.326  35.330  58.312  1.00  0.00            
ATOM   1224  R5  CHO   193     203.676  35.830  59.712  1.00  0.00            
ATOM   1225  C1  CHO   193     201.726  35.730  56.462  1.00  0.00           C
ATOM   1226  C2  CHO   193     199.576  39.180  57.712  1.00  0.00           C
ATOM   1227  ROH CHO   194      37.276 208.930  53.162  1.00  0.00            
ATOM   1228  R1  CHO   194      35.626 208.430  50.912  1.00  0.00            
ATOM   1229  R2  CHO   194      35.176 210.380  48.962  1.00  0.00            
ATOM   1230  R3  CHO   194      36.026 208.380  47.312  1.00  0.00            
ATOM   1231  R4  CHO   194      34.576 210.280  45.562  1.00  0.00            
ATOM   1232  R5  CHO   194      34.226 208.130  45.712  1.00  0.00            
ATOM   1233  C1  CHO   194      35.076 208.380  42.012  1.00  0.00           C
ATOM   1234  C2  CHO   194      32.426 211.330  40.962  1.00  0.00           C
ATOM   1235  ROH CHO   195     195.426 185.430  50.562  1.00  0.00            
ATOM   1236  R1  CHO   195     194.826 182.930  49.362  1.00  0.00            
ATOM   1237  R2  CHO   195     194.676 180.580  50.812  1.00  0.00            
ATOM   1238  R3  CHO   195     192.226 180.430  49.612  1.00  0.00            
ATOM   1239  R4  CHO   195     192.976 177.630  50.212  1.00  0.00            
ATOM   1240  R5  CHO   195     192.376 178.430  48.262  1.00  0.00            
ATOM   1241  C1  CHO   195     189.676 175.780  48.762  1.00  0.00           C
ATOM   1242  C2  CHO   195     187.176 173.180  47.462  1.00  0.00           C
ATOM   1243  ROH CHO   196     124.226 222.430  50.862  1.00  0.00            
ATOM   1244  R1  CHO   196     124.176 219.580  50.712  1.00  0.00            
ATOM   1245  R2  CHO   196     124.176 217.980  52.962  1.00  0.00            
ATOM   1246  R3  CHO   196     121.926 216.930  51.862  1.00  0.00            
ATOM   1247  R4  CHO   196     122.826 214.880  53.762  1.00  0.00            
ATOM   1248  R5  CHO   196     122.426 214.580  51.662  1.00  0.00            
ATOM   1249  C1  CHO   196     119.926 212.130  53.162  1.00  0.00           C
ATOM   1250  C2  CHO   196     119.726 209.630  55.712  1.00  0.00           C
ATOM   1251  ROH CHO   197      56.176 101.280  48.612  1.00  0.00            
ATOM   1252  R1  CHO   197      54.226 103.330  48.812  1.00  0.00            
ATOM   1253  R2  CHO   197      52.276 103.380  50.712  1.00  0.00            
ATOM   1254  R3  CHO   197      53.276 105.880  51.262  1.00  0.00            
ATOM   1255  R4  CHO   197      50.576 105.930  52.412  1.00  0.00            
ATOM   1256  R5  CHO   197      51.376 107.330  50.962  1.00  0.00            
ATOM   1257  C1  CHO   197      50.526 109.680  53.862  1.00  0.00           C
ATOM   1258  C2  CHO   197      52.326 113.780  55.062  1.00  0.00           C
ATOM   1259  ROH CHO   198     187.376 118.430  57.762  1.00  0.00            
ATOM   1260  R1  CHO   198     190.026 119.330  57.362  1.00  0.00            
ATOM   1261  R2  CHO   198     191.776 118.230  55.562  1.00  0.00            
ATOM   1262  R3  CHO   198     191.976 120.780  54.662  1.00  0.00            
ATOM   1263  R4  CHO   198     194.176 119.330  53.362  1.00  0.00            
ATOM   1264  R5  CHO   198     194.376 121.180  54.562  1.00  0.00            
ATOM   1265  C1  CHO   198     195.826 122.430  51.262  1.00  0.00           C
ATOM   1266  C2  CHO   198     196.226 124.530  47.412  1.00  0.00           C
ATOM   1267  ROH CHO   199     105.776  -5.820  48.662  1.00  0.00            
ATOM   1268  R1  CHO   199     106.976  -3.220  48.712  1.00  0.00            
ATOM   1269  R2  CHO   199     105.726  -1.020  47.512  1.00  0.00            
ATOM   1270  R3  CHO   199     106.076   0.080  50.012  1.00  0.00            
ATOM   1271  R4  CHO   199     105.926   2.330  48.162  1.00  0.00            
ATOM   1272  R5  CHO   199     107.526   1.930  49.612  1.00  0.00            
ATOM   1273  C1  CHO   199     106.376   5.380  50.862  1.00  0.00           C
ATOM   1274  C2  CHO   199     106.876   8.480  49.862  1.00  0.00           C
ATOM   1275  ROH CHO   200     100.976 144.030  48.212  1.00  0.00            
ATOM   1276  R1  CHO   200      99.926 146.130  49.862  1.00  0.00            
ATOM   1277  R2  CHO   200     101.326 147.230  51.962  1.00  0.00            
ATOM   1278  R3  CHO   200     100.826 149.530  50.662  1.00  0.00            
ATOM   1279  R4  CHO   200     101.826 150.380  53.312  1.00  0.00            
ATOM   1280  R5  CHO   200      99.976 150.980  52.362  1.00  0.00            
ATOM   1281  C1  CHO   200     101.626 154.380  52.862  1.00  0.00           C
ATOM   1282  C2  CHO   200     104.576 156.230  53.312  1.00  0.00           C
ATOM   1283  ROH CHO   201      27.526 212.830  55.562  1.00  0.00            
ATOM   1284  R1  CHO   201      28.176 210.730  53.762  1.00  0.00            
ATOM   1285  R2  CHO   201      26.826 208.330  53.762  1.00  0.00            
ATOM   1286  R3  CHO   201      26.426 208.930  51.112  1.00  0.00            
ATOM   1287  R4  CHO   201      25.076 206.330  51.512  1.00  0.00            
ATOM   1288  R5  CHO   201      26.576 206.780  50.012  1.00  0.00            
ATOM   1289  C1  CHO   201      23.676 205.780  47.762  1.00  0.00           C
ATOM   1290  C2  CHO   201      21.526 204.180  47.712  1.00  0.00           C
ATOM   1291  ROH CHO   202     143.376 189.530  38.512  1.00  0.00            
ATOM   1292  R1  CHO   202     143.076 188.930  41.212  1.00  0.00            
ATOM   1293  R2  CHO   202     140.726 187.980  42.312  1.00  0.00            
ATOM   1294  R3  CHO   202     142.326 185.930  43.162  1.00  0.00            
ATOM   1295  R4  CHO   202     140.626 186.580  45.462  1.00  0.00            
ATOM   1296  R5  CHO   202     142.776 186.480  45.462  1.00  0.00            
ATOM   1297  C1  CHO   202     142.026 183.830  48.112  1.00  0.00           C
ATOM   1298  C2  CHO   202     144.626 184.180  50.412  1.00  0.00           C
ATOM   1299  ROH CHO   203      69.076 192.230  48.262  1.00  0.00            
ATOM   1300  R1  CHO   203      67.876 189.680  48.662  1.00  0.00            
ATOM   1301  R2  CHO   203      67.826 187.730  46.662  1.00  0.00            
ATOM   1302  R3  CHO   203      69.026 186.230  48.562  1.00  0.00            
ATOM   1303  R4  CHO   203      67.776 184.280  46.762  1.00  0.00            
ATOM   1304  R5  CHO   203      67.476 184.380  48.912  1.00  0.00            
ATOM   1305  C1  CHO   203      68.826 180.830  48.612  1.00  0.00           C
ATOM   1306  C2  CHO   203      67.026 177.880  49.362  1.00  0.00           C
ATOM   1307  ROH CHO   204      47.176 120.030  58.612  1.00  0.00            
ATOM   1308  R1  CHO   204      45.676 119.480  56.262  1.00  0.00            
ATOM   1309  R2  CHO   204      46.076 120.880  53.912  1.00  0.00            
ATOM   1310  R3  CHO   204      46.426 118.380  52.912  1.00  0.00            
ATOM   1311  R4  CHO   204      45.826 120.030  50.562  1.00  0.00            
ATOM   1312  R5  CHO   204      44.776 118.230  51.162  1.00  0.00            
ATOM   1313  C1  CHO   204      45.976 117.230  47.662  1.00  0.00           C
ATOM   1314  C2  CHO   204      43.826 118.780  45.662  1.00  0.00           C
ATOM   1315  ROH CHO   205     141.576  13.730  57.862  1.00  0.00            
ATOM   1316  R1  CHO   205     144.126  14.930  57.762  1.00  0.00            
ATOM   1317  R2  CHO   205     144.676  17.480  58.662  1.00  0.00            
ATOM   1318  R3  CHO   205     146.526  16.230  60.162  1.00  0.00            
ATOM   1319  R4  CHO   205     147.676  18.880  59.562  1.00  0.00            
ATOM   1320  R5  CHO   205     148.626  16.980  59.212  1.00  0.00            
ATOM   1321  C1  CHO   205     151.176  18.580  61.562  1.00  0.00           C
ATOM   1322  C2  CHO   205     154.876  21.330  62.262  1.00  0.00           C
ATOM   1323  ROH CHO   206      83.276  85.630  53.712  1.00  0.00            
ATOM   1324  R1  CHO   206      81.076  86.330  52.062  1.00  0.00            
ATOM   1325  R2  CHO   206      79.526  88.530  52.562  1.00  0.00            
ATOM   1326  R3  CHO   206      80.176  89.180  49.962  1.00  0.00            
ATOM   1327  R4  CHO   206      78.226  91.230  50.762  1.00  0.00            
ATOM   1328  R5  CHO   206      78.126  89.930  49.012  1.00  0.00            
ATOM   1329  C1  CHO   206      78.126  93.330  47.312  1.00  0.00           C
ATOM   1330  C2  CHO   206      76.326  96.130  47.562  1.00  0.00           C
ATOM   1331  ROH CHO   207      15.326 213.130  64.412  1.00  0.00            
ATOM   1332  R1  CHO   207      13.026 214.330  63.312  1.00  0.00            
ATOM   1333  R2  CHO   207      12.976 215.480  60.812  1.00  0.00            
ATOM   1334  R3  CHO   207      10.876 213.780  60.412  1.00  0.00            
ATOM   1335  R4  CHO   207      10.626 215.730  58.262  1.00  0.00            
ATOM   1336  R5  CHO   207       9.076 215.180  59.712  1.00  0.00            
ATOM   1337  C1  CHO   207       7.326 214.280  56.412  1.00  0.00           C
ATOM   1338  C2  CHO   207       5.976 214.830  52.962  1.00  0.00           C
ATOM   1339  ROH CHO   208      24.926 104.880  52.612  1.00  0.00            
ATOM   1340  R1  CHO   208      24.726 106.430  54.962  1.00  0.00            
ATOM   1341  R2  CHO   208      23.276 108.830  55.062  1.00  0.00            
ATOM   1342  R3  CHO   208      22.026 107.630  57.112  1.00  0.00            
ATOM   1343  R4  CHO   208      20.976 110.380  57.112  1.00  0.00            
ATOM   1344  R5  CHO   208      21.926 109.280  58.812  1.00  0.00            
ATOM   1345  C1  CHO   208      18.476 110.130  60.262  1.00  0.00           C
ATOM   1346  C2  CHO   208      19.326 113.130  62.612  1.00  0.00           C
ATOM   1347  ROH CHO   209      27.876 124.730  58.362  1.00  0.00            
ATOM   1348  R1  CHO   209      28.626 123.930  55.712  1.00  0.00            
ATOM   1349  R2  CHO   209      26.726 123.430  53.762  1.00  0.00            
ATOM   1350  R3  CHO   209      28.226 125.230  52.362  1.00  0.00            
ATOM   1351  R4  CHO   209      26.226 124.330  50.462  1.00  0.00            
ATOM   1352  R5  CHO   209      28.376 124.330  50.162  1.00  0.00            
ATOM   1353  C1  CHO   209      27.326 126.530  47.212  1.00  0.00           C
ATOM   1354  C2  CHO   209      29.376 124.380  44.212  1.00  0.00           C
ATOM   1355  ROH CHO   210     170.176 116.680  52.612  1.00  0.00            
ATOM   1356  R1  CHO   210     171.326 119.030  51.562  1.00  0.00            
ATOM   1357  R2  CHO   210     172.776 120.780  53.112  1.00  0.00            
ATOM   1358  R3  CHO   210     174.676 120.380  51.212  1.00  0.00            
ATOM   1359  R4  CHO   210     175.576 122.780  52.612  1.00  0.00            
ATOM   1360  R5  CHO   210     175.276 122.580  50.462  1.00  0.00            
ATOM   1361  C1  CHO   210     178.976 123.530  50.512  1.00  0.00           C
ATOM   1362  C2  CHO   210     182.676 124.180  51.312  1.00  0.00           C
ATOM   1363  ROH CHO   211      76.976  67.480  46.712  1.00  0.00            
ATOM   1364  R1  CHO   211      74.826  69.280  47.212  1.00  0.00            
ATOM   1365  R2  CHO   211      73.426  69.280  49.562  1.00  0.00            
ATOM   1366  R3  CHO   211      74.076  71.930  49.562  1.00  0.00            
ATOM   1367  R4  CHO   211      71.376  71.830  50.662  1.00  0.00            
ATOM   1368  R5  CHO   211      72.076  73.030  48.962  1.00  0.00            
ATOM   1369  C1  CHO   211      70.776  75.830  51.262  1.00  0.00           C
ATOM   1370  C2  CHO   211      68.526  79.780  52.212  1.00  0.00           C
ATOM   1371  ROH CHO   212      40.176 136.080  41.412  1.00  0.00            
ATOM   1372  R1  CHO   212      42.376 136.280  43.162  1.00  0.00            
ATOM   1373  R2  CHO   212      43.026 138.630  44.512  1.00  0.00            
ATOM   1374  R3  CHO   212      42.926 136.980  46.662  1.00  0.00            
ATOM   1375  R4  CHO   212      44.276 139.430  47.612  1.00  0.00            
ATOM   1376  R5  CHO   212      45.026 137.380  47.812  1.00  0.00            
ATOM   1377  C1  CHO   212      44.926 138.380  51.462  1.00  0.00           C
ATOM   1378  C2  CHO   212      47.176 141.330  52.962  1.00  0.00           C
ATOM   1379  ROH CHO   213     138.226   1.330  48.112  1.00  0.00            
ATOM   1380  R1  CHO   213     138.576   4.130  48.012  1.00  0.00            
ATOM   1381  R2  CHO   213     139.326   5.630  50.212  1.00  0.00            
ATOM   1382  R3  CHO   213     141.326   6.480  48.612  1.00  0.00            
ATOM   1383  R4  CHO   213     141.176   8.480  50.762  1.00  0.00            
ATOM   1384  R5  CHO   213     141.126   8.880  48.612  1.00  0.00            
ATOM   1385  C1  CHO   213     144.176  10.930  49.512  1.00  0.00           C
ATOM   1386  C2  CHO   213     142.526  14.330  52.212  1.00  0.00           C
ATOM   1387  ROH CHO   214     225.376  97.530  65.262  1.00  0.00            
ATOM   1388  R1  CHO   214     223.926  96.530  63.012  1.00  0.00            
ATOM   1389  R2  CHO   214     224.876  94.480  61.462  1.00  0.00            
ATOM   1390  R3  CHO   214     222.476  93.380  62.012  1.00  0.00            
ATOM   1391  R4  CHO   214     223.226  92.280  59.362  1.00  0.00            
ATOM   1392  R5  CHO   214     221.326  93.330  59.912  1.00  0.00            
ATOM   1393  C1  CHO   214     219.976  89.980  58.712  1.00  0.00           C
ATOM   1394  C2  CHO   214     217.226  90.830  55.012  1.00  0.00           C
ATOM   1395  ROH CHO   215     187.326 220.080  57.612  1.00  0.00            
ATOM   1396  R1  CHO   215     187.276 220.630  54.812  1.00  0.00            
ATOM   1397  R2  CHO   215     189.526 221.580  53.462  1.00  0.00            
ATOM   1398  R3  CHO   215     189.076 219.430  51.912  1.00  0.00            
ATOM   1399  R4  CHO   215     190.576 221.280  50.212  1.00  0.00            
ATOM   1400  R5  CHO   215     188.676 220.330  49.712  1.00  0.00            
ATOM   1401  C1  CHO   215     190.776 219.080  46.812  1.00  0.00           C
ATOM   1402  C2  CHO   215     191.776 222.230  44.762  1.00  0.00           C
ATOM   1403  ROH CHO   216      73.376   8.530  53.962  1.00  0.00            
ATOM   1404  R1  CHO   216      76.176   9.030  53.612  1.00  0.00            
ATOM   1405  R2  CHO   216      77.976   7.080  52.862  1.00  0.00            
ATOM   1406  R3  CHO   216      78.576   8.880  50.912  1.00  0.00            
ATOM   1407  R4  CHO   216      81.026   7.280  51.262  1.00  0.00            
ATOM   1408  R5  CHO   216      80.876   9.430  51.362  1.00  0.00            
ATOM   1409  C1  CHO   216      83.376   9.030  48.512  1.00  0.00           C
ATOM   1410  C2  CHO   216      87.076   7.430  49.012  1.00  0.00           C
ATOM   1411  ROH CHO   217      67.476  13.680  49.612  1.00  0.00            
ATOM   1412  R1  CHO   217      67.176  15.930  47.862  1.00  0.00            
ATOM   1413  R2  CHO   217      65.926  15.780  45.462  1.00  0.00            
ATOM   1414  R3  CHO   217      64.426  17.830  46.462  1.00  0.00            
ATOM   1415  R4  CHO   217      63.476  17.480  43.712  1.00  0.00            
ATOM   1416  R5  CHO   217      64.226  19.330  44.612  1.00  0.00            
ATOM   1417  C1  CHO   217      60.676  20.430  43.612  1.00  0.00           C
ATOM   1418  C2  CHO   217      61.526  24.280  42.812  1.00  0.00           C
ATOM   1419  ROH CHO   218      73.876  25.880  51.212  1.00  0.00            
ATOM   1420  R1  CHO   218      73.426  23.930  49.212  1.00  0.00            
ATOM   1421  R2  CHO   218      74.076  24.330  46.562  1.00  0.00            
ATOM   1422  R3  CHO   218      75.426  21.930  46.912  1.00  0.00            
ATOM   1423  R4  CHO   218      74.976  22.130  44.012  1.00  0.00            
ATOM   1424  R5  CHO   218      74.426  20.430  45.312  1.00  0.00            
ATOM   1425  C1  CHO   218      76.726  18.680  42.812  1.00  0.00           C
ATOM   1426  C2  CHO   218      76.876  17.030  39.412  1.00  0.00           C
ATOM   1427  ROH CHO   219     223.826 119.280  55.412  1.00  0.00            
ATOM   1428  R1  CHO   219     223.226 120.780  57.762  1.00  0.00            
ATOM   1429  R2  CHO   219     220.726 121.880  58.212  1.00  0.00            
ATOM   1430  R3  CHO   219     220.926 120.480  60.562  1.00  0.00            
ATOM   1431  R4  CHO   219     218.976 122.580  61.112  1.00  0.00            
ATOM   1432  R5  CHO   219     220.726 122.130  62.262  1.00  0.00            
ATOM   1433  C1  CHO   219     218.076 121.680  64.962  1.00  0.00           C
ATOM   1434  C2  CHO   219     218.276 121.630  68.762  1.00  0.00           C
ATOM   1435  ROH CHO   220      68.826  48.830  62.712  1.00  0.00            
ATOM   1436  R1  CHO   220      66.826  48.030  60.862  1.00  0.00            
ATOM   1437  R2  CHO   220      67.026  48.530  58.162  1.00  0.00            
ATOM   1438  R3  CHO   220      66.676  45.880  57.912  1.00  0.00            
ATOM   1439  R4  CHO   220      66.076  46.930  55.212  1.00  0.00            
ATOM   1440  R5  CHO   220      64.776  45.630  56.412  1.00  0.00            
ATOM   1441  C1  CHO   220      65.226  43.480  53.312  1.00  0.00           C
ATOM   1442  C2  CHO   220      67.176  44.480  50.412  1.00  0.00           C
ATOM   1443  ROH CHO   221      91.726  45.230  49.162  1.00  0.00            
ATOM   1444  R1  CHO   221      89.326  45.880  50.562  1.00  0.00            
ATOM   1445  R2  CHO   221      87.676  43.930  51.612  1.00  0.00            
ATOM   1446  R3  CHO   221      87.976  45.380  53.912  1.00  0.00            
ATOM   1447  R4  CHO   221      86.026  43.280  54.612  1.00  0.00            
ATOM   1448  R5  CHO   221      85.776  45.430  54.862  1.00  0.00            
ATOM   1449  C1  CHO   221      85.426  44.280  58.512  1.00  0.00           C
ATOM   1450  C2  CHO   221      84.876  43.330  62.062  1.00  0.00           C
ATOM   1451  ROH CHO   222      65.676  83.930  54.162  1.00  0.00            
ATOM   1452  R1  CHO   222      63.526  83.630  52.312  1.00  0.00            
ATOM   1453  R2  CHO   222      60.876  83.830  53.112  1.00  0.00            
ATOM   1454  R3  CHO   222      60.776  85.730  51.212  1.00  0.00            
ATOM   1455  R4  CHO   222      58.476  83.980  50.662  1.00  0.00            
ATOM   1456  R5  CHO   222      60.026  84.530  49.262  1.00  0.00            
ATOM   1457  C1  CHO   222      56.926  85.880  47.412  1.00  0.00           C
ATOM   1458  C2  CHO   222      53.926  85.030  45.312  1.00  0.00           C
ATOM   1459  ROH CHO   223      52.426  68.980  60.712  1.00  0.00            
ATOM   1460  R1  CHO   223      53.526  71.580  60.512  1.00  0.00            
ATOM   1461  R2  CHO   223      55.976  72.030  59.262  1.00  0.00            
ATOM   1462  R3  CHO   223      54.476  73.830  57.862  1.00  0.00            
ATOM   1463  R4  CHO   223      57.276  74.530  57.212  1.00  0.00            
ATOM   1464  R5  CHO   223      55.726  75.880  57.962  1.00  0.00            
ATOM   1465  C1  CHO   223      56.626  77.630  54.712  1.00  0.00           C
ATOM   1466  C2  CHO   223      57.126  81.230  54.912  1.00  0.00           C
ATOM   1467  ROH CHO   224     159.126 159.830  59.362  1.00  0.00            
ATOM   1468  R1  CHO   224     157.226 159.530  57.262  1.00  0.00            
ATOM   1469  R2  CHO   224     154.576 160.280  57.562  1.00  0.00            
ATOM   1470  R3  CHO   224     155.026 161.730  55.362  1.00  0.00            
ATOM   1471  R4  CHO   224     152.176 162.030  55.812  1.00  0.00            
ATOM   1472  R5  CHO   224     153.126 161.380  53.962  1.00  0.00            
ATOM   1473  C1  CHO   224     151.226 164.430  52.662  1.00  0.00           C
ATOM   1474  C2  CHO   224     148.426 163.930  49.212  1.00  0.00           C
ATOM   1475  ROH CHO   225     157.876  29.330  59.212  1.00  0.00            
ATOM   1476  R1  CHO   225     157.826  29.030  56.412  1.00  0.00            
ATOM   1477  R2  CHO   225     159.326  30.680  54.712  1.00  0.00            
ATOM   1478  R3  CHO   225     160.276  28.280  53.762  1.00  0.00            
ATOM   1479  R4  CHO   225     160.526  30.130  51.512  1.00  0.00            
ATOM   1480  R5  CHO   225     159.526  28.230  51.512  1.00  0.00            
ATOM   1481  C1  CHO   225     162.126  27.630  48.812  1.00  0.00           C
ATOM   1482  C2  CHO   225     162.126  26.830  45.062  1.00  0.00           C
ATOM   1483  ROH CHO   226      29.126 185.080  55.612  1.00  0.00            
ATOM   1484  R1  CHO   226      29.226 186.780  53.362  1.00  0.00            
ATOM   1485  R2  CHO   226      28.426 189.430  53.412  1.00  0.00            
ATOM   1486  R3  CHO   226      30.876 189.880  52.412  1.00  0.00            
ATOM   1487  R4  CHO   226      29.426 192.380  51.912  1.00  0.00            
ATOM   1488  R5  CHO   226      30.526 191.180  50.462  1.00  0.00            
ATOM   1489  C1  CHO   226      32.376 194.480  50.112  1.00  0.00           C
ATOM   1490  C2  CHO   226      32.726 199.180  51.762  1.00  0.00           C
ATOM   1491  ROH CHO   227     204.526  49.780  66.712  1.00  0.00            
ATOM   1492  R1  CHO   227     205.176  48.280  64.412  1.00  0.00            
ATOM   1493  R2  CHO   227     203.326  47.530  62.562  1.00  0.00            
ATOM   1494  R3  CHO   227     205.026  48.730  60.812  1.00  0.00            
ATOM   1495  R4  CHO   227     203.526  46.830  59.162  1.00  0.00            
ATOM   1496  R5  CHO   227     205.676  46.980  59.312  1.00  0.00            
ATOM   1497  C1  CHO   227     205.226  47.530  55.562  1.00  0.00           C
ATOM   1498  C2  CHO   227     205.026  46.480  52.662  1.00  0.00           C
ATOM   1499  ROH CHO   228      77.976  24.030  58.912  1.00  0.00            
ATOM   1500  R1  CHO   228      78.976  22.880  56.562  1.00  0.00            
ATOM   1501  R2  CHO   228      77.576  22.880  54.162  1.00  0.00            
ATOM   1502  R3  CHO   228      79.876  23.980  53.212  1.00  0.00            
ATOM   1503  R4  CHO   228      78.426  23.130  50.812  1.00  0.00            
ATOM   1504  R5  CHO   228      80.476  22.580  51.312  1.00  0.00            
ATOM   1505  C1  CHO   228      81.026  24.330  47.962  1.00  0.00           C
ATOM   1506  C2  CHO   228      79.676  24.180  44.012  1.00  0.00           C
ATOM   1507  ROH CHO   229     156.676 175.930  57.062  1.00  0.00            
ATOM   1508  R1  CHO   229     158.976 174.930  55.812  1.00  0.00            
ATOM   1509  R2  CHO   229     159.076 174.230  53.112  1.00  0.00            
ATOM   1510  R3  CHO   229     161.176 175.980  53.062  1.00  0.00            
ATOM   1511  R4  CHO   229     161.226 174.630  50.462  1.00  0.00            
ATOM   1512  R5  CHO   229     162.876 174.780  51.862  1.00  0.00            
ATOM   1513  C1  CHO   229     164.426 176.480  48.812  1.00  0.00           C
ATOM   1514  C2  CHO   229     164.326 179.280  45.812  1.00  0.00           C
ATOM   1515  ROH CHO   230      29.176 119.030  51.362  1.00  0.00            
ATOM   1516  R1  CHO   230      28.526 116.680  49.912  1.00  0.00            
ATOM   1517  R2  CHO   230      27.126 114.580  51.062  1.00  0.00            
ATOM   1518  R3  CHO   230      25.526 114.930  48.962  1.00  0.00            
ATOM   1519  R4  CHO   230      24.576 112.430  50.162  1.00  0.00            
ATOM   1520  R5  CHO   230      25.176 112.730  48.112  1.00  0.00            
ATOM   1521  C1  CHO   230      21.576 111.480  47.662  1.00  0.00           C
ATOM   1522  C2  CHO   230      19.676 109.080  45.912  1.00  0.00           C
ATOM   1523  ROH CHO   231     120.176 118.230  39.512  1.00  0.00            
ATOM   1524  R1  CHO   231     120.626 116.180  41.362  1.00  0.00            
ATOM   1525  R2  CHO   231     121.176 116.630  44.062  1.00  0.00            
ATOM   1526  R3  CHO   231     119.076 114.980  44.462  1.00  0.00            
ATOM   1527  R4  CHO   231     120.276 115.280  47.112  1.00  0.00            
ATOM   1528  R5  CHO   231     119.826 113.430  46.062  1.00  0.00            
ATOM   1529  C1  CHO   231     117.726 112.930  49.262  1.00  0.00           C
ATOM   1530  C2  CHO   231     114.126 110.730  49.712  1.00  0.00           C
ATOM   1531  ROH CHO   232       6.376  84.230  70.162  1.00  0.00            
ATOM   1532  R1  CHO   232       8.376  82.330  69.562  1.00  0.00            
ATOM   1533  R2  CHO   232       8.776  81.380  66.962  1.00  0.00            
ATOM   1534  R3  CHO   232      11.326  82.130  67.462  1.00  0.00            
ATOM   1535  R4  CHO   232      11.326  81.230  64.662  1.00  0.00            
ATOM   1536  R5  CHO   232      12.676  80.580  66.262  1.00  0.00            
ATOM   1537  C1  CHO   232      15.226  81.880  63.762  1.00  0.00           C
ATOM   1538  C2  CHO   232      18.676  81.530  62.112  1.00  0.00           C
ATOM   1539  ROH CHO   233     149.826 212.430  56.012  1.00  0.00            
ATOM   1540  R1  CHO   233     150.376 210.980  58.362  1.00  0.00            
ATOM   1541  R2  CHO   233     152.576 211.530  59.962  1.00  0.00            
ATOM   1542  R3  CHO   233     150.726 211.780  61.912  1.00  0.00            
ATOM   1543  R4  CHO   233     153.176 210.980  63.312  1.00  0.00            
ATOM   1544  R5  CHO   233     151.226 209.980  63.462  1.00  0.00            
ATOM   1545  C1  CHO   233     151.776 210.880  67.112  1.00  0.00           C
ATOM   1546  C2  CHO   233     152.626 209.230  70.062  1.00  0.00           C
ATOM   1547  ROH CHO   234      21.876  72.280  62.462  1.00  0.00            
ATOM   1548  R1  CHO   234      22.226  70.080  60.662  1.00  0.00            
ATOM   1549  R2  CHO   234      20.126  68.980  59.212  1.00  0.00            
ATOM   1550  R3  CHO   234      21.776  69.480  57.112  1.00  0.00            
ATOM   1551  R4  CHO   234      19.426  68.230  55.912  1.00  0.00            
ATOM   1552  R5  CHO   234      21.526  67.630  55.662  1.00  0.00            
ATOM   1553  C1  CHO   234      20.526  68.280  52.012  1.00  0.00           C
ATOM   1554  C2  CHO   234      22.026  66.080  49.862  1.00  0.00           C
ATOM   1555  ROH CHO   235      23.626 140.280  55.312  1.00  0.00            
ATOM   1556  R1  CHO   235      24.676 141.580  53.062  1.00  0.00            
ATOM   1557  R2  CHO   235      23.776 144.030  52.162  1.00  0.00            
ATOM   1558  R3  CHO   235      26.376 144.730  52.362  1.00  0.00            
ATOM   1559  R4  CHO   235      25.126 146.980  50.962  1.00  0.00            
ATOM   1560  R5  CHO   235      26.826 145.830  50.312  1.00  0.00            
ATOM   1561  C1  CHO   235      28.376 149.330  50.462  1.00  0.00           C
ATOM   1562  C2  CHO   235      28.576 152.680  51.662  1.00  0.00           C
ATOM   1563  ROH CHO   236     197.176  88.030  62.762  1.00  0.00            
ATOM   1564  R1  CHO   236     199.526  89.580  62.262  1.00  0.00            
ATOM   1565  R2  CHO   236     199.676  91.380  60.162  1.00  0.00            
ATOM   1566  R3  CHO   236     200.376  93.080  62.112  1.00  0.00            
ATOM   1567  R4  CHO   236     201.926  93.980  59.812  1.00  0.00            
ATOM   1568  R5  CHO   236     202.676  93.480  61.762  1.00  0.00            
ATOM   1569  C1  CHO   236     203.876  97.130  61.462  1.00  0.00           C
ATOM   1570  C2  CHO   236     203.426 101.430  60.512  1.00  0.00           C
ATOM   1571  ROH CHO   237     191.576  42.430  60.362  1.00  0.00            
ATOM   1572  R1  CHO   237     190.226  44.780  61.162  1.00  0.00            
ATOM   1573  R2  CHO   237     191.476  47.230  61.362  1.00  0.00            
ATOM   1574  R3  CHO   237     189.426  48.030  59.762  1.00  0.00            
ATOM   1575  R4  CHO   237     190.026  50.330  61.462  1.00  0.00            
ATOM   1576  R5  CHO   237     188.076  49.380  61.212  1.00  0.00            
ATOM   1577  C1  CHO   237     187.276  52.930  60.062  1.00  0.00           C
ATOM   1578  C2  CHO   237     188.276  56.580  59.912  1.00  0.00           C
ATOM   1579  ROH CHO   238     188.576 170.280  36.762  1.00  0.00            
ATOM   1580  R1  CHO   238     186.026 170.480  37.962  1.00  0.00            
ATOM   1581  R2  CHO   238     183.676 170.730  36.462  1.00  0.00            
ATOM   1582  R3  CHO   238     182.926 168.580  37.962  1.00  0.00            
ATOM   1583  R4  CHO   238     180.476 170.130  37.512  1.00  0.00            
ATOM   1584  R5  CHO   238     181.276 169.480  39.412  1.00  0.00            
ATOM   1585  C1  CHO   238     177.826 167.730  39.512  1.00  0.00           C
ATOM   1586  C2  CHO   238     176.426 167.430  43.012  1.00  0.00           C
ATOM   1587  ROH CHO   239     217.126  10.130  53.762  1.00  0.00            
ATOM   1588  R1  CHO   239     215.276   8.930  55.562  1.00  0.00            
ATOM   1589  R2  CHO   239     212.626   8.480  54.862  1.00  0.00            
ATOM   1590  R3  CHO   239     213.226   5.930  55.562  1.00  0.00            
ATOM   1591  R4  CHO   239     210.326   6.130  55.862  1.00  0.00            
ATOM   1592  R5  CHO   239     211.726   5.430  57.362  1.00  0.00            
ATOM   1593  C1  CHO   239     209.526   2.330  57.062  1.00  0.00           C
ATOM   1594  C2  CHO   239     206.426   0.780  57.112  1.00  0.00           C
ATOM   1595  ROH CHO   240     167.226 104.830  50.512  1.00  0.00            
ATOM   1596  R1  CHO   240     165.726 105.730  52.712  1.00  0.00            
ATOM   1597  R2  CHO   240     163.126 104.930  53.212  1.00  0.00            
ATOM   1598  R3  CHO   240     164.126 104.280  55.662  1.00  0.00            
ATOM   1599  R4  CHO   240     161.276 104.830  56.112  1.00  0.00            
ATOM   1600  R5  CHO   240     162.976 105.730  57.162  1.00  0.00            
ATOM   1601  C1  CHO   240     161.126 104.130  60.112  1.00  0.00           C
ATOM   1602  C2  CHO   240     161.426 101.180  63.112  1.00  0.00           C
ATOM   1603  ROH CHO   241     124.676  91.530  49.762  1.00  0.00            
ATOM   1604  R1  CHO   241     126.126  89.080  49.662  1.00  0.00            
ATOM   1605  R2  CHO   241     126.026  87.230  51.712  1.00  0.00            
ATOM   1606  R3  CHO   241     125.326  85.530  49.712  1.00  0.00            
ATOM   1607  R4  CHO   241     126.576  83.830  51.712  1.00  0.00            
ATOM   1608  R5  CHO   241     127.126  83.930  49.612  1.00  0.00            
ATOM   1609  C1  CHO   241     126.226  80.230  49.862  1.00  0.00           C
ATOM   1610  C2  CHO   241     126.526  76.530  51.762  1.00  0.00           C
ATOM   1611  ROH CHO   242     117.126 139.630  40.262  1.00  0.00            
ATOM   1612  R1  CHO   242     119.876 139.630  40.712  1.00  0.00            
ATOM   1613  R2  CHO   242     121.276 137.380  41.362  1.00  0.00            
ATOM   1614  R3  CHO   242     122.826 138.030  39.212  1.00  0.00            
ATOM   1615  R4  CHO   242     124.426 136.080  40.712  1.00  0.00            
ATOM   1616  R5  CHO   242     125.076 138.080  40.062  1.00  0.00            
ATOM   1617  C1  CHO   242     127.676 135.980  38.262  1.00  0.00           C
ATOM   1618  C2  CHO   242     129.676 136.130  36.262  1.00  0.00           C
ATOM   1619  ROH CHO   243     212.726  54.280  62.512  1.00  0.00            
ATOM   1620  R1  CHO   243     214.876  53.280  64.062  1.00  0.00            
ATOM   1621  R2  CHO   243     217.326  54.480  64.212  1.00  0.00            
ATOM   1622  R3  CHO   243     216.876  54.430  66.862  1.00  0.00            
ATOM   1623  R4  CHO   243     219.776  54.730  66.612  1.00  0.00            
ATOM   1624  R5  CHO   243     218.726  53.180  67.762  1.00  0.00            
ATOM   1625  C1  CHO   243     220.776  54.780  70.562  1.00  0.00           C
ATOM   1626  C2  CHO   243     220.326  55.830  75.012  1.00  0.00           C
ATOM   1627  ROH CHO   244      25.926  68.280  46.112  1.00  0.00            
ATOM   1628  R1  CHO   244      27.576  67.180  48.112  1.00  0.00            
ATOM   1629  R2  CHO   244      30.076  68.180  48.712  1.00  0.00            
ATOM   1630  R3  CHO   244      29.126  68.380  51.212  1.00  0.00            
ATOM   1631  R4  CHO   244      32.026  68.280  51.562  1.00  0.00            
ATOM   1632  R5  CHO   244      30.576  66.980  52.512  1.00  0.00            
ATOM   1633  C1  CHO   244      32.226  68.530  55.612  1.00  0.00           C
ATOM   1634  C2  CHO   244      34.526  65.280  55.912  1.00  0.00           C
ATOM   1635  ROH CHO   245     217.026  82.430  64.012  1.00  0.00            
ATOM   1636  R1  CHO   245     216.926  80.980  61.562  1.00  0.00            
ATOM   1637  R2  CHO   245     216.526  82.180  59.112  1.00  0.00            
ATOM   1638  R3  CHO   245     218.826  80.880  58.462  1.00  0.00            
ATOM   1639  R4  CHO   245     217.476  81.380  55.912  1.00  0.00            
ATOM   1640  R5  CHO   245     218.226  79.480  56.662  1.00  0.00            
ATOM   1641  C1  CHO   245     220.226  79.730  53.412  1.00  0.00           C
ATOM   1642  C2  CHO   245     221.976  80.430  49.512  1.00  0.00           C
ATOM   1643  ROH CHO   246      64.926  -4.670  48.362  1.00  0.00            
ATOM   1644  R1  CHO   246      64.176  -2.420  46.812  1.00  0.00            
ATOM   1645  R2  CHO   246      61.626  -2.020  45.862  1.00  0.00            
ATOM   1646  R3  CHO   246      61.826   0.330  47.112  1.00  0.00            
ATOM   1647  R4  CHO   246      59.226   0.480  45.812  1.00  0.00            
ATOM   1648  R5  CHO   246      60.876   1.930  45.612  1.00  0.00            
ATOM   1649  C1  CHO   246      58.076   4.180  46.962  1.00  0.00           C
ATOM   1650  C2  CHO   246      55.026   6.030  47.262  1.00  0.00           C
ATOM   1651  ROH CHO   247     156.826 106.880  44.062  1.00  0.00            
ATOM   1652  R1  CHO   247     157.876 109.480  44.112  1.00  0.00            
ATOM   1653  R2  CHO   247     157.276 111.380  42.162  1.00  0.00            
ATOM   1654  R3  CHO   247     156.626 112.880  44.312  1.00  0.00            
ATOM   1655  R4  CHO   247     157.526 114.830  42.262  1.00  0.00            
ATOM   1656  R5  CHO   247     158.226 114.630  44.312  1.00  0.00            
ATOM   1657  C1  CHO   247     157.026 118.280  44.362  1.00  0.00           C
ATOM   1658  C2  CHO   247     156.626 121.230  41.162  1.00  0.00           C
ATOM   1659  ROH CHO   248      58.776 154.080  41.762  1.00  0.00            
ATOM   1660  R1  CHO   248      57.776 156.380  43.112  1.00  0.00            
ATOM   1661  R2  CHO   248      56.076 158.180  41.912  1.00  0.00            
ATOM   1662  R3  CHO   248      54.526 157.680  44.112  1.00  0.00            
ATOM   1663  R4  CHO   248      53.376 160.130  42.912  1.00  0.00            
ATOM   1664  R5  CHO   248      54.026 159.880  44.962  1.00  0.00            
ATOM   1665  C1  CHO   248      50.376 160.780  45.512  1.00  0.00           C
ATOM   1666  C2  CHO   248      47.876 163.330  47.712  1.00  0.00           C
ATOM   1667  ROH CHO   249     120.926 226.130  50.562  1.00  0.00            
ATOM   1668  R1  CHO   249     120.476 225.030  47.962  1.00  0.00            
ATOM   1669  R2  CHO   249     122.326 225.280  45.912  1.00  0.00            
ATOM   1670  R3  CHO   249     122.076 222.580  45.862  1.00  0.00            
ATOM   1671  R4  CHO   249     123.026 223.330  43.162  1.00  0.00            
ATOM   1672  R5  CHO   249     121.276 222.130  43.662  1.00  0.00            
ATOM   1673  C1  CHO   249     123.176 219.630  41.462  1.00  0.00           C
ATOM   1674  C2  CHO   249     124.376 217.380  40.712  1.00  0.00           C
ATOM   1675  ROH CHO   250      80.426 112.430  42.662  1.00  0.00            
ATOM   1676  R1  CHO   250      83.176 111.780  42.612  1.00  0.00            
ATOM   1677  R2  CHO   250      84.976 112.780  44.462  1.00  0.00            
ATOM   1678  R3  CHO   250      85.576 110.130  44.812  1.00  0.00            
ATOM   1679  R4  CHO   250      87.876 111.530  45.912  1.00  0.00            
ATOM   1680  R5  CHO   250      87.926 109.930  44.412  1.00  0.00            
ATOM   1681  C1  CHO   250      90.076 108.330  47.112  1.00  0.00           C
ATOM   1682  C2  CHO   250      94.576 108.480  48.612  1.00  0.00           C
ATOM   1683  ROH CHO   251       6.776 226.580  53.862  1.00  0.00            
ATOM   1684  R1  CHO   251       5.826 223.930  54.112  1.00  0.00            
ATOM   1685  R2  CHO   251       3.176 223.280  53.812  1.00  0.00            
ATOM   1686  R3  CHO   251       4.126 221.530  52.012  1.00  0.00            
ATOM   1687  R4  CHO   251       1.476 220.480  52.712  1.00  0.00            
ATOM   1688  R5  CHO   251       3.326 219.380  52.762  1.00  0.00            
ATOM   1689  C1  CHO   251       1.376 217.180  50.362  1.00  0.00           C
ATOM   1690  C2  CHO   251       0.676 214.130  52.612  1.00  0.00           C
ATOM   1691  ROH CHO   252      81.726 149.980  48.412  1.00  0.00            
ATOM   1692  R1  CHO   252      82.926 152.530  48.062  1.00  0.00            
ATOM   1693  R2  CHO   252      81.476 154.830  48.012  1.00  0.00            
ATOM   1694  R3  CHO   252      83.176 155.580  49.962  1.00  0.00            
ATOM   1695  R4  CHO   252      82.076 158.130  48.962  1.00  0.00            
ATOM   1696  R5  CHO   252      84.176 157.630  49.162  1.00  0.00            
ATOM   1697  C1  CHO   252      84.026 160.730  51.362  1.00  0.00           C
ATOM   1698  C2  CHO   252      84.026 163.880  52.062  1.00  0.00           C
ATOM   1699  ROH CHO   253     188.426 117.130  49.362  1.00  0.00            
ATOM   1700  R1  CHO   253     190.526 116.930  51.212  1.00  0.00            
ATOM   1701  R2  CHO   253     191.076 114.630  52.662  1.00  0.00            
ATOM   1702  R3  CHO   253     193.576 114.930  51.612  1.00  0.00            
ATOM   1703  R4  CHO   253     193.676 112.430  53.162  1.00  0.00            
ATOM   1704  R5  CHO   253     195.026 114.180  53.312  1.00  0.00            
ATOM   1705  C1  CHO   253     197.576 111.430  52.462  1.00  0.00           C
ATOM   1706  C2  CHO   253     200.676 112.330  54.762  1.00  0.00           C
ATOM   1707  ROH CHO   254     157.326  24.230  54.312  1.00  0.00            
ATOM   1708  R1  CHO   254     157.076  24.180  57.112  1.00  0.00            
ATOM   1709  R2  CHO   254     158.226  22.180  58.662  1.00  0.00            
ATOM   1710  R3  CHO   254     159.376  24.380  59.962  1.00  0.00            
ATOM   1711  R4  CHO   254     159.876  22.030  61.712  1.00  0.00            
ATOM   1712  R5  CHO   254     158.926  23.980  62.262  1.00  0.00            
ATOM   1713  C1  CHO   254     161.876  23.980  64.712  1.00  0.00           C
ATOM   1714  C2  CHO   254     161.176  23.830  68.812  1.00  0.00           C
ATOM   1715  ROH CHO   255      40.576 210.680  49.112  1.00  0.00            
ATOM   1716  R1  CHO   255      40.576 207.880  48.762  1.00  0.00            
ATOM   1717  R2  CHO   255      40.926 206.080  50.862  1.00  0.00            
ATOM   1718  R3  CHO   255      38.576 205.080  49.962  1.00  0.00            
ATOM   1719  R4  CHO   255      40.026 202.780  51.062  1.00  0.00            
ATOM   1720  R5  CHO   255      39.176 202.930  49.062  1.00  0.00            
ATOM   1721  C1  CHO   255      37.276 199.830  50.362  1.00  0.00           C
ATOM   1722  C2  CHO   255      37.076 196.280  51.662  1.00  0.00           C
ATOM   1723  ROH CHO   256      23.576   9.830  52.112  1.00  0.00            
ATOM   1724  R1  CHO   256      23.726  11.330  54.512  1.00  0.00            
ATOM   1725  R2  CHO   256      23.876  10.180  57.012  1.00  0.00            
ATOM   1726  R3  CHO   256      26.126  11.730  57.262  1.00  0.00            
ATOM   1727  R4  CHO   256      25.426  10.930  60.012  1.00  0.00            
ATOM   1728  R5  CHO   256      25.776  12.980  59.262  1.00  0.00            
ATOM   1729  C1  CHO   256      28.426  12.830  61.962  1.00  0.00           C
ATOM   1730  C2  CHO   256      26.076  11.930  64.962  1.00  0.00           C
ATOM   1731  ROH CHO   257      28.626   6.930  52.362  1.00  0.00            
ATOM   1732  R1  CHO   257      28.726   8.630  54.612  1.00  0.00            
ATOM   1733  R2  CHO   257      28.376   7.730  57.212  1.00  0.00            
ATOM   1734  R3  CHO   257      30.726   8.980  57.612  1.00  0.00            
ATOM   1735  R4  CHO   257      29.926   8.080  60.262  1.00  0.00            
ATOM   1736  R5  CHO   257      30.476  10.130  59.712  1.00  0.00            
ATOM   1737  C1  CHO   257      33.026   9.480  62.462  1.00  0.00           C
ATOM   1738  C2  CHO   257      34.726   6.480  63.912  1.00  0.00           C
ATOM   1739  ROH CHO   258      33.826  38.280  52.412  1.00  0.00            
ATOM   1740  R1  CHO   258      34.976  36.980  54.662  1.00  0.00            
ATOM   1741  R2  CHO   258      36.226  38.380  56.712  1.00  0.00            
ATOM   1742  R3  CHO   258      34.476  36.980  58.262  1.00  0.00            
ATOM   1743  R4  CHO   258      36.426  38.080  60.162  1.00  0.00            
ATOM   1744  R5  CHO   258      35.826  36.030  59.962  1.00  0.00            
ATOM   1745  C1  CHO   258      34.926  36.630  63.612  1.00  0.00           C
ATOM   1746  C2  CHO   258      37.026  34.080  64.862  1.00  0.00           C
ATOM   1747  ROH CHO   259      24.076 179.280  60.662  1.00  0.00            
ATOM   1748  R1  CHO   259      21.876 178.980  58.912  1.00  0.00            
ATOM   1749  R2  CHO   259      21.826 179.980  56.362  1.00  0.00            
ATOM   1750  R3  CHO   259      21.176 177.430  55.662  1.00  0.00            
ATOM   1751  R4  CHO   259      20.676 178.980  53.262  1.00  0.00            
ATOM   1752  R5  CHO   259      19.276 177.630  54.262  1.00  0.00            
ATOM   1753  C1  CHO   259      19.476 175.980  50.812  1.00  0.00           C
ATOM   1754  C2  CHO   259      16.426 176.180  49.312  1.00  0.00           C
ATOM   1755  ROH CHO   260      19.726 150.680  51.012  1.00  0.00            
ATOM   1756  R1  CHO   260      19.326 148.430  49.312  1.00  0.00            
ATOM   1757  R2  CHO   260      21.326 147.480  47.612  1.00  0.00            
ATOM   1758  R3  CHO   260      20.876 145.130  48.912  1.00  0.00            
ATOM   1759  R4  CHO   260      23.326 144.680  47.412  1.00  0.00            
ATOM   1760  R5  CHO   260      21.526 143.430  47.362  1.00  0.00            
ATOM   1761  C1  CHO   260      24.076 140.880  48.512  1.00  0.00           C
ATOM   1762  C2  CHO   260      24.076 136.580  48.162  1.00  0.00           C
ATOM   1763  ROH CHO   261      33.176  32.680  51.862  1.00  0.00            
ATOM   1764  R1  CHO   261      31.076  33.080  49.962  1.00  0.00            
ATOM   1765  R2  CHO   261      28.776  31.480  49.912  1.00  0.00            
ATOM   1766  R3  CHO   261      27.526  33.880  50.112  1.00  0.00            
ATOM   1767  R4  CHO   261      25.426  32.030  49.262  1.00  0.00            
ATOM   1768  R5  CHO   261      25.976  33.880  48.262  1.00  0.00            
ATOM   1769  C1  CHO   261      22.326  34.580  49.062  1.00  0.00           C
ATOM   1770  C2  CHO   261      21.126  32.930  47.162  1.00  0.00           C
ATOM   1771  ROH CHO   262      68.076 187.130  53.362  1.00  0.00            
ATOM   1772  R1  CHO   262      67.126 184.480  53.412  1.00  0.00            
ATOM   1773  R2  CHO   262      64.626 183.780  54.462  1.00  0.00            
ATOM   1774  R3  CHO   262      64.276 182.680  52.012  1.00  0.00            
ATOM   1775  R4  CHO   262      62.626 181.080  53.812  1.00  0.00            
ATOM   1776  R5  CHO   262      64.126 180.330  52.412  1.00  0.00            
ATOM   1777  C1  CHO   262      61.076 178.480  51.112  1.00  0.00           C
ATOM   1778  C2  CHO   262      61.426 175.580  48.262  1.00  0.00           C
ATOM   1779  ROH CHO   263     180.326 201.430  53.762  1.00  0.00            
ATOM   1780  R1  CHO   263     178.026 200.080  54.712  1.00  0.00            
ATOM   1781  R2  CHO   263     176.976 200.430  57.262  1.00  0.00            
ATOM   1782  R3  CHO   263     174.676 200.980  55.912  1.00  0.00            
ATOM   1783  R4  CHO   263     173.826 200.230  58.612  1.00  0.00            
ATOM   1784  R5  CHO   263     173.126 199.380  56.712  1.00  0.00            
ATOM   1785  C1  CHO   263     169.826 200.630  58.112  1.00  0.00           C
ATOM   1786  C2  CHO   263     166.326 200.530  59.262  1.00  0.00           C
ATOM   1787  ROH CHO   264      73.476 148.780  54.662  1.00  0.00            
ATOM   1788  R1  CHO   264      75.076 150.580  53.212  1.00  0.00            
ATOM   1789  R2  CHO   264      76.976 152.180  54.412  1.00  0.00            
ATOM   1790  R3  CHO   264      78.626 151.080  52.562  1.00  0.00            
ATOM   1791  R4  CHO   264      80.426 152.380  54.462  1.00  0.00            
ATOM   1792  R5  CHO   264      80.376 152.630  52.312  1.00  0.00            
ATOM   1793  C1  CHO   264      83.976 151.430  52.762  1.00  0.00           C
ATOM   1794  C2  CHO   264      87.126 151.230  50.712  1.00  0.00           C
ATOM   1795  ROH CHO   265     116.276  42.130  62.612  1.00  0.00            
ATOM   1796  R1  CHO   265     117.426  42.880  60.112  1.00  0.00            
ATOM   1797  R2  CHO   265     118.726  41.080  58.512  1.00  0.00            
ATOM   1798  R3  CHO   265     116.926  41.930  56.662  1.00  0.00            
ATOM   1799  R4  CHO   265     118.376  39.780  55.312  1.00  0.00            
ATOM   1800  R5  CHO   265     118.126  41.780  54.562  1.00  0.00            
ATOM   1801  C1  CHO   265     116.476  39.830  51.712  1.00  0.00           C
ATOM   1802  C2  CHO   265     116.376  39.980  49.012  1.00  0.00           C
ATOM   1803  ROH CHO   266      68.776 201.630  40.262  1.00  0.00            
ATOM   1804  R1  CHO   266      71.176 201.430  41.712  1.00  0.00            
ATOM   1805  R2  CHO   266      71.426 199.980  44.062  1.00  0.00            
ATOM   1806  R3  CHO   266      73.476 198.780  42.712  1.00  0.00            
ATOM   1807  R4  CHO   266      73.326 197.380  45.312  1.00  0.00            
ATOM   1808  R5  CHO   266      75.076 198.330  44.412  1.00  0.00            
ATOM   1809  C1  CHO   266      76.326 194.730  44.812  1.00  0.00           C
ATOM   1810  C2  CHO   266      78.076 194.330  48.712  1.00  0.00           C
ATOM   1811  ROH CHO   267     114.626 113.030  54.162  1.00  0.00            
ATOM   1812  R1  CHO   267     116.826 111.280  54.612  1.00  0.00            
ATOM   1813  R2  CHO   267     117.126 108.880  53.312  1.00  0.00            
ATOM   1814  R3  CHO   267     119.576 109.880  52.712  1.00  0.00            
ATOM   1815  R4  CHO   267     119.626 107.080  51.812  1.00  0.00            
ATOM   1816  R5  CHO   267     121.076 108.080  53.112  1.00  0.00            
ATOM   1817  C1  CHO   267     123.426 106.980  50.312  1.00  0.00           C
ATOM   1818  C2  CHO   267     122.626 104.480  47.312  1.00  0.00           C
ATOM   1819  ROH CHO   268      79.226 219.730  42.462  1.00  0.00            
ATOM   1820  R1  CHO   268      76.776 220.480  41.262  1.00  0.00            
ATOM   1821  R2  CHO   268      75.576 219.030  39.262  1.00  0.00            
ATOM   1822  R3  CHO   268      73.426 219.030  40.962  1.00  0.00            
ATOM   1823  R4  CHO   268      72.276 218.330  38.362  1.00  0.00            
ATOM   1824  R5  CHO   268      71.626 219.930  39.662  1.00  0.00            
ATOM   1825  C1  CHO   268      68.426 217.880  39.462  1.00  0.00           C
ATOM   1826  C2  CHO   268      64.626 217.130  37.512  1.00  0.00           C
ATOM   1827  ROH CHO   269       1.226 189.580  52.562  1.00  0.00            
ATOM   1828  R1  CHO   269       1.476 188.730  55.262  1.00  0.00            
ATOM   1829  R2  CHO   269       3.926 188.180  56.462  1.00  0.00            
ATOM   1830  R3  CHO   269       3.026 189.980  58.312  1.00  0.00            
ATOM   1831  R4  CHO   269       5.276 188.580  59.612  1.00  0.00            
ATOM   1832  R5  CHO   269       3.276 188.780  60.412  1.00  0.00            
ATOM   1833  C1  CHO   269       5.226 190.480  63.162  1.00  0.00           C
ATOM   1834  C2  CHO   269       8.226 188.980  65.112  1.00  0.00           C
ATOM   1835  ROH CHO   270      68.576  32.880  43.312  1.00  0.00            
ATOM   1836  R1  CHO   270      67.976  33.730  45.912  1.00  0.00            
ATOM   1837  R2  CHO   270      68.076  31.980  48.112  1.00  0.00            
ATOM   1838  R3  CHO   270      69.726  33.830  49.112  1.00  0.00            
ATOM   1839  R4  CHO   270      68.426  32.680  51.462  1.00  0.00            
ATOM   1840  R5  CHO   270      68.526  34.780  50.962  1.00  0.00            
ATOM   1841  C1  CHO   270      70.226  34.780  54.412  1.00  0.00           C
ATOM   1842  C2  CHO   270      71.826  34.180  56.812  1.00  0.00           C
ATOM   1843  ROH CHO   271      39.276  14.680  60.412  1.00  0.00            
ATOM   1844  R1  CHO   271      39.326  15.630  57.762  1.00  0.00            
ATOM   1845  R2  CHO   271      41.626  15.830  56.262  1.00  0.00            
ATOM   1846  R3  CHO   271      40.276  14.280  54.512  1.00  0.00            
ATOM   1847  R4  CHO   271      42.576  15.330  52.962  1.00  0.00            
ATOM   1848  R5  CHO   271      40.476  15.480  52.412  1.00  0.00            
ATOM   1849  C1  CHO   271      41.826  13.630  49.412  1.00  0.00           C
ATOM   1850  C2  CHO   271      44.976  11.980  46.612  1.00  0.00           C
ATOM   1851  ROH CHO   272     201.876 206.680  50.512  1.00  0.00            
ATOM   1852  R1  CHO   272     203.226 205.430  48.362  1.00  0.00            
ATOM   1853  R2  CHO   272     204.776 203.130  48.762  1.00  0.00            
ATOM   1854  R3  CHO   272     203.176 202.180  46.762  1.00  0.00            
ATOM   1855  R4  CHO   272     205.626 200.530  46.662  1.00  0.00            
ATOM   1856  R5  CHO   272     204.676 201.630  45.012  1.00  0.00            
ATOM   1857  C1  CHO   272     204.626 198.080  43.562  1.00  0.00           C
ATOM   1858  C2  CHO   272     206.076 196.280  40.512  1.00  0.00           C
ATOM   1859  ROH CHO   273     186.926  73.230  56.462  1.00  0.00            
ATOM   1860  R1  CHO   273     187.826  70.680  55.712  1.00  0.00            
ATOM   1861  R2  CHO   273     188.676  68.780  57.512  1.00  0.00            
ATOM   1862  R3  CHO   273     186.826  67.230  56.262  1.00  0.00            
ATOM   1863  R4  CHO   273     188.576  65.330  57.612  1.00  0.00            
ATOM   1864  R5  CHO   273     188.026  65.330  55.512  1.00  0.00            
ATOM   1865  C1  CHO   273     186.776  61.830  56.512  1.00  0.00           C
ATOM   1866  C2  CHO   273     184.826  59.180  57.412  1.00  0.00           C
ATOM   1867  ROH CHO   274     162.376  82.880  56.612  1.00  0.00            
ATOM   1868  R1  CHO   274     160.526  81.230  55.312  1.00  0.00            
ATOM   1869  R2  CHO   274     159.926  81.480  52.612  1.00  0.00            
ATOM   1870  R3  CHO   274     160.576  78.830  52.562  1.00  0.00            
ATOM   1871  R4  CHO   274     159.276  79.280  49.962  1.00  0.00            
ATOM   1872  R5  CHO   274     158.726  77.780  51.412  1.00  0.00            
ATOM   1873  C1  CHO   274     159.476  75.580  48.412  1.00  0.00           C
ATOM   1874  C2  CHO   274     160.026  73.180  45.262  1.00  0.00           C
ATOM   1875  ROH CHO   275     209.676 171.480  60.062  1.00  0.00            
ATOM   1876  R1  CHO   275     210.076 169.330  58.312  1.00  0.00            
ATOM   1877  R2  CHO   275     209.926 169.630  55.562  1.00  0.00            
ATOM   1878  R3  CHO   275     212.426 168.530  55.612  1.00  0.00            
ATOM   1879  R4  CHO   275     211.526 168.230  52.862  1.00  0.00            
ATOM   1880  R5  CHO   275     212.226 166.630  54.162  1.00  0.00            
ATOM   1881  C1  CHO   275     214.776 166.330  51.312  1.00  0.00           C
ATOM   1882  C2  CHO   275     213.676 166.130  48.412  1.00  0.00           C
ATOM   1883  ROH CHO   276     221.976 174.530  46.162  1.00  0.00            
ATOM   1884  R1  CHO   276     220.076 172.530  46.862  1.00  0.00            
ATOM   1885  R2  CHO   276     218.026 173.030  48.662  1.00  0.00            
ATOM   1886  R3  CHO   276     216.476 172.080  46.612  1.00  0.00            
ATOM   1887  R4  CHO   276     214.676 172.230  48.912  1.00  0.00            
ATOM   1888  R5  CHO   276     215.076 170.480  47.612  1.00  0.00            
ATOM   1889  C1  CHO   276     211.276 170.830  47.112  1.00  0.00           C
ATOM   1890  C2  CHO   276     208.926 167.230  48.112  1.00  0.00           C
ATOM   1891  ROH CHO   277     206.726 182.780  51.762  1.00  0.00            
ATOM   1892  R1  CHO   277     208.626 180.780  52.262  1.00  0.00            
ATOM   1893  R2  CHO   277     211.276 181.330  52.912  1.00  0.00            
ATOM   1894  R3  CHO   277     210.726 179.780  55.062  1.00  0.00            
ATOM   1895  R4  CHO   277     213.526 180.630  55.412  1.00  0.00            
ATOM   1896  R5  CHO   277     212.776 178.580  55.462  1.00  0.00            
ATOM   1897  C1  CHO   277     214.326 178.780  58.912  1.00  0.00           C
ATOM   1898  C2  CHO   277     215.726 176.230  58.662  1.00  0.00           C
ATOM   1899  ROH CHO   278     162.476   6.930  57.862  1.00  0.00            
ATOM   1900  R1  CHO   278     161.676   9.430  56.862  1.00  0.00            
ATOM   1901  R2  CHO   278     161.826  10.030  54.162  1.00  0.00            
ATOM   1902  R3  CHO   278     159.226  10.680  54.462  1.00  0.00            
ATOM   1903  R4  CHO   278     160.376  12.980  53.112  1.00  0.00            
ATOM   1904  R5  CHO   278     159.226  13.030  54.962  1.00  0.00            
ATOM   1905  C1  CHO   278     157.076  15.280  52.762  1.00  0.00           C
ATOM   1906  C2  CHO   278     157.776  19.180  53.362  1.00  0.00           C
ATOM   1907  ROH CHO   279     140.076 127.030  39.012  1.00  0.00            
ATOM   1908  R1  CHO   279     140.376 127.180  41.812  1.00  0.00            
ATOM   1909  R2  CHO   279     141.776 129.230  43.062  1.00  0.00            
ATOM   1910  R3  CHO   279     139.476 129.480  44.462  1.00  0.00            
ATOM   1911  R4  CHO   279     141.526 130.630  46.212  1.00  0.00            
ATOM   1912  R5  CHO   279     140.076 129.030  46.712  1.00  0.00            
ATOM   1913  C1  CHO   279     139.226 131.680  49.362  1.00  0.00           C
ATOM   1914  C2  CHO   279     137.476 131.630  53.062  1.00  0.00           C
ATOM   1915  ROH CHO   280      50.626  35.380  38.762  1.00  0.00            
ATOM   1916  R1  CHO   280      50.876  37.830  40.162  1.00  0.00            
ATOM   1917  R2  CHO   280      49.426  38.380  42.412  1.00  0.00            
ATOM   1918  R3  CHO   280      51.876  38.880  43.512  1.00  0.00            
ATOM   1919  R4  CHO   280      49.976  40.230  45.312  1.00  0.00            
ATOM   1920  R5  CHO   280      51.726  41.130  44.312  1.00  0.00            
ATOM   1921  C1  CHO   280      52.626  41.730  47.962  1.00  0.00           C
ATOM   1922  C2  CHO   280      56.226  43.230  50.062  1.00  0.00           C
ATOM   1923  ROH CHO   281     159.976 122.630  44.512  1.00  0.00            
ATOM   1924  R1  CHO   281     158.276 121.830  46.612  1.00  0.00            
ATOM   1925  R2  CHO   281     155.976 123.230  47.262  1.00  0.00            
ATOM   1926  R3  CHO   281     154.826 120.830  46.962  1.00  0.00            
ATOM   1927  R4  CHO   281     152.926 122.330  48.562  1.00  0.00            
ATOM   1928  R5  CHO   281     153.726 120.380  49.062  1.00  0.00            
ATOM   1929  C1  CHO   281     150.026 119.530  49.012  1.00  0.00           C
ATOM   1930  C2  CHO   281     148.326 115.630  48.612  1.00  0.00           C
ATOM   1931  ROH CHO   282     149.876 202.880  50.612  1.00  0.00            
ATOM   1932  R1  CHO   282     151.076 203.330  53.112  1.00  0.00            
ATOM   1933  R2  CHO   282     150.376 201.930  55.412  1.00  0.00            
ATOM   1934  R3  CHO   282     153.026 201.380  55.512  1.00  0.00            
ATOM   1935  R4  CHO   282     152.326 202.180  58.262  1.00  0.00            
ATOM   1936  R5  CHO   282     153.926 203.030  57.012  1.00  0.00            
ATOM   1937  C1  CHO   282     155.976 201.830  60.012  1.00  0.00           C
ATOM   1938  C2  CHO   282     159.076 202.030  63.112  1.00  0.00           C
ATOM   1939  ROH CHO   283     131.076 103.780  60.312  1.00  0.00            
ATOM   1940  R1  CHO   283     128.626 104.880  59.462  1.00  0.00            
ATOM   1941  R2  CHO   283     128.126 105.630  56.862  1.00  0.00            
ATOM   1942  R3  CHO   283     125.976 103.930  57.112  1.00  0.00            
ATOM   1943  R4  CHO   283     125.576 105.280  54.562  1.00  0.00            
ATOM   1944  R5  CHO   283     124.126 105.130  56.212  1.00  0.00            
ATOM   1945  C1  CHO   283     122.076 103.480  53.462  1.00  0.00           C
ATOM   1946  C2  CHO   283     120.376 102.330  51.812  1.00  0.00           C
ATOM   1947  ROH CHO   284     107.126  51.630  53.062  1.00  0.00            
ATOM   1948  R1  CHO   284     106.426  49.480  54.762  1.00  0.00            
ATOM   1949  R2  CHO   284     105.626  49.830  57.412  1.00  0.00            
ATOM   1950  R3  CHO   284     103.526  48.380  56.612  1.00  0.00            
ATOM   1951  R4  CHO   284     102.976  48.980  59.412  1.00  0.00            
ATOM   1952  R5  CHO   284     102.976  46.980  58.512  1.00  0.00            
ATOM   1953  C1  CHO   284      99.426  47.080  59.862  1.00  0.00           C
ATOM   1954  C2  CHO   284      97.626  47.680  62.712  1.00  0.00           C
ATOM   1955  ROH CHO   285     118.876  52.180  44.762  1.00  0.00            
ATOM   1956  R1  CHO   285     120.726  50.030  44.562  1.00  0.00            
ATOM   1957  R2  CHO   285     122.426  49.330  46.612  1.00  0.00            
ATOM   1958  R3  CHO   285     121.326  46.880  46.212  1.00  0.00            
ATOM   1959  R4  CHO   285     123.626  46.380  47.962  1.00  0.00            
ATOM   1960  R5  CHO   285     123.226  45.380  46.112  1.00  0.00            
ATOM   1961  C1  CHO   285     123.276  42.380  48.412  1.00  0.00           C
ATOM   1962  C2  CHO   285     121.576  39.580  51.062  1.00  0.00           C
ATOM   1963  ROH CHO   286     125.526 161.480  41.612  1.00  0.00            
ATOM   1964  R1  CHO   286     128.226 162.180  42.112  1.00  0.00            
ATOM   1965  R2  CHO   286     129.576 161.480  44.412  1.00  0.00            
ATOM   1966  R3  CHO   286     131.376 160.430  42.662  1.00  0.00            
ATOM   1967  R4  CHO   286     133.026 161.830  44.662  1.00  0.00            
ATOM   1968  R5  CHO   286     133.076 162.130  42.512  1.00  0.00            
ATOM   1969  C1  CHO   286     136.676 161.080  43.162  1.00  0.00           C
ATOM   1970  C2  CHO   286     140.576 161.080  45.462  1.00  0.00           C
ATOM   1971  ROH CHO   287     192.026 102.030  69.562  1.00  0.00            
ATOM   1972  R1  CHO   287     189.226 102.080  69.412  1.00  0.00            
ATOM   1973  R2  CHO   287     187.876 103.030  67.162  1.00  0.00            
ATOM   1974  R3  CHO   287     186.726 100.580  67.212  1.00  0.00            
ATOM   1975  R4  CHO   287     184.526 102.430  66.512  1.00  0.00            
ATOM   1976  R5  CHO   287     184.526 100.980  68.112  1.00  0.00            
ATOM   1977  C1  CHO   287     181.476  99.780  66.112  1.00  0.00           C
ATOM   1978  C2  CHO   287     178.676  97.880  66.712  1.00  0.00           C
ATOM   1979  ROH CHO   288     168.626 156.880  44.012  1.00  0.00            
ATOM   1980  R1  CHO   288     168.676 156.280  46.812  1.00  0.00            
ATOM   1981  R2  CHO   288     166.876 157.380  48.612  1.00  0.00            
ATOM   1982  R3  CHO   288     166.426 154.730  49.212  1.00  0.00            
ATOM   1983  R4  CHO   288     164.826 156.280  51.162  1.00  0.00            
ATOM   1984  R5  CHO   288     166.276 154.730  51.612  1.00  0.00            
ATOM   1985  C1  CHO   288     163.176 153.180  53.212  1.00  0.00           C
ATOM   1986  C2  CHO   288     162.826 150.130  55.112  1.00  0.00           C
ATOM   1987  ROH CHO   289     112.426 167.180  50.512  1.00  0.00            
ATOM   1988  R1  CHO   289     111.676 166.530  47.862  1.00  0.00            
ATOM   1989  R2  CHO   289     109.426 167.630  46.662  1.00  0.00            
ATOM   1990  R3  CHO   289     111.226 168.330  44.712  1.00  0.00            
ATOM   1991  R4  CHO   289     108.626 168.580  43.412  1.00  0.00            
ATOM   1992  R5  CHO   289     110.326 167.430  42.712  1.00  0.00            
ATOM   1993  C1  CHO   289     109.826 169.780  39.762  1.00  0.00           C
ATOM   1994  C2  CHO   289     108.726 172.280  37.812  1.00  0.00           C
ATOM   1995  ROH CHO   290      17.126 127.730  49.712  1.00  0.00            
ATOM   1996  R1  CHO   290      17.126 130.280  50.962  1.00  0.00            
ATOM   1997  R2  CHO   290      19.276 131.230  52.412  1.00  0.00            
ATOM   1998  R3  CHO   290      19.026 133.380  50.712  1.00  0.00            
ATOM   1999  R4  CHO   290      20.626 134.380  52.962  1.00  0.00            
ATOM   2000  R5  CHO   290      18.776 135.230  52.162  1.00  0.00            
ATOM   2001  C1  CHO   290      21.176 138.180  51.712  1.00  0.00           C
ATOM   2002  C2  CHO   290      19.176 141.930  52.012  1.00  0.00           C
ATOM   2003  ROH CHO   291      96.476 133.580  43.812  1.00  0.00            
ATOM   2004  R1  CHO   291      94.176 133.580  42.112  1.00  0.00            
ATOM   2005  R2  CHO   291      92.126 135.380  42.362  1.00  0.00            
ATOM   2006  R3  CHO   291      92.626 135.830  39.762  1.00  0.00            
ATOM   2007  R4  CHO   291      89.776 136.380  40.062  1.00  0.00            
ATOM   2008  R5  CHO   291      90.726 135.030  38.612  1.00  0.00            
ATOM   2009  C1  CHO   291      88.876 137.380  36.212  1.00  0.00           C
ATOM   2010  C2  CHO   291      86.476 137.330  33.662  1.00  0.00           C
ATOM   2011  ROH CHO   292     211.826 123.480  60.562  1.00  0.00            
ATOM   2012  R1  CHO   292     210.526 125.930  60.962  1.00  0.00            
ATOM   2013  R2  CHO   292     211.426 127.830  62.712  1.00  0.00            
ATOM   2014  R3  CHO   292     211.276 129.430  60.512  1.00  0.00            
ATOM   2015  R4  CHO   292     211.376 131.330  62.812  1.00  0.00            
ATOM   2016  R5  CHO   292     209.876 131.280  61.212  1.00  0.00            
ATOM   2017  C1  CHO   292     211.176 134.830  60.762  1.00  0.00           C
ATOM   2018  C2  CHO   292     213.976 137.580  59.312  1.00  0.00           C
ATOM   2019  ROH CHO   293     213.026  22.980  50.962  1.00  0.00            
ATOM   2020  R1  CHO   293     214.826  20.930  51.762  1.00  0.00            
ATOM   2021  R2  CHO   293     217.476  20.880  50.912  1.00  0.00            
ATOM   2022  R3  CHO   293     217.976  20.830  53.562  1.00  0.00            
ATOM   2023  R4  CHO   293     220.526  20.130  52.312  1.00  0.00            
ATOM   2024  R5  CHO   293     219.526  18.980  53.862  1.00  0.00            
ATOM   2025  C1  CHO   293     222.826  19.630  55.662  1.00  0.00           C
ATOM   2026  C2  CHO   293     224.326  21.880  58.962  1.00  0.00           C
ATOM   2027  ROH CHO   294      74.176  -3.520  34.612  1.00  0.00            
ATOM   2028  R1  CHO   294      75.526  -1.320  35.762  1.00  0.00            
ATOM   2029  R2  CHO   294      77.876  -1.620  37.212  1.00  0.00            
ATOM   2030  R3  CHO   294      78.826   0.230  35.462  1.00  0.00            
ATOM   2031  R4  CHO   294      80.676   0.330  37.712  1.00  0.00            
ATOM   2032  R5  CHO   294      79.626   2.030  36.862  1.00  0.00            
ATOM   2033  C1  CHO   294      83.176   3.230  36.362  1.00  0.00           C
ATOM   2034  C2  CHO   294      86.676   2.630  34.562  1.00  0.00           C
ATOM   2035  ROH CHO   295     118.976  10.680  55.262  1.00  0.00            
ATOM   2036  R1  CHO   295     117.276  10.780  52.962  1.00  0.00            
ATOM   2037  R2  CHO   295     114.726   9.730  52.962  1.00  0.00            
ATOM   2038  R3  CHO   295     114.026  12.230  52.112  1.00  0.00            
ATOM   2039  R4  CHO   295     111.826  10.480  51.262  1.00  0.00            
ATOM   2040  R5  CHO   295     112.976  11.880  50.012  1.00  0.00            
ATOM   2041  C1  CHO   295     109.526  13.330  49.462  1.00  0.00           C
ATOM   2042  C2  CHO   295     106.576  14.680  47.912  1.00  0.00           C
ATOM   2043  ROH CHO   296     171.826 222.580  57.462  1.00  0.00            
ATOM   2044  R1  CHO   296     169.026 222.180  57.562  1.00  0.00            
ATOM   2045  R2  CHO   296     167.576 221.430  55.362  1.00  0.00            
ATOM   2046  R3  CHO   296     166.726 219.430  57.012  1.00  0.00            
ATOM   2047  R4  CHO   296     164.926 219.280  54.712  1.00  0.00            
ATOM   2048  R5  CHO   296     164.326 219.430  56.812  1.00  0.00            
ATOM   2049  C1  CHO   296     162.626 216.180  55.862  1.00  0.00           C
ATOM   2050  C2  CHO   296     160.376 212.730  56.712  1.00  0.00           C
ATOM   2051  ROH CHO   297     152.426 108.480  52.162  1.00  0.00            
ATOM   2052  R1  CHO   297     151.226 108.680  49.612  1.00  0.00            
ATOM   2053  R2  CHO   297     150.476 111.080  48.512  1.00  0.00            
ATOM   2054  R3  CHO   297     151.976 110.230  46.412  1.00  0.00            
ATOM   2055  R4  CHO   297     150.326 112.380  45.312  1.00  0.00            
ATOM   2056  R5  CHO   297     150.476 110.330  44.562  1.00  0.00            
ATOM   2057  C1  CHO   297     151.626 112.330  41.512  1.00  0.00           C
ATOM   2058  C2  CHO   297     153.176 113.230  39.112  1.00  0.00           C
ATOM   2059  ROH CHO   298     188.476 209.830  49.462  1.00  0.00            
ATOM   2060  R1  CHO   298     187.676 209.280  52.112  1.00  0.00            
ATOM   2061  R2  CHO   298     187.976 211.130  54.162  1.00  0.00            
ATOM   2062  R3  CHO   298     185.326 210.680  54.512  1.00  0.00            
ATOM   2063  R4  CHO   298     186.276 211.580  57.112  1.00  0.00            
ATOM   2064  R5  CHO   298     185.126 209.730  56.712  1.00  0.00            
ATOM   2065  C1  CHO   298     182.776 211.430  59.162  1.00  0.00           C
ATOM   2066  C2  CHO   298     179.076 212.980  60.912  1.00  0.00           C
ATOM   2067  ROH CHO   299     139.076  30.680  58.462  1.00  0.00            
ATOM   2068  R1  CHO   299     137.776  31.180  55.962  1.00  0.00            
ATOM   2069  R2  CHO   299     135.026  31.380  55.762  1.00  0.00            
ATOM   2070  R3  CHO   299     135.676  33.730  54.562  1.00  0.00            
ATOM   2071  R4  CHO   299     132.826  33.330  53.912  1.00  0.00            
ATOM   2072  R5  CHO   299     134.426  33.680  52.512  1.00  0.00            
ATOM   2073  C1  CHO   299     132.126  36.630  51.662  1.00  0.00           C
ATOM   2074  C2  CHO   299     129.476  35.080  50.162  1.00  0.00           C
ATOM   2075  ROH CHO   300     143.576  24.680  64.512  1.00  0.00            
ATOM   2076  R1  CHO   300     143.426  24.280  61.712  1.00  0.00            
ATOM   2077  R2  CHO   300     145.526  23.430  60.212  1.00  0.00            
ATOM   2078  R3  CHO   300     143.776  21.430  59.462  1.00  0.00            
ATOM   2079  R4  CHO   300     145.626  21.730  57.162  1.00  0.00            
ATOM   2080  R5  CHO   300     143.476  21.880  57.112  1.00  0.00            
ATOM   2081  C1  CHO   300     144.026  18.980  54.662  1.00  0.00           C
ATOM   2082  C2  CHO   300     147.376  16.980  54.062  1.00  0.00           C
ATOM   2083  ROH CHO   301      21.476 114.730  52.812  1.00  0.00            
ATOM   2084  R1  CHO   301      20.376 112.130  53.112  1.00  0.00            
ATOM   2085  R2  CHO   301      18.876 110.880  51.162  1.00  0.00            
ATOM   2086  R3  CHO   301      20.726 108.930  51.412  1.00  0.00            
ATOM   2087  R4  CHO   301      18.326 107.580  50.362  1.00  0.00            
ATOM   2088  R5  CHO   301      19.476 107.030  52.112  1.00  0.00            
ATOM   2089  C1  CHO   301      19.776 103.780  50.112  1.00  0.00           C
ATOM   2090  C2  CHO   301      20.726 101.030  51.762  1.00  0.00           C
ATOM   2091  ROH CHO   302     109.626 114.530  56.012  1.00  0.00            
ATOM   2092  R1  CHO   302     110.626 115.130  53.412  1.00  0.00            
ATOM   2093  R2  CHO   302     109.676 113.930  51.112  1.00  0.00            
ATOM   2094  R3  CHO   302     109.276 116.530  50.312  1.00  0.00            
ATOM   2095  R4  CHO   302     110.476 115.180  48.012  1.00  0.00            
ATOM   2096  R5  CHO   302     111.176 117.030  48.962  1.00  0.00            
ATOM   2097  C1  CHO   302     110.526 118.330  45.412  1.00  0.00           C
ATOM   2098  C2  CHO   302     109.226 117.530  41.512  1.00  0.00           C
ATOM   2099  ROH CHO   303     191.076 214.680  54.912  1.00  0.00            
ATOM   2100  R1  CHO   303     192.276 216.780  53.412  1.00  0.00            
ATOM   2101  R2  CHO   303     194.826 216.580  52.412  1.00  0.00            
ATOM   2102  R3  CHO   303     193.576 217.180  50.062  1.00  0.00            
ATOM   2103  R4  CHO   303     196.176 218.530  49.862  1.00  0.00            
ATOM   2104  R5  CHO   303     194.226 219.430  49.612  1.00  0.00            
ATOM   2105  C1  CHO   303     195.776 220.230  46.212  1.00  0.00           C
ATOM   2106  C2  CHO   303     197.126 220.830  43.512  1.00  0.00           C
ATOM   2107  ROH CHO   304      69.326 179.980  65.012  1.00  0.00            
ATOM   2108  R1  CHO   304      70.876 179.030  62.812  1.00  0.00            
ATOM   2109  R2  CHO   304      69.726 178.330  60.412  1.00  0.00            
ATOM   2110  R3  CHO   304      71.526 180.130  59.412  1.00  0.00            
ATOM   2111  R4  CHO   304      71.326 178.080  57.362  1.00  0.00            
ATOM   2112  R5  CHO   304      73.176 178.730  58.312  1.00  0.00            
ATOM   2113  C1  CHO   304      73.926 179.580  54.662  1.00  0.00           C
ATOM   2114  C2  CHO   304      71.826 177.830  51.562  1.00  0.00           C
ATOM   2115  ROH CHO   305      14.876  76.030  53.462  1.00  0.00            
ATOM   2116  R1  CHO   305      17.126  77.730  53.612  1.00  0.00            
ATOM   2117  R2  CHO   305      17.226  79.880  55.312  1.00  0.00            
ATOM   2118  R3  CHO   305      19.526  78.680  56.162  1.00  0.00            
ATOM   2119  R4  CHO   305      19.976  81.580  56.562  1.00  0.00            
ATOM   2120  R5  CHO   305      21.276  80.180  55.462  1.00  0.00            
ATOM   2121  C1  CHO   305      23.776  81.430  58.062  1.00  0.00           C
ATOM   2122  C2  CHO   305      24.726  82.580  60.312  1.00  0.00           C
ATOM   2123  ROH CHO   306     111.126  46.830  42.612  1.00  0.00            
ATOM   2124  R1  CHO   306     110.176  47.730  45.162  1.00  0.00            
ATOM   2125  R2  CHO   306     109.176  50.280  45.562  1.00  0.00            
ATOM   2126  R3  CHO   306     107.026  48.930  46.512  1.00  0.00            
ATOM   2127  R4  CHO   306     106.676  51.630  47.462  1.00  0.00            
ATOM   2128  R5  CHO   306     106.626  49.830  48.662  1.00  0.00            
ATOM   2129  C1  CHO   306     103.176  51.180  49.462  1.00  0.00           C
ATOM   2130  C2  CHO   306     101.976  51.080  52.362  1.00  0.00           C
ATOM   2131  ROH CHO   307     119.876 184.980  58.462  1.00  0.00            
ATOM   2132  R1  CHO   307     120.576 186.880  56.462  1.00  0.00            
ATOM   2133  R2  CHO   307     122.126 186.230  54.262  1.00  0.00            
ATOM   2134  R3  CHO   307     120.026 187.280  52.862  1.00  0.00            
ATOM   2135  R4  CHO   307     122.126 186.880  50.862  1.00  0.00            
ATOM   2136  R5  CHO   307     121.026 188.730  51.262  1.00  0.00            
ATOM   2137  C1  CHO   307     120.126 188.230  47.562  1.00  0.00           C
ATOM   2138  C2  CHO   307     120.326 185.980  44.462  1.00  0.00           C
ATOM   2139  ROH CHO   308     101.726  77.680  43.962  1.00  0.00            
ATOM   2140  R1  CHO   308     102.126  75.180  42.712  1.00  0.00            
ATOM   2141  R2  CHO   308     100.426  74.230  40.712  1.00  0.00            
ATOM   2142  R3  CHO   308     102.776  73.980  39.362  1.00  0.00            
ATOM   2143  R4  CHO   308     100.726  72.980  37.512  1.00  0.00            
ATOM   2144  R5  CHO   308     102.526  71.930  38.112  1.00  0.00            
ATOM   2145  C1  CHO   308     103.076  72.030  34.362  1.00  0.00           C
ATOM   2146  C2  CHO   308      99.876  70.080  33.662  1.00  0.00           C
ATOM   2147  ROH CHO   309     103.876 203.330  53.812  1.00  0.00            
ATOM   2148  R1  CHO   309     103.126 200.630  53.862  1.00  0.00            
ATOM   2149  R2  CHO   309     103.376 199.030  56.062  1.00  0.00            
ATOM   2150  R3  CHO   309     100.726 198.580  55.662  1.00  0.00            
ATOM   2151  R4  CHO   309     101.876 195.930  56.312  1.00  0.00            
ATOM   2152  R5  CHO   309     100.676 196.430  54.562  1.00  0.00            
ATOM   2153  C1  CHO   309      98.476 193.680  56.012  1.00  0.00           C
ATOM   2154  C2  CHO   309      96.826 189.780  55.512  1.00  0.00           C
ATOM   2155  ROH CHO   310      59.576  79.230  39.612  1.00  0.00            
ATOM   2156  R1  CHO   310      59.126  77.580  41.912  1.00  0.00            
ATOM   2157  R2  CHO   310      60.626  75.280  42.362  1.00  0.00            
ATOM   2158  R3  CHO   310      61.076  76.480  44.762  1.00  0.00            
ATOM   2159  R4  CHO   310      61.176  73.630  45.362  1.00  0.00            
ATOM   2160  R5  CHO   310      59.926  75.130  46.362  1.00  0.00            
ATOM   2161  C1  CHO   310      61.876  73.780  49.362  1.00  0.00           C
ATOM   2162  C2  CHO   310      60.926  75.130  52.912  1.00  0.00           C
ATOM   2163  ROH CHO   311      67.076 113.630  52.012  1.00  0.00            
ATOM   2164  R1  CHO   311      64.426 114.180  51.162  1.00  0.00            
ATOM   2165  R2  CHO   311      63.476 113.380  48.712  1.00  0.00            
ATOM   2166  R3  CHO   311      61.476 112.280  50.262  1.00  0.00            
ATOM   2167  R4  CHO   311      60.076 113.430  47.962  1.00  0.00            
ATOM   2168  R5  CHO   311      59.676 113.830  50.062  1.00  0.00            
ATOM   2169  C1  CHO   311      56.276 112.480  48.962  1.00  0.00           C
ATOM   2170  C2  CHO   311      52.426 112.130  48.962  1.00  0.00           C
ATOM   2171  ROH CHO   312     126.926  31.380  51.562  1.00  0.00            
ATOM   2172  R1  CHO   312     128.726  29.230  51.962  1.00  0.00            
ATOM   2173  R2  CHO   312     131.426  29.480  51.362  1.00  0.00            
ATOM   2174  R3  CHO   312     131.726  28.680  53.962  1.00  0.00            
ATOM   2175  R4  CHO   312     134.326  28.130  52.712  1.00  0.00            
ATOM   2176  R5  CHO   312     133.126  26.730  53.812  1.00  0.00            
ATOM   2177  C1  CHO   312     136.276  26.630  55.912  1.00  0.00           C
ATOM   2178  C2  CHO   312     139.626  27.030  54.212  1.00  0.00           C
ATOM   2179  ROH CHO   313      39.176  94.980  58.462  1.00  0.00            
ATOM   2180  R1  CHO   313      41.076  96.730  57.362  1.00  0.00            
ATOM   2181  R2  CHO   313      41.076  97.480  54.712  1.00  0.00            
ATOM   2182  R3  CHO   313      41.026  99.980  55.712  1.00  0.00            
ATOM   2183  R4  CHO   313      42.326 100.230  53.112  1.00  0.00            
ATOM   2184  R5  CHO   313      43.076 100.930  55.012  1.00  0.00            
ATOM   2185  C1  CHO   313      43.026 104.230  53.112  1.00  0.00           C
ATOM   2186  C2  CHO   313      45.176 105.930  53.062  1.00  0.00           C
ATOM   2187  ROH CHO   314      95.426  17.130  41.112  1.00  0.00            
ATOM   2188  R1  CHO   314      97.776  15.730  41.762  1.00  0.00            
ATOM   2189  R2  CHO   314      97.876  12.980  42.062  1.00  0.00            
ATOM   2190  R3  CHO   314      99.876  13.180  40.262  1.00  0.00            
ATOM   2191  R4  CHO   314     100.826  11.280  42.262  1.00  0.00            
ATOM   2192  R5  CHO   314     101.876  13.080  41.562  1.00  0.00            
ATOM   2193  C1  CHO   314     104.476  10.430  40.712  1.00  0.00           C
ATOM   2194  C2  CHO   314     107.626   9.480  38.762  1.00  0.00           C
ATOM   2195  ROH CHO   315      33.726  26.480  42.612  1.00  0.00            
ATOM   2196  R1  CHO   315      33.976  23.630  42.562  1.00  0.00            
ATOM   2197  R2  CHO   315      36.376  22.330  43.062  1.00  0.00            
ATOM   2198  R3  CHO   315      34.876  20.980  44.912  1.00  0.00            
ATOM   2199  R4  CHO   315      37.426  19.580  44.862  1.00  0.00            
ATOM   2200  R5  CHO   315      35.426  18.680  44.612  1.00  0.00            
ATOM   2201  C1  CHO   315      36.676  16.680  47.612  1.00  0.00           C
ATOM   2202  C2  CHO   315      33.776  12.930  47.912  1.00  0.00           C
ATOM   2203  ROH CHO   316     110.326  35.630  56.662  1.00  0.00            
ATOM   2204  R1  CHO   316     108.926  37.330  54.862  1.00  0.00            
ATOM   2205  R2  CHO   316     106.226  37.780  55.062  1.00  0.00            
ATOM   2206  R3  CHO   316     107.026  40.380  55.062  1.00  0.00            
ATOM   2207  R4  CHO   316     104.226  40.480  54.262  1.00  0.00            
ATOM   2208  R5  CHO   316     105.926  41.380  53.212  1.00  0.00            
ATOM   2209  C1  CHO   316     103.776  44.480  53.762  1.00  0.00           C
ATOM   2210  C2  CHO   316     104.476  46.630  51.312  1.00  0.00           C
ATOM   2211  ROH CHO   317     109.526  38.680  39.712  1.00  0.00            
ATOM   2212  R1  CHO   317     109.176  37.580  42.262  1.00  0.00            
ATOM   2213  R2  CHO   317     110.926  35.730  43.362  1.00  0.00            
ATOM   2214  R3  CHO   317     110.976  37.530  45.412  1.00  0.00            
ATOM   2215  R4  CHO   317     112.176  35.080  46.512  1.00  0.00            
ATOM   2216  R5  CHO   317     110.526  36.180  47.362  1.00  0.00            
ATOM   2217  C1  CHO   317     112.976  36.380  50.312  1.00  0.00           C
ATOM   2218  C2  CHO   317     114.326  35.680  52.762  1.00  0.00           C
ATOM   2219  ROH CHO   318       8.426  73.330  61.262  1.00  0.00            
ATOM   2220  R1  CHO   318      10.326  74.880  59.812  1.00  0.00            
ATOM   2221  R2  CHO   318      12.726  75.730  60.962  1.00  0.00            
ATOM   2222  R3  CHO   318      13.776  74.530  58.762  1.00  0.00            
ATOM   2223  R4  CHO   318      16.076  75.630  60.212  1.00  0.00            
ATOM   2224  R5  CHO   318      15.576  75.930  58.112  1.00  0.00            
ATOM   2225  C1  CHO   318      19.026  74.430  57.712  1.00  0.00           C
ATOM   2226  C2  CHO   318      20.676  73.430  54.662  1.00  0.00           C
ATOM   2227  ROH CHO   319      96.026 226.680  44.212  1.00  0.00            
ATOM   2228  R1  CHO   319      97.876 225.130  42.712  1.00  0.00            
ATOM   2229  R2  CHO   319      98.026 222.380  42.962  1.00  0.00            
ATOM   2230  R3  CHO   319      97.676 222.430  40.262  1.00  0.00            
ATOM   2231  R4  CHO   319      98.376 219.680  40.862  1.00  0.00            
ATOM   2232  R5  CHO   319      99.376 220.980  39.412  1.00  0.00            
ATOM   2233  C1  CHO   319      98.276 218.130  37.112  1.00  0.00           C
ATOM   2234  C2  CHO   319     100.126 218.430  33.612  1.00  0.00           C
ATOM   2235  ROH CHO   320     196.376  18.530  56.662  1.00  0.00            
ATOM   2236  R1  CHO   320     197.626  17.380  54.362  1.00  0.00            
ATOM   2237  R2  CHO   320     199.826  18.530  53.112  1.00  0.00            
ATOM   2238  R3  CHO   320     200.926  16.080  53.512  1.00  0.00            
ATOM   2239  R4  CHO   320     201.076  16.530  50.612  1.00  0.00            
ATOM   2240  R5  CHO   320     200.176  14.830  51.612  1.00  0.00            
ATOM   2241  C1  CHO   320     202.826  13.030  49.512  1.00  0.00           C
ATOM   2242  C2  CHO   320     206.276  11.730  48.612  1.00  0.00           C
ATOM   2243  ROH CHO   321     167.626  51.030  52.612  1.00  0.00            
ATOM   2244  R1  CHO   321     168.076  51.780  55.312  1.00  0.00            
ATOM   2245  R2  CHO   321     167.726  54.330  56.262  1.00  0.00            
ATOM   2246  R3  CHO   321     166.126  53.080  58.062  1.00  0.00            
ATOM   2247  R4  CHO   321     167.076  55.480  59.412  1.00  0.00            
ATOM   2248  R5  CHO   321     167.226  53.480  60.162  1.00  0.00            
ATOM   2249  C1  CHO   321     165.176  54.980  63.012  1.00  0.00           C
ATOM   2250  C2  CHO   321     161.276  53.430  64.912  1.00  0.00           C
ATOM   2251  ROH CHO   322      71.176 123.530  43.612  1.00  0.00            
ATOM   2252  R1  CHO   322      69.526 125.380  44.962  1.00  0.00            
ATOM   2253  R2  CHO   322      70.176 128.030  45.312  1.00  0.00            
ATOM   2254  R3  CHO   322      67.776 128.480  44.112  1.00  0.00            
ATOM   2255  R4  CHO   322      68.426 131.030  45.462  1.00  0.00            
ATOM   2256  R5  CHO   322      66.626 129.880  45.662  1.00  0.00            
ATOM   2257  C1  CHO   322      65.176 133.180  44.412  1.00  0.00           C
ATOM   2258  C2  CHO   322      67.326 134.980  48.062  1.00  0.00           C
ATOM   2259  ROH CHO   323      91.426 147.130  36.862  1.00  0.00            
ATOM   2260  R1  CHO   323      90.026 148.180  39.112  1.00  0.00            
ATOM   2261  R2  CHO   323      90.876 147.780  41.712  1.00  0.00            
ATOM   2262  R3  CHO   323      90.726 150.480  41.812  1.00  0.00            
ATOM   2263  R4  CHO   323      91.526 149.680  44.512  1.00  0.00            
ATOM   2264  R5  CHO   323      89.876 150.930  44.012  1.00  0.00            
ATOM   2265  C1  CHO   323      91.776 153.330  46.262  1.00  0.00           C
ATOM   2266  C2  CHO   323      92.576 157.280  47.512  1.00  0.00           C
ATOM   2267  ROH CHO   324     152.026  40.330  59.012  1.00  0.00            
ATOM   2268  R1  CHO   324     151.776  37.580  58.512  1.00  0.00            
ATOM   2269  R2  CHO   324     150.376  35.880  60.212  1.00  0.00            
ATOM   2270  R3  CHO   324     149.026  35.230  57.962  1.00  0.00            
ATOM   2271  R4  CHO   324     149.326  32.680  59.362  1.00  0.00            
ATOM   2272  R5  CHO   324     149.926  33.080  57.312  1.00  0.00            
ATOM   2273  C1  CHO   324     147.426  30.230  56.762  1.00  0.00           C
ATOM   2274  C2  CHO   324     147.626  26.280  55.662  1.00  0.00           C
ATOM   2275  ROH CHO   325      49.126  53.530  47.512  1.00  0.00            
ATOM   2276  R1  CHO   325      49.526  52.380  44.962  1.00  0.00            
ATOM   2277  R2  CHO   325      48.626  53.630  42.662  1.00  0.00            
ATOM   2278  R3  CHO   325      51.226  53.380  41.912  1.00  0.00            
ATOM   2279  R4  CHO   325      49.726  53.080  39.412  1.00  0.00            
ATOM   2280  R5  CHO   325      51.226  51.680  40.212  1.00  0.00            
ATOM   2281  C1  CHO   325      52.776  52.480  36.812  1.00  0.00           C
ATOM   2282  C2  CHO   325      54.676  55.680  35.262  1.00  0.00           C
ATOM   2283  ROH CHO   326      60.376  61.130  60.512  1.00  0.00            
ATOM   2284  R1  CHO   326      60.926  63.180  58.712  1.00  0.00            
ATOM   2285  R2  CHO   326      63.526  63.780  57.862  1.00  0.00            
ATOM   2286  R3  CHO   326      62.476  63.480  55.412  1.00  0.00            
ATOM   2287  R4  CHO   326      64.076  65.880  55.212  1.00  0.00            
ATOM   2288  R5  CHO   326      61.976  65.680  54.662  1.00  0.00            
ATOM   2289  C1  CHO   326      63.476  66.830  51.312  1.00  0.00           C
ATOM   2290  C2  CHO   326      65.076  69.780  51.462  1.00  0.00           C
ATOM   2291  ROH CHO   327       8.076  33.080  55.262  1.00  0.00            
ATOM   2292  R1  CHO   327       9.376  31.980  53.012  1.00  0.00            
ATOM   2293  R2  CHO   327      11.976  32.630  52.312  1.00  0.00            
ATOM   2294  R3  CHO   327      12.326  29.930  52.412  1.00  0.00            
ATOM   2295  R4  CHO   327      14.426  30.880  50.612  1.00  0.00            
ATOM   2296  R5  CHO   327      12.976  29.330  50.162  1.00  0.00            
ATOM   2297  C1  CHO   327      16.226  27.380  49.712  1.00  0.00           C
ATOM   2298  C2  CHO   327      18.826  25.280  50.662  1.00  0.00           C
ATOM   2299  ROH CHO   328      41.426  71.580  58.812  1.00  0.00            
ATOM   2300  R1  CHO   328      41.026  70.230  56.362  1.00  0.00            
ATOM   2301  R2  CHO   328      42.876  68.480  55.262  1.00  0.00            
ATOM   2302  R3  CHO   328      40.726  66.780  55.212  1.00  0.00            
ATOM   2303  R4  CHO   328      43.076  65.030  54.912  1.00  0.00            
ATOM   2304  R5  CHO   328      41.376  65.130  53.612  1.00  0.00            
ATOM   2305  C1  CHO   328      41.226  61.480  54.662  1.00  0.00           C
ATOM   2306  C2  CHO   328      42.026  58.530  54.312  1.00  0.00           C
ATOM   2307  ROH CHO   329      36.676 111.230  41.712  1.00  0.00            
ATOM   2308  R1  CHO   329      38.876 110.630  43.362  1.00  0.00            
ATOM   2309  R2  CHO   329      40.426 112.630  44.562  1.00  0.00            
ATOM   2310  R3  CHO   329      39.826 111.230  46.862  1.00  0.00            
ATOM   2311  R4  CHO   329      42.126 112.930  47.562  1.00  0.00            
ATOM   2312  R5  CHO   329      41.976 110.780  47.812  1.00  0.00            
ATOM   2313  C1  CHO   329      42.576 111.830  51.412  1.00  0.00           C
ATOM   2314  C2  CHO   329      46.076 113.330  51.762  1.00  0.00           C
ATOM   2315  ROH CHO   330     201.276  74.880  60.362  1.00  0.00            
ATOM   2316  R1  CHO   330     203.676  74.930  61.862  1.00  0.00            
ATOM   2317  R2  CHO   330     203.726  74.280  64.562  1.00  0.00            
ATOM   2318  R3  CHO   330     205.626  72.530  63.762  1.00  0.00            
ATOM   2319  R4  CHO   330     206.326  73.180  66.562  1.00  0.00            
ATOM   2320  R5  CHO   330     207.626  73.280  64.812  1.00  0.00            
ATOM   2321  C1  CHO   330     209.626  70.830  66.962  1.00  0.00           C
ATOM   2322  C2  CHO   330     213.276  71.580  67.262  1.00  0.00           C
ATOM   2323  ROH CHO   331      95.326 212.680  65.712  1.00  0.00            
ATOM   2324  R1  CHO   331      94.276 212.030  63.162  1.00  0.00            
ATOM   2325  R2  CHO   331      95.876 211.530  60.962  1.00  0.00            
ATOM   2326  R3  CHO   331      94.476 209.230  60.862  1.00  0.00            
ATOM   2327  R4  CHO   331      96.076 209.230  58.412  1.00  0.00            
ATOM   2328  R5  CHO   331      93.926 208.980  58.562  1.00  0.00            
ATOM   2329  C1  CHO   331      94.926 205.730  56.812  1.00  0.00           C
ATOM   2330  C2  CHO   331      96.476 206.830  53.312  1.00  0.00           C
ATOM   2331  ROH CHO   332      59.976 137.880  50.362  1.00  0.00            
ATOM   2332  R1  CHO   332      58.076 137.180  48.362  1.00  0.00            
ATOM   2333  R2  CHO   332      56.126 135.280  48.762  1.00  0.00            
ATOM   2334  R3  CHO   332      54.476 137.330  47.962  1.00  0.00            
ATOM   2335  R4  CHO   332      53.276 134.880  46.862  1.00  0.00            
ATOM   2336  R5  CHO   332      53.826 136.680  45.762  1.00  0.00            
ATOM   2337  C1  CHO   332      50.076 136.530  45.012  1.00  0.00           C
ATOM   2338  C2  CHO   332      47.876 135.430  44.412  1.00  0.00           C
ATOM   2339  ROH CHO   333      97.776 127.530  54.862  1.00  0.00            
ATOM   2340  R1  CHO   333      97.476 126.980  52.112  1.00  0.00            
ATOM   2341  R2  CHO   333      96.876 128.930  50.262  1.00  0.00            
ATOM   2342  R3  CHO   333      99.126 127.980  49.012  1.00  0.00            
ATOM   2343  R4  CHO   333      97.676 129.480  46.912  1.00  0.00            
ATOM   2344  R5  CHO   333      98.376 127.380  46.812  1.00  0.00            
ATOM   2345  C1  CHO   333     100.226 128.880  43.862  1.00  0.00           C
ATOM   2346  C2  CHO   333      99.826 127.630  40.362  1.00  0.00           C
ATOM   2347  ROH CHO   334     106.876 156.830  58.062  1.00  0.00            
ATOM   2348  R1  CHO   334     109.226 157.280  56.562  1.00  0.00            
ATOM   2349  R2  CHO   334     109.176 157.730  53.812  1.00  0.00            
ATOM   2350  R3  CHO   334     110.576 159.980  54.512  1.00  0.00            
ATOM   2351  R4  CHO   334     111.126 159.630  51.662  1.00  0.00            
ATOM   2352  R5  CHO   334     112.576 159.830  53.262  1.00  0.00            
ATOM   2353  C1  CHO   334     113.526 162.780  51.012  1.00  0.00           C
ATOM   2354  C2  CHO   334     115.576 163.780  47.312  1.00  0.00           C
ATOM   2355  ROH CHO   335      88.476  63.980  48.312  1.00  0.00            
ATOM   2356  R1  CHO   335      87.626  61.680  49.762  1.00  0.00            
ATOM   2357  R2  CHO   335      86.876  59.330  48.512  1.00  0.00            
ATOM   2358  R3  CHO   335      88.726  58.230  50.162  1.00  0.00            
ATOM   2359  R4  CHO   335      86.876  56.030  49.512  1.00  0.00            
ATOM   2360  R5  CHO   335      87.526  56.680  51.512  1.00  0.00            
ATOM   2361  C1  CHO   335      88.676  53.080  51.612  1.00  0.00           C
ATOM   2362  C2  CHO   335      88.376  50.430  49.712  1.00  0.00           C
ATOM   2363  ROH CHO   336     157.976  51.780  60.912  1.00  0.00            
ATOM   2364  R1  CHO   336     155.226  51.180  60.962  1.00  0.00            
ATOM   2365  R2  CHO   336     153.976  49.830  58.862  1.00  0.00            
ATOM   2366  R3  CHO   336     153.176  48.130  60.812  1.00  0.00            
ATOM   2367  R4  CHO   336     151.476  47.480  58.562  1.00  0.00            
ATOM   2368  R5  CHO   336     150.826  47.980  60.562  1.00  0.00            
ATOM   2369  C1  CHO   336     149.226  44.530  60.212  1.00  0.00           C
ATOM   2370  C2  CHO   336     147.276  43.080  57.412  1.00  0.00           C
ATOM   2371  ROH CHO   337      29.176  58.180  49.012  1.00  0.00            
ATOM   2372  R1  CHO   337      29.026  57.330  51.712  1.00  0.00            
ATOM   2373  R2  CHO   337      26.776  57.730  53.262  1.00  0.00            
ATOM   2374  R3  CHO   337      26.926  55.080  53.612  1.00  0.00            
ATOM   2375  R4  CHO   337      25.376  56.030  55.912  1.00  0.00            
ATOM   2376  R5  CHO   337      27.176  54.780  55.962  1.00  0.00            
ATOM   2377  C1  CHO   337      24.776  52.530  57.812  1.00  0.00           C
ATOM   2378  C2  CHO   337      21.826  52.330  60.112  1.00  0.00           C
ATOM   2379  ROH CHO   338     141.076  82.280  53.962  1.00  0.00            
ATOM   2380  R1  CHO   338     142.676  84.430  53.112  1.00  0.00            
ATOM   2381  R2  CHO   338     143.776  84.580  50.562  1.00  0.00            
ATOM   2382  R3  CHO   338     142.576  87.030  50.512  1.00  0.00            
ATOM   2383  R4  CHO   338     144.776  87.280  48.612  1.00  0.00            
ATOM   2384  R5  CHO   338     144.376  88.580  50.312  1.00  0.00            
ATOM   2385  C1  CHO   338     144.176  91.130  47.462  1.00  0.00           C
ATOM   2386  C2  CHO   338     146.176  90.980  44.012  1.00  0.00           C
ATOM   2387  ROH CHO   339     217.376 147.980  45.862  1.00  0.00            
ATOM   2388  R1  CHO   339     216.526 149.730  47.912  1.00  0.00            
ATOM   2389  R2  CHO   339     217.926 150.080  50.262  1.00  0.00            
ATOM   2390  R3  CHO   339     217.776 152.680  49.562  1.00  0.00            
ATOM   2391  R4  CHO   339     217.576 152.680  52.512  1.00  0.00            
ATOM   2392  R5  CHO   339     216.176 153.630  51.112  1.00  0.00            
ATOM   2393  C1  CHO   339     217.226 156.680  53.162  1.00  0.00           C
ATOM   2394  C2  CHO   339     216.326 158.430  56.262  1.00  0.00           C
ATOM   2395  ROH CHO   340     160.676  83.630  48.062  1.00  0.00            
ATOM   2396  R1  CHO   340     161.976  85.630  49.562  1.00  0.00            
ATOM   2397  R2  CHO   340     162.776  85.180  52.212  1.00  0.00            
ATOM   2398  R3  CHO   340     165.226  85.930  51.262  1.00  0.00            
ATOM   2399  R4  CHO   340     165.176  86.830  54.062  1.00  0.00            
ATOM   2400  R5  CHO   340     165.626  88.030  52.312  1.00  0.00            
ATOM   2401  C1  CHO   340     168.876  88.480  54.262  1.00  0.00           C
ATOM   2402  C2  CHO   340     170.376  89.080  57.462  1.00  0.00           C
ATOM   2403  ROH CHO   341     181.626  93.330  64.912  1.00  0.00            
ATOM   2404  R1  CHO   341     181.876  92.780  62.162  1.00  0.00            
ATOM   2405  R2  CHO   341     184.226  93.230  60.762  1.00  0.00            
ATOM   2406  R3  CHO   341     183.876  90.630  60.012  1.00  0.00            
ATOM   2407  R4  CHO   341     186.126  91.530  58.412  1.00  0.00            
ATOM   2408  R5  CHO   341     184.326  90.580  57.662  1.00  0.00            
ATOM   2409  C1  CHO   341     186.926  88.130  56.362  1.00  0.00           C
ATOM   2410  C2  CHO   341     190.026  88.480  52.812  1.00  0.00           C
ATOM   2411  ROH CHO   342     165.776  14.230  50.962  1.00  0.00            
ATOM   2412  R1  CHO   342     164.776  13.330  53.412  1.00  0.00            
ATOM   2413  R2  CHO   342     166.176  13.580  55.812  1.00  0.00            
ATOM   2414  R3  CHO   342     163.876  14.830  56.612  1.00  0.00            
ATOM   2415  R4  CHO   342     165.076  13.730  59.062  1.00  0.00            
ATOM   2416  R5  CHO   342     163.026  13.380  58.362  1.00  0.00            
ATOM   2417  C1  CHO   342     162.326  14.980  61.762  1.00  0.00           C
ATOM   2418  C2  CHO   342     159.876  14.430  65.862  1.00  0.00           C
ATOM   2419  ROH CHO   343      59.976 217.430  47.462  1.00  0.00            
ATOM   2420  R1  CHO   343      57.726 218.480  46.062  1.00  0.00            
ATOM   2421  R2  CHO   343      57.976 219.930  43.762  1.00  0.00            
ATOM   2422  R3  CHO   343      56.226 218.030  42.762  1.00  0.00            
ATOM   2423  R4  CHO   343      56.476 220.030  40.662  1.00  0.00            
ATOM   2424  R5  CHO   343      54.626 219.330  41.562  1.00  0.00            
ATOM   2425  C1  CHO   343      53.976 218.380  37.912  1.00  0.00           C
ATOM   2426  C2  CHO   343      54.626 221.880  35.812  1.00  0.00           C
ATOM   2427  ROH CHO   344     158.526 100.180  57.062  1.00  0.00            
ATOM   2428  R1  CHO   344     159.076  97.430  57.062  1.00  0.00            
ATOM   2429  R2  CHO   344     160.526  96.180  59.062  1.00  0.00            
ATOM   2430  R3  CHO   344     158.326  94.530  59.162  1.00  0.00            
ATOM   2431  R4  CHO   344     160.576  92.780  59.712  1.00  0.00            
ATOM   2432  R5  CHO   344     159.076  92.480  58.212  1.00  0.00            
ATOM   2433  C1  CHO   344     158.576  89.280  60.262  1.00  0.00           C
ATOM   2434  C2  CHO   344     156.126  86.230  60.662  1.00  0.00           C
ATOM   2435  ROH CHO   345     116.076 168.630  46.062  1.00  0.00            
ATOM   2436  R1  CHO   345     116.176 167.680  43.362  1.00  0.00            
ATOM   2437  R2  CHO   345     114.326 168.380  41.462  1.00  0.00            
ATOM   2438  R3  CHO   345     116.526 169.130  40.062  1.00  0.00            
ATOM   2439  R4  CHO   345     114.626 168.230  38.062  1.00  0.00            
ATOM   2440  R5  CHO   345     116.676 167.530  38.312  1.00  0.00            
ATOM   2441  C1  CHO   345     116.826 168.830  34.712  1.00  0.00           C
ATOM   2442  C2  CHO   345     114.826 169.780  31.162  1.00  0.00           C
ATOM   2443  ROH CHO   346     198.826 118.230  52.362  1.00  0.00            
ATOM   2444  R1  CHO   346     201.526 117.780  53.062  1.00  0.00            
ATOM   2445  R2  CHO   346     202.826 119.230  55.012  1.00  0.00            
ATOM   2446  R3  CHO   346     203.326 116.830  56.112  1.00  0.00            
ATOM   2447  R4  CHO   346     205.076 118.680  57.562  1.00  0.00            
ATOM   2448  R5  CHO   346     205.676 116.830  56.562  1.00  0.00            
ATOM   2449  C1  CHO   346     206.876 116.030  60.062  1.00  0.00           C
ATOM   2450  C2  CHO   346     210.726 118.330  59.812  1.00  0.00           C
ATOM   2451  ROH CHO   347     143.476 157.980  52.062  1.00  0.00            
ATOM   2452  R1  CHO   347     143.626 158.630  49.312  1.00  0.00            
ATOM   2453  R2  CHO   347     145.976 159.530  48.162  1.00  0.00            
ATOM   2454  R3  CHO   347     145.526 157.530  46.412  1.00  0.00            
ATOM   2455  R4  CHO   347     146.426 159.730  44.712  1.00  0.00            
ATOM   2456  R5  CHO   347     144.576 158.580  44.462  1.00  0.00            
ATOM   2457  C1  CHO   347     146.276 157.930  41.112  1.00  0.00           C
ATOM   2458  C2  CHO   347     146.926 158.480  37.212  1.00  0.00           C
ATOM   2459  ROH CHO   348      39.526 186.980  46.912  1.00  0.00            
ATOM   2460  R1  CHO   348      41.276 189.180  47.262  1.00  0.00            
ATOM   2461  R2  CHO   348      43.276 189.180  49.162  1.00  0.00            
ATOM   2462  R3  CHO   348      44.826 189.780  47.012  1.00  0.00            
ATOM   2463  R4  CHO   348      46.576 190.130  49.312  1.00  0.00            
ATOM   2464  R5  CHO   348      46.226 191.580  47.762  1.00  0.00            
ATOM   2465  C1  CHO   348      49.976 191.230  47.412  1.00  0.00           C
ATOM   2466  C2  CHO   348      53.726 191.730  47.062  1.00  0.00           C
ATOM   2467  ROH CHO   349     141.226 104.680  53.212  1.00  0.00            
ATOM   2468  R1  CHO   349     140.576 102.880  55.312  1.00  0.00            
ATOM   2469  R2  CHO   349     139.126 100.580  54.912  1.00  0.00            
ATOM   2470  R3  CHO   349     141.276  99.430  56.112  1.00  0.00            
ATOM   2471  R4  CHO   349     139.226  97.280  55.962  1.00  0.00            
ATOM   2472  R5  CHO   349     140.326  97.930  57.712  1.00  0.00            
ATOM   2473  C1  CHO   349     141.326  94.280  57.662  1.00  0.00           C
ATOM   2474  C2  CHO   349     139.726  89.830  57.262  1.00  0.00           C
ATOM   2475  ROH CHO   350     197.976 116.080  57.212  1.00  0.00            
ATOM   2476  R1  CHO   350     195.876 117.980  57.362  1.00  0.00            
ATOM   2477  R2  CHO   350     194.676 118.680  59.762  1.00  0.00            
ATOM   2478  R3  CHO   350     195.376 121.180  59.012  1.00  0.00            
ATOM   2479  R4  CHO   350     193.126 121.580  60.862  1.00  0.00            
ATOM   2480  R5  CHO   350     193.276 122.330  58.862  1.00  0.00            
ATOM   2481  C1  CHO   350     192.876 125.580  60.762  1.00  0.00           C
ATOM   2482  C2  CHO   350     189.526 127.180  61.812  1.00  0.00           C
ATOM   2483  ROH CHO   351     220.326 210.380  55.712  1.00  0.00            
ATOM   2484  R1  CHO   351     222.126 208.630  54.412  1.00  0.00            
ATOM   2485  R2  CHO   351     221.876 205.880  54.562  1.00  0.00            
ATOM   2486  R3  CHO   351     221.876 206.080  51.862  1.00  0.00            
ATOM   2487  R4  CHO   351     222.376 203.230  52.412  1.00  0.00            
ATOM   2488  R5  CHO   351     223.576 204.530  51.162  1.00  0.00            
ATOM   2489  C1  CHO   351     222.626 201.830  48.612  1.00  0.00           C
ATOM   2490  C2  CHO   351     223.176 199.080  47.212  1.00  0.00           C
ATOM   2491  ROH CHO   352     154.476  17.680  57.412  1.00  0.00            
ATOM   2492  R1  CHO   352     155.226  15.580  59.162  1.00  0.00            
ATOM   2493  R2  CHO   352     156.226  13.180  58.262  1.00  0.00            
ATOM   2494  R3  CHO   352     158.276  13.730  59.912  1.00  0.00            
ATOM   2495  R4  CHO   352     158.526  10.880  59.412  1.00  0.00            
ATOM   2496  R5  CHO   352     158.426  11.830  61.362  1.00  0.00            
ATOM   2497  C1  CHO   352     161.826  10.080  61.662  1.00  0.00           C
ATOM   2498  C2  CHO   352     162.726   6.330  62.862  1.00  0.00           C
ATOM   2499  ROH CHO   353     140.876 187.630  52.012  1.00  0.00            
ATOM   2500  R1  CHO   353     140.626 188.580  49.362  1.00  0.00            
ATOM   2501  R2  CHO   353     139.876 191.130  48.712  1.00  0.00            
ATOM   2502  R3  CHO   353     142.226 191.130  47.312  1.00  0.00            
ATOM   2503  R4  CHO   353     140.526 193.180  46.012  1.00  0.00            
ATOM   2504  R5  CHO   353     141.526 191.480  45.062  1.00  0.00            
ATOM   2505  C1  CHO   353     143.126 194.380  43.112  1.00  0.00           C
ATOM   2506  C2  CHO   353     141.226 196.530  41.762  1.00  0.00           C
ATOM   2507  ROH CHO   354     155.276 131.080  44.012  1.00  0.00            
ATOM   2508  R1  CHO   354     157.226 132.930  43.212  1.00  0.00            
ATOM   2509  R2  CHO   354     157.776 133.480  40.512  1.00  0.00            
ATOM   2510  R3  CHO   354     157.226 136.030  41.262  1.00  0.00            
ATOM   2511  R4  CHO   354     159.176 136.280  39.062  1.00  0.00            
ATOM   2512  R5  CHO   354     159.376 137.130  41.062  1.00  0.00            
ATOM   2513  C1  CHO   354     159.526 140.280  38.912  1.00  0.00           C
ATOM   2514  C2  CHO   354     160.076 141.630  36.112  1.00  0.00           C
ATOM   2515  ROH CHO   355     156.726 209.630  55.962  1.00  0.00            
ATOM   2516  R1  CHO   355     153.926 209.330  56.312  1.00  0.00            
ATOM   2517  R2  CHO   355     152.176 208.980  54.212  1.00  0.00            
ATOM   2518  R3  CHO   355     151.426 206.780  55.612  1.00  0.00            
ATOM   2519  R4  CHO   355     149.076 207.430  53.962  1.00  0.00            
ATOM   2520  R5  CHO   355     149.126 207.130  56.112  1.00  0.00            
ATOM   2521  C1  CHO   355     146.576 204.480  55.112  1.00  0.00           C
ATOM   2522  C2  CHO   355     145.076 202.980  52.262  1.00  0.00           C
ATOM   2523  ROH CHO   356     143.926 147.030  45.362  1.00  0.00            
ATOM   2524  R1  CHO   356     145.476 145.330  47.012  1.00  0.00            
ATOM   2525  R2  CHO   356     145.526 142.580  46.662  1.00  0.00            
ATOM   2526  R3  CHO   356     148.226 143.030  46.562  1.00  0.00            
ATOM   2527  R4  CHO   356     147.976 140.130  46.912  1.00  0.00            
ATOM   2528  R5  CHO   356     149.126 141.480  48.162  1.00  0.00            
ATOM   2529  C1  CHO   356     151.876 139.080  47.062  1.00  0.00           C
ATOM   2530  C2  CHO   356     153.376 135.330  45.612  1.00  0.00           C
ATOM   2531  ROH CHO   357     104.276  69.330  48.562  1.00  0.00            
ATOM   2532  R1  CHO   357     107.076  68.930  48.262  1.00  0.00            
ATOM   2533  R2  CHO   357     108.826  68.930  50.362  1.00  0.00            
ATOM   2534  R3  CHO   357     109.526  66.530  49.362  1.00  0.00            
ATOM   2535  R4  CHO   357     111.876  67.380  50.912  1.00  0.00            
ATOM   2536  R5  CHO   357     111.876  66.730  48.862  1.00  0.00            
ATOM   2537  C1  CHO   357     114.276  64.180  50.312  1.00  0.00           C
ATOM   2538  C2  CHO   357     117.626  66.530  49.562  1.00  0.00           C
ATOM   2539  ROH CHO   358     162.126 109.380  54.362  1.00  0.00            
ATOM   2540  R1  CHO   358     161.326 110.180  56.962  1.00  0.00            
ATOM   2541  R2  CHO   358     159.776 108.580  58.562  1.00  0.00            
ATOM   2542  R3  CHO   358     161.826 108.880  60.362  1.00  0.00            
ATOM   2543  R4  CHO   358     159.426 108.580  62.012  1.00  0.00            
ATOM   2544  R5  CHO   358     160.876 110.230  62.112  1.00  0.00            
ATOM   2545  C1  CHO   358     161.126 108.930  65.662  1.00  0.00           C
ATOM   2546  C2  CHO   358     158.676 111.280  67.362  1.00  0.00           C
ATOM   2547  ROH CHO   359      36.576  96.580  64.762  1.00  0.00            
ATOM   2548  R1  CHO   359      35.226  99.030  64.862  1.00  0.00            
ATOM   2549  R2  CHO   359      34.176 100.280  62.662  1.00  0.00            
ATOM   2550  R3  CHO   359      31.876 100.280  64.112  1.00  0.00            
ATOM   2551  R4  CHO   359      31.276 101.980  61.812  1.00  0.00            
ATOM   2552  R5  CHO   359      31.026 102.480  63.912  1.00  0.00            
ATOM   2553  C1  CHO   359      27.476 102.980  62.712  1.00  0.00           C
ATOM   2554  C2  CHO   359      27.176 106.880  62.962  1.00  0.00           C
ATOM   2555  ROH CHO   360      29.376 141.330  47.912  1.00  0.00            
ATOM   2556  R1  CHO   360      31.676 139.730  48.412  1.00  0.00            
ATOM   2557  R2  CHO   360      33.176 139.980  50.712  1.00  0.00            
ATOM   2558  R3  CHO   360      32.726 137.280  50.862  1.00  0.00            
ATOM   2559  R4  CHO   360      35.226 137.730  52.362  1.00  0.00            
ATOM   2560  R5  CHO   360      34.926 136.330  50.712  1.00  0.00            
ATOM   2561  C1  CHO   360      35.976 133.880  53.512  1.00  0.00           C
ATOM   2562  C2  CHO   360      38.026 131.480  55.462  1.00  0.00           C
ATOM   2563  ROH CHO   361     143.576 117.230  60.062  1.00  0.00            
ATOM   2564  R1  CHO   361     143.776 119.180  58.062  1.00  0.00            
ATOM   2565  R2  CHO   361     143.526 118.580  55.362  1.00  0.00            
ATOM   2566  R3  CHO   361     141.626 120.530  55.462  1.00  0.00            
ATOM   2567  R4  CHO   361     141.976 119.930  52.612  1.00  0.00            
ATOM   2568  R5  CHO   361     142.076 121.880  53.562  1.00  0.00            
ATOM   2569  C1  CHO   361     139.276 122.530  51.062  1.00  0.00           C
ATOM   2570  C2  CHO   361     137.526 125.080  50.162  1.00  0.00           C
ATOM   2571  ROH CHO   362       7.626  46.380  64.162  1.00  0.00            
ATOM   2572  R1  CHO   362      10.426  46.230  63.762  1.00  0.00            
ATOM   2573  R2  CHO   362      11.676  44.080  62.512  1.00  0.00            
ATOM   2574  R3  CHO   362      12.676  46.030  60.862  1.00  0.00            
ATOM   2575  R4  CHO   362      14.526  43.780  60.612  1.00  0.00            
ATOM   2576  R5  CHO   362      15.076  45.830  61.112  1.00  0.00            
ATOM   2577  C1  CHO   362      17.176  45.430  57.962  1.00  0.00           C
ATOM   2578  C2  CHO   362      20.426  44.480  55.462  1.00  0.00           C
ATOM   2579  ROH CHO   363     212.776  96.030  51.962  1.00  0.00            
ATOM   2580  R1  CHO   363     214.876  95.080  53.612  1.00  0.00            
ATOM   2581  R2  CHO   363     216.526  96.730  55.062  1.00  0.00            
ATOM   2582  R3  CHO   363     215.726  95.180  57.162  1.00  0.00            
ATOM   2583  R4  CHO   363     217.976  96.730  58.212  1.00  0.00            
ATOM   2584  R5  CHO   363     217.776  94.580  58.262  1.00  0.00            
ATOM   2585  C1  CHO   363     218.076  95.280  61.962  1.00  0.00           C
ATOM   2586  C2  CHO   363     217.976  99.030  63.362  1.00  0.00           C
ATOM   2587  ROH CHO   364     191.776  65.030  62.112  1.00  0.00            
ATOM   2588  R1  CHO   364     189.276  66.380  61.962  1.00  0.00            
ATOM   2589  R2  CHO   364     188.326  67.980  64.012  1.00  0.00            
ATOM   2590  R3  CHO   364     188.126  69.830  62.012  1.00  0.00            
ATOM   2591  R4  CHO   364     187.076  71.180  64.412  1.00  0.00            
ATOM   2592  R5  CHO   364     186.076  70.980  62.462  1.00  0.00            
ATOM   2593  C1  CHO   364     186.226  74.780  62.762  1.00  0.00           C
ATOM   2594  C2  CHO   364     184.226  78.080  63.262  1.00  0.00           C
ATOM   2595  ROH CHO   365     189.376  84.380  65.212  1.00  0.00            
ATOM   2596  R1  CHO   365     192.026  83.580  64.562  1.00  0.00            
ATOM   2597  R2  CHO   365     192.576  82.030  62.312  1.00  0.00            
ATOM   2598  R3  CHO   365     194.326  84.030  61.762  1.00  0.00            
ATOM   2599  R4  CHO   365     194.826  82.080  59.662  1.00  0.00            
ATOM   2600  R5  CHO   365     196.276  82.930  60.962  1.00  0.00            
ATOM   2601  C1  CHO   365     197.726  83.980  57.612  1.00  0.00           C
ATOM   2602  C2  CHO   365     201.426  85.180  59.162  1.00  0.00           C
ATOM   2603  ROH CHO   366      72.876  64.030  55.012  1.00  0.00            
ATOM   2604  R1  CHO   366      74.076  66.280  53.812  1.00  0.00            
ATOM   2605  R2  CHO   366      76.526  67.280  54.562  1.00  0.00            
ATOM   2606  R3  CHO   366      77.076  67.030  51.862  1.00  0.00            
ATOM   2607  R4  CHO   366      79.076  68.880  52.862  1.00  0.00            
ATOM   2608  R5  CHO   366      77.726  69.230  51.212  1.00  0.00            
ATOM   2609  C1  CHO   366      81.076  69.580  49.412  1.00  0.00           C
ATOM   2610  C2  CHO   366      83.226  71.980  50.112  1.00  0.00           C
ATOM   2611  ROH CHO   367     131.676 106.630  42.262  1.00  0.00            
ATOM   2612  R1  CHO   367     132.526 104.580  44.012  1.00  0.00            
ATOM   2613  R2  CHO   367     132.176 104.730  46.762  1.00  0.00            
ATOM   2614  R3  CHO   367     130.926 102.330  46.412  1.00  0.00            
ATOM   2615  R4  CHO   367     131.526 102.480  49.262  1.00  0.00            
ATOM   2616  R5  CHO   367     132.026 100.880  47.912  1.00  0.00            
ATOM   2617  C1  CHO   367     129.926  98.930  50.412  1.00  0.00           C
ATOM   2618  C2  CHO   367     130.576  96.580  52.362  1.00  0.00           C
ATOM   2619  ROH CHO   368     104.476 113.130  49.862  1.00  0.00            
ATOM   2620  R1  CHO   368     105.726 110.780  48.812  1.00  0.00            
ATOM   2621  R2  CHO   368     107.426 110.830  46.662  1.00  0.00            
ATOM   2622  R3  CHO   368     109.126 109.530  48.362  1.00  0.00            
ATOM   2623  R4  CHO   368     110.076 108.830  45.712  1.00  0.00            
ATOM   2624  R5  CHO   368     109.526 107.430  47.312  1.00  0.00            
ATOM   2625  C1  CHO   368     113.176 106.430  46.762  1.00  0.00           C
ATOM   2626  C2  CHO   368     113.476 105.830  43.262  1.00  0.00           C
ATOM   2627  ROH CHO   369     181.076 179.580  47.412  1.00  0.00            
ATOM   2628  R1  CHO   369     178.426 179.480  46.462  1.00  0.00            
ATOM   2629  R2  CHO   369     177.676 180.530  44.012  1.00  0.00            
ATOM   2630  R3  CHO   369     176.726 178.030  43.562  1.00  0.00            
ATOM   2631  R4  CHO   369     175.276 179.680  41.662  1.00  0.00            
ATOM   2632  R5  CHO   369     174.426 178.330  43.112  1.00  0.00            
ATOM   2633  C1  CHO   369     172.976 176.830  39.912  1.00  0.00           C
ATOM   2634  C2  CHO   369     169.376 177.130  40.612  1.00  0.00           C
ATOM   2635  ROH CHO   370     154.476  50.430  53.712  1.00  0.00            
ATOM   2636  R1  CHO   370     152.276  48.930  52.812  1.00  0.00            
ATOM   2637  R2  CHO   370     149.926  48.730  54.312  1.00  0.00            
ATOM   2638  R3  CHO   370     148.776  49.580  52.062  1.00  0.00            
ATOM   2639  R4  CHO   370     146.976  47.530  53.062  1.00  0.00            
ATOM   2640  R5  CHO   370     147.826  47.630  51.062  1.00  0.00            
ATOM   2641  C1  CHO   370     144.126  47.630  50.162  1.00  0.00           C
ATOM   2642  C2  CHO   370     141.476  47.680  52.362  1.00  0.00           C
ATOM   2643  ROH CHO   371      11.526 123.580  63.762  1.00  0.00            
ATOM   2644  R1  CHO   371      12.276 121.380  62.112  1.00  0.00            
ATOM   2645  R2  CHO   371      12.126 121.480  59.362  1.00  0.00            
ATOM   2646  R3  CHO   371      14.776 120.730  59.512  1.00  0.00            
ATOM   2647  R4  CHO   371      14.076 120.480  56.662  1.00  0.00            
ATOM   2648  R5  CHO   371      14.976 118.930  57.962  1.00  0.00            
ATOM   2649  C1  CHO   371      17.676 119.180  55.312  1.00  0.00           C
ATOM   2650  C2  CHO   371      18.876 118.980  52.062  1.00  0.00           C
ATOM   2651  ROH CHO   372     189.576 173.430  41.262  1.00  0.00            
ATOM   2652  R1  CHO   372     188.776 176.080  41.962  1.00  0.00            
ATOM   2653  R2  CHO   372     186.626 176.580  43.612  1.00  0.00            
ATOM   2654  R3  CHO   372     188.476 177.930  45.062  1.00  0.00            
ATOM   2655  R4  CHO   372     185.976 178.330  46.512  1.00  0.00            
ATOM   2656  R5  CHO   372     187.276 179.880  45.862  1.00  0.00            
ATOM   2657  C1  CHO   372     187.276 180.630  49.612  1.00  0.00           C
ATOM   2658  C2  CHO   372     187.976 181.430  52.562  1.00  0.00           C
ATOM   2659  ROH CHO   373      56.926  40.380  56.562  1.00  0.00            
ATOM   2660  R1  CHO   373      55.826  38.030  57.562  1.00  0.00            
ATOM   2661  R2  CHO   373      55.676  35.680  56.112  1.00  0.00            
ATOM   2662  R3  CHO   373      56.976  34.630  58.312  1.00  0.00            
ATOM   2663  R4  CHO   373      55.876  32.330  56.862  1.00  0.00            
ATOM   2664  R5  CHO   373      55.576  32.830  58.962  1.00  0.00            
ATOM   2665  C1  CHO   373      57.126  29.380  59.362  1.00  0.00           C
ATOM   2666  C2  CHO   373      55.926  26.780  56.112  1.00  0.00           C
ATOM   2667  ROH CHO   374     170.726 201.380  53.112  1.00  0.00            
ATOM   2668  R1  CHO   374     168.076 200.830  53.762  1.00  0.00            
ATOM   2669  R2  CHO   374     166.476 199.080  52.312  1.00  0.00            
ATOM   2670  R3  CHO   374     166.126 197.880  54.762  1.00  0.00            
ATOM   2671  R4  CHO   374     163.726 197.230  53.212  1.00  0.00            
ATOM   2672  R5  CHO   374     163.776 198.130  55.212  1.00  0.00            
ATOM   2673  C1  CHO   374     161.776 195.030  56.012  1.00  0.00           C
ATOM   2674  C2  CHO   374     159.826 192.930  53.812  1.00  0.00           C
ATOM   2675  ROH CHO   375     129.576 129.480  45.762  1.00  0.00            
ATOM   2676  R1  CHO   375     129.376 131.180  48.012  1.00  0.00            
ATOM   2677  R2  CHO   375     127.276 130.930  49.812  1.00  0.00            
ATOM   2678  R3  CHO   375     129.326 130.730  51.612  1.00  0.00            
ATOM   2679  R4  CHO   375     126.926 131.230  53.262  1.00  0.00            
ATOM   2680  R5  CHO   375     128.776 132.380  53.312  1.00  0.00            
ATOM   2681  C1  CHO   375     128.626 131.230  56.912  1.00  0.00           C
ATOM   2682  C2  CHO   375     126.576 133.880  58.812  1.00  0.00           C
ATOM   2683  ROH CHO   376     108.326 170.030  51.712  1.00  0.00            
ATOM   2684  R1  CHO   376     105.576 169.480  52.212  1.00  0.00            
ATOM   2685  R2  CHO   376     103.876 171.330  53.362  1.00  0.00            
ATOM   2686  R3  CHO   376     102.376 170.880  51.162  1.00  0.00            
ATOM   2687  R4  CHO   376     100.426 171.380  53.262  1.00  0.00            
ATOM   2688  R5  CHO   376     100.476 169.680  51.962  1.00  0.00            
ATOM   2689  C1  CHO   376      97.026 171.030  51.112  1.00  0.00           C
ATOM   2690  C2  CHO   376      93.826 173.380  51.612  1.00  0.00           C
ATOM   2691  ROH CHO   377     186.176  96.380  64.812  1.00  0.00            
ATOM   2692  R1  CHO   377     184.376  98.030  63.462  1.00  0.00            
ATOM   2693  R2  CHO   377     183.676  97.630  60.812  1.00  0.00            
ATOM   2694  R3  CHO   377     181.126  97.680  61.862  1.00  0.00            
ATOM   2695  R4  CHO   377     180.776  97.230  58.962  1.00  0.00            
ATOM   2696  R5  CHO   377     179.826  98.780  60.162  1.00  0.00            
ATOM   2697  C1  CHO   377     176.726  97.080  58.862  1.00  0.00           C
ATOM   2698  C2  CHO   377     172.226  98.230  58.812  1.00  0.00           C
ATOM   2699  ROH CHO   378     144.776  88.530  55.262  1.00  0.00            
ATOM   2700  R1  CHO   378     143.626  91.080  54.912  1.00  0.00            
ATOM   2701  R2  CHO   378     145.176  93.380  55.162  1.00  0.00            
ATOM   2702  R3  CHO   378     144.126  93.930  52.662  1.00  0.00            
ATOM   2703  R4  CHO   378     144.076  96.530  54.062  1.00  0.00            
ATOM   2704  R5  CHO   378     142.426  95.530  53.062  1.00  0.00            
ATOM   2705  C1  CHO   378     142.526  98.830  51.112  1.00  0.00           C
ATOM   2706  C2  CHO   378     140.076  99.680  49.912  1.00  0.00           C
ATOM   2707  ROH CHO   379      17.126 167.230  48.112  1.00  0.00            
ATOM   2708  R1  CHO   379      19.226 169.130  47.912  1.00  0.00            
ATOM   2709  R2  CHO   379      19.526 170.780  45.762  1.00  0.00            
ATOM   2710  R3  CHO   379      19.526 172.730  47.612  1.00  0.00            
ATOM   2711  R4  CHO   379      21.076 173.880  45.412  1.00  0.00            
ATOM   2712  R5  CHO   379      21.726 173.730  47.512  1.00  0.00            
ATOM   2713  C1  CHO   379      21.976 177.480  47.012  1.00  0.00           C
ATOM   2714  C2  CHO   379      23.726 180.380  46.712  1.00  0.00           C
ATOM   2715  ROH CHO   380     107.926 199.880  54.712  1.00  0.00            
ATOM   2716  R1  CHO   380     107.576 197.580  53.112  1.00  0.00            
ATOM   2717  R2  CHO   380     105.076 196.430  52.662  1.00  0.00            
ATOM   2718  R3  CHO   380     105.726 196.730  50.062  1.00  0.00            
ATOM   2719  R4  CHO   380     104.626 194.030  50.212  1.00  0.00            
ATOM   2720  R5  CHO   380     106.526 194.580  49.362  1.00  0.00            
ATOM   2721  C1  CHO   380     104.926 192.930  46.312  1.00  0.00           C
ATOM   2722  C2  CHO   380     103.676 191.980  43.812  1.00  0.00           C
ATOM   2723  ROH CHO   381     216.326 201.830  51.112  1.00  0.00            
ATOM   2724  R1  CHO   381     218.576 202.930  49.812  1.00  0.00            
ATOM   2725  R2  CHO   381     218.476 203.780  47.162  1.00  0.00            
ATOM   2726  R3  CHO   381     219.426 206.130  48.162  1.00  0.00            
ATOM   2727  R4  CHO   381     220.226 206.180  45.362  1.00  0.00            
ATOM   2728  R5  CHO   381     221.526 206.430  47.112  1.00  0.00            
ATOM   2729  C1  CHO   381     222.126 209.730  45.312  1.00  0.00           C
ATOM   2730  C2  CHO   381     222.976 212.480  47.562  1.00  0.00           C
ATOM   2731  ROH CHO   382     201.026  92.430  66.812  1.00  0.00            
ATOM   2732  R1  CHO   382     198.276  93.180  67.112  1.00  0.00            
ATOM   2733  R2  CHO   382     196.626  93.580  64.912  1.00  0.00            
ATOM   2734  R3  CHO   382     195.076  91.780  66.212  1.00  0.00            
ATOM   2735  R4  CHO   382     193.226  93.330  64.512  1.00  0.00            
ATOM   2736  R5  CHO   382     193.026  93.030  66.662  1.00  0.00            
ATOM   2737  C1  CHO   382     189.726  91.530  65.462  1.00  0.00           C
ATOM   2738  C2  CHO   382     186.426  91.130  64.512  1.00  0.00           C
ATOM   2739  ROH CHO   383     201.876 124.630  60.112  1.00  0.00            
ATOM   2740  R1  CHO   383     202.576 125.580  57.562  1.00  0.00            
ATOM   2741  R2  CHO   383     200.826 127.080  55.962  1.00  0.00            
ATOM   2742  R3  CHO   383     202.976 128.780  55.862  1.00  0.00            
ATOM   2743  R4  CHO   383     201.276 129.580  53.612  1.00  0.00            
ATOM   2744  R5  CHO   383     203.376 129.080  53.562  1.00  0.00            
ATOM   2745  C1  CHO   383     203.476 132.630  52.162  1.00  0.00           C
ATOM   2746  C2  CHO   383     201.876 133.930  49.062  1.00  0.00           C
ATOM   2747  ROH CHO   384      35.776 110.880  68.562  1.00  0.00            
ATOM   2748  R1  CHO   384      37.326 109.030  67.112  1.00  0.00            
ATOM   2749  R2  CHO   384      37.226 108.780  64.362  1.00  0.00            
ATOM   2750  R3  CHO   384      39.876 109.180  64.512  1.00  0.00            
ATOM   2751  R4  CHO   384      39.476 107.830  61.962  1.00  0.00            
ATOM   2752  R5  CHO   384      40.826 107.180  63.562  1.00  0.00            
ATOM   2753  C1  CHO   384      43.376 107.580  60.712  1.00  0.00           C
ATOM   2754  C2  CHO   384      44.676 104.580  58.112  1.00  0.00           C
ATOM   2755  ROH CHO   385     168.226 111.330  51.562  1.00  0.00            
ATOM   2756  R1  CHO   385     165.526 110.530  51.212  1.00  0.00            
ATOM   2757  R2  CHO   385     164.276 110.530  48.762  1.00  0.00            
ATOM   2758  R3  CHO   385     163.726 107.930  49.362  1.00  0.00            
ATOM   2759  R4  CHO   385     161.526 108.730  47.612  1.00  0.00            
ATOM   2760  R5  CHO   385     161.376 107.830  49.612  1.00  0.00            
ATOM   2761  C1  CHO   385     159.426 105.230  47.562  1.00  0.00           C
ATOM   2762  C2  CHO   385     154.926 104.730  49.412  1.00  0.00           C
ATOM   2763  ROH CHO   386      51.276 198.930  57.962  1.00  0.00            
ATOM   2764  R1  CHO   386      51.576 200.180  55.462  1.00  0.00            
ATOM   2765  R2  CHO   386      52.476 198.830  53.212  1.00  0.00            
ATOM   2766  R3  CHO   386      50.176 199.780  52.112  1.00  0.00            
ATOM   2767  R4  CHO   386      52.026 199.630  49.862  1.00  0.00            
ATOM   2768  R5  CHO   386      50.876 201.380  50.462  1.00  0.00            
ATOM   2769  C1  CHO   386      49.626 200.930  46.912  1.00  0.00           C
ATOM   2770  C2  CHO   386      47.076 201.580  44.462  1.00  0.00           C
ATOM   2771  ROH CHO   387     174.326  26.080  49.812  1.00  0.00            
ATOM   2772  R1  CHO   387     173.676  25.080  52.412  1.00  0.00            
ATOM   2773  R2  CHO   387     172.476  26.630  54.312  1.00  0.00            
ATOM   2774  R3  CHO   387     170.626  24.630  54.362  1.00  0.00            
ATOM   2775  R4  CHO   387     170.276  25.930  56.912  1.00  0.00            
ATOM   2776  R5  CHO   387     170.626  23.830  56.612  1.00  0.00            
ATOM   2777  C1  CHO   387     167.276  23.680  58.412  1.00  0.00           C
ATOM   2778  C2  CHO   387     164.726  24.830  59.462  1.00  0.00           C
ATOM   2779  ROH CHO   388      74.626 212.680  44.612  1.00  0.00            
ATOM   2780  R1  CHO   388      75.426 215.130  45.812  1.00  0.00            
ATOM   2781  R2  CHO   388      75.276 217.530  44.562  1.00  0.00            
ATOM   2782  R3  CHO   388      73.826 218.230  46.712  1.00  0.00            
ATOM   2783  R4  CHO   388      74.926 220.780  45.712  1.00  0.00            
ATOM   2784  R5  CHO   388      75.076 220.030  47.762  1.00  0.00            
ATOM   2785  C1  CHO   388      73.326 223.330  48.462  1.00  0.00           C
ATOM   2786  C2  CHO   388      72.976 226.230  48.462  1.00  0.00           C
ATOM   2787  ROH CHO   389     154.826 152.980  37.912  1.00  0.00            
ATOM   2788  R1  CHO   389     155.776 154.780  39.912  1.00  0.00            
ATOM   2789  R2  CHO   389     156.326 157.430  39.412  1.00  0.00            
ATOM   2790  R3  CHO   389     154.626 157.830  41.462  1.00  0.00            
ATOM   2791  R4  CHO   389     156.826 159.680  41.962  1.00  0.00            
ATOM   2792  R5  CHO   389     156.026 158.230  43.362  1.00  0.00            
ATOM   2793  C1  CHO   389     155.476 161.430  45.362  1.00  0.00           C
ATOM   2794  C2  CHO   389     154.726 161.030  49.212  1.00  0.00           C
ATOM   2795  ROH CHO   390     128.726 180.830  42.562  1.00  0.00            
ATOM   2796  R1  CHO   390     127.026 178.630  43.062  1.00  0.00            
ATOM   2797  R2  CHO   390     125.926 177.130  41.012  1.00  0.00            
ATOM   2798  R3  CHO   390     127.076 175.030  42.362  1.00  0.00            
ATOM   2799  R4  CHO   390     124.326 174.130  41.762  1.00  0.00            
ATOM   2800  R5  CHO   390     125.276 174.230  43.762  1.00  0.00            
ATOM   2801  C1  CHO   390     124.426 170.480  43.512  1.00  0.00           C
ATOM   2802  C2  CHO   390     126.026 167.180  44.012  1.00  0.00           C
ATOM   2803  ROH CHO   391     178.576 216.780  52.812  1.00  0.00            
ATOM   2804  R1  CHO   391     180.676 217.230  54.762  1.00  0.00            
ATOM   2805  R2  CHO   391     180.126 217.480  57.462  1.00  0.00            
ATOM   2806  R3  CHO   391     181.976 215.430  57.662  1.00  0.00            
ATOM   2807  R4  CHO   391     181.876 216.630  60.312  1.00  0.00            
ATOM   2808  R5  CHO   391     183.626 216.280  59.112  1.00  0.00            
ATOM   2809  C1  CHO   391     184.576 214.230  62.162  1.00  0.00           C
ATOM   2810  C2  CHO   391     182.626 211.280  64.512  1.00  0.00           C
ATOM   2811  ROH CHO   392     111.876 189.780  55.412  1.00  0.00            
ATOM   2812  R1  CHO   392     114.326 191.030  54.762  1.00  0.00            
ATOM   2813  R2  CHO   392     116.176 191.780  56.712  1.00  0.00            
ATOM   2814  R3  CHO   392     117.876 190.280  55.162  1.00  0.00            
ATOM   2815  R4  CHO   392     119.626 192.180  56.562  1.00  0.00            
ATOM   2816  R5  CHO   392     119.526 191.830  54.412  1.00  0.00            
ATOM   2817  C1  CHO   392     123.176 191.030  55.062  1.00  0.00           C
ATOM   2818  C2  CHO   392     125.926 193.930  53.712  1.00  0.00           C
ATOM   2819  ROH CHO   393     212.276 190.880  56.712  1.00  0.00            
ATOM   2820  R1  CHO   393     211.726 192.130  54.212  1.00  0.00            
ATOM   2821  R2  CHO   393     209.176 192.530  53.262  1.00  0.00            
ATOM   2822  R3  CHO   393     209.976 195.130  53.112  1.00  0.00            
ATOM   2823  R4  CHO   393     207.526 195.030  51.562  1.00  0.00            
ATOM   2824  R5  CHO   393     209.426 195.780  50.862  1.00  0.00            
ATOM   2825  C1  CHO   393     207.326 198.930  50.362  1.00  0.00           C
ATOM   2826  C2  CHO   393     209.126 202.280  50.012  1.00  0.00           C
ATOM   2827  ROH CHO   394     128.376  73.280  55.462  1.00  0.00            
ATOM   2828  R1  CHO   394     129.976  72.930  53.212  1.00  0.00            
ATOM   2829  R2  CHO   394     129.526  70.980  51.312  1.00  0.00            
ATOM   2830  R3  CHO   394     129.576  73.130  49.612  1.00  0.00            
ATOM   2831  R4  CHO   394     129.676  70.780  47.862  1.00  0.00            
ATOM   2832  R5  CHO   394     131.076  72.430  47.862  1.00  0.00            
ATOM   2833  C1  CHO   394     129.876  72.630  44.262  1.00  0.00           C
ATOM   2834  C2  CHO   394     128.626  76.030  42.362  1.00  0.00           C
ATOM   2835  ROH CHO   395      61.176 107.080  43.312  1.00  0.00            
ATOM   2836  R1  CHO   395      59.026 105.330  42.612  1.00  0.00            
ATOM   2837  R2  CHO   395      57.176 104.430  44.462  1.00  0.00            
ATOM   2838  R3  CHO   395      55.376 105.430  42.712  1.00  0.00            
ATOM   2839  R4  CHO   395      54.076 103.080  43.762  1.00  0.00            
ATOM   2840  R5  CHO   395      54.376 103.530  41.662  1.00  0.00            
ATOM   2841  C1  CHO   395      50.576 103.230  41.712  1.00  0.00           C
ATOM   2842  C2  CHO   395      47.226 105.130  41.462  1.00  0.00           C
ATOM   2843  ROH CHO   396      13.226 222.280  62.512  1.00  0.00            
ATOM   2844  R1  CHO   396      13.776 220.030  60.862  1.00  0.00            
ATOM   2845  R2  CHO   396      12.526 219.680  58.412  1.00  0.00            
ATOM   2846  R3  CHO   396      15.076 219.430  57.512  1.00  0.00            
ATOM   2847  R4  CHO   396      13.476 218.280  55.362  1.00  0.00            
ATOM   2848  R5  CHO   396      15.126 217.330  56.362  1.00  0.00            
ATOM   2849  C1  CHO   396      16.426 217.280  52.812  1.00  0.00           C
ATOM   2850  C2  CHO   396      16.626 215.580  49.012  1.00  0.00           C
ATOM   2851  ROH CHO   397      91.926  58.180  46.412  1.00  0.00            
ATOM   2852  R1  CHO   397      92.326  60.830  47.362  1.00  0.00            
ATOM   2853  R2  CHO   397      94.376  61.480  49.062  1.00  0.00            
ATOM   2854  R3  CHO   397      95.026  63.280  47.162  1.00  0.00            
ATOM   2855  R4  CHO   397      94.976  64.830  49.612  1.00  0.00            
ATOM   2856  R5  CHO   397      93.876  65.280  47.812  1.00  0.00            
ATOM   2857  C1  CHO   397      95.926  68.480  48.112  1.00  0.00           C
ATOM   2858  C2  CHO   397      95.326  72.630  48.862  1.00  0.00           C
ATOM   2859  ROH CHO   398     181.126  18.080  68.212  1.00  0.00            
ATOM   2860  R1  CHO   398     180.976  18.880  65.462  1.00  0.00            
ATOM   2861  R2  CHO   398     183.126  18.730  63.762  1.00  0.00            
ATOM   2862  R3  CHO   398     181.376  17.280  62.212  1.00  0.00            
ATOM   2863  R4  CHO   398     183.626  17.830  60.462  1.00  0.00            
ATOM   2864  R5  CHO   398     181.526  18.280  60.062  1.00  0.00            
ATOM   2865  C1  CHO   398     182.276  15.980  57.112  1.00  0.00           C
ATOM   2866  C2  CHO   398     182.276  12.830  56.362  1.00  0.00           C
ATOM   2867  ROH CHO   399       7.076 225.080  60.962  1.00  0.00            
ATOM   2868  R1  CHO   399       8.826 225.380  58.762  1.00  0.00            
ATOM   2869  R2  CHO   399      11.026 223.780  58.362  1.00  0.00            
ATOM   2870  R3  CHO   399       9.926 223.330  55.912  1.00  0.00            
ATOM   2871  R4  CHO   399      12.776 223.080  55.462  1.00  0.00            
ATOM   2872  R5  CHO   399      11.426 224.380  54.362  1.00  0.00            
ATOM   2873  C1  CHO   399      12.776 222.230  51.512  1.00  0.00           C
ATOM   2874  C2  CHO   399      13.126 219.780  49.912  1.00  0.00           C
ATOM   2875  ROH CHO   400     164.576 144.830  35.762  1.00  0.00            
ATOM   2876  R1  CHO   400     165.626 147.030  37.212  1.00  0.00            
ATOM   2877  R2  CHO   400     164.076 148.480  38.962  1.00  0.00            
ATOM   2878  R3  CHO   400     166.076 147.880  40.712  1.00  0.00            
ATOM   2879  R4  CHO   400     164.726 150.130  41.962  1.00  0.00            
ATOM   2880  R5  CHO   400     166.826 149.980  41.512  1.00  0.00            
ATOM   2881  C1  CHO   400     166.926 150.580  45.312  1.00  0.00           C
ATOM   2882  C2  CHO   400     166.526 150.180  47.462  1.00  0.00           C
ATOM   2883  ROH CHO   401      24.676 187.780  44.762  1.00  0.00            
ATOM   2884  R1  CHO   401      25.776 185.180  44.712  1.00  0.00            
ATOM   2885  R2  CHO   401      28.376 184.680  43.862  1.00  0.00            
ATOM   2886  R3  CHO   401      28.626 183.430  46.262  1.00  0.00            
ATOM   2887  R4  CHO   401      30.376 181.880  44.512  1.00  0.00            
ATOM   2888  R5  CHO   401      28.776 181.130  45.762  1.00  0.00            
ATOM   2889  C1  CHO   401      31.726 179.180  47.162  1.00  0.00           C
ATOM   2890  C2  CHO   401      35.726 177.480  45.112  1.00  0.00           C
ATOM   2891  ROH CHO   402      72.876  47.380  51.962  1.00  0.00            
ATOM   2892  R1  CHO   402      73.526  48.680  49.562  1.00  0.00            
ATOM   2893  R2  CHO   402      74.326  51.330  49.412  1.00  0.00            
ATOM   2894  R3  CHO   402      76.476  50.280  48.112  1.00  0.00            
ATOM   2895  R4  CHO   402      76.776  53.180  47.862  1.00  0.00            
ATOM   2896  R5  CHO   402      76.776  51.730  46.212  1.00  0.00            
ATOM   2897  C1  CHO   402      80.226  53.280  45.712  1.00  0.00           C
ATOM   2898  C2  CHO   402      84.576  52.230  46.812  1.00  0.00           C
ATOM   2899  ROH CHO   403     216.276 205.130  42.012  1.00  0.00            
ATOM   2900  R1  CHO   403     216.676 202.330  42.462  1.00  0.00            
ATOM   2901  R2  CHO   403     214.626 200.530  42.662  1.00  0.00            
ATOM   2902  R3  CHO   403     215.926 199.280  40.662  1.00  0.00            
ATOM   2903  R4  CHO   403     213.876 197.380  41.512  1.00  0.00            
ATOM   2904  R5  CHO   403     215.976 196.980  41.362  1.00  0.00            
ATOM   2905  C1  CHO   403     214.676 194.330  38.962  1.00  0.00           C
ATOM   2906  C2  CHO   403     215.076 191.080  38.062  1.00  0.00           C
ATOM   2907  ROH CHO   404      24.676 142.230  67.562  1.00  0.00            
ATOM   2908  R1  CHO   404      25.276 140.830  65.162  1.00  0.00            
ATOM   2909  R2  CHO   404      24.876 141.930  62.662  1.00  0.00            
ATOM   2910  R3  CHO   404      27.526 141.330  62.312  1.00  0.00            
ATOM   2911  R4  CHO   404      26.326 141.130  59.612  1.00  0.00            
ATOM   2912  R5  CHO   404      27.526 139.630  60.612  1.00  0.00            
ATOM   2913  C1  CHO   404      29.676 140.130  57.512  1.00  0.00           C
ATOM   2914  C2  CHO   404      30.526 140.730  54.512  1.00  0.00           C
ATOM   2915  ROH CHO   405     155.176 129.730  38.212  1.00  0.00            
ATOM   2916  R1  CHO   405     152.926 129.280  39.862  1.00  0.00            
ATOM   2917  R2  CHO   405     150.376 130.230  39.212  1.00  0.00            
ATOM   2918  R3  CHO   405     149.726 127.580  39.462  1.00  0.00            
ATOM   2919  R4  CHO   405     147.276 129.080  40.162  1.00  0.00            
ATOM   2920  R5  CHO   405     148.226 127.530  41.362  1.00  0.00            
ATOM   2921  C1  CHO   405     144.776 125.980  40.912  1.00  0.00           C
ATOM   2922  C2  CHO   405     144.526 123.230  41.962  1.00  0.00           C
ATOM   2923  ROH CHO   406     122.826 123.330  53.512  1.00  0.00            
ATOM   2924  R1  CHO   406     122.626 124.480  50.962  1.00  0.00            
ATOM   2925  R2  CHO   406     123.976 126.780  50.262  1.00  0.00            
ATOM   2926  R3  CHO   406     124.926 125.280  48.212  1.00  0.00            
ATOM   2927  R4  CHO   406     124.926 127.980  47.162  1.00  0.00            
ATOM   2928  R5  CHO   406     123.976 126.230  46.262  1.00  0.00            
ATOM   2929  C1  CHO   406     126.376 127.230  43.462  1.00  0.00           C
ATOM   2930  C2  CHO   406     131.226 126.430  42.062  1.00  0.00           C
ATOM   2931  ROH CHO   407      93.776  28.930  48.112  1.00  0.00            
ATOM   2932  R1  CHO   407      95.026  28.280  45.662  1.00  0.00            
ATOM   2933  R2  CHO   407      97.426  29.430  44.862  1.00  0.00            
ATOM   2934  R3  CHO   407      98.226  26.830  44.612  1.00  0.00            
ATOM   2935  R4  CHO   407      99.726  28.330  42.562  1.00  0.00            
ATOM   2936  R5  CHO   407      98.476  26.530  42.262  1.00  0.00            
ATOM   2937  C1  CHO   407     101.826  25.230  41.012  1.00  0.00           C
ATOM   2938  C2  CHO   407     103.926  24.480  41.312  1.00  0.00           C
ATOM   2939  ROH CHO   408      55.876 198.580  41.062  1.00  0.00            
ATOM   2940  R1  CHO   408      57.626 200.730  41.362  1.00  0.00            
ATOM   2941  R2  CHO   408      59.376 200.980  43.512  1.00  0.00            
ATOM   2942  R3  CHO   408      61.276 201.180  41.562  1.00  0.00            
ATOM   2943  R4  CHO   408      61.676 203.480  43.312  1.00  0.00            
ATOM   2944  R5  CHO   408      61.426 203.530  41.112  1.00  0.00            
ATOM   2945  C1  CHO   408      64.876 205.130  41.362  1.00  0.00           C
ATOM   2946  C2  CHO   408      68.176 206.980  40.262  1.00  0.00           C
ATOM   2947  ROH CHO   409       9.276 137.680  59.412  1.00  0.00            
ATOM   2948  R1  CHO   409      11.426 137.980  61.212  1.00  0.00            
ATOM   2949  R2  CHO   409      13.626 139.580  60.712  1.00  0.00            
ATOM   2950  R3  CHO   409      12.976 140.680  63.062  1.00  0.00            
ATOM   2951  R4  CHO   409      15.726 141.580  62.612  1.00  0.00            
ATOM   2952  R5  CHO   409      14.976 140.580  64.412  1.00  0.00            
ATOM   2953  C1  CHO   409      16.326 143.830  65.912  1.00  0.00           C
ATOM   2954  C2  CHO   409      19.576 143.730  68.362  1.00  0.00           C
ATOM   2955  ROH CHO   410      46.676 173.180  54.162  1.00  0.00            
ATOM   2956  R1  CHO   410      47.026 175.580  52.662  1.00  0.00            
ATOM   2957  R2  CHO   410      47.576 175.530  49.962  1.00  0.00            
ATOM   2958  R3  CHO   410      45.376 177.180  49.862  1.00  0.00            
ATOM   2959  R4  CHO   410      46.476 177.180  47.112  1.00  0.00            
ATOM   2960  R5  CHO   410      46.076 178.930  48.362  1.00  0.00            
ATOM   2961  C1  CHO   410      43.826 179.730  45.362  1.00  0.00           C
ATOM   2962  C2  CHO   410      44.876 182.380  41.712  1.00  0.00           C
ATOM   2963  ROH CHO   411      19.276 184.380  55.212  1.00  0.00            
ATOM   2964  R1  CHO   411      21.426 183.480  53.562  1.00  0.00            
ATOM   2965  R2  CHO   411      21.926 184.480  51.062  1.00  0.00            
ATOM   2966  R3  CHO   411      24.376 184.930  52.062  1.00  0.00            
ATOM   2967  R4  CHO   411      24.626 185.580  49.212  1.00  0.00            
ATOM   2968  R5  CHO   411      25.876 184.180  50.312  1.00  0.00            
ATOM   2969  C1  CHO   411      28.526 186.630  49.062  1.00  0.00           C
ATOM   2970  C2  CHO   411      32.526 186.580  48.562  1.00  0.00           C
ATOM   2971  ROH CHO   412      14.726  16.430  49.612  1.00  0.00            
ATOM   2972  R1  CHO   412      14.476  13.730  50.412  1.00  0.00            
ATOM   2973  R2  CHO   412      12.126  12.680  51.462  1.00  0.00            
ATOM   2974  R3  CHO   412      12.426  10.880  49.512  1.00  0.00            
ATOM   2975  R4  CHO   412      11.626   9.280  51.862  1.00  0.00            
ATOM   2976  R5  CHO   412      13.376   8.930  50.612  1.00  0.00            
ATOM   2977  C1  CHO   412      11.576   5.580  50.212  1.00  0.00           C
ATOM   2978  C2  CHO   412      10.276   2.930  50.562  1.00  0.00           C
ATOM   2979  ROH CHO   413     216.976 206.380  53.812  1.00  0.00            
ATOM   2980  R1  CHO   413     217.776 204.380  55.612  1.00  0.00            
ATOM   2981  R2  CHO   413     219.326 204.880  57.812  1.00  0.00            
ATOM   2982  R3  CHO   413     217.326 203.630  59.162  1.00  0.00            
ATOM   2983  R4  CHO   413     219.476 203.780  61.112  1.00  0.00            
ATOM   2984  R5  CHO   413     218.426 201.980  60.512  1.00  0.00            
ATOM   2985  C1  CHO   413     217.676 202.030  64.262  1.00  0.00           C
ATOM   2986  C2  CHO   413     220.276 203.280  66.512  1.00  0.00           C
ATOM   2987  ROH CHO   414     169.226  19.780  72.712  1.00  0.00            
ATOM   2988  R1  CHO   414     170.326  21.230  70.512  1.00  0.00            
ATOM   2989  R2  CHO   414     171.726  19.980  68.462  1.00  0.00            
ATOM   2990  R3  CHO   414     169.926  21.280  66.912  1.00  0.00            
ATOM   2991  R4  CHO   414     172.076  20.480  65.062  1.00  0.00            
ATOM   2992  R5  CHO   414     171.276  22.480  65.362  1.00  0.00            
ATOM   2993  C1  CHO   414     170.626  21.980  61.612  1.00  0.00           C
ATOM   2994  C2  CHO   414     171.776  19.330  58.062  1.00  0.00           C
ATOM   2995  ROH CHO   415      99.976 155.730  42.112  1.00  0.00            
ATOM   2996  R1  CHO   415      99.426 152.980  41.462  1.00  0.00            
ATOM   2997  R2  CHO   415     100.326 151.830  39.112  1.00  0.00            
ATOM   2998  R3  CHO   415     101.426 150.030  40.812  1.00  0.00            
ATOM   2999  R4  CHO   415     101.126 148.580  38.312  1.00  0.00            
ATOM   3000  R5  CHO   415     100.376 147.930  40.262  1.00  0.00            
ATOM   3001  C1  CHO   415     102.626 144.980  39.412  1.00  0.00           C
ATOM   3002  C2  CHO   415     102.376 141.780  41.462  1.00  0.00           C
ATOM   3003  ROH CHO   416     171.876  51.630  58.262  1.00  0.00            
ATOM   3004  R1  CHO   416     173.276  54.080  58.362  1.00  0.00            
ATOM   3005  R2  CHO   416     172.076  56.480  59.012  1.00  0.00            
ATOM   3006  R3  CHO   416     174.076  56.630  60.862  1.00  0.00            
ATOM   3007  R4  CHO   416     173.276  59.380  60.462  1.00  0.00            
ATOM   3008  R5  CHO   416     175.276  58.580  60.312  1.00  0.00            
ATOM   3009  C1  CHO   416     175.826  61.230  63.012  1.00  0.00           C
ATOM   3010  C2  CHO   416     178.826  65.180  62.462  1.00  0.00           C
ATOM   3011  ROH CHO   417      40.726 211.630  38.912  1.00  0.00            
ATOM   3012  R1  CHO   417      42.026 213.530  40.562  1.00  0.00            
ATOM   3013  R2  CHO   417      42.026 213.330  43.312  1.00  0.00            
ATOM   3014  R3  CHO   417      44.726 213.430  43.012  1.00  0.00            
ATOM   3015  R4  CHO   417      44.276 214.430  45.712  1.00  0.00            
ATOM   3016  R5  CHO   417      45.376 215.430  44.162  1.00  0.00            
ATOM   3017  C1  CHO   417      48.076 215.130  46.862  1.00  0.00           C
ATOM   3018  C2  CHO   417      48.926 215.880  49.762  1.00  0.00           C
ATOM   3019  ROH CHO   418     136.826   7.080  58.462  1.00  0.00            
ATOM   3020  R1  CHO   418     135.726   9.580  59.012  1.00  0.00            
ATOM   3021  R2  CHO   418     137.176  11.730  59.912  1.00  0.00            
ATOM   3022  R3  CHO   418     136.126  12.980  57.712  1.00  0.00            
ATOM   3023  R4  CHO   418     136.526  15.130  59.712  1.00  0.00            
ATOM   3024  R5  CHO   418     134.676  14.630  58.662  1.00  0.00            
ATOM   3025  C1  CHO   418     135.126  18.280  57.562  1.00  0.00           C
ATOM   3026  C2  CHO   418     133.726  21.830  57.612  1.00  0.00           C
ATOM   3027  ROH CHO   419     171.076 142.130  57.812  1.00  0.00            
ATOM   3028  R1  CHO   419     171.476 139.530  56.862  1.00  0.00            
ATOM   3029  R2  CHO   419     171.426 138.880  54.162  1.00  0.00            
ATOM   3030  R3  CHO   419     173.876 137.830  54.662  1.00  0.00            
ATOM   3031  R4  CHO   419     172.676 136.030  52.712  1.00  0.00            
ATOM   3032  R5  CHO   419     173.526 135.480  54.662  1.00  0.00            
ATOM   3033  C1  CHO   419     175.726 133.330  52.412  1.00  0.00           C
ATOM   3034  C2  CHO   419     178.976 131.180  51.262  1.00  0.00           C
ATOM   3035  ROH CHO   420     106.726 218.730  58.162  1.00  0.00            
ATOM   3036  R1  CHO   420     104.376 218.880  56.562  1.00  0.00            
ATOM   3037  R2  CHO   420     104.376 218.430  53.862  1.00  0.00            
ATOM   3038  R3  CHO   420     102.476 216.580  54.462  1.00  0.00            
ATOM   3039  R4  CHO   420     102.026 217.230  51.612  1.00  0.00            
ATOM   3040  R5  CHO   420     100.576 217.330  53.212  1.00  0.00            
ATOM   3041  C1  CHO   420      98.876 214.780  50.912  1.00  0.00           C
ATOM   3042  C2  CHO   420      98.426 214.980  47.012  1.00  0.00           C
ATOM   3043  ROH CHO   421     104.776  96.730  57.462  1.00  0.00            
ATOM   3044  R1  CHO   421     102.926  95.680  55.562  1.00  0.00            
ATOM   3045  R2  CHO   421     102.676  96.680  53.012  1.00  0.00            
ATOM   3046  R3  CHO   421     103.026  94.080  52.312  1.00  0.00            
ATOM   3047  R4  CHO   421     102.076  95.380  49.862  1.00  0.00            
ATOM   3048  R5  CHO   421     101.226  93.630  50.812  1.00  0.00            
ATOM   3049  C1  CHO   421     102.076  92.230  47.362  1.00  0.00           C
ATOM   3050  C2  CHO   421     104.226  91.330  44.212  1.00  0.00           C
ATOM   3051  ROH CHO   422      72.976 140.330  45.812  1.00  0.00            
ATOM   3052  R1  CHO   422      73.626 142.930  46.662  1.00  0.00            
ATOM   3053  R2  CHO   422      74.426 144.930  44.962  1.00  0.00            
ATOM   3054  R3  CHO   422      72.426 146.280  46.112  1.00  0.00            
ATOM   3055  R4  CHO   422      74.176 148.380  45.062  1.00  0.00            
ATOM   3056  R5  CHO   422      73.476 148.230  47.112  1.00  0.00            
ATOM   3057  C1  CHO   422      72.126 151.680  46.212  1.00  0.00           C
ATOM   3058  C2  CHO   422      72.326 155.180  46.362  1.00  0.00           C
ATOM   3059  ROH CHO   423     154.676 173.830  35.362  1.00  0.00            
ATOM   3060  R1  CHO   423     155.726 173.130  37.912  1.00  0.00            
ATOM   3061  R2  CHO   423     154.176 172.930  40.162  1.00  0.00            
ATOM   3062  R3  CHO   423     155.276 170.430  40.312  1.00  0.00            
ATOM   3063  R4  CHO   423     153.426 170.530  42.562  1.00  0.00            
ATOM   3064  R5  CHO   423     155.526 170.030  42.612  1.00  0.00            
ATOM   3065  C1  CHO   423     153.976 166.830  44.062  1.00  0.00           C
ATOM   3066  C2  CHO   423     153.626 166.630  47.762  1.00  0.00           C
ATOM   3067  ROH CHO   424     204.776 105.230  66.062  1.00  0.00            
ATOM   3068  R1  CHO   424     206.626 103.580  64.662  1.00  0.00            
ATOM   3069  R2  CHO   424     207.676 101.280  65.762  1.00  0.00            
ATOM   3070  R3  CHO   424     206.726 100.180  63.512  1.00  0.00            
ATOM   3071  R4  CHO   424     208.976  98.480  64.262  1.00  0.00            
ATOM   3072  R5  CHO   424     208.676  99.430  62.312  1.00  0.00            
ATOM   3073  C1  CHO   424     208.826  95.730  61.262  1.00  0.00           C
ATOM   3074  C2  CHO   424     210.876  95.530  57.312  1.00  0.00           C
ATOM   3075  ROH CHO   425     182.326 111.330  63.312  1.00  0.00            
ATOM   3076  R1  CHO   425     183.076 111.230  60.562  1.00  0.00            
ATOM   3077  R2  CHO   425     181.876 112.780  58.612  1.00  0.00            
ATOM   3078  R3  CHO   425     184.426 113.530  58.112  1.00  0.00            
ATOM   3079  R4  CHO   425     182.876 114.230  55.662  1.00  0.00            
ATOM   3080  R5  CHO   425     184.726 113.030  55.762  1.00  0.00            
ATOM   3081  C1  CHO   425     185.876 115.830  53.462  1.00  0.00           C
ATOM   3082  C2  CHO   425     184.026 119.030  51.562  1.00  0.00           C
ATOM   3083  ROH CHO   426      71.326 132.380  49.962  1.00  0.00            
ATOM   3084  R1  CHO   426      73.526 134.080  49.412  1.00  0.00            
ATOM   3085  R2  CHO   426      73.276 136.830  49.412  1.00  0.00            
ATOM   3086  R3  CHO   426      75.376 136.680  51.162  1.00  0.00            
ATOM   3087  R4  CHO   426      75.476 139.430  50.162  1.00  0.00            
ATOM   3088  R5  CHO   426      77.126 137.980  50.162  1.00  0.00            
ATOM   3089  C1  CHO   426      78.676 140.780  52.212  1.00  0.00           C
ATOM   3090  C2  CHO   426      82.426 142.580  50.912  1.00  0.00           C
ATOM   3091  ROH CHO   427      42.026 115.830  54.262  1.00  0.00            
ATOM   3092  R1  CHO   427      41.726 115.530  57.062  1.00  0.00            
ATOM   3093  R2  CHO   427      42.576 117.480  58.862  1.00  0.00            
ATOM   3094  R3  CHO   427      39.976 117.330  59.712  1.00  0.00            
ATOM   3095  R4  CHO   427      41.426 118.730  61.862  1.00  0.00            
ATOM   3096  R5  CHO   427      40.176 116.930  62.062  1.00  0.00            
ATOM   3097  C1  CHO   427      38.326 119.280  64.412  1.00  0.00           C
ATOM   3098  C2  CHO   427      39.326 117.930  67.862  1.00  0.00           C
ATOM   3099  ROH CHO   428     147.826 188.330  39.762  1.00  0.00            
ATOM   3100  R1  CHO   428     150.126 188.530  41.412  1.00  0.00            
ATOM   3101  R2  CHO   428     151.576 186.330  42.262  1.00  0.00            
ATOM   3102  R3  CHO   428     153.676 187.680  41.162  1.00  0.00            
ATOM   3103  R4  CHO   428     154.926 185.680  42.912  1.00  0.00            
ATOM   3104  R5  CHO   428     155.276 187.830  42.912  1.00  0.00            
ATOM   3105  C1  CHO   428     158.826 186.580  42.212  1.00  0.00           C
ATOM   3106  C2  CHO   428     160.176 187.830  45.312  1.00  0.00           C
ATOM   3107  ROH CHO   429     176.976  66.730  51.212  1.00  0.00            
ATOM   3108  R1  CHO   429     178.026  65.480  53.562  1.00  0.00            
ATOM   3109  R2  CHO   429     180.626  64.530  53.662  1.00  0.00            
ATOM   3110  R3  CHO   429     180.776  66.130  55.862  1.00  0.00            
ATOM   3111  R4  CHO   429     182.776  64.080  56.312  1.00  0.00            
ATOM   3112  R5  CHO   429     181.176  64.630  57.662  1.00  0.00            
ATOM   3113  C1  CHO   429     184.176  65.280  59.912  1.00  0.00           C
ATOM   3114  C2  CHO   429     183.476  63.630  63.962  1.00  0.00           C
ATOM   3115  ROH CHO   430     124.876 148.230  44.812  1.00  0.00            
ATOM   3116  R1  CHO   430     124.726 150.280  46.762  1.00  0.00            
ATOM   3117  R2  CHO   430     125.926 150.080  49.212  1.00  0.00            
ATOM   3118  R3  CHO   430     127.026 152.480  48.512  1.00  0.00            
ATOM   3119  R4  CHO   430     127.126 152.480  51.462  1.00  0.00            
ATOM   3120  R5  CHO   430     126.226 153.980  50.162  1.00  0.00            
ATOM   3121  C1  CHO   430     128.776 156.080  52.062  1.00  0.00           C
ATOM   3122  C2  CHO   430     126.726 157.180  55.662  1.00  0.00           C
ATOM   3123  ROH CHO   431     132.126 114.580  49.112  1.00  0.00            
ATOM   3124  R1  CHO   431     133.576 116.630  47.862  1.00  0.00            
ATOM   3125  R2  CHO   431     135.526 116.180  45.962  1.00  0.00            
ATOM   3126  R3  CHO   431     134.076 117.880  44.462  1.00  0.00            
ATOM   3127  R4  CHO   431     136.426 117.280  42.812  1.00  0.00            
ATOM   3128  R5  CHO   431     135.726 119.230  43.362  1.00  0.00            
ATOM   3129  C1  CHO   431     135.576 119.530  39.562  1.00  0.00           C
ATOM   3130  C2  CHO   431     136.776 119.880  35.862  1.00  0.00           C
ATOM   3131  ROH CHO   432       4.626   1.530  49.112  1.00  0.00            
ATOM   3132  R1  CHO   432       2.726   3.530  49.612  1.00  0.00            
ATOM   3133  R2  CHO   432       1.576   3.880  52.062  1.00  0.00            
ATOM   3134  R3  CHO   432       2.426   6.430  51.762  1.00  0.00            
ATOM   3135  R4  CHO   432       1.326   6.380  54.462  1.00  0.00            
ATOM   3136  R5  CHO   432       0.826   7.780  52.862  1.00  0.00            
ATOM   3137  C1  CHO   432       2.026  10.230  55.512  1.00  0.00           C
ATOM   3138  C2  CHO   432       2.676  14.180  54.662  1.00  0.00           C
ATOM   3139  ROH CHO   433     193.976  60.630  66.212  1.00  0.00            
ATOM   3140  R1  CHO   433     191.276  61.580  66.312  1.00  0.00            
ATOM   3141  R2  CHO   433     190.126  62.630  68.562  1.00  0.00            
ATOM   3142  R3  CHO   433     189.626  64.730  66.912  1.00  0.00            
ATOM   3143  R4  CHO   433     187.476  64.780  68.862  1.00  0.00            
ATOM   3144  R5  CHO   433     187.226  64.730  66.712  1.00  0.00            
ATOM   3145  C1  CHO   433     185.376  67.980  67.512  1.00  0.00           C
ATOM   3146  C2  CHO   433     184.976  71.980  68.762  1.00  0.00           C
ATOM   3147  ROH CHO   434     200.726  30.180  60.462  1.00  0.00            
ATOM   3148  R1  CHO   434     200.126  32.630  61.712  1.00  0.00            
ATOM   3149  R2  CHO   434     199.126  34.830  60.312  1.00  0.00            
ATOM   3150  R3  CHO   434     197.126  34.730  62.162  1.00  0.00            
ATOM   3151  R4  CHO   434     196.926  37.380  61.012  1.00  0.00            
ATOM   3152  R5  CHO   434     197.126  36.880  63.162  1.00  0.00            
ATOM   3153  C1  CHO   434     193.776  38.780  63.162  1.00  0.00           C
ATOM   3154  C2  CHO   434     191.876  40.830  65.212  1.00  0.00           C
ATOM   3155  ROH CHO   435      94.276  77.380  43.262  1.00  0.00            
ATOM   3156  R1  CHO   435      96.476  75.580  43.162  1.00  0.00            
ATOM   3157  R2  CHO   435      97.976  74.930  45.362  1.00  0.00            
ATOM   3158  R3  CHO   435      97.376  72.380  44.612  1.00  0.00            
ATOM   3159  R4  CHO   435      99.976  72.130  45.962  1.00  0.00            
ATOM   3160  R5  CHO   435      99.476  71.430  43.962  1.00  0.00            
ATOM   3161  C1  CHO   435     100.526  68.130  45.612  1.00  0.00           C
ATOM   3162  C2  CHO   435      99.626  64.930  47.662  1.00  0.00           C
ATOM   3163  ROH CHO   436      21.076   9.080  46.062  1.00  0.00            
ATOM   3164  R1  CHO   436      21.476  11.380  47.612  1.00  0.00            
ATOM   3165  R2  CHO   436      24.026  12.330  48.262  1.00  0.00            
ATOM   3166  R3  CHO   436      23.076  14.630  47.162  1.00  0.00            
ATOM   3167  R4  CHO   436      25.626  15.380  48.412  1.00  0.00            
ATOM   3168  R5  CHO   436      23.726  16.330  48.762  1.00  0.00            
ATOM   3169  C1  CHO   436      25.726  19.330  47.462  1.00  0.00           C
ATOM   3170  C2  CHO   436      26.626  19.930  51.762  1.00  0.00           C
ATOM   3171  ROH CHO   437      39.876  81.130  50.862  1.00  0.00            
ATOM   3172  R1  CHO   437      41.526  78.830  51.162  1.00  0.00            
ATOM   3173  R2  CHO   437      43.376  78.030  49.262  1.00  0.00            
ATOM   3174  R3  CHO   437      45.076  78.180  51.362  1.00  0.00            
ATOM   3175  R4  CHO   437      46.476  76.530  49.362  1.00  0.00            
ATOM   3176  R5  CHO   437      46.076  75.980  51.412  1.00  0.00            
ATOM   3177  C1  CHO   437      49.876  75.780  51.362  1.00  0.00           C
ATOM   3178  C2  CHO   437      52.026  74.980  53.662  1.00  0.00           C
ATOM   3179  ROH CHO   438     172.126  85.930  60.512  1.00  0.00            
ATOM   3180  R1  CHO   438     174.726  86.780  59.662  1.00  0.00            
ATOM   3181  R2  CHO   438     176.126  88.730  61.062  1.00  0.00            
ATOM   3182  R3  CHO   438     178.076  86.780  61.112  1.00  0.00            
ATOM   3183  R4  CHO   438     179.226  89.030  62.562  1.00  0.00            
ATOM   3184  R5  CHO   438     180.126  88.030  60.862  1.00  0.00            
ATOM   3185  C1  CHO   438     182.826  87.430  63.512  1.00  0.00           C
ATOM   3186  C2  CHO   438     184.726  83.280  63.212  1.00  0.00           C
ATOM   3187  ROH CHO   439     117.476  15.780  51.162  1.00  0.00            
ATOM   3188  R1  CHO   439     116.826  14.880  48.562  1.00  0.00            
ATOM   3189  R2  CHO   439     117.576  16.230  46.312  1.00  0.00            
ATOM   3190  R3  CHO   439     118.626  13.830  45.612  1.00  0.00            
ATOM   3191  R4  CHO   439     118.376  15.280  43.062  1.00  0.00            
ATOM   3192  R5  CHO   439     117.576  13.280  43.512  1.00  0.00            
ATOM   3193  C1  CHO   439     119.826  12.480  40.562  1.00  0.00           C
ATOM   3194  C2  CHO   439     118.476  12.780  37.162  1.00  0.00           C
ATOM   3195  ROH CHO   440     180.726 137.580  43.562  1.00  0.00            
ATOM   3196  R1  CHO   440     178.576 136.930  45.262  1.00  0.00            
ATOM   3197  R2  CHO   440     176.276 135.680  44.312  1.00  0.00            
ATOM   3198  R3  CHO   440     176.826 133.880  46.262  1.00  0.00            
ATOM   3199  R4  CHO   440     173.876 134.030  46.212  1.00  0.00            
ATOM   3200  R5  CHO   440     175.176 134.330  47.962  1.00  0.00            
ATOM   3201  C1  CHO   440     173.026 131.380  49.162  1.00  0.00           C
ATOM   3202  C2  CHO   440     169.126 129.780  48.912  1.00  0.00           C
ATOM   3203  ROH CHO   441      56.576 180.030  51.862  1.00  0.00            
ATOM   3204  R1  CHO   441      56.626 179.380  49.112  1.00  0.00            
ATOM   3205  R2  CHO   441      56.926 181.280  47.162  1.00  0.00            
ATOM   3206  R3  CHO   441      58.976 179.630  46.362  1.00  0.00            
ATOM   3207  R4  CHO   441      58.776 181.630  44.262  1.00  0.00            
ATOM   3208  R5  CHO   441      58.726 179.480  44.012  1.00  0.00            
ATOM   3209  C1  CHO   441      61.776 180.330  41.812  1.00  0.00           C
ATOM   3210  C2  CHO   441      61.026 182.530  39.462  1.00  0.00           C
ATOM   3211  ROH CHO   442     181.926 159.580  49.662  1.00  0.00            
ATOM   3212  R1  CHO   442     181.126 158.730  47.062  1.00  0.00            
ATOM   3213  R2  CHO   442     179.576 156.480  46.662  1.00  0.00            
ATOM   3214  R3  CHO   442     177.976 158.230  45.312  1.00  0.00            
ATOM   3215  R4  CHO   442     177.526 155.630  44.012  1.00  0.00            
ATOM   3216  R5  CHO   442     178.126 157.480  43.012  1.00  0.00            
ATOM   3217  C1  CHO   442     174.876 156.780  41.162  1.00  0.00           C
ATOM   3218  C2  CHO   442     171.626 153.480  39.612  1.00  0.00           C
ATOM   3219  ROH CHO   443     111.426 185.580  43.562  1.00  0.00            
ATOM   3220  R1  CHO   443     108.976 185.130  44.912  1.00  0.00            
ATOM   3221  R2  CHO   443     107.026 183.480  43.862  1.00  0.00            
ATOM   3222  R3  CHO   443     107.276 182.230  46.312  1.00  0.00            
ATOM   3223  R4  CHO   443     104.476 181.830  45.512  1.00  0.00            
ATOM   3224  R5  CHO   443     105.176 182.680  47.362  1.00  0.00            
ATOM   3225  C1  CHO   443     103.176 179.680  48.712  1.00  0.00           C
ATOM   3226  C2  CHO   443     100.276 180.530  51.712  1.00  0.00           C
ATOM   3227  ROH CHO   444      62.576 127.980  49.212  1.00  0.00            
ATOM   3228  R1  CHO   444      63.076 126.730  51.712  1.00  0.00            
ATOM   3229  R2  CHO   444      65.576 126.880  52.912  1.00  0.00            
ATOM   3230  R3  CHO   444      64.126 127.830  55.012  1.00  0.00            
ATOM   3231  R4  CHO   444      66.676 126.980  56.212  1.00  0.00            
ATOM   3232  R5  CHO   444      64.676 126.380  56.812  1.00  0.00            
ATOM   3233  C1  CHO   444      65.926 127.930  60.062  1.00  0.00           C
ATOM   3234  C2  CHO   444      66.226 125.880  63.662  1.00  0.00           C
ATOM   3235  ROH CHO   445      22.076 213.330  42.362  1.00  0.00            
ATOM   3236  R1  CHO   445      22.926 216.030  42.562  1.00  0.00            
ATOM   3237  R2  CHO   445      25.176 216.830  43.962  1.00  0.00            
ATOM   3238  R3  CHO   445      25.876 217.980  41.612  1.00  0.00            
ATOM   3239  R4  CHO   445      26.776 219.830  43.662  1.00  0.00            
ATOM   3240  R5  CHO   445      25.526 220.330  41.962  1.00  0.00            
ATOM   3241  C1  CHO   445      28.426 222.680  41.262  1.00  0.00           C
ATOM   3242  C2  CHO   445      27.226 225.530  40.312  1.00  0.00           C
ATOM   3243  ROH CHO   446     186.476 139.880  52.212  1.00  0.00            
ATOM   3244  R1  CHO   446     184.226 140.980  50.912  1.00  0.00            
ATOM   3245  R2  CHO   446     184.426 143.080  49.112  1.00  0.00            
ATOM   3246  R3  CHO   446     183.126 141.380  47.462  1.00  0.00            
ATOM   3247  R4  CHO   446     183.476 143.780  45.862  1.00  0.00            
ATOM   3248  R5  CHO   446     181.576 142.730  46.262  1.00  0.00            
ATOM   3249  C1  CHO   446     181.676 142.630  42.462  1.00  0.00           C
ATOM   3250  C2  CHO   446     181.776 144.680  40.112  1.00  0.00           C
ATOM   3251  ROH CHO   447      93.176 207.430  43.612  1.00  0.00            
ATOM   3252  R1  CHO   447      92.026 205.930  45.712  1.00  0.00            
ATOM   3253  R2  CHO   447      93.126 203.580  46.612  1.00  0.00            
ATOM   3254  R3  CHO   447      93.026 204.830  49.062  1.00  0.00            
ATOM   3255  R4  CHO   447      93.426 202.030  49.712  1.00  0.00            
ATOM   3256  R5  CHO   447      91.876 203.280  50.462  1.00  0.00            
ATOM   3257  C1  CHO   447      93.576 202.280  53.762  1.00  0.00           C
ATOM   3258  C2  CHO   447      94.526 199.330  55.662  1.00  0.00           C
ATOM   3259  ROH CHO   448     197.726 225.930  62.062  1.00  0.00            
ATOM   3260  R1  CHO   448     199.976 224.230  62.512  1.00  0.00            
ATOM   3261  R2  CHO   448     200.326 221.830  61.162  1.00  0.00            
ATOM   3262  R3  CHO   448     202.726 222.880  60.512  1.00  0.00            
ATOM   3263  R4  CHO   448     203.026 220.030  60.062  1.00  0.00            
ATOM   3264  R5  CHO   448     204.326 221.280  61.312  1.00  0.00            
ATOM   3265  C1  CHO   448     206.876 219.980  58.812  1.00  0.00           C
ATOM   3266  C2  CHO   448     207.576 217.580  55.962  1.00  0.00           C
ATOM   3267  ROH CHO   449      54.426 157.430  50.062  1.00  0.00            
ATOM   3268  R1  CHO   449      56.276 157.230  47.912  1.00  0.00            
ATOM   3269  R2  CHO   449      58.976 157.580  48.262  1.00  0.00            
ATOM   3270  R3  CHO   449      59.126 155.130  47.062  1.00  0.00            
ATOM   3271  R4  CHO   449      61.926 155.830  47.662  1.00  0.00            
ATOM   3272  R5  CHO   449      61.126 155.230  45.712  1.00  0.00            
ATOM   3273  C1  CHO   449      63.776 152.530  46.212  1.00  0.00           C
ATOM   3274  C2  CHO   449      66.976 154.080  47.512  1.00  0.00           C
ATOM   3275  ROH CHO   450      58.526 123.780  47.112  1.00  0.00            
ATOM   3276  R1  CHO   450      60.376 122.130  48.512  1.00  0.00            
ATOM   3277  R2  CHO   450      63.076 122.680  48.612  1.00  0.00            
ATOM   3278  R3  CHO   450      62.626 122.480  51.312  1.00  0.00            
ATOM   3279  R4  CHO   450      65.576 122.480  51.012  1.00  0.00            
ATOM   3280  R5  CHO   450      64.376 120.980  52.062  1.00  0.00            
ATOM   3281  C1  CHO   450      66.626 122.180  54.912  1.00  0.00           C
ATOM   3282  C2  CHO   450      69.526 123.880  54.112  1.00  0.00           C
ATOM   3283  ROH CHO   451      12.876 101.530  68.012  1.00  0.00            
ATOM   3284  R1  CHO   451      14.526 103.580  66.912  1.00  0.00            
ATOM   3285  R2  CHO   451      15.226 105.880  68.262  1.00  0.00            
ATOM   3286  R3  CHO   451      17.726 105.080  67.712  1.00  0.00            
ATOM   3287  R4  CHO   451      17.726 107.980  67.262  1.00  0.00            
ATOM   3288  R5  CHO   451      18.376 106.480  65.862  1.00  0.00            
ATOM   3289  C1  CHO   451      21.626 108.530  66.162  1.00  0.00           C
ATOM   3290  C2  CHO   451      23.526 110.280  63.562  1.00  0.00           C
ATOM   3291  ROH CHO   452      47.576 114.880  56.062  1.00  0.00            
ATOM   3292  R1  CHO   452      48.426 115.030  58.762  1.00  0.00            
ATOM   3293  R2  CHO   452      50.576 113.630  59.712  1.00  0.00            
ATOM   3294  R3  CHO   452      51.426 116.080  60.562  1.00  0.00            
ATOM   3295  R4  CHO   452      52.876 114.230  62.212  1.00  0.00            
ATOM   3296  R5  CHO   452      51.626 115.880  62.912  1.00  0.00            
ATOM   3297  C1  CHO   452      54.976 116.830  64.462  1.00  0.00           C
ATOM   3298  C2  CHO   452      56.576 116.030  67.762  1.00  0.00           C
ATOM   3299  ROH CHO   453     141.926 199.430  53.512  1.00  0.00            
ATOM   3300  R1  CHO   453     140.626 201.930  53.712  1.00  0.00            
ATOM   3301  R2  CHO   453     140.376 203.330  56.062  1.00  0.00            
ATOM   3302  R3  CHO   453     141.526 205.330  54.662  1.00  0.00            
ATOM   3303  R4  CHO   453     140.026 206.680  56.762  1.00  0.00            
ATOM   3304  R5  CHO   453     139.876 207.080  54.612  1.00  0.00            
ATOM   3305  C1  CHO   453     140.876 210.530  55.812  1.00  0.00           C
ATOM   3306  C2  CHO   453     139.126 212.480  57.062  1.00  0.00           C
ATOM   3307  ROH CHO   454     161.176  62.530  69.412  1.00  0.00            
ATOM   3308  R1  CHO   454     163.076  62.380  67.312  1.00  0.00            
ATOM   3309  R2  CHO   454     162.526  63.330  64.762  1.00  0.00            
ATOM   3310  R3  CHO   454     164.826  64.730  65.162  1.00  0.00            
ATOM   3311  R4  CHO   454     164.426  64.780  62.262  1.00  0.00            
ATOM   3312  R5  CHO   454     166.226  64.130  63.312  1.00  0.00            
ATOM   3313  C1  CHO   454     167.726  66.930  61.212  1.00  0.00           C
ATOM   3314  C2  CHO   454     165.076  68.630  57.312  1.00  0.00           C
ATOM   3315  ROH CHO   455     145.076 103.180  48.962  1.00  0.00            
ATOM   3316  R1  CHO   455     144.726 105.780  50.012  1.00  0.00            
ATOM   3317  R2  CHO   455     146.026 106.630  52.312  1.00  0.00            
ATOM   3318  R3  CHO   455     146.876 108.630  50.712  1.00  0.00            
ATOM   3319  R4  CHO   455     147.776 109.380  53.412  1.00  0.00            
ATOM   3320  R5  CHO   455     146.626 110.630  52.062  1.00  0.00            
ATOM   3321  C1  CHO   455     149.676 112.880  52.612  1.00  0.00           C
ATOM   3322  C2  CHO   455     151.126 114.080  56.312  1.00  0.00           C
ATOM   3323  ROH CHO   456     169.876 193.630  40.762  1.00  0.00            
ATOM   3324  R1  CHO   456     169.026 191.630  42.562  1.00  0.00            
ATOM   3325  R2  CHO   456     170.726 190.530  44.462  1.00  0.00            
ATOM   3326  R3  CHO   456     168.726 191.280  46.162  1.00  0.00            
ATOM   3327  R4  CHO   456     170.426 189.480  47.712  1.00  0.00            
ATOM   3328  R5  CHO   456     168.276 189.280  47.412  1.00  0.00            
ATOM   3329  C1  CHO   456     168.376 189.480  51.212  1.00  0.00           C
ATOM   3330  C2  CHO   456     167.376 186.080  51.112  1.00  0.00           C
ATOM   3331  ROH CHO   457     144.526 133.480  42.812  1.00  0.00            
ATOM   3332  R1  CHO   457     146.026 131.330  43.812  1.00  0.00            
ATOM   3333  R2  CHO   457     145.926 130.530  46.462  1.00  0.00            
ATOM   3334  R3  CHO   457     145.276 128.130  45.412  1.00  0.00            
ATOM   3335  R4  CHO   457     146.876 127.480  47.762  1.00  0.00            
ATOM   3336  R5  CHO   457     147.226 126.780  45.712  1.00  0.00            
ATOM   3337  C1  CHO   457     146.876 123.430  47.512  1.00  0.00           C
ATOM   3338  C2  CHO   457     145.826 121.630  50.562  1.00  0.00           C
ATOM   3339  ROH CHO   458     206.126 121.880  39.862  1.00  0.00            
ATOM   3340  R1  CHO   458     205.676 123.180  42.362  1.00  0.00            
ATOM   3341  R2  CHO   458     203.126 123.980  43.162  1.00  0.00            
ATOM   3342  R3  CHO   458     203.676 122.480  45.312  1.00  0.00            
ATOM   3343  R4  CHO   458     201.426 124.180  46.112  1.00  0.00            
ATOM   3344  R5  CHO   458     203.326 123.980  47.162  1.00  0.00            
ATOM   3345  C1  CHO   458     200.926 122.830  49.912  1.00  0.00           C
ATOM   3346  C2  CHO   458     201.076 124.980  51.712  1.00  0.00           C
ATOM   3347  ROH CHO   459      86.576  48.180  62.562  1.00  0.00            
ATOM   3348  R1  CHO   459      88.076  47.780  60.212  1.00  0.00            
ATOM   3349  R2  CHO   459      87.226  48.630  57.712  1.00  0.00            
ATOM   3350  R3  CHO   459      89.626  49.880  57.662  1.00  0.00            
ATOM   3351  R4  CHO   459      88.976  49.430  54.862  1.00  0.00            
ATOM   3352  R5  CHO   459      90.826  48.830  55.862  1.00  0.00            
ATOM   3353  C1  CHO   459      92.226  51.080  53.112  1.00  0.00           C
ATOM   3354  C2  CHO   459      94.626  51.530  51.762  1.00  0.00           C
ATOM   3355  ROH CHO   460     189.026  41.230  72.362  1.00  0.00            
ATOM   3356  R1  CHO   460     189.126  41.630  69.562  1.00  0.00            
ATOM   3357  R2  CHO   460     186.976  40.980  67.912  1.00  0.00            
ATOM   3358  R3  CHO   460     187.276  43.530  67.062  1.00  0.00            
ATOM   3359  R4  CHO   460     185.576  42.330  65.062  1.00  0.00            
ATOM   3360  R5  CHO   460     187.426  43.430  64.712  1.00  0.00            
ATOM   3361  C1  CHO   460     185.026  45.580  62.612  1.00  0.00           C
ATOM   3362  C2  CHO   460     183.226  48.130  60.062  1.00  0.00           C
ATOM   3363  ROH CHO   461      85.126  18.080  47.862  1.00  0.00            
ATOM   3364  R1  CHO   461      85.026  20.930  47.712  1.00  0.00            
ATOM   3365  R2  CHO   461      86.976  22.430  46.462  1.00  0.00            
ATOM   3366  R3  CHO   461      84.876  23.430  45.062  1.00  0.00            
ATOM   3367  R4  CHO   461      87.176  25.080  44.212  1.00  0.00            
ATOM   3368  R5  CHO   461      85.276  25.780  45.012  1.00  0.00            
ATOM   3369  C1  CHO   461      85.326  27.530  41.612  1.00  0.00           C
ATOM   3370  C2  CHO   461      86.826  29.880  39.362  1.00  0.00           C
ATOM   3371  ROH CHO   462     138.276  31.780  50.412  1.00  0.00            
ATOM   3372  R1  CHO   462     139.326  34.180  51.462  1.00  0.00            
ATOM   3373  R2  CHO   462     141.926  34.980  51.112  1.00  0.00            
ATOM   3374  R3  CHO   462     140.776  37.280  50.162  1.00  0.00            
ATOM   3375  R4  CHO   462     143.376  38.130  51.112  1.00  0.00            
ATOM   3376  R5  CHO   462     141.476  38.980  51.712  1.00  0.00            
ATOM   3377  C1  CHO   462     143.126  42.080  50.262  1.00  0.00           C
ATOM   3378  C2  CHO   462     143.526  43.930  46.712  1.00  0.00           C
ATOM   3379  ROH CHO   463      80.526 193.080  43.562  1.00  0.00            
ATOM   3380  R1  CHO   463      81.426 195.730  43.862  1.00  0.00            
ATOM   3381  R2  CHO   463      79.776 197.780  44.812  1.00  0.00            
ATOM   3382  R3  CHO   463      81.776 198.130  46.612  1.00  0.00            
ATOM   3383  R4  CHO   463      80.276 200.630  46.612  1.00  0.00            
ATOM   3384  R5  CHO   463      82.426 200.430  46.312  1.00  0.00            
ATOM   3385  C1  CHO   463      82.476 202.680  49.412  1.00  0.00           C
ATOM   3386  C2  CHO   463      83.776 205.830  49.312  1.00  0.00           C
ATOM   3387  ROH CHO   464      73.276  80.180  52.212  1.00  0.00            
ATOM   3388  R1  CHO   464      73.026  78.430  54.462  1.00  0.00            
ATOM   3389  R2  CHO   464      71.426  78.980  56.612  1.00  0.00            
ATOM   3390  R3  CHO   464      70.376  76.530  56.062  1.00  0.00            
ATOM   3391  R4  CHO   464      70.176  76.830  59.012  1.00  0.00            
ATOM   3392  R5  CHO   464      71.126  75.180  57.912  1.00  0.00            
ATOM   3393  C1  CHO   464      68.526  73.230  59.912  1.00  0.00           C
ATOM   3394  C2  CHO   464      69.676  73.180  63.312  1.00  0.00           C
ATOM   3395  ROH CHO   465       1.976  58.930  62.062  1.00  0.00            
ATOM   3396  R1  CHO   465       2.826  61.530  61.362  1.00  0.00            
ATOM   3397  R2  CHO   465       3.926  63.280  63.212  1.00  0.00            
ATOM   3398  R3  CHO   465       5.976  63.380  61.462  1.00  0.00            
ATOM   3399  R4  CHO   465       6.226  65.880  62.962  1.00  0.00            
ATOM   3400  R5  CHO   465       6.126  65.680  60.812  1.00  0.00            
ATOM   3401  C1  CHO   465       9.476  67.430  61.162  1.00  0.00           C
ATOM   3402  C2  CHO   465      10.926  69.530  60.412  1.00  0.00           C
ATOM   3403  ROH CHO   466     156.876 128.280  47.612  1.00  0.00            
ATOM   3404  R1  CHO   466     158.626 129.980  48.962  1.00  0.00            
ATOM   3405  R2  CHO   466     159.426 132.430  47.962  1.00  0.00            
ATOM   3406  R3  CHO   466     158.526 133.380  50.362  1.00  0.00            
ATOM   3407  R4  CHO   466     160.726 135.130  49.662  1.00  0.00            
ATOM   3408  R5  CHO   466     160.526 134.030  51.512  1.00  0.00            
ATOM   3409  C1  CHO   466     160.676 137.580  52.912  1.00  0.00           C
ATOM   3410  C2  CHO   466     162.126 140.880  54.312  1.00  0.00           C
ATOM   3411  ROH CHO   467     137.026 211.380  52.712  1.00  0.00            
ATOM   3412  R1  CHO   467     134.176 211.430  52.862  1.00  0.00            
ATOM   3413  R2  CHO   467     132.626 209.330  51.962  1.00  0.00            
ATOM   3414  R3  CHO   467     131.626 209.480  54.512  1.00  0.00            
ATOM   3415  R4  CHO   467     129.626 207.880  52.962  1.00  0.00            
ATOM   3416  R5  CHO   467     129.226 209.680  54.162  1.00  0.00            
ATOM   3417  C1  CHO   467     126.976 207.180  55.912  1.00  0.00           C
ATOM   3418  C2  CHO   467     123.876 207.730  59.312  1.00  0.00           C
ATOM   3419  ROH CHO   468      93.826  39.680  46.162  1.00  0.00            
ATOM   3420  R1  CHO   468      91.426  38.380  45.362  1.00  0.00            
ATOM   3421  R2  CHO   468      90.626  35.930  46.362  1.00  0.00            
ATOM   3422  R3  CHO   468      88.326  37.280  46.962  1.00  0.00            
ATOM   3423  R4  CHO   468      87.676  34.480  47.462  1.00  0.00            
ATOM   3424  R5  CHO   468      86.576  35.880  46.212  1.00  0.00            
ATOM   3425  C1  CHO   468      83.826  34.880  48.662  1.00  0.00           C
ATOM   3426  C2  CHO   468      80.426  33.030  51.112  1.00  0.00           C
ATOM   3427  ROH CHO   469     182.926 134.980  47.562  1.00  0.00            
ATOM   3428  R1  CHO   469     180.376 135.180  48.712  1.00  0.00            
ATOM   3429  R2  CHO   469     179.876 136.680  50.962  1.00  0.00            
ATOM   3430  R3  CHO   469     177.976 137.830  49.412  1.00  0.00            
ATOM   3431  R4  CHO   469     177.526 138.980  52.062  1.00  0.00            
ATOM   3432  R5  CHO   469     176.026 137.980  50.812  1.00  0.00            
ATOM   3433  C1  CHO   469     174.326 141.380  51.262  1.00  0.00           C
ATOM   3434  C2  CHO   469     171.476 143.580  52.862  1.00  0.00           C
ATOM   3435  ROH CHO   470     118.676  32.980  66.562  1.00  0.00            
ATOM   3436  R1  CHO   470     119.976  32.630  64.112  1.00  0.00            
ATOM   3437  R2  CHO   470     120.776  30.180  63.162  1.00  0.00            
ATOM   3438  R3  CHO   470     119.326  30.880  60.962  1.00  0.00            
ATOM   3439  R4  CHO   470     121.226  28.880  59.962  1.00  0.00            
ATOM   3440  R5  CHO   470     120.926  30.880  59.162  1.00  0.00            
ATOM   3441  C1  CHO   470     120.076  28.780  56.062  1.00  0.00           C
ATOM   3442  C2  CHO   470     117.826  30.730  54.562  1.00  0.00           C
ATOM   3443  ROH CHO   471     214.226 225.480  53.312  1.00  0.00            
ATOM   3444  R1  CHO   471     215.126 225.930  55.912  1.00  0.00            
ATOM   3445  R2  CHO   471     213.676 225.230  58.162  1.00  0.00            
ATOM   3446  R3  CHO   471     215.926 223.880  58.862  1.00  0.00            
ATOM   3447  R4  CHO   471     214.126 223.580  61.162  1.00  0.00            
ATOM   3448  R5  CHO   471     216.176 224.330  61.162  1.00  0.00            
ATOM   3449  C1  CHO   471     216.526 221.380  63.562  1.00  0.00           C
ATOM   3450  C2  CHO   471     215.926 221.280  67.812  1.00  0.00           C
ATOM   3451  ROH CHO   472      35.076  29.880  32.912  1.00  0.00            
ATOM   3452  R1  CHO   472      35.226  27.780  34.812  1.00  0.00            
ATOM   3453  R2  CHO   472      33.476  27.580  36.912  1.00  0.00            
ATOM   3454  R3  CHO   472      33.076  25.080  35.912  1.00  0.00            
ATOM   3455  R4  CHO   472      31.626  25.130  38.512  1.00  0.00            
ATOM   3456  R5  CHO   472      33.126  23.680  37.862  1.00  0.00            
ATOM   3457  C1  CHO   472      30.126  21.330  38.462  1.00  0.00           C
ATOM   3458  C2  CHO   472      30.876  19.530  41.962  1.00  0.00           C
ATOM   3459  ROH CHO   473      59.376 118.180  61.912  1.00  0.00            
ATOM   3460  R1  CHO   473      60.726 118.330  59.462  1.00  0.00            
ATOM   3461  R2  CHO   473      61.226 116.130  57.862  1.00  0.00            
ATOM   3462  R3  CHO   473      59.976 117.580  55.962  1.00  0.00            
ATOM   3463  R4  CHO   473      62.126 116.180  54.562  1.00  0.00            
ATOM   3464  R5  CHO   473      61.776 118.330  54.512  1.00  0.00            
ATOM   3465  C1  CHO   473      61.476 117.580  50.812  1.00  0.00           C
ATOM   3466  C2  CHO   473      63.426 118.130  46.962  1.00  0.00           C
ATOM   3467  ROH CHO   474      85.326 176.080  44.462  1.00  0.00            
ATOM   3468  R1  CHO   474      86.326 174.280  46.362  1.00  0.00            
ATOM   3469  R2  CHO   474      86.876 171.630  45.762  1.00  0.00            
ATOM   3470  R3  CHO   474      89.326 172.230  46.762  1.00  0.00            
ATOM   3471  R4  CHO   474      89.026 169.380  47.212  1.00  0.00            
ATOM   3472  R5  CHO   474      89.526 170.880  48.712  1.00  0.00            
ATOM   3473  C1  CHO   474      92.576 168.630  49.062  1.00  0.00           C
ATOM   3474  C2  CHO   474      94.476 167.030  51.762  1.00  0.00           C
ATOM   3475  ROH CHO   475     151.676 149.080  49.962  1.00  0.00            
ATOM   3476  R1  CHO   475     149.476 147.730  51.162  1.00  0.00            
ATOM   3477  R2  CHO   475     148.676 145.230  50.312  1.00  0.00            
ATOM   3478  R3  CHO   475     148.976 144.580  52.962  1.00  0.00            
ATOM   3479  R4  CHO   475     146.726 142.930  52.062  1.00  0.00            
ATOM   3480  R5  CHO   475     146.726 144.280  53.762  1.00  0.00            
ATOM   3481  C1  CHO   475     145.876 141.030  55.512  1.00  0.00           C
ATOM   3482  C2  CHO   475     144.076 137.630  53.562  1.00  0.00           C
ATOM   3483  ROH CHO   476       7.376 121.180  61.362  1.00  0.00            
ATOM   3484  R1  CHO   476       7.126 118.680  60.062  1.00  0.00            
ATOM   3485  R2  CHO   476       4.776 117.830  58.912  1.00  0.00            
ATOM   3486  R3  CHO   476       6.376 117.480  56.712  1.00  0.00            
ATOM   3487  R4  CHO   476       4.376 115.380  56.512  1.00  0.00            
ATOM   3488  R5  CHO   476       6.526 115.130  56.412  1.00  0.00            
ATOM   3489  C1  CHO   476       5.576 113.680  53.012  1.00  0.00           C
ATOM   3490  C2  CHO   476       5.726 111.780  49.912  1.00  0.00           C
ATOM   3491  ROH CHO   477     214.326  86.030  72.512  1.00  0.00            
ATOM   3492  R1  CHO   477     213.476  86.880  69.912  1.00  0.00            
ATOM   3493  R2  CHO   477     215.276  87.530  67.912  1.00  0.00            
ATOM   3494  R3  CHO   477     213.876  85.680  66.512  1.00  0.00            
ATOM   3495  R4  CHO   477     214.876  87.530  64.462  1.00  0.00            
ATOM   3496  R5  CHO   477     212.826  86.880  64.762  1.00  0.00            
ATOM   3497  C1  CHO   477     213.376  85.730  61.162  1.00  0.00           C
ATOM   3498  C2  CHO   477     211.076  85.830  58.462  1.00  0.00           C
ATOM   3499  ROH CHO   478      71.226 199.680  59.812  1.00  0.00            
ATOM   3500  R1  CHO   478      70.476 200.080  57.112  1.00  0.00            
ATOM   3501  R2  CHO   478      70.926 202.480  55.762  1.00  0.00            
ATOM   3502  R3  CHO   478      72.176 200.880  53.962  1.00  0.00            
ATOM   3503  R4  CHO   478      71.026 203.030  52.362  1.00  0.00            
ATOM   3504  R5  CHO   478      70.726 200.880  52.062  1.00  0.00            
ATOM   3505  C1  CHO   478      72.226 201.830  48.712  1.00  0.00           C
ATOM   3506  C2  CHO   478      73.676 203.830  46.612  1.00  0.00           C
ATOM   3507  ROH CHO   479      29.376  80.230  68.562  1.00  0.00            
ATOM   3508  R1  CHO   479      28.676  82.780  67.562  1.00  0.00            
ATOM   3509  R2  CHO   479      29.176  83.530  64.962  1.00  0.00            
ATOM   3510  R3  CHO   479      26.526  84.180  65.012  1.00  0.00            
ATOM   3511  R4  CHO   479      27.526  85.530  62.662  1.00  0.00            
ATOM   3512  R5  CHO   479      26.426  86.430  64.262  1.00  0.00            
ATOM   3513  C1  CHO   479      24.126  87.280  61.312  1.00  0.00           C
ATOM   3514  C2  CHO   479      24.726  89.930  58.512  1.00  0.00           C
ATOM   3515  ROH CHO   480       8.276 157.480  63.812  1.00  0.00            
ATOM   3516  R1  CHO   480       6.226 157.630  61.862  1.00  0.00            
ATOM   3517  R2  CHO   480       4.926 159.980  61.212  1.00  0.00            
ATOM   3518  R3  CHO   480       5.726 159.380  58.662  1.00  0.00            
ATOM   3519  R4  CHO   480       3.476 161.180  58.312  1.00  0.00            
ATOM   3520  R5  CHO   480       3.676 159.230  57.462  1.00  0.00            
ATOM   3521  C1  CHO   480       3.326 161.280  54.262  1.00  0.00           C
ATOM   3522  C2  CHO   480       4.576 162.580  50.612  1.00  0.00           C
ATOM   3523  ROH CHO   481     212.676  80.680  65.562  1.00  0.00            
ATOM   3524  R1  CHO   481     214.026  78.280  66.262  1.00  0.00            
ATOM   3525  R2  CHO   481     214.176  76.130  64.612  1.00  0.00            
ATOM   3526  R3  CHO   481     216.826  76.380  65.062  1.00  0.00            
ATOM   3527  R4  CHO   481     216.576  73.930  63.462  1.00  0.00            
ATOM   3528  R5  CHO   481     217.576  74.130  65.362  1.00  0.00            
ATOM   3529  C1  CHO   481     220.476  72.880  63.212  1.00  0.00           C
ATOM   3530  C2  CHO   481     220.026  69.030  62.262  1.00  0.00           C
ATOM   3531  ROH CHO   482     162.826 170.430  48.212  1.00  0.00            
ATOM   3532  R1  CHO   482     165.176 171.080  49.612  1.00  0.00            
ATOM   3533  R2  CHO   482     167.026 169.130  50.412  1.00  0.00            
ATOM   3534  R3  CHO   482     168.776 170.730  49.062  1.00  0.00            
ATOM   3535  R4  CHO   482     170.426 168.630  50.262  1.00  0.00            
ATOM   3536  R5  CHO   482     170.726 170.780  50.462  1.00  0.00            
ATOM   3537  C1  CHO   482     174.076 169.780  48.862  1.00  0.00           C
ATOM   3538  C2  CHO   482     177.426 169.930  47.262  1.00  0.00           C
ATOM   3539  ROH CHO   483     115.976  74.430  54.812  1.00  0.00            
ATOM   3540  R1  CHO   483     115.376  76.930  53.612  1.00  0.00            
ATOM   3541  R2  CHO   483     117.176  78.180  51.912  1.00  0.00            
ATOM   3542  R3  CHO   483     115.026  78.180  50.212  1.00  0.00            
ATOM   3543  R4  CHO   483     116.776  80.380  49.262  1.00  0.00            
ATOM   3544  R5  CHO   483     114.626  80.530  49.762  1.00  0.00            
ATOM   3545  C1  CHO   483     114.526  81.630  46.162  1.00  0.00           C
ATOM   3546  C2  CHO   483     111.576  83.130  42.512  1.00  0.00           C
ATOM   3547  ROH CHO   484     203.176 147.930  62.962  1.00  0.00            
ATOM   3548  R1  CHO   484     204.076 147.430  60.312  1.00  0.00            
ATOM   3549  R2  CHO   484     202.476 146.380  58.362  1.00  0.00            
ATOM   3550  R3  CHO   484     203.176 148.580  56.962  1.00  0.00            
ATOM   3551  R4  CHO   484     202.126 146.780  54.962  1.00  0.00            
ATOM   3552  R5  CHO   484     204.076 147.730  54.912  1.00  0.00            
ATOM   3553  C1  CHO   484     202.626 149.080  51.662  1.00  0.00           C
ATOM   3554  C2  CHO   484     203.826 148.930  48.012  1.00  0.00           C
ATOM   3555  ROH CHO   485     207.426  12.080  70.112  1.00  0.00            
ATOM   3556  R1  CHO   485     207.026  13.380  67.612  1.00  0.00            
ATOM   3557  R2  CHO   485     208.526  12.730  65.362  1.00  0.00            
ATOM   3558  R3  CHO   485     206.076  12.330  64.212  1.00  0.00            
ATOM   3559  R4  CHO   485     207.726  13.430  62.062  1.00  0.00            
ATOM   3560  R5  CHO   485     205.826  14.180  62.712  1.00  0.00            
ATOM   3561  C1  CHO   485     204.976  13.430  59.062  1.00  0.00           C
ATOM   3562  C2  CHO   485     202.726  16.580  58.062  1.00  0.00           C
ATOM   3563  ROH CHO   486     135.476 209.130  57.512  1.00  0.00            
ATOM   3564  R1  CHO   486     134.826 206.780  56.012  1.00  0.00            
ATOM   3565  R2  CHO   486     135.526 206.480  53.362  1.00  0.00            
ATOM   3566  R3  CHO   486     136.676 204.180  54.262  1.00  0.00            
ATOM   3567  R4  CHO   486     135.876 203.580  51.512  1.00  0.00            
ATOM   3568  R5  CHO   486     135.326 202.430  53.312  1.00  0.00            
ATOM   3569  C1  CHO   486     137.126 199.730  51.312  1.00  0.00           C
ATOM   3570  C2  CHO   486     138.276 196.980  50.312  1.00  0.00           C
ATOM   3571  ROH CHO   487     106.426 111.380  54.162  1.00  0.00            
ATOM   3572  R1  CHO   487     108.376 110.080  52.562  1.00  0.00            
ATOM   3573  R2  CHO   487     110.876 109.480  53.512  1.00  0.00            
ATOM   3574  R3  CHO   487     110.226 106.980  52.662  1.00  0.00            
ATOM   3575  R4  CHO   487     113.126 106.980  52.762  1.00  0.00            
ATOM   3576  R5  CHO   487     111.876 106.430  51.062  1.00  0.00            
ATOM   3577  C1  CHO   487     113.826 103.180  51.562  1.00  0.00           C
ATOM   3578  C2  CHO   487     116.376 104.130  49.662  1.00  0.00           C
ATOM   3579  ROH CHO   488      24.426  23.830  44.462  1.00  0.00            
ATOM   3580  R1  CHO   488      22.426  22.280  45.812  1.00  0.00            
ATOM   3581  R2  CHO   488      20.376  20.980  44.412  1.00  0.00            
ATOM   3582  R3  CHO   488      21.326  18.830  45.812  1.00  0.00            
ATOM   3583  R4  CHO   488      18.576  18.130  44.962  1.00  0.00            
ATOM   3584  R5  CHO   488      19.376  18.080  47.012  1.00  0.00            
ATOM   3585  C1  CHO   488      18.326  14.430  46.612  1.00  0.00           C
ATOM   3586  C2  CHO   488      16.326  11.280  46.212  1.00  0.00           C
ATOM   3587  ROH CHO   489      32.926  47.780  50.712  1.00  0.00            
ATOM   3588  R1  CHO   489      35.176  48.780  52.062  1.00  0.00            
ATOM   3589  R2  CHO   489      34.926  50.230  54.412  1.00  0.00            
ATOM   3590  R3  CHO   489      36.676  48.380  55.362  1.00  0.00            
ATOM   3591  R4  CHO   489      36.626  50.480  57.412  1.00  0.00            
ATOM   3592  R5  CHO   489      38.426  49.630  56.412  1.00  0.00            
ATOM   3593  C1  CHO   489      39.276  48.830  60.062  1.00  0.00           C
ATOM   3594  C2  CHO   489      40.576  48.580  63.012  1.00  0.00           C
ATOM   3595  ROH CHO   490      53.126 130.880  50.712  1.00  0.00            
ATOM   3596  R1  CHO   490      53.226 128.080  51.112  1.00  0.00            
ATOM   3597  R2  CHO   490      50.976 126.630  51.862  1.00  0.00            
ATOM   3598  R3  CHO   490      51.576 125.180  49.662  1.00  0.00            
ATOM   3599  R4  CHO   490      50.626 123.230  51.612  1.00  0.00            
ATOM   3600  R5  CHO   490      52.526 123.130  50.512  1.00  0.00            
ATOM   3601  C1  CHO   490      50.976 119.830  49.362  1.00  0.00           C
ATOM   3602  C2  CHO   490      50.626 116.580  51.312  1.00  0.00           C
ATOM   3603  ROH CHO   491     174.626 219.030  60.962  1.00  0.00            
ATOM   3604  R1  CHO   491     176.826 217.480  61.762  1.00  0.00            
ATOM   3605  R2  CHO   491     179.176 218.580  62.612  1.00  0.00            
ATOM   3606  R3  CHO   491     178.776 216.980  64.762  1.00  0.00            
ATOM   3607  R4  CHO   491     181.676 217.430  64.712  1.00  0.00            
ATOM   3608  R5  CHO   491     180.626 215.530  64.812  1.00  0.00            
ATOM   3609  C1  CHO   491     182.726 215.280  68.012  1.00  0.00           C
ATOM   3610  C2  CHO   491     185.776 217.380  67.662  1.00  0.00           C
ATOM   3611  ROH CHO   492     158.526 159.280  52.712  1.00  0.00            
ATOM   3612  R1  CHO   492     160.176 157.130  51.862  1.00  0.00            
ATOM   3613  R2  CHO   492     159.326 154.530  51.912  1.00  0.00            
ATOM   3614  R3  CHO   492     160.026 154.580  49.262  1.00  0.00            
ATOM   3615  R4  CHO   492     160.326 151.780  50.012  1.00  0.00            
ATOM   3616  R5  CHO   492     161.826 153.030  49.112  1.00  0.00            
ATOM   3617  C1  CHO   492     161.576 150.280  46.462  1.00  0.00           C
ATOM   3618  C2  CHO   492     160.326 146.530  45.762  1.00  0.00           C
ATOM   3619  ROH CHO   493     201.626 222.280  46.562  1.00  0.00            
ATOM   3620  R1  CHO   493     203.426 220.630  47.962  1.00  0.00            
ATOM   3621  R2  CHO   493     205.626 219.480  46.762  1.00  0.00            
ATOM   3622  R3  CHO   493     206.976 220.730  48.762  1.00  0.00            
ATOM   3623  R4  CHO   493     208.376 218.180  48.362  1.00  0.00            
ATOM   3624  R5  CHO   493     207.576 218.930  50.262  1.00  0.00            
ATOM   3625  C1  CHO   493     211.276 218.580  51.212  1.00  0.00           C
ATOM   3626  C2  CHO   493     212.176 216.280  53.862  1.00  0.00           C
ATOM   3627  ROH CHO   494     178.676 173.280  62.612  1.00  0.00            
ATOM   3628  R1  CHO   494     179.176 174.330  60.062  1.00  0.00            
ATOM   3629  R2  CHO   494     180.276 176.830  59.612  1.00  0.00            
ATOM   3630  R3  CHO   494     182.076 175.380  58.112  1.00  0.00            
ATOM   3631  R4  CHO   494     182.926 178.180  57.812  1.00  0.00            
ATOM   3632  R5  CHO   494     182.476 176.780  56.212  1.00  0.00            
ATOM   3633  C1  CHO   494     186.076 177.630  55.362  1.00  0.00           C
ATOM   3634  C2  CHO   494     189.526 177.080  54.362  1.00  0.00           C
ATOM   3635  ROH CHO   495     207.676 110.780  62.062  1.00  0.00            
ATOM   3636  R1  CHO   495     208.326 108.530  60.512  1.00  0.00            
ATOM   3637  R2  CHO   495     209.626 106.330  61.512  1.00  0.00            
ATOM   3638  R3  CHO   495     207.476 104.980  60.512  1.00  0.00            
ATOM   3639  R4  CHO   495     209.776 103.280  59.912  1.00  0.00            
ATOM   3640  R5  CHO   495     208.326 103.980  58.462  1.00  0.00            
ATOM   3641  C1  CHO   495     207.876 100.230  58.012  1.00  0.00           C
ATOM   3642  C2  CHO   495     208.676  99.230  54.412  1.00  0.00           C
ATOM   3643  ROH CHO   496      70.426 194.880  60.812  1.00  0.00            
ATOM   3644  R1  CHO   496      71.326 192.230  60.212  1.00  0.00            
ATOM   3645  R2  CHO   496      70.526 190.880  57.912  1.00  0.00            
ATOM   3646  R3  CHO   496      73.226 190.680  57.512  1.00  0.00            
ATOM   3647  R4  CHO   496      72.026 188.430  56.012  1.00  0.00            
ATOM   3648  R5  CHO   496      73.626 188.280  57.512  1.00  0.00            
ATOM   3649  C1  CHO   496      75.426 186.780  54.512  1.00  0.00           C
ATOM   3650  C2  CHO   496      76.726 183.480  52.662  1.00  0.00           C
ATOM   3651  ROH CHO   497     139.676 164.880  42.212  1.00  0.00            
ATOM   3652  R1  CHO   497     141.826 166.730  42.112  1.00  0.00            
ATOM   3653  R2  CHO   497     141.426 169.480  42.212  1.00  0.00            
ATOM   3654  R3  CHO   497     143.176 169.330  44.312  1.00  0.00            
ATOM   3655  R4  CHO   497     143.376 172.080  43.362  1.00  0.00            
ATOM   3656  R5  CHO   497     145.026 170.680  43.662  1.00  0.00            
ATOM   3657  C1  CHO   497     146.076 173.480  46.062  1.00  0.00           C
ATOM   3658  C2  CHO   497     146.476 175.830  48.612  1.00  0.00           C
ATOM   3659  ROH CHO   498     109.426 185.630  49.962  1.00  0.00            
ATOM   3660  R1  CHO   498     107.276 184.230  51.162  1.00  0.00            
ATOM   3661  R2  CHO   498     107.226 181.480  51.462  1.00  0.00            
ATOM   3662  R3  CHO   498     106.826 182.130  54.062  1.00  0.00            
ATOM   3663  R4  CHO   498     105.426 179.580  53.662  1.00  0.00            
ATOM   3664  R5  CHO   498     104.576 181.430  54.512  1.00  0.00            
ATOM   3665  C1  CHO   498     103.926 179.030  57.412  1.00  0.00           C
ATOM   3666  C2  CHO   498     102.576 175.430  55.812  1.00  0.00           C
ATOM   3667  ROH CHO   499      86.226  85.530  49.712  1.00  0.00            
ATOM   3668  R1  CHO   499      84.326  87.630  49.312  1.00  0.00            
ATOM   3669  R2  CHO   499      84.526  90.080  50.562  1.00  0.00            
ATOM   3670  R3  CHO   499      84.426  91.030  48.012  1.00  0.00            
ATOM   3671  R4  CHO   499      83.426  93.230  49.662  1.00  0.00            
ATOM   3672  R5  CHO   499      82.426  92.380  47.962  1.00  0.00            
ATOM   3673  C1  CHO   499      82.726  95.980  46.762  1.00  0.00           C
ATOM   3674  C2  CHO   499      80.376  96.430  44.012  1.00  0.00           C
ATOM   3675  ROH CHO   500     208.976 139.430  48.262  1.00  0.00            
ATOM   3676  R1  CHO   500     210.076 141.230  50.162  1.00  0.00            
ATOM   3677  R2  CHO   500     209.326 141.280  52.812  1.00  0.00            
ATOM   3678  R3  CHO   500     211.976 141.030  53.212  1.00  0.00            
ATOM   3679  R4  CHO   500     210.976 142.330  55.662  1.00  0.00            
ATOM   3680  R5  CHO   500     212.576 143.030  54.362  1.00  0.00            
ATOM   3681  C1  CHO   500     214.426 142.730  57.712  1.00  0.00           C
ATOM   3682  C2  CHO   500     216.626 142.430  60.062  1.00  0.00           C
ATOM   3683  ROH CHO   501      33.076 114.880  49.962  1.00  0.00            
ATOM   3684  R1  CHO   501      34.026 117.230  51.262  1.00  0.00            
ATOM   3685  R2  CHO   501      34.826 117.230  53.862  1.00  0.00            
ATOM   3686  R3  CHO   501      37.126 118.280  52.862  1.00  0.00            
ATOM   3687  R4  CHO   501      37.376 118.680  55.712  1.00  0.00            
ATOM   3688  R5  CHO   501      37.526 120.180  54.212  1.00  0.00            
ATOM   3689  C1  CHO   501      40.976 120.480  55.862  1.00  0.00           C
ATOM   3690  C2  CHO   501      42.976 123.130  58.812  1.00  0.00           C
ATOM   3691  ROH CHO   502      90.726 173.430  56.712  1.00  0.00            
ATOM   3692  R1  CHO   502      90.576 170.730  55.812  1.00  0.00            
ATOM   3693  R2  CHO   502      88.276 169.680  54.762  1.00  0.00            
ATOM   3694  R3  CHO   502      89.926 169.030  52.662  1.00  0.00            
ATOM   3695  R4  CHO   502      87.526 167.380  52.212  1.00  0.00            
ATOM   3696  R5  CHO   502      89.576 166.680  52.312  1.00  0.00            
ATOM   3697  C1  CHO   502      88.626 165.480  48.812  1.00  0.00           C
ATOM   3698  C2  CHO   502      90.326 164.530  45.312  1.00  0.00           C
ATOM   3699  ROH CHO   503      42.276   4.680  59.662  1.00  0.00            
ATOM   3700  R1  CHO   503      40.476   4.830  57.462  1.00  0.00            
ATOM   3701  R2  CHO   503      41.276   4.480  54.862  1.00  0.00            
ATOM   3702  R3  CHO   503      39.326   2.580  54.812  1.00  0.00            
ATOM   3703  R4  CHO   503      38.926   4.080  52.312  1.00  0.00            
ATOM   3704  R5  CHO   503      37.426   3.680  53.862  1.00  0.00            
ATOM   3705  C1  CHO   503      35.776   2.030  50.812  1.00  0.00           C
ATOM   3706  C2  CHO   503      31.326   3.230  51.062  1.00  0.00           C
ATOM   3707  ROH CHO   504      57.376  67.680  58.062  1.00  0.00            
ATOM   3708  R1  CHO   504      55.976  65.230  57.762  1.00  0.00            
ATOM   3709  R2  CHO   504      53.276  64.930  58.212  1.00  0.00            
ATOM   3710  R3  CHO   504      53.276  63.930  55.712  1.00  0.00            
ATOM   3711  R4  CHO   504      50.976  62.680  57.012  1.00  0.00            
ATOM   3712  R5  CHO   504      52.576  61.630  55.962  1.00  0.00            
ATOM   3713  C1  CHO   504      49.576  60.430  53.912  1.00  0.00           C
ATOM   3714  C2  CHO   504      45.976  61.180  52.412  1.00  0.00           C
ATOM   3715  ROH CHO   505     170.226 147.880  38.062  1.00  0.00            
ATOM   3716  R1  CHO   505     170.626 147.330  40.812  1.00  0.00            
ATOM   3717  R2  CHO   505     172.776 148.280  42.212  1.00  0.00            
ATOM   3718  R3  CHO   505     170.876 149.230  43.912  1.00  0.00            
ATOM   3719  R4  CHO   505     173.376 149.530  45.412  1.00  0.00            
ATOM   3720  R5  CHO   505     171.526 148.530  46.062  1.00  0.00            
ATOM   3721  C1  CHO   505     171.926 151.180  48.812  1.00  0.00           C
ATOM   3722  C2  CHO   505     171.126 154.380  50.412  1.00  0.00           C
ATOM   3723  ROH CHO   506      89.376 218.580  38.462  1.00  0.00            
ATOM   3724  R1  CHO   506      88.726 218.380  41.212  1.00  0.00            
ATOM   3725  R2  CHO   506      90.626 217.680  43.112  1.00  0.00            
ATOM   3726  R3  CHO   506      89.876 220.030  44.262  1.00  0.00            
ATOM   3727  R4  CHO   506      90.626 218.330  46.512  1.00  0.00            
ATOM   3728  R5  CHO   506      88.776 219.380  46.262  1.00  0.00            
ATOM   3729  C1  CHO   506      89.976 220.880  49.562  1.00  0.00           C
ATOM   3730  C2  CHO   506      87.926 222.930  52.762  1.00  0.00           C
ATOM   3731  ROH CHO   507     129.676 204.630  44.312  1.00  0.00            
ATOM   3732  R1  CHO   507     130.926 207.030  45.062  1.00  0.00            
ATOM   3733  R2  CHO   507     132.176 207.430  47.512  1.00  0.00            
ATOM   3734  R3  CHO   507     134.276 208.130  45.962  1.00  0.00            
ATOM   3735  R4  CHO   507     134.776 209.480  48.462  1.00  0.00            
ATOM   3736  R5  CHO   507     134.726 210.380  46.512  1.00  0.00            
ATOM   3737  C1  CHO   507     138.276 211.330  47.612  1.00  0.00           C
ATOM   3738  C2  CHO   507     141.976 211.980  50.562  1.00  0.00           C
ATOM   3739  ROH CHO   508     164.076 173.030  44.062  1.00  0.00            
ATOM   3740  R1  CHO   508     166.476 174.580  44.362  1.00  0.00            
ATOM   3741  R2  CHO   508     167.826 174.780  46.762  1.00  0.00            
ATOM   3742  R3  CHO   508     169.926 173.930  45.312  1.00  0.00            
ATOM   3743  R4  CHO   508     171.126 175.330  47.562  1.00  0.00            
ATOM   3744  R5  CHO   508     171.526 175.680  45.412  1.00  0.00            
ATOM   3745  C1  CHO   508     175.026 174.830  46.612  1.00  0.00           C
ATOM   3746  C2  CHO   508     178.026 174.880  47.212  1.00  0.00           C
ATOM   3747  ROH CHO   509      55.026  45.030  45.112  1.00  0.00            
ATOM   3748  R1  CHO   509      56.776  42.830  45.012  1.00  0.00            
ATOM   3749  R2  CHO   509      56.026  40.280  45.762  1.00  0.00            
ATOM   3750  R3  CHO   509      56.876  39.630  43.262  1.00  0.00            
ATOM   3751  R4  CHO   509      57.626  37.330  44.912  1.00  0.00            
ATOM   3752  R5  CHO   509      58.926  38.480  43.612  1.00  0.00            
ATOM   3753  C1  CHO   509      59.376  35.030  42.062  1.00  0.00           C
ATOM   3754  C2  CHO   509      58.876  31.230  41.812  1.00  0.00           C
ATOM   3755  ROH CHO   510     127.576 179.730  48.162  1.00  0.00            
ATOM   3756  R1  CHO   510     125.826 177.630  47.412  1.00  0.00            
ATOM   3757  R2  CHO   510     126.426 174.980  47.812  1.00  0.00            
ATOM   3758  R3  CHO   510     124.026 174.980  49.062  1.00  0.00            
ATOM   3759  R4  CHO   510     124.326 172.230  48.062  1.00  0.00            
ATOM   3760  R5  CHO   510     122.626 173.580  47.712  1.00  0.00            
ATOM   3761  C1  CHO   510     120.826 170.680  49.412  1.00  0.00           C
ATOM   3762  C2  CHO   510     117.476 169.730  50.712  1.00  0.00           C
ATOM   3763  ROH CHO   511     110.726 208.880  60.112  1.00  0.00            
ATOM   3764  R1  CHO   511     111.026 210.330  57.712  1.00  0.00            
ATOM   3765  R2  CHO   511     111.476 209.130  55.262  1.00  0.00            
ATOM   3766  R3  CHO   511     109.326 210.580  54.512  1.00  0.00            
ATOM   3767  R4  CHO   511     110.326 209.330  52.012  1.00  0.00            
ATOM   3768  R5  CHO   511     109.926 211.480  52.362  1.00  0.00            
ATOM   3769  C1  CHO   511     107.576 210.830  49.412  1.00  0.00           C
ATOM   3770  C2  CHO   511     108.426 211.280  47.112  1.00  0.00           C
ATOM   3771  ROH CHO   512     177.476  40.280  61.912  1.00  0.00            
ATOM   3772  R1  CHO   512     175.526  42.030  60.812  1.00  0.00            
ATOM   3773  R2  CHO   512     173.976  41.280  58.612  1.00  0.00            
ATOM   3774  R3  CHO   512     171.926  41.980  60.262  1.00  0.00            
ATOM   3775  R4  CHO   512     170.726  41.880  57.612  1.00  0.00            
ATOM   3776  R5  CHO   512     170.626  43.580  59.012  1.00  0.00            
ATOM   3777  C1  CHO   512     166.926  42.880  58.512  1.00  0.00           C
ATOM   3778  C2  CHO   512     164.476  44.580  56.762  1.00  0.00           C
ATOM   3779  ROH CHO   513     222.126 115.880  60.312  1.00  0.00            
ATOM   3780  R1  CHO   513     221.326 113.230  61.062  1.00  0.00            
ATOM   3781  R2  CHO   513     219.526 111.730  59.562  1.00  0.00            
ATOM   3782  R3  CHO   513     221.576 109.930  59.562  1.00  0.00            
ATOM   3783  R4  CHO   513     219.176 108.330  60.112  1.00  0.00            
ATOM   3784  R5  CHO   513     220.976 108.380  61.312  1.00  0.00            
ATOM   3785  C1  CHO   513     220.826 104.680  60.462  1.00  0.00           C
ATOM   3786  C2  CHO   513     218.476 101.780  59.862  1.00  0.00           C
ATOM   3787  ROH CHO   514     189.026 156.330  56.012  1.00  0.00            
ATOM   3788  R1  CHO   514     189.026 156.880  53.262  1.00  0.00            
ATOM   3789  R2  CHO   514     191.076 158.130  51.962  1.00  0.00            
ATOM   3790  R3  CHO   514     190.976 155.930  50.362  1.00  0.00            
ATOM   3791  R4  CHO   514     192.776 157.830  48.962  1.00  0.00            
ATOM   3792  R5  CHO   514     191.026 156.830  48.112  1.00  0.00            
ATOM   3793  C1  CHO   514     193.676 155.580  45.712  1.00  0.00           C
ATOM   3794  C2  CHO   514     197.426 155.930  43.562  1.00  0.00           C
ATOM   3795  ROH CHO   515      44.126  66.530  59.412  1.00  0.00            
ATOM   3796  R1  CHO   515      46.326  66.180  57.662  1.00  0.00            
ATOM   3797  R2  CHO   515      47.076  68.080  55.812  1.00  0.00            
ATOM   3798  R3  CHO   515      49.526  67.830  57.062  1.00  0.00            
ATOM   3799  R4  CHO   515      50.026  69.580  54.762  1.00  0.00            
ATOM   3800  R5  CHO   515      51.076  67.780  55.212  1.00  0.00            
ATOM   3801  C1  CHO   515      53.976  70.230  55.262  1.00  0.00           C
ATOM   3802  C2  CHO   515      56.526  72.580  52.712  1.00  0.00           C
ATOM   3803  ROH CHO   516     144.876 138.130  43.212  1.00  0.00            
ATOM   3804  R1  CHO   516     146.526 140.380  42.662  1.00  0.00            
ATOM   3805  R2  CHO   516     146.126 141.980  40.462  1.00  0.00            
ATOM   3806  R3  CHO   516     146.026 143.980  42.262  1.00  0.00            
ATOM   3807  R4  CHO   516     145.826 145.330  39.712  1.00  0.00            
ATOM   3808  R5  CHO   516     147.276 145.780  41.312  1.00  0.00            
ATOM   3809  C1  CHO   516     145.576 149.180  40.962  1.00  0.00           C
ATOM   3810  C2  CHO   516     144.826 152.880  39.462  1.00  0.00           C
ATOM   3811  ROH CHO   517      39.676  51.180  43.262  1.00  0.00            
ATOM   3812  R1  CHO   517      40.076  53.130  45.262  1.00  0.00            
ATOM   3813  R2  CHO   517      39.326  55.730  44.962  1.00  0.00            
ATOM   3814  R3  CHO   517      37.976  55.280  47.312  1.00  0.00            
ATOM   3815  R4  CHO   517      39.376  57.830  47.762  1.00  0.00            
ATOM   3816  R5  CHO   517      39.476  56.030  49.012  1.00  0.00            
ATOM   3817  C1  CHO   517      38.176  58.580  51.562  1.00  0.00           C
ATOM   3818  C2  CHO   517      37.726  61.930  51.412  1.00  0.00           C
ATOM   3819  ROH CHO   518     211.276 125.580  51.912  1.00  0.00            
ATOM   3820  R1  CHO   518     212.026 123.130  53.062  1.00  0.00            
ATOM   3821  R2  CHO   518     214.576 122.630  53.912  1.00  0.00            
ATOM   3822  R3  CHO   518     213.326 121.930  56.262  1.00  0.00            
ATOM   3823  R4  CHO   518     216.126 121.230  56.712  1.00  0.00            
ATOM   3824  R5  CHO   518     214.376 119.930  56.962  1.00  0.00            
ATOM   3825  C1  CHO   518     215.826 119.780  60.462  1.00  0.00           C
ATOM   3826  C2  CHO   518     217.426 116.280  61.262  1.00  0.00           C
ATOM   3827  ROH CHO   519      59.476 184.180  51.012  1.00  0.00            
ATOM   3828  R1  CHO   519      60.576 182.930  48.712  1.00  0.00            
ATOM   3829  R2  CHO   519      63.076 183.580  47.662  1.00  0.00            
ATOM   3830  R3  CHO   519      63.476 180.880  47.962  1.00  0.00            
ATOM   3831  R4  CHO   519      64.876 181.630  45.462  1.00  0.00            
ATOM   3832  R5  CHO   519      63.376 180.030  45.712  1.00  0.00            
ATOM   3833  C1  CHO   519      66.326 177.980  44.412  1.00  0.00           C
ATOM   3834  C2  CHO   519      69.926 176.330  45.062  1.00  0.00           C
ATOM   3835  ROH CHO   520      37.026  84.180  56.662  1.00  0.00            
ATOM   3836  R1  CHO   520      35.226  86.330  56.962  1.00  0.00            
ATOM   3837  R2  CHO   520      32.626  85.980  57.662  1.00  0.00            
ATOM   3838  R3  CHO   520      33.226  87.780  59.612  1.00  0.00            
ATOM   3839  R4  CHO   520      30.326  87.480  59.812  1.00  0.00            
ATOM   3840  R5  CHO   520      31.426  89.330  59.562  1.00  0.00            
ATOM   3841  C1  CHO   520      29.576  90.030  62.862  1.00  0.00           C
ATOM   3842  C2  CHO   520      26.526  91.280  62.862  1.00  0.00           C
ATOM   3843  ROH CHO   521      74.126   6.780  49.512  1.00  0.00            
ATOM   3844  R1  CHO   521      75.526   7.080  47.062  1.00  0.00            
ATOM   3845  R2  CHO   521      77.226   9.180  46.562  1.00  0.00            
ATOM   3846  R3  CHO   521      78.976   7.230  46.012  1.00  0.00            
ATOM   3847  R4  CHO   521      80.426   9.680  45.412  1.00  0.00            
ATOM   3848  R5  CHO   521      80.176   8.030  44.062  1.00  0.00            
ATOM   3849  C1  CHO   521      83.976   8.130  44.212  1.00  0.00           C
ATOM   3850  C2  CHO   521      88.076   9.130  44.762  1.00  0.00           C
ATOM   3851  ROH CHO   522       0.326  38.430  55.212  1.00  0.00            
ATOM   3852  R1  CHO   522       2.326  40.380  54.962  1.00  0.00            
ATOM   3853  R2  CHO   522       2.226  42.780  56.362  1.00  0.00            
ATOM   3854  R3  CHO   522       4.676  42.030  57.212  1.00  0.00            
ATOM   3855  R4  CHO   522       4.726  44.980  57.312  1.00  0.00            
ATOM   3856  R5  CHO   522       6.176  43.680  56.262  1.00  0.00            
ATOM   3857  C1  CHO   522       8.526  45.530  58.662  1.00  0.00           C
ATOM   3858  C2  CHO   522       9.826  48.580  57.312  1.00  0.00           C
ATOM   3859  ROH CHO   523       2.876  67.930  66.062  1.00  0.00            
ATOM   3860  R1  CHO   523       2.726  68.180  63.262  1.00  0.00            
ATOM   3861  R2  CHO   523       2.526  70.630  62.012  1.00  0.00            
ATOM   3862  R3  CHO   523       4.726  69.730  60.612  1.00  0.00            
ATOM   3863  R4  CHO   523       4.076  72.280  59.362  1.00  0.00            
ATOM   3864  R5  CHO   523       4.276  70.380  58.362  1.00  0.00            
ATOM   3865  C1  CHO   523       6.976  72.380  56.562  1.00  0.00           C
ATOM   3866  C2  CHO   523       5.926  71.680  53.262  1.00  0.00           C
ATOM   3867  ROH CHO   524      40.926 219.330  50.312  1.00  0.00            
ATOM   3868  R1  CHO   524      43.476 220.280  49.412  1.00  0.00            
ATOM   3869  R2  CHO   524      45.276 218.730  48.012  1.00  0.00            
ATOM   3870  R3  CHO   524      45.176 220.780  46.212  1.00  0.00            
ATOM   3871  R4  CHO   524      47.826 219.580  45.862  1.00  0.00            
ATOM   3872  R5  CHO   524      47.376 221.680  46.212  1.00  0.00            
ATOM   3873  C1  CHO   524      49.176 221.930  42.912  1.00  0.00           C
ATOM   3874  C2  CHO   524      51.526 222.330  40.062  1.00  0.00           C
ATOM   3875  ROH CHO   525      91.176 159.980  58.162  1.00  0.00            
ATOM   3876  R1  CHO   525      88.726 159.080  57.062  1.00  0.00            
ATOM   3877  R2  CHO   525      86.276 159.330  58.362  1.00  0.00            
ATOM   3878  R3  CHO   525      85.526 160.530  56.062  1.00  0.00            
ATOM   3879  R4  CHO   525      83.176 160.730  57.812  1.00  0.00            
ATOM   3880  R5  CHO   525      83.226 159.930  55.812  1.00  0.00            
ATOM   3881  C1  CHO   525      80.676 162.730  55.362  1.00  0.00           C
ATOM   3882  C2  CHO   525      76.926 163.730  56.962  1.00  0.00           C
ATOM   3883  ROH CHO   526      89.926 113.080  51.762  1.00  0.00            
ATOM   3884  R1  CHO   526      91.426 110.730  52.012  1.00  0.00            
ATOM   3885  R2  CHO   526      91.526 109.280  54.362  1.00  0.00            
ATOM   3886  R3  CHO   526      90.776 107.230  52.712  1.00  0.00            
ATOM   3887  R4  CHO   526      91.976 105.930  55.012  1.00  0.00            
ATOM   3888  R5  CHO   526      92.526 105.580  52.962  1.00  0.00            
ATOM   3889  C1  CHO   526      91.576 102.030  53.912  1.00  0.00           C
ATOM   3890  C2  CHO   526      89.176 100.430  55.762  1.00  0.00           C
ATOM   3891  ROH CHO   527     175.026 201.330  50.712  1.00  0.00            
ATOM   3892  R1  CHO   527     174.026 203.980  50.412  1.00  0.00            
ATOM   3893  R2  CHO   527     175.576 206.080  49.612  1.00  0.00            
ATOM   3894  R3  CHO   527     173.576 206.380  47.762  1.00  0.00            
ATOM   3895  R4  CHO   527     175.376 208.680  47.312  1.00  0.00            
ATOM   3896  R5  CHO   527     173.226 208.780  47.612  1.00  0.00            
ATOM   3897  C1  CHO   527     173.476 210.430  44.212  1.00  0.00           C
ATOM   3898  C2  CHO   527     174.976 212.980  41.912  1.00  0.00           C
ATOM   3899  ROH CHO   528      31.726 163.630  54.512  1.00  0.00            
ATOM   3900  R1  CHO   528      29.426 162.080  53.912  1.00  0.00            
ATOM   3901  R2  CHO   528      28.026 160.730  55.862  1.00  0.00            
ATOM   3902  R3  CHO   528      25.926 162.080  54.812  1.00  0.00            
ATOM   3903  R4  CHO   528      24.726 159.780  56.162  1.00  0.00            
ATOM   3904  R5  CHO   528      24.376 160.380  54.112  1.00  0.00            
ATOM   3905  C1  CHO   528      20.776 160.530  55.362  1.00  0.00           C
ATOM   3906  C2  CHO   528      16.826 160.080  53.612  1.00  0.00           C
ATOM   3907  ROH CHO   529     136.976 165.130  46.862  1.00  0.00            
ATOM   3908  R1  CHO   529     138.926 167.130  46.562  1.00  0.00            
ATOM   3909  R2  CHO   529     138.276 169.730  45.812  1.00  0.00            
ATOM   3910  R3  CHO   529     139.676 170.380  48.062  1.00  0.00            
ATOM   3911  R4  CHO   529     139.426 172.880  46.612  1.00  0.00            
ATOM   3912  R5  CHO   529     141.276 171.980  47.362  1.00  0.00            
ATOM   3913  C1  CHO   529     141.376 175.330  49.162  1.00  0.00           C
ATOM   3914  C2  CHO   529     142.676 179.380  49.762  1.00  0.00           C
ATOM   3915  ROH CHO   530     139.776 217.580  59.212  1.00  0.00            
ATOM   3916  R1  CHO   530     137.126 217.730  58.162  1.00  0.00            
ATOM   3917  R2  CHO   530     136.626 217.580  55.412  1.00  0.00            
ATOM   3918  R3  CHO   530     134.926 215.580  56.212  1.00  0.00            
ATOM   3919  R4  CHO   530     133.976 216.430  53.512  1.00  0.00            
ATOM   3920  R5  CHO   530     132.776 216.280  55.362  1.00  0.00            
ATOM   3921  C1  CHO   530     130.876 213.830  53.162  1.00  0.00           C
ATOM   3922  C2  CHO   530     127.426 214.330  53.362  1.00  0.00           C
ATOM   3923  ROH CHO   531     221.526 222.230  42.062  1.00  0.00            
ATOM   3924  R1  CHO   531     219.576 222.580  44.112  1.00  0.00            
ATOM   3925  R2  CHO   531     217.576 220.730  44.512  1.00  0.00            
ATOM   3926  R3  CHO   531     218.526 220.780  47.062  1.00  0.00            
ATOM   3927  R4  CHO   531     215.726 219.980  47.362  1.00  0.00            
ATOM   3928  R5  CHO   531     216.726 221.630  48.362  1.00  0.00            
ATOM   3929  C1  CHO   531     215.526 219.580  51.362  1.00  0.00           C
ATOM   3930  C2  CHO   531     216.276 220.830  54.712  1.00  0.00           C
ATOM   3931  ROH CHO   532      26.776  -4.770  48.712  1.00  0.00            
ATOM   3932  R1  CHO   532      28.376  -2.770  47.512  1.00  0.00            
ATOM   3933  R2  CHO   532      27.326  -0.570  46.212  1.00  0.00            
ATOM   3934  R3  CHO   532      28.826   0.830  47.912  1.00  0.00            
ATOM   3935  R4  CHO   532      29.076   2.280  45.362  1.00  0.00            
ATOM   3936  R5  CHO   532      30.726   1.580  46.612  1.00  0.00            
ATOM   3937  C1  CHO   532      31.526   5.280  46.562  1.00  0.00           C
ATOM   3938  C2  CHO   532      34.126   7.930  47.712  1.00  0.00           C
ATOM   3939  ROH CHO   533     192.026 170.730  48.062  1.00  0.00            
ATOM   3940  R1  CHO   533     194.676 169.980  48.562  1.00  0.00            
ATOM   3941  R2  CHO   533     196.326 168.830  46.662  1.00  0.00            
ATOM   3942  R3  CHO   533     197.976 170.880  47.262  1.00  0.00            
ATOM   3943  R4  CHO   533     199.476 169.280  45.312  1.00  0.00            
ATOM   3944  R5  CHO   533     200.176 169.930  47.312  1.00  0.00            
ATOM   3945  C1  CHO   533     202.876 171.480  45.112  1.00  0.00           C
ATOM   3946  C2  CHO   533     206.026 170.930  46.312  1.00  0.00           C
ATOM   3947  ROH CHO   534      72.076  94.680  63.512  1.00  0.00            
ATOM   3948  R1  CHO   534      70.576  94.080  61.212  1.00  0.00            
ATOM   3949  R2  CHO   534      71.726  93.030  58.912  1.00  0.00            
ATOM   3950  R3  CHO   534      69.826  91.080  59.212  1.00  0.00            
ATOM   3951  R4  CHO   534      71.126  90.530  56.612  1.00  0.00            
ATOM   3952  R5  CHO   534      68.976  90.780  57.012  1.00  0.00            
ATOM   3953  C1  CHO   534      68.976  87.230  55.562  1.00  0.00           C
ATOM   3954  C2  CHO   534      69.576  83.530  58.212  1.00  0.00           C
ATOM   3955  ROH CHO   535     197.076 174.880  49.912  1.00  0.00            
ATOM   3956  R1  CHO   535     198.176 173.130  51.812  1.00  0.00            
ATOM   3957  R2  CHO   535     197.976 170.380  51.562  1.00  0.00            
ATOM   3958  R3  CHO   535     200.676 170.480  51.862  1.00  0.00            
ATOM   3959  R4  CHO   535     199.926 167.980  53.162  1.00  0.00            
ATOM   3960  R5  CHO   535     201.126 169.580  54.012  1.00  0.00            
ATOM   3961  C1  CHO   535     203.576 166.730  54.312  1.00  0.00           C
ATOM   3962  C2  CHO   535     206.976 165.780  53.012  1.00  0.00           C
ATOM   3963  ROH CHO   536     181.726  22.680  68.512  1.00  0.00            
ATOM   3964  R1  CHO   536     181.176  23.880  66.012  1.00  0.00            
ATOM   3965  R2  CHO   536     182.576  23.230  63.712  1.00  0.00            
ATOM   3966  R3  CHO   536     180.126  22.680  62.712  1.00  0.00            
ATOM   3967  R4  CHO   536     181.876  22.730  60.362  1.00  0.00            
ATOM   3968  R5  CHO   536     180.026  23.930  60.662  1.00  0.00            
ATOM   3969  C1  CHO   536     179.126  21.930  57.512  1.00  0.00           C
ATOM   3970  C2  CHO   536     176.676  19.480  55.962  1.00  0.00           C
ATOM   3971  ROH CHO   537     158.526 202.930  41.162  1.00  0.00            
ATOM   3972  R1  CHO   537     158.826 201.780  43.712  1.00  0.00            
ATOM   3973  R2  CHO   537     158.176 203.130  46.062  1.00  0.00            
ATOM   3974  R3  CHO   537     156.626 200.930  46.512  1.00  0.00            
ATOM   3975  R4  CHO   537     156.476 202.480  49.012  1.00  0.00            
ATOM   3976  R5  CHO   537     157.026 200.380  48.812  1.00  0.00            
ATOM   3977  C1  CHO   537     154.026 200.080  51.162  1.00  0.00           C
ATOM   3978  C2  CHO   537     153.476 196.130  52.112  1.00  0.00           C
ATOM   3979  ROH CHO   538     188.626  36.530  66.562  1.00  0.00            
ATOM   3980  R1  CHO   538     189.676  34.580  64.812  1.00  0.00            
ATOM   3981  R2  CHO   538     190.376  35.080  62.212  1.00  0.00            
ATOM   3982  R3  CHO   538     192.776  34.080  62.962  1.00  0.00            
ATOM   3983  R4  CHO   538     192.476  33.330  60.112  1.00  0.00            
ATOM   3984  R5  CHO   538     192.926  31.980  61.812  1.00  0.00            
ATOM   3985  C1  CHO   538     195.976  31.280  59.612  1.00  0.00           C
ATOM   3986  C2  CHO   538     195.076  28.330  57.562  1.00  0.00           C
ATOM   3987  ROH CHO   539     133.376  58.230  53.412  1.00  0.00            
ATOM   3988  R1  CHO   539     134.826  59.880  55.162  1.00  0.00            
ATOM   3989  R2  CHO   539     135.976  58.980  57.512  1.00  0.00            
ATOM   3990  R3  CHO   539     138.226  60.030  56.412  1.00  0.00            
ATOM   3991  R4  CHO   539     138.276  60.830  59.262  1.00  0.00            
ATOM   3992  R5  CHO   539     138.476  62.180  57.512  1.00  0.00            
ATOM   3993  C1  CHO   539     141.776  62.930  59.312  1.00  0.00           C
ATOM   3994  C2  CHO   539     143.326  65.530  59.462  1.00  0.00           C
ATOM   3995  ROH CHO   540     134.776  28.330  47.512  1.00  0.00            
ATOM   3996  R1  CHO   540     132.776  29.730  46.112  1.00  0.00            
ATOM   3997  R2  CHO   540     130.076  29.480  46.662  1.00  0.00            
ATOM   3998  R3  CHO   540     130.226  32.180  46.912  1.00  0.00            
ATOM   3999  R4  CHO   540     127.426  31.630  46.212  1.00  0.00            
ATOM   4000  R5  CHO   540     128.776  32.980  45.162  1.00  0.00            
ATOM   4001  C1  CHO   540     125.976  35.380  46.162  1.00  0.00           C
ATOM   4002  C2  CHO   540     124.276  35.630  48.912  1.00  0.00           C
ATOM   4003  ROH CHO   541      88.576 149.080  54.762  1.00  0.00            
ATOM   4004  R1  CHO   541      87.576 151.030  56.562  1.00  0.00            
ATOM   4005  R2  CHO   541      88.276 151.080  59.262  1.00  0.00            
ATOM   4006  R3  CHO   541      89.026 153.630  58.662  1.00  0.00            
ATOM   4007  R4  CHO   541      88.126 153.730  61.462  1.00  0.00            
ATOM   4008  R5  CHO   541      87.426 154.980  59.862  1.00  0.00            
ATOM   4009  C1  CHO   541      88.726 157.630  62.262  1.00  0.00           C
ATOM   4010  C2  CHO   541      88.826 161.980  62.312  1.00  0.00           C
ATOM   4011  ROH CHO   542       8.026 185.780  41.712  1.00  0.00            
ATOM   4012  R1  CHO   542       8.626 183.980  43.812  1.00  0.00            
ATOM   4013  R2  CHO   542      11.226 183.380  44.562  1.00  0.00            
ATOM   4014  R3  CHO   542      10.326 184.080  47.012  1.00  0.00            
ATOM   4015  R4  CHO   542      12.276 181.980  47.512  1.00  0.00            
ATOM   4016  R5  CHO   542      10.226 182.030  48.262  1.00  0.00            
ATOM   4017  C1  CHO   542      12.076 181.880  51.562  1.00  0.00           C
ATOM   4018  C2  CHO   542      14.926 180.230  53.112  1.00  0.00           C
ATOM   4019  ROH CHO   543     106.126 117.280  53.962  1.00  0.00            
ATOM   4020  R1  CHO   543     104.526 119.130  55.362  1.00  0.00            
ATOM   4021  R2  CHO   543     103.576 121.430  54.212  1.00  0.00            
ATOM   4022  R3  CHO   543     101.176 120.480  54.962  1.00  0.00            
ATOM   4023  R4  CHO   543     100.576 123.030  53.612  1.00  0.00            
ATOM   4024  R5  CHO   543      99.976 122.430  55.662  1.00  0.00            
ATOM   4025  C1  CHO   543      96.526 123.030  54.062  1.00  0.00           C
ATOM   4026  C2  CHO   543      92.726 122.830  52.962  1.00  0.00           C
ATOM   4027  ROH CHO   544      63.326 204.230  48.412  1.00  0.00            
ATOM   4028  R1  CHO   544      63.676 206.330  46.562  1.00  0.00            
ATOM   4029  R2  CHO   544      64.876 208.730  47.212  1.00  0.00            
ATOM   4030  R3  CHO   544      66.526 208.180  45.112  1.00  0.00            
ATOM   4031  R4  CHO   544      66.576 211.080  45.362  1.00  0.00            
ATOM   4032  R5  CHO   544      66.126 209.930  43.562  1.00  0.00            
ATOM   4033  C1  CHO   544      69.126 211.930  42.312  1.00  0.00           C
ATOM   4034  C2  CHO   544      70.876 215.580  43.812  1.00  0.00           C
ATOM   4035  ROH CHO   545      37.676 126.880  47.012  1.00  0.00            
ATOM   4036  R1  CHO   545      39.476 128.780  48.162  1.00  0.00            
ATOM   4037  R2  CHO   545      39.726 129.130  50.912  1.00  0.00            
ATOM   4038  R3  CHO   545      42.326 128.680  50.362  1.00  0.00            
ATOM   4039  R4  CHO   545      42.276 129.730  53.112  1.00  0.00            
ATOM   4040  R5  CHO   545      43.426 130.530  51.462  1.00  0.00            
ATOM   4041  C1  CHO   545      46.226 129.680  53.962  1.00  0.00           C
ATOM   4042  C2  CHO   545      49.676 130.230  54.912  1.00  0.00           C
ATOM   4043  ROH CHO   546     190.976 112.830  57.312  1.00  0.00            
ATOM   4044  R1  CHO   546     188.976 111.730  55.612  1.00  0.00            
ATOM   4045  R2  CHO   546     189.476 109.780  53.762  1.00  0.00            
ATOM   4046  R3  CHO   546     187.476 108.480  55.062  1.00  0.00            
ATOM   4047  R4  CHO   546     187.826 106.980  52.562  1.00  0.00            
ATOM   4048  R5  CHO   546     185.976 107.830  53.312  1.00  0.00            
ATOM   4049  C1  CHO   546     184.976 104.180  53.062  1.00  0.00           C
ATOM   4050  C2  CHO   546     184.976 102.030  49.562  1.00  0.00           C
ATOM   4051  ROH CHO   547      17.026   2.980  39.512  1.00  0.00            
ATOM   4052  R1  CHO   547      18.776   2.230  41.612  1.00  0.00            
ATOM   4053  R2  CHO   547      19.076   3.730  43.912  1.00  0.00            
ATOM   4054  R3  CHO   547      18.426   1.380  45.162  1.00  0.00            
ATOM   4055  R4  CHO   547      19.526   3.130  47.262  1.00  0.00            
ATOM   4056  R5  CHO   547      20.176   1.080  46.762  1.00  0.00            
ATOM   4057  C1  CHO   547      19.176   0.580  50.412  1.00  0.00           C
ATOM   4058  C2  CHO   547      20.576   2.430  53.712  1.00  0.00           C
ATOM   4059  ROH CHO   548       6.526 170.230  54.062  1.00  0.00            
ATOM   4060  R1  CHO   548       6.776 169.130  56.662  1.00  0.00            
ATOM   4061  R2  CHO   548       9.226 168.280  57.712  1.00  0.00            
ATOM   4062  R3  CHO   548       8.576 169.980  59.712  1.00  0.00            
ATOM   4063  R4  CHO   548      10.926 168.530  60.712  1.00  0.00            
ATOM   4064  R5  CHO   548       9.026 168.680  61.712  1.00  0.00            
ATOM   4065  C1  CHO   548      11.276 170.230  64.362  1.00  0.00           C
ATOM   4066  C2  CHO   548      14.376 170.830  67.512  1.00  0.00           C
ATOM   4067  ROH CHO   549     210.376 158.730  47.862  1.00  0.00            
ATOM   4068  R1  CHO   549     210.826 156.630  49.712  1.00  0.00            
ATOM   4069  R2  CHO   549     212.626 156.830  51.812  1.00  0.00            
ATOM   4070  R3  CHO   549     210.476 156.130  53.312  1.00  0.00            
ATOM   4071  R4  CHO   549     212.776 154.980  54.712  1.00  0.00            
ATOM   4072  R5  CHO   549     210.976 153.930  54.062  1.00  0.00            
ATOM   4073  C1  CHO   549     210.826 153.230  57.812  1.00  0.00           C
ATOM   4074  C2  CHO   549     210.726 151.480  61.362  1.00  0.00           C
ATOM   4075  ROH CHO   550     111.476  77.530  47.512  1.00  0.00            
ATOM   4076  R1  CHO   550     113.726  77.330  45.812  1.00  0.00            
ATOM   4077  R2  CHO   550     115.976  75.930  46.512  1.00  0.00            
ATOM   4078  R3  CHO   550     115.526  74.680  44.112  1.00  0.00            
ATOM   4079  R4  CHO   550     118.326  74.080  44.762  1.00  0.00            
ATOM   4080  R5  CHO   550     117.576  74.930  42.912  1.00  0.00            
ATOM   4081  C1  CHO   550     119.326  71.830  41.562  1.00  0.00           C
ATOM   4082  C2  CHO   550     122.226  69.480  38.962  1.00  0.00           C
ATOM   4083  ROH CHO   551      69.776 111.830  43.612  1.00  0.00            
ATOM   4084  R1  CHO   551      71.776 113.780  43.712  1.00  0.00            
ATOM   4085  R2  CHO   551      71.276 116.430  44.312  1.00  0.00            
ATOM   4086  R3  CHO   551      73.176 116.030  46.212  1.00  0.00            
ATOM   4087  R4  CHO   551      72.926 118.980  46.012  1.00  0.00            
ATOM   4088  R5  CHO   551      74.776 117.830  45.812  1.00  0.00            
ATOM   4089  C1  CHO   551      75.676 120.080  48.762  1.00  0.00           C
ATOM   4090  C2  CHO   551      77.526 122.280  50.362  1.00  0.00           C
ATOM   4091  ROH CHO   552     111.626  22.580  53.462  1.00  0.00            
ATOM   4092  R1  CHO   552     109.176  23.880  52.962  1.00  0.00            
ATOM   4093  R2  CHO   552     108.326  26.130  54.362  1.00  0.00            
ATOM   4094  R3  CHO   552     108.076  27.230  51.912  1.00  0.00            
ATOM   4095  R4  CHO   552     105.726  28.180  53.362  1.00  0.00            
ATOM   4096  R5  CHO   552     105.726  27.130  51.462  1.00  0.00            
ATOM   4097  C1  CHO   552     103.976  30.380  50.462  1.00  0.00           C
ATOM   4098  C2  CHO   552     101.526  32.180  52.712  1.00  0.00           C
ATOM   4099  ROH CHO   553       2.376 125.980  55.962  1.00  0.00            
ATOM   4100  R1  CHO   553       5.126 125.330  55.812  1.00  0.00            
ATOM   4101  R2  CHO   553       6.126 122.880  56.512  1.00  0.00            
ATOM   4102  R3  CHO   553       7.176 122.930  54.012  1.00  0.00            
ATOM   4103  R4  CHO   553       9.176 121.530  55.662  1.00  0.00            
ATOM   4104  R5  CHO   553       9.526 123.280  54.412  1.00  0.00            
ATOM   4105  C1  CHO   553      11.976 120.780  52.812  1.00  0.00           C
ATOM   4106  C2  CHO   553      13.126 118.830  50.562  1.00  0.00           C
ATOM   4107  ROH CHO   554     198.376 190.330  61.112  1.00  0.00            
ATOM   4108  R1  CHO   554     195.576 189.830  61.462  1.00  0.00            
ATOM   4109  R2  CHO   554     193.776 189.980  59.412  1.00  0.00            
ATOM   4110  R3  CHO   554     193.176 187.430  60.162  1.00  0.00            
ATOM   4111  R4  CHO   554     191.026 188.180  58.312  1.00  0.00            
ATOM   4112  R5  CHO   554     190.776 187.430  60.312  1.00  0.00            
ATOM   4113  C1  CHO   554     188.876 184.730  58.412  1.00  0.00           C
ATOM   4114  C2  CHO   554     185.626 187.780  59.562  1.00  0.00           C
ATOM   4115  ROH CHO   555      90.526 168.680  40.512  1.00  0.00            
ATOM   4116  R1  CHO   555      90.976 170.130  42.962  1.00  0.00            
ATOM   4117  R2  CHO   555      92.826 169.330  44.812  1.00  0.00            
ATOM   4118  R3  CHO   555      93.776 171.830  44.512  1.00  0.00            
ATOM   4119  R4  CHO   555      95.326 170.730  46.712  1.00  0.00            
ATOM   4120  R5  CHO   555      94.226 172.580  46.712  1.00  0.00            
ATOM   4121  C1  CHO   555      97.676 173.980  47.562  1.00  0.00           C
ATOM   4122  C2  CHO   555     100.426 175.980  50.062  1.00  0.00           C
ATOM   4123  ROH CHO   556      49.726  25.580  38.512  1.00  0.00            
ATOM   4124  R1  CHO   556      49.026  26.180  41.162  1.00  0.00            
ATOM   4125  R2  CHO   556      50.876  26.780  43.112  1.00  0.00            
ATOM   4126  R3  CHO   556      49.376  28.980  43.462  1.00  0.00            
ATOM   4127  R4  CHO   556      50.426  28.430  46.112  1.00  0.00            
ATOM   4128  R5  CHO   556      48.326  28.680  45.562  1.00  0.00            
ATOM   4129  C1  CHO   556      48.726  31.480  48.162  1.00  0.00           C
ATOM   4130  C2  CHO   556      47.426  32.780  51.062  1.00  0.00           C
ATOM   4131  ROH CHO   557     206.476 110.630  48.362  1.00  0.00            
ATOM   4132  R1  CHO   557     205.576 108.830  50.362  1.00  0.00            
ATOM   4133  R2  CHO   557     202.926 108.480  51.012  1.00  0.00            
ATOM   4134  R3  CHO   557     203.476 105.830  50.512  1.00  0.00            
ATOM   4135  R4  CHO   557     200.576 105.980  50.712  1.00  0.00            
ATOM   4136  R5  CHO   557     201.926 104.630  51.812  1.00  0.00            
ATOM   4137  C1  CHO   557     199.726 102.030  50.062  1.00  0.00           C
ATOM   4138  C2  CHO   557     198.626  99.130  49.412  1.00  0.00           C
ATOM   4139  ROH CHO   558     220.826 166.430  53.712  1.00  0.00            
ATOM   4140  R1  CHO   558     221.026 166.430  50.912  1.00  0.00            
ATOM   4141  R2  CHO   558     218.926 165.880  49.212  1.00  0.00            
ATOM   4142  R3  CHO   558     219.526 168.280  48.112  1.00  0.00            
ATOM   4143  R4  CHO   558     218.126 166.830  46.012  1.00  0.00            
ATOM   4144  R5  CHO   558     220.076 167.730  45.862  1.00  0.00            
ATOM   4145  C1  CHO   558     218.226 169.630  43.112  1.00  0.00           C
ATOM   4146  C2  CHO   558     214.576 170.880  42.162  1.00  0.00           C
ATOM   4147  ROH CHO   559      91.976  81.730  51.162  1.00  0.00            
ATOM   4148  R1  CHO   559      89.626  81.630  49.662  1.00  0.00            
ATOM   4149  R2  CHO   559      88.526  79.230  48.812  1.00  0.00            
ATOM   4150  R3  CHO   559      86.276  80.180  50.062  1.00  0.00            
ATOM   4151  R4  CHO   559      85.476  77.630  48.962  1.00  0.00            
ATOM   4152  R5  CHO   559      84.476  79.530  48.662  1.00  0.00            
ATOM   4153  C1  CHO   559      81.576  77.580  50.162  1.00  0.00           C
ATOM   4154  C2  CHO   559      77.076  77.380  51.062  1.00  0.00           C
ATOM   4155  ROH CHO   560     187.226  39.730  55.312  1.00  0.00            
ATOM   4156  R1  CHO   560     185.476  39.280  57.512  1.00  0.00            
ATOM   4157  R2  CHO   560     182.776  38.880  57.162  1.00  0.00            
ATOM   4158  R3  CHO   560     183.276  36.630  58.612  1.00  0.00            
ATOM   4159  R4  CHO   560     180.376  37.030  58.812  1.00  0.00            
ATOM   4160  R5  CHO   560     181.776  36.780  60.462  1.00  0.00            
ATOM   4161  C1  CHO   560     179.476  33.830  61.162  1.00  0.00           C
ATOM   4162  C2  CHO   560     176.876  34.180  64.862  1.00  0.00           C
ATOM   4163  ROH CHO   561     208.326  66.780  69.362  1.00  0.00            
ATOM   4164  R1  CHO   561     207.926  64.030  68.812  1.00  0.00            
ATOM   4165  R2  CHO   561     209.026  62.780  66.562  1.00  0.00            
ATOM   4166  R3  CHO   561     210.076  61.080  68.412  1.00  0.00            
ATOM   4167  R4  CHO   561     210.476  59.730  65.862  1.00  0.00            
ATOM   4168  R5  CHO   561     209.476  58.930  67.612  1.00  0.00            
ATOM   4169  C1  CHO   561     212.326  56.380  67.162  1.00  0.00           C
ATOM   4170  C2  CHO   561     212.226  52.730  69.712  1.00  0.00           C
ATOM   4171  ROH CHO   562      57.376  51.780  39.412  1.00  0.00            
ATOM   4172  R1  CHO   562      57.876  52.980  41.912  1.00  0.00            
ATOM   4173  R2  CHO   562      60.326  54.030  42.562  1.00  0.00            
ATOM   4174  R3  CHO   562      58.826  56.280  43.112  1.00  0.00            
ATOM   4175  R4  CHO   562      61.076  56.380  45.012  1.00  0.00            
ATOM   4176  R5  CHO   562      58.926  56.480  45.512  1.00  0.00            
ATOM   4177  C1  CHO   562      60.126  59.830  46.962  1.00  0.00           C
ATOM   4178  C2  CHO   562      59.976  62.430  50.612  1.00  0.00           C
ATOM   4179  ROH CHO   563     163.726  40.630  52.962  1.00  0.00            
ATOM   4180  R1  CHO   563     165.626  38.730  53.762  1.00  0.00            
ATOM   4181  R2  CHO   563     167.726  39.380  55.512  1.00  0.00            
ATOM   4182  R3  CHO   563     166.726  37.280  56.962  1.00  0.00            
ATOM   4183  R4  CHO   563     169.576  37.430  57.712  1.00  0.00            
ATOM   4184  R5  CHO   563     168.526  35.680  56.962  1.00  0.00            
ATOM   4185  C1  CHO   563     169.726  34.380  60.362  1.00  0.00           C
ATOM   4186  C2  CHO   563     170.076  34.380  64.062  1.00  0.00           C
ATOM   4187  ROH CHO   564     180.576   4.580  60.612  1.00  0.00            
ATOM   4188  R1  CHO   564     177.976   5.080  61.612  1.00  0.00            
ATOM   4189  R2  CHO   564     177.476   6.880  63.612  1.00  0.00            
ATOM   4190  R3  CHO   564     175.726   7.930  61.812  1.00  0.00            
ATOM   4191  R4  CHO   564     175.376   9.580  64.262  1.00  0.00            
ATOM   4192  R5  CHO   564     173.826   8.530  63.112  1.00  0.00            
ATOM   4193  C1  CHO   564     172.526  12.130  62.912  1.00  0.00           C
ATOM   4194  C2  CHO   564     172.726  15.880  62.612  1.00  0.00           C
ATOM   4195  ROH CHO   565     160.276 202.380  52.312  1.00  0.00            
ATOM   4196  R1  CHO   565     162.626 202.480  53.912  1.00  0.00            
ATOM   4197  R2  CHO   565     164.976 203.680  53.062  1.00  0.00            
ATOM   4198  R3  CHO   565     164.726 205.030  55.412  1.00  0.00            
ATOM   4199  R4  CHO   565     167.476 205.480  54.612  1.00  0.00            
ATOM   4200  R5  CHO   565     166.826 204.680  56.512  1.00  0.00            
ATOM   4201  C1  CHO   565     168.726 207.780  57.662  1.00  0.00           C
ATOM   4202  C2  CHO   565     171.626 211.230  56.612  1.00  0.00           C
ATOM   4203  ROH CHO   566     192.276  76.130  62.512  1.00  0.00            
ATOM   4204  R1  CHO   566     194.476  77.330  61.162  1.00  0.00            
ATOM   4205  R2  CHO   566     196.226  75.930  59.612  1.00  0.00            
ATOM   4206  R3  CHO   566     195.576  77.780  57.762  1.00  0.00            
ATOM   4207  R4  CHO   566     198.426  77.280  57.312  1.00  0.00            
ATOM   4208  R5  CHO   566     197.476  79.230  57.662  1.00  0.00            
ATOM   4209  C1  CHO   566     199.126  79.830  54.262  1.00  0.00           C
ATOM   4210  C2  CHO   566     199.876  82.280  51.312  1.00  0.00           C
ATOM   4211  ROH CHO   567      77.376 182.880  45.262  1.00  0.00            
ATOM   4212  R1  CHO   567      78.626 185.230  44.362  1.00  0.00            
ATOM   4213  R2  CHO   567      81.126 185.980  45.162  1.00  0.00            
ATOM   4214  R3  CHO   567      81.626 186.080  42.512  1.00  0.00            
ATOM   4215  R4  CHO   567      83.576 187.930  43.712  1.00  0.00            
ATOM   4216  R5  CHO   567      82.176 188.380  42.112  1.00  0.00            
ATOM   4217  C1  CHO   567      85.476 189.180  40.362  1.00  0.00           C
ATOM   4218  C2  CHO   567      84.926 193.080  38.312  1.00  0.00           C
ATOM   4219  ROH CHO   568      68.876  48.930  41.662  1.00  0.00            
ATOM   4220  R1  CHO   568      69.076  48.780  44.512  1.00  0.00            
ATOM   4221  R2  CHO   568      69.926  50.930  46.012  1.00  0.00            
ATOM   4222  R3  CHO   568      67.576  50.480  47.362  1.00  0.00            
ATOM   4223  R4  CHO   568      69.526  50.980  49.462  1.00  0.00            
ATOM   4224  R5  CHO   568      68.226  49.230  49.312  1.00  0.00            
ATOM   4225  C1  CHO   568      67.126  50.580  52.712  1.00  0.00           C
ATOM   4226  C2  CHO   568      70.626  50.880  54.562  1.00  0.00           C
ATOM   4227  ROH CHO   569     200.526  88.280  69.112  1.00  0.00            
ATOM   4228  R1  CHO   569     197.826  88.930  68.612  1.00  0.00            
ATOM   4229  R2  CHO   569     196.026  87.130  67.462  1.00  0.00            
ATOM   4230  R3  CHO   569     194.576  87.680  69.662  1.00  0.00            
ATOM   4231  R4  CHO   569     192.626  87.580  67.512  1.00  0.00            
ATOM   4232  R5  CHO   569     192.876  89.180  68.912  1.00  0.00            
ATOM   4233  C1  CHO   569     189.226  88.330  69.562  1.00  0.00           C
ATOM   4234  C2  CHO   569     186.476  87.530  67.662  1.00  0.00           C
ATOM   4235  ROH CHO   570     179.126 126.780  53.962  1.00  0.00            
ATOM   4236  R1  CHO   570     180.326 125.130  55.862  1.00  0.00            
ATOM   4237  R2  CHO   570     180.426 125.730  58.562  1.00  0.00            
ATOM   4238  R3  CHO   570     179.326 123.230  58.812  1.00  0.00            
ATOM   4239  R4  CHO   570     180.726 123.730  61.362  1.00  0.00            
ATOM   4240  R5  CHO   570     180.976 121.980  60.062  1.00  0.00            
ATOM   4241  C1  CHO   570     179.876 120.230  63.262  1.00  0.00           C
ATOM   4242  C2  CHO   570     179.626 116.930  65.262  1.00  0.00           C
ATOM   4243  ROH CHO   571     208.376 190.780  48.362  1.00  0.00            
ATOM   4244  R1  CHO   571     206.276 190.830  50.262  1.00  0.00            
ATOM   4245  R2  CHO   571     204.226 192.680  50.162  1.00  0.00            
ATOM   4246  R3  CHO   571     202.676 190.430  50.212  1.00  0.00            
ATOM   4247  R4  CHO   571     200.826 192.630  50.812  1.00  0.00            
ATOM   4248  R5  CHO   571     201.126 190.830  52.012  1.00  0.00            
ATOM   4249  C1  CHO   571     197.376 190.530  51.262  1.00  0.00           C
ATOM   4250  C2  CHO   571     192.876 191.180  51.062  1.00  0.00           C
ATOM   4251  ROH CHO   572      65.226  98.780  46.862  1.00  0.00            
ATOM   4252  R1  CHO   572      67.926  99.630  47.262  1.00  0.00            
ATOM   4253  R2  CHO   572      68.876 100.330  49.762  1.00  0.00            
ATOM   4254  R3  CHO   572      70.776  98.430  49.212  1.00  0.00            
ATOM   4255  R4  CHO   572      71.726  99.780  51.662  1.00  0.00            
ATOM   4256  R5  CHO   572      72.826  99.530  49.812  1.00  0.00            
ATOM   4257  C1  CHO   572      75.176  97.730  52.212  1.00  0.00           C
ATOM   4258  C2  CHO   572      76.076  94.230  54.612  1.00  0.00           C
ATOM   4259  ROH CHO   573     190.726 201.580  57.662  1.00  0.00            
ATOM   4260  R1  CHO   573     192.876 203.280  56.912  1.00  0.00            
ATOM   4261  R2  CHO   573     195.126 203.580  58.462  1.00  0.00            
ATOM   4262  R3  CHO   573     196.426 202.880  56.162  1.00  0.00            
ATOM   4263  R4  CHO   573     198.426 204.330  57.762  1.00  0.00            
ATOM   4264  R5  CHO   573     197.826 204.780  55.712  1.00  0.00            
ATOM   4265  C1  CHO   573     201.576 204.130  55.162  1.00  0.00           C
ATOM   4266  C2  CHO   573     203.976 201.930  53.762  1.00  0.00           C
ATOM   4267  ROH CHO   574      95.576  78.580  49.262  1.00  0.00            
ATOM   4268  R1  CHO   574      98.176  77.880  50.112  1.00  0.00            
ATOM   4269  R2  CHO   574      99.176  75.330  49.862  1.00  0.00            
ATOM   4270  R3  CHO   574     101.176  76.580  48.512  1.00  0.00            
ATOM   4271  R4  CHO   574     102.326  74.030  49.362  1.00  0.00            
ATOM   4272  R5  CHO   574     103.176  76.030  49.762  1.00  0.00            
ATOM   4273  C1  CHO   574     106.076  74.480  47.812  1.00  0.00           C
ATOM   4274  C2  CHO   574     107.826  73.830  51.312  1.00  0.00           C
ATOM   4275  ROH CHO   575      74.276  35.980  46.312  1.00  0.00            
ATOM   4276  R1  CHO   575      72.726  33.680  45.762  1.00  0.00            
ATOM   4277  R2  CHO   575      73.876  31.180  45.262  1.00  0.00            
ATOM   4278  R3  CHO   575      72.276  30.380  47.262  1.00  0.00            
ATOM   4279  R4  CHO   575      72.226  28.180  45.362  1.00  0.00            
ATOM   4280  R5  CHO   575      70.476  29.180  46.212  1.00  0.00            
ATOM   4281  C1  CHO   575      69.726  25.630  47.362  1.00  0.00           C
ATOM   4282  C2  CHO   575      66.726  23.380  45.462  1.00  0.00           C
ATOM   4283  ROH CHO   576      39.926  66.030  47.712  1.00  0.00            
ATOM   4284  R1  CHO   576      42.526  67.030  48.162  1.00  0.00            
ATOM   4285  R2  CHO   576      43.726  66.930  50.662  1.00  0.00            
ATOM   4286  R3  CHO   576      45.676  65.630  49.362  1.00  0.00            
ATOM   4287  R4  CHO   576      46.826  66.180  52.012  1.00  0.00            
ATOM   4288  R5  CHO   576      47.726  66.680  50.062  1.00  0.00            
ATOM   4289  C1  CHO   576      50.476  64.530  51.512  1.00  0.00           C
ATOM   4290  C2  CHO   576      54.326  61.880  51.312  1.00  0.00           C
ATOM   4291  ROH CHO   577     187.976 195.930  56.262  1.00  0.00            
ATOM   4292  R1  CHO   577     189.576 197.230  54.312  1.00  0.00            
ATOM   4293  R2  CHO   577     190.626 195.930  52.112  1.00  0.00            
ATOM   4294  R3  CHO   577     189.376 197.930  50.762  1.00  0.00            
ATOM   4295  R4  CHO   577     190.376 196.130  48.662  1.00  0.00            
ATOM   4296  R5  CHO   577     190.726 198.280  48.812  1.00  0.00            
ATOM   4297  C1  CHO   577     189.076 198.130  45.412  1.00  0.00           C
ATOM   4298  C2  CHO   577     191.126 200.580  43.562  1.00  0.00           C
ATOM   4299  ROH CHO   578     118.926  73.230  58.462  1.00  0.00            
ATOM   4300  R1  CHO   578     118.576  70.780  57.062  1.00  0.00            
ATOM   4301  R2  CHO   578     120.026  70.130  54.812  1.00  0.00            
ATOM   4302  R3  CHO   578     120.576  67.880  56.262  1.00  0.00            
ATOM   4303  R4  CHO   578     121.376  67.230  53.512  1.00  0.00            
ATOM   4304  R5  CHO   578     120.026  66.080  54.712  1.00  0.00            
ATOM   4305  C1  CHO   578     122.676  63.430  54.062  1.00  0.00           C
ATOM   4306  C2  CHO   578     126.326  62.680  51.862  1.00  0.00           C
ATOM   4307  ROH CHO   579      11.976 109.080  63.962  1.00  0.00            
ATOM   4308  R1  CHO   579      12.776 106.380  63.962  1.00  0.00            
ATOM   4309  R2  CHO   579      11.026 104.330  64.362  1.00  0.00            
ATOM   4310  R3  CHO   579      12.026 103.430  61.962  1.00  0.00            
ATOM   4311  R4  CHO   579      11.026 100.980  63.362  1.00  0.00            
ATOM   4312  R5  CHO   579      13.026 101.280  62.562  1.00  0.00            
ATOM   4313  C1  CHO   579      11.976  98.230  60.562  1.00  0.00           C
ATOM   4314  C2  CHO   579      10.326  95.130  61.262  1.00  0.00           C
ATOM   4315  ROH CHO   580     208.826  31.580  56.562  1.00  0.00            
ATOM   4316  R1  CHO   580     211.426  30.980  55.662  1.00  0.00            
ATOM   4317  R2  CHO   580     213.676  32.480  56.362  1.00  0.00            
ATOM   4318  R3  CHO   580     214.626  30.080  57.162  1.00  0.00            
ATOM   4319  R4  CHO   580     217.026  31.730  56.512  1.00  0.00            
ATOM   4320  R5  CHO   580     216.526  29.730  55.712  1.00  0.00            
ATOM   4321  C1  CHO   580     219.876  28.980  57.362  1.00  0.00           C
ATOM   4322  C2  CHO   580     223.426  27.680  58.212  1.00  0.00           C
ATOM   4323  ROH CHO   581     140.526 157.880  40.962  1.00  0.00            
ATOM   4324  R1  CHO   581     141.276 160.630  40.762  1.00  0.00            
ATOM   4325  R2  CHO   581     143.876 161.430  40.262  1.00  0.00            
ATOM   4326  R3  CHO   581     142.726 162.780  38.212  1.00  0.00            
ATOM   4327  R4  CHO   581     145.326 164.080  38.612  1.00  0.00            
ATOM   4328  R5  CHO   581     143.376 165.030  38.562  1.00  0.00            
ATOM   4329  C1  CHO   581     145.076 166.880  35.712  1.00  0.00           C
ATOM   4330  C2  CHO   581     149.376 165.730  34.862  1.00  0.00           C
ATOM   4331  ROH CHO   582      19.526  63.380  56.762  1.00  0.00            
ATOM   4332  R1  CHO   582      19.526  64.180  54.062  1.00  0.00            
ATOM   4333  R2  CHO   582      19.576  62.380  51.962  1.00  0.00            
ATOM   4334  R3  CHO   582      17.376  63.730  51.162  1.00  0.00            
ATOM   4335  R4  CHO   582      18.376  62.380  48.762  1.00  0.00            
ATOM   4336  R5  CHO   582      17.926  64.530  48.962  1.00  0.00            
ATOM   4337  C1  CHO   582      15.576  63.680  46.112  1.00  0.00           C
ATOM   4338  C2  CHO   582      15.976  63.630  42.762  1.00  0.00           C
ATOM   4339  ROH CHO   583     139.326   9.880  55.412  1.00  0.00            
ATOM   4340  R1  CHO   583     138.876   7.380  54.162  1.00  0.00            
ATOM   4341  R2  CHO   583     140.426   5.130  54.762  1.00  0.00            
ATOM   4342  R3  CHO   583     137.976   4.030  55.262  1.00  0.00            
ATOM   4343  R4  CHO   583     139.776   1.730  54.862  1.00  0.00            
ATOM   4344  R5  CHO   583     137.876   2.130  53.812  1.00  0.00            
ATOM   4345  C1  CHO   583     137.126  -1.270  55.362  1.00  0.00           C
ATOM   4346  C2  CHO   583     133.576  -1.620  54.362  1.00  0.00           C
ATOM   4347  ROH CHO   584     199.176   9.780  53.212  1.00  0.00            
ATOM   4348  R1  CHO   584     196.426   9.580  53.762  1.00  0.00            
ATOM   4349  R2  CHO   584     195.476   8.430  56.062  1.00  0.00            
ATOM   4350  R3  CHO   584     194.126  10.830  56.312  1.00  0.00            
ATOM   4351  R4  CHO   584     192.826   9.030  58.212  1.00  0.00            
ATOM   4352  R5  CHO   584     191.826  10.180  56.612  1.00  0.00            
ATOM   4353  C1  CHO   584     190.026  11.630  59.662  1.00  0.00           C
ATOM   4354  C2  CHO   584     186.176  12.480  60.462  1.00  0.00           C
ATOM   4355  ROH CHO   585     183.626 163.380  46.362  1.00  0.00            
ATOM   4356  R1  CHO   585     184.376 161.130  44.862  1.00  0.00            
ATOM   4357  R2  CHO   585     182.976 160.280  42.662  1.00  0.00            
ATOM   4358  R3  CHO   585     185.376 160.430  41.412  1.00  0.00            
ATOM   4359  R4  CHO   585     183.626 159.280  39.412  1.00  0.00            
ATOM   4360  R5  CHO   585     185.526 158.480  40.062  1.00  0.00            
ATOM   4361  C1  CHO   585     186.276 158.880  36.362  1.00  0.00           C
ATOM   4362  C2  CHO   585     189.576 157.380  34.212  1.00  0.00           C
ATOM   4363  ROH CHO   586      81.726 172.430  47.112  1.00  0.00            
ATOM   4364  R1  CHO   586      80.326 173.230  49.412  1.00  0.00            
ATOM   4365  R2  CHO   586      79.226 171.430  51.262  1.00  0.00            
ATOM   4366  R3  CHO   586      80.726 172.880  53.012  1.00  0.00            
ATOM   4367  R4  CHO   586      78.676 171.530  54.662  1.00  0.00            
ATOM   4368  R5  CHO   586      79.126 173.680  54.612  1.00  0.00            
ATOM   4369  C1  CHO   586      79.726 172.930  58.312  1.00  0.00           C
ATOM   4370  C2  CHO   586      77.476 172.080  61.062  1.00  0.00           C
ATOM   4371  ROH CHO   587     161.276 213.580  61.262  1.00  0.00            
ATOM   4372  R1  CHO   587     162.476 214.880  63.512  1.00  0.00            
ATOM   4373  R2  CHO   587     160.926 216.030  65.462  1.00  0.00            
ATOM   4374  R3  CHO   587     162.426 214.480  67.112  1.00  0.00            
ATOM   4375  R4  CHO   587     162.076 216.930  68.612  1.00  0.00            
ATOM   4376  R5  CHO   587     163.976 215.980  68.162  1.00  0.00            
ATOM   4377  C1  CHO   587     164.176 215.980  71.962  1.00  0.00           C
ATOM   4378  C2  CHO   587     165.876 217.730  72.862  1.00  0.00           C
ATOM   4379  ROH CHO   588      88.476  33.580  41.762  1.00  0.00            
ATOM   4380  R1  CHO   588      88.526  36.330  41.162  1.00  0.00            
ATOM   4381  R2  CHO   588      86.276  37.730  40.412  1.00  0.00            
ATOM   4382  R3  CHO   588      86.976  39.330  42.462  1.00  0.00            
ATOM   4383  R4  CHO   588      84.926  40.830  41.012  1.00  0.00            
ATOM   4384  R5  CHO   588      86.876  41.530  41.562  1.00  0.00            
ATOM   4385  C1  CHO   588      84.726  44.180  43.312  1.00  0.00           C
ATOM   4386  C2  CHO   588      83.926  48.130  43.162  1.00  0.00           C
ATOM   4387  ROH CHO   589      45.076 172.730  45.362  1.00  0.00            
ATOM   4388  R1  CHO   589      44.276 170.030  45.062  1.00  0.00            
ATOM   4389  R2  CHO   589      44.526 168.630  42.712  1.00  0.00            
ATOM   4390  R3  CHO   589      45.876 166.880  44.262  1.00  0.00            
ATOM   4391  R4  CHO   589      44.776 165.230  42.062  1.00  0.00            
ATOM   4392  R5  CHO   589      44.526 164.880  44.212  1.00  0.00            
ATOM   4393  C1  CHO   589      46.226 161.630  43.162  1.00  0.00           C
ATOM   4394  C2  CHO   589      46.276 158.180  44.962  1.00  0.00           C
ATOM   4395  ROH CHO   590      78.926 161.180  50.762  1.00  0.00            
ATOM   4396  R1  CHO   590      76.576 161.680  52.212  1.00  0.00            
ATOM   4397  R2  CHO   590      74.276 160.180  51.912  1.00  0.00            
ATOM   4398  R3  CHO   590      74.476 159.930  54.612  1.00  0.00            
ATOM   4399  R4  CHO   590      71.826 158.930  53.962  1.00  0.00            
ATOM   4400  R5  CHO   590      72.326 160.430  55.462  1.00  0.00            
ATOM   4401  C1  CHO   590      70.576 157.880  57.712  1.00  0.00           C
ATOM   4402  C2  CHO   590      69.826 157.580  62.112  1.00  0.00           C
ATOM   4403  ROH CHO   591      19.776  41.030  47.362  1.00  0.00            
ATOM   4404  R1  CHO   591      20.676  39.480  49.562  1.00  0.00            
ATOM   4405  R2  CHO   591      20.976  40.530  52.112  1.00  0.00            
ATOM   4406  R3  CHO   591      19.326  38.480  52.812  1.00  0.00            
ATOM   4407  R4  CHO   591      21.426  38.530  54.862  1.00  0.00            
ATOM   4408  R5  CHO   591      20.826  36.830  53.662  1.00  0.00            
ATOM   4409  C1  CHO   591      20.126  35.430  57.162  1.00  0.00           C
ATOM   4410  C2  CHO   591      21.576  31.730  58.362  1.00  0.00           C
ATOM   4411  ROH CHO   592     117.876  49.080  48.812  1.00  0.00            
ATOM   4412  R1  CHO   592     116.876  49.580  51.412  1.00  0.00            
ATOM   4413  R2  CHO   592     118.276  48.780  53.662  1.00  0.00            
ATOM   4414  R3  CHO   592     117.976  51.430  54.362  1.00  0.00            
ATOM   4415  R4  CHO   592     118.776  50.080  56.862  1.00  0.00            
ATOM   4416  R5  CHO   592     117.026  51.380  56.562  1.00  0.00            
ATOM   4417  C1  CHO   592     118.826  53.280  59.312  1.00  0.00           C
ATOM   4418  C2  CHO   592     119.676  53.480  62.762  1.00  0.00           C
ATOM   4419  ROH CHO   593     105.526  29.880  40.412  1.00  0.00            
ATOM   4420  R1  CHO   593     105.426  29.080  43.112  1.00  0.00            
ATOM   4421  R2  CHO   593     103.276  29.680  44.762  1.00  0.00            
ATOM   4422  R3  CHO   593     103.226  26.980  45.162  1.00  0.00            
ATOM   4423  R4  CHO   593     101.726  28.080  47.412  1.00  0.00            
ATOM   4424  R5  CHO   593     103.426  26.730  47.562  1.00  0.00            
ATOM   4425  C1  CHO   593     100.826  24.630  49.362  1.00  0.00           C
ATOM   4426  C2  CHO   593      99.376  23.180  53.062  1.00  0.00           C
ATOM   4427  ROH CHO   594     191.926 102.630  63.912  1.00  0.00            
ATOM   4428  R1  CHO   594     193.026 103.430  61.412  1.00  0.00            
ATOM   4429  R2  CHO   594     194.876 101.980  60.062  1.00  0.00            
ATOM   4430  R3  CHO   594     193.076 102.180  58.012  1.00  0.00            
ATOM   4431  R4  CHO   594     195.426 100.880  56.812  1.00  0.00            
ATOM   4432  R5  CHO   594     194.426 102.680  56.112  1.00  0.00            
ATOM   4433  C1  CHO   594     194.026 100.480  53.012  1.00  0.00           C
ATOM   4434  C2  CHO   594     193.576  99.030  50.112  1.00  0.00           C
ATOM   4435  ROH CHO   595     100.176  32.530  48.012  1.00  0.00            
ATOM   4436  R1  CHO   595      97.826  31.530  49.212  1.00  0.00            
ATOM   4437  R2  CHO   595      97.726  29.030  50.312  1.00  0.00            
ATOM   4438  R3  CHO   595      96.876  30.380  52.512  1.00  0.00            
ATOM   4439  R4  CHO   595      96.026  27.580  52.962  1.00  0.00            
ATOM   4440  R5  CHO   595      94.726  29.380  53.012  1.00  0.00            
ATOM   4441  C1  CHO   595      94.176  28.080  56.562  1.00  0.00           C
ATOM   4442  C2  CHO   595      92.476  28.930  59.912  1.00  0.00           C
ATOM   4443  ROH CHO   596     105.476 105.880  55.162  1.00  0.00            
ATOM   4444  R1  CHO   596     104.976 107.030  52.612  1.00  0.00            
ATOM   4445  R2  CHO   596     106.276 106.130  50.362  1.00  0.00            
ATOM   4446  R3  CHO   596     103.726 105.880  49.412  1.00  0.00            
ATOM   4447  R4  CHO   596     105.426 104.880  47.262  1.00  0.00            
ATOM   4448  R5  CHO   596     103.926 106.430  47.112  1.00  0.00            
ATOM   4449  C1  CHO   596     102.576 103.880  44.562  1.00  0.00           C
ATOM   4450  C2  CHO   596     100.476 105.430  43.012  1.00  0.00           C
ATOM   4451  ROH CHO   597     117.976  85.080  47.962  1.00  0.00            
ATOM   4452  R1  CHO   597     115.976  86.830  47.062  1.00  0.00            
ATOM   4453  R2  CHO   597     113.576  85.980  45.962  1.00  0.00            
ATOM   4454  R3  CHO   597     112.476  87.530  47.912  1.00  0.00            
ATOM   4455  R4  CHO   597     110.726  87.880  45.562  1.00  0.00            
ATOM   4456  R5  CHO   597     111.676  89.480  46.712  1.00  0.00            
ATOM   4457  C1  CHO   597     108.026  90.480  47.162  1.00  0.00           C
ATOM   4458  C2  CHO   597     106.076  91.030  49.512  1.00  0.00           C
ATOM   4459  ROH CHO   598     176.776 191.080  54.212  1.00  0.00            
ATOM   4460  R1  CHO   598     178.426 192.580  52.462  1.00  0.00            
ATOM   4461  R2  CHO   598     180.376 191.380  50.912  1.00  0.00            
ATOM   4462  R3  CHO   598     179.076 192.630  48.862  1.00  0.00            
ATOM   4463  R4  CHO   598     181.576 191.680  47.662  1.00  0.00            
ATOM   4464  R5  CHO   598     180.776 193.730  47.662  1.00  0.00            
ATOM   4465  C1  CHO   598     181.076 193.080  43.912  1.00  0.00           C
ATOM   4466  C2  CHO   598     180.276 195.180  40.562  1.00  0.00           C
ATOM   4467  ROH CHO   599     195.576 208.380  60.562  1.00  0.00            
ATOM   4468  R1  CHO   599     197.926 208.980  59.112  1.00  0.00            
ATOM   4469  R2  CHO   599     200.376 209.530  60.362  1.00  0.00            
ATOM   4470  R3  CHO   599     201.276 207.530  58.762  1.00  0.00            
ATOM   4471  R4  CHO   599     202.526 209.980  57.712  1.00  0.00            
ATOM   4472  R5  CHO   599     201.376 208.530  56.562  1.00  0.00            
ATOM   4473  C1  CHO   599     204.676 208.380  54.662  1.00  0.00           C
ATOM   4474  C2  CHO   599     207.326 205.730  52.562  1.00  0.00           C
ATOM   4475  ROH CHO   600     108.276  17.130  53.062  1.00  0.00            
ATOM   4476  R1  CHO   600     106.126  15.330  53.412  1.00  0.00            
ATOM   4477  R2  CHO   600     106.276  12.680  52.712  1.00  0.00            
ATOM   4478  R3  CHO   600     105.426  12.280  55.312  1.00  0.00            
ATOM   4479  R4  CHO   600     104.426   9.930  53.862  1.00  0.00            
ATOM   4480  R5  CHO   600     103.226  11.330  55.062  1.00  0.00            
ATOM   4481  C1  CHO   600     102.576   8.030  56.912  1.00  0.00           C
ATOM   4482  C2  CHO   600     101.376   4.630  59.612  1.00  0.00           C
ATOM   4483  ROH CHO   601     101.726 133.230  46.362  1.00  0.00            
ATOM   4484  R1  CHO   601     103.176 131.080  47.512  1.00  0.00            
ATOM   4485  R2  CHO   601     103.976 128.880  46.062  1.00  0.00            
ATOM   4486  R3  CHO   601     106.426 129.530  47.062  1.00  0.00            
ATOM   4487  R4  CHO   601     106.626 126.680  46.312  1.00  0.00            
ATOM   4488  R5  CHO   601     107.126 127.580  48.262  1.00  0.00            
ATOM   4489  C1  CHO   601     110.476 126.030  47.412  1.00  0.00           C
ATOM   4490  C2  CHO   601     111.926 123.530  46.162  1.00  0.00           C
ATOM   4491  ROH CHO   602      11.226 147.080  55.362  1.00  0.00            
ATOM   4492  R1  CHO   602       8.476 147.730  55.112  1.00  0.00            
ATOM   4493  R2  CHO   602       6.576 147.080  57.012  1.00  0.00            
ATOM   4494  R3  CHO   602       6.026 149.780  56.912  1.00  0.00            
ATOM   4495  R4  CHO   602       3.526 148.530  57.712  1.00  0.00            
ATOM   4496  R5  CHO   602       3.826 149.880  56.062  1.00  0.00            
ATOM   4497  C1  CHO   602       1.226 151.880  58.012  1.00  0.00           C
ATOM   4498  C2  CHO   602      -2.224 152.980  56.612  1.00  0.00           C
ATOM   4499  ROH CHO   603     163.576 147.330  50.562  1.00  0.00            
ATOM   4500  R1  CHO   603     163.726 144.530  50.962  1.00  0.00            
ATOM   4501  R2  CHO   603     162.026 142.780  49.612  1.00  0.00            
ATOM   4502  R3  CHO   603     164.376 141.580  48.862  1.00  0.00            
ATOM   4503  R4  CHO   603     162.376 139.430  48.712  1.00  0.00            
ATOM   4504  R5  CHO   603     164.276 139.380  49.812  1.00  0.00            
ATOM   4505  C1  CHO   603     164.826 136.430  47.462  1.00  0.00           C
ATOM   4506  C2  CHO   603     162.576 134.380  44.262  1.00  0.00           C
ATOM   4507  ROH CHO   604     166.076 215.480  60.562  1.00  0.00            
ATOM   4508  R1  CHO   604     166.926 213.180  61.962  1.00  0.00            
ATOM   4509  R2  CHO   604     168.276 211.080  60.762  1.00  0.00            
ATOM   4510  R3  CHO   604     170.076 211.530  62.712  1.00  0.00            
ATOM   4511  R4  CHO   604     170.826 208.930  61.612  1.00  0.00            
ATOM   4512  R5  CHO   604     170.476 209.380  63.712  1.00  0.00            
ATOM   4513  C1  CHO   604     174.026 208.080  63.962  1.00  0.00           C
ATOM   4514  C2  CHO   604     176.176 207.830  67.062  1.00  0.00           C
ATOM   4515  ROH CHO   605     205.826 209.630  61.362  1.00  0.00            
ATOM   4516  R1  CHO   605     206.776 209.880  58.712  1.00  0.00            
ATOM   4517  R2  CHO   605     208.876 211.530  58.062  1.00  0.00            
ATOM   4518  R3  CHO   605     209.926 209.280  56.962  1.00  0.00            
ATOM   4519  R4  CHO   605     210.726 211.430  55.162  1.00  0.00            
ATOM   4520  R5  CHO   605     209.726 209.580  54.612  1.00  0.00            
ATOM   4521  C1  CHO   605     212.826 209.230  52.462  1.00  0.00           C
ATOM   4522  C2  CHO   605     214.626 207.180  49.362  1.00  0.00           C
ATOM   4523  ROH CHO   606     215.976  63.330  63.612  1.00  0.00            
ATOM   4524  R1  CHO   606     215.626  63.680  60.862  1.00  0.00            
ATOM   4525  R2  CHO   606     217.076  62.180  59.012  1.00  0.00            
ATOM   4526  R3  CHO   606     214.576  61.630  58.012  1.00  0.00            
ATOM   4527  R4  CHO   606     216.226  62.130  55.662  1.00  0.00            
ATOM   4528  R5  CHO   606     214.326  63.080  56.162  1.00  0.00            
ATOM   4529  C1  CHO   606     213.376  61.580  52.812  1.00  0.00           C
ATOM   4530  C2  CHO   606     213.726  60.930  49.312  1.00  0.00           C
ATOM   4531  ROH CHO   607      46.376 161.080  52.412  1.00  0.00            
ATOM   4532  R1  CHO   607      43.976 160.780  53.862  1.00  0.00            
ATOM   4533  R2  CHO   607      43.376 158.480  55.312  1.00  0.00            
ATOM   4534  R3  CHO   607      42.976 160.230  57.312  1.00  0.00            
ATOM   4535  R4  CHO   607      41.776 157.780  58.262  1.00  0.00            
ATOM   4536  R5  CHO   607      40.826 159.730  58.162  1.00  0.00            
ATOM   4537  C1  CHO   607      40.426 158.980  61.912  1.00  0.00           C
ATOM   4538  C2  CHO   607      39.176 160.830  64.512  1.00  0.00           C
ATOM   4539  ROH CHO   608      11.476 186.880  51.062  1.00  0.00            
ATOM   4540  R1  CHO   608      10.626 188.330  48.762  1.00  0.00            
ATOM   4541  R2  CHO   608      12.326 189.780  47.162  1.00  0.00            
ATOM   4542  R3  CHO   608      11.326 188.230  45.212  1.00  0.00            
ATOM   4543  R4  CHO   608      12.426 190.580  43.812  1.00  0.00            
ATOM   4544  R5  CHO   608      10.426 189.780  43.612  1.00  0.00            
ATOM   4545  C1  CHO   608      11.526 189.580  40.012  1.00  0.00           C
ATOM   4546  C2  CHO   608      13.576 192.830  38.962  1.00  0.00           C
ATOM   4547  ROH CHO   609      88.876 129.930  35.512  1.00  0.00            
ATOM   4548  R1  CHO   609      88.426 130.530  38.262  1.00  0.00            
ATOM   4549  R2  CHO   609      89.126 128.780  40.312  1.00  0.00            
ATOM   4550  R3  CHO   609      90.426 130.980  41.262  1.00  0.00            
ATOM   4551  R4  CHO   609      90.626 129.030  43.412  1.00  0.00            
ATOM   4552  R5  CHO   609      89.876 131.080  43.562  1.00  0.00            
ATOM   4553  C1  CHO   609      92.726 131.230  46.112  1.00  0.00           C
ATOM   4554  C2  CHO   609      92.476 131.830  50.012  1.00  0.00           C
ATOM   4555  ROH CHO   610     196.326  66.980  61.362  1.00  0.00            
ATOM   4556  R1  CHO   610     197.726  64.780  62.562  1.00  0.00            
ATOM   4557  R2  CHO   610     196.826  62.180  62.312  1.00  0.00            
ATOM   4558  R3  CHO   610     199.376  61.730  61.362  1.00  0.00            
ATOM   4559  R4  CHO   610     198.476  59.130  62.412  1.00  0.00            
ATOM   4560  R5  CHO   610     200.326  60.180  62.912  1.00  0.00            
ATOM   4561  C1  CHO   610     201.826  56.980  61.562  1.00  0.00           C
ATOM   4562  C2  CHO   610     204.026  54.480  63.862  1.00  0.00           C
ATOM   4563  ROH CHO   611     156.976 126.680  41.812  1.00  0.00            
ATOM   4564  R1  CHO   611     154.926 125.430  43.312  1.00  0.00            
ATOM   4565  R2  CHO   611     152.276 125.880  42.862  1.00  0.00            
ATOM   4566  R3  CHO   611     152.176 123.130  42.662  1.00  0.00            
ATOM   4567  R4  CHO   611     149.626 123.880  43.862  1.00  0.00            
ATOM   4568  R5  CHO   611     151.026 122.430  44.662  1.00  0.00            
ATOM   4569  C1  CHO   611     147.976 120.180  44.312  1.00  0.00           C
ATOM   4570  C2  CHO   611     144.926 118.780  46.262  1.00  0.00           C
ATOM   4571  ROH CHO   612     110.726 126.780  42.112  1.00  0.00            
ATOM   4572  R1  CHO   612     108.526 128.430  42.712  1.00  0.00            
ATOM   4573  R2  CHO   612     108.226 130.980  41.612  1.00  0.00            
ATOM   4574  R3  CHO   612     105.776 130.030  40.812  1.00  0.00            
ATOM   4575  R4  CHO   612     105.276 132.780  41.612  1.00  0.00            
ATOM   4576  R5  CHO   612     104.226 130.980  42.362  1.00  0.00            
ATOM   4577  C1  CHO   612     101.276 132.930  40.912  1.00  0.00           C
ATOM   4578  C2  CHO   612      98.026 132.330  38.812  1.00  0.00           C
ATOM   4579  ROH CHO   613     197.526 208.680  52.762  1.00  0.00            
ATOM   4580  R1  CHO   613     197.526 210.480  54.912  1.00  0.00            
ATOM   4581  R2  CHO   613     196.626 213.080  54.662  1.00  0.00            
ATOM   4582  R3  CHO   613     195.026 212.430  56.762  1.00  0.00            
ATOM   4583  R4  CHO   613     195.726 215.230  57.262  1.00  0.00            
ATOM   4584  R5  CHO   613     195.926 213.530  58.662  1.00  0.00            
ATOM   4585  C1  CHO   613     193.626 215.780  60.712  1.00  0.00           C
ATOM   4586  C2  CHO   613     191.576 219.680  61.712  1.00  0.00           C
ATOM   4587  ROH CHO   614      76.826  84.280  51.662  1.00  0.00            
ATOM   4588  R1  CHO   614      78.226  81.930  52.362  1.00  0.00            
ATOM   4589  R2  CHO   614      80.976  81.680  51.962  1.00  0.00            
ATOM   4590  R3  CHO   614      80.976  81.080  54.612  1.00  0.00            
ATOM   4591  R4  CHO   614      83.576  80.180  53.612  1.00  0.00            
ATOM   4592  R5  CHO   614      82.126  78.980  54.762  1.00  0.00            
ATOM   4593  C1  CHO   614      85.126  78.730  57.112  1.00  0.00           C
ATOM   4594  C2  CHO   614      87.926  75.530  58.262  1.00  0.00           C
ATOM   4595  ROH CHO   615     220.376  94.480  52.762  1.00  0.00            
ATOM   4596  R1  CHO   615     221.176  95.280  55.312  1.00  0.00            
ATOM   4597  R2  CHO   615     223.526  96.680  55.812  1.00  0.00            
ATOM   4598  R3  CHO   615     221.826  98.480  57.012  1.00  0.00            
ATOM   4599  R4  CHO   615     224.176  98.280  58.812  1.00  0.00            
ATOM   4600  R5  CHO   615     222.076  97.980  59.362  1.00  0.00            
ATOM   4601  C1  CHO   615     222.976 100.830  61.712  1.00  0.00           C
ATOM   4602  C2  CHO   615     221.776 101.680  64.662  1.00  0.00           C
ATOM   4603  ROH CHO   616       1.826 147.380  51.212  1.00  0.00            
ATOM   4604  R1  CHO   616       2.326 150.130  51.262  1.00  0.00            
ATOM   4605  R2  CHO   616       0.326 152.030  50.862  1.00  0.00            
ATOM   4606  R3  CHO   616       1.126 152.980  53.262  1.00  0.00            
ATOM   4607  R4  CHO   616      -0.824 154.930  52.312  1.00  0.00            
ATOM   4608  R5  CHO   616       1.176 155.330  52.962  1.00  0.00            
ATOM   4609  C1  CHO   616      -0.774 157.530  55.412  1.00  0.00           C
ATOM   4610  C2  CHO   616      -1.774 161.680  57.362  1.00  0.00           C
ATOM   4611  ROH CHO   617       4.426 206.130  55.612  1.00  0.00            
ATOM   4612  R1  CHO   617       6.076 204.380  54.162  1.00  0.00            
ATOM   4613  R2  CHO   617       8.776 204.880  53.762  1.00  0.00            
ATOM   4614  R3  CHO   617       9.076 202.380  54.812  1.00  0.00            
ATOM   4615  R4  CHO   617      11.526 202.830  53.312  1.00  0.00            
ATOM   4616  R5  CHO   617      10.176 201.130  53.112  1.00  0.00            
ATOM   4617  C1  CHO   617      13.376 199.280  54.012  1.00  0.00           C
ATOM   4618  C2  CHO   617      15.026 197.380  51.062  1.00  0.00           C
ATOM   4619  ROH CHO   618      57.826 120.680  52.362  1.00  0.00            
ATOM   4620  R1  CHO   618      56.576 120.080  49.862  1.00  0.00            
ATOM   4621  R2  CHO   618      57.476 118.080  48.212  1.00  0.00            
ATOM   4622  R3  CHO   618      54.876 117.230  48.412  1.00  0.00            
ATOM   4623  R4  CHO   618      55.926 116.030  45.912  1.00  0.00            
ATOM   4624  R5  CHO   618      54.126 117.230  46.112  1.00  0.00            
ATOM   4625  C1  CHO   618      52.576 114.030  44.762  1.00  0.00           C
ATOM   4626  C2  CHO   618      50.576 113.530  41.762  1.00  0.00           C
ATOM   4627  ROH CHO   619      69.276   4.430  60.512  1.00  0.00            
ATOM   4628  R1  CHO   619      68.726   5.430  57.962  1.00  0.00            
ATOM   4629  R2  CHO   619      70.526   5.180  55.862  1.00  0.00            
ATOM   4630  R3  CHO   619      68.376   4.080  54.612  1.00  0.00            
ATOM   4631  R4  CHO   619      70.226   4.780  52.412  1.00  0.00            
ATOM   4632  R5  CHO   619      68.126   5.330  52.612  1.00  0.00            
ATOM   4633  C1  CHO   619      68.076   3.480  49.262  1.00  0.00           C
ATOM   4634  C2  CHO   619      68.176   0.230  48.562  1.00  0.00           C
ATOM   4635  ROH CHO   620      41.626 157.180  45.862  1.00  0.00            
ATOM   4636  R1  CHO   620      42.376 154.430  45.612  1.00  0.00            
ATOM   4637  R2  CHO   620      42.226 152.680  47.762  1.00  0.00            
ATOM   4638  R3  CHO   620      40.776 151.230  46.012  1.00  0.00            
ATOM   4639  R4  CHO   620      41.976 149.230  47.812  1.00  0.00            
ATOM   4640  R5  CHO   620      42.076 149.230  45.612  1.00  0.00            
ATOM   4641  C1  CHO   620      40.476 145.830  46.162  1.00  0.00           C
ATOM   4642  C2  CHO   620      40.576 142.430  45.662  1.00  0.00           C
ATOM   4643  ROH CHO   621      88.176 123.730  49.862  1.00  0.00            
ATOM   4644  R1  CHO   621      89.926 121.580  49.212  1.00  0.00            
ATOM   4645  R2  CHO   621      91.026 121.280  46.712  1.00  0.00            
ATOM   4646  R3  CHO   621      93.376 121.230  48.112  1.00  0.00            
ATOM   4647  R4  CHO   621      93.626 119.080  46.062  1.00  0.00            
ATOM   4648  R5  CHO   621      93.876 118.880  48.262  1.00  0.00            
ATOM   4649  C1  CHO   621      97.326 117.730  47.012  1.00  0.00           C
ATOM   4650  C2  CHO   621     101.226 115.830  46.162  1.00  0.00           C
ATOM   4651  ROH CHO   622     164.176   0.180  59.712  1.00  0.00            
ATOM   4652  R1  CHO   622     165.976   2.030  58.612  1.00  0.00            
ATOM   4653  R2  CHO   622     167.276   3.980  60.112  1.00  0.00            
ATOM   4654  R3  CHO   622     169.476   2.880  58.962  1.00  0.00            
ATOM   4655  R4  CHO   622     170.376   5.480  59.962  1.00  0.00            
ATOM   4656  R5  CHO   622     170.576   4.730  57.962  1.00  0.00            
ATOM   4657  C1  CHO   622     174.226   5.380  58.812  1.00  0.00           C
ATOM   4658  C2  CHO   622     176.276   6.480  57.412  1.00  0.00           C
ATOM   4659  ROH CHO   623     154.626  96.330  56.112  1.00  0.00            
ATOM   4660  R1  CHO   623     154.226  96.530  53.312  1.00  0.00            
ATOM   4661  R2  CHO   623     152.476  98.380  52.212  1.00  0.00            
ATOM   4662  R3  CHO   623     154.676  99.080  50.762  1.00  0.00            
ATOM   4663  R4  CHO   623     152.426  99.780  49.012  1.00  0.00            
ATOM   4664  R5  CHO   623     154.126  98.530  48.512  1.00  0.00            
ATOM   4665  C1  CHO   623     154.476 101.230  45.862  1.00  0.00           C
ATOM   4666  C2  CHO   623     154.076 102.230  41.862  1.00  0.00           C
ATOM   4667  ROH CHO   624      78.726 218.430  54.212  1.00  0.00            
ATOM   4668  R1  CHO   624      78.726 216.730  51.912  1.00  0.00            
ATOM   4669  R2  CHO   624      79.826 214.230  51.962  1.00  0.00            
ATOM   4670  R3  CHO   624      77.376 213.480  51.112  1.00  0.00            
ATOM   4671  R4  CHO   624      79.226 211.630  49.762  1.00  0.00            
ATOM   4672  R5  CHO   624      77.726 212.880  48.812  1.00  0.00            
ATOM   4673  C1  CHO   624      76.526 209.380  47.712  1.00  0.00           C
ATOM   4674  C2  CHO   624      78.476 205.830  47.712  1.00  0.00           C
ATOM   4675  ROH CHO   625      34.876 166.730  43.562  1.00  0.00            
ATOM   4676  R1  CHO   625      34.926 165.030  45.812  1.00  0.00            
ATOM   4677  R2  CHO   625      32.976 165.030  47.762  1.00  0.00            
ATOM   4678  R3  CHO   625      32.776 162.380  47.212  1.00  0.00            
ATOM   4679  R4  CHO   625      31.126 162.780  49.562  1.00  0.00            
ATOM   4680  R5  CHO   625      32.726 161.330  49.362  1.00  0.00            
ATOM   4681  C1  CHO   625      29.876 158.930  50.112  1.00  0.00           C
ATOM   4682  C2  CHO   625      25.826 157.180  50.762  1.00  0.00           C
ATOM   4683  ROH CHO   626     171.476 177.930  54.812  1.00  0.00            
ATOM   4684  R1  CHO   626     169.026 179.280  54.612  1.00  0.00            
ATOM   4685  R2  CHO   626     168.026 180.280  52.262  1.00  0.00            
ATOM   4686  R3  CHO   626     165.876 178.780  52.862  1.00  0.00            
ATOM   4687  R4  CHO   626     164.876 180.680  50.862  1.00  0.00            
ATOM   4688  R5  CHO   626     164.026 180.380  52.812  1.00  0.00            
ATOM   4689  C1  CHO   626     161.026 179.530  50.662  1.00  0.00           C
ATOM   4690  C2  CHO   626     158.226 179.480  52.212  1.00  0.00           C
ATOM   4691  ROH CHO   627     130.076 166.080  47.412  1.00  0.00            
ATOM   4692  R1  CHO   627     132.576 167.230  48.012  1.00  0.00            
ATOM   4693  R2  CHO   627     133.476 169.530  46.762  1.00  0.00            
ATOM   4694  R3  CHO   627     133.726 170.430  49.312  1.00  0.00            
ATOM   4695  R4  CHO   627     134.476 172.730  47.612  1.00  0.00            
ATOM   4696  R5  CHO   627     135.676 171.830  49.212  1.00  0.00            
ATOM   4697  C1  CHO   627     135.326 175.430  50.512  1.00  0.00           C
ATOM   4698  C2  CHO   627     135.376 178.930  49.812  1.00  0.00           C
ATOM   4699  ROH CHO   628      73.976 219.780  52.612  1.00  0.00            
ATOM   4700  R1  CHO   628      74.176 217.030  51.912  1.00  0.00            
ATOM   4701  R2  CHO   628      72.126 215.230  52.412  1.00  0.00            
ATOM   4702  R3  CHO   628      72.326 214.730  49.762  1.00  0.00            
ATOM   4703  R4  CHO   628      71.376 212.230  50.862  1.00  0.00            
ATOM   4704  R5  CHO   628      73.126 212.480  49.612  1.00  0.00            
ATOM   4705  C1  CHO   628      71.126 210.030  47.462  1.00  0.00           C
ATOM   4706  C2  CHO   628      71.626 207.680  45.012  1.00  0.00           C
ATOM   4707  NC3 DPP   629       9.726 133.930  37.962  1.00  0.00           N
ATOM   4708  PO4 DPP   629      10.476 138.680  36.512  1.00  0.00           P
ATOM   4709  GL1 DPP   629      10.526 138.980  40.512  1.00  0.00            
ATOM   4710  GL2 DPP   629      12.326 141.330  42.662  1.00  0.00            
ATOM   4711  C1A DPP   629      10.476 137.530  44.712  1.00  0.00           C
ATOM   4712  C2A DPP   629      11.026 136.680  48.112  1.00  0.00           C
ATOM   4713  C3A DPP   629       9.426 138.030  51.862  1.00  0.00           C
ATOM   4714  C4A DPP   629       6.876 139.030  53.912  1.00  0.00           C
ATOM   4715  C1B DPP   629      13.426 142.030  46.312  1.00  0.00           C
ATOM   4716  C2B DPP   629      14.476 143.380  50.212  1.00  0.00           C
ATOM   4717  C3B DPP   629      16.226 146.180  52.862  1.00  0.00           C
ATOM   4718  C4B DPP   629      20.326 146.630  54.012  1.00  0.00           C
ATOM   4719  NC3 DPP   630      95.576 208.880  26.912  1.00  0.00           N
ATOM   4720  PO4 DPP   630      91.976 212.430  30.162  1.00  0.00           P
ATOM   4721  GL1 DPP   630      91.776 210.730  34.712  1.00  0.00            
ATOM   4722  GL2 DPP   630      94.476 211.380  35.262  1.00  0.00            
ATOM   4723  C1A DPP   630      89.776 208.880  37.512  1.00  0.00           C
ATOM   4724  C2A DPP   630      87.976 208.280  41.762  1.00  0.00           C
ATOM   4725  C3A DPP   630      87.376 208.380  46.362  1.00  0.00           C
ATOM   4726  C4A DPP   630      88.176 207.430  50.312  1.00  0.00           C
ATOM   4727  C1B DPP   630      97.426 212.680  38.462  1.00  0.00           C
ATOM   4728  C2B DPP   630      96.726 212.780  42.762  1.00  0.00           C
ATOM   4729  C3B DPP   630      93.976 213.030  46.262  1.00  0.00           C
ATOM   4730  C4B DPP   630      92.826 209.730  49.412  1.00  0.00           C
ATOM   4731  NC3 DPP   631     104.776 204.730  26.612  1.00  0.00           N
ATOM   4732  PO4 DPP   631     108.876 207.030  28.262  1.00  0.00           P
ATOM   4733  GL1 DPP   631     110.676 206.830  32.562  1.00  0.00            
ATOM   4734  GL2 DPP   631     113.976 207.730  32.412  1.00  0.00            
ATOM   4735  C1A DPP   631     109.226 207.530  37.162  1.00  0.00           C
ATOM   4736  C2A DPP   631     110.076 210.180  40.162  1.00  0.00           C
ATOM   4737  C3A DPP   631     112.276 211.030  43.162  1.00  0.00           C
ATOM   4738  C4A DPP   631     113.126 210.880  48.512  1.00  0.00           C
ATOM   4739  C1B DPP   631     113.776 207.430  36.962  1.00  0.00           C
ATOM   4740  C2B DPP   631     112.026 205.880  41.212  1.00  0.00           C
ATOM   4741  C3B DPP   631     111.326 206.730  45.312  1.00  0.00           C
ATOM   4742  C4B DPP   631     110.676 204.980  49.462  1.00  0.00           C
ATOM   4743  NC3 DPP   632      11.676  90.880  33.212  1.00  0.00           N
ATOM   4744  PO4 DPP   632      13.026  91.330  37.512  1.00  0.00           P
ATOM   4745  GL1 DPP   632      13.326  91.830  41.762  1.00  0.00            
ATOM   4746  GL2 DPP   632      17.076  91.080  42.362  1.00  0.00            
ATOM   4747  C1A DPP   632      12.276  91.680  46.212  1.00  0.00           C
ATOM   4748  C2A DPP   632      13.926  89.080  49.262  1.00  0.00           C
ATOM   4749  C3A DPP   632      17.976  85.730  49.112  1.00  0.00           C
ATOM   4750  C4A DPP   632      22.226  84.230  47.912  1.00  0.00           C
ATOM   4751  C1B DPP   632      18.276  90.530  47.112  1.00  0.00           C
ATOM   4752  C2B DPP   632      18.176  90.880  51.562  1.00  0.00           C
ATOM   4753  C3B DPP   632      19.176  91.730  54.912  1.00  0.00           C
ATOM   4754  C4B DPP   632      21.526  93.480  57.912  1.00  0.00           C
ATOM   4755  NC3 DPP   633      47.526  90.680  33.462  1.00  0.00           N
ATOM   4756  PO4 DPP   633      44.276  89.230  37.712  1.00  0.00           P
ATOM   4757  GL1 DPP   633      44.676  92.230  40.762  1.00  0.00            
ATOM   4758  GL2 DPP   633      42.626  94.430  41.812  1.00  0.00            
ATOM   4759  C1A DPP   633      45.026  91.580  44.862  1.00  0.00           C
ATOM   4760  C2A DPP   633      45.526  92.880  49.162  1.00  0.00           C
ATOM   4761  C3A DPP   633      44.976  94.530  53.362  1.00  0.00           C
ATOM   4762  C4A DPP   633      46.226  96.580  55.862  1.00  0.00           C
ATOM   4763  C1B DPP   633      43.076  96.630  46.062  1.00  0.00           C
ATOM   4764  C2B DPP   633      45.276  98.180  49.762  1.00  0.00           C
ATOM   4765  C3B DPP   633      48.026  99.080  52.112  1.00  0.00           C
ATOM   4766  C4B DPP   633      48.026 101.730  54.362  1.00  0.00           C
ATOM   4767  NC3 DPP   634      25.676  82.380  32.112  1.00  0.00           N
ATOM   4768  PO4 DPP   634      26.176  82.680  35.912  1.00  0.00           P
ATOM   4769  GL1 DPP   634      27.526  81.880  39.762  1.00  0.00            
ATOM   4770  GL2 DPP   634      26.926  78.930  40.462  1.00  0.00            
ATOM   4771  C1A DPP   634      27.776  84.580  42.662  1.00  0.00           C
ATOM   4772  C2A DPP   634      27.176  83.430  46.912  1.00  0.00           C
ATOM   4773  C3A DPP   634      26.926  85.780  50.862  1.00  0.00           C
ATOM   4774  C4A DPP   634      27.276  86.180  56.462  1.00  0.00           C
ATOM   4775  C1B DPP   634      29.626  80.280  44.012  1.00  0.00           C
ATOM   4776  C2B DPP   634      29.176  78.830  49.112  1.00  0.00           C
ATOM   4777  C3B DPP   634      30.076  77.080  53.012  1.00  0.00           C
ATOM   4778  C4B DPP   634      31.776  76.380  57.062  1.00  0.00           C
ATOM   4779  NC3 DPP   635      -0.174  28.430  33.762  1.00  0.00           N
ATOM   4780  PO4 DPP   635       1.026  32.430  35.762  1.00  0.00           P
ATOM   4781  GL1 DPP   635       1.976  31.130  40.312  1.00  0.00            
ATOM   4782  GL2 DPP   635       2.026  27.780  39.312  1.00  0.00            
ATOM   4783  C1A DPP   635       1.226  31.280  44.912  1.00  0.00           C
ATOM   4784  C2A DPP   635       2.876  28.280  48.512  1.00  0.00           C
ATOM   4785  C3A DPP   635       7.876  27.580  50.262  1.00  0.00           C
ATOM   4786  C4A DPP   635      10.926  24.830  51.312  1.00  0.00           C
ATOM   4787  C1B DPP   635       2.776  26.630  43.712  1.00  0.00           C
ATOM   4788  C2B DPP   635       1.526  23.830  46.362  1.00  0.00           C
ATOM   4789  C3B DPP   635       2.626  20.130  50.012  1.00  0.00           C
ATOM   4790  C4B DPP   635       6.526  18.280  51.962  1.00  0.00           C
ATOM   4791  NC3 DPP   636     165.026   5.930  40.162  1.00  0.00           N
ATOM   4792  PO4 DPP   636     168.326   3.130  39.812  1.00  0.00           P
ATOM   4793  GL1 DPP   636     166.976   1.530  44.012  1.00  0.00            
ATOM   4794  GL2 DPP   636     168.726   4.780  44.762  1.00  0.00            
ATOM   4795  C1A DPP   636     169.226  -1.770  46.962  1.00  0.00           C
ATOM   4796  C2A DPP   636     170.726  -1.970  51.962  1.00  0.00           C
ATOM   4797  C3A DPP   636     174.576  -3.120  53.112  1.00  0.00           C
ATOM   4798  C4A DPP   636     176.476  -3.070  56.862  1.00  0.00           C
ATOM   4799  C1B DPP   636     169.926   3.080  49.412  1.00  0.00           C
ATOM   4800  C2B DPP   636     168.076   2.330  53.612  1.00  0.00           C
ATOM   4801  C3B DPP   636     163.426   0.530  54.212  1.00  0.00           C
ATOM   4802  C4B DPP   636     160.126   1.630  56.312  1.00  0.00           C
ATOM   4803  NC3 DPP   637     140.126 191.580  28.562  1.00  0.00           N
ATOM   4804  PO4 DPP   637     144.026 190.530  28.162  1.00  0.00           P
ATOM   4805  GL1 DPP   637     142.926 188.080  31.662  1.00  0.00            
ATOM   4806  GL2 DPP   637     143.326 184.580  31.412  1.00  0.00            
ATOM   4807  C1A DPP   637     139.676 187.330  35.562  1.00  0.00           C
ATOM   4808  C2A DPP   637     138.576 184.830  39.262  1.00  0.00           C
ATOM   4809  C3A DPP   637     139.576 181.830  42.562  1.00  0.00           C
ATOM   4810  C4A DPP   637     138.776 179.530  46.362  1.00  0.00           C
ATOM   4811  C1B DPP   637     144.226 185.430  35.962  1.00  0.00           C
ATOM   4812  C2B DPP   637     145.876 184.180  40.612  1.00  0.00           C
ATOM   4813  C3B DPP   637     144.976 180.580  42.412  1.00  0.00           C
ATOM   4814  C4B DPP   637     143.526 178.130  44.862  1.00  0.00           C
ATOM   4815  NC3 DPP   638     140.476  59.580  35.612  1.00  0.00           N
ATOM   4816  PO4 DPP   638     143.176  60.980  31.862  1.00  0.00           P
ATOM   4817  GL1 DPP   638     146.426  59.980  35.012  1.00  0.00            
ATOM   4818  GL2 DPP   638     145.026  58.330  37.512  1.00  0.00            
ATOM   4819  C1A DPP   638     148.326  61.930  38.012  1.00  0.00           C
ATOM   4820  C2A DPP   638     147.676  61.480  42.562  1.00  0.00           C
ATOM   4821  C3A DPP   638     147.276  62.630  46.962  1.00  0.00           C
ATOM   4822  C4A DPP   638     144.426  60.630  49.662  1.00  0.00           C
ATOM   4823  C1B DPP   638     143.926  57.830  41.762  1.00  0.00           C
ATOM   4824  C2B DPP   638     143.776  57.980  45.612  1.00  0.00           C
ATOM   4825  C3B DPP   638     141.076  56.530  47.562  1.00  0.00           C
ATOM   4826  C4B DPP   638     138.176  57.230  51.562  1.00  0.00           C
ATOM   4827  NC3 DPP   639      43.176  24.330  21.062  1.00  0.00           N
ATOM   4828  PO4 DPP   639      45.326  26.230  24.612  1.00  0.00           P
ATOM   4829  GL1 DPP   639      44.926  27.630  29.562  1.00  0.00            
ATOM   4830  GL2 DPP   639      42.176  26.280  30.612  1.00  0.00            
ATOM   4831  C1A DPP   639      45.426  30.930  33.312  1.00  0.00           C
ATOM   4832  C2A DPP   639      47.676  30.680  36.962  1.00  0.00           C
ATOM   4833  C3A DPP   639      46.226  32.880  41.312  1.00  0.00           C
ATOM   4834  C4A DPP   639      46.126  35.030  45.362  1.00  0.00           C
ATOM   4835  C1B DPP   639      42.026  27.730  34.712  1.00  0.00           C
ATOM   4836  C2B DPP   639      43.376  29.930  38.612  1.00  0.00           C
ATOM   4837  C3B DPP   639      44.126  28.030  42.162  1.00  0.00           C
ATOM   4838  C4B DPP   639      42.326  31.280  45.112  1.00  0.00           C
ATOM   4839  NC3 DPP   640      97.026 159.030  31.662  1.00  0.00           N
ATOM   4840  PO4 DPP   640      98.126 162.930  31.262  1.00  0.00           P
ATOM   4841  GL1 DPP   640      94.826 162.130  34.762  1.00  0.00            
ATOM   4842  GL2 DPP   640      96.626 163.930  35.662  1.00  0.00            
ATOM   4843  C1A DPP   640      93.426 159.630  39.562  1.00  0.00           C
ATOM   4844  C2A DPP   640      94.426 156.430  42.962  1.00  0.00           C
ATOM   4845  C3A DPP   640      96.476 154.480  45.862  1.00  0.00           C
ATOM   4846  C4A DPP   640      95.976 150.980  48.162  1.00  0.00           C
ATOM   4847  C1B DPP   640      98.326 160.780  38.412  1.00  0.00           C
ATOM   4848  C2B DPP   640      98.726 160.280  43.312  1.00  0.00           C
ATOM   4849  C3B DPP   640      97.476 159.830  47.412  1.00  0.00           C
ATOM   4850  C4B DPP   640      96.626 155.780  50.712  1.00  0.00           C
ATOM   4851  NC3 DPP   641     134.626   8.630  32.562  1.00  0.00           N
ATOM   4852  PO4 DPP   641     138.676   6.930  32.812  1.00  0.00           P
ATOM   4853  GL1 DPP   641     137.226   8.630  37.062  1.00  0.00            
ATOM   4854  GL2 DPP   641     140.226   8.930  39.312  1.00  0.00            
ATOM   4855  C1A DPP   641     135.576   9.330  41.112  1.00  0.00           C
ATOM   4856  C2A DPP   641     131.876   9.930  44.862  1.00  0.00           C
ATOM   4857  C3A DPP   641     130.026   7.830  47.562  1.00  0.00           C
ATOM   4858  C4A DPP   641     127.826   8.880  52.062  1.00  0.00           C
ATOM   4859  C1B DPP   641     142.926   5.630  42.862  1.00  0.00           C
ATOM   4860  C2B DPP   641     145.276   6.630  45.562  1.00  0.00           C
ATOM   4861  C3B DPP   641     146.976   6.230  49.662  1.00  0.00           C
ATOM   4862  C4B DPP   641     145.926   7.030  53.062  1.00  0.00           C
ATOM   4863  NC3 DPP   642     186.326 211.030  37.112  1.00  0.00           N
ATOM   4864  PO4 DPP   642     191.426 210.380  37.462  1.00  0.00           P
ATOM   4865  GL1 DPP   642     191.526 208.730  41.012  1.00  0.00            
ATOM   4866  GL2 DPP   642     191.676 205.180  40.662  1.00  0.00            
ATOM   4867  C1A DPP   642     193.176 209.830  44.562  1.00  0.00           C
ATOM   4868  C2A DPP   642     193.976 208.880  47.862  1.00  0.00           C
ATOM   4869  C3A DPP   642     193.076 206.280  50.712  1.00  0.00           C
ATOM   4870  C4A DPP   642     193.326 207.880  55.112  1.00  0.00           C
ATOM   4871  C1B DPP   642     189.976 206.080  45.262  1.00  0.00           C
ATOM   4872  C2B DPP   642     186.276 206.580  45.762  1.00  0.00           C
ATOM   4873  C3B DPP   642     183.776 206.880  49.812  1.00  0.00           C
ATOM   4874  C4B DPP   642     183.176 205.930  53.912  1.00  0.00           C
ATOM   4875  NC3 DPP   643     152.176 218.330  28.612  1.00  0.00           N
ATOM   4876  PO4 DPP   643     151.926 218.980  33.612  1.00  0.00           P
ATOM   4877  GL1 DPP   643     152.326 220.180  38.362  1.00  0.00            
ATOM   4878  GL2 DPP   643     151.776 217.430  40.962  1.00  0.00            
ATOM   4879  C1A DPP   643     150.326 222.630  41.312  1.00  0.00           C
ATOM   4880  C2A DPP   643     149.476 223.080  45.262  1.00  0.00           C
ATOM   4881  C3A DPP   643     149.076 225.430  48.612  1.00  0.00           C
ATOM   4882  C4A DPP   643     150.626 227.730  52.262  1.00  0.00           C
ATOM   4883  C1B DPP   643     148.626 217.380  43.662  1.00  0.00           C
ATOM   4884  C2B DPP   643     148.526 215.330  47.762  1.00  0.00           C
ATOM   4885  C3B DPP   643     146.626 213.680  51.162  1.00  0.00           C
ATOM   4886  C4B DPP   643     145.676 210.480  53.812  1.00  0.00           C
ATOM   4887  NC3 DPP   644     156.926  84.030  32.162  1.00  0.00           N
ATOM   4888  PO4 DPP   644     157.276  87.280  35.412  1.00  0.00           P
ATOM   4889  GL1 DPP   644     160.326  87.780  39.662  1.00  0.00            
ATOM   4890  GL2 DPP   644     162.376  89.930  40.412  1.00  0.00            
ATOM   4891  C1A DPP   644     161.026  88.180  44.912  1.00  0.00           C
ATOM   4892  C2A DPP   644     157.576  88.730  49.362  1.00  0.00           C
ATOM   4893  C3A DPP   644     153.426  87.680  50.362  1.00  0.00           C
ATOM   4894  C4A DPP   644     148.776  86.580  51.862  1.00  0.00           C
ATOM   4895  C1B DPP   644     163.126  93.230  43.862  1.00  0.00           C
ATOM   4896  C2B DPP   644     163.076  96.030  47.312  1.00  0.00           C
ATOM   4897  C3B DPP   644     163.626  97.880  49.862  1.00  0.00           C
ATOM   4898  C4B DPP   644     164.076  99.280  53.212  1.00  0.00           C
ATOM   4899  NC3 DPP   645     140.876 123.630  26.862  1.00  0.00           N
ATOM   4900  PO4 DPP   645     137.726 120.080  25.962  1.00  0.00           P
ATOM   4901  GL1 DPP   645     138.726 121.280  30.762  1.00  0.00            
ATOM   4902  GL2 DPP   645     136.276 122.680  31.862  1.00  0.00            
ATOM   4903  C1A DPP   645     141.526 118.180  33.562  1.00  0.00           C
ATOM   4904  C2A DPP   645     141.026 117.430  38.562  1.00  0.00           C
ATOM   4905  C3A DPP   645     141.176 116.730  42.812  1.00  0.00           C
ATOM   4906  C4A DPP   645     140.226 114.030  46.462  1.00  0.00           C
ATOM   4907  C1B DPP   645     135.326 124.930  36.412  1.00  0.00           C
ATOM   4908  C2B DPP   645     135.476 124.530  40.662  1.00  0.00           C
ATOM   4909  C3B DPP   645     135.326 124.680  45.162  1.00  0.00           C
ATOM   4910  C4B DPP   645     135.226 121.380  48.112  1.00  0.00           C
ATOM   4911  NC3 DPP   646     188.826  72.380  35.462  1.00  0.00           N
ATOM   4912  PO4 DPP   646     189.026  70.330  39.362  1.00  0.00           P
ATOM   4913  GL1 DPP   646     191.826  70.980  43.562  1.00  0.00            
ATOM   4914  GL2 DPP   646     193.976  73.880  44.462  1.00  0.00            
ATOM   4915  C1A DPP   646     191.176  71.030  47.562  1.00  0.00           C
ATOM   4916  C2A DPP   646     191.476  70.730  51.562  1.00  0.00           C
ATOM   4917  C3A DPP   646     192.176  68.030  53.862  1.00  0.00           C
ATOM   4918  C4A DPP   646     193.526  66.180  57.662  1.00  0.00           C
ATOM   4919  C1B DPP   646     195.926  75.280  47.712  1.00  0.00           C
ATOM   4920  C2B DPP   646     196.126  75.730  52.562  1.00  0.00           C
ATOM   4921  C3B DPP   646     195.226  71.880  54.762  1.00  0.00           C
ATOM   4922  C4B DPP   646     197.676  67.680  55.862  1.00  0.00           C
ATOM   4923  NC3 DPP   647      15.126 195.830  28.012  1.00  0.00           N
ATOM   4924  PO4 DPP   647      17.826 197.780  29.762  1.00  0.00           P
ATOM   4925  GL1 DPP   647      18.126 198.980  34.712  1.00  0.00            
ATOM   4926  GL2 DPP   647      20.876 199.630  36.362  1.00  0.00            
ATOM   4927  C1A DPP   647      16.476 197.330  39.262  1.00  0.00           C
ATOM   4928  C2A DPP   647      15.326 195.480  43.212  1.00  0.00           C
ATOM   4929  C3A DPP   647      14.276 194.380  47.212  1.00  0.00           C
ATOM   4930  C4A DPP   647      11.776 193.330  50.462  1.00  0.00           C
ATOM   4931  C1B DPP   647      20.126 200.280  40.562  1.00  0.00           C
ATOM   4932  C2B DPP   647      18.726 201.330  44.512  1.00  0.00           C
ATOM   4933  C3B DPP   647      17.126 204.880  45.112  1.00  0.00           C
ATOM   4934  C4B DPP   647      14.076 208.330  47.112  1.00  0.00           C
ATOM   4935  NC3 DPP   648     179.426  51.280  37.662  1.00  0.00           N
ATOM   4936  PO4 DPP   648     176.276  54.430  37.462  1.00  0.00           P
ATOM   4937  GL1 DPP   648     175.276  56.480  41.762  1.00  0.00            
ATOM   4938  GL2 DPP   648     175.776  53.630  43.362  1.00  0.00            
ATOM   4939  C1A DPP   648     174.676  60.330  44.262  1.00  0.00           C
ATOM   4940  C2A DPP   648     174.776  62.830  48.312  1.00  0.00           C
ATOM   4941  C3A DPP   648     173.826  62.580  53.562  1.00  0.00           C
ATOM   4942  C4A DPP   648     176.526  62.530  57.662  1.00  0.00           C
ATOM   4943  C1B DPP   648     179.876  52.930  47.062  1.00  0.00           C
ATOM   4944  C2B DPP   648     180.876  53.230  51.512  1.00  0.00           C
ATOM   4945  C3B DPP   648     180.026  56.480  55.162  1.00  0.00           C
ATOM   4946  C4B DPP   648     180.226  60.180  55.762  1.00  0.00           C
ATOM   4947  NC3 DPP   649     135.126 174.030  22.912  1.00  0.00           N
ATOM   4948  PO4 DPP   649     134.576 176.180  27.262  1.00  0.00           P
ATOM   4949  GL1 DPP   649     131.876 178.480  31.312  1.00  0.00            
ATOM   4950  GL2 DPP   649     132.976 182.530  33.162  1.00  0.00            
ATOM   4951  C1A DPP   649     131.276 177.880  35.862  1.00  0.00           C
ATOM   4952  C2A DPP   649     131.176 177.230  40.062  1.00  0.00           C
ATOM   4953  C3A DPP   649     131.526 173.330  42.862  1.00  0.00           C
ATOM   4954  C4A DPP   649     129.176 170.780  45.462  1.00  0.00           C
ATOM   4955  C1B DPP   649     135.476 181.180  37.462  1.00  0.00           C
ATOM   4956  C2B DPP   649     133.726 182.180  41.862  1.00  0.00           C
ATOM   4957  C3B DPP   649     132.726 181.130  45.962  1.00  0.00           C
ATOM   4958  C4B DPP   649     132.326 183.980  49.812  1.00  0.00           C
ATOM   4959  NC3 DPP   650     181.776 158.230  23.162  1.00  0.00           N
ATOM   4960  PO4 DPP   650     185.076 157.830  25.262  1.00  0.00           P
ATOM   4961  GL1 DPP   650     181.176 158.280  28.162  1.00  0.00            
ATOM   4962  GL2 DPP   650     184.376 157.680  30.262  1.00  0.00            
ATOM   4963  C1A DPP   650     179.676 155.380  30.612  1.00  0.00           C
ATOM   4964  C2A DPP   650     178.676 153.080  33.662  1.00  0.00           C
ATOM   4965  C3A DPP   650     179.626 153.580  38.012  1.00  0.00           C
ATOM   4966  C4A DPP   650     182.126 154.780  42.062  1.00  0.00           C
ATOM   4967  C1B DPP   650     182.076 157.330  34.612  1.00  0.00           C
ATOM   4968  C2B DPP   650     178.976 159.380  37.512  1.00  0.00           C
ATOM   4969  C3B DPP   650     176.126 161.280  39.212  1.00  0.00           C
ATOM   4970  C4B DPP   650     171.426 161.230  41.862  1.00  0.00           C
ATOM   4971  NC3 DPP   651     188.026 170.630  28.612  1.00  0.00           N
ATOM   4972  PO4 DPP   651     190.476 173.330  29.812  1.00  0.00           P
ATOM   4973  GL1 DPP   651     191.826 172.480  34.362  1.00  0.00            
ATOM   4974  GL2 DPP   651     194.076 169.030  36.262  1.00  0.00            
ATOM   4975  C1A DPP   651     193.276 174.730  37.762  1.00  0.00           C
ATOM   4976  C2A DPP   651     196.226 175.280  40.212  1.00  0.00           C
ATOM   4977  C3A DPP   651     198.476 175.030  43.962  1.00  0.00           C
ATOM   4978  C4A DPP   651     201.276 175.880  46.362  1.00  0.00           C
ATOM   4979  C1B DPP   651     191.076 167.630  39.462  1.00  0.00           C
ATOM   4980  C2B DPP   651     189.326 168.980  43.512  1.00  0.00           C
ATOM   4981  C3B DPP   651     188.376 167.730  46.912  1.00  0.00           C
ATOM   4982  C4B DPP   651     185.076 165.980  50.612  1.00  0.00           C
ATOM   4983  NC3 DPP   652      63.026 200.130  25.562  1.00  0.00           N
ATOM   4984  PO4 DPP   652      58.876 200.530  28.462  1.00  0.00           P
ATOM   4985  GL1 DPP   652      59.126 198.280  32.312  1.00  0.00            
ATOM   4986  GL2 DPP   652      56.876 196.980  33.762  1.00  0.00            
ATOM   4987  C1A DPP   652      60.926 196.080  36.062  1.00  0.00           C
ATOM   4988  C2A DPP   652      63.676 196.980  39.962  1.00  0.00           C
ATOM   4989  C3A DPP   652      65.376 200.380  43.862  1.00  0.00           C
ATOM   4990  C4A DPP   652      68.576 203.630  45.462  1.00  0.00           C
ATOM   4991  C1B DPP   652      56.176 194.980  36.562  1.00  0.00           C
ATOM   4992  C2B DPP   652      54.376 193.730  40.312  1.00  0.00           C
ATOM   4993  C3B DPP   652      51.726 194.480  43.262  1.00  0.00           C
ATOM   4994  C4B DPP   652      50.726 195.680  46.712  1.00  0.00           C
ATOM   4995  NC3 DPP   653      92.376   5.380  22.062  1.00  0.00           N
ATOM   4996  PO4 DPP   653      94.326   7.030  26.312  1.00  0.00           P
ATOM   4997  GL1 DPP   653      94.326   6.780  31.062  1.00  0.00            
ATOM   4998  GL2 DPP   653      92.326   9.830  31.212  1.00  0.00            
ATOM   4999  C1A DPP   653      93.626   5.380  34.912  1.00  0.00           C
ATOM   5000  C2A DPP   653      94.026   3.180  38.662  1.00  0.00           C
ATOM   5001  C3A DPP   653      91.726   3.980  42.362  1.00  0.00           C
ATOM   5002  C4A DPP   653      91.076   4.880  46.662  1.00  0.00           C
ATOM   5003  C1B DPP   653      91.026  10.380  35.312  1.00  0.00           C
ATOM   5004  C2B DPP   653      87.726  11.830  38.262  1.00  0.00           C
ATOM   5005  C3B DPP   653      85.176  12.280  41.512  1.00  0.00           C
ATOM   5006  C4B DPP   653      85.826  13.730  45.462  1.00  0.00           C
ATOM   5007  NC3 DPP   654     159.026  99.930  27.512  1.00  0.00           N
ATOM   5008  PO4 DPP   654     160.826 102.480  31.412  1.00  0.00           P
ATOM   5009  GL1 DPP   654     161.076 103.780  35.862  1.00  0.00            
ATOM   5010  GL2 DPP   654     163.026 102.480  38.112  1.00  0.00            
ATOM   5011  C1A DPP   654     158.676 102.130  40.162  1.00  0.00           C
ATOM   5012  C2A DPP   654     159.626 101.880  43.812  1.00  0.00           C
ATOM   5013  C3A DPP   654     159.276 100.030  48.412  1.00  0.00           C
ATOM   5014  C4A DPP   654     159.376 102.030  52.212  1.00  0.00           C
ATOM   5015  C1B DPP   654     166.476 104.130  41.012  1.00  0.00           C
ATOM   5016  C2B DPP   654     168.676 104.030  45.712  1.00  0.00           C
ATOM   5017  C3B DPP   654     172.776 103.380  45.762  1.00  0.00           C
ATOM   5018  C4B DPP   654     176.926 101.580  46.262  1.00  0.00           C
ATOM   5019  NC3 DPP   655     134.476  97.080  29.812  1.00  0.00           N
ATOM   5020  PO4 DPP   655     138.426  96.630  31.612  1.00  0.00           P
ATOM   5021  GL1 DPP   655     139.326  98.130  36.062  1.00  0.00            
ATOM   5022  GL2 DPP   655     142.826 100.280  36.662  1.00  0.00            
ATOM   5023  C1A DPP   655     139.876  99.130  40.612  1.00  0.00           C
ATOM   5024  C2A DPP   655     137.576 103.280  41.912  1.00  0.00           C
ATOM   5025  C3A DPP   655     137.026 108.030  43.562  1.00  0.00           C
ATOM   5026  C4A DPP   655     137.126 112.380  42.762  1.00  0.00           C
ATOM   5027  C1B DPP   655     142.026 103.680  38.662  1.00  0.00           C
ATOM   5028  C2B DPP   655     142.776 105.330  42.762  1.00  0.00           C
ATOM   5029  C3B DPP   655     141.426 106.630  47.112  1.00  0.00           C
ATOM   5030  C4B DPP   655     137.226 107.530  48.962  1.00  0.00           C
ATOM   5031  NC3 DPP   656     173.176 210.180  31.562  1.00  0.00           N
ATOM   5032  PO4 DPP   656     172.526 209.930  35.712  1.00  0.00           P
ATOM   5033  GL1 DPP   656     174.276 206.830  38.262  1.00  0.00            
ATOM   5034  GL2 DPP   656     178.276 206.230  37.812  1.00  0.00            
ATOM   5035  C1A DPP   656     172.176 203.730  38.962  1.00  0.00           C
ATOM   5036  C2A DPP   656     168.876 201.380  41.962  1.00  0.00           C
ATOM   5037  C3A DPP   656     166.276 197.730  43.712  1.00  0.00           C
ATOM   5038  C4A DPP   656     165.276 194.830  45.662  1.00  0.00           C
ATOM   5039  C1B DPP   656     177.576 202.630  39.662  1.00  0.00           C
ATOM   5040  C2B DPP   656     175.176 200.230  42.762  1.00  0.00           C
ATOM   5041  C3B DPP   656     172.376 200.730  46.962  1.00  0.00           C
ATOM   5042  C4B DPP   656     168.926 197.830  48.112  1.00  0.00           C
ATOM   5043  NC3 DPP   657      94.326 222.380  26.762  1.00  0.00           N
ATOM   5044  PO4 DPP   657      89.826 221.430  27.412  1.00  0.00           P
ATOM   5045  GL1 DPP   657      90.676 222.430  31.462  1.00  0.00            
ATOM   5046  GL2 DPP   657      88.976 220.430  32.762  1.00  0.00            
ATOM   5047  C1A DPP   657      91.076 224.830  35.562  1.00  0.00           C
ATOM   5048  C2A DPP   657      89.026 224.580  39.062  1.00  0.00           C
ATOM   5049  C3A DPP   657      86.626 223.180  42.462  1.00  0.00           C
ATOM   5050  C4A DPP   657      87.326 224.130  46.612  1.00  0.00           C
ATOM   5051  C1B DPP   657      86.076 221.580  35.562  1.00  0.00           C
ATOM   5052  C2B DPP   657      83.926 221.130  39.212  1.00  0.00           C
ATOM   5053  C3B DPP   657      81.476 224.130  42.562  1.00  0.00           C
ATOM   5054  C4B DPP   657      82.326 226.980  46.112  1.00  0.00           C
ATOM   5055  NC3 DPP   658     100.226 167.330  31.462  1.00  0.00           N
ATOM   5056  PO4 DPP   658      96.476 170.930  30.812  1.00  0.00           P
ATOM   5057  GL1 DPP   658      96.626 169.530  34.812  1.00  0.00            
ATOM   5058  GL2 DPP   658      99.026 168.930  36.112  1.00  0.00            
ATOM   5059  C1A DPP   658      95.276 168.580  39.412  1.00  0.00           C
ATOM   5060  C2A DPP   658      96.676 165.980  42.812  1.00  0.00           C
ATOM   5061  C3A DPP   658      96.376 165.480  46.962  1.00  0.00           C
[truncated: 4,165,998 more chars]
