# Supplementary material for: Data showing the lipid conformations and membrane binding behaviors of beta-amyloid fibrils in phase-separated cholesterol-enriched lipid domains with and without glycolipid and oxidized cholesterol from coarse-grained molecular dynamics simulations
Source: Data Brief. 2020 Apr 19;30:105496. doi: 10.1016/j.dib.2020.105496 (PMC7186522; doi:10.1016/j.dib.2020.105496)
Supplement: Supplementary file 1 [file mmc1.zip › Supplementary-Data/S08-12/CO-AB-1.pdb]

TITLE     Martini system ABCDE-CO-2 t= 19801000.00000
REMARK    THIS IS A SIMULATION BOX
CRYST1  223.152  224.886  128.823  90.00  90.00  90.00 P 1           1
MODEL        1
ATOM      1  BB  LEU     1     106.414 123.680  64.098  1.00  0.00           B
ATOM      2  SC1 LEU     1     106.864 125.930  65.398  1.00  0.00           S
ATOM      3  BB  VAL     2     105.864 120.430  66.048  1.00  0.00           B
ATOM      4  SC1 VAL     2     104.614 119.180  66.998  1.00  0.00           S
ATOM      5  BB  PHE     3     109.114 119.230  64.498  1.00  0.00           B
ATOM      6  SC1 PHE     3     111.064 121.430  63.548  1.00  0.00           S
ATOM      7  SC2 PHE     3     110.764 121.980  65.898  1.00  0.00           S
ATOM      8  SC3 PHE     3     111.364 123.680  64.348  1.00  0.00           S
ATOM      9  BB  PHE     4     109.514 115.930  66.298  1.00  0.00           B
ATOM     10  SC1 PHE     4     112.014 117.330  67.948  1.00  0.00           S
ATOM     11  SC2 PHE     4     112.514 114.980  67.698  1.00  0.00           S
ATOM     12  SC3 PHE     4     113.714 116.280  69.348  1.00  0.00           S
ATOM     13  BB  ALA     5     107.164 115.480  69.298  1.00  0.00           B
ATOM     14  BB  GLU     6     108.364 112.730  71.648  1.00  0.00           B
ATOM     15  SC1 GLU     6     108.864 114.630  73.998  1.00  0.00           S
ATOM     16  BB  ASP     7     109.664 109.130  71.548  1.00  0.00           B
ATOM     17  SC1 ASP     7     112.214 109.130  71.248  1.00  0.00           S
ATOM     18  BB  VAL     8     109.164 106.180  73.848  1.00  0.00           B
ATOM     19  SC1 VAL     8     108.914 105.830  75.798  1.00  0.00           S
ATOM     20  BB  GLY     9     111.564 103.830  72.098  1.00  0.00           B
ATOM     21  BB  SER    10     112.114 100.580  73.898  1.00  0.00           B
ATOM     22  SC1 SER    10     111.264  99.780  75.448  1.00  0.00           S
ATOM     23  BB  ASN    11     115.364  99.430  72.348  1.00  0.00           B
ATOM     24  SC1 ASN    11     116.514  97.280  72.748  1.00  0.00           S
ATOM     25  BB  LYS    12     114.214 100.180  68.798  1.00  0.00           B
ATOM     26  SC1 LYS    12     114.864 102.430  68.948  1.00  0.00           S
ATOM     27  SC2 LYS    12     115.514 105.430  69.698  1.00  0.00           S
ATOM     28  BB  GLY    13     117.214  99.230  66.698  1.00  0.00           B
ATOM     29  BB  ALA    14     116.664  97.730  63.248  1.00  0.00           B
ATOM     30  BB  ILE    15     118.514  99.830  60.698  1.00  0.00           B
ATOM     31  SC1 ILE    15     118.764  99.630  58.598  1.00  0.00           S
ATOM     32  BB  ILE    16     117.614 103.180  62.048  1.00  0.00           B
ATOM     33  SC1 ILE    16     119.264 104.380  61.048  1.00  0.00           S
ATOM     34  BB  GLY    17     115.214 104.530  64.748  1.00  0.00           B
ATOM     35  BB  LEU    18     116.964 107.730  65.898  1.00  0.00           B
ATOM     36  SC1 LEU    18     119.264 107.880  64.548  1.00  0.00           S
ATOM     37  BB  MET    19     115.314 110.780  67.248  1.00  0.00           B
ATOM     38  SC1 MET    19     116.414 111.630  70.148  1.00  0.00           S
ATOM     39  BB  VAL    20     116.164 113.530  64.898  1.00  0.00           B
ATOM     40  SC1 VAL    20     117.314 112.830  63.398  1.00  0.00           S
ATOM     41  BB  GLY    21     116.364 117.330  64.648  1.00  0.00           B
ATOM     42  BB  GLY    22     119.364 118.780  62.848  1.00  0.00           B
ATOM     43  BB  VAL    23     119.514 122.280  61.598  1.00  0.00           B
ATOM     44  SC1 VAL    23     120.864 122.780  60.198  1.00  0.00           S
ATOM     45  BB  VAL    24     116.264 123.230  63.198  1.00  0.00           B
ATOM     46  SC1 VAL    24     115.714 122.180  64.798  1.00  0.00           S
ATOM     47  BB  ILE    25     116.964 126.880  63.498  1.00  0.00           B
ATOM     48  SC1 ILE    25     119.214 127.230  62.648  1.00  0.00           S
ATOM     49  BB  ALA    26     113.614 128.230  64.848  1.00  0.00           B
ATOM     50  BB  LEU    27     105.814 121.380  59.798  1.00  0.00           B
ATOM     51  SC1 LEU    27     105.864 120.580  57.248  1.00  0.00           S
ATOM     52  BB  VAL    28     104.664 118.130  61.398  1.00  0.00           B
ATOM     53  SC1 VAL    28     103.264 116.880  62.048  1.00  0.00           S
ATOM     54  BB  PHE    29     108.064 116.780  61.748  1.00  0.00           B
ATOM     55  SC1 PHE    29     109.514 116.430  58.948  1.00  0.00           S
ATOM     56  SC2 PHE    29     109.764 118.730  59.648  1.00  0.00           S
ATOM     57  SC3 PHE    29     110.514 118.080  57.498  1.00  0.00           S
ATOM     58  BB  PHE    30     106.964 113.780  63.648  1.00  0.00           B
ATOM     59  SC1 PHE    30     106.464 110.380  63.148  1.00  0.00           S
ATOM     60  SC2 PHE    30     107.664 111.280  61.298  1.00  0.00           S
ATOM     61  SC3 PHE    30     106.964 108.980  61.298  1.00  0.00           S
ATOM     62  BB  ALA    31     105.014 114.230  66.898  1.00  0.00           B
ATOM     63  BB  GLU    32     105.564 111.430  69.248  1.00  0.00           B
ATOM     64  SC1 GLU    32     102.014 111.280  69.498  1.00  0.00           S
ATOM     65  BB  ASP    33     105.814 107.680  69.248  1.00  0.00           B
ATOM     66  SC1 ASP    33     106.064 106.630  66.948  1.00  0.00           S
ATOM     67  BB  VAL    34     104.564 104.880  71.598  1.00  0.00           B
ATOM     68  SC1 VAL    34     102.914 104.380  72.598  1.00  0.00           S
ATOM     69  BB  GLY    35     108.014 103.380  71.098  1.00  0.00           B
ATOM     70  BB  SER    36     107.614  99.680  71.198  1.00  0.00           B
ATOM     71  SC1 SER    36     105.914  98.830  71.698  1.00  0.00           S
ATOM     72  BB  ASN    37     111.014  98.380  70.148  1.00  0.00           B
ATOM     73  SC1 ASN    37     111.514  96.330  71.498  1.00  0.00           S
ATOM     74  BB  LYS    38     110.664 100.230  66.898  1.00  0.00           B
ATOM     75  SC1 LYS    38     110.564 102.880  66.898  1.00  0.00           S
ATOM     76  SC2 LYS    38     110.664 105.730  67.798  1.00  0.00           S
ATOM     77  BB  GLY    39     113.814  99.130  65.198  1.00  0.00           B
ATOM     78  BB  ALA    40     113.614  97.280  61.948  1.00  0.00           B
ATOM     79  BB  ILE    41     113.614  99.280  58.748  1.00  0.00           B
ATOM     80  SC1 ILE    41     113.814  98.080  56.948  1.00  0.00           S
ATOM     81  BB  ILE    42     113.764 102.930  59.548  1.00  0.00           B
ATOM     82  SC1 ILE    42     113.614 104.280  58.098  1.00  0.00           S
ATOM     83  BB  GLY    43     112.064 104.080  62.798  1.00  0.00           B
ATOM     84  BB  LEU    44     112.064 107.780  62.848  1.00  0.00           B
ATOM     85  SC1 LEU    44     114.214 108.480  61.448  1.00  0.00           S
ATOM     86  BB  MET    45     111.314 110.830  65.098  1.00  0.00           B
ATOM     87  SC1 MET    45     109.764 111.030  66.898  1.00  0.00           S
ATOM     88  BB  VAL    46     112.114 113.680  62.798  1.00  0.00           B
ATOM     89  SC1 VAL    46     112.414 112.980  60.998  1.00  0.00           S
ATOM     90  BB  GLY    47     113.564 117.280  62.348  1.00  0.00           B
ATOM     91  BB  GLY    48     115.664 118.380  59.498  1.00  0.00           B
ATOM     92  BB  VAL    49     116.064 122.080  58.448  1.00  0.00           B
ATOM     93  SC1 VAL    49     117.214 122.330  56.848  1.00  0.00           S
ATOM     94  BB  VAL    50     113.414 124.480  59.898  1.00  0.00           B
ATOM     95  SC1 VAL    50     111.814 123.580  59.098  1.00  0.00           S
ATOM     96  BB  ILE    51     114.964 128.030  59.448  1.00  0.00           B
ATOM     97  SC1 ILE    51     117.014 127.480  58.348  1.00  0.00           S
ATOM     98  BB  ALA    52     112.464 130.080  61.498  1.00  0.00           B
ATOM     99  ROH CHO    53      88.814 138.180  15.048  1.00  0.00            
ATOM    100  R1  CHO    53      89.914 138.130  17.648  1.00  0.00            
ATOM    101  R2  CHO    53      89.614 140.230  19.448  1.00  0.00            
ATOM    102  R3  CHO    53      88.614 138.280  21.048  1.00  0.00            
ATOM    103  R4  CHO    53      88.764 140.680  22.748  1.00  0.00            
ATOM    104  R5  CHO    53      89.614 138.730  23.148  1.00  0.00            
ATOM    105  C1  CHO    53      87.364 139.180  26.198  1.00  0.00           C
ATOM    106  C2  CHO    53      88.564 138.780  29.498  1.00  0.00           C
ATOM    107  ROH CHO    54      61.564  94.280  50.698  1.00  0.00            
ATOM    108  R1  CHO    54      62.414  92.680  48.498  1.00  0.00            
ATOM    109  R2  CHO    54      61.764  90.030  48.248  1.00  0.00            
ATOM    110  R3  CHO    54      60.864  90.830  45.798  1.00  0.00            
ATOM    111  R4  CHO    54      62.114  88.230  45.298  1.00  0.00            
ATOM    112  R5  CHO    54      62.514  90.130  44.298  1.00  0.00            
ATOM    113  C1  CHO    54      61.464  87.930  41.298  1.00  0.00           C
ATOM    114  C2  CHO    54      62.364  85.030  39.348  1.00  0.00           C
ATOM    115  ROH CHO    55     161.664 206.580  26.698  1.00  0.00            
ATOM    116  R1  CHO    55     161.714 205.130  29.148  1.00  0.00            
ATOM    117  R2  CHO    55     162.164 206.380  31.598  1.00  0.00            
ATOM    118  R3  CHO    55     159.814 205.130  32.248  1.00  0.00            
ATOM    119  R4  CHO    55     161.314 205.330  34.748  1.00  0.00            
ATOM    120  R5  CHO    55     160.464 203.530  33.898  1.00  0.00            
ATOM    121  C1  CHO    55     158.664 203.580  37.248  1.00  0.00           C
ATOM    122  C2  CHO    55     161.414 206.230  40.398  1.00  0.00           C
ATOM    123  ROH CHO    56     201.964   7.930  27.348  1.00  0.00            
ATOM    124  R1  CHO    56     202.764   6.930  29.848  1.00  0.00            
ATOM    125  R2  CHO    56     202.714   8.480  32.148  1.00  0.00            
ATOM    126  R3  CHO    56     201.214   6.430  33.098  1.00  0.00            
ATOM    127  R4  CHO    56     201.764   8.080  35.448  1.00  0.00            
ATOM    128  R5  CHO    56     202.164   5.930  35.248  1.00  0.00            
ATOM    129  C1  CHO    56     199.864   5.880  38.298  1.00  0.00           C
ATOM    130  C2  CHO    56     197.814   1.880  39.348  1.00  0.00           C
ATOM    131  ROH CHO    57      42.414  28.330  54.298  1.00  0.00            
ATOM    132  R1  CHO    57      42.314  26.580  52.098  1.00  0.00            
ATOM    133  R2  CHO    57      40.114  26.330  50.448  1.00  0.00            
ATOM    134  R3  CHO    57      41.914  26.880  48.498  1.00  0.00            
ATOM    135  R4  CHO    57      39.564  25.880  47.098  1.00  0.00            
ATOM    136  R5  CHO    57      41.614  25.130  46.898  1.00  0.00            
ATOM    137  C1  CHO    57      40.964  26.080  43.298  1.00  0.00           C
ATOM    138  C2  CHO    57      41.714  25.430  39.248  1.00  0.00           C
ATOM    139  ROH CHO    58     164.414  98.830  58.498  1.00  0.00            
ATOM    140  R1  CHO    58     162.714  99.080  56.198  1.00  0.00            
ATOM    141  R2  CHO    58     163.664  99.980  53.748  1.00  0.00            
ATOM    142  R3  CHO    58     162.564  97.630  52.898  1.00  0.00            
ATOM    143  R4  CHO    58     163.214  99.130  50.448  1.00  0.00            
ATOM    144  R5  CHO    58     161.314  98.230  50.948  1.00  0.00            
ATOM    145  C1  CHO    58     161.964  96.430  47.698  1.00  0.00           C
ATOM    146  C2  CHO    58     159.164  93.330  45.798  1.00  0.00           C
ATOM    147  ROH CHO    59      59.764 190.080  49.448  1.00  0.00            
ATOM    148  R1  CHO    59      60.364 189.580  46.748  1.00  0.00            
ATOM    149  R2  CHO    59      62.964 189.680  45.748  1.00  0.00            
ATOM    150  R3  CHO    59      62.364 187.180  44.898  1.00  0.00            
ATOM    151  R4  CHO    59      63.714 188.480  42.598  1.00  0.00            
ATOM    152  R5  CHO    59      61.764 187.480  42.598  1.00  0.00            
ATOM    153  C1  CHO    59      63.614 185.380  39.948  1.00  0.00           C
ATOM    154  C2  CHO    59      62.564 185.880  37.198  1.00  0.00           C
ATOM    155  ROH CHO    60     121.464 160.130  18.848  1.00  0.00            
ATOM    156  R1  CHO    60     119.914 160.030  21.198  1.00  0.00            
ATOM    157  R2  CHO    60     119.064 157.630  22.348  1.00  0.00            
ATOM    158  R3  CHO    60     120.264 158.630  24.548  1.00  0.00            
ATOM    159  R4  CHO    60     117.864 157.330  25.548  1.00  0.00            
ATOM    160  R5  CHO    60     118.514 159.380  25.948  1.00  0.00            
ATOM    161  C1  CHO    60     118.314 158.080  29.498  1.00  0.00           C
ATOM    162  C2  CHO    60     117.864 158.930  33.248  1.00  0.00           C
ATOM    163  ROH CHO    61     142.314 105.230  63.498  1.00  0.00            
ATOM    164  R1  CHO    61     143.564 106.530  61.298  1.00  0.00            
ATOM    165  R2  CHO    61     145.464 105.280  59.698  1.00  0.00            
ATOM    166  R3  CHO    61     143.764 106.030  57.698  1.00  0.00            
ATOM    167  R4  CHO    61     146.364 105.680  56.398  1.00  0.00            
ATOM    168  R5  CHO    61     145.114 107.430  56.298  1.00  0.00            
ATOM    169  C1  CHO    61     145.364 106.580  52.598  1.00  0.00           C
ATOM    170  C2  CHO    61     145.064 104.530  48.598  1.00  0.00           C
ATOM    171  ROH CHO    62     112.014  -0.470  55.448  1.00  0.00            
ATOM    172  R1  CHO    62     112.714   1.280  53.298  1.00  0.00            
ATOM    173  R2  CHO    62     113.314   0.330  50.798  1.00  0.00            
ATOM    174  R3  CHO    62     111.314   2.030  50.048  1.00  0.00            
ATOM    175  R4  CHO    62     113.214   1.980  47.748  1.00  0.00            
ATOM    176  R5  CHO    62     112.464   3.730  48.798  1.00  0.00            
ATOM    177  C1  CHO    62     111.314   4.580  45.298  1.00  0.00           C
ATOM    178  C2  CHO    62     113.764   6.380  43.448  1.00  0.00           C
ATOM    179  ROH CHO    63      76.014 110.530  12.598  1.00  0.00            
ATOM    180  R1  CHO    63      76.264 110.980  15.398  1.00  0.00            
ATOM    181  R2  CHO    63      75.914 113.530  16.498  1.00  0.00            
ATOM    182  R3  CHO    63      74.114 112.180  18.048  1.00  0.00            
ATOM    183  R4  CHO    63      75.014 114.430  19.698  1.00  0.00            
ATOM    184  R5  CHO    63      75.014 112.330  20.248  1.00  0.00            
ATOM    185  C1  CHO    63      72.814 113.780  23.048  1.00  0.00           C
ATOM    186  C2  CHO    63      71.064 115.380  26.098  1.00  0.00           C
ATOM    187  ROH CHO    64       7.514 222.780  25.648  1.00  0.00            
ATOM    188  R1  CHO    64       7.464 222.030  28.398  1.00  0.00            
ATOM    189  R2  CHO    64       8.764 219.830  29.348  1.00  0.00            
ATOM    190  R3  CHO    64       9.964 221.580  30.998  1.00  0.00            
ATOM    191  R4  CHO    64       9.714 219.130  32.598  1.00  0.00            
ATOM    192  R5  CHO    64       9.014 221.130  33.148  1.00  0.00            
ATOM    193  C1  CHO    64      11.414 220.430  36.048  1.00  0.00           C
ATOM    194  C2  CHO    64       9.914 221.330  39.848  1.00  0.00           C
ATOM    195  ROH CHO    65     183.814 111.830  19.798  1.00  0.00            
ATOM    196  R1  CHO    65     184.514 111.830  22.498  1.00  0.00            
ATOM    197  R2  CHO    65     186.464 113.480  23.548  1.00  0.00            
ATOM    198  R3  CHO    65     184.464 114.230  25.248  1.00  0.00            
ATOM    199  R4  CHO    65     186.914 115.130  26.498  1.00  0.00            
ATOM    200  R5  CHO    65     185.414 113.880  27.398  1.00  0.00            
ATOM    201  C1  CHO    65     185.364 116.830  29.848  1.00  0.00           C
ATOM    202  C2  CHO    65     188.564 118.330  32.498  1.00  0.00           C
ATOM    203  ROH CHO    66      89.514 130.530  14.798  1.00  0.00            
ATOM    204  R1  CHO    66      88.664 129.030  17.048  1.00  0.00            
ATOM    205  R2  CHO    66      90.414 128.230  19.048  1.00  0.00            
ATOM    206  R3  CHO    66      88.614 129.530  20.648  1.00  0.00            
ATOM    207  R4  CHO    66      90.164 127.830  22.448  1.00  0.00            
ATOM    208  R5  CHO    66      88.014 127.880  22.248  1.00  0.00            
ATOM    209  C1  CHO    66      88.364 128.780  25.948  1.00  0.00           C
ATOM    210  C2  CHO    66      86.714 126.130  27.198  1.00  0.00           C
ATOM    211  ROH CHO    67     100.964  22.980  26.548  1.00  0.00            
ATOM    212  R1  CHO    67     101.164  22.280  29.298  1.00  0.00            
ATOM    213  R2  CHO    67     100.764  24.130  31.298  1.00  0.00            
ATOM    214  R3  CHO    67      98.964  22.280  32.148  1.00  0.00            
ATOM    215  R4  CHO    67      99.914  23.530  34.598  1.00  0.00            
ATOM    216  R5  CHO    67      99.914  21.380  34.198  1.00  0.00            
ATOM    217  C1  CHO    67      97.764  21.480  37.348  1.00  0.00           C
ATOM    218  C2  CHO    67      96.664  21.580  40.798  1.00  0.00           C
ATOM    219  ROH CHO    68      24.914 203.430  35.948  1.00  0.00            
ATOM    220  R1  CHO    68      23.664 205.880  36.648  1.00  0.00            
ATOM    221  R2  CHO    68      25.014 207.930  37.898  1.00  0.00            
ATOM    222  R3  CHO    68      24.114 209.380  35.798  1.00  0.00            
ATOM    223  R4  CHO    68      25.564 211.330  37.398  1.00  0.00            
ATOM    224  R5  CHO    68      23.514 211.480  36.698  1.00  0.00            
ATOM    225  C1  CHO    68      25.014 214.630  35.148  1.00  0.00           C
ATOM    226  C2  CHO    68      28.064 217.030  35.448  1.00  0.00           C
ATOM    227  ROH CHO    69     216.464  24.230  27.048  1.00  0.00            
ATOM    228  R1  CHO    69     218.914  24.730  28.348  1.00  0.00            
ATOM    229  R2  CHO    69     219.114  25.930  30.798  1.00  0.00            
ATOM    230  R3  CHO    69     220.564  23.730  31.448  1.00  0.00            
ATOM    231  R4  CHO    69     221.614  25.830  33.198  1.00  0.00            
ATOM    232  R5  CHO    69     222.764  24.580  31.848  1.00  0.00            
ATOM    233  C1  CHO    69     224.414  23.680  35.148  1.00  0.00           C
ATOM    234  C2  CHO    69     227.264  24.430  37.048  1.00  0.00           C
ATOM    235  ROH CHO    70     152.864  30.480  63.098  1.00  0.00            
ATOM    236  R1  CHO    70     153.614  29.680  60.498  1.00  0.00            
ATOM    237  R2  CHO    70     151.714  29.280  58.498  1.00  0.00            
ATOM    238  R3  CHO    70     153.264  31.030  57.148  1.00  0.00            
ATOM    239  R4  CHO    70     152.114  29.330  55.048  1.00  0.00            
ATOM    240  R5  CHO    70     154.214  29.730  55.348  1.00  0.00            
ATOM    241  C1  CHO    70     153.814  30.980  51.798  1.00  0.00           C
ATOM    242  C2  CHO    70     153.514  30.530  49.198  1.00  0.00           C
ATOM    243  ROH CHO    71     198.814  19.580  28.948  1.00  0.00            
ATOM    244  R1  CHO    71     199.014  18.130  31.348  1.00  0.00            
ATOM    245  R2  CHO    71     201.114  18.530  33.148  1.00  0.00            
ATOM    246  R3  CHO    71     199.114  18.930  34.898  1.00  0.00            
ATOM    247  R4  CHO    71     201.564  18.880  36.548  1.00  0.00            
ATOM    248  R5  CHO    71     199.764  17.680  36.848  1.00  0.00            
ATOM    249  C1  CHO    71     199.914  19.480  40.198  1.00  0.00           C
ATOM    250  C2  CHO    71     202.414  16.630  42.948  1.00  0.00           C
ATOM    251  ROH CHO    72     212.064  23.480  58.198  1.00  0.00            
ATOM    252  R1  CHO    72     212.164  24.880  55.748  1.00  0.00            
ATOM    253  R2  CHO    72     213.164  23.730  53.448  1.00  0.00            
ATOM    254  R3  CHO    72     210.764  24.480  52.448  1.00  0.00            
ATOM    255  R4  CHO    72     212.414  23.880  50.098  1.00  0.00            
ATOM    256  R5  CHO    72     211.314  25.730  50.448  1.00  0.00            
ATOM    257  C1  CHO    72     209.714  24.680  47.148  1.00  0.00           C
ATOM    258  C2  CHO    72     209.614  27.030  43.998  1.00  0.00           C
ATOM    259  ROH CHO    73     107.064  65.030  27.248  1.00  0.00            
ATOM    260  R1  CHO    73     106.514  64.930  30.048  1.00  0.00            
ATOM    261  R2  CHO    73     105.464  62.630  31.248  1.00  0.00            
ATOM    262  R3  CHO    73     107.664  62.930  32.848  1.00  0.00            
ATOM    263  R4  CHO    73     105.664  61.530  34.498  1.00  0.00            
ATOM    264  R5  CHO    73     106.764  63.330  34.998  1.00  0.00            
ATOM    265  C1  CHO    73     107.814  61.080  37.898  1.00  0.00           C
ATOM    266  C2  CHO    73     107.814  61.230  42.748  1.00  0.00           C
ATOM    267  ROH CHO    74     208.914 137.480  43.498  1.00  0.00            
ATOM    268  R1  CHO    74     209.364 137.030  40.748  1.00  0.00            
ATOM    269  R2  CHO    74     209.914 134.480  39.748  1.00  0.00            
ATOM    270  R3  CHO    74     207.814 135.080  38.098  1.00  0.00            
ATOM    271  R4  CHO    74     209.664 133.580  36.448  1.00  0.00            
ATOM    272  R5  CHO    74     208.814 135.530  35.998  1.00  0.00            
ATOM    273  C1  CHO    74     207.564 133.580  32.948  1.00  0.00           C
ATOM    274  C2  CHO    74     206.314 133.780  29.398  1.00  0.00           C
ATOM    275  ROH CHO    75     185.214 139.980  44.148  1.00  0.00            
ATOM    276  R1  CHO    75     186.214 142.230  42.748  1.00  0.00            
ATOM    277  R2  CHO    75     188.814 143.080  42.898  1.00  0.00            
ATOM    278  R3  CHO    75     188.714 142.830  40.198  1.00  0.00            
ATOM    279  R4  CHO    75     191.214 144.330  40.748  1.00  0.00            
ATOM    280  R5  CHO    75     189.614 144.930  39.398  1.00  0.00            
ATOM    281  C1  CHO    75     192.514 144.880  36.948  1.00  0.00           C
ATOM    282  C2  CHO    75     195.514 147.330  35.448  1.00  0.00           C
ATOM    283  ROH CHO    76      78.664   8.680  22.698  1.00  0.00            
ATOM    284  R1  CHO    76      79.314   7.680  25.248  1.00  0.00            
ATOM    285  R2  CHO    76      79.764   9.330  27.398  1.00  0.00            
ATOM    286  R3  CHO    76      77.864   7.780  28.598  1.00  0.00            
ATOM    287  R4  CHO    76      79.564   8.630  30.798  1.00  0.00            
ATOM    288  R5  CHO    76      79.014   6.580  30.298  1.00  0.00            
ATOM    289  C1  CHO    76      77.664   6.730  33.848  1.00  0.00           C
ATOM    290  C2  CHO    76      74.614   7.080  35.498  1.00  0.00           C
ATOM    291  ROH CHO    77     153.514 190.730  46.298  1.00  0.00            
ATOM    292  R1  CHO    77     154.314 189.980  43.648  1.00  0.00            
ATOM    293  R2  CHO    77     152.664 190.330  41.448  1.00  0.00            
ATOM    294  R3  CHO    77     154.864 191.630  40.498  1.00  0.00            
ATOM    295  R4  CHO    77     152.814 191.980  38.448  1.00  0.00            
ATOM    296  R5  CHO    77     154.814 191.230  38.098  1.00  0.00            
ATOM    297  C1  CHO    77     154.914 194.180  35.748  1.00  0.00           C
ATOM    298  C2  CHO    77     154.014 198.180  35.398  1.00  0.00           C
ATOM    299  ROH CHO    78      20.714   3.130  39.348  1.00  0.00            
ATOM    300  R1  CHO    78      20.014   3.680  42.048  1.00  0.00            
ATOM    301  R2  CHO    78      21.214   5.680  43.548  1.00  0.00            
ATOM    302  R3  CHO    78      18.664   6.530  43.898  1.00  0.00            
ATOM    303  R4  CHO    78      20.314   8.380  45.498  1.00  0.00            
ATOM    304  R5  CHO    78      18.614   7.180  46.198  1.00  0.00            
ATOM    305  C1  CHO    78      17.364  10.730  47.048  1.00  0.00           C
ATOM    306  C2  CHO    78      19.114  12.430  48.598  1.00  0.00           C
ATOM    307  ROH CHO    79      19.614  95.930  52.848  1.00  0.00            
ATOM    308  R1  CHO    79      19.214  94.830  50.298  1.00  0.00            
ATOM    309  R2  CHO    79      19.064  96.380  47.998  1.00  0.00            
ATOM    310  R3  CHO    79      21.064  94.730  47.148  1.00  0.00            
ATOM    311  R4  CHO    79      20.214  96.180  44.748  1.00  0.00            
ATOM    312  R5  CHO    79      20.364  94.030  44.998  1.00  0.00            
ATOM    313  C1  CHO    79      22.764  94.530  42.048  1.00  0.00           C
ATOM    314  C2  CHO    79      23.864  94.030  38.898  1.00  0.00           C
ATOM    315  ROH CHO    80      86.564  24.280  23.648  1.00  0.00            
ATOM    316  R1  CHO    80      84.864  23.230  25.698  1.00  0.00            
ATOM    317  R2  CHO    80      85.414  20.830  26.998  1.00  0.00            
ATOM    318  R3  CHO    80      85.214  22.380  29.198  1.00  0.00            
ATOM    319  R4  CHO    80      84.364  19.680  30.048  1.00  0.00            
ATOM    320  R5  CHO    80      83.264  21.530  30.298  1.00  0.00            
ATOM    321  C1  CHO    80      83.564  20.430  33.948  1.00  0.00           C
ATOM    322  C2  CHO    80      85.714  19.430  37.498  1.00  0.00           C
ATOM    323  ROH CHO    81     161.114  65.930  62.198  1.00  0.00            
ATOM    324  R1  CHO    81     161.714  65.280  59.498  1.00  0.00            
ATOM    325  R2  CHO    81     161.064  62.880  58.348  1.00  0.00            
ATOM    326  R3  CHO    81     159.864  64.480  56.498  1.00  0.00            
ATOM    327  R4  CHO    81     161.064  62.230  54.948  1.00  0.00            
ATOM    328  R5  CHO    81     161.364  64.380  54.648  1.00  0.00            
ATOM    329  C1  CHO    81     159.964  63.380  51.248  1.00  0.00           C
ATOM    330  C2  CHO    81     160.614  63.630  48.298  1.00  0.00           C
ATOM    331  ROH CHO    82     115.264   3.330  25.148  1.00  0.00            
ATOM    332  R1  CHO    82     115.214   1.680  27.448  1.00  0.00            
ATOM    333  R2  CHO    82     116.064   2.580  29.948  1.00  0.00            
ATOM    334  R3  CHO    82     113.564   1.730  30.698  1.00  0.00            
ATOM    335  R4  CHO    82     115.164   1.780  33.148  1.00  0.00            
ATOM    336  R5  CHO    82     114.014   0.080  32.398  1.00  0.00            
ATOM    337  C1  CHO    82     112.314   0.530  35.798  1.00  0.00           C
ATOM    338  C2  CHO    82     111.814  -1.470  38.748  1.00  0.00           C
ATOM    339  ROH CHO    83     213.814  80.830  57.798  1.00  0.00            
ATOM    340  R1  CHO    83     215.114  80.380  55.348  1.00  0.00            
ATOM    341  R2  CHO    83     214.614  78.230  53.698  1.00  0.00            
ATOM    342  R3  CHO    83     214.114  80.130  51.848  1.00  0.00            
ATOM    343  R4  CHO    83     214.764  77.730  50.298  1.00  0.00            
ATOM    344  R5  CHO    83     215.714  79.680  50.098  1.00  0.00            
ATOM    345  C1  CHO    83     214.414  79.230  46.548  1.00  0.00           C
ATOM    346  C2  CHO    83     215.014  78.730  43.198  1.00  0.00           C
ATOM    347  ROH CHO    84     107.764  63.580  60.998  1.00  0.00            
ATOM    348  R1  CHO    84     109.564  64.280  58.948  1.00  0.00            
ATOM    349  R2  CHO    84     111.314  62.480  57.798  1.00  0.00            
ATOM    350  R3  CHO    84     110.164  63.280  55.498  1.00  0.00            
ATOM    351  R4  CHO    84     112.214  61.330  54.698  1.00  0.00            
ATOM    352  R5  CHO    84     111.964  63.380  53.898  1.00  0.00            
ATOM    353  C1  CHO    84     111.614  61.380  50.648  1.00  0.00           C
ATOM    354  C2  CHO    84     111.414  60.030  46.998  1.00  0.00           C
ATOM    355  ROH CHO    85      28.814  80.530  20.148  1.00  0.00            
ATOM    356  R1  CHO    85      28.664  80.530  22.948  1.00  0.00            
ATOM    357  R2  CHO    85      30.814  81.280  24.548  1.00  0.00            
ATOM    358  R3  CHO    85      29.014  83.030  25.598  1.00  0.00            
ATOM    359  R4  CHO    85      31.164  82.930  27.548  1.00  0.00            
ATOM    360  R5  CHO    85      29.064  82.580  27.948  1.00  0.00            
ATOM    361  C1  CHO    85      29.714  85.480  30.298  1.00  0.00           C
ATOM    362  C2  CHO    85      30.864  87.480  33.748  1.00  0.00           C
ATOM    363  ROH CHO    86      97.714  14.430  22.848  1.00  0.00            
ATOM    364  R1  CHO    86      96.564  13.130  25.098  1.00  0.00            
ATOM    365  R2  CHO    86      98.064  12.030  27.098  1.00  0.00            
ATOM    366  R3  CHO    86      96.564  13.580  28.698  1.00  0.00            
ATOM    367  R4  CHO    86      97.464  11.430  30.448  1.00  0.00            
ATOM    368  R5  CHO    86      95.414  12.030  30.148  1.00  0.00            
ATOM    369  C1  CHO    86      95.664  12.580  33.898  1.00  0.00           C
ATOM    370  C2  CHO    86      93.214  13.230  37.498  1.00  0.00           C
ATOM    371  ROH CHO    87     173.814  92.280  25.348  1.00  0.00            
ATOM    372  R1  CHO    87     173.864  93.180  27.998  1.00  0.00            
ATOM    373  R2  CHO    87     174.664  91.580  30.098  1.00  0.00            
ATOM    374  R3  CHO    87     176.364  93.630  30.598  1.00  0.00            
ATOM    375  R4  CHO    87     176.114  92.280  33.198  1.00  0.00            
ATOM    376  R5  CHO    87     175.764  94.380  32.798  1.00  0.00            
ATOM    377  C1  CHO    87     178.514  94.630  35.398  1.00  0.00           C
ATOM    378  C2  CHO    87     180.214  95.880  38.548  1.00  0.00           C
ATOM    379  ROH CHO    88     102.564  93.180  59.048  1.00  0.00            
ATOM    380  R1  CHO    88     103.614  91.680  56.898  1.00  0.00            
ATOM    381  R2  CHO    88     102.014  90.780  54.798  1.00  0.00            
ATOM    382  R3  CHO    88     103.814  92.080  53.248  1.00  0.00            
ATOM    383  R4  CHO    88     102.664  90.030  51.498  1.00  0.00            
ATOM    384  R5  CHO    88     104.764  90.330  51.898  1.00  0.00            
ATOM    385  C1  CHO    88     104.714  90.830  48.098  1.00  0.00           C
ATOM    386  C2  CHO    88     105.264  92.280  44.498  1.00  0.00           C
ATOM    387  ROH CHO    89      10.014 108.030  50.498  1.00  0.00            
ATOM    388  R1  CHO    89       9.664 106.180  48.398  1.00  0.00            
ATOM    389  R2  CHO    89       7.564 106.280  46.598  1.00  0.00            
ATOM    390  R3  CHO    89       9.564 106.280  44.748  1.00  0.00            
ATOM    391  R4  CHO    89       7.514 104.530  43.648  1.00  0.00            
ATOM    392  R5  CHO    89       9.614 104.030  43.948  1.00  0.00            
ATOM    393  C1  CHO    89       9.364 103.480  40.198  1.00  0.00           C
ATOM    394  C2  CHO    89       8.314 101.080  38.098  1.00  0.00           C
ATOM    395  ROH CHO    90      89.864 174.480  39.948  1.00  0.00            
ATOM    396  R1  CHO    90      89.114 175.630  37.448  1.00  0.00            
ATOM    397  R2  CHO    90      90.864 175.680  35.298  1.00  0.00            
ATOM    398  R3  CHO    90      88.764 174.480  34.048  1.00  0.00            
ATOM    399  R4  CHO    90      90.914 174.530  32.048  1.00  0.00            
ATOM    400  R5  CHO    90      88.914 175.280  31.798  1.00  0.00            
ATOM    401  C1  CHO    90      89.064 172.730  28.948  1.00  0.00           C
ATOM    402  C2  CHO    90      88.714 168.830  26.648  1.00  0.00           C
ATOM    403  ROH CHO    91     141.864 133.880  60.198  1.00  0.00            
ATOM    404  R1  CHO    91     143.164 132.180  58.348  1.00  0.00            
ATOM    405  R2  CHO    91     141.814 130.280  56.898  1.00  0.00            
ATOM    406  R3  CHO    91     142.964 131.530  54.798  1.00  0.00            
ATOM    407  R4  CHO    91     142.164 128.930  53.748  1.00  0.00            
ATOM    408  R5  CHO    91     144.164 129.780  53.648  1.00  0.00            
ATOM    409  C1  CHO    91     143.464 129.280  49.898  1.00  0.00           C
ATOM    410  C2  CHO    91     144.214 126.030  46.498  1.00  0.00           C
ATOM    411  ROH CHO    92      99.464  81.530  25.598  1.00  0.00            
ATOM    412  R1  CHO    92      98.514  80.930  28.198  1.00  0.00            
ATOM    413  R2  CHO    92     100.114  81.030  30.448  1.00  0.00            
ATOM    414  R3  CHO    92      98.214  82.680  31.398  1.00  0.00            
ATOM    415  R4  CHO    92      99.214  81.280  33.798  1.00  0.00            
ATOM    416  R5  CHO    92      97.164  81.430  33.148  1.00  0.00            
ATOM    417  C1  CHO    92      96.914  83.030  36.598  1.00  0.00           C
ATOM    418  C2  CHO    92      96.764  83.530  40.648  1.00  0.00           C
ATOM    419  ROH CHO    93      16.014 141.930  17.548  1.00  0.00            
ATOM    420  R1  CHO    93      14.614 140.630  19.648  1.00  0.00            
ATOM    421  R2  CHO    93      15.864 139.830  21.948  1.00  0.00            
ATOM    422  R3  CHO    93      13.914 141.280  23.098  1.00  0.00            
ATOM    423  R4  CHO    93      15.114 139.780  25.298  1.00  0.00            
ATOM    424  R5  CHO    93      13.014 139.830  24.798  1.00  0.00            
ATOM    425  C1  CHO    93      12.814 141.130  28.348  1.00  0.00           C
ATOM    426  C2  CHO    93      11.314 138.530  29.898  1.00  0.00           C
ATOM    427  ROH CHO    94     212.614 195.030  44.548  1.00  0.00            
ATOM    428  R1  CHO    94     214.964 195.780  43.198  1.00  0.00            
ATOM    429  R2  CHO    94     215.014 197.630  41.148  1.00  0.00            
ATOM    430  R3  CHO    94     216.864 198.880  42.698  1.00  0.00            
ATOM    431  R4  CHO    94     217.264 200.030  40.048  1.00  0.00            
ATOM    432  R5  CHO    94     218.764 199.080  41.298  1.00  0.00            
ATOM    433  C1  CHO    94     220.264 202.580  40.898  1.00  0.00           C
ATOM    434  C2  CHO    94     221.964 203.730  37.698  1.00  0.00           C
ATOM    435  ROH CHO    95     183.664 190.830  42.148  1.00  0.00            
ATOM    436  R1  CHO    95     183.864 190.930  39.348  1.00  0.00            
ATOM    437  R2  CHO    95     185.314 189.080  37.848  1.00  0.00            
ATOM    438  R3  CHO    95     183.014 188.780  36.498  1.00  0.00            
ATOM    439  R4  CHO    95     184.964 187.330  34.898  1.00  0.00            
ATOM    440  R5  CHO    95     183.614 188.930  34.198  1.00  0.00            
ATOM    441  C1  CHO    95     182.564 186.030  31.898  1.00  0.00           C
ATOM    442  C2  CHO    95     179.364 187.180  30.398  1.00  0.00           C
ATOM    443  ROH CHO    96     204.564  82.980  59.198  1.00  0.00            
ATOM    444  R1  CHO    96     205.714  82.280  56.748  1.00  0.00            
ATOM    445  R2  CHO    96     204.714  80.180  55.198  1.00  0.00            
ATOM    446  R3  CHO    96     204.564  82.030  53.248  1.00  0.00            
ATOM    447  R4  CHO    96     205.264  79.580  51.848  1.00  0.00            
ATOM    448  R5  CHO    96     206.314  81.480  51.748  1.00  0.00            
ATOM    449  C1  CHO    96     205.464  81.030  48.048  1.00  0.00           C
ATOM    450  C2  CHO    96     203.464  80.880  44.848  1.00  0.00           C
ATOM    451  ROH CHO    97     170.264  94.680  25.648  1.00  0.00            
ATOM    452  R1  CHO    97     169.564  95.080  28.348  1.00  0.00            
ATOM    453  R2  CHO    97     169.964  93.180  30.298  1.00  0.00            
ATOM    454  R3  CHO    97     171.264  95.230  31.548  1.00  0.00            
ATOM    455  R4  CHO    97     171.514  92.980  33.348  1.00  0.00            
ATOM    456  R5  CHO    97     170.764  94.930  33.848  1.00  0.00            
ATOM    457  C1  CHO    97     173.664  94.730  36.348  1.00  0.00           C
ATOM    458  C2  CHO    97     172.014  95.180  39.248  1.00  0.00           C
ATOM    459  ROH CHO    98     148.114 135.730  23.248  1.00  0.00            
ATOM    460  R1  CHO    98     148.014 136.180  26.048  1.00  0.00            
ATOM    461  R2  CHO    98     150.264 136.630  27.598  1.00  0.00            
ATOM    462  R3  CHO    98     148.964 138.880  28.298  1.00  0.00            
ATOM    463  R4  CHO    98     150.364 138.080  30.748  1.00  0.00            
ATOM    464  R5  CHO    98     148.214 138.480  30.548  1.00  0.00            
ATOM    465  C1  CHO    98     149.164 141.030  33.248  1.00  0.00           C
ATOM    466  C2  CHO    98     150.214 144.030  36.248  1.00  0.00           C
ATOM    467  ROH CHO    99      72.364  25.980  56.198  1.00  0.00            
ATOM    468  R1  CHO    99      72.514  24.830  53.598  1.00  0.00            
ATOM    469  R2  CHO    99      72.614  26.330  51.298  1.00  0.00            
ATOM    470  R3  CHO    99      74.814  24.830  50.848  1.00  0.00            
ATOM    471  R4  CHO    99      74.214  26.180  48.248  1.00  0.00            
ATOM    472  R5  CHO    99      74.514  24.030  48.598  1.00  0.00            
ATOM    473  C1  CHO    99      77.264  24.630  46.048  1.00  0.00           C
ATOM    474  C2  CHO    99      79.164  25.230  42.198  1.00  0.00           C
ATOM    475  ROH CHO   100      42.864  68.630  23.848  1.00  0.00            
ATOM    476  R1  CHO   100      43.514  69.330  26.498  1.00  0.00            
ATOM    477  R2  CHO   100      41.764  70.630  28.148  1.00  0.00            
ATOM    478  R3  CHO   100      42.264  68.530  29.798  1.00  0.00            
ATOM    479  R4  CHO   100      41.264  70.630  31.598  1.00  0.00            
ATOM    480  R5  CHO   100      43.164  69.530  31.798  1.00  0.00            
ATOM    481  C1  CHO   100      41.514  68.680  35.148  1.00  0.00           C
ATOM    482  C2  CHO   100      40.614  70.480  39.048  1.00  0.00           C
ATOM    483  ROH CHO   101      65.314  33.480  27.798  1.00  0.00            
ATOM    484  R1  CHO   101      65.364  33.230  30.598  1.00  0.00            
ATOM    485  R2  CHO   101      63.714  34.780  32.248  1.00  0.00            
ATOM    486  R3  CHO   101      62.964  32.330  33.198  1.00  0.00            
ATOM    487  R4  CHO   101      61.314  34.280  34.698  1.00  0.00            
ATOM    488  R5  CHO   101      62.614  32.730  35.548  1.00  0.00            
ATOM    489  C1  CHO   101      59.214  31.730  36.998  1.00  0.00           C
ATOM    490  C2  CHO   101      59.414  34.080  39.998  1.00  0.00           C
ATOM    491  ROH CHO   102      49.964 214.930  24.548  1.00  0.00            
ATOM    492  R1  CHO   102      50.164 216.530  26.898  1.00  0.00            
ATOM    493  R2  CHO   102      49.914 215.480  29.448  1.00  0.00            
ATOM    494  R3  CHO   102      52.364 216.680  29.798  1.00  0.00            
ATOM    495  R4  CHO   102      51.714 215.530  32.398  1.00  0.00            
ATOM    496  R5  CHO   102      52.214 217.630  31.998  1.00  0.00            
ATOM    497  C1  CHO   102      55.014 216.680  34.448  1.00  0.00           C
ATOM    498  C2  CHO   102      55.864 220.180  35.798  1.00  0.00           C
ATOM    499  ROH CHO   103     102.364 148.880  20.398  1.00  0.00            
ATOM    500  R1  CHO   103     101.264 150.230  22.598  1.00  0.00            
ATOM    501  R2  CHO   103      99.764 148.980  24.548  1.00  0.00            
ATOM    502  R3  CHO   103     101.564 150.080  26.248  1.00  0.00            
ATOM    503  R4  CHO   103      99.264 149.430  27.948  1.00  0.00            
ATOM    504  R5  CHO   103     100.264 151.330  27.798  1.00  0.00            
ATOM    505  C1  CHO   103     100.714 150.680  31.498  1.00  0.00           C
ATOM    506  C2  CHO   103      99.364 153.180  34.548  1.00  0.00           C
ATOM    507  ROH CHO   104     211.964  90.230  58.798  1.00  0.00            
ATOM    508  R1  CHO   104     211.414  88.880  56.398  1.00  0.00            
ATOM    509  R2  CHO   104     209.914  90.080  54.348  1.00  0.00            
ATOM    510  R3  CHO   104     212.064  89.430  52.848  1.00  0.00            
ATOM    511  R4  CHO   104     209.864  89.630  50.948  1.00  0.00            
ATOM    512  R5  CHO   104     211.214  87.930  51.198  1.00  0.00            
ATOM    513  C1  CHO   104     211.864  88.780  47.498  1.00  0.00           C
ATOM    514  C2  CHO   104     211.664  85.480  44.948  1.00  0.00           C
ATOM    515  ROH CHO   105     217.064 181.530  46.098  1.00  0.00            
ATOM    516  R1  CHO   105     215.414 179.580  44.798  1.00  0.00            
ATOM    517  R2  CHO   105     212.664 179.780  44.698  1.00  0.00            
ATOM    518  R3  CHO   105     213.064 179.530  42.048  1.00  0.00            
ATOM    519  R4  CHO   105     210.914 177.580  42.648  1.00  0.00            
ATOM    520  R5  CHO   105     212.814 177.180  41.648  1.00  0.00            
ATOM    521  C1  CHO   105     210.264 176.080  38.948  1.00  0.00           C
ATOM    522  C2  CHO   105     206.814 174.080  38.898  1.00  0.00           C
ATOM    523  ROH CHO   106     206.014 177.730  18.398  1.00  0.00            
ATOM    524  R1  CHO   106     205.864 175.880  20.498  1.00  0.00            
ATOM    525  R2  CHO   106     205.214 176.630  23.098  1.00  0.00            
ATOM    526  R3  CHO   106     203.264 174.730  22.848  1.00  0.00            
ATOM    527  R4  CHO   106     203.914 174.780  25.698  1.00  0.00            
ATOM    528  R5  CHO   106     203.914 173.030  24.398  1.00  0.00            
ATOM    529  C1  CHO   106     201.314 171.930  26.998  1.00  0.00           C
ATOM    530  C2  CHO   106     199.114 170.980  30.898  1.00  0.00           C
ATOM    531  ROH CHO   107     218.964 112.130  17.198  1.00  0.00            
ATOM    532  R1  CHO   107     218.814 112.530  19.998  1.00  0.00            
ATOM    533  R2  CHO   107     220.814 113.780  21.398  1.00  0.00            
ATOM    534  R3  CHO   107     218.814 115.380  22.198  1.00  0.00            
ATOM    535  R4  CHO   107     221.014 115.880  24.098  1.00  0.00            
ATOM    536  R5  CHO   107     218.964 115.330  24.598  1.00  0.00            
ATOM    537  C1  CHO   107     219.214 118.680  26.448  1.00  0.00           C
ATOM    538  C2  CHO   107     222.314 122.280  28.448  1.00  0.00           C
ATOM    539  ROH CHO   108     209.564   9.130  41.148  1.00  0.00            
ATOM    540  R1  CHO   108     210.664   6.480  41.298  1.00  0.00            
ATOM    541  R2  CHO   108     209.214   4.330  42.198  1.00  0.00            
ATOM    542  R3  CHO   108     209.914   3.280  39.798  1.00  0.00            
ATOM    543  R4  CHO   108     209.364   0.930  41.498  1.00  0.00            
ATOM    544  R5  CHO   108     211.214   1.330  40.348  1.00  0.00            
ATOM    545  C1  CHO   108     210.114  -2.020  38.848  1.00  0.00           C
ATOM    546  C2  CHO   108     207.164  -4.520  40.948  1.00  0.00           C
ATOM    547  ROH CHO   109     201.164  85.230  24.298  1.00  0.00            
ATOM    548  R1  CHO   109     201.614  86.730  26.648  1.00  0.00            
ATOM    549  R2  CHO   109     199.814  86.830  28.748  1.00  0.00            
ATOM    550  R3  CHO   109     201.964  86.030  30.198  1.00  0.00            
ATOM    551  R4  CHO   109     200.514  87.880  31.948  1.00  0.00            
ATOM    552  R5  CHO   109     202.614  87.980  31.398  1.00  0.00            
ATOM    553  C1  CHO   109     202.964  87.730  35.198  1.00  0.00           C
ATOM    554  C2  CHO   109     203.314  90.380  37.848  1.00  0.00           C
ATOM    555  ROH CHO   110     154.664 163.830  19.148  1.00  0.00            
ATOM    556  R1  CHO   110     156.664 164.580  21.048  1.00  0.00            
ATOM    557  R2  CHO   110     156.514 166.880  22.548  1.00  0.00            
ATOM    558  R3  CHO   110     156.814 165.130  24.598  1.00  0.00            
ATOM    559  R4  CHO   110     157.014 167.830  25.798  1.00  0.00            
ATOM    560  R5  CHO   110     158.464 166.180  25.998  1.00  0.00            
ATOM    561  C1  CHO   110     157.614 166.780  29.698  1.00  0.00           C
ATOM    562  C2  CHO   110     156.064 169.430  33.148  1.00  0.00           C
ATOM    563  ROH CHO   111     119.914 147.980  23.098  1.00  0.00            
ATOM    564  R1  CHO   111     119.214 147.530  25.848  1.00  0.00            
ATOM    565  R2  CHO   111     120.264 145.430  27.298  1.00  0.00            
ATOM    566  R3  CHO   111     120.964 147.430  28.998  1.00  0.00            
ATOM    567  R4  CHO   111     120.914 145.030  30.648  1.00  0.00            
ATOM    568  R5  CHO   111     119.814 146.880  31.048  1.00  0.00            
ATOM    569  C1  CHO   111     121.914 146.680  34.248  1.00  0.00           C
ATOM    570  C2  CHO   111     123.914 148.230  37.248  1.00  0.00           C
ATOM    571  ROH CHO   112     155.414  60.680  30.448  1.00  0.00            
ATOM    572  R1  CHO   112     156.514  61.480  32.998  1.00  0.00            
ATOM    573  R2  CHO   112     155.314  63.380  34.598  1.00  0.00            
ATOM    574  R3  CHO   112     155.414  61.380  36.448  1.00  0.00            
ATOM    575  R4  CHO   112     155.764  63.830  37.998  1.00  0.00            
ATOM    576  R5  CHO   112     157.064  62.130  37.998  1.00  0.00            
ATOM    577  C1  CHO   112     156.064  62.280  41.698  1.00  0.00           C
ATOM    578  C2  CHO   112     155.114  61.030  44.648  1.00  0.00           C
ATOM    579  ROH CHO   113      69.664  70.080  28.248  1.00  0.00            
ATOM    580  R1  CHO   113      69.614  68.280  30.398  1.00  0.00            
ATOM    581  R2  CHO   113      70.264  69.030  32.998  1.00  0.00            
ATOM    582  R3  CHO   113      67.864  67.980  33.598  1.00  0.00            
ATOM    583  R4  CHO   113      68.764  69.180  36.098  1.00  0.00            
ATOM    584  R5  CHO   113      68.114  67.130  35.798  1.00  0.00            
ATOM    585  C1  CHO   113      65.614  68.230  38.448  1.00  0.00           C
ATOM    586  C2  CHO   113      66.864  70.780  41.748  1.00  0.00           C
ATOM    587  ROH CHO   114     146.614 130.180  27.698  1.00  0.00            
ATOM    588  R1  CHO   114     148.464 130.530  29.848  1.00  0.00            
ATOM    589  R2  CHO   114     149.764 132.880  30.298  1.00  0.00            
ATOM    590  R3  CHO   114     148.714 132.630  32.798  1.00  0.00            
ATOM    591  R4  CHO   114     150.814 134.630  33.098  1.00  0.00            
ATOM    592  R5  CHO   114     150.614 132.830  34.248  1.00  0.00            
ATOM    593  C1  CHO   114     150.414 135.430  37.048  1.00  0.00           C
ATOM    594  C2  CHO   114     149.214 138.030  37.448  1.00  0.00           C
ATOM    595  ROH CHO   115     221.814  58.080  31.548  1.00  0.00            
ATOM    596  R1  CHO   115     222.614  58.080  34.248  1.00  0.00            
ATOM    597  R2  CHO   115     222.914  60.380  35.748  1.00  0.00            
ATOM    598  R3  CHO   115     221.214  59.130  37.448  1.00  0.00            
ATOM    599  R4  CHO   115     222.364  61.280  39.048  1.00  0.00            
ATOM    600  R5  CHO   115     222.314  59.180  39.548  1.00  0.00            
ATOM    601  C1  CHO   115     220.464  60.680  42.548  1.00  0.00           C
ATOM    602  C2  CHO   115     218.964  60.280  45.448  1.00  0.00           C
ATOM    603  ROH CHO   116      80.164 136.080  46.348  1.00  0.00            
ATOM    604  R1  CHO   116      81.064 137.230  43.948  1.00  0.00            
ATOM    605  R2  CHO   116      82.014 135.780  41.848  1.00  0.00            
ATOM    606  R3  CHO   116      80.114 137.130  40.448  1.00  0.00            
ATOM    607  R4  CHO   116      82.264 136.580  38.498  1.00  0.00            
ATOM    608  R5  CHO   116      81.364 138.530  38.948  1.00  0.00            
ATOM    609  C1  CHO   116      80.614 138.330  35.198  1.00  0.00           C
ATOM    610  C2  CHO   116      83.414 139.930  32.748  1.00  0.00           C
ATOM    611  ROH CHO   117     182.464  63.680  57.948  1.00  0.00            
ATOM    612  R1  CHO   117     184.014  62.080  56.248  1.00  0.00            
ATOM    613  R2  CHO   117     184.464  59.430  56.648  1.00  0.00            
ATOM    614  R3  CHO   117     183.514  59.180  54.148  1.00  0.00            
ATOM    615  R4  CHO   117     185.214  56.780  54.548  1.00  0.00            
ATOM    616  R5  CHO   117     185.364  58.230  52.898  1.00  0.00            
ATOM    617  C1  CHO   117     184.714  55.030  50.898  1.00  0.00           C
ATOM    618  C2  CHO   117     185.814  54.130  48.998  1.00  0.00           C
ATOM    619  ROH CHO   118     179.764  55.780  29.298  1.00  0.00            
ATOM    620  R1  CHO   118     178.764  55.530  31.948  1.00  0.00            
ATOM    621  R2  CHO   118     179.064  53.230  33.448  1.00  0.00            
ATOM    622  R3  CHO   118     180.164  54.980  35.248  1.00  0.00            
ATOM    623  R4  CHO   118     180.014  52.380  36.648  1.00  0.00            
ATOM    624  R5  CHO   118     179.214  54.280  37.348  1.00  0.00            
ATOM    625  C1  CHO   118     181.564  53.530  40.198  1.00  0.00           C
ATOM    626  C2  CHO   118     179.814  50.380  42.398  1.00  0.00           C
ATOM    627  ROH CHO   119      51.614  97.980  49.698  1.00  0.00            
ATOM    628  R1  CHO   119      50.564  98.080  47.048  1.00  0.00            
ATOM    629  R2  CHO   119      51.714  96.730  44.948  1.00  0.00            
ATOM    630  R3  CHO   119      49.264  95.680  44.648  1.00  0.00            
ATOM    631  R4  CHO   119      50.464  95.530  41.998  1.00  0.00            
ATOM    632  R5  CHO   119      48.514  96.430  42.498  1.00  0.00            
ATOM    633  C1  CHO   119      47.364  93.780  39.998  1.00  0.00           C
ATOM    634  C2  CHO   119      49.614  91.880  37.398  1.00  0.00           C
ATOM    635  ROH CHO   120     107.364  97.930  24.698  1.00  0.00            
ATOM    636  R1  CHO   120     106.814  99.980  26.598  1.00  0.00            
ATOM    637  R2  CHO   120     104.264 100.480  27.498  1.00  0.00            
ATOM    638  R3  CHO   120     105.414 100.080  29.948  1.00  0.00            
ATOM    639  R4  CHO   120     102.664 101.080  30.498  1.00  0.00            
ATOM    640  R5  CHO   120     104.564 101.930  31.248  1.00  0.00            
ATOM    641  C1  CHO   120     102.814 101.080  34.548  1.00  0.00           C
ATOM    642  C2  CHO   120     103.064  99.080  38.048  1.00  0.00           C
ATOM    643  ROH CHO   121      78.714 118.180  45.748  1.00  0.00            
ATOM    644  R1  CHO   121      80.014 117.930  43.248  1.00  0.00            
ATOM    645  R2  CHO   121      78.814 116.680  41.098  1.00  0.00            
ATOM    646  R3  CHO   121      79.314 119.030  39.848  1.00  0.00            
ATOM    647  R4  CHO   121      79.214 117.030  37.648  1.00  0.00            
ATOM    648  R5  CHO   121      80.814 118.430  38.048  1.00  0.00            
ATOM    649  C1  CHO   121      79.964 119.480  34.498  1.00  0.00           C
ATOM    650  C2  CHO   121      77.514 122.030  32.698  1.00  0.00           C
ATOM    651  ROH CHO   122     141.414  63.780  30.748  1.00  0.00            
ATOM    652  R1  CHO   122     142.014  62.530  33.198  1.00  0.00            
ATOM    653  R2  CHO   122     144.514  62.780  34.398  1.00  0.00            
ATOM    654  R3  CHO   122     143.064  63.630  36.548  1.00  0.00            
ATOM    655  R4  CHO   122     145.514  62.530  37.698  1.00  0.00            
ATOM    656  R5  CHO   122     143.464  61.980  38.248  1.00  0.00            
ATOM    657  C1  CHO   122     144.714  63.180  41.648  1.00  0.00           C
ATOM    658  C2  CHO   122     145.164  64.180  45.048  1.00  0.00           C
ATOM    659  ROH CHO   123      99.064  79.780  60.348  1.00  0.00            
ATOM    660  R1  CHO   123      98.364  79.880  57.648  1.00  0.00            
ATOM    661  R2  CHO   123     100.114  80.580  55.648  1.00  0.00            
ATOM    662  R3  CHO   123      99.414  78.180  54.548  1.00  0.00            
ATOM    663  R4  CHO   123     100.264  79.830  52.248  1.00  0.00            
ATOM    664  R5  CHO   123      98.314  78.780  52.498  1.00  0.00            
ATOM    665  C1  CHO   123      99.614  77.230  49.298  1.00  0.00           C
ATOM    666  C2  CHO   123      99.514  78.330  45.048  1.00  0.00           C
ATOM    667  ROH CHO   124      60.164  51.480  57.748  1.00  0.00            
ATOM    668  R1  CHO   124      61.864  50.780  55.548  1.00  0.00            
ATOM    669  R2  CHO   124      61.614  48.380  54.248  1.00  0.00            
ATOM    670  R3  CHO   124      61.414  49.980  52.048  1.00  0.00            
ATOM    671  R4  CHO   124      61.564  47.280  50.948  1.00  0.00            
ATOM    672  R5  CHO   124      62.864  48.980  50.448  1.00  0.00            
ATOM    673  C1  CHO   124      61.364  48.130  46.998  1.00  0.00           C
ATOM    674  C2  CHO   124      62.814  48.280  43.198  1.00  0.00           C
ATOM    675  ROH CHO   125      18.914  44.630  57.098  1.00  0.00            
ATOM    676  R1  CHO   125      18.564  43.030  54.798  1.00  0.00            
ATOM    677  R2  CHO   125      16.514  43.380  52.998  1.00  0.00            
ATOM    678  R3  CHO   125      18.564  43.480  51.198  1.00  0.00            
ATOM    679  R4  CHO   125      16.114  43.180  49.548  1.00  0.00            
ATOM    680  R5  CHO   125      17.914  41.930  49.498  1.00  0.00            
ATOM    681  C1  CHO   125      17.814  43.130  45.898  1.00  0.00           C
ATOM    682  C2  CHO   125      15.264  45.180  44.448  1.00  0.00           C
ATOM    683  ROH CHO   126       9.864 152.930  28.998  1.00  0.00            
ATOM    684  R1  CHO   126       7.514 154.480  29.098  1.00  0.00            
ATOM    685  R2  CHO   126       5.814 154.530  31.248  1.00  0.00            
ATOM    686  R3  CHO   126       6.214 157.230  31.098  1.00  0.00            
ATOM    687  R4  CHO   126       3.364 156.930  31.698  1.00  0.00            
ATOM    688  R5  CHO   126       4.214 158.030  30.098  1.00  0.00            
ATOM    689  C1  CHO   126       2.314 160.830  31.848  1.00  0.00           C
ATOM    690  C2  CHO   126       0.464 163.780  31.048  1.00  0.00           C
ATOM    691  ROH CHO   127       7.064  78.330  23.898  1.00  0.00            
ATOM    692  R1  CHO   127       5.714  79.030  26.298  1.00  0.00            
ATOM    693  R2  CHO   127       6.864  78.580  28.798  1.00  0.00            
ATOM    694  R3  CHO   127       6.364  81.230  29.148  1.00  0.00            
ATOM    695  R4  CHO   127       6.664  80.180  31.848  1.00  0.00            
ATOM    696  R5  CHO   127       4.964  81.330  31.098  1.00  0.00            
ATOM    697  C1  CHO   127       6.064  83.630  33.948  1.00  0.00           C
ATOM    698  C2  CHO   127       7.864  84.680  36.398  1.00  0.00           C
ATOM    699  ROH CHO   128     204.964 119.380  15.998  1.00  0.00            
ATOM    700  R1  CHO   128     204.814 120.630  18.548  1.00  0.00            
ATOM    701  R2  CHO   128     204.314 119.180  20.848  1.00  0.00            
ATOM    702  R3  CHO   128     206.614 120.380  21.698  1.00  0.00            
ATOM    703  R4  CHO   128     205.864 118.580  23.898  1.00  0.00            
ATOM    704  R5  CHO   128     206.314 120.730  23.998  1.00  0.00            
ATOM    705  C1  CHO   128     208.914 119.330  26.448  1.00  0.00           C
ATOM    706  C2  CHO   128     211.064 118.580  29.198  1.00  0.00           C
ATOM    707  ROH CHO   129     222.964  11.330  29.998  1.00  0.00            
ATOM    708  R1  CHO   129     222.214   9.280  31.798  1.00  0.00            
ATOM    709  R2  CHO   129     222.964   9.330  34.448  1.00  0.00            
ATOM    710  R3  CHO   129     220.264   9.130  34.898  1.00  0.00            
ATOM    711  R4  CHO   129     221.464   9.380  37.548  1.00  0.00            
ATOM    712  R5  CHO   129     220.114   7.830  36.898  1.00  0.00            
ATOM    713  C1  CHO   129     218.064   9.280  39.798  1.00  0.00           C
ATOM    714  C2  CHO   129     217.664   9.480  43.398  1.00  0.00           C
ATOM    715  ROH CHO   130      36.864 142.180  39.298  1.00  0.00            
ATOM    716  R1  CHO   130      36.564 143.780  36.998  1.00  0.00            
ATOM    717  R2  CHO   130      38.714 144.380  35.298  1.00  0.00            
ATOM    718  R3  CHO   130      37.014 143.380  33.398  1.00  0.00            
ATOM    719  R4  CHO   130      39.314 144.530  31.898  1.00  0.00            
ATOM    720  R5  CHO   130      37.164 144.980  31.598  1.00  0.00            
ATOM    721  C1  CHO   130      38.064 143.680  28.148  1.00  0.00           C
ATOM    722  C2  CHO   130      41.164 144.330  26.248  1.00  0.00           C
ATOM    723  ROH CHO   131       7.664 122.680  45.098  1.00  0.00            
ATOM    724  R1  CHO   131       6.414 121.280  42.948  1.00  0.00            
ATOM    725  R2  CHO   131       4.764 122.530  41.148  1.00  0.00            
ATOM    726  R3  CHO   131       6.464 121.480  39.298  1.00  0.00            
ATOM    727  R4  CHO   131       3.914 121.730  37.898  1.00  0.00            
ATOM    728  R5  CHO   131       5.114 119.930  38.098  1.00  0.00            
ATOM    729  C1  CHO   131       5.014 120.230  34.298  1.00  0.00           C
ATOM    730  C2  CHO   131       2.164 121.480  32.748  1.00  0.00           C
ATOM    731  ROH CHO   132     156.914  51.930  32.548  1.00  0.00            
ATOM    732  R1  CHO   132     158.714  51.380  34.698  1.00  0.00            
ATOM    733  R2  CHO   132     159.964  53.380  36.148  1.00  0.00            
ATOM    734  R3  CHO   132     158.814  52.080  38.248  1.00  0.00            
ATOM    735  R4  CHO   132     161.014  53.680  39.448  1.00  0.00            
ATOM    736  R5  CHO   132     160.664  51.530  39.698  1.00  0.00            
ATOM    737  C1  CHO   132     160.564  52.630  43.348  1.00  0.00           C
ATOM    738  C2  CHO   132     159.614  53.980  47.748  1.00  0.00           C
ATOM    739  ROH CHO   133     215.064 115.980  47.048  1.00  0.00            
ATOM    740  R1  CHO   133     215.614 116.380  44.298  1.00  0.00            
ATOM    741  R2  CHO   133     215.714 114.330  42.498  1.00  0.00            
ATOM    742  R3  CHO   133     213.864 115.830  41.148  1.00  0.00            
ATOM    743  R4  CHO   133     214.814 113.880  39.198  1.00  0.00            
ATOM    744  R5  CHO   133     214.814 116.030  38.948  1.00  0.00            
ATOM    745  C1  CHO   133     212.614 115.030  35.998  1.00  0.00           C
ATOM    746  C2  CHO   133     212.564 114.780  32.698  1.00  0.00           C
ATOM    747  ROH CHO   134      13.714  77.880  52.948  1.00  0.00            
ATOM    748  R1  CHO   134      12.014  77.730  50.698  1.00  0.00            
ATOM    749  R2  CHO   134      12.864  76.980  48.198  1.00  0.00            
ATOM    750  R3  CHO   134      10.914  75.130  48.398  1.00  0.00            
ATOM    751  R4  CHO   134      11.414  75.330  45.548  1.00  0.00            
ATOM    752  R5  CHO   134       9.514  75.530  46.498  1.00  0.00            
ATOM    753  C1  CHO   134       8.714  72.630  44.198  1.00  0.00           C
ATOM    754  C2  CHO   134       4.464  71.730  44.648  1.00  0.00           C
ATOM    755  ROH CHO   135      98.614  58.780  59.698  1.00  0.00            
ATOM    756  R1  CHO   135      97.164  58.180  57.348  1.00  0.00            
ATOM    757  R2  CHO   135      97.764  59.280  54.848  1.00  0.00            
ATOM    758  R3  CHO   135      97.864  56.680  54.098  1.00  0.00            
ATOM    759  R4  CHO   135      97.064  58.130  51.698  1.00  0.00            
ATOM    760  R5  CHO   135      96.064  56.380  52.548  1.00  0.00            
ATOM    761  C1  CHO   135      96.814  54.980  49.098  1.00  0.00           C
ATOM    762  C2  CHO   135      94.764  54.180  44.798  1.00  0.00           C
ATOM    763  ROH CHO   136      79.314  76.130  59.498  1.00  0.00            
ATOM    764  R1  CHO   136      78.964  77.180  56.898  1.00  0.00            
ATOM    765  R2  CHO   136      80.914  78.630  55.598  1.00  0.00            
ATOM    766  R3  CHO   136      80.514  76.830  53.648  1.00  0.00            
ATOM    767  R4  CHO   136      79.964  79.380  52.398  1.00  0.00            
ATOM    768  R5  CHO   136      78.664  77.630  52.398  1.00  0.00            
ATOM    769  C1  CHO   136      79.064  78.080  48.648  1.00  0.00           C
ATOM    770  C2  CHO   136      80.814  79.880  45.148  1.00  0.00           C
ATOM    771  ROH CHO   137     176.664 207.430  47.998  1.00  0.00            
ATOM    772  R1  CHO   137     175.464 207.380  45.448  1.00  0.00            
ATOM    773  R2  CHO   137     174.814 209.680  44.048  1.00  0.00            
ATOM    774  R3  CHO   137     176.314 208.530  42.098  1.00  0.00            
ATOM    775  R4  CHO   137     174.764 210.630  40.698  1.00  0.00            
ATOM    776  R5  CHO   137     174.864 208.480  40.198  1.00  0.00            
ATOM    777  C1  CHO   137     176.114 210.030  36.948  1.00  0.00           C
ATOM    778  C2  CHO   137     176.564 213.680  34.548  1.00  0.00           C
ATOM    779  ROH CHO   138     195.864  71.430  30.248  1.00  0.00            
ATOM    780  R1  CHO   138     196.864  71.580  32.898  1.00  0.00            
ATOM    781  R2  CHO   138     198.764  73.430  33.698  1.00  0.00            
ATOM    782  R3  CHO   138     196.914  74.030  35.598  1.00  0.00            
ATOM    783  R4  CHO   138     199.464  74.880  36.748  1.00  0.00            
ATOM    784  R5  CHO   138     198.014  73.530  37.648  1.00  0.00            
ATOM    785  C1  CHO   138     198.114  76.330  40.298  1.00  0.00           C
ATOM    786  C2  CHO   138     195.664  76.580  44.198  1.00  0.00           C
ATOM    787  ROH CHO   139      97.114  67.080  62.348  1.00  0.00            
ATOM    788  R1  CHO   139      97.164  68.530  59.898  1.00  0.00            
ATOM    789  R2  CHO   139      99.064  68.130  57.948  1.00  0.00            
ATOM    790  R3  CHO   139      96.914  67.730  56.348  1.00  0.00            
ATOM    791  R4  CHO   139      99.114  68.380  54.498  1.00  0.00            
ATOM    792  R5  CHO   139      97.164  69.380  54.648  1.00  0.00            
ATOM    793  C1  CHO   139      97.064  68.230  50.998  1.00  0.00           C
ATOM    794  C2  CHO   139      95.914  67.630  47.098  1.00  0.00           C
ATOM    795  ROH CHO   140      56.914  89.480  48.348  1.00  0.00            
ATOM    796  R1  CHO   140      55.714  88.880  45.898  1.00  0.00            
ATOM    797  R2  CHO   140      56.614  89.880  43.498  1.00  0.00            
ATOM    798  R3  CHO   140      56.664  87.230  42.798  1.00  0.00            
ATOM    799  R4  CHO   140      57.114  88.730  40.248  1.00  0.00            
ATOM    800  R5  CHO   140      55.564  87.180  40.648  1.00  0.00            
ATOM    801  C1  CHO   140      57.414  85.580  37.748  1.00  0.00           C
ATOM    802  C2  CHO   140      56.764  83.780  34.498  1.00  0.00           C
ATOM    803  ROH CHO   141     130.514  49.080  30.548  1.00  0.00            
ATOM    804  R1  CHO   141     129.564  50.080  32.998  1.00  0.00            
ATOM    805  R2  CHO   141     127.914  48.680  34.698  1.00  0.00            
ATOM    806  R3  CHO   141     129.814  49.180  36.548  1.00  0.00            
ATOM    807  R4  CHO   141     127.564  48.130  38.098  1.00  0.00            
ATOM    808  R5  CHO   141     128.614  49.980  38.448  1.00  0.00            
ATOM    809  C1  CHO   141     129.164  48.280  41.798  1.00  0.00           C
ATOM    810  C2  CHO   141     130.014  49.830  44.848  1.00  0.00           C
ATOM    811  ROH CHO   142     171.164  69.030  59.798  1.00  0.00            
ATOM    812  R1  CHO   142     170.564  69.930  57.198  1.00  0.00            
ATOM    813  R2  CHO   142     172.264  69.680  55.048  1.00  0.00            
ATOM    814  R3  CHO   142     170.114  68.480  53.898  1.00  0.00            
ATOM    815  R4  CHO   142     171.914  69.080  51.648  1.00  0.00            
ATOM    816  R5  CHO   142     169.814  69.630  51.848  1.00  0.00            
ATOM    817  C1  CHO   142     169.714  67.580  48.598  1.00  0.00           C
ATOM    818  C2  CHO   142     170.164  64.180  45.798  1.00  0.00           C
ATOM    819  ROH CHO   143      95.914 225.180  23.198  1.00  0.00            
ATOM    820  R1  CHO   143      96.664 226.480  25.598  1.00  0.00            
ATOM    821  R2  CHO   143      94.964 226.780  27.748  1.00  0.00            
ATOM    822  R3  CHO   143      97.014 225.580  29.098  1.00  0.00            
ATOM    823  R4  CHO   143      95.214 226.630  31.198  1.00  0.00            
ATOM    824  R5  CHO   143      97.364 226.980  30.998  1.00  0.00            
ATOM    825  C1  CHO   143      97.214 225.430  34.448  1.00  0.00           C
ATOM    826  C2  CHO   143      94.864 223.730  36.598  1.00  0.00           C
ATOM    827  ROH CHO   144      26.214  15.880  27.748  1.00  0.00            
ATOM    828  R1  CHO   144      26.164  17.680  29.898  1.00  0.00            
ATOM    829  R2  CHO   144      26.914  16.980  32.448  1.00  0.00            
ATOM    830  R3  CHO   144      28.564  19.130  32.198  1.00  0.00            
ATOM    831  R4  CHO   144      28.264  18.780  35.098  1.00  0.00            
ATOM    832  R5  CHO   144      27.914  20.580  33.948  1.00  0.00            
ATOM    833  C1  CHO   144      30.564  21.830  36.398  1.00  0.00           C
ATOM    834  C2  CHO   144      32.914  22.830  39.248  1.00  0.00           C
ATOM    835  ROH CHO   145      79.814  43.830  61.048  1.00  0.00            
ATOM    836  R1  CHO   145      79.564  42.780  58.448  1.00  0.00            
ATOM    837  R2  CHO   145      78.264  44.130  56.398  1.00  0.00            
ATOM    838  R3  CHO   145      80.614  43.680  55.098  1.00  0.00            
ATOM    839  R4  CHO   145      78.764  44.630  52.998  1.00  0.00            
ATOM    840  R5  CHO   145      79.914  42.780  52.948  1.00  0.00            
ATOM    841  C1  CHO   145      81.264  44.430  49.798  1.00  0.00           C
ATOM    842  C2  CHO   145      80.314  42.180  46.548  1.00  0.00           C
ATOM    843  ROH CHO   146     106.164 160.080  17.648  1.00  0.00            
ATOM    844  R1  CHO   146     106.414 159.630  20.398  1.00  0.00            
ATOM    845  R2  CHO   146     105.664 161.480  22.298  1.00  0.00            
ATOM    846  R3  CHO   146     104.214 159.380  23.248  1.00  0.00            
ATOM    847  R4  CHO   146     103.964 161.430  25.298  1.00  0.00            
ATOM    848  R5  CHO   146     104.614 159.380  25.598  1.00  0.00            
ATOM    849  C1  CHO   146     101.614 159.480  27.998  1.00  0.00           C
ATOM    850  C2  CHO   146      99.364 156.680  28.198  1.00  0.00           C
ATOM    851  ROH CHO   147      69.514  57.930  27.898  1.00  0.00            
ATOM    852  R1  CHO   147      70.564  57.880  30.548  1.00  0.00            
ATOM    853  R2  CHO   147      69.114  58.630  32.748  1.00  0.00            
ATOM    854  R3  CHO   147      69.814  56.180  33.648  1.00  0.00            
ATOM    855  R4  CHO   147      68.764  57.530  36.048  1.00  0.00            
ATOM    856  R5  CHO   147      70.714  56.530  35.848  1.00  0.00            
ATOM    857  C1  CHO   147      69.214  54.580  38.748  1.00  0.00           C
ATOM    858  C2  CHO   147      66.714  56.380  40.848  1.00  0.00           C
ATOM    859  ROH CHO   148      96.064 222.480  54.148  1.00  0.00            
ATOM    860  R1  CHO   148      95.014 224.230  52.148  1.00  0.00            
ATOM    861  R2  CHO   148      96.064 224.380  49.598  1.00  0.00            
ATOM    862  R3  CHO   148      93.464 223.880  48.898  1.00  0.00            
ATOM    863  R4  CHO   148      94.864 224.380  46.348  1.00  0.00            
ATOM    864  R5  CHO   148      93.064 225.380  47.098  1.00  0.00            
ATOM    865  C1  CHO   148      91.764 223.980  43.798  1.00  0.00           C
ATOM    866  C2  CHO   148      92.764 221.680  40.798  1.00  0.00           C
ATOM    867  ROH CHO   149     169.664  44.980  26.748  1.00  0.00            
ATOM    868  R1  CHO   149     171.464  45.330  28.898  1.00  0.00            
ATOM    869  R2  CHO   149     171.214  47.380  30.748  1.00  0.00            
ATOM    870  R3  CHO   149     171.314  45.330  32.548  1.00  0.00            
ATOM    871  R4  CHO   149     172.464  47.630  33.998  1.00  0.00            
ATOM    872  R5  CHO   149     173.364  45.680  33.698  1.00  0.00            
ATOM    873  C1  CHO   149     173.264  45.830  37.548  1.00  0.00           C
ATOM    874  C2  CHO   149     172.164  44.780  40.498  1.00  0.00           C
ATOM    875  ROH CHO   150      20.164 152.130  17.648  1.00  0.00            
ATOM    876  R1  CHO   150      19.114 152.530  20.248  1.00  0.00            
ATOM    877  R2  CHO   150      18.014 150.480  21.698  1.00  0.00            
ATOM    878  R3  CHO   150      19.814 151.280  23.548  1.00  0.00            
ATOM    879  R4  CHO   150      18.364 149.080  24.848  1.00  0.00            
ATOM    880  R5  CHO   150      18.664 151.080  25.648  1.00  0.00            
ATOM    881  C1  CHO   150      20.264 148.980  28.398  1.00  0.00           C
ATOM    882  C2  CHO   150      18.464 146.480  30.698  1.00  0.00           C
ATOM    883  ROH CHO   151     174.264  20.430  29.498  1.00  0.00            
ATOM    884  R1  CHO   151     173.764  20.030  32.248  1.00  0.00            
ATOM    885  R2  CHO   151     174.064  17.580  33.448  1.00  0.00            
ATOM    886  R3  CHO   151     175.664  18.980  35.148  1.00  0.00            
ATOM    887  R4  CHO   151     174.764  16.680  36.748  1.00  0.00            
ATOM    888  R5  CHO   151     174.564  18.780  37.298  1.00  0.00            
ATOM    889  C1  CHO   151     176.614  17.530  40.248  1.00  0.00           C
ATOM    890  C2  CHO   151     177.214  13.730  42.098  1.00  0.00           C
ATOM    891  ROH CHO   152      43.114 181.380  19.948  1.00  0.00            
ATOM    892  R1  CHO   152      44.014 182.780  22.248  1.00  0.00            
ATOM    893  R2  CHO   152      42.264 184.030  23.998  1.00  0.00            
ATOM    894  R3  CHO   152      43.514 182.530  25.848  1.00  0.00            
ATOM    895  R4  CHO   152      41.964 184.480  27.398  1.00  0.00            
ATOM    896  R5  CHO   152      44.114 184.030  27.548  1.00  0.00            
ATOM    897  C1  CHO   152      42.964 183.280  31.148  1.00  0.00           C
ATOM    898  C2  CHO   152      42.164 185.280  34.448  1.00  0.00           C
ATOM    899  ROH CHO   153     172.014 138.930  21.998  1.00  0.00            
ATOM    900  R1  CHO   153     170.514 140.080  24.098  1.00  0.00            
ATOM    901  R2  CHO   153     171.064 139.580  26.748  1.00  0.00            
ATOM    902  R3  CHO   153     171.214 142.280  26.948  1.00  0.00            
ATOM    903  R4  CHO   153     171.264 141.380  29.698  1.00  0.00            
ATOM    904  R5  CHO   153     169.914 142.830  28.898  1.00  0.00            
ATOM    905  C1  CHO   153     171.514 144.930  31.598  1.00  0.00           C
ATOM    906  C2  CHO   153     171.264 146.430  34.748  1.00  0.00           C
ATOM    907  ROH CHO   154     187.914  13.230  29.498  1.00  0.00            
ATOM    908  R1  CHO   154     186.814  13.180  32.098  1.00  0.00            
ATOM    909  R2  CHO   154     185.914  10.880  33.298  1.00  0.00            
ATOM    910  R3  CHO   154     187.614  11.580  35.298  1.00  0.00            
ATOM    911  R4  CHO   154     185.864   9.530  36.498  1.00  0.00            
ATOM    912  R5  CHO   154     186.264  11.530  37.248  1.00  0.00            
ATOM    913  C1  CHO   154     187.464   9.480  40.198  1.00  0.00           C
ATOM    914  C2  CHO   154     184.364   8.030  40.798  1.00  0.00           C
ATOM    915  ROH CHO   155     171.114  94.930  62.348  1.00  0.00            
ATOM    916  R1  CHO   155     172.014  93.480  60.098  1.00  0.00            
ATOM    917  R2  CHO   155     170.364  92.880  57.948  1.00  0.00            
ATOM    918  R3  CHO   155     172.364  94.030  56.548  1.00  0.00            
ATOM    919  R4  CHO   155     170.564  92.830  54.498  1.00  0.00            
ATOM    920  R5  CHO   155     172.714  92.530  54.698  1.00  0.00            
ATOM    921  C1  CHO   155     172.564  93.930  51.148  1.00  0.00           C
ATOM    922  C2  CHO   155     170.764  91.980  48.248  1.00  0.00           C
ATOM    923  ROH CHO   156     189.314 210.830  43.748  1.00  0.00            
ATOM    924  R1  CHO   156     189.214 211.580  41.048  1.00  0.00            
ATOM    925  R2  CHO   156     189.214 209.780  38.998  1.00  0.00            
ATOM    926  R3  CHO   156     186.964 211.080  38.248  1.00  0.00            
ATOM    927  R4  CHO   156     187.314 209.030  36.198  1.00  0.00            
ATOM    928  R5  CHO   156     187.064 211.130  35.848  1.00  0.00            
ATOM    929  C1  CHO   156     184.064 209.730  33.898  1.00  0.00           C
ATOM    930  C2  CHO   156     183.914 206.380  32.298  1.00  0.00           C
ATOM    931  ROH CHO   157     140.414  15.980  54.348  1.00  0.00            
ATOM    932  R1  CHO   157     138.764  15.280  52.198  1.00  0.00            
ATOM    933  R2  CHO   157     139.064  16.380  49.648  1.00  0.00            
ATOM    934  R3  CHO   157     139.214  13.780  48.898  1.00  0.00            
ATOM    935  R4  CHO   157     137.114  14.880  47.198  1.00  0.00            
ATOM    936  R5  CHO   157     136.964  13.130  48.448  1.00  0.00            
ATOM    937  C1  CHO   157     136.114  11.580  45.048  1.00  0.00           C
ATOM    938  C2  CHO   157     136.664   8.180  45.148  1.00  0.00           C
ATOM    939  ROH CHO   158     152.414  40.680  33.548  1.00  0.00            
ATOM    940  R1  CHO   158     151.064  39.980  35.898  1.00  0.00            
ATOM    941  R2  CHO   158     152.364  38.980  38.148  1.00  0.00            
ATOM    942  R3  CHO   158     151.064  41.030  39.398  1.00  0.00            
ATOM    943  R4  CHO   158     151.964  39.280  41.548  1.00  0.00            
ATOM    944  R5  CHO   158     149.914  39.980  41.198  1.00  0.00            
ATOM    945  C1  CHO   158     150.514  41.380  44.698  1.00  0.00           C
ATOM    946  C2  CHO   158     150.564  41.180  47.998  1.00  0.00           C
ATOM    947  ROH CHO   159     123.714  34.580  31.148  1.00  0.00            
ATOM    948  R1  CHO   159     123.114  35.380  33.798  1.00  0.00            
ATOM    949  R2  CHO   159     120.664  34.980  34.998  1.00  0.00            
ATOM    950  R3  CHO   159     122.164  33.780  36.898  1.00  0.00            
ATOM    951  R4  CHO   159     119.414  33.530  37.848  1.00  0.00            
ATOM    952  R5  CHO   159     121.114  34.330  38.948  1.00  0.00            
ATOM    953  C1  CHO   159     120.114  31.530  41.348  1.00  0.00           C
ATOM    954  C2  CHO   159     117.364  32.180  43.448  1.00  0.00           C
ATOM    955  ROH CHO   160      55.214 199.380  24.348  1.00  0.00            
ATOM    956  R1  CHO   160      55.614 198.580  26.998  1.00  0.00            
ATOM    957  R2  CHO   160      54.914 200.130  29.198  1.00  0.00            
ATOM    958  R3  CHO   160      53.564 197.930  29.948  1.00  0.00            
ATOM    959  R4  CHO   160      53.464 199.680  32.248  1.00  0.00            
ATOM    960  R5  CHO   160      54.114 197.630  32.248  1.00  0.00            
ATOM    961  C1  CHO   160      51.264 197.380  34.748  1.00  0.00           C
ATOM    962  C2  CHO   160      48.764 195.680  37.148  1.00  0.00           C
ATOM    963  ROH CHO   161      44.364 116.030  19.298  1.00  0.00            
ATOM    964  R1  CHO   161      46.314 117.130  20.998  1.00  0.00            
ATOM    965  R2  CHO   161      46.264 119.730  21.848  1.00  0.00            
ATOM    966  R3  CHO   161      46.414 118.630  24.348  1.00  0.00            
ATOM    967  R4  CHO   161      48.014 121.080  24.548  1.00  0.00            
ATOM    968  R5  CHO   161      48.664 119.080  25.048  1.00  0.00            
ATOM    969  C1  CHO   161      49.164 120.780  28.398  1.00  0.00           C
ATOM    970  C2  CHO   161      49.264 124.730  27.548  1.00  0.00           C
ATOM    971  ROH CHO   162      18.764 148.130  40.898  1.00  0.00            
ATOM    972  R1  CHO   162      18.314 146.780  38.448  1.00  0.00            
ATOM    973  R2  CHO   162      16.464 144.780  38.198  1.00  0.00            
ATOM    974  R3  CHO   162      15.514 146.330  36.198  1.00  0.00            
ATOM    975  R4  CHO   162      14.764 143.580  35.448  1.00  0.00            
ATOM    976  R5  CHO   162      15.864 144.980  34.198  1.00  0.00            
ATOM    977  C1  CHO   162      12.914 144.330  31.898  1.00  0.00           C
ATOM    978  C2  CHO   162       8.714 143.030  30.598  1.00  0.00           C
ATOM    979  ROH CHO   163     124.064 118.980  60.998  1.00  0.00            
ATOM    980  R1  CHO   163     123.164 118.330  58.398  1.00  0.00            
ATOM    981  R2  CHO   163     120.464 118.030  57.798  1.00  0.00            
ATOM    982  R3  CHO   163     121.014 119.880  55.848  1.00  0.00            
ATOM    983  R4  CHO   163     118.714 118.380  54.798  1.00  0.00            
ATOM    984  R5  CHO   163     120.614 118.730  53.798  1.00  0.00            
ATOM    985  C1  CHO   163     118.214 120.330  51.298  1.00  0.00           C
ATOM    986  C2  CHO   163     117.064 118.930  48.248  1.00  0.00           C
ATOM    987  ROH CHO   164     107.314  38.530  46.898  1.00  0.00            
ATOM    988  R1  CHO   164     108.464  41.030  46.348  1.00  0.00            
ATOM    989  R2  CHO   164     108.114  42.330  43.948  1.00  0.00            
ATOM    990  R3  CHO   164     107.314  44.380  45.548  1.00  0.00            
ATOM    991  R4  CHO   164     108.814  45.680  43.398  1.00  0.00            
ATOM    992  R5  CHO   164     109.114  45.930  45.548  1.00  0.00            
ATOM    993  C1  CHO   164     108.414  49.530  44.548  1.00  0.00           C
ATOM    994  C2  CHO   164     108.814  50.430  41.348  1.00  0.00           C
ATOM    995  ROH CHO   165      28.914  63.530  57.048  1.00  0.00            
ATOM    996  R1  CHO   165      30.514  63.480  54.698  1.00  0.00            
ATOM    997  R2  CHO   165      31.164  61.180  53.398  1.00  0.00            
ATOM    998  R3  CHO   165      30.114  62.430  51.248  1.00  0.00            
ATOM    999  R4  CHO   165      31.764  60.330  50.098  1.00  0.00            
ATOM   1000  R5  CHO   165      31.864  62.480  49.648  1.00  0.00            
ATOM   1001  C1  CHO   165      31.114  61.030  46.148  1.00  0.00           C
ATOM   1002  C2  CHO   165      31.114  60.030  42.798  1.00  0.00           C
ATOM   1003  ROH CHO   166      92.514 210.430  51.148  1.00  0.00            
ATOM   1004  R1  CHO   166      92.414 210.080  48.348  1.00  0.00            
ATOM   1005  R2  CHO   166      94.564 209.130  46.898  1.00  0.00            
ATOM   1006  R3  CHO   166      92.764 207.330  45.998  1.00  0.00            
ATOM   1007  R4  CHO   166      94.364 208.030  43.648  1.00  0.00            
ATOM   1008  R5  CHO   166      92.214 208.080  43.798  1.00  0.00            
ATOM   1009  C1  CHO   166      92.564 205.630  40.898  1.00  0.00           C
ATOM   1010  C2  CHO   166      92.914 204.030  37.698  1.00  0.00           C
ATOM   1011  ROH CHO   167       4.814  25.080  41.748  1.00  0.00            
ATOM   1012  R1  CHO   167       3.764  27.580  42.648  1.00  0.00            
ATOM   1013  R2  CHO   167       1.814  27.780  44.598  1.00  0.00            
ATOM   1014  R3  CHO   167       3.664  29.430  45.748  1.00  0.00            
ATOM   1015  R4  CHO   167       1.114  30.080  47.098  1.00  0.00            
ATOM   1016  R5  CHO   167       2.464  31.480  46.098  1.00  0.00            
ATOM   1017  C1  CHO   167       2.414  32.980  49.648  1.00  0.00           C
ATOM   1018  C2  CHO   167       2.514  34.130  53.398  1.00  0.00           C
ATOM   1019  ROH CHO   168     204.714 194.480  22.848  1.00  0.00            
ATOM   1020  R1  CHO   168     205.364 194.530  25.598  1.00  0.00            
ATOM   1021  R2  CHO   168     206.564 196.730  26.798  1.00  0.00            
ATOM   1022  R3  CHO   168     204.414 196.580  28.498  1.00  0.00            
ATOM   1023  R4  CHO   168     206.714 196.980  30.248  1.00  0.00            
ATOM   1024  R5  CHO   168     205.264 195.380  30.398  1.00  0.00            
ATOM   1025  C1  CHO   168     204.814 196.980  33.848  1.00  0.00           C
ATOM   1026  C2  CHO   168     202.214 199.180  36.398  1.00  0.00           C
ATOM   1027  ROH CHO   169       1.964  76.230  59.948  1.00  0.00            
ATOM   1028  R1  CHO   169       2.364  76.630  57.198  1.00  0.00            
ATOM   1029  R2  CHO   169       0.314  76.380  55.348  1.00  0.00            
ATOM   1030  R3  CHO   169       1.114  78.830  54.648  1.00  0.00            
ATOM   1031  R4  CHO   169       0.414  77.530  52.098  1.00  0.00            
ATOM   1032  R5  CHO   169       2.314  78.530  52.548  1.00  0.00            
ATOM   1033  C1  CHO   169       1.214  80.580  49.548  1.00  0.00           C
ATOM   1034  C2  CHO   169       2.814  82.880  47.348  1.00  0.00           C
ATOM   1035  ROH CHO   170      90.814 171.430  42.948  1.00  0.00            
ATOM   1036  R1  CHO   170      90.964 169.880  40.598  1.00  0.00            
ATOM   1037  R2  CHO   170      89.414 170.380  38.348  1.00  0.00            
ATOM   1038  R3  CHO   170      91.814 170.430  37.098  1.00  0.00            
ATOM   1039  R4  CHO   170      89.864 170.330  34.948  1.00  0.00            
ATOM   1040  R5  CHO   170      91.564 168.930  35.248  1.00  0.00            
ATOM   1041  C1  CHO   170      92.414 170.280  31.748  1.00  0.00           C
ATOM   1042  C2  CHO   170      92.014 166.730  31.198  1.00  0.00           C
ATOM   1043  ROH CHO   171      71.564  81.680  22.848  1.00  0.00            
ATOM   1044  R1  CHO   171      70.214  82.130  25.298  1.00  0.00            
ATOM   1045  R2  CHO   171      71.514  82.080  27.748  1.00  0.00            
ATOM   1046  R3  CHO   171      70.414  84.580  27.998  1.00  0.00            
ATOM   1047  R4  CHO   171      70.414  83.480  30.748  1.00  0.00            
ATOM   1048  R5  CHO   171      68.714  84.280  29.698  1.00  0.00            
ATOM   1049  C1  CHO   171      68.764  86.580  32.748  1.00  0.00           C
ATOM   1050  C2  CHO   171      66.164  85.980  35.848  1.00  0.00           C
ATOM   1051  ROH CHO   172     163.864  94.330  23.498  1.00  0.00            
ATOM   1052  R1  CHO   172     165.314  94.430  25.948  1.00  0.00            
ATOM   1053  R2  CHO   172     165.514  96.780  27.448  1.00  0.00            
ATOM   1054  R3  CHO   172     164.564  95.180  29.398  1.00  0.00            
ATOM   1055  R4  CHO   172     165.914  97.380  30.798  1.00  0.00            
ATOM   1056  R5  CHO   172     166.264  95.230  31.098  1.00  0.00            
ATOM   1057  C1  CHO   172     165.214  96.230  34.648  1.00  0.00           C
ATOM   1058  C2  CHO   172     162.964  97.730  36.298  1.00  0.00           C
ATOM   1059  ROH CHO   173     170.164  49.530  27.098  1.00  0.00            
ATOM   1060  R1  CHO   173     170.464  51.580  29.048  1.00  0.00            
ATOM   1061  R2  CHO   173     168.314  52.730  30.348  1.00  0.00            
ATOM   1062  R3  CHO   173     169.664  51.980  32.598  1.00  0.00            
ATOM   1063  R4  CHO   173     167.764  54.030  33.498  1.00  0.00            
ATOM   1064  R5  CHO   173     169.914  53.980  33.798  1.00  0.00            
ATOM   1065  C1  CHO   173     168.764  54.130  37.448  1.00  0.00           C
ATOM   1066  C2  CHO   173     171.364  54.380  40.048  1.00  0.00           C
ATOM   1067  ROH CHO   174     198.664 109.730  52.048  1.00  0.00            
ATOM   1068  R1  CHO   174     197.364 108.030  50.148  1.00  0.00            
ATOM   1069  R2  CHO   174     194.964 108.730  48.948  1.00  0.00            
ATOM   1070  R3  CHO   174     196.364 108.280  46.648  1.00  0.00            
ATOM   1071  R4  CHO   174     193.614 108.530  45.798  1.00  0.00            
ATOM   1072  R5  CHO   174     194.964 106.880  45.348  1.00  0.00            
ATOM   1073  C1  CHO   174     194.114 107.980  41.798  1.00  0.00           C
ATOM   1074  C2  CHO   174     192.914 106.380  38.648  1.00  0.00           C
ATOM   1075  ROH CHO   175      13.764  55.780  27.048  1.00  0.00            
ATOM   1076  R1  CHO   175      14.214  55.430  29.798  1.00  0.00            
ATOM   1077  R2  CHO   175      13.414  53.180  31.198  1.00  0.00            
ATOM   1078  R3  CHO   175      16.064  53.030  31.898  1.00  0.00            
ATOM   1079  R4  CHO   175      14.614  51.830  34.148  1.00  0.00            
ATOM   1080  R5  CHO   175      16.064  53.480  34.248  1.00  0.00            
ATOM   1081  C1  CHO   175      17.764  50.930  36.548  1.00  0.00           C
ATOM   1082  C2  CHO   175      22.064  49.780  38.048  1.00  0.00           C
ATOM   1083  ROH CHO   176     158.614  78.430  60.698  1.00  0.00            
ATOM   1084  R1  CHO   176     158.014  79.330  58.048  1.00  0.00            
ATOM   1085  R2  CHO   176     159.814  79.130  55.948  1.00  0.00            
ATOM   1086  R3  CHO   176     157.714  77.880  54.748  1.00  0.00            
ATOM   1087  R4  CHO   176     159.614  78.530  52.598  1.00  0.00            
ATOM   1088  R5  CHO   176     157.464  79.030  52.648  1.00  0.00            
ATOM   1089  C1  CHO   176     157.514  77.030  49.448  1.00  0.00           C
ATOM   1090  C2  CHO   176     157.264  78.280  45.648  1.00  0.00           C
ATOM   1091  ROH CHO   177      53.564  13.930  23.298  1.00  0.00            
ATOM   1092  R1  CHO   177      52.514  15.030  25.648  1.00  0.00            
ATOM   1093  R2  CHO   177      53.164  14.080  28.198  1.00  0.00            
ATOM   1094  R3  CHO   177      53.764  16.730  28.648  1.00  0.00            
ATOM   1095  R4  CHO   177      53.964  15.430  31.248  1.00  0.00            
ATOM   1096  R5  CHO   177      52.814  17.180  30.748  1.00  0.00            
ATOM   1097  C1  CHO   177      55.064  18.630  33.498  1.00  0.00           C
ATOM   1098  C2  CHO   177      57.214  21.080  35.348  1.00  0.00           C
ATOM   1099  ROH CHO   178      66.264  20.230  25.498  1.00  0.00            
ATOM   1100  R1  CHO   178      64.314  19.230  27.248  1.00  0.00            
ATOM   1101  R2  CHO   178      64.964  17.730  29.498  1.00  0.00            
ATOM   1102  R3  CHO   178      63.514  19.580  30.798  1.00  0.00            
ATOM   1103  R4  CHO   178      63.764  17.380  32.698  1.00  0.00            
ATOM   1104  R5  CHO   178      61.914  18.330  32.048  1.00  0.00            
ATOM   1105  C1  CHO   178      61.664  18.930  35.798  1.00  0.00           C
ATOM   1106  C2  CHO   178      60.914  22.030  37.898  1.00  0.00           C
ATOM   1107  ROH CHO   179     202.364 133.630  49.198  1.00  0.00            
ATOM   1108  R1  CHO   179     200.364 133.330  47.248  1.00  0.00            
ATOM   1109  R2  CHO   179     199.914 135.180  45.248  1.00  0.00            
ATOM   1110  R3  CHO   179     200.164 133.030  43.648  1.00  0.00            
ATOM   1111  R4  CHO   179     198.514 134.880  42.148  1.00  0.00            
ATOM   1112  R5  CHO   179     198.064 132.830  42.598  1.00  0.00            
ATOM   1113  C1  CHO   179     197.914 132.680  38.798  1.00  0.00           C
ATOM   1114  C2  CHO   179     196.714 135.230  37.048  1.00  0.00           C
ATOM   1115  ROH CHO   180     166.114  84.430  27.598  1.00  0.00            
ATOM   1116  R1  CHO   180     165.064  85.530  29.998  1.00  0.00            
ATOM   1117  R2  CHO   180     164.764  84.080  32.298  1.00  0.00            
ATOM   1118  R3  CHO   180     166.264  86.080  33.348  1.00  0.00            
ATOM   1119  R4  CHO   180     164.764  84.980  35.648  1.00  0.00            
ATOM   1120  R5  CHO   180     164.814  87.080  35.048  1.00  0.00            
ATOM   1121  C1  CHO   180     166.164  87.380  38.598  1.00  0.00           C
ATOM   1122  C2  CHO   180     165.514  90.030  41.698  1.00  0.00           C
ATOM   1123  ROH CHO   181     128.964  94.980  29.298  1.00  0.00            
ATOM   1124  R1  CHO   181     129.664  93.630  31.698  1.00  0.00            
ATOM   1125  R2  CHO   181     130.964  94.930  33.798  1.00  0.00            
ATOM   1126  R3  CHO   181     128.914  93.980  35.248  1.00  0.00            
ATOM   1127  R4  CHO   181     131.014  94.530  37.198  1.00  0.00            
ATOM   1128  R5  CHO   181     129.914  92.630  36.948  1.00  0.00            
ATOM   1129  C1  CHO   181     129.064  93.430  40.598  1.00  0.00           C
ATOM   1130  C2  CHO   181     126.564  94.080  44.248  1.00  0.00           C
ATOM   1131  ROH CHO   182     198.164 156.480  43.948  1.00  0.00            
ATOM   1132  R1  CHO   182     196.764 157.930  41.948  1.00  0.00            
ATOM   1133  R2  CHO   182     197.964 159.030  39.748  1.00  0.00            
ATOM   1134  R3  CHO   182     196.164 157.580  38.398  1.00  0.00            
ATOM   1135  R4  CHO   182     197.164 159.530  36.448  1.00  0.00            
ATOM   1136  R5  CHO   182     195.064 159.180  36.948  1.00  0.00            
ATOM   1137  C1  CHO   182     194.964 158.430  33.198  1.00  0.00           C
ATOM   1138  C2  CHO   182     193.314 156.630  30.998  1.00  0.00           C
ATOM   1139  ROH CHO   183      79.564  64.880  49.098  1.00  0.00            
ATOM   1140  R1  CHO   183      81.314  67.030  48.698  1.00  0.00            
ATOM   1141  R2  CHO   183      82.364  67.630  46.198  1.00  0.00            
ATOM   1142  R3  CHO   183      81.364  70.130  46.748  1.00  0.00            
ATOM   1143  R4  CHO   183      82.664  70.430  44.148  1.00  0.00            
ATOM   1144  R5  CHO   183      83.014  71.630  45.898  1.00  0.00            
ATOM   1145  C1  CHO   183      81.864  74.330  43.448  1.00  0.00           C
ATOM   1146  C2  CHO   183      84.514  76.280  41.798  1.00  0.00           C
ATOM   1147  ROH CHO   184     162.014  75.580  59.698  1.00  0.00            
ATOM   1148  R1  CHO   184     163.064  74.930  57.148  1.00  0.00            
ATOM   1149  R2  CHO   184     161.564  74.980  54.848  1.00  0.00            
ATOM   1150  R3  CHO   184     163.564  76.630  53.998  1.00  0.00            
ATOM   1151  R4  CHO   184     162.714  75.130  51.598  1.00  0.00            
ATOM   1152  R5  CHO   184     164.764  75.330  52.398  1.00  0.00            
ATOM   1153  C1  CHO   184     165.264  76.830  48.898  1.00  0.00           C
ATOM   1154  C2  CHO   184     165.214  76.930  45.198  1.00  0.00           C
ATOM   1155  ROH CHO   185     210.064  39.830  60.598  1.00  0.00            
ATOM   1156  R1  CHO   185     209.064  41.680  58.748  1.00  0.00            
ATOM   1157  R2  CHO   185     210.114  41.930  56.198  1.00  0.00            
ATOM   1158  R3  CHO   185     207.514  41.530  55.448  1.00  0.00            
ATOM   1159  R4  CHO   185     208.814  42.730  53.098  1.00  0.00            
ATOM   1160  R5  CHO   185     206.964  43.430  54.048  1.00  0.00            
ATOM   1161  C1  CHO   185     205.614  42.780  50.548  1.00  0.00           C
ATOM   1162  C2  CHO   185     204.464  42.230  46.498  1.00  0.00           C
ATOM   1163  ROH CHO   186      15.114  43.180  25.398  1.00  0.00            
ATOM   1164  R1  CHO   186      16.514  43.980  27.748  1.00  0.00            
ATOM   1165  R2  CHO   186      16.614  42.380  30.048  1.00  0.00            
ATOM   1166  R3  CHO   186      19.314  42.630  29.698  1.00  0.00            
ATOM   1167  R4  CHO   186      19.014  40.880  32.048  1.00  0.00            
ATOM   1168  R5  CHO   186      20.164  42.730  31.948  1.00  0.00            
ATOM   1169  C1  CHO   186      22.914  40.330  32.948  1.00  0.00           C
ATOM   1170  C2  CHO   186      24.814  40.930  35.748  1.00  0.00           C
ATOM   1171  ROH CHO   187     170.814  49.280  64.498  1.00  0.00            
ATOM   1172  R1  CHO   187     171.264  48.380  61.848  1.00  0.00            
ATOM   1173  R2  CHO   187     170.314  45.930  60.948  1.00  0.00            
ATOM   1174  R3  CHO   187     169.164  47.430  58.998  1.00  0.00            
ATOM   1175  R4  CHO   187     168.714  44.680  58.148  1.00  0.00            
ATOM   1176  R5  CHO   187     169.664  46.280  56.998  1.00  0.00            
ATOM   1177  C1  CHO   187     166.764  45.380  54.698  1.00  0.00           C
ATOM   1178  C2  CHO   187     162.114  45.880  53.248  1.00  0.00           C
ATOM   1179  ROH CHO   188     210.514  18.930  57.548  1.00  0.00            
ATOM   1180  R1  CHO   188     210.614  19.880  54.898  1.00  0.00            
ATOM   1181  R2  CHO   188     209.814  18.430  52.698  1.00  0.00            
ATOM   1182  R3  CHO   188     208.264  20.580  52.198  1.00  0.00            
ATOM   1183  R4  CHO   188     208.064  18.930  49.748  1.00  0.00            
ATOM   1184  R5  CHO   188     208.614  21.030  49.848  1.00  0.00            
ATOM   1185  C1  CHO   188     205.564  21.230  47.598  1.00  0.00           C
ATOM   1186  C2  CHO   188     202.314  21.830  46.298  1.00  0.00           C
ATOM   1187  ROH CHO   189      48.264  42.730  59.298  1.00  0.00            
ATOM   1188  R1  CHO   189      48.514  42.280  56.548  1.00  0.00            
ATOM   1189  R2  CHO   189      50.664  40.930  55.448  1.00  0.00            
ATOM   1190  R3  CHO   189      48.714  39.380  54.348  1.00  0.00            
ATOM   1191  R4  CHO   189      50.764  39.580  52.248  1.00  0.00            
ATOM   1192  R5  CHO   189      48.664  40.030  52.048  1.00  0.00            
ATOM   1193  C1  CHO   189      49.014  37.330  49.348  1.00  0.00           C
ATOM   1194  C2  CHO   189      48.464  34.080  47.948  1.00  0.00           C
ATOM   1195  ROH CHO   190      98.314  48.280  28.348  1.00  0.00            
ATOM   1196  R1  CHO   190      99.614  47.430  30.748  1.00  0.00            
ATOM   1197  R2  CHO   190     101.364  49.080  32.098  1.00  0.00            
ATOM   1198  R3  CHO   190      99.764  48.580  34.198  1.00  0.00            
ATOM   1199  R4  CHO   190     102.114  49.880  35.348  1.00  0.00            
ATOM   1200  R5  CHO   190     101.264  47.930  35.948  1.00  0.00            
ATOM   1201  C1  CHO   190     101.014  49.830  39.248  1.00  0.00           C
ATOM   1202  C2  CHO   190     101.464  50.880  41.998  1.00  0.00           C
ATOM   1203  ROH CHO   191      18.764 137.480  17.598  1.00  0.00            
ATOM   1204  R1  CHO   191      21.014 135.830  18.148  1.00  0.00            
ATOM   1205  R2  CHO   191      22.314 135.830  20.548  1.00  0.00            
ATOM   1206  R3  CHO   191      21.814 133.130  20.448  1.00  0.00            
ATOM   1207  R4  CHO   191      23.964 133.430  22.398  1.00  0.00            
ATOM   1208  R5  CHO   191      24.014 132.130  20.648  1.00  0.00            
ATOM   1209  C1  CHO   191      24.464 129.530  23.348  1.00  0.00           C
ATOM   1210  C2  CHO   191      26.514 126.730  24.398  1.00  0.00           C
ATOM   1211  ROH CHO   192     164.264 116.680  25.048  1.00  0.00            
ATOM   1212  R1  CHO   192     163.864 116.030  27.798  1.00  0.00            
ATOM   1213  R2  CHO   192     165.914 115.480  29.498  1.00  0.00            
ATOM   1214  R3  CHO   192     164.764 117.430  30.998  1.00  0.00            
ATOM   1215  R4  CHO   192     165.964 115.630  32.948  1.00  0.00            
ATOM   1216  R5  CHO   192     163.864 116.280  32.898  1.00  0.00            
ATOM   1217  C1  CHO   192     164.864 117.530  36.348  1.00  0.00           C
ATOM   1218  C2  CHO   192     164.864 118.830  38.898  1.00  0.00           C
ATOM   1219  ROH CHO   193     118.564  12.180  24.298  1.00  0.00            
ATOM   1220  R1  CHO   193     118.164  11.080  26.848  1.00  0.00            
ATOM   1221  R2  CHO   193     119.764  11.630  29.048  1.00  0.00            
ATOM   1222  R3  CHO   193     117.414  12.330  30.198  1.00  0.00            
ATOM   1223  R4  CHO   193     119.164  11.630  32.448  1.00  0.00            
ATOM   1224  R5  CHO   193     117.214  10.830  32.048  1.00  0.00            
ATOM   1225  C1  CHO   193     116.614  12.280  35.498  1.00  0.00           C
ATOM   1226  C2  CHO   193     116.664  14.230  37.998  1.00  0.00           C
ATOM   1227  ROH CHO   194      42.414  34.280  54.548  1.00  0.00            
ATOM   1228  R1  CHO   194      42.064  35.830  52.198  1.00  0.00            
ATOM   1229  R2  CHO   194      44.014  36.030  50.248  1.00  0.00            
ATOM   1230  R3  CHO   194      41.964  35.230  48.598  1.00  0.00            
ATOM   1231  R4  CHO   194      44.114  36.030  46.798  1.00  0.00            
ATOM   1232  R5  CHO   194      42.064  36.780  46.798  1.00  0.00            
ATOM   1233  C1  CHO   194      42.264  35.380  43.248  1.00  0.00           C
ATOM   1234  C2  CHO   194      39.864  34.080  40.998  1.00  0.00           C
ATOM   1235  ROH CHO   195     192.114  95.430  56.798  1.00  0.00            
ATOM   1236  R1  CHO   195     193.314  95.780  54.248  1.00  0.00            
ATOM   1237  R2  CHO   195     194.064  93.630  52.698  1.00  0.00            
ATOM   1238  R3  CHO   195     192.514  94.830  50.798  1.00  0.00            
ATOM   1239  R4  CHO   195     194.664  93.580  49.298  1.00  0.00            
ATOM   1240  R5  CHO   195     194.114  95.680  49.198  1.00  0.00            
ATOM   1241  C1  CHO   195     193.614  94.780  45.548  1.00  0.00           C
ATOM   1242  C2  CHO   195     193.614  94.530  41.998  1.00  0.00           C
ATOM   1243  ROH CHO   196       9.664 199.280  50.998  1.00  0.00            
ATOM   1244  R1  CHO   196       9.964 197.630  48.748  1.00  0.00            
ATOM   1245  R2  CHO   196       7.864 196.280  47.548  1.00  0.00            
ATOM   1246  R3  CHO   196       8.764 197.530  45.298  1.00  0.00            
ATOM   1247  R4  CHO   196       8.014 194.880  44.398  1.00  0.00            
ATOM   1248  R5  CHO   196       9.914 195.880  44.098  1.00  0.00            
ATOM   1249  C1  CHO   196       8.914 195.230  40.448  1.00  0.00           C
ATOM   1250  C2  CHO   196       9.114 196.880  36.898  1.00  0.00           C
ATOM   1251  ROH CHO   197     185.914   2.230  57.748  1.00  0.00            
ATOM   1252  R1  CHO   197     187.264   1.680  55.348  1.00  0.00            
ATOM   1253  R2  CHO   197     186.514  -0.420  53.698  1.00  0.00            
ATOM   1254  R3  CHO   197     186.414   1.530  51.798  1.00  0.00            
ATOM   1255  R4  CHO   197     186.264  -0.920  50.298  1.00  0.00            
ATOM   1256  R5  CHO   197     187.664   0.680  49.998  1.00  0.00            
ATOM   1257  C1  CHO   197     186.014   0.580  46.548  1.00  0.00           C
ATOM   1258  C2  CHO   197     188.364   0.830  44.648  1.00  0.00           C
ATOM   1259  ROH CHO   198      95.814 193.680  46.148  1.00  0.00            
ATOM   1260  R1  CHO   198      96.264 193.380  43.398  1.00  0.00            
ATOM   1261  R2  CHO   198      95.464 195.330  41.548  1.00  0.00            
ATOM   1262  R3  CHO   198      98.064 195.230  40.798  1.00  0.00            
ATOM   1263  R4  CHO   198      96.614 195.930  38.348  1.00  0.00            
ATOM   1264  R5  CHO   198      98.014 194.280  38.598  1.00  0.00            
ATOM   1265  C1  CHO   198      99.714 196.180  35.798  1.00  0.00           C
ATOM   1266  C2  CHO   198      98.564 195.080  31.748  1.00  0.00           C
ATOM   1267  ROH CHO   199      15.864 123.080  42.098  1.00  0.00            
ATOM   1268  R1  CHO   199      16.614 121.480  39.898  1.00  0.00            
ATOM   1269  R2  CHO   199      15.664 118.880  39.598  1.00  0.00            
ATOM   1270  R3  CHO   199      14.914 119.830  37.148  1.00  0.00            
ATOM   1271  R4  CHO   199      14.514 116.930  36.998  1.00  0.00            
ATOM   1272  R5  CHO   199      15.664 118.130  35.598  1.00  0.00            
ATOM   1273  C1  CHO   199      13.114 116.630  33.198  1.00  0.00           C
ATOM   1274  C2  CHO   199      12.414 113.030  33.848  1.00  0.00           C
ATOM   1275  ROH CHO   200      16.514 112.630  46.648  1.00  0.00            
ATOM   1276  R1  CHO   200      18.214 111.380  44.748  1.00  0.00            
ATOM   1277  R2  CHO   200      18.264 108.630  44.398  1.00  0.00            
ATOM   1278  R3  CHO   200      17.814 109.280  41.798  1.00  0.00            
ATOM   1279  R4  CHO   200      18.714 106.480  41.698  1.00  0.00            
ATOM   1280  R5  CHO   200      19.564 108.130  40.598  1.00  0.00            
ATOM   1281  C1  CHO   200      18.514 105.880  37.698  1.00  0.00           C
ATOM   1282  C2  CHO   200      18.064 103.180  34.798  1.00  0.00           C
ATOM   1283  ROH CHO   201     120.164  77.630  31.248  1.00  0.00            
ATOM   1284  R1  CHO   201     119.814  79.980  32.798  1.00  0.00            
ATOM   1285  R2  CHO   201     117.514  80.480  34.198  1.00  0.00            
ATOM   1286  R3  CHO   201     119.214  80.730  36.298  1.00  0.00            
ATOM   1287  R4  CHO   201     116.664  81.780  37.298  1.00  0.00            
ATOM   1288  R5  CHO   201     118.614  82.780  37.348  1.00  0.00            
ATOM   1289  C1  CHO   201     117.814  82.730  41.048  1.00  0.00           C
ATOM   1290  C2  CHO   201     117.314  83.980  43.898  1.00  0.00           C
ATOM   1291  ROH CHO   202     216.364  78.780  21.998  1.00  0.00            
ATOM   1292  R1  CHO   202     217.064  80.730  23.948  1.00  0.00            
ATOM   1293  R2  CHO   202     215.764  80.880  26.398  1.00  0.00            
ATOM   1294  R3  CHO   202     218.314  80.730  27.348  1.00  0.00            
ATOM   1295  R4  CHO   202     216.714  81.680  29.648  1.00  0.00            
ATOM   1296  R5  CHO   202     218.514  82.580  28.848  1.00  0.00            
ATOM   1297  C1  CHO   202     219.614  81.980  32.448  1.00  0.00           C
ATOM   1298  C2  CHO   202     219.164  83.630  35.198  1.00  0.00           C
ATOM   1299  ROH CHO   203     199.214 207.730  20.848  1.00  0.00            
ATOM   1300  R1  CHO   203     198.264 209.230  23.048  1.00  0.00            
ATOM   1301  R2  CHO   203     195.564 209.730  23.448  1.00  0.00            
ATOM   1302  R3  CHO   203     196.014 208.630  25.848  1.00  0.00            
ATOM   1303  R4  CHO   203     193.514 210.130  26.198  1.00  0.00            
ATOM   1304  R5  CHO   203     195.264 210.330  27.398  1.00  0.00            
ATOM   1305  C1  CHO   203     192.714 209.330  30.048  1.00  0.00           C
ATOM   1306  C2  CHO   203     189.264 206.780  32.198  1.00  0.00           C
ATOM   1307  ROH CHO   204      31.614  82.130  54.648  1.00  0.00            
ATOM   1308  R1  CHO   204      31.914  82.930  51.948  1.00  0.00            
ATOM   1309  R2  CHO   204      34.064  82.130  50.398  1.00  0.00            
ATOM   1310  R3  CHO   204      32.064  81.330  48.698  1.00  0.00            
ATOM   1311  R4  CHO   204      34.414  81.630  46.998  1.00  0.00            
ATOM   1312  R5  CHO   204      32.464  82.530  46.648  1.00  0.00            
ATOM   1313  C1  CHO   204      32.764  80.530  43.448  1.00  0.00           C
ATOM   1314  C2  CHO   204      34.464  79.130  39.398  1.00  0.00           C
ATOM   1315  ROH CHO   205     175.614 137.930  18.548  1.00  0.00            
ATOM   1316  R1  CHO   205     177.814 138.080  20.298  1.00  0.00            
ATOM   1317  R2  CHO   205     178.964 140.480  21.098  1.00  0.00            
ATOM   1318  R3  CHO   205     178.414 139.530  23.598  1.00  0.00            
ATOM   1319  R4  CHO   205     180.814 141.180  23.898  1.00  0.00            
ATOM   1320  R5  CHO   205     180.614 139.130  24.548  1.00  0.00            
ATOM   1321  C1  CHO   205     181.464 140.730  27.848  1.00  0.00           C
ATOM   1322  C2  CHO   205     184.414 140.530  29.298  1.00  0.00           C
ATOM   1323  ROH CHO   206     179.464 122.130  17.498  1.00  0.00            
ATOM   1324  R1  CHO   206     179.564 123.280  20.048  1.00  0.00            
ATOM   1325  R2  CHO   206     181.164 122.330  22.048  1.00  0.00            
ATOM   1326  R3  CHO   206     182.064 124.880  22.148  1.00  0.00            
ATOM   1327  R4  CHO   206     182.514 123.830  24.898  1.00  0.00            
ATOM   1328  R5  CHO   206     181.414 125.680  24.348  1.00  0.00            
ATOM   1329  C1  CHO   206     184.114 127.130  26.598  1.00  0.00           C
ATOM   1330  C2  CHO   206     185.664 129.230  30.148  1.00  0.00           C
ATOM   1331  ROH CHO   207      96.014  23.730  60.148  1.00  0.00            
ATOM   1332  R1  CHO   207      97.364  23.730  57.648  1.00  0.00            
ATOM   1333  R2  CHO   207      96.614  22.130  55.548  1.00  0.00            
ATOM   1334  R3  CHO   207      96.514  24.480  54.198  1.00  0.00            
ATOM   1335  R4  CHO   207      96.914  22.480  52.098  1.00  0.00            
ATOM   1336  R5  CHO   207      98.114  24.280  52.448  1.00  0.00            
ATOM   1337  C1  CHO   207      96.964  24.930  48.848  1.00  0.00           C
ATOM   1338  C2  CHO   207      98.064  25.630  45.398  1.00  0.00           C
ATOM   1339  ROH CHO   208      54.064  98.330  16.448  1.00  0.00            
ATOM   1340  R1  CHO   208      53.164  99.930  18.598  1.00  0.00            
ATOM   1341  R2  CHO   208      51.414  98.980  20.498  1.00  0.00            
ATOM   1342  R3  CHO   208      53.364  99.780  22.248  1.00  0.00            
ATOM   1343  R4  CHO   208      51.114  98.980  23.948  1.00  0.00            
ATOM   1344  R5  CHO   208      52.164 100.930  23.998  1.00  0.00            
ATOM   1345  C1  CHO   208      52.814  99.780  27.548  1.00  0.00           C
ATOM   1346  C2  CHO   208      53.764 101.980  29.548  1.00  0.00           C
ATOM   1347  ROH CHO   209       2.164  49.080  30.598  1.00  0.00            
ATOM   1348  R1  CHO   209       3.214  48.030  33.048  1.00  0.00            
ATOM   1349  R2  CHO   209       5.864  47.480  33.348  1.00  0.00            
ATOM   1350  R3  CHO   209       5.664  49.130  35.498  1.00  0.00            
ATOM   1351  R4  CHO   209       8.014  47.430  36.048  1.00  0.00            
ATOM   1352  R5  CHO   209       6.264  47.730  37.348  1.00  0.00            
ATOM   1353  C1  CHO   209       9.064  48.980  39.648  1.00  0.00           C
ATOM   1354  C2  CHO   209      10.464  47.730  43.348  1.00  0.00           C
ATOM   1355  ROH CHO   210     181.364 171.280  34.298  1.00  0.00            
ATOM   1356  R1  CHO   210     182.714 170.530  31.948  1.00  0.00            
ATOM   1357  R2  CHO   210     184.564 168.430  31.848  1.00  0.00            
ATOM   1358  R3  CHO   210     182.914 167.530  29.898  1.00  0.00            
ATOM   1359  R4  CHO   210     185.214 165.680  29.898  1.00  0.00            
ATOM   1360  R5  CHO   210     184.464 166.780  28.148  1.00  0.00            
ATOM   1361  C1  CHO   210     184.114 163.230  26.848  1.00  0.00           C
ATOM   1362  C2  CHO   210     183.864 159.430  27.848  1.00  0.00           C
ATOM   1363  ROH CHO   211      42.314 101.830  16.398  1.00  0.00            
ATOM   1364  R1  CHO   211      41.364 103.630  18.398  1.00  0.00            
ATOM   1365  R2  CHO   211      42.414 103.680  20.898  1.00  0.00            
ATOM   1366  R3  CHO   211      42.714 106.330  20.348  1.00  0.00            
ATOM   1367  R4  CHO   211      43.214 106.130  23.248  1.00  0.00            
ATOM   1368  R5  CHO   211      41.764 107.430  22.248  1.00  0.00            
ATOM   1369  C1  CHO   211      43.964 109.980  24.098  1.00  0.00           C
ATOM   1370  C2  CHO   211      46.614 113.330  24.748  1.00  0.00           C
ATOM   1371  ROH CHO   212     132.164  63.630  32.748  1.00  0.00            
ATOM   1372  R1  CHO   212     133.064  64.680  35.198  1.00  0.00            
ATOM   1373  R2  CHO   212     131.314  65.330  37.248  1.00  0.00            
ATOM   1374  R3  CHO   212     132.864  63.680  38.698  1.00  0.00            
ATOM   1375  R4  CHO   212     131.414  65.280  40.698  1.00  0.00            
ATOM   1376  R5  CHO   212     133.564  64.980  40.548  1.00  0.00            
ATOM   1377  C1  CHO   212     132.914  63.680  44.098  1.00  0.00           C
ATOM   1378  C2  CHO   212     134.764  64.830  45.948  1.00  0.00           C
ATOM   1379  ROH CHO   213     177.014 151.130  20.248  1.00  0.00            
ATOM   1380  R1  CHO   213     177.364 151.880  22.948  1.00  0.00            
ATOM   1381  R2  CHO   213     176.664 150.180  25.048  1.00  0.00            
ATOM   1382  R3  CHO   213     179.214 150.680  25.798  1.00  0.00            
ATOM   1383  R4  CHO   213     177.864 149.930  28.298  1.00  0.00            
ATOM   1384  R5  CHO   213     179.014 151.730  27.948  1.00  0.00            
ATOM   1385  C1  CHO   213     180.964 150.230  30.898  1.00  0.00           C
ATOM   1386  C2  CHO   213     183.414 147.930  33.348  1.00  0.00           C
ATOM   1387  ROH CHO   214      99.614 130.230  15.698  1.00  0.00            
ATOM   1388  R1  CHO   214      99.964 132.030  17.848  1.00  0.00            
ATOM   1389  R2  CHO   214      97.814 133.380  18.998  1.00  0.00            
ATOM   1390  R3  CHO   214      98.764 132.280  21.298  1.00  0.00            
ATOM   1391  R4  CHO   214      96.714 134.230  22.148  1.00  0.00            
ATOM   1392  R5  CHO   214      98.764 134.130  22.848  1.00  0.00            
ATOM   1393  C1  CHO   214      96.964 133.680  26.148  1.00  0.00           C
ATOM   1394  C2  CHO   214      93.614 136.180  25.948  1.00  0.00           C
ATOM   1395  ROH CHO   215     114.414 211.530  23.198  1.00  0.00            
ATOM   1396  R1  CHO   215     113.464 213.480  24.998  1.00  0.00            
ATOM   1397  R2  CHO   215     112.564 212.830  27.548  1.00  0.00            
ATOM   1398  R3  CHO   215     114.364 214.730  28.298  1.00  0.00            
ATOM   1399  R4  CHO   215     112.664 214.380  30.648  1.00  0.00            
ATOM   1400  R5  CHO   215     113.114 216.280  29.648  1.00  0.00            
ATOM   1401  C1  CHO   215     114.414 217.080  33.148  1.00  0.00           C
ATOM   1402  C2  CHO   215     114.214 218.380  36.948  1.00  0.00           C
ATOM   1403  ROH CHO   216      14.414  85.780  53.248  1.00  0.00            
ATOM   1404  R1  CHO   216      14.564  87.180  50.798  1.00  0.00            
ATOM   1405  R2  CHO   216      15.314  85.980  48.398  1.00  0.00            
ATOM   1406  R3  CHO   216      12.964  87.030  47.498  1.00  0.00            
ATOM   1407  R4  CHO   216      13.964  85.330  45.298  1.00  0.00            
ATOM   1408  R5  CHO   216      13.364  87.430  45.198  1.00  0.00            
ATOM   1409  C1  CHO   216      10.914  85.930  42.648  1.00  0.00           C
ATOM   1410  C2  CHO   216       8.214  84.380  41.348  1.00  0.00           C
ATOM   1411  ROH CHO   217      61.514 141.230  35.948  1.00  0.00            
ATOM   1412  R1  CHO   217      60.614 141.080  33.248  1.00  0.00            
ATOM   1413  R2  CHO   217      62.264 141.530  31.098  1.00  0.00            
ATOM   1414  R3  CHO   217      61.314 139.080  30.298  1.00  0.00            
ATOM   1415  R4  CHO   217      62.314 140.380  27.848  1.00  0.00            
ATOM   1416  R5  CHO   217      60.314 139.480  28.198  1.00  0.00            
ATOM   1417  C1  CHO   217      61.464 137.380  25.198  1.00  0.00           C
ATOM   1418  C2  CHO   217      59.914 137.780  21.298  1.00  0.00           C
ATOM   1419  ROH CHO   218      39.664 189.980  20.648  1.00  0.00            
ATOM   1420  R1  CHO   218      38.364 189.230  23.048  1.00  0.00            
ATOM   1421  R2  CHO   218      39.414 187.430  24.848  1.00  0.00            
ATOM   1422  R3  CHO   218      39.014 189.480  26.598  1.00  0.00            
ATOM   1423  R4  CHO   218      38.914 187.080  28.248  1.00  0.00            
ATOM   1424  R5  CHO   218      37.414 188.630  28.148  1.00  0.00            
ATOM   1425  C1  CHO   218      38.264 188.780  31.898  1.00  0.00           C
ATOM   1426  C2  CHO   218      34.614 187.030  32.598  1.00  0.00           C
ATOM   1427  ROH CHO   219     188.514  77.230  27.598  1.00  0.00            
ATOM   1428  R1  CHO   219     188.364  78.580  30.048  1.00  0.00            
ATOM   1429  R2  CHO   219     186.464  77.980  31.998  1.00  0.00            
ATOM   1430  R3  CHO   219     188.664  77.680  33.598  1.00  0.00            
ATOM   1431  R4  CHO   219     186.464  78.330  35.398  1.00  0.00            
ATOM   1432  R5  CHO   219     188.364  79.380  35.298  1.00  0.00            
ATOM   1433  C1  CHO   219     188.514  78.230  38.898  1.00  0.00           C
ATOM   1434  C2  CHO   219     185.614  79.780  41.248  1.00  0.00           C
ATOM   1435  ROH CHO   220      84.814 211.430  21.248  1.00  0.00            
ATOM   1436  R1  CHO   220      86.464 209.630  22.698  1.00  0.00            
ATOM   1437  R2  CHO   220      85.964 208.980  25.348  1.00  0.00            
ATOM   1438  R3  CHO   220      86.014 206.430  24.398  1.00  0.00            
ATOM   1439  R4  CHO   220      87.214 206.230  27.048  1.00  0.00            
ATOM   1440  R5  CHO   220      88.114 205.530  25.198  1.00  0.00            
ATOM   1441  C1  CHO   220      88.014 202.280  27.148  1.00  0.00           C
ATOM   1442  C2  CHO   220      87.064 202.480  30.698  1.00  0.00           C
ATOM   1443  ROH CHO   221     128.914 112.630  28.248  1.00  0.00            
ATOM   1444  R1  CHO   221     130.914 112.630  30.298  1.00  0.00            
ATOM   1445  R2  CHO   221     131.114 114.680  32.148  1.00  0.00            
ATOM   1446  R3  CHO   221     130.964 112.630  33.898  1.00  0.00            
ATOM   1447  R4  CHO   221     131.564 114.980  35.548  1.00  0.00            
ATOM   1448  R5  CHO   221     132.664 113.080  35.498  1.00  0.00            
ATOM   1449  C1  CHO   221     131.714 113.230  39.198  1.00  0.00           C
ATOM   1450  C2  CHO   221     131.364 116.330  41.548  1.00  0.00           C
ATOM   1451  ROH CHO   222      58.314 137.630  41.598  1.00  0.00            
ATOM   1452  R1  CHO   222      59.964 137.780  39.348  1.00  0.00            
ATOM   1453  R2  CHO   222      61.014 135.580  38.098  1.00  0.00            
ATOM   1454  R3  CHO   222      59.864 136.680  35.898  1.00  0.00            
ATOM   1455  R4  CHO   222      61.564 134.480  34.848  1.00  0.00            
ATOM   1456  R5  CHO   222      61.614 136.580  34.198  1.00  0.00            
ATOM   1457  C1  CHO   222      60.814 134.880  30.898  1.00  0.00           C
ATOM   1458  C2  CHO   222      60.114 133.280  27.098  1.00  0.00           C
ATOM   1459  ROH CHO   223      22.064  79.830  54.998  1.00  0.00            
ATOM   1460  R1  CHO   223      21.714  81.080  52.498  1.00  0.00            
ATOM   1461  R2  CHO   223      23.414  80.630  50.348  1.00  0.00            
ATOM   1462  R3  CHO   223      21.114  79.980  49.048  1.00  0.00            
ATOM   1463  R4  CHO   223      23.014  80.580  46.898  1.00  0.00            
ATOM   1464  R5  CHO   223      21.064  81.480  47.198  1.00  0.00            
ATOM   1465  C1  CHO   223      20.614  79.980  43.698  1.00  0.00           C
ATOM   1466  C2  CHO   223      19.464  78.830  40.448  1.00  0.00           C
ATOM   1467  ROH CHO   224      11.414 205.330  42.798  1.00  0.00            
ATOM   1468  R1  CHO   224      11.714 204.330  40.148  1.00  0.00            
ATOM   1469  R2  CHO   224      14.164 203.530  39.148  1.00  0.00            
ATOM   1470  R3  CHO   224      12.814 201.230  38.598  1.00  0.00            
ATOM   1471  R4  CHO   224      15.214 201.080  36.898  1.00  0.00            
ATOM   1472  R5  CHO   224      13.114 200.830  36.298  1.00  0.00            
ATOM   1473  C1  CHO   224      14.514 197.480  35.148  1.00  0.00           C
ATOM   1474  C2  CHO   224      17.664 196.630  35.348  1.00  0.00           C
ATOM   1475  ROH CHO   225      68.864  77.330  21.398  1.00  0.00            
ATOM   1476  R1  CHO   225      67.764  79.380  22.998  1.00  0.00            
ATOM   1477  R2  CHO   225      65.214  79.230  24.048  1.00  0.00            
ATOM   1478  R3  CHO   225      66.514  79.730  26.398  1.00  0.00            
ATOM   1479  R4  CHO   225      63.764  80.680  26.848  1.00  0.00            
ATOM   1480  R5  CHO   225      65.614  81.830  27.148  1.00  0.00            
ATOM   1481  C1  CHO   225      64.164  81.930  30.648  1.00  0.00           C
ATOM   1482  C2  CHO   225      61.964  83.880  33.298  1.00  0.00           C
ATOM   1483  ROH CHO   226      98.264 209.680  35.248  1.00  0.00            
ATOM   1484  R1  CHO   226      95.914 208.380  36.148  1.00  0.00            
ATOM   1485  R2  CHO   226      94.714 208.930  38.598  1.00  0.00            
ATOM   1486  R3  CHO   226      92.514 209.330  37.048  1.00  0.00            
ATOM   1487  R4  CHO   226      91.814 210.380  39.698  1.00  0.00            
ATOM   1488  R5  CHO   226      90.714 208.880  38.548  1.00  0.00            
ATOM   1489  C1  CHO   226      88.014 211.580  38.898  1.00  0.00           C
ATOM   1490  C2  CHO   226      85.464 213.130  37.048  1.00  0.00           C
ATOM   1491  ROH CHO   227     117.464  63.130  28.398  1.00  0.00            
ATOM   1492  R1  CHO   227     117.814  64.580  30.798  1.00  0.00            
ATOM   1493  R2  CHO   227     115.714  65.830  32.048  1.00  0.00            
ATOM   1494  R3  CHO   227     116.564  64.380  34.198  1.00  0.00            
ATOM   1495  R4  CHO   227     115.764  66.980  35.298  1.00  0.00            
ATOM   1496  R5  CHO   227     117.664  65.980  35.598  1.00  0.00            
ATOM   1497  C1  CHO   227     116.564  66.280  39.248  1.00  0.00           C
ATOM   1498  C2  CHO   227     114.164  68.330  40.898  1.00  0.00           C
ATOM   1499  ROH CHO   228      50.114  22.130  53.698  1.00  0.00            
ATOM   1500  R1  CHO   228      51.214  21.930  51.148  1.00  0.00            
ATOM   1501  R2  CHO   228      49.764  21.130  48.948  1.00  0.00            
ATOM   1502  R3  CHO   228      50.714  23.480  47.898  1.00  0.00            
ATOM   1503  R4  CHO   228      49.464  22.080  45.598  1.00  0.00            
ATOM   1504  R5  CHO   228      51.514  22.830  45.698  1.00  0.00            
ATOM   1505  C1  CHO   228      50.214  24.780  42.698  1.00  0.00           C
ATOM   1506  C2  CHO   228      51.814  24.180  38.698  1.00  0.00           C
ATOM   1507  ROH CHO   229     108.914  83.780  29.198  1.00  0.00            
ATOM   1508  R1  CHO   229     109.014  84.580  31.948  1.00  0.00            
ATOM   1509  R2  CHO   229     107.514  86.680  32.948  1.00  0.00            
ATOM   1510  R3  CHO   229     106.714  84.780  34.748  1.00  0.00            
ATOM   1511  R4  CHO   229     106.314  87.380  36.098  1.00  0.00            
ATOM   1512  R5  CHO   229     107.464  85.630  36.848  1.00  0.00            
ATOM   1513  C1  CHO   229     104.864  86.030  39.648  1.00  0.00           C
ATOM   1514  C2  CHO   229     103.314  88.780  41.548  1.00  0.00           C
ATOM   1515  ROH CHO   230      48.214 148.030  33.848  1.00  0.00            
ATOM   1516  R1  CHO   230      47.964 149.030  31.248  1.00  0.00            
ATOM   1517  R2  CHO   230      50.114 149.430  29.548  1.00  0.00            
ATOM   1518  R3  CHO   230      48.664 147.880  27.848  1.00  0.00            
ATOM   1519  R4  CHO   230      51.064 148.580  26.348  1.00  0.00            
ATOM   1520  R5  CHO   230      49.014 148.880  25.698  1.00  0.00            
ATOM   1521  C1  CHO   230      50.314 146.630  22.898  1.00  0.00           C
ATOM   1522  C2  CHO   230      48.214 147.730  18.898  1.00  0.00           C
ATOM   1523  ROH CHO   231      13.514 130.230  23.148  1.00  0.00            
ATOM   1524  R1  CHO   231      14.364 128.480  25.198  1.00  0.00            
ATOM   1525  R2  CHO   231      14.264 125.730  24.898  1.00  0.00            
ATOM   1526  R3  CHO   231      16.914 125.880  25.598  1.00  0.00            
ATOM   1527  R4  CHO   231      16.164 123.080  26.098  1.00  0.00            
ATOM   1528  R5  CHO   231      17.114 124.430  27.498  1.00  0.00            
ATOM   1529  C1  CHO   231      19.764 121.680  27.398  1.00  0.00           C
ATOM   1530  C2  CHO   231      22.964 120.330  27.998  1.00  0.00           C
ATOM   1531  ROH CHO   232     194.264 226.830  26.598  1.00  0.00            
ATOM   1532  R1  CHO   232     194.214 224.630  28.448  1.00  0.00            
ATOM   1533  R2  CHO   232     195.764 224.630  30.748  1.00  0.00            
ATOM   1534  R3  CHO   232     193.364 224.130  31.948  1.00  0.00            
ATOM   1535  R4  CHO   232     195.364 223.680  34.048  1.00  0.00            
ATOM   1536  R5  CHO   232     193.814 222.280  33.398  1.00  0.00            
ATOM   1537  C1  CHO   232     192.864 222.680  37.098  1.00  0.00           C
ATOM   1538  C2  CHO   232     193.414 219.430  38.148  1.00  0.00           C
ATOM   1539  ROH CHO   233      59.964  62.580  59.198  1.00  0.00            
ATOM   1540  R1  CHO   233      61.364  62.580  56.748  1.00  0.00            
ATOM   1541  R2  CHO   233      60.864  60.780  54.698  1.00  0.00            
ATOM   1542  R3  CHO   233      60.614  63.030  53.198  1.00  0.00            
ATOM   1543  R4  CHO   233      60.364  60.830  51.298  1.00  0.00            
ATOM   1544  R5  CHO   233      61.764  62.530  51.198  1.00  0.00            
ATOM   1545  C1  CHO   233      59.914  62.980  47.898  1.00  0.00           C
ATOM   1546  C2  CHO   233      61.714  63.380  44.448  1.00  0.00           C
ATOM   1547  ROH CHO   234      60.064 108.280  14.698  1.00  0.00            
ATOM   1548  R1  CHO   234      60.064 108.780  17.498  1.00  0.00            
ATOM   1549  R2  CHO   234      61.814 110.580  18.698  1.00  0.00            
ATOM   1550  R3  CHO   234      59.514 111.630  19.698  1.00  0.00            
ATOM   1551  R4  CHO   234      61.614 112.730  21.348  1.00  0.00            
ATOM   1552  R5  CHO   234      59.864 111.680  22.048  1.00  0.00            
ATOM   1553  C1  CHO   234      59.314 114.930  23.898  1.00  0.00           C
ATOM   1554  C2  CHO   234      55.814 117.580  25.198  1.00  0.00           C
ATOM   1555  ROH CHO   235     144.264 216.580  50.698  1.00  0.00            
ATOM   1556  R1  CHO   235     145.264 218.130  48.598  1.00  0.00            
ATOM   1557  R2  CHO   235     145.964 217.080  46.148  1.00  0.00            
ATOM   1558  R3  CHO   235     144.264 219.030  45.198  1.00  0.00            
ATOM   1559  R4  CHO   235     145.464 217.830  42.798  1.00  0.00            
ATOM   1560  R5  CHO   235     145.414 219.980  43.348  1.00  0.00            
ATOM   1561  C1  CHO   235     143.614 220.080  39.998  1.00  0.00           C
ATOM   1562  C2  CHO   235     141.814 220.730  36.948  1.00  0.00           C
ATOM   1563  ROH CHO   236     156.014 212.980  51.398  1.00  0.00            
ATOM   1564  R1  CHO   236     155.614 212.730  48.598  1.00  0.00            
ATOM   1565  R2  CHO   236     154.414 214.680  47.098  1.00  0.00            
ATOM   1566  R3  CHO   236     156.664 214.530  45.648  1.00  0.00            
ATOM   1567  R4  CHO   236     154.864 216.080  43.948  1.00  0.00            
ATOM   1568  R5  CHO   236     155.964 214.330  43.348  1.00  0.00            
ATOM   1569  C1  CHO   236     157.264 216.780  40.798  1.00  0.00           C
ATOM   1570  C2  CHO   236     155.464 219.480  38.548  1.00  0.00           C
ATOM   1571  ROH CHO   237      61.414 215.330  25.648  1.00  0.00            
ATOM   1572  R1  CHO   237      60.464 216.680  27.948  1.00  0.00            
ATOM   1573  R2  CHO   237      59.914 219.380  27.948  1.00  0.00            
ATOM   1574  R3  CHO   237      57.464 218.580  28.848  1.00  0.00            
ATOM   1575  R4  CHO   237      57.614 221.430  29.548  1.00  0.00            
ATOM   1576  R5  CHO   237      57.164 219.730  30.898  1.00  0.00            
ATOM   1577  C1  CHO   237      53.964 221.780  31.348  1.00  0.00           C
ATOM   1578  C2  CHO   237      54.314 225.780  30.098  1.00  0.00           C
ATOM   1579  ROH CHO   238     215.614 199.530  28.898  1.00  0.00            
ATOM   1580  R1  CHO   238     215.614 200.030  31.698  1.00  0.00            
ATOM   1581  R2  CHO   238     217.564 201.580  32.898  1.00  0.00            
ATOM   1582  R3  CHO   238     215.414 202.980  33.798  1.00  0.00            
ATOM   1583  R4  CHO   238     217.664 203.980  35.398  1.00  0.00            
ATOM   1584  R5  CHO   238     215.814 203.180  36.148  1.00  0.00            
ATOM   1585  C1  CHO   238     215.714 206.680  37.698  1.00  0.00           C
ATOM   1586  C2  CHO   238     212.564 206.280  39.698  1.00  0.00           C
ATOM   1587  ROH CHO   239       9.464  42.830  59.948  1.00  0.00            
ATOM   1588  R1  CHO   239       8.164  41.730  57.648  1.00  0.00            
ATOM   1589  R2  CHO   239       6.214  43.080  56.248  1.00  0.00            
ATOM   1590  R3  CHO   239       7.864  42.580  54.148  1.00  0.00            
ATOM   1591  R4  CHO   239       5.314  43.280  52.948  1.00  0.00            
ATOM   1592  R5  CHO   239       6.464  41.480  52.548  1.00  0.00            
ATOM   1593  C1  CHO   239       6.314  42.930  48.998  1.00  0.00           C
ATOM   1594  C2  CHO   239       6.164  41.830  44.948  1.00  0.00           C
ATOM   1595  ROH CHO   240     184.964 173.730  44.948  1.00  0.00            
ATOM   1596  R1  CHO   240     184.064 175.130  42.648  1.00  0.00            
ATOM   1597  R2  CHO   240     184.914 177.680  42.048  1.00  0.00            
ATOM   1598  R3  CHO   240     185.614 176.580  39.698  1.00  0.00            
ATOM   1599  R4  CHO   240     186.414 179.380  39.448  1.00  0.00            
ATOM   1600  R5  CHO   240     185.164 178.230  38.048  1.00  0.00            
ATOM   1601  C1  CHO   240     187.964 179.330  35.698  1.00  0.00           C
ATOM   1602  C2  CHO   240     185.564 181.780  33.898  1.00  0.00           C
ATOM   1603  ROH CHO   241      55.714 177.730  43.448  1.00  0.00            
ATOM   1604  R1  CHO   241      57.564 178.980  41.698  1.00  0.00            
ATOM   1605  R2  CHO   241      57.864 178.180  39.098  1.00  0.00            
ATOM   1606  R3  CHO   241      57.364 180.830  38.598  1.00  0.00            
ATOM   1607  R4  CHO   241      59.214 179.980  36.448  1.00  0.00            
ATOM   1608  R5  CHO   241      59.464 181.680  37.798  1.00  0.00            
ATOM   1609  C1  CHO   241      59.564 183.480  34.448  1.00  0.00           C
ATOM   1610  C2  CHO   241      60.564 186.680  31.348  1.00  0.00           C
ATOM   1611  ROH CHO   242     220.764  87.780  56.298  1.00  0.00            
ATOM   1612  R1  CHO   242     221.164  86.380  53.898  1.00  0.00            
ATOM   1613  R2  CHO   242     219.364  86.480  51.798  1.00  0.00            
ATOM   1614  R3  CHO   242     221.614  87.230  50.398  1.00  0.00            
ATOM   1615  R4  CHO   242     219.864  85.880  48.398  1.00  0.00            
ATOM   1616  R5  CHO   242     221.964  85.380  48.848  1.00  0.00            
ATOM   1617  C1  CHO   242     222.264  86.180  45.148  1.00  0.00           C
ATOM   1618  C2  CHO   242     223.214  88.830  41.898  1.00  0.00           C
ATOM   1619  ROH CHO   243      43.814  77.980  21.098  1.00  0.00            
ATOM   1620  R1  CHO   243      42.814  78.930  23.598  1.00  0.00            
ATOM   1621  R2  CHO   243      44.514  79.530  25.698  1.00  0.00            
ATOM   1622  R3  CHO   243      43.214  81.930  25.598  1.00  0.00            
ATOM   1623  R4  CHO   243      43.364  81.280  28.448  1.00  0.00            
ATOM   1624  R5  CHO   243      41.564  81.780  27.348  1.00  0.00            
ATOM   1625  C1  CHO   243      41.464  84.530  29.998  1.00  0.00           C
ATOM   1626  C2  CHO   243      39.414  83.530  33.098  1.00  0.00           C
ATOM   1627  ROH CHO   244      78.064   0.480  53.148  1.00  0.00            
ATOM   1628  R1  CHO   244      78.864   1.480  50.648  1.00  0.00            
ATOM   1629  R2  CHO   244      78.464   0.080  48.298  1.00  0.00            
ATOM   1630  R3  CHO   244      77.264   2.430  47.498  1.00  0.00            
ATOM   1631  R4  CHO   244      77.414   0.780  45.048  1.00  0.00            
ATOM   1632  R5  CHO   244      78.164   2.830  45.298  1.00  0.00            
ATOM   1633  C1  CHO   244      75.714   3.380  42.448  1.00  0.00           C
ATOM   1634  C2  CHO   244      73.164   5.280  40.398  1.00  0.00           C
ATOM   1635  ROH CHO   245      50.364  37.980  26.998  1.00  0.00            
ATOM   1636  R1  CHO   245      51.064  38.330  29.748  1.00  0.00            
ATOM   1637  R2  CHO   245      49.214  38.730  31.748  1.00  0.00            
ATOM   1638  R3  CHO   245      50.464  36.580  32.848  1.00  0.00            
ATOM   1639  R4  CHO   245      48.914  37.780  35.048  1.00  0.00            
ATOM   1640  R5  CHO   245      51.014  37.330  35.048  1.00  0.00            
ATOM   1641  C1  CHO   245      49.914  35.230  38.048  1.00  0.00           C
ATOM   1642  C2  CHO   245      50.864  34.480  42.848  1.00  0.00           C
ATOM   1643  ROH CHO   246     106.964 132.380  52.498  1.00  0.00            
ATOM   1644  R1  CHO   246     106.714 131.580  49.748  1.00  0.00            
ATOM   1645  R2  CHO   246     108.614 132.280  47.848  1.00  0.00            
ATOM   1646  R3  CHO   246     108.664 129.580  47.398  1.00  0.00            
ATOM   1647  R4  CHO   246     109.914 130.730  45.048  1.00  0.00            
ATOM   1648  R5  CHO   246     108.214 129.380  45.098  1.00  0.00            
ATOM   1649  C1  CHO   246     110.714 127.330  42.998  1.00  0.00           C
ATOM   1650  C2  CHO   246     110.314 126.180  39.298  1.00  0.00           C
ATOM   1651  ROH CHO   247      36.314  46.180  23.398  1.00  0.00            
ATOM   1652  R1  CHO   247      35.264  45.580  25.948  1.00  0.00            
ATOM   1653  R2  CHO   247      36.364  43.780  27.698  1.00  0.00            
ATOM   1654  R3  CHO   247      36.314  45.830  29.448  1.00  0.00            
ATOM   1655  R4  CHO   247      36.414  43.480  31.148  1.00  0.00            
ATOM   1656  R5  CHO   247      34.964  45.080  31.248  1.00  0.00            
ATOM   1657  C1  CHO   247      36.414  45.230  34.748  1.00  0.00           C
ATOM   1658  C2  CHO   247      37.164  46.130  37.198  1.00  0.00           C
ATOM   1659  ROH CHO   248     113.114  77.030  60.648  1.00  0.00            
ATOM   1660  R1  CHO   248     114.514  76.030  58.448  1.00  0.00            
ATOM   1661  R2  CHO   248     113.564  73.980  56.848  1.00  0.00            
ATOM   1662  R3  CHO   248     114.014  75.780  54.848  1.00  0.00            
ATOM   1663  R4  CHO   248     112.714  73.530  53.498  1.00  0.00            
ATOM   1664  R5  CHO   248     114.614  74.480  52.948  1.00  0.00            
ATOM   1665  C1  CHO   248     112.664  74.980  49.748  1.00  0.00           C
ATOM   1666  C2  CHO   248     111.614  76.230  45.848  1.00  0.00           C
ATOM   1667  ROH CHO   249      79.064  72.780  28.548  1.00  0.00            
ATOM   1668  R1  CHO   249      78.914  72.930  31.348  1.00  0.00            
ATOM   1669  R2  CHO   249      79.314  75.280  32.748  1.00  0.00            
ATOM   1670  R3  CHO   249      76.864  74.630  33.848  1.00  0.00            
ATOM   1671  R4  CHO   249      77.864  76.880  35.448  1.00  0.00            
ATOM   1672  R5  CHO   249      77.214  74.930  36.198  1.00  0.00            
ATOM   1673  C1  CHO   249      74.764  77.180  38.048  1.00  0.00           C
ATOM   1674  C2  CHO   249      74.414  75.580  42.098  1.00  0.00           C
ATOM   1675  ROH CHO   250      75.714  93.680  52.048  1.00  0.00            
ATOM   1676  R1  CHO   250      77.114  91.480  50.998  1.00  0.00            
ATOM   1677  R2  CHO   250      75.864  89.380  49.698  1.00  0.00            
ATOM   1678  R3  CHO   250      77.664  89.980  47.748  1.00  0.00            
ATOM   1679  R4  CHO   250      77.214  87.080  47.498  1.00  0.00            
ATOM   1680  R5  CHO   250      79.164  88.080  47.698  1.00  0.00            
ATOM   1681  C1  CHO   250      79.664  86.280  44.398  1.00  0.00           C
ATOM   1682  C2  CHO   250      79.364  84.730  41.848  1.00  0.00           C
ATOM   1683  ROH CHO   251      17.714  96.480  16.848  1.00  0.00            
ATOM   1684  R1  CHO   251      18.564  97.080  19.448  1.00  0.00            
ATOM   1685  R2  CHO   251      18.314  99.630  20.548  1.00  0.00            
ATOM   1686  R3  CHO   251      17.014  98.280  22.498  1.00  0.00            
ATOM   1687  R4  CHO   251      18.014 100.730  23.798  1.00  0.00            
ATOM   1688  R5  CHO   251      18.364  98.680  24.448  1.00  0.00            
ATOM   1689  C1  CHO   251      16.664 100.080  27.548  1.00  0.00           C
ATOM   1690  C2  CHO   251      17.964 102.280  29.548  1.00  0.00           C
ATOM   1691  ROH CHO   252     143.164  74.430  30.648  1.00  0.00            
ATOM   1692  R1  CHO   252     142.964  73.330  33.248  1.00  0.00            
ATOM   1693  R2  CHO   252     145.214  72.780  34.798  1.00  0.00            
ATOM   1694  R3  CHO   252     143.964  74.380  36.598  1.00  0.00            
ATOM   1695  R4  CHO   252     145.614  72.530  38.198  1.00  0.00            
ATOM   1696  R5  CHO   252     143.464  72.930  38.448  1.00  0.00            
ATOM   1697  C1  CHO   252     144.714  73.930  41.898  1.00  0.00           C
ATOM   1698  C2  CHO   252     142.864  73.530  44.248  1.00  0.00           C
ATOM   1699  ROH CHO   253     179.964 120.330  52.848  1.00  0.00            
ATOM   1700  R1  CHO   253     178.614 120.780  50.398  1.00  0.00            
ATOM   1701  R2  CHO   253     179.914 121.280  47.998  1.00  0.00            
ATOM   1702  R3  CHO   253     178.414 119.230  47.148  1.00  0.00            
ATOM   1703  R4  CHO   253     179.464 120.480  44.698  1.00  0.00            
ATOM   1704  R5  CHO   253     177.364 120.030  45.148  1.00  0.00            
ATOM   1705  C1  CHO   253     177.814 118.030  41.948  1.00  0.00           C
ATOM   1706  C2  CHO   253     175.864 118.230  38.198  1.00  0.00           C
ATOM   1707  ROH CHO   254     133.764 140.480  59.498  1.00  0.00            
ATOM   1708  R1  CHO   254     134.864 140.180  56.948  1.00  0.00            
ATOM   1709  R2  CHO   254     133.514 138.880  54.898  1.00  0.00            
ATOM   1710  R3  CHO   254     133.964 141.230  53.548  1.00  0.00            
ATOM   1711  R4  CHO   254     133.514 139.230  51.448  1.00  0.00            
ATOM   1712  R5  CHO   254     135.214 140.580  51.598  1.00  0.00            
ATOM   1713  C1  CHO   254     133.964 141.630  48.198  1.00  0.00           C
ATOM   1714  C2  CHO   254     136.464 143.280  45.298  1.00  0.00           C
ATOM   1715  ROH CHO   255      20.614  89.530  21.598  1.00  0.00            
ATOM   1716  R1  CHO   255      20.014  88.930  24.298  1.00  0.00            
ATOM   1717  R2  CHO   255      21.714  89.630  26.398  1.00  0.00            
ATOM   1718  R3  CHO   255      19.514  90.880  27.348  1.00  0.00            
ATOM   1719  R4  CHO   255      21.514  91.180  29.448  1.00  0.00            
ATOM   1720  R5  CHO   255      19.514  90.380  29.698  1.00  0.00            
ATOM   1721  C1  CHO   255      19.314  93.280  32.148  1.00  0.00           C
ATOM   1722  C2  CHO   255      21.764  92.180  34.698  1.00  0.00           C
ATOM   1723  ROH CHO   256      80.464 127.130  45.498  1.00  0.00            
ATOM   1724  R1  CHO   256      81.964 128.230  43.398  1.00  0.00            
ATOM   1725  R2  CHO   256      84.514 127.380  42.748  1.00  0.00            
ATOM   1726  R3  CHO   256      83.464 127.080  40.298  1.00  0.00            
ATOM   1727  R4  CHO   256      86.364 126.980  39.848  1.00  0.00            
ATOM   1728  R5  CHO   256      84.914 128.280  38.848  1.00  0.00            
ATOM   1729  C1  CHO   256      86.414 126.480  35.798  1.00  0.00           C
ATOM   1730  C2  CHO   256      86.714 125.180  31.998  1.00  0.00           C
ATOM   1731  ROH CHO   257      97.314 103.480  54.248  1.00  0.00            
ATOM   1732  R1  CHO   257      96.864 104.030  51.548  1.00  0.00            
ATOM   1733  R2  CHO   257      98.864 104.930  49.848  1.00  0.00            
ATOM   1734  R3  CHO   257      98.114 102.830  48.348  1.00  0.00            
ATOM   1735  R4  CHO   257     100.014 104.280  46.648  1.00  0.00            
ATOM   1736  R5  CHO   257      98.014 103.680  46.098  1.00  0.00            
ATOM   1737  C1  CHO   257      99.964 101.930  43.348  1.00  0.00           C
ATOM   1738  C2  CHO   257      97.414  99.780  41.348  1.00  0.00           C
ATOM   1739  ROH CHO   258      46.764  61.630  26.148  1.00  0.00            
ATOM   1740  R1  CHO   258      47.614  60.630  28.648  1.00  0.00            
ATOM   1741  R2  CHO   258      48.764  62.230  30.598  1.00  0.00            
ATOM   1742  R3  CHO   258      46.764  61.180  32.148  1.00  0.00            
ATOM   1743  R4  CHO   258      48.964  61.830  33.998  1.00  0.00            
ATOM   1744  R5  CHO   258      47.964  59.880  33.798  1.00  0.00            
ATOM   1745  C1  CHO   258      47.214  60.580  37.498  1.00  0.00           C
ATOM   1746  C2  CHO   258      48.064  62.080  41.798  1.00  0.00           C
ATOM   1747  ROH CHO   259     162.114 226.030  26.348  1.00  0.00            
ATOM   1748  R1  CHO   259     162.414 225.330  29.048  1.00  0.00            
ATOM   1749  R2  CHO   259     161.464 226.880  31.148  1.00  0.00            
ATOM   1750  R3  CHO   259     160.214 224.580  31.898  1.00  0.00            
ATOM   1751  R4  CHO   259     160.564 226.130  34.348  1.00  0.00            
ATOM   1752  R5  CHO   259     161.214 224.080  33.998  1.00  0.00            
ATOM   1753  C1  CHO   259     158.864 223.530  36.948  1.00  0.00           C
ATOM   1754  C2  CHO   259     157.814 227.080  39.698  1.00  0.00           C
ATOM   1755  ROH CHO   260       1.114  54.230  31.348  1.00  0.00            
ATOM   1756  R1  CHO   260       0.414  53.380  33.898  1.00  0.00            
ATOM   1757  R2  CHO   260       0.264  50.680  34.598  1.00  0.00            
ATOM   1758  R3  CHO   260       1.964  51.380  36.548  1.00  0.00            
ATOM   1759  R4  CHO   260       1.264  48.630  37.198  1.00  0.00            
ATOM   1760  R5  CHO   260       1.114  50.330  38.548  1.00  0.00            
ATOM   1761  C1  CHO   260       3.414  48.130  40.548  1.00  0.00           C
ATOM   1762  C2  CHO   260       5.114  47.280  43.898  1.00  0.00           C
ATOM   1763  ROH CHO   261     147.914  75.380  60.598  1.00  0.00            
ATOM   1764  R1  CHO   261     146.964  74.230  58.198  1.00  0.00            
ATOM   1765  R2  CHO   261     148.064  74.830  55.748  1.00  0.00            
ATOM   1766  R3  CHO   261     148.314  72.130  55.548  1.00  0.00            
ATOM   1767  R4  CHO   261     148.164  73.030  52.798  1.00  0.00            
ATOM   1768  R5  CHO   261     146.914  71.530  53.698  1.00  0.00            
ATOM   1769  C1  CHO   261     148.464  69.480  50.898  1.00  0.00           C
ATOM   1770  C2  CHO   261     147.214  66.180  49.198  1.00  0.00           C
ATOM   1771  ROH CHO   262     202.514 204.380  24.048  1.00  0.00            
ATOM   1772  R1  CHO   262     200.614 205.830  25.548  1.00  0.00            
ATOM   1773  R2  CHO   262     198.414 204.580  26.748  1.00  0.00            
ATOM   1774  R3  CHO   262     199.414 205.780  28.998  1.00  0.00            
ATOM   1775  R4  CHO   262     196.614 205.080  29.698  1.00  0.00            
ATOM   1776  R5  CHO   262     197.564 207.030  29.848  1.00  0.00            
ATOM   1777  C1  CHO   262     196.514 206.480  33.498  1.00  0.00           C
ATOM   1778  C2  CHO   262     193.514 206.230  35.398  1.00  0.00           C
ATOM   1779  ROH CHO   263     127.514 187.980  21.448  1.00  0.00            
ATOM   1780  R1  CHO   263     128.314 188.330  24.148  1.00  0.00            
ATOM   1781  R2  CHO   263     127.564 190.580  25.648  1.00  0.00            
ATOM   1782  R3  CHO   263     126.664 188.680  27.398  1.00  0.00            
ATOM   1783  R4  CHO   263     127.114 191.080  29.048  1.00  0.00            
ATOM   1784  R5  CHO   263     127.914 189.080  29.398  1.00  0.00            
ATOM   1785  C1  CHO   263     126.014 189.630  32.648  1.00  0.00           C
ATOM   1786  C2  CHO   263     126.864 190.330  35.698  1.00  0.00           C
ATOM   1787  ROH CHO   264      86.964  28.780  25.548  1.00  0.00            
ATOM   1788  R1  CHO   264      86.414  26.930  27.648  1.00  0.00            
ATOM   1789  R2  CHO   264      87.114  27.430  30.248  1.00  0.00            
ATOM   1790  R3  CHO   264      84.464  26.930  30.698  1.00  0.00            
ATOM   1791  R4  CHO   264      85.614  27.030  33.398  1.00  0.00            
ATOM   1792  R5  CHO   264      84.464  25.430  32.548  1.00  0.00            
ATOM   1793  C1  CHO   264      82.314  26.330  35.598  1.00  0.00           C
ATOM   1794  C2  CHO   264      82.314  24.830  38.298  1.00  0.00           C
ATOM   1795  ROH CHO   265     214.364  98.780  17.898  1.00  0.00            
ATOM   1796  R1  CHO   265     214.864  98.530  20.648  1.00  0.00            
ATOM   1797  R2  CHO   265     216.564 100.230  21.998  1.00  0.00            
ATOM   1798  R3  CHO   265     214.364 100.630  23.598  1.00  0.00            
ATOM   1799  R4  CHO   265     216.614 101.730  25.098  1.00  0.00            
ATOM   1800  R5  CHO   265     215.214 100.230  25.848  1.00  0.00            
ATOM   1801  C1  CHO   265     214.614 102.980  28.398  1.00  0.00           C
ATOM   1802  C2  CHO   265     212.864 102.480  32.498  1.00  0.00           C
ATOM   1803  ROH CHO   266     163.514  66.130  27.148  1.00  0.00            
ATOM   1804  R1  CHO   266     164.214  67.430  29.548  1.00  0.00            
ATOM   1805  R2  CHO   266     162.364  68.180  31.448  1.00  0.00            
ATOM   1806  R3  CHO   266     163.964  66.730  33.148  1.00  0.00            
ATOM   1807  R4  CHO   266     163.064  68.980  34.748  1.00  0.00            
ATOM   1808  R5  CHO   266     165.114  68.380  34.448  1.00  0.00            
ATOM   1809  C1  CHO   266     164.914  68.080  38.248  1.00  0.00           C
ATOM   1810  C2  CHO   266     163.514  69.080  41.148  1.00  0.00           C
ATOM   1811  ROH CHO   267      89.114 105.980  17.248  1.00  0.00            
ATOM   1812  R1  CHO   267      88.114 106.130  19.898  1.00  0.00            
ATOM   1813  R2  CHO   267      85.664 107.230  20.498  1.00  0.00            
ATOM   1814  R3  CHO   267      85.314 104.830  21.748  1.00  0.00            
ATOM   1815  R4  CHO   267      84.064 106.830  23.498  1.00  0.00            
ATOM   1816  R5  CHO   267      85.564 105.380  24.048  1.00  0.00            
ATOM   1817  C1  CHO   267      82.764 104.330  26.448  1.00  0.00           C
ATOM   1818  C2  CHO   267      83.714 106.430  29.798  1.00  0.00           C
ATOM   1819  ROH CHO   268      75.064 209.130  35.198  1.00  0.00            
ATOM   1820  R1  CHO   268      73.064 210.730  36.448  1.00  0.00            
ATOM   1821  R2  CHO   268      73.164 213.480  36.448  1.00  0.00            
ATOM   1822  R3  CHO   268      70.664 213.230  35.348  1.00  0.00            
ATOM   1823  R4  CHO   268      71.214 216.130  35.348  1.00  0.00            
ATOM   1824  R5  CHO   268      69.464 215.130  36.198  1.00  0.00            
ATOM   1825  C1  CHO   268      67.714 217.430  33.698  1.00  0.00           C
ATOM   1826  C2  CHO   268      64.314 219.130  34.948  1.00  0.00           C
ATOM   1827  ROH CHO   269     184.264  84.080  52.448  1.00  0.00            
ATOM   1828  R1  CHO   269     184.414  83.180  49.748  1.00  0.00            
ATOM   1829  R2  CHO   269     183.764  80.580  48.998  1.00  0.00            
ATOM   1830  R3  CHO   269     182.114  81.880  47.248  1.00  0.00            
ATOM   1831  R4  CHO   269     182.964  79.430  45.848  1.00  0.00            
ATOM   1832  R5  CHO   269     183.114  81.480  45.148  1.00  0.00            
ATOM   1833  C1  CHO   269     180.914  79.930  42.398  1.00  0.00           C
ATOM   1834  C2  CHO   269     178.214  80.880  40.398  1.00  0.00           C
ATOM   1835  ROH CHO   270     146.464  30.630  31.598  1.00  0.00            
ATOM   1836  R1  CHO   270     145.564  30.730  34.298  1.00  0.00            
ATOM   1837  R2  CHO   270     145.964  28.680  36.048  1.00  0.00            
ATOM   1838  R3  CHO   270     147.114  30.580  37.598  1.00  0.00            
ATOM   1839  R4  CHO   270     145.164  29.330  39.348  1.00  0.00            
ATOM   1840  R5  CHO   270     145.314  31.430  38.898  1.00  0.00            
ATOM   1841  C1  CHO   270     145.714  31.530  42.698  1.00  0.00           C
ATOM   1842  C2  CHO   270     145.064  32.730  46.698  1.00  0.00           C
ATOM   1843  ROH CHO   271       5.064 166.480  42.648  1.00  0.00            
ATOM   1844  R1  CHO   271       4.264 167.880  40.298  1.00  0.00            
ATOM   1845  R2  CHO   271       3.564 166.580  37.948  1.00  0.00            
ATOM   1846  R3  CHO   271       1.314 168.080  38.198  1.00  0.00            
ATOM   1847  R4  CHO   271       0.814 166.380  35.848  1.00  0.00            
ATOM   1848  R5  CHO   271       0.664 168.580  35.948  1.00  0.00            
ATOM   1849  C1  CHO   271      -2.886 167.730  34.898  1.00  0.00           C
ATOM   1850  C2  CHO   271      -4.586 165.530  31.898  1.00  0.00           C
ATOM   1851  ROH CHO   272     202.214 157.880  15.748  1.00  0.00            
ATOM   1852  R1  CHO   272     204.064 157.630  17.798  1.00  0.00            
ATOM   1853  R2  CHO   272     204.664 159.630  19.598  1.00  0.00            
ATOM   1854  R3  CHO   272     204.064 157.730  21.448  1.00  0.00            
ATOM   1855  R4  CHO   272     206.064 159.430  22.698  1.00  0.00            
ATOM   1856  R5  CHO   272     206.164 157.230  22.498  1.00  0.00            
ATOM   1857  C1  CHO   272     206.364 157.530  26.298  1.00  0.00           C
ATOM   1858  C2  CHO   272     206.114 155.030  29.098  1.00  0.00           C
ATOM   1859  ROH CHO   273     122.414  89.580  62.448  1.00  0.00            
ATOM   1860  R1  CHO   273     121.614  90.080  59.798  1.00  0.00            
ATOM   1861  R2  CHO   273     123.364  90.730  57.798  1.00  0.00            
ATOM   1862  R3  CHO   273     122.214  88.630  56.498  1.00  0.00            
ATOM   1863  R4  CHO   273     123.764  89.930  54.448  1.00  0.00            
ATOM   1864  R5  CHO   273     121.664  89.430  54.348  1.00  0.00            
ATOM   1865  C1  CHO   273     122.914  87.480  51.298  1.00  0.00           C
ATOM   1866  C2  CHO   273     122.214  84.780  49.348  1.00  0.00           C
ATOM   1867  ROH CHO   274     182.064  26.430  30.698  1.00  0.00            
ATOM   1868  R1  CHO   274     182.514  26.030  33.448  1.00  0.00            
ATOM   1869  R2  CHO   274     185.064  26.130  34.548  1.00  0.00            
ATOM   1870  R3  CHO   274     183.914  27.980  36.198  1.00  0.00            
ATOM   1871  R4  CHO   274     185.464  26.230  37.998  1.00  0.00            
ATOM   1872  R5  CHO   274     183.364  26.780  38.198  1.00  0.00            
ATOM   1873  C1  CHO   274     184.614  28.080  41.548  1.00  0.00           C
ATOM   1874  C2  CHO   274     183.564  27.180  43.898  1.00  0.00           C
ATOM   1875  ROH CHO   275     122.264 104.830  29.698  1.00  0.00            
ATOM   1876  R1  CHO   275     122.714 104.530  32.448  1.00  0.00            
ATOM   1877  R2  CHO   275     123.314 106.680  34.098  1.00  0.00            
ATOM   1878  R3  CHO   275     121.214 105.780  35.548  1.00  0.00            
ATOM   1879  R4  CHO   275     123.064 106.830  37.548  1.00  0.00            
ATOM   1880  R5  CHO   275     122.164 104.830  37.498  1.00  0.00            
ATOM   1881  C1  CHO   275     120.914 106.080  40.898  1.00  0.00           C
ATOM   1882  C2  CHO   275     121.864 104.480  43.998  1.00  0.00           C
ATOM   1883  ROH CHO   276      97.064  18.430  23.848  1.00  0.00            
ATOM   1884  R1  CHO   276      97.014  17.280  26.398  1.00  0.00            
ATOM   1885  R2  CHO   276      97.664  18.680  28.698  1.00  0.00            
ATOM   1886  R3  CHO   276      95.214  17.780  29.548  1.00  0.00            
ATOM   1887  R4  CHO   276      96.664  18.430  31.998  1.00  0.00            
ATOM   1888  R5  CHO   276      95.714  16.530  31.498  1.00  0.00            
ATOM   1889  C1  CHO   276      93.814  17.430  34.698  1.00  0.00           C
ATOM   1890  C2  CHO   276      95.764  17.230  38.748  1.00  0.00           C
ATOM   1891  ROH CHO   277      91.864  97.330  37.598  1.00  0.00            
ATOM   1892  R1  CHO   277      94.364  96.580  36.498  1.00  0.00            
ATOM   1893  R2  CHO   277      95.064  93.930  35.948  1.00  0.00            
ATOM   1894  R3  CHO   277      95.564  94.930  33.498  1.00  0.00            
ATOM   1895  R4  CHO   277      96.514  92.180  33.398  1.00  0.00            
ATOM   1896  R5  CHO   277      97.664  93.980  32.898  1.00  0.00            
ATOM   1897  C1  CHO   277      97.864  92.080  29.598  1.00  0.00           C
ATOM   1898  C2  CHO   277      99.614  91.180  27.248  1.00  0.00           C
ATOM   1899  ROH CHO   278       7.414 131.580  44.698  1.00  0.00            
ATOM   1900  R1  CHO   278       6.614 130.680  42.148  1.00  0.00            
ATOM   1901  R2  CHO   278       5.614 132.430  40.198  1.00  0.00            
ATOM   1902  R3  CHO   278       7.614 131.380  38.698  1.00  0.00            
ATOM   1903  R4  CHO   278       5.464 131.980  36.798  1.00  0.00            
ATOM   1904  R5  CHO   278       6.464 130.080  37.048  1.00  0.00            
ATOM   1905  C1  CHO   278       7.264 130.730  33.348  1.00  0.00           C
ATOM   1906  C2  CHO   278       8.164 128.530  30.298  1.00  0.00           C
ATOM   1907  ROH CHO   279      18.814  58.680  57.398  1.00  0.00            
ATOM   1908  R1  CHO   279      19.264  57.780  54.748  1.00  0.00            
ATOM   1909  R2  CHO   279      21.814  57.380  53.748  1.00  0.00            
ATOM   1910  R3  CHO   279      20.864  54.930  53.198  1.00  0.00            
ATOM   1911  R4  CHO   279      22.664  55.530  50.948  1.00  0.00            
ATOM   1912  R5  CHO   279      20.564  54.930  50.798  1.00  0.00            
ATOM   1913  C1  CHO   279      22.264  52.130  48.798  1.00  0.00           C
ATOM   1914  C2  CHO   279      23.614  52.580  44.798  1.00  0.00           C
ATOM   1915  ROH CHO   280      60.164 145.480  38.948  1.00  0.00            
ATOM   1916  R1  CHO   280      60.664 146.780  36.448  1.00  0.00            
ATOM   1917  R2  CHO   280      62.114 145.580  34.448  1.00  0.00            
ATOM   1918  R3  CHO   280      59.914 146.130  32.948  1.00  0.00            
ATOM   1919  R4  CHO   280      62.114 145.930  30.998  1.00  0.00            
ATOM   1920  R5  CHO   280      60.714 147.580  31.248  1.00  0.00            
ATOM   1921  C1  CHO   280      60.014 146.680  27.598  1.00  0.00           C
ATOM   1922  C2  CHO   280      60.364 147.680  23.198  1.00  0.00           C
ATOM   1923  ROH CHO   281     166.764 153.580  51.248  1.00  0.00            
ATOM   1924  R1  CHO   281     164.914 151.980  49.748  1.00  0.00            
ATOM   1925  R2  CHO   281     163.864 152.830  47.348  1.00  0.00            
ATOM   1926  R3  CHO   281     164.814 150.480  46.448  1.00  0.00            
ATOM   1927  R4  CHO   281     163.364 151.630  44.148  1.00  0.00            
ATOM   1928  R5  CHO   281     163.114 149.630  44.998  1.00  0.00            
ATOM   1929  C1  CHO   281     164.014 148.730  41.448  1.00  0.00           C
ATOM   1930  C2  CHO   281     162.814 146.380  38.448  1.00  0.00           C
ATOM   1931  ROH CHO   282     199.164  86.180  58.548  1.00  0.00            
ATOM   1932  R1  CHO   282     199.864  87.180  55.998  1.00  0.00            
ATOM   1933  R2  CHO   282     201.914  86.080  54.498  1.00  0.00            
ATOM   1934  R3  CHO   282     200.014  85.880  52.598  1.00  0.00            
ATOM   1935  R4  CHO   282     202.514  85.230  51.198  1.00  0.00            
ATOM   1936  R5  CHO   282     201.014  86.730  50.648  1.00  0.00            
ATOM   1937  C1  CHO   282     201.014  84.530  47.498  1.00  0.00           C
ATOM   1938  C2  CHO   282     198.514  86.280  45.748  1.00  0.00           C
ATOM   1939  ROH CHO   283     220.064   5.280  56.698  1.00  0.00            
ATOM   1940  R1  CHO   283     220.814   6.930  54.548  1.00  0.00            
ATOM   1941  R2  CHO   283     222.764   6.230  52.698  1.00  0.00            
ATOM   1942  R3  CHO   283     220.764   6.680  50.898  1.00  0.00            
ATOM   1943  R4  CHO   283     223.264   6.980  49.398  1.00  0.00            
ATOM   1944  R5  CHO   283     221.614   8.430  49.498  1.00  0.00            
ATOM   1945  C1  CHO   283     221.714   7.880  45.748  1.00  0.00           C
ATOM   1946  C2  CHO   283     223.464   8.480  42.448  1.00  0.00           C
ATOM   1947  ROH CHO   284     158.314 155.080  21.998  1.00  0.00            
ATOM   1948  R1  CHO   284     158.314 155.780  24.748  1.00  0.00            
ATOM   1949  R2  CHO   284     159.914 154.430  26.598  1.00  0.00            
ATOM   1950  R3  CHO   284     160.814 156.930  27.148  1.00  0.00            
ATOM   1951  R4  CHO   284     161.514 155.330  29.498  1.00  0.00            
ATOM   1952  R5  CHO   284     160.414 157.180  29.498  1.00  0.00            
ATOM   1953  C1  CHO   284     163.314 158.180  31.748  1.00  0.00           C
ATOM   1954  C2  CHO   284     161.614 156.680  34.548  1.00  0.00           C
ATOM   1955  ROH CHO   285     124.164   5.730  56.598  1.00  0.00            
ATOM   1956  R1  CHO   285     124.414   7.330  54.248  1.00  0.00            
ATOM   1957  R2  CHO   285     126.864   8.030  53.198  1.00  0.00            
ATOM   1958  R3  CHO   285     125.814   6.930  50.948  1.00  0.00            
ATOM   1959  R4  CHO   285     127.814   8.830  49.948  1.00  0.00            
ATOM   1960  R5  CHO   285     125.714   8.730  49.348  1.00  0.00            
ATOM   1961  C1  CHO   285     127.414   8.230  45.948  1.00  0.00           C
ATOM   1962  C2  CHO   285     128.064  12.530  46.348  1.00  0.00           C
ATOM   1963  ROH CHO   286     131.414  91.180  27.948  1.00  0.00            
ATOM   1964  R1  CHO   286     130.864  89.330  30.048  1.00  0.00            
ATOM   1965  R2  CHO   286     132.564  88.980  32.198  1.00  0.00            
ATOM   1966  R3  CHO   286     130.314  89.480  33.648  1.00  0.00            
ATOM   1967  R4  CHO   286     132.264  88.630  35.648  1.00  0.00            
ATOM   1968  R5  CHO   286     130.264  87.780  35.298  1.00  0.00            
ATOM   1969  C1  CHO   286     130.014  88.880  38.948  1.00  0.00           C
ATOM   1970  C2  CHO   286     130.764  86.730  41.798  1.00  0.00           C
ATOM   1971  ROH CHO   287      67.264 191.830  49.248  1.00  0.00            
ATOM   1972  R1  CHO   287      66.964 193.180  46.748  1.00  0.00            
ATOM   1973  R2  CHO   287      68.014 192.130  44.398  1.00  0.00            
ATOM   1974  R3  CHO   287      65.414 192.430  43.548  1.00  0.00            
ATOM   1975  R4  CHO   287      66.964 191.830  41.098  1.00  0.00            
ATOM   1976  R5  CHO   287      65.614 193.530  41.398  1.00  0.00            
ATOM   1977  C1  CHO   287      63.964 191.980  38.398  1.00  0.00           C
ATOM   1978  C2  CHO   287      64.814 190.180  33.948  1.00  0.00           C
ATOM   1979  ROH CHO   288     219.464  13.880  29.048  1.00  0.00            
ATOM   1980  R1  CHO   288     219.564  14.680  31.748  1.00  0.00            
ATOM   1981  R2  CHO   288     218.014  13.580  33.698  1.00  0.00            
ATOM   1982  R3  CHO   288     220.414  13.230  34.948  1.00  0.00            
ATOM   1983  R4  CHO   288     218.464  13.380  37.148  1.00  0.00            
ATOM   1984  R5  CHO   288     220.264  14.580  36.898  1.00  0.00            
ATOM   1985  C1  CHO   288     221.014  12.880  40.298  1.00  0.00           C
ATOM   1986  C2  CHO   288     222.614  16.080  41.598  1.00  0.00           C
ATOM   1987  ROH CHO   289     130.964  79.430  28.848  1.00  0.00            
ATOM   1988  R1  CHO   289     131.564  78.480  31.448  1.00  0.00            
ATOM   1989  R2  CHO   289     132.414  80.130  33.498  1.00  0.00            
ATOM   1990  R3  CHO   289     130.314  79.030  34.848  1.00  0.00            
ATOM   1991  R4  CHO   289     131.514  80.980  36.698  1.00  0.00            
ATOM   1992  R5  CHO   289     131.064  78.880  37.098  1.00  0.00            
ATOM   1993  C1  CHO   289     128.964  80.480  39.848  1.00  0.00           C
ATOM   1994  C2  CHO   289     130.714  81.580  42.348  1.00  0.00           C
ATOM   1995  ROH CHO   290     156.264 144.380  55.748  1.00  0.00            
ATOM   1996  R1  CHO   290     156.414 145.780  53.298  1.00  0.00            
ATOM   1997  R2  CHO   290     157.864 144.830  51.148  1.00  0.00            
ATOM   1998  R3  CHO   290     155.514 145.130  49.848  1.00  0.00            
ATOM   1999  R4  CHO   290     157.514 144.830  47.698  1.00  0.00            
ATOM   2000  R5  CHO   290     156.064 146.430  47.898  1.00  0.00            
ATOM   2001  C1  CHO   290     155.064 145.080  44.448  1.00  0.00           C
ATOM   2002  C2  CHO   290     158.014 146.230  42.398  1.00  0.00           C
ATOM   2003  ROH CHO   291     164.514 175.830  32.148  1.00  0.00            
ATOM   2004  R1  CHO   291     167.064 176.630  33.048  1.00  0.00            
ATOM   2005  R2  CHO   291     169.114 177.280  31.348  1.00  0.00            
ATOM   2006  R3  CHO   291     169.164 179.580  32.798  1.00  0.00            
ATOM   2007  R4  CHO   291     171.964 178.980  32.248  1.00  0.00            
ATOM   2008  R5  CHO   291     171.114 179.380  34.198  1.00  0.00            
ATOM   2009  C1  CHO   291     173.714 182.130  34.148  1.00  0.00           C
ATOM   2010  C2  CHO   291     176.064 185.230  32.998  1.00  0.00           C
ATOM   2011  ROH CHO   292      30.864  62.180  22.748  1.00  0.00            
ATOM   2012  R1  CHO   292      31.764  61.680  25.398  1.00  0.00            
ATOM   2013  R2  CHO   292      33.814  63.030  26.598  1.00  0.00            
ATOM   2014  R3  CHO   292      31.964  63.480  28.548  1.00  0.00            
ATOM   2015  R4  CHO   292      34.564  63.780  29.848  1.00  0.00            
ATOM   2016  R5  CHO   292      32.914  62.480  30.498  1.00  0.00            
ATOM   2017  C1  CHO   292      33.264  64.630  33.598  1.00  0.00           C
ATOM   2018  C2  CHO   292      35.264  67.430  36.948  1.00  0.00           C
ATOM   2019  ROH CHO   293      55.514 214.280  53.298  1.00  0.00            
ATOM   2020  R1  CHO   293      56.564 213.430  50.798  1.00  0.00            
ATOM   2021  R2  CHO   293      55.014 212.130  48.898  1.00  0.00            
ATOM   2022  R3  CHO   293      55.914 214.130  47.298  1.00  0.00            
ATOM   2023  R4  CHO   293      55.114 211.980  45.448  1.00  0.00            
ATOM   2024  R5  CHO   293      57.064 212.980  45.498  1.00  0.00            
ATOM   2025  C1  CHO   293      56.014 213.730  41.898  1.00  0.00           C
ATOM   2026  C2  CHO   293      57.114 216.280  38.748  1.00  0.00           C
ATOM   2027  ROH CHO   294     168.114 130.030  24.798  1.00  0.00            
ATOM   2028  R1  CHO   294     169.614 129.680  27.198  1.00  0.00            
ATOM   2029  R2  CHO   294     168.714 128.030  29.248  1.00  0.00            
ATOM   2030  R3  CHO   294     171.164 126.880  28.898  1.00  0.00            
ATOM   2031  R4  CHO   294     170.364 126.080  31.598  1.00  0.00            
ATOM   2032  R5  CHO   294     172.214 127.030  31.048  1.00  0.00            
ATOM   2033  C1  CHO   294     173.564 123.830  32.648  1.00  0.00           C
ATOM   2034  C2  CHO   294     174.364 119.930  33.198  1.00  0.00           C
ATOM   2035  ROH CHO   295     167.314  58.380  61.298  1.00  0.00            
ATOM   2036  R1  CHO   295     169.264  58.480  59.248  1.00  0.00            
ATOM   2037  R2  CHO   295     169.414  56.580  57.248  1.00  0.00            
ATOM   2038  R3  CHO   295     169.264  58.780  55.598  1.00  0.00            
ATOM   2039  R4  CHO   295     170.014  56.580  53.848  1.00  0.00            
ATOM   2040  R5  CHO   295     171.064  58.480  54.048  1.00  0.00            
ATOM   2041  C1  CHO   295     170.214  58.630  50.348  1.00  0.00           C
ATOM   2042  C2  CHO   295     171.214  56.930  46.898  1.00  0.00           C
ATOM   2043  ROH CHO   296      67.314  83.280  54.898  1.00  0.00            
ATOM   2044  R1  CHO   296      69.114  82.430  52.898  1.00  0.00            
ATOM   2045  R2  CHO   296      68.614  80.230  51.298  1.00  0.00            
ATOM   2046  R3  CHO   296      69.014  81.980  49.298  1.00  0.00            
ATOM   2047  R4  CHO   296      69.414  79.330  48.098  1.00  0.00            
ATOM   2048  R5  CHO   296      70.814  81.030  48.048  1.00  0.00            
ATOM   2049  C1  CHO   296      70.264  80.480  44.298  1.00  0.00           C
ATOM   2050  C2  CHO   296      72.064  80.430  40.598  1.00  0.00           C
ATOM   2051  ROH CHO   297      79.664  77.880  24.748  1.00  0.00            
ATOM   2052  R1  CHO   297      80.464  77.880  27.498  1.00  0.00            
ATOM   2053  R2  CHO   297      80.814  80.230  28.898  1.00  0.00            
ATOM   2054  R3  CHO   297      79.064  79.130  30.648  1.00  0.00            
ATOM   2055  R4  CHO   297      79.914  81.630  31.948  1.00  0.00            
ATOM   2056  R5  CHO   297      79.964  79.630  32.798  1.00  0.00            
ATOM   2057  C1  CHO   297      77.664  81.330  35.298  1.00  0.00           C
ATOM   2058  C2  CHO   297      76.114  82.430  38.148  1.00  0.00           C
ATOM   2059  ROH CHO   298     168.014 189.980  18.798  1.00  0.00            
ATOM   2060  R1  CHO   298     168.764 190.930  21.348  1.00  0.00            
ATOM   2061  R2  CHO   298     170.064 193.380  21.698  1.00  0.00            
ATOM   2062  R3  CHO   298     167.964 193.830  23.398  1.00  0.00            
ATOM   2063  R4  CHO   298     170.064 195.680  24.298  1.00  0.00            
ATOM   2064  R5  CHO   298     169.014 194.230  25.498  1.00  0.00            
ATOM   2065  C1  CHO   298     168.164 197.480  27.348  1.00  0.00           C
ATOM   2066  C2  CHO   298     170.164 199.580  30.148  1.00  0.00           C
ATOM   2067  ROH CHO   299      11.514  65.730  26.848  1.00  0.00            
ATOM   2068  R1  CHO   299      11.464  65.530  29.698  1.00  0.00            
ATOM   2069  R2  CHO   299      13.764  65.530  31.248  1.00  0.00            
ATOM   2070  R3  CHO   299      12.514  67.630  32.498  1.00  0.00            
ATOM   2071  R4  CHO   299      14.814  66.980  34.198  1.00  0.00            
ATOM   2072  R5  CHO   299      12.714  67.130  34.798  1.00  0.00            
ATOM   2073  C1  CHO   299      14.264  69.780  37.098  1.00  0.00           C
ATOM   2074  C2  CHO   299      16.764  71.180  38.698  1.00  0.00           C
ATOM   2075  ROH CHO   300     211.014   5.230  24.998  1.00  0.00            
ATOM   2076  R1  CHO   300     212.014   3.830  27.248  1.00  0.00            
ATOM   2077  R2  CHO   300     213.414   5.080  29.298  1.00  0.00            
ATOM   2078  R3  CHO   300     211.514   3.980  30.848  1.00  0.00            
ATOM   2079  R4  CHO   300     214.014   3.680  32.398  1.00  0.00            
ATOM   2080  R5  CHO   300     212.564   2.130  31.898  1.00  0.00            
ATOM   2081  C1  CHO   300     212.514   1.880  35.698  1.00  0.00           C
ATOM   2082  C2  CHO   300     215.264  -0.220  37.748  1.00  0.00           C
ATOM   2083  ROH CHO   301      48.264 133.430  33.998  1.00  0.00            
ATOM   2084  R1  CHO   301      46.164 133.430  32.148  1.00  0.00            
ATOM   2085  R2  CHO   301      46.414 134.580  29.648  1.00  0.00            
ATOM   2086  R3  CHO   301      45.664 132.130  28.748  1.00  0.00            
ATOM   2087  R4  CHO   301      45.914 133.730  26.298  1.00  0.00            
ATOM   2088  R5  CHO   301      44.164 132.580  26.948  1.00  0.00            
ATOM   2089  C1  CHO   301      44.914 130.930  23.598  1.00  0.00           C
ATOM   2090  C2  CHO   301      43.014 130.380  20.548  1.00  0.00           C
ATOM   2091  ROH CHO   302     115.764  99.480  26.798  1.00  0.00            
ATOM   2092  R1  CHO   302     113.914  99.130  28.898  1.00  0.00            
ATOM   2093  R2  CHO   302     114.514  97.730  31.198  1.00  0.00            
ATOM   2094  R3  CHO   302     113.714 100.030  32.398  1.00  0.00            
ATOM   2095  R4  CHO   302     113.064  97.930  34.348  1.00  0.00            
ATOM   2096  R5  CHO   302     111.714  99.430  33.598  1.00  0.00            
ATOM   2097  C1  CHO   302     111.514 100.180  37.298  1.00  0.00           C
ATOM   2098  C2  CHO   302     108.714 100.230  39.398  1.00  0.00           C
ATOM   2099  ROH CHO   303      91.314  74.930  24.948  1.00  0.00            
ATOM   2100  R1  CHO   303      89.614  75.330  27.248  1.00  0.00            
ATOM   2101  R2  CHO   303      89.114  73.280  29.048  1.00  0.00            
ATOM   2102  R3  CHO   303      90.014  75.130  30.848  1.00  0.00            
ATOM   2103  R4  CHO   303      88.764  73.080  32.498  1.00  0.00            
ATOM   2104  R5  CHO   303      88.314  75.180  32.498  1.00  0.00            
ATOM   2105  C1  CHO   303      89.364  74.680  36.148  1.00  0.00           C
ATOM   2106  C2  CHO   303      86.764  76.330  37.398  1.00  0.00           C
ATOM   2107  ROH CHO   304      36.314  72.280  21.298  1.00  0.00            
ATOM   2108  R1  CHO   304      35.764  71.880  23.998  1.00  0.00            
ATOM   2109  R2  CHO   304      37.714  71.830  25.948  1.00  0.00            
ATOM   2110  R3  CHO   304      36.164  73.730  27.098  1.00  0.00            
ATOM   2111  R4  CHO   304      38.164  73.080  29.148  1.00  0.00            
ATOM   2112  R5  CHO   304      36.014  73.080  29.398  1.00  0.00            
ATOM   2113  C1  CHO   304      37.014  75.580  32.098  1.00  0.00           C
ATOM   2114  C2  CHO   304      36.214  79.580  34.598  1.00  0.00           C
ATOM   2115  ROH CHO   305     141.164  50.480  29.498  1.00  0.00            
ATOM   2116  R1  CHO   305     141.064  50.480  32.348  1.00  0.00            
ATOM   2117  R2  CHO   305     140.964  52.830  33.798  1.00  0.00            
ATOM   2118  R3  CHO   305     138.764  51.680  34.898  1.00  0.00            
ATOM   2119  R4  CHO   305     139.514  53.830  36.748  1.00  0.00            
ATOM   2120  R5  CHO   305     139.164  51.730  37.248  1.00  0.00            
ATOM   2121  C1  CHO   305     136.564  53.280  39.498  1.00  0.00           C
ATOM   2122  C2  CHO   305     138.414  54.330  42.748  1.00  0.00           C
ATOM   2123  ROH CHO   306     162.264  23.180  62.798  1.00  0.00            
ATOM   2124  R1  CHO   306     163.414  24.180  60.448  1.00  0.00            
ATOM   2125  R2  CHO   306     162.864  23.180  57.948  1.00  0.00            
ATOM   2126  R3  CHO   306     162.264  25.730  57.348  1.00  0.00            
ATOM   2127  R4  CHO   306     162.264  24.380  54.748  1.00  0.00            
ATOM   2128  R5  CHO   306     163.414  26.180  55.298  1.00  0.00            
ATOM   2129  C1  CHO   306     161.364  27.530  52.348  1.00  0.00           C
ATOM   2130  C2  CHO   306     159.014  30.380  51.598  1.00  0.00           C
ATOM   2131  ROH CHO   307     184.214  86.730  28.048  1.00  0.00            
ATOM   2132  R1  CHO   307     184.314  88.430  30.298  1.00  0.00            
ATOM   2133  R2  CHO   307     183.464  87.680  32.798  1.00  0.00            
ATOM   2134  R3  CHO   307     185.964  88.430  33.548  1.00  0.00            
ATOM   2135  R4  CHO   307     184.764  87.330  35.948  1.00  0.00            
ATOM   2136  R5  CHO   307     185.714  89.280  35.748  1.00  0.00            
ATOM   2137  C1  CHO   307     187.914  87.780  38.498  1.00  0.00           C
ATOM   2138  C2  CHO   307     188.664  90.380  39.948  1.00  0.00           C
ATOM   2139  ROH CHO   308     164.764  37.080  33.848  1.00  0.00            
ATOM   2140  R1  CHO   308     165.964  38.980  35.598  1.00  0.00            
ATOM   2141  R2  CHO   308     165.314  39.180  38.248  1.00  0.00            
ATOM   2142  R3  CHO   308     168.014  38.930  38.598  1.00  0.00            
ATOM   2143  R4  CHO   308     167.064  39.980  41.148  1.00  0.00            
ATOM   2144  R5  CHO   308     168.614  40.830  39.898  1.00  0.00            
ATOM   2145  C1  CHO   308     170.564  40.180  43.148  1.00  0.00           C
ATOM   2146  C2  CHO   308     170.264  39.630  47.048  1.00  0.00           C
ATOM   2147  ROH CHO   309      96.114 120.080  22.198  1.00  0.00            
ATOM   2148  R1  CHO   309      95.914 119.030  24.798  1.00  0.00            
ATOM   2149  R2  CHO   309      94.114 119.980  26.648  1.00  0.00            
ATOM   2150  R3  CHO   309      93.314 117.380  26.798  1.00  0.00            
ATOM   2151  R4  CHO   309      92.164 118.630  29.198  1.00  0.00            
ATOM   2152  R5  CHO   309      93.414 116.830  29.148  1.00  0.00            
ATOM   2153  C1  CHO   309      90.314 115.380  30.798  1.00  0.00           C
ATOM   2154  C2  CHO   309      89.014 113.880  34.198  1.00  0.00           C
ATOM   2155  ROH CHO   310     144.664  20.280  57.898  1.00  0.00            
ATOM   2156  R1  CHO   310     143.964  21.030  55.248  1.00  0.00            
ATOM   2157  R2  CHO   310     145.414  20.230  53.048  1.00  0.00            
ATOM   2158  R3  CHO   310     142.964  19.380  52.148  1.00  0.00            
ATOM   2159  R4  CHO   310     144.414  20.130  49.748  1.00  0.00            
ATOM   2160  R5  CHO   310     142.464  20.880  50.348  1.00  0.00            
ATOM   2161  C1  CHO   310     141.564  19.330  46.998  1.00  0.00           C
ATOM   2162  C2  CHO   310     143.364  22.630  44.348  1.00  0.00           C
ATOM   2163  ROH CHO   311     200.864  28.530  28.648  1.00  0.00            
ATOM   2164  R1  CHO   311     199.814  27.230  30.898  1.00  0.00            
ATOM   2165  R2  CHO   311     200.364  28.030  33.498  1.00  0.00            
ATOM   2166  R3  CHO   311     197.664  28.080  33.698  1.00  0.00            
ATOM   2167  R4  CHO   311     198.614  28.480  36.448  1.00  0.00            
ATOM   2168  R5  CHO   311     197.214  26.980  35.798  1.00  0.00            
ATOM   2169  C1  CHO   311     195.064  28.780  38.348  1.00  0.00           C
ATOM   2170  C2  CHO   311     195.014  27.930  42.198  1.00  0.00           C
ATOM   2171  ROH CHO   312      30.164  31.980  26.448  1.00  0.00            
ATOM   2172  R1  CHO   312      31.164  31.880  29.098  1.00  0.00            
ATOM   2173  R2  CHO   312      30.714  33.930  30.948  1.00  0.00            
ATOM   2174  R3  CHO   312      29.764  31.880  32.498  1.00  0.00            
ATOM   2175  R4  CHO   312      29.864  34.180  34.298  1.00  0.00            
ATOM   2176  R5  CHO   312      30.764  32.230  34.598  1.00  0.00            
ATOM   2177  C1  CHO   312      28.514  32.430  37.648  1.00  0.00           C
ATOM   2178  C2  CHO   312      29.514  35.180  39.798  1.00  0.00           C
ATOM   2179  ROH CHO   313     118.364  88.830  27.848  1.00  0.00            
ATOM   2180  R1  CHO   313     119.714  88.680  30.348  1.00  0.00            
ATOM   2181  R2  CHO   313     120.664  90.930  31.648  1.00  0.00            
ATOM   2182  R3  CHO   313     119.264  89.930  33.698  1.00  0.00            
ATOM   2183  R4  CHO   313     120.764  92.130  34.898  1.00  0.00            
ATOM   2184  R5  CHO   313     120.714  90.080  35.598  1.00  0.00            
ATOM   2185  C1  CHO   313     119.514  91.880  38.748  1.00  0.00           C
ATOM   2186  C2  CHO   313     118.964  95.130  41.398  1.00  0.00           C
ATOM   2187  ROH CHO   314     119.114  19.280  57.948  1.00  0.00            
ATOM   2188  R1  CHO   314     118.664  19.530  55.198  1.00  0.00            
ATOM   2189  R2  CHO   314     118.814  21.980  53.898  1.00  0.00            
ATOM   2190  R3  CHO   314     120.614  20.730  52.348  1.00  0.00            
ATOM   2191  R4  CHO   314     119.114  22.480  50.498  1.00  0.00            
ATOM   2192  R5  CHO   314     119.414  20.330  50.298  1.00  0.00            
ATOM   2193  C1  CHO   314     120.964  21.580  47.048  1.00  0.00           C
ATOM   2194  C2  CHO   314     122.814  25.330  46.748  1.00  0.00           C
ATOM   2195  ROH CHO   315     173.764  64.430  27.898  1.00  0.00            
ATOM   2196  R1  CHO   315     173.764  64.930  30.698  1.00  0.00            
ATOM   2197  R2  CHO   315     172.914  63.080  32.548  1.00  0.00            
ATOM   2198  R3  CHO   315     175.364  63.530  33.648  1.00  0.00            
ATOM   2199  R4  CHO   315     173.714  62.530  35.848  1.00  0.00            
ATOM   2200  R5  CHO   315     174.864  64.330  35.848  1.00  0.00            
ATOM   2201  C1  CHO   315     176.514  62.580  38.798  1.00  0.00           C
ATOM   2202  C2  CHO   315     178.814  62.130  42.298  1.00  0.00           C
ATOM   2203  ROH CHO   316      99.564 100.280  56.248  1.00  0.00            
ATOM   2204  R1  CHO   316      99.514 100.130  53.398  1.00  0.00            
ATOM   2205  R2  CHO   316     101.314 101.530  51.798  1.00  0.00            
ATOM   2206  R3  CHO   316     101.814  99.030  50.798  1.00  0.00            
ATOM   2207  R4  CHO   316     102.764 100.880  48.748  1.00  0.00            
ATOM   2208  R5  CHO   316     101.364  99.230  48.448  1.00  0.00            
ATOM   2209  C1  CHO   316     104.114  98.230  45.998  1.00  0.00           C
ATOM   2210  C2  CHO   316     105.964  96.880  42.798  1.00  0.00           C
ATOM   2211  ROH CHO   317      74.014  16.780  56.098  1.00  0.00            
ATOM   2212  R1  CHO   317      75.814  15.480  54.348  1.00  0.00            
ATOM   2213  R2  CHO   317      74.964  14.180  52.048  1.00  0.00            
ATOM   2214  R3  CHO   317      76.814  15.830  50.848  1.00  0.00            
ATOM   2215  R4  CHO   317      75.864  14.030  48.748  1.00  0.00            
ATOM   2216  R5  CHO   317      77.964  14.380  49.348  1.00  0.00            
ATOM   2217  C1  CHO   317      78.114  15.430  45.648  1.00  0.00           C
ATOM   2218  C2  CHO   317      77.514  12.330  43.098  1.00  0.00           C
ATOM   2219  ROH CHO   318       9.714  82.980  23.148  1.00  0.00            
ATOM   2220  R1  CHO   318       8.614  84.530  25.248  1.00  0.00            
ATOM   2221  R2  CHO   318       9.164  84.030  27.898  1.00  0.00            
ATOM   2222  R3  CHO   318       9.914  86.680  27.898  1.00  0.00            
ATOM   2223  R4  CHO   318       8.864  86.180  30.598  1.00  0.00            
ATOM   2224  R5  CHO   318       8.264  87.780  29.198  1.00  0.00            
ATOM   2225  C1  CHO   318       9.464  89.880  32.148  1.00  0.00           C
ATOM   2226  C2  CHO   318       8.764  89.430  35.698  1.00  0.00           C
ATOM   2227  ROH CHO   319     211.214  91.130  24.898  1.00  0.00            
ATOM   2228  R1  CHO   319     212.114  92.880  26.948  1.00  0.00            
ATOM   2229  R2  CHO   319     210.514  93.530  29.148  1.00  0.00            
ATOM   2230  R3  CHO   319     212.664  92.680  30.548  1.00  0.00            
ATOM   2231  R4  CHO   319     210.964  94.030  32.548  1.00  0.00            
ATOM   2232  R5  CHO   319     213.064  94.430  32.148  1.00  0.00            
ATOM   2233  C1  CHO   319     213.264  93.480  35.848  1.00  0.00           C
ATOM   2234  C2  CHO   319     213.564  93.630  38.748  1.00  0.00           C
ATOM   2235  ROH CHO   320      45.664  50.130  23.548  1.00  0.00            
ATOM   2236  R1  CHO   320      45.364  49.530  26.298  1.00  0.00            
ATOM   2237  R2  CHO   320      47.464  48.580  27.848  1.00  0.00            
ATOM   2238  R3  CHO   320      46.814  50.730  29.398  1.00  0.00            
ATOM   2239  R4  CHO   320      47.414  48.580  31.298  1.00  0.00            
ATOM   2240  R5  CHO   320      45.614  49.730  31.248  1.00  0.00            
ATOM   2241  C1  CHO   320      46.814  50.530  34.798  1.00  0.00           C
ATOM   2242  C2  CHO   320      44.514  49.730  38.448  1.00  0.00           C
ATOM   2243  ROH CHO   321     105.114 221.080  21.398  1.00  0.00            
ATOM   2244  R1  CHO   321     105.464 219.630  23.798  1.00  0.00            
ATOM   2245  R2  CHO   321     107.214 220.380  25.798  1.00  0.00            
ATOM   2246  R3  CHO   321     105.014 220.180  27.348  1.00  0.00            
ATOM   2247  R4  CHO   321     107.264 219.830  29.198  1.00  0.00            
ATOM   2248  R5  CHO   321     105.564 218.480  28.948  1.00  0.00            
ATOM   2249  C1  CHO   321     105.214 219.330  32.648  1.00  0.00           C
ATOM   2250  C2  CHO   321     103.714 217.030  36.198  1.00  0.00           C
ATOM   2251  ROH CHO   322      87.864 173.730  14.248  1.00  0.00            
ATOM   2252  R1  CHO   322      86.264 174.080  16.548  1.00  0.00            
ATOM   2253  R2  CHO   322      83.664 173.130  16.698  1.00  0.00            
ATOM   2254  R3  CHO   322      84.564 171.930  18.948  1.00  0.00            
ATOM   2255  R4  CHO   322      81.664 171.930  19.298  1.00  0.00            
ATOM   2256  R5  CHO   322      83.164 172.730  20.648  1.00  0.00            
ATOM   2257  C1  CHO   322      81.414 170.130  22.898  1.00  0.00           C
ATOM   2258  C2  CHO   322      80.564 166.280  23.948  1.00  0.00           C
ATOM   2259  ROH CHO   323     148.214 145.930  54.698  1.00  0.00            
ATOM   2260  R1  CHO   323     146.664 144.930  52.548  1.00  0.00            
ATOM   2261  R2  CHO   323     145.464 146.630  50.698  1.00  0.00            
ATOM   2262  R3  CHO   323     146.814 145.080  48.898  1.00  0.00            
ATOM   2263  R4  CHO   323     144.114 145.280  47.848  1.00  0.00            
ATOM   2264  R5  CHO   323     145.214 143.430  48.198  1.00  0.00            
ATOM   2265  C1  CHO   323     144.564 143.030  44.448  1.00  0.00           C
ATOM   2266  C2  CHO   323     141.564 142.630  44.298  1.00  0.00           C
ATOM   2267  ROH CHO   324     186.064 107.780  51.348  1.00  0.00            
ATOM   2268  R1  CHO   324     184.664 106.430  49.298  1.00  0.00            
ATOM   2269  R2  CHO   324     185.214 106.880  46.598  1.00  0.00            
ATOM   2270  R3  CHO   324     185.564 104.180  46.598  1.00  0.00            
ATOM   2271  R4  CHO   324     185.114 104.880  43.748  1.00  0.00            
ATOM   2272  R5  CHO   324     184.014 103.380  44.898  1.00  0.00            
ATOM   2273  C1  CHO   324     185.364 101.230  42.098  1.00  0.00           C
ATOM   2274  C2  CHO   324     184.614  98.630  39.848  1.00  0.00           C
ATOM   2275  ROH CHO   325      26.364  71.180  20.948  1.00  0.00            
ATOM   2276  R1  CHO   325      25.314  70.980  23.598  1.00  0.00            
ATOM   2277  R2  CHO   325      26.764  69.830  25.648  1.00  0.00            
ATOM   2278  R3  CHO   325      26.314  72.180  26.898  1.00  0.00            
ATOM   2279  R4  CHO   325      27.064  70.380  29.048  1.00  0.00            
ATOM   2280  R5  CHO   325      25.264  71.580  28.998  1.00  0.00            
ATOM   2281  C1  CHO   325      26.814  72.930  32.198  1.00  0.00           C
ATOM   2282  C2  CHO   325      28.964  71.530  35.398  1.00  0.00           C
ATOM   2283  ROH CHO   326     182.364  97.630  59.398  1.00  0.00            
ATOM   2284  R1  CHO   326     181.714  98.380  56.748  1.00  0.00            
ATOM   2285  R2  CHO   326     183.414  97.880  54.598  1.00  0.00            
ATOM   2286  R3  CHO   326     181.164  96.730  53.548  1.00  0.00            
ATOM   2287  R4  CHO   326     183.064  96.880  51.298  1.00  0.00            
ATOM   2288  R5  CHO   326     181.014  97.630  51.348  1.00  0.00            
ATOM   2289  C1  CHO   326     180.764  95.180  48.398  1.00  0.00           C
ATOM   2290  C2  CHO   326     183.664  93.130  47.348  1.00  0.00           C
ATOM   2291  ROH CHO   327      22.264  40.130  56.198  1.00  0.00            
ATOM   2292  R1  CHO   327      22.264  38.630  53.798  1.00  0.00            
ATOM   2293  R2  CHO   327      20.814  39.430  51.548  1.00  0.00            
ATOM   2294  R3  CHO   327      23.264  39.230  50.348  1.00  0.00            
ATOM   2295  R4  CHO   327      21.314  39.080  48.148  1.00  0.00            
ATOM   2296  R5  CHO   327      22.914  37.630  48.598  1.00  0.00            
ATOM   2297  C1  CHO   327      23.814  38.680  45.048  1.00  0.00           C
ATOM   2298  C2  CHO   327      20.464  38.830  43.348  1.00  0.00           C
ATOM   2299  ROH CHO   328     172.464 220.430  45.198  1.00  0.00            
ATOM   2300  R1  CHO   328     171.614 219.730  42.598  1.00  0.00            
ATOM   2301  R2  CHO   328     173.414 218.830  40.648  1.00  0.00            
ATOM   2302  R3  CHO   328     171.664 216.730  40.548  1.00  0.00            
ATOM   2303  R4  CHO   328     173.664 216.180  38.448  1.00  0.00            
ATOM   2304  R5  CHO   328     171.514 216.280  38.198  1.00  0.00            
ATOM   2305  C1  CHO   328     172.164 212.680  37.048  1.00  0.00           C
ATOM   2306  C2  CHO   328     171.114 209.280  36.948  1.00  0.00           C
ATOM   2307  ROH CHO   329     155.064  14.580  59.298  1.00  0.00            
ATOM   2308  R1  CHO   329     156.414  15.980  57.198  1.00  0.00            
ATOM   2309  R2  CHO   329     158.764  15.030  56.098  1.00  0.00            
ATOM   2310  R3  CHO   329     157.364  15.230  53.798  1.00  0.00            
ATOM   2311  R4  CHO   329     160.064  14.580  52.948  1.00  0.00            
ATOM   2312  R5  CHO   329     158.864  16.230  52.248  1.00  0.00            
ATOM   2313  C1  CHO   329     159.514  14.480  48.898  1.00  0.00           C
ATOM   2314  C2  CHO   329     162.914  15.080  47.548  1.00  0.00           C
ATOM   2315  ROH CHO   330     221.614 136.330  44.798  1.00  0.00            
ATOM   2316  R1  CHO   330     220.464 136.830  42.248  1.00  0.00            
ATOM   2317  R2  CHO   330     222.064 137.080  39.998  1.00  0.00            
ATOM   2318  R3  CHO   330     220.364 135.180  39.048  1.00  0.00            
ATOM   2319  R4  CHO   330     221.614 136.330  36.648  1.00  0.00            
ATOM   2320  R5  CHO   330     219.514 136.080  36.998  1.00  0.00            
ATOM   2321  C1  CHO   330     219.814 134.030  33.798  1.00  0.00           C
ATOM   2322  C2  CHO   330     219.964 132.030  30.948  1.00  0.00           C
ATOM   2323  ROH CHO   331      84.064 200.880  48.198  1.00  0.00            
ATOM   2324  R1  CHO   331      84.014 202.180  45.698  1.00  0.00            
ATOM   2325  R2  CHO   331      85.014 201.080  43.398  1.00  0.00            
ATOM   2326  R3  CHO   331      82.564 201.630  42.398  1.00  0.00            
ATOM   2327  R4  CHO   331      84.364 202.080  40.148  1.00  0.00            
ATOM   2328  R5  CHO   331      82.914 203.480  40.948  1.00  0.00            
ATOM   2329  C1  CHO   331      81.664 203.230  37.398  1.00  0.00           C
ATOM   2330  C2  CHO   331      83.664 204.230  34.348  1.00  0.00           C
ATOM   2331  ROH CHO   332      63.964  97.730  19.198  1.00  0.00            
ATOM   2332  R1  CHO   332      63.864  98.480  21.898  1.00  0.00            
ATOM   2333  R2  CHO   332      65.514 100.380  22.948  1.00  0.00            
ATOM   2334  R3  CHO   332      63.214 101.530  23.748  1.00  0.00            
ATOM   2335  R4  CHO   332      65.264 102.880  25.348  1.00  0.00            
ATOM   2336  R5  CHO   332      63.514 101.930  26.098  1.00  0.00            
ATOM   2337  C1  CHO   332      62.914 105.430  27.448  1.00  0.00           C
ATOM   2338  C2  CHO   332      66.064 105.130  30.198  1.00  0.00           C
ATOM   2339  ROH CHO   333      63.064  52.880  25.748  1.00  0.00            
ATOM   2340  R1  CHO   333      62.764  52.330  28.498  1.00  0.00            
ATOM   2341  R2  CHO   333      60.364  52.580  29.798  1.00  0.00            
ATOM   2342  R3  CHO   333      60.864  50.030  30.548  1.00  0.00            
ATOM   2343  R4  CHO   333      60.514  51.480  33.048  1.00  0.00            
ATOM   2344  R5  CHO   333      62.214  50.230  32.498  1.00  0.00            
ATOM   2345  C1  CHO   333      61.114  48.430  35.648  1.00  0.00           C
ATOM   2346  C2  CHO   333      61.314  49.780  38.498  1.00  0.00           C
ATOM   2347  ROH CHO   334     152.314 177.680  46.098  1.00  0.00            
ATOM   2348  R1  CHO   334     153.414 177.180  43.548  1.00  0.00            
ATOM   2349  R2  CHO   334     151.864 177.230  41.248  1.00  0.00            
ATOM   2350  R3  CHO   334     153.764 178.980  40.398  1.00  0.00            
ATOM   2351  R4  CHO   334     152.914 177.580  37.998  1.00  0.00            
ATOM   2352  R5  CHO   334     154.964 177.780  38.698  1.00  0.00            
ATOM   2353  C1  CHO   334     155.314 179.430  35.298  1.00  0.00           C
ATOM   2354  C2  CHO   334     153.964 179.030  32.098  1.00  0.00           C
ATOM   2355  ROH CHO   335     107.014  14.930  60.898  1.00  0.00            
ATOM   2356  R1  CHO   335     108.364  16.480  58.948  1.00  0.00            
ATOM   2357  R2  CHO   335     110.414  15.480  57.398  1.00  0.00            
ATOM   2358  R3  CHO   335     108.814  16.380  55.348  1.00  0.00            
ATOM   2359  R4  CHO   335     111.414  15.730  54.098  1.00  0.00            
ATOM   2360  R5  CHO   335     110.314  17.630  53.948  1.00  0.00            
ATOM   2361  C1  CHO   335     110.514  16.680  50.248  1.00  0.00           C
ATOM   2362  C2  CHO   335     110.714  17.080  46.998  1.00  0.00           C
ATOM   2363  ROH CHO   336     176.514  83.930  62.248  1.00  0.00            
ATOM   2364  R1  CHO   336     176.514  83.430  59.448  1.00  0.00            
ATOM   2365  R2  CHO   336     174.314  82.280  58.148  1.00  0.00            
ATOM   2366  R3  CHO   336     174.514  84.530  56.598  1.00  0.00            
ATOM   2367  R4  CHO   336     173.814  82.330  54.748  1.00  0.00            
ATOM   2368  R5  CHO   336     175.514  83.730  54.548  1.00  0.00            
ATOM   2369  C1  CHO   336     173.714  84.430  51.248  1.00  0.00           C
ATOM   2370  C2  CHO   336     173.764  83.230  48.998  1.00  0.00           C
ATOM   2371  ROH CHO   337      94.464  93.430  54.498  1.00  0.00            
ATOM   2372  R1  CHO   337      94.364  93.980  51.698  1.00  0.00            
ATOM   2373  R2  CHO   337      95.914  92.630  49.848  1.00  0.00            
ATOM   2374  R3  CHO   337      93.464  92.180  48.648  1.00  0.00            
ATOM   2375  R4  CHO   337      95.464  91.380  46.698  1.00  0.00            
ATOM   2376  R5  CHO   337      93.864  92.780  46.398  1.00  0.00            
ATOM   2377  C1  CHO   337      92.964  90.230  43.698  1.00  0.00           C
ATOM   2378  C2  CHO   337      92.764  86.480  43.598  1.00  0.00           C
ATOM   2379  ROH CHO   338     114.314 128.830  24.598  1.00  0.00            
ATOM   2380  R1  CHO   338     113.464 127.680  27.098  1.00  0.00            
ATOM   2381  R2  CHO   338     113.564 129.080  29.448  1.00  0.00            
ATOM   2382  R3  CHO   338     110.914 128.380  29.598  1.00  0.00            
ATOM   2383  R4  CHO   338     111.764 128.530  32.398  1.00  0.00            
ATOM   2384  R5  CHO   338     110.814 126.830  31.398  1.00  0.00            
ATOM   2385  C1  CHO   338     108.314 127.530  34.198  1.00  0.00           C
ATOM   2386  C2  CHO   338     105.964 127.630  36.648  1.00  0.00           C
ATOM   2387  ROH CHO   339     133.764 176.580  20.198  1.00  0.00            
ATOM   2388  R1  CHO   339     134.914 175.730  22.598  1.00  0.00            
ATOM   2389  R2  CHO   339     135.414 177.530  24.698  1.00  0.00            
ATOM   2390  R3  CHO   339     133.964 175.730  26.098  1.00  0.00            
ATOM   2391  R4  CHO   339     134.964 177.630  28.098  1.00  0.00            
ATOM   2392  R5  CHO   339     135.214 175.480  28.148  1.00  0.00            
ATOM   2393  C1  CHO   339     133.364 175.980  31.448  1.00  0.00           C
ATOM   2394  C2  CHO   339     135.114 176.180  35.548  1.00  0.00           C
ATOM   2395  ROH CHO   340      85.314  94.980  20.348  1.00  0.00            
ATOM   2396  R1  CHO   340      86.714  94.830  22.848  1.00  0.00            
ATOM   2397  R2  CHO   340      89.414  95.330  23.048  1.00  0.00            
ATOM   2398  R3  CHO   340      88.614  97.130  24.948  1.00  0.00            
ATOM   2399  R4  CHO   340      91.314  96.480  25.698  1.00  0.00            
ATOM   2400  R5  CHO   340      89.564  96.380  26.948  1.00  0.00            
ATOM   2401  C1  CHO   340      91.664  98.830  28.998  1.00  0.00           C
ATOM   2402  C2  CHO   340      94.864  97.780  29.048  1.00  0.00           C
ATOM   2403  ROH CHO   341     167.914  26.180  33.748  1.00  0.00            
ATOM   2404  R1  CHO   341     168.364  27.180  36.348  1.00  0.00            
ATOM   2405  R2  CHO   341     166.364  27.130  38.298  1.00  0.00            
ATOM   2406  R3  CHO   341     168.314  25.830  39.698  1.00  0.00            
ATOM   2407  R4  CHO   341     166.614  27.080  41.748  1.00  0.00            
ATOM   2408  R5  CHO   341     168.764  27.280  41.548  1.00  0.00            
ATOM   2409  C1  CHO   341     168.514  25.880  45.098  1.00  0.00           C
ATOM   2410  C2  CHO   341     169.164  24.680  48.398  1.00  0.00           C
ATOM   2411  ROH CHO   342     213.014  55.380  33.198  1.00  0.00            
ATOM   2412  R1  CHO   342     213.064  56.630  35.748  1.00  0.00            
ATOM   2413  R2  CHO   342     211.964  59.130  36.198  1.00  0.00            
ATOM   2414  R3  CHO   342     210.564  57.780  38.148  1.00  0.00            
ATOM   2415  R4  CHO   342     211.214  60.430  39.348  1.00  0.00            
ATOM   2416  R5  CHO   342     211.664  58.430  40.198  1.00  0.00            
ATOM   2417  C1  CHO   342     209.464  59.930  42.948  1.00  0.00           C
ATOM   2418  C2  CHO   342     209.014  62.130  47.098  1.00  0.00           C
ATOM   2419  ROH CHO   343     116.914 197.680  23.648  1.00  0.00            
ATOM   2420  R1  CHO   343     115.864 196.830  26.148  1.00  0.00            
ATOM   2421  R2  CHO   343     117.164 197.230  28.548  1.00  0.00            
ATOM   2422  R3  CHO   343     114.864 198.430  29.248  1.00  0.00            
ATOM   2423  R4  CHO   343     115.964 197.430  31.798  1.00  0.00            
ATOM   2424  R5  CHO   343     113.964 197.030  30.998  1.00  0.00            
ATOM   2425  C1  CHO   343     113.064 198.680  34.298  1.00  0.00           C
ATOM   2426  C2  CHO   343     111.064 199.380  36.348  1.00  0.00           C
ATOM   2427  ROH CHO   344     193.664 109.630  17.148  1.00  0.00            
ATOM   2428  R1  CHO   344     192.764 108.880  19.698  1.00  0.00            
ATOM   2429  R2  CHO   344     194.364 107.680  21.548  1.00  0.00            
ATOM   2430  R3  CHO   344     193.514 109.730  23.148  1.00  0.00            
ATOM   2431  R4  CHO   344     194.764 107.780  24.998  1.00  0.00            
ATOM   2432  R5  CHO   344     192.714 108.630  25.148  1.00  0.00            
ATOM   2433  C1  CHO   344     194.164 109.780  28.498  1.00  0.00           C
ATOM   2434  C2  CHO   344     196.664 111.680  31.648  1.00  0.00           C
ATOM   2435  ROH CHO   345      83.014  93.530  52.498  1.00  0.00            
ATOM   2436  R1  CHO   345      82.764  91.530  50.498  1.00  0.00            
ATOM   2437  R2  CHO   345      81.964  92.130  47.898  1.00  0.00            
ATOM   2438  R3  CHO   345      84.314  90.830  47.248  1.00  0.00            
ATOM   2439  R4  CHO   345      82.364  89.980  45.198  1.00  0.00            
ATOM   2440  R5  CHO   345      83.564  88.680  46.498  1.00  0.00            
ATOM   2441  C1  CHO   345      84.764  87.530  43.048  1.00  0.00           C
ATOM   2442  C2  CHO   345      85.814  84.780  40.698  1.00  0.00           C
ATOM   2443  ROH CHO   346     119.264  21.130  26.748  1.00  0.00            
ATOM   2444  R1  CHO   346     121.014  20.130  28.748  1.00  0.00            
ATOM   2445  R2  CHO   346     123.064  21.680  29.798  1.00  0.00            
ATOM   2446  R3  CHO   346     121.864  20.980  32.148  1.00  0.00            
ATOM   2447  R4  CHO   346     124.764  20.780  32.698  1.00  0.00            
ATOM   2448  R5  CHO   346     123.264  19.230  33.048  1.00  0.00            
ATOM   2449  C1  CHO   346     124.614  19.630  36.548  1.00  0.00           C
ATOM   2450  C2  CHO   346     124.164  17.830  39.698  1.00  0.00           C
ATOM   2451  ROH CHO   347     169.214   4.130  56.398  1.00  0.00            
ATOM   2452  R1  CHO   347     169.364   5.480  53.898  1.00  0.00            
ATOM   2453  R2  CHO   347     171.114   7.530  53.398  1.00  0.00            
ATOM   2454  R3  CHO   347     171.864   5.980  51.298  1.00  0.00            
ATOM   2455  R4  CHO   347     173.064   8.580  50.748  1.00  0.00            
ATOM   2456  R5  CHO   347     171.764   7.480  49.398  1.00  0.00            
ATOM   2457  C1  CHO   347     174.914   7.730  47.248  1.00  0.00           C
ATOM   2458  C2  CHO   347     176.464  11.480  46.648  1.00  0.00           C
ATOM   2459  ROH CHO   348      52.264  88.330  21.248  1.00  0.00            
ATOM   2460  R1  CHO   348      51.364  88.030  23.948  1.00  0.00            
ATOM   2461  R2  CHO   348      51.964  85.780  25.448  1.00  0.00            
ATOM   2462  R3  CHO   348      52.914  87.630  27.198  1.00  0.00            
ATOM   2463  R4  CHO   348      51.564  85.630  28.848  1.00  0.00            
ATOM   2464  R5  CHO   348      51.214  87.730  28.898  1.00  0.00            
ATOM   2465  C1  CHO   348      52.214  87.230  32.548  1.00  0.00           C
ATOM   2466  C2  CHO   348      54.014  88.630  35.548  1.00  0.00           C
ATOM   2467  ROH CHO   349     116.864 144.880  22.948  1.00  0.00            
ATOM   2468  R1  CHO   349     116.464 143.680  25.548  1.00  0.00            
ATOM   2469  R2  CHO   349     115.764 145.180  27.748  1.00  0.00            
ATOM   2470  R3  CHO   349     113.764 143.330  27.898  1.00  0.00            
ATOM   2471  R4  CHO   349     113.964 144.380  30.598  1.00  0.00            
ATOM   2472  R5  CHO   349     114.064 142.330  30.048  1.00  0.00            
ATOM   2473  C1  CHO   349     111.064 142.230  32.398  1.00  0.00           C
ATOM   2474  C2  CHO   349     112.314 142.030  35.648  1.00  0.00           C
ATOM   2475  ROH CHO   350      78.014 148.980  44.848  1.00  0.00            
ATOM   2476  R1  CHO   350      78.364 147.830  42.298  1.00  0.00            
ATOM   2477  R2  CHO   350      76.414 147.980  40.298  1.00  0.00            
ATOM   2478  R3  CHO   350      78.464 149.080  38.848  1.00  0.00            
ATOM   2479  R4  CHO   350      76.314 148.530  36.898  1.00  0.00            
ATOM   2480  R5  CHO   350      78.364 147.830  36.798  1.00  0.00            
ATOM   2481  C1  CHO   350      78.164 149.830  33.548  1.00  0.00           C
ATOM   2482  C2  CHO   350      74.414 150.380  31.048  1.00  0.00           C
ATOM   2483  ROH CHO   351     110.514 196.980  42.998  1.00  0.00            
ATOM   2484  R1  CHO   351     109.764 194.280  43.548  1.00  0.00            
ATOM   2485  R2  CHO   351     110.014 192.280  41.648  1.00  0.00            
ATOM   2486  R3  CHO   351     111.414 191.030  43.648  1.00  0.00            
ATOM   2487  R4  CHO   351     111.364 189.080  41.448  1.00  0.00            
ATOM   2488  R5  CHO   351     110.764 188.780  43.498  1.00  0.00            
ATOM   2489  C1  CHO   351     113.464 186.080  43.198  1.00  0.00           C
ATOM   2490  C2  CHO   351     117.014 184.680  42.498  1.00  0.00           C
ATOM   2491  ROH CHO   352      40.614 181.530  44.648  1.00  0.00            
ATOM   2492  R1  CHO   352      40.514 184.080  43.398  1.00  0.00            
ATOM   2493  R2  CHO   352      42.764 185.580  42.848  1.00  0.00            
ATOM   2494  R3  CHO   352      41.764 185.530  40.298  1.00  0.00            
ATOM   2495  R4  CHO   352      43.364 188.030  40.448  1.00  0.00            
ATOM   2496  R5  CHO   352      41.264 187.830  39.848  1.00  0.00            
ATOM   2497  C1  CHO   352      42.764 189.380  36.698  1.00  0.00           C
ATOM   2498  C2  CHO   352      41.064 192.080  34.348  1.00  0.00           C
ATOM   2499  ROH CHO   353     202.414 100.930  52.548  1.00  0.00            
ATOM   2500  R1  CHO   353     203.764 101.180  50.098  1.00  0.00            
ATOM   2501  R2  CHO   353     203.664  99.280  48.098  1.00  0.00            
ATOM   2502  R3  CHO   353     202.864 101.330  46.548  1.00  0.00            
ATOM   2503  R4  CHO   353     202.364  98.980  44.948  1.00  0.00            
ATOM   2504  R5  CHO   353     203.514 100.730  44.348  1.00  0.00            
ATOM   2505  C1  CHO   353     200.864 100.730  41.598  1.00  0.00           C
ATOM   2506  C2  CHO   353     200.514 100.380  37.498  1.00  0.00           C
ATOM   2507  ROH CHO   354      64.764  14.030  56.798  1.00  0.00            
ATOM   2508  R1  CHO   354      64.764  13.680  53.998  1.00  0.00            
ATOM   2509  R2  CHO   354      62.464  13.780  52.448  1.00  0.00            
ATOM   2510  R3  CHO   354      63.864  15.630  51.048  1.00  0.00            
ATOM   2511  R4  CHO   354      61.764  14.730  49.198  1.00  0.00            
ATOM   2512  R5  CHO   354      63.914  14.780  48.848  1.00  0.00            
ATOM   2513  C1  CHO   354      62.664  17.080  46.048  1.00  0.00           C
ATOM   2514  C2  CHO   354      60.914  20.130  45.898  1.00  0.00           C
ATOM   2515  ROH CHO   355     117.014  75.580  28.798  1.00  0.00            
ATOM   2516  R1  CHO   355     115.564  75.030  31.148  1.00  0.00            
ATOM   2517  R2  CHO   355     116.464  75.730  33.648  1.00  0.00            
ATOM   2518  R3  CHO   355     114.014  76.930  33.848  1.00  0.00            
ATOM   2519  R4  CHO   355     114.914  76.630  36.598  1.00  0.00            
ATOM   2520  R5  CHO   355     113.014  75.980  35.748  1.00  0.00            
ATOM   2521  C1  CHO   355     111.714  78.280  38.498  1.00  0.00           C
ATOM   2522  C2  CHO   355     113.414  79.330  41.798  1.00  0.00           C
ATOM   2523  ROH CHO   356     215.114  33.580  58.498  1.00  0.00            
ATOM   2524  R1  CHO   356     215.364  33.280  55.698  1.00  0.00            
ATOM   2525  R2  CHO   356     214.164  34.980  53.898  1.00  0.00            
ATOM   2526  R3  CHO   356     216.664  35.230  52.898  1.00  0.00            
ATOM   2527  R4  CHO   356     214.914  35.380  50.548  1.00  0.00            
ATOM   2528  R5  CHO   356     216.614  33.980  50.848  1.00  0.00            
ATOM   2529  C1  CHO   356     217.764  35.780  47.698  1.00  0.00           C
ATOM   2530  C2  CHO   356     218.964  39.380  45.298  1.00  0.00           C
ATOM   2531  ROH CHO   357     139.414  91.880  63.348  1.00  0.00            
ATOM   2532  R1  CHO   357     139.864  91.930  60.548  1.00  0.00            
ATOM   2533  R2  CHO   357     140.814  89.730  59.148  1.00  0.00            
ATOM   2534  R3  CHO   357     138.614  90.180  57.598  1.00  0.00            
ATOM   2535  R4  CHO   357     140.564  88.980  55.748  1.00  0.00            
ATOM   2536  R5  CHO   357     139.514  90.880  55.498  1.00  0.00            
ATOM   2537  C1  CHO   357     138.364  88.980  52.348  1.00  0.00           C
ATOM   2538  C2  CHO   357     136.114  86.830  50.148  1.00  0.00           C
ATOM   2539  ROH CHO   358      17.814  71.030  58.398  1.00  0.00            
ATOM   2540  R1  CHO   358      18.314  70.130  55.798  1.00  0.00            
ATOM   2541  R2  CHO   358      17.764  67.580  54.898  1.00  0.00            
ATOM   2542  R3  CHO   358      16.364  68.880  52.998  1.00  0.00            
ATOM   2543  R4  CHO   358      16.764  66.180  51.898  1.00  0.00            
ATOM   2544  R5  CHO   358      17.264  68.080  50.948  1.00  0.00            
ATOM   2545  C1  CHO   358      14.914  66.580  48.348  1.00  0.00           C
ATOM   2546  C2  CHO   358      16.414  63.780  47.148  1.00  0.00           C
ATOM   2547  ROH CHO   359     138.964 105.230  60.498  1.00  0.00            
ATOM   2548  R1  CHO   359     138.514 104.730  57.748  1.00  0.00            
ATOM   2549  R2  CHO   359     137.664 106.630  55.998  1.00  0.00            
ATOM   2550  R3  CHO   359     139.864 105.880  54.598  1.00  0.00            
ATOM   2551  R4  CHO   359     138.264 107.480  52.648  1.00  0.00            
ATOM   2552  R5  CHO   359     139.014 105.430  52.348  1.00  0.00            
ATOM   2553  C1  CHO   359     140.664 107.230  49.448  1.00  0.00           C
ATOM   2554  C2  CHO   359     139.714 106.180  46.148  1.00  0.00           C
ATOM   2555  ROH CHO   360     149.064  64.630  63.848  1.00  0.00            
ATOM   2556  R1  CHO   360     150.064  63.480  61.498  1.00  0.00            
ATOM   2557  R2  CHO   360     148.614  61.630  59.998  1.00  0.00            
ATOM   2558  R3  CHO   360     149.114  63.380  57.998  1.00  0.00            
ATOM   2559  R4  CHO   360     147.664  61.130  56.748  1.00  0.00            
ATOM   2560  R5  CHO   360     149.564  61.980  56.098  1.00  0.00            
ATOM   2561  C1  CHO   360     147.564  62.530  52.898  1.00  0.00           C
ATOM   2562  C2  CHO   360     146.914  60.880  49.948  1.00  0.00           C
ATOM   2563  ROH CHO   361     125.164 178.680  17.848  1.00  0.00            
ATOM   2564  R1  CHO   361     124.564 178.630  20.548  1.00  0.00            
ATOM   2565  R2  CHO   361     125.414 176.580  22.248  1.00  0.00            
ATOM   2566  R3  CHO   361     126.414 178.680  23.698  1.00  0.00            
ATOM   2567  R4  CHO   361     124.764 177.130  25.598  1.00  0.00            
ATOM   2568  R5  CHO   361     124.614 179.230  25.198  1.00  0.00            
ATOM   2569  C1  CHO   361     125.314 179.380  28.898  1.00  0.00           C
ATOM   2570  C2  CHO   361     123.714 180.430  31.898  1.00  0.00           C
ATOM   2571  ROH CHO   362     197.264 186.080  27.598  1.00  0.00            
ATOM   2572  R1  CHO   362     197.014 188.530  28.998  1.00  0.00            
ATOM   2573  R2  CHO   362     195.114 188.980  30.898  1.00  0.00            
ATOM   2574  R3  CHO   362     197.264 189.630  32.448  1.00  0.00            
ATOM   2575  R4  CHO   362     195.014 190.980  33.748  1.00  0.00            
ATOM   2576  R5  CHO   362     196.864 191.880  33.098  1.00  0.00            
ATOM   2577  C1  CHO   362     196.964 192.730  36.798  1.00  0.00           C
ATOM   2578  C2  CHO   362     198.164 195.080  38.498  1.00  0.00           C
ATOM   2579  ROH CHO   363      80.564 172.780  43.998  1.00  0.00            
ATOM   2580  R1  CHO   363      78.864 172.580  41.748  1.00  0.00            
ATOM   2581  R2  CHO   363      78.564 174.630  39.948  1.00  0.00            
ATOM   2582  R3  CHO   363      79.264 172.680  38.148  1.00  0.00            
ATOM   2583  R4  CHO   363      78.614 175.030  36.498  1.00  0.00            
ATOM   2584  R5  CHO   363      77.764 173.030  36.298  1.00  0.00            
ATOM   2585  C1  CHO   363      79.264 173.480  32.848  1.00  0.00           C
ATOM   2586  C2  CHO   363      79.514 175.930  29.848  1.00  0.00           C
ATOM   2587  ROH CHO   364     120.764 220.980  22.548  1.00  0.00            
ATOM   2588  R1  CHO   364     122.764 221.080  24.598  1.00  0.00            
ATOM   2589  R2  CHO   364     122.564 222.730  26.748  1.00  0.00            
ATOM   2590  R3  CHO   364     122.864 220.430  28.148  1.00  0.00            
ATOM   2591  R4  CHO   364     123.564 222.530  30.098  1.00  0.00            
ATOM   2592  R5  CHO   364     124.814 220.830  29.548  1.00  0.00            
ATOM   2593  C1  CHO   364     124.414 220.230  33.298  1.00  0.00           C
ATOM   2594  C2  CHO   364     125.964 221.880  36.198  1.00  0.00           C
ATOM   2595  ROH CHO   365     130.964 131.680  27.398  1.00  0.00            
ATOM   2596  R1  CHO   365     130.864 130.030  29.698  1.00  0.00            
ATOM   2597  R2  CHO   365     132.914 129.980  31.548  1.00  0.00            
ATOM   2598  R3  CHO   365     130.914 130.530  33.298  1.00  0.00            
ATOM   2599  R4  CHO   365     132.614 128.530  34.648  1.00  0.00            
ATOM   2600  R5  CHO   365     130.464 128.380  34.298  1.00  0.00            
ATOM   2601  C1  CHO   365     130.514 128.130  38.098  1.00  0.00           C
ATOM   2602  C2  CHO   365     130.364 127.930  42.598  1.00  0.00           C
ATOM   2603  ROH CHO   366      60.664 101.830  45.798  1.00  0.00            
ATOM   2604  R1  CHO   366      63.414 101.580  45.198  1.00  0.00            
ATOM   2605  R2  CHO   366      64.614  99.130  44.648  1.00  0.00            
ATOM   2606  R3  CHO   366      65.414 100.430  42.398  1.00  0.00            
ATOM   2607  R4  CHO   366      67.114  98.030  42.598  1.00  0.00            
ATOM   2608  R5  CHO   366      67.814 100.080  42.398  1.00  0.00            
ATOM   2609  C1  CHO   366      69.364  98.580  39.248  1.00  0.00           C
ATOM   2610  C2  CHO   366      73.114  99.030  38.948  1.00  0.00           C
ATOM   2611  ROH CHO   367     113.964  29.430  29.498  1.00  0.00            
ATOM   2612  R1  CHO   367     112.914  27.830  31.548  1.00  0.00            
ATOM   2613  R2  CHO   367     114.414  27.030  33.748  1.00  0.00            
ATOM   2614  R3  CHO   367     112.364  28.130  35.148  1.00  0.00            
ATOM   2615  R4  CHO   367     113.964  26.730  37.148  1.00  0.00            
ATOM   2616  R5  CHO   367     111.864  26.480  36.798  1.00  0.00            
ATOM   2617  C1  CHO   367     111.814  27.580  40.448  1.00  0.00           C
ATOM   2618  C2  CHO   367     114.314  27.480  42.198  1.00  0.00           C
ATOM   2619  ROH CHO   368      49.114 154.830  39.548  1.00  0.00            
ATOM   2620  R1  CHO   368      49.664 156.030  37.048  1.00  0.00            
ATOM   2621  R2  CHO   368      47.964 157.780  35.798  1.00  0.00            
ATOM   2622  R3  CHO   368      50.114 159.430  35.748  1.00  0.00            
ATOM   2623  R4  CHO   368      48.564 160.180  33.348  1.00  0.00            
ATOM   2624  R5  CHO   368      50.664 159.630  33.448  1.00  0.00            
ATOM   2625  C1  CHO   368      50.914 163.130  31.948  1.00  0.00           C
ATOM   2626  C2  CHO   368      50.564 162.030  28.598  1.00  0.00           C
ATOM   2627  ROH CHO   369      22.664 168.480  19.498  1.00  0.00            
ATOM   2628  R1  CHO   369      23.164 169.780  21.948  1.00  0.00            
ATOM   2629  R2  CHO   369      24.014 172.430  22.048  1.00  0.00            
ATOM   2630  R3  CHO   369      21.814 172.680  23.698  1.00  0.00            
ATOM   2631  R4  CHO   369      23.464 175.080  24.198  1.00  0.00            
ATOM   2632  R5  CHO   369      22.714 173.630  25.698  1.00  0.00            
ATOM   2633  C1  CHO   369      21.164 176.830  27.048  1.00  0.00           C
ATOM   2634  C2  CHO   369      23.764 178.480  27.948  1.00  0.00           C
ATOM   2635  ROH CHO   370      95.264  36.730  26.948  1.00  0.00            
ATOM   2636  R1  CHO   370      93.814  35.330  28.948  1.00  0.00            
ATOM   2637  R2  CHO   370      94.714  32.930  29.998  1.00  0.00            
ATOM   2638  R3  CHO   370      94.464  34.280  32.398  1.00  0.00            
ATOM   2639  R4  CHO   370      93.564  31.530  32.948  1.00  0.00            
ATOM   2640  R5  CHO   370      92.464  33.380  33.348  1.00  0.00            
ATOM   2641  C1  CHO   370      92.614  31.930  36.848  1.00  0.00           C
ATOM   2642  C2  CHO   370      91.764  30.430  39.898  1.00  0.00           C
ATOM   2643  ROH CHO   371     131.714  59.080  32.698  1.00  0.00            
ATOM   2644  R1  CHO   371     131.964  59.930  35.398  1.00  0.00            
ATOM   2645  R2  CHO   371     129.814  61.030  36.848  1.00  0.00            
ATOM   2646  R3  CHO   371     130.464  59.080  38.598  1.00  0.00            
ATOM   2647  R4  CHO   371     129.114  61.080  40.198  1.00  0.00            
ATOM   2648  R5  CHO   371     131.064  60.230  40.598  1.00  0.00            
ATOM   2649  C1  CHO   371     129.264  59.330  43.848  1.00  0.00           C
ATOM   2650  C2  CHO   371     129.464  61.080  47.598  1.00  0.00           C
ATOM   2651  ROH CHO   372      45.764  29.080  28.848  1.00  0.00            
ATOM   2652  R1  CHO   372      48.164  28.580  30.298  1.00  0.00            
ATOM   2653  R2  CHO   372      48.164  27.780  32.948  1.00  0.00            
ATOM   2654  R3  CHO   372      49.714  25.730  31.948  1.00  0.00            
ATOM   2655  R4  CHO   372      49.214  25.030  34.748  1.00  0.00            
ATOM   2656  R5  CHO   372      51.164  25.180  33.798  1.00  0.00            
ATOM   2657  C1  CHO   372      51.314  21.530  34.898  1.00  0.00           C
ATOM   2658  C2  CHO   372      50.914  18.080  36.848  1.00  0.00           C
ATOM   2659  ROH CHO   373      48.614 130.780   9.198  1.00  0.00            
ATOM   2660  R1  CHO   373      50.064 129.680  11.398  1.00  0.00            
ATOM   2661  R2  CHO   373      52.114 130.980  12.648  1.00  0.00            
ATOM   2662  R3  CHO   373      50.664 130.480  14.898  1.00  0.00            
ATOM   2663  R4  CHO   373      53.364 130.880  15.898  1.00  0.00            
ATOM   2664  R5  CHO   373      52.114 129.180  16.298  1.00  0.00            
ATOM   2665  C1  CHO   373      52.714 130.380  19.848  1.00  0.00           C
ATOM   2666  C2  CHO   373      55.364 132.630  22.798  1.00  0.00           C
ATOM   2667  ROH CHO   374     122.864  55.030  32.498  1.00  0.00            
ATOM   2668  R1  CHO   374     122.164  56.430  34.848  1.00  0.00            
ATOM   2669  R2  CHO   374     119.614  56.280  35.948  1.00  0.00            
ATOM   2670  R3  CHO   374     121.014  55.580  38.198  1.00  0.00            
ATOM   2671  R4  CHO   374     118.914  57.380  39.148  1.00  0.00            
ATOM   2672  R5  CHO   374     121.014  57.580  39.498  1.00  0.00            
ATOM   2673  C1  CHO   374     119.764  57.380  43.098  1.00  0.00           C
ATOM   2674  C2  CHO   374     120.014  57.730  47.248  1.00  0.00           C
ATOM   2675  ROH CHO   375     149.764  14.080  27.598  1.00  0.00            
ATOM   2676  R1  CHO   375     148.914  12.580  29.848  1.00  0.00            
ATOM   2677  R2  CHO   375     149.614   9.930  30.248  1.00  0.00            
ATOM   2678  R3  CHO   375     150.464  10.880  32.648  1.00  0.00            
ATOM   2679  R4  CHO   375     150.064   8.030  33.098  1.00  0.00            
ATOM   2680  R5  CHO   375     149.214   9.630  34.298  1.00  0.00            
ATOM   2681  C1  CHO   375     151.114   7.780  36.998  1.00  0.00           C
ATOM   2682  C2  CHO   375     150.864   6.530  41.248  1.00  0.00           C
ATOM   2683  ROH CHO   376     139.464 138.330  26.798  1.00  0.00            
ATOM   2684  R1  CHO   376     138.764 137.030  29.248  1.00  0.00            
ATOM   2685  R2  CHO   376     139.864 134.580  29.998  1.00  0.00            
ATOM   2686  R3  CHO   376     140.514 135.930  32.248  1.00  0.00            
ATOM   2687  R4  CHO   376     140.364 133.130  33.048  1.00  0.00            
ATOM   2688  R5  CHO   376     139.314 134.830  33.998  1.00  0.00            
ATOM   2689  C1  CHO   376     141.264 133.530  36.998  1.00  0.00           C
ATOM   2690  C2  CHO   376     141.064 131.630  39.948  1.00  0.00           C
ATOM   2691  ROH CHO   377     143.264  84.880  28.748  1.00  0.00            
ATOM   2692  R1  CHO   377     142.214  84.830  31.398  1.00  0.00            
ATOM   2693  R2  CHO   377     143.664  83.980  33.548  1.00  0.00            
ATOM   2694  R3  CHO   377     142.964  86.380  34.598  1.00  0.00            
ATOM   2695  R4  CHO   377     144.664  85.130  36.648  1.00  0.00            
ATOM   2696  R5  CHO   377     142.664  85.980  36.898  1.00  0.00            
ATOM   2697  C1  CHO   377     144.564  88.130  39.398  1.00  0.00           C
ATOM   2698  C2  CHO   377     145.564  91.380  41.648  1.00  0.00           C
ATOM   2699  ROH CHO   378     134.464  29.380  62.948  1.00  0.00            
ATOM   2700  R1  CHO   378     134.564  29.130  60.098  1.00  0.00            
ATOM   2701  R2  CHO   378     135.214  26.780  58.848  1.00  0.00            
ATOM   2702  R3  CHO   378     132.814  27.230  57.548  1.00  0.00            
ATOM   2703  R4  CHO   378     134.364  25.530  55.698  1.00  0.00            
ATOM   2704  R5  CHO   378     133.414  27.430  55.248  1.00  0.00            
ATOM   2705  C1  CHO   378     131.664  25.180  52.698  1.00  0.00           C
ATOM   2706  C2  CHO   378     132.414  23.080  50.448  1.00  0.00           C
ATOM   2707  ROH CHO   379      24.064 133.330  38.348  1.00  0.00            
ATOM   2708  R1  CHO   379      22.464 132.930  36.048  1.00  0.00            
ATOM   2709  R2  CHO   379      20.814 134.880  34.998  1.00  0.00            
ATOM   2710  R3  CHO   379      22.164 134.380  32.698  1.00  0.00            
ATOM   2711  R4  CHO   379      19.764 135.730  31.848  1.00  0.00            
ATOM   2712  R5  CHO   379      20.464 133.830  31.148  1.00  0.00            
ATOM   2713  C1  CHO   379      20.364 135.730  27.848  1.00  0.00           C
ATOM   2714  C2  CHO   379      19.064 135.880  24.798  1.00  0.00           C
ATOM   2715  ROH CHO   380     110.814 129.630  56.498  1.00  0.00            
ATOM   2716  R1  CHO   380     113.114 128.580  55.198  1.00  0.00            
ATOM   2717  R2  CHO   380     113.564 125.830  54.898  1.00  0.00            
ATOM   2718  R3  CHO   380     113.764 126.480  52.248  1.00  0.00            
ATOM   2719  R4  CHO   380     115.514 124.130  52.598  1.00  0.00            
ATOM   2720  R5  CHO   380     116.064 126.080  51.748  1.00  0.00            
ATOM   2721  C1  CHO   380     116.864 123.780  48.798  1.00  0.00           C
ATOM   2722  C2  CHO   380     119.414 123.780  45.948  1.00  0.00           C
ATOM   2723  ROH CHO   381      37.764  74.280  56.398  1.00  0.00            
ATOM   2724  R1  CHO   381      37.814  74.580  53.598  1.00  0.00            
ATOM   2725  R2  CHO   381      40.014  73.930  52.098  1.00  0.00            
ATOM   2726  R3  CHO   381      38.264  72.330  50.748  1.00  0.00            
ATOM   2727  R4  CHO   381      40.014  73.430  48.648  1.00  0.00            
ATOM   2728  R5  CHO   381      37.864  73.530  48.698  1.00  0.00            
ATOM   2729  C1  CHO   381      38.364  71.680  45.398  1.00  0.00           C
ATOM   2730  C2  CHO   381      37.814  72.980  42.848  1.00  0.00           C
ATOM   2731  ROH CHO   382      51.364  13.030  55.398  1.00  0.00            
ATOM   2732  R1  CHO   382      52.914  12.730  53.048  1.00  0.00            
ATOM   2733  R2  CHO   382      52.064  11.230  50.898  1.00  0.00            
ATOM   2734  R3  CHO   382      52.514  13.480  49.498  1.00  0.00            
ATOM   2735  R4  CHO   382      51.664  11.580  47.498  1.00  0.00            
ATOM   2736  R5  CHO   382      53.464  12.730  47.448  1.00  0.00            
ATOM   2737  C1  CHO   382      51.864  13.930  44.198  1.00  0.00           C
ATOM   2738  C2  CHO   382      51.714  13.480  40.698  1.00  0.00           C
ATOM   2739  ROH CHO   383     188.864  19.880  59.298  1.00  0.00            
ATOM   2740  R1  CHO   383     188.964  18.630  56.748  1.00  0.00            
ATOM   2741  R2  CHO   383     187.564  16.330  56.148  1.00  0.00            
ATOM   2742  R3  CHO   383     186.564  17.830  54.148  1.00  0.00            
ATOM   2743  R4  CHO   383     185.814  15.080  53.448  1.00  0.00            
ATOM   2744  R5  CHO   383     186.914  16.480  52.198  1.00  0.00            
ATOM   2745  C1  CHO   383     183.914  15.830  49.948  1.00  0.00           C
ATOM   2746  C2  CHO   383     182.414  15.130  45.648  1.00  0.00           C
ATOM   2747  ROH CHO   384     161.814  99.030  40.798  1.00  0.00            
ATOM   2748  R1  CHO   384     160.014  98.480  42.898  1.00  0.00            
ATOM   2749  R2  CHO   384     157.614  99.830  43.148  1.00  0.00            
ATOM   2750  R3  CHO   384     156.614  97.280  43.198  1.00  0.00            
ATOM   2751  R4  CHO   384     154.714  98.880  44.798  1.00  0.00            
ATOM   2752  R5  CHO   384     155.714  97.030  45.398  1.00  0.00            
ATOM   2753  C1  CHO   384     152.064  95.930  45.798  1.00  0.00           C
ATOM   2754  C2  CHO   384     148.514  96.680  46.448  1.00  0.00           C
ATOM   2755  ROH CHO   385      37.764  15.630  32.248  1.00  0.00            
ATOM   2756  R1  CHO   385      36.864  14.530  34.648  1.00  0.00            
ATOM   2757  R2  CHO   385      36.664  11.780  35.048  1.00  0.00            
ATOM   2758  R3  CHO   385      38.214  12.280  37.198  1.00  0.00            
ATOM   2759  R4  CHO   385      36.664   9.880  37.948  1.00  0.00            
ATOM   2760  R5  CHO   385      36.814  11.730  39.098  1.00  0.00            
ATOM   2761  C1  CHO   385      38.164   9.230  41.648  1.00  0.00           C
ATOM   2762  C2  CHO   385      39.964   7.130  43.748  1.00  0.00           C
ATOM   2763  ROH CHO   386       4.414  96.680  18.548  1.00  0.00            
ATOM   2764  R1  CHO   386       4.614  97.930  21.048  1.00  0.00            
ATOM   2765  R2  CHO   386       3.314 100.330  21.648  1.00  0.00            
ATOM   2766  R3  CHO   386       2.314  98.880  23.748  1.00  0.00            
ATOM   2767  R4  CHO   386       3.014 101.480  24.898  1.00  0.00            
ATOM   2768  R5  CHO   386       3.714  99.530  25.598  1.00  0.00            
ATOM   2769  C1  CHO   386       1.964 100.830  28.748  1.00  0.00           C
ATOM   2770  C2  CHO   386       0.514 101.930  32.248  1.00  0.00           C
ATOM   2771  ROH CHO   387     109.764 167.480  35.448  1.00  0.00            
ATOM   2772  R1  CHO   387     111.314 168.680  33.398  1.00  0.00            
ATOM   2773  R2  CHO   387     114.014 168.130  32.998  1.00  0.00            
ATOM   2774  R3  CHO   387     113.214 167.530  30.498  1.00  0.00            
ATOM   2775  R4  CHO   387     115.914 168.530  30.198  1.00  0.00            
ATOM   2776  R5  CHO   387     114.164 169.280  29.148  1.00  0.00            
ATOM   2777  C1  CHO   387     116.314 168.230  26.148  1.00  0.00           C
ATOM   2778  C2  CHO   387     119.464 169.580  24.498  1.00  0.00           C
ATOM   2779  ROH CHO   388     142.914 104.780  27.898  1.00  0.00            
ATOM   2780  R1  CHO   388     143.164 105.930  30.498  1.00  0.00            
ATOM   2781  R2  CHO   388     142.264 104.630  32.748  1.00  0.00            
ATOM   2782  R3  CHO   388     144.814 105.080  33.598  1.00  0.00            
ATOM   2783  R4  CHO   388     143.314 104.330  36.048  1.00  0.00            
ATOM   2784  R5  CHO   388     144.564 106.130  35.748  1.00  0.00            
ATOM   2785  C1  CHO   388     146.314 104.580  38.748  1.00  0.00           C
ATOM   2786  C2  CHO   388     148.614 102.930  40.348  1.00  0.00           C
ATOM   2787  ROH CHO   389      31.764  34.680  51.798  1.00  0.00            
ATOM   2788  R1  CHO   389      31.264  34.030  49.098  1.00  0.00            
ATOM   2789  R2  CHO   389      31.514  35.830  46.998  1.00  0.00            
ATOM   2790  R3  CHO   389      33.164  33.980  45.948  1.00  0.00            
ATOM   2791  R4  CHO   389      32.364  35.630  43.698  1.00  0.00            
ATOM   2792  R5  CHO   389      32.264  33.480  43.848  1.00  0.00            
ATOM   2793  C1  CHO   389      34.514  33.780  40.748  1.00  0.00           C
ATOM   2794  C2  CHO   389      35.014  35.580  37.748  1.00  0.00           C
ATOM   2795  ROH CHO   390     219.064  54.030  57.898  1.00  0.00            
ATOM   2796  R1  CHO   390     219.314  53.180  55.198  1.00  0.00            
ATOM   2797  R2  CHO   390     217.314  51.780  53.898  1.00  0.00            
ATOM   2798  R3  CHO   390     217.564  53.780  52.098  1.00  0.00            
ATOM   2799  R4  CHO   390     216.064  51.680  50.698  1.00  0.00            
ATOM   2800  R5  CHO   390     217.914  52.630  49.998  1.00  0.00            
ATOM   2801  C1  CHO   390     215.564  53.480  47.098  1.00  0.00           C
ATOM   2802  C2  CHO   390     215.014  54.230  43.398  1.00  0.00           C
ATOM   2803  ROH CHO   391      64.264 168.480  43.798  1.00  0.00            
ATOM   2804  R1  CHO   391      64.814 170.280  41.698  1.00  0.00            
ATOM   2805  R2  CHO   391      67.364 170.880  40.798  1.00  0.00            
ATOM   2806  R3  CHO   391      66.364 170.130  38.398  1.00  0.00            
ATOM   2807  R4  CHO   391      68.314 172.230  37.798  1.00  0.00            
ATOM   2808  R5  CHO   391      66.214 172.230  37.148  1.00  0.00            
ATOM   2809  C1  CHO   391      67.914 172.330  33.748  1.00  0.00           C
ATOM   2810  C2  CHO   391      69.714 171.080  30.898  1.00  0.00           C
ATOM   2811  ROH CHO   392     173.064   2.480  26.248  1.00  0.00            
ATOM   2812  R1  CHO   392     173.114   1.280  28.798  1.00  0.00            
ATOM   2813  R2  CHO   392     173.314   2.730  31.148  1.00  0.00            
ATOM   2814  R3  CHO   392     171.064   1.330  31.798  1.00  0.00            
ATOM   2815  R4  CHO   392     172.264   2.080  34.348  1.00  0.00            
ATOM   2816  R5  CHO   392     171.714   0.030  33.698  1.00  0.00            
ATOM   2817  C1  CHO   392     169.614   0.330  36.848  1.00  0.00           C
ATOM   2818  C2  CHO   392     169.064  -1.670  40.448  1.00  0.00           C
ATOM   2819  ROH CHO   393      19.114  77.030  22.748  1.00  0.00            
ATOM   2820  R1  CHO   393      19.164  78.730  24.998  1.00  0.00            
ATOM   2821  R2  CHO   393      17.114  78.930  26.798  1.00  0.00            
ATOM   2822  R3  CHO   393      19.064  78.380  28.598  1.00  0.00            
ATOM   2823  R4  CHO   393      17.214  80.230  29.948  1.00  0.00            
ATOM   2824  R5  CHO   393      19.364  80.480  29.748  1.00  0.00            
ATOM   2825  C1  CHO   393      19.114  80.530  33.548  1.00  0.00           C
ATOM   2826  C2  CHO   393      16.864  82.930  36.648  1.00  0.00           C
ATOM   2827  ROH CHO   394      57.064   0.480  54.248  1.00  0.00            
ATOM   2828  R1  CHO   394      58.464   0.380  51.798  1.00  0.00            
ATOM   2829  R2  CHO   394      57.764  -1.370  49.798  1.00  0.00            
ATOM   2830  R3  CHO   394      57.714   0.930  48.298  1.00  0.00            
ATOM   2831  R4  CHO   394      58.214  -1.220  46.348  1.00  0.00            
ATOM   2832  R5  CHO   394      59.414   0.580  46.648  1.00  0.00            
ATOM   2833  C1  CHO   394      58.414   1.030  42.998  1.00  0.00           C
ATOM   2834  C2  CHO   394      60.864   2.180  40.348  1.00  0.00           C
ATOM   2835  ROH CHO   395      50.264 118.180  43.198  1.00  0.00            
ATOM   2836  R1  CHO   395      48.814 118.380  40.798  1.00  0.00            
ATOM   2837  R2  CHO   395      49.114 120.480  39.048  1.00  0.00            
ATOM   2838  R3  CHO   395      49.664 118.480  37.248  1.00  0.00            
ATOM   2839  R4  CHO   395      48.214 120.530  35.698  1.00  0.00            
ATOM   2840  R5  CHO   395      47.714 118.430  35.848  1.00  0.00            
ATOM   2841  C1  CHO   395      48.214 118.730  32.048  1.00  0.00           C
ATOM   2842  C2  CHO   395      47.664 116.080  29.098  1.00  0.00           C
ATOM   2843  ROH CHO   396     202.214 101.880  20.198  1.00  0.00            
ATOM   2844  R1  CHO   396     202.464 102.680  22.898  1.00  0.00            
ATOM   2845  R2  CHO   396     204.614 104.130  23.798  1.00  0.00            
ATOM   2846  R3  CHO   396     202.664 105.830  24.698  1.00  0.00            
ATOM   2847  R4  CHO   396     204.714 105.880  26.798  1.00  0.00            
ATOM   2848  R5  CHO   396     202.614 105.430  27.098  1.00  0.00            
ATOM   2849  C1  CHO   396     202.964 108.430  29.398  1.00  0.00           C
ATOM   2850  C2  CHO   396     201.014 110.630  33.048  1.00  0.00           C
ATOM   2851  ROH CHO   397     196.614 138.930  20.148  1.00  0.00            
ATOM   2852  R1  CHO   397     195.314 140.980  21.548  1.00  0.00            
ATOM   2853  R2  CHO   397     194.864 140.780  24.298  1.00  0.00            
ATOM   2854  R3  CHO   397     196.164 143.180  24.348  1.00  0.00            
ATOM   2855  R4  CHO   397     194.564 143.130  26.798  1.00  0.00            
ATOM   2856  R5  CHO   397     194.564 144.680  25.298  1.00  0.00            
ATOM   2857  C1  CHO   397     195.614 146.730  28.348  1.00  0.00           C
ATOM   2858  C2  CHO   397     193.064 147.030  30.948  1.00  0.00           C
ATOM   2859  ROH CHO   398      36.664 101.030  50.448  1.00  0.00            
ATOM   2860  R1  CHO   398      34.564 100.130  48.798  1.00  0.00            
ATOM   2861  R2  CHO   398      34.614 100.380  46.048  1.00  0.00            
ATOM   2862  R3  CHO   398      34.164  97.730  46.098  1.00  0.00            
ATOM   2863  R4  CHO   398      34.064  98.430  43.248  1.00  0.00            
ATOM   2864  R5  CHO   398      32.514  97.330  44.398  1.00  0.00            
ATOM   2865  C1  CHO   398      33.264  94.780  41.698  1.00  0.00           C
ATOM   2866  C2  CHO   398      32.914  96.280  38.148  1.00  0.00           C
ATOM   2867  ROH CHO   399     135.664  93.930  58.198  1.00  0.00            
ATOM   2868  R1  CHO   399     135.014  92.830  55.648  1.00  0.00            
ATOM   2869  R2  CHO   399     134.464  94.430  53.448  1.00  0.00            
ATOM   2870  R3  CHO   399     136.414  92.930  52.298  1.00  0.00            
ATOM   2871  R4  CHO   399     134.814  93.880  50.048  1.00  0.00            
ATOM   2872  R5  CHO   399     135.364  91.830  50.498  1.00  0.00            
ATOM   2873  C1  CHO   399     136.814  92.130  46.998  1.00  0.00           C
ATOM   2874  C2  CHO   399     134.364  88.880  45.448  1.00  0.00           C
ATOM   2875  ROH CHO   400     191.564 132.880  46.998  1.00  0.00            
ATOM   2876  R1  CHO   400     189.914 131.380  45.198  1.00  0.00            
ATOM   2877  R2  CHO   400     188.464 132.580  43.198  1.00  0.00            
ATOM   2878  R3  CHO   400     189.814 130.780  41.648  1.00  0.00            
ATOM   2879  R4  CHO   400     187.864 132.030  39.848  1.00  0.00            
ATOM   2880  R5  CHO   400     188.114 129.930  40.148  1.00  0.00            
ATOM   2881  C1  CHO   400     188.764 130.030  36.398  1.00  0.00           C
ATOM   2882  C2  CHO   400     190.364 131.180  32.948  1.00  0.00           C
ATOM   2883  ROH CHO   401       6.014  30.380  58.148  1.00  0.00            
ATOM   2884  R1  CHO   401       7.364  30.480  55.648  1.00  0.00            
ATOM   2885  R2  CHO   401       6.314  29.280  53.348  1.00  0.00            
ATOM   2886  R3  CHO   401       6.664  31.780  52.298  1.00  0.00            
ATOM   2887  R4  CHO   401       6.314  30.080  49.998  1.00  0.00            
ATOM   2888  R5  CHO   401       7.964  31.430  50.348  1.00  0.00            
ATOM   2889  C1  CHO   401       6.664  32.830  47.048  1.00  0.00           C
ATOM   2890  C2  CHO   401       7.414  32.730  43.748  1.00  0.00           C
ATOM   2891  ROH CHO   402     186.064 122.880  17.448  1.00  0.00            
ATOM   2892  R1  CHO   402     186.064 124.130  19.998  1.00  0.00            
ATOM   2893  R2  CHO   402     186.014 122.730  22.348  1.00  0.00            
ATOM   2894  R3  CHO   402     188.264 124.130  22.898  1.00  0.00            
ATOM   2895  R4  CHO   402     187.064 123.580  25.498  1.00  0.00            
ATOM   2896  R5  CHO   402     187.664 125.530  24.748  1.00  0.00            
ATOM   2897  C1  CHO   402     189.814 125.430  27.898  1.00  0.00           C
ATOM   2898  C2  CHO   402     190.314 126.480  31.548  1.00  0.00           C
ATOM   2899  ROH CHO   403      89.664  52.830  29.698  1.00  0.00            
ATOM   2900  R1  CHO   403      90.864  53.080  32.248  1.00  0.00            
ATOM   2901  R2  CHO   403      90.014  54.930  34.098  1.00  0.00            
ATOM   2902  R3  CHO   403      89.714  52.780  35.698  1.00  0.00            
ATOM   2903  R4  CHO   403      90.264  54.980  37.548  1.00  0.00            
ATOM   2904  R5  CHO   403      91.364  53.080  37.448  1.00  0.00            
ATOM   2905  C1  CHO   403      90.164  52.980  41.048  1.00  0.00           C
ATOM   2906  C2  CHO   403      87.914  53.180  45.098  1.00  0.00           C
ATOM   2907  ROH CHO   404      59.414 202.180  50.848  1.00  0.00            
ATOM   2908  R1  CHO   404      61.914 203.130  50.048  1.00  0.00            
ATOM   2909  R2  CHO   404      62.364 204.280  47.548  1.00  0.00            
ATOM   2910  R3  CHO   404      63.364 206.330  49.048  1.00  0.00            
ATOM   2911  R4  CHO   404      63.964 207.080  46.298  1.00  0.00            
ATOM   2912  R5  CHO   404      65.364 206.980  47.948  1.00  0.00            
ATOM   2913  C1  CHO   404      65.814 210.630  46.948  1.00  0.00           C
ATOM   2914  C2  CHO   404      65.914 211.080  43.348  1.00  0.00           C
ATOM   2915  ROH CHO   405      32.014  88.530  19.098  1.00  0.00            
ATOM   2916  R1  CHO   405      32.464  90.780  20.748  1.00  0.00            
ATOM   2917  R2  CHO   405      30.614  91.630  22.598  1.00  0.00            
ATOM   2918  R3  CHO   405      32.714  91.380  24.298  1.00  0.00            
ATOM   2919  R4  CHO   405      31.064  93.580  25.398  1.00  0.00            
ATOM   2920  R5  CHO   405      33.214  93.630  24.898  1.00  0.00            
ATOM   2921  C1  CHO   405      33.314  94.530  28.648  1.00  0.00           C
ATOM   2922  C2  CHO   405      30.864  95.330  31.848  1.00  0.00           C
ATOM   2923  ROH CHO   406       8.914  88.330  21.898  1.00  0.00            
ATOM   2924  R1  CHO   406      10.214  89.180  24.298  1.00  0.00            
ATOM   2925  R2  CHO   406      10.914  91.830  24.698  1.00  0.00            
ATOM   2926  R3  CHO   406       9.514  91.480  26.998  1.00  0.00            
ATOM   2927  R4  CHO   406      11.164  93.830  27.498  1.00  0.00            
ATOM   2928  R5  CHO   406      11.064  92.030  28.748  1.00  0.00            
ATOM   2929  C1  CHO   406       9.964  94.680  31.298  1.00  0.00           C
ATOM   2930  C2  CHO   406       9.664  98.580  33.898  1.00  0.00           C
ATOM   2931  ROH CHO   407      86.764  44.730  31.048  1.00  0.00            
ATOM   2932  R1  CHO   407      87.114  45.430  33.748  1.00  0.00            
ATOM   2933  R2  CHO   407      84.964  45.780  35.448  1.00  0.00            
ATOM   2934  R3  CHO   407      86.214  43.930  36.998  1.00  0.00            
ATOM   2935  R4  CHO   407      84.264  45.130  38.798  1.00  0.00            
ATOM   2936  R5  CHO   407      86.414  44.930  39.148  1.00  0.00            
ATOM   2937  C1  CHO   407      85.064  43.030  42.148  1.00  0.00           C
ATOM   2938  C2  CHO   407      84.864  44.130  46.248  1.00  0.00           C
ATOM   2939  ROH CHO   408     136.164  14.080  27.598  1.00  0.00            
ATOM   2940  R1  CHO   408     138.014  13.780  29.748  1.00  0.00            
ATOM   2941  R2  CHO   408     138.764  15.880  31.348  1.00  0.00            
ATOM   2942  R3  CHO   408     137.964  14.230  33.348  1.00  0.00            
ATOM   2943  R4  CHO   408     139.314  16.430  34.698  1.00  0.00            
ATOM   2944  R5  CHO   408     139.764  14.330  34.948  1.00  0.00            
ATOM   2945  C1  CHO   408     138.864  15.230  38.548  1.00  0.00           C
ATOM   2946  C2  CHO   408     140.214  14.080  42.948  1.00  0.00           C
ATOM   2947  ROH CHO   409     152.764  19.830  29.698  1.00  0.00            
ATOM   2948  R1  CHO   409     152.264  20.480  32.398  1.00  0.00            
ATOM   2949  R2  CHO   409     152.864  18.780  34.498  1.00  0.00            
ATOM   2950  R3  CHO   409     154.214  20.980  35.448  1.00  0.00            
ATOM   2951  R4  CHO   409     153.614  19.380  37.798  1.00  0.00            
ATOM   2952  R5  CHO   409     153.164  21.480  37.498  1.00  0.00            
ATOM   2953  C1  CHO   409     155.314  21.780  40.648  1.00  0.00           C
ATOM   2954  C2  CHO   409     158.564  23.030  42.998  1.00  0.00           C
ATOM   2955  ROH CHO   410     194.914   6.780  57.198  1.00  0.00            
ATOM   2956  R1  CHO   410     194.014   6.330  54.598  1.00  0.00            
ATOM   2957  R2  CHO   410     194.164   8.230  52.598  1.00  0.00            
ATOM   2958  R3  CHO   410     195.514   6.280  51.248  1.00  0.00            
ATOM   2959  R4  CHO   410     194.964   8.380  49.248  1.00  0.00            
ATOM   2960  R5  CHO   410     194.464   6.230  49.098  1.00  0.00            
ATOM   2961  C1  CHO   410     196.664   6.580  45.998  1.00  0.00           C
ATOM   2962  C2  CHO   410     200.364   4.980  43.348  1.00  0.00           C
ATOM   2963  ROH CHO   411     190.764 117.430  52.898  1.00  0.00            
ATOM   2964  R1  CHO   411     189.864 116.030  50.648  1.00  0.00            
ATOM   2965  R2  CHO   411     188.064 117.080  48.848  1.00  0.00            
ATOM   2966  R3  CHO   411     189.964 116.530  46.998  1.00  0.00            
ATOM   2967  R4  CHO   411     187.464 116.630  45.498  1.00  0.00            
ATOM   2968  R5  CHO   411     188.914 114.980  45.498  1.00  0.00            
ATOM   2969  C1  CHO   411     188.964 115.780  41.798  1.00  0.00           C
ATOM   2970  C2  CHO   411     187.814 116.680  37.398  1.00  0.00           C
ATOM   2971  ROH CHO   412     214.714 152.230  45.548  1.00  0.00            
ATOM   2972  R1  CHO   412     213.064 151.730  43.298  1.00  0.00            
ATOM   2973  R2  CHO   412     211.414 153.630  42.248  1.00  0.00            
ATOM   2974  R3  CHO   412     212.764 153.080  39.948  1.00  0.00            
ATOM   2975  R4  CHO   412     210.064 153.880  39.048  1.00  0.00            
ATOM   2976  R5  CHO   412     211.164 152.030  38.548  1.00  0.00            
ATOM   2977  C1  CHO   412     210.564 153.480  35.048  1.00  0.00           C
ATOM   2978  C2  CHO   412     207.214 152.730  33.198  1.00  0.00           C
ATOM   2979  ROH CHO   413      85.064 222.480  23.348  1.00  0.00            
ATOM   2980  R1  CHO   413      87.164 221.680  25.048  1.00  0.00            
ATOM   2981  R2  CHO   413      86.814 221.180  27.748  1.00  0.00            
ATOM   2982  R3  CHO   413      87.964 218.780  27.148  1.00  0.00            
ATOM   2983  R4  CHO   413      88.564 219.180  29.998  1.00  0.00            
ATOM   2984  R5  CHO   413      90.014 218.730  28.398  1.00  0.00            
ATOM   2985  C1  CHO   413      90.614 215.780  30.698  1.00  0.00           C
ATOM   2986  C2  CHO   413      90.614 213.330  34.598  1.00  0.00           C
ATOM   2987  ROH CHO   414     110.814  52.330  60.248  1.00  0.00            
ATOM   2988  R1  CHO   414     109.064  53.730  58.498  1.00  0.00            
ATOM   2989  R2  CHO   414     108.714  53.030  55.848  1.00  0.00            
ATOM   2990  R3  CHO   414     106.064  52.980  56.548  1.00  0.00            
ATOM   2991  R4  CHO   414     106.064  53.830  53.748  1.00  0.00            
ATOM   2992  R5  CHO   414     105.114  54.830  55.398  1.00  0.00            
ATOM   2993  C1  CHO   414     102.114  54.180  53.148  1.00  0.00           C
ATOM   2994  C2  CHO   414     102.314  55.030  49.448  1.00  0.00           C
ATOM   2995  ROH CHO   415       6.414 140.530  44.348  1.00  0.00            
ATOM   2996  R1  CHO   415       7.114 141.230  41.698  1.00  0.00            
ATOM   2997  R2  CHO   415       5.714 140.230  39.498  1.00  0.00            
ATOM   2998  R3  CHO   415       5.414 142.830  38.898  1.00  0.00            
ATOM   2999  R4  CHO   415       5.764 141.530  36.298  1.00  0.00            
ATOM   3000  R5  CHO   415       6.914 143.180  37.048  1.00  0.00            
ATOM   3001  C1  CHO   415       5.564 144.730  33.848  1.00  0.00           C
ATOM   3002  C2  CHO   415       4.114 144.980  30.398  1.00  0.00           C
ATOM   3003  ROH CHO   416     132.464 162.730  24.098  1.00  0.00            
ATOM   3004  R1  CHO   416     133.564 163.430  26.598  1.00  0.00            
ATOM   3005  R2  CHO   416     132.514 165.430  28.148  1.00  0.00            
ATOM   3006  R3  CHO   416     132.414 163.480  30.048  1.00  0.00            
ATOM   3007  R4  CHO   416     132.664 165.980  31.598  1.00  0.00            
ATOM   3008  R5  CHO   416     133.964 164.230  31.748  1.00  0.00            
ATOM   3009  C1  CHO   416     132.664 164.430  35.348  1.00  0.00           C
ATOM   3010  C2  CHO   416     133.564 166.780  37.698  1.00  0.00           C
ATOM   3011  ROH CHO   417     222.814 109.530  49.548  1.00  0.00            
ATOM   3012  R1  CHO   417     221.114 108.830  47.398  1.00  0.00            
ATOM   3013  R2  CHO   417     221.364 109.880  44.848  1.00  0.00            
ATOM   3014  R3  CHO   417     221.514 107.280  44.098  1.00  0.00            
ATOM   3015  R4  CHO   417     221.864 108.830  41.598  1.00  0.00            
ATOM   3016  R5  CHO   417     220.414 107.230  41.998  1.00  0.00            
ATOM   3017  C1  CHO   417     222.264 105.730  38.998  1.00  0.00           C
ATOM   3018  C2  CHO   417     221.114 105.480  36.148  1.00  0.00           C
ATOM   3019  ROH CHO   418     154.714 154.680  54.498  1.00  0.00            
ATOM   3020  R1  CHO   418     153.764 156.530  52.598  1.00  0.00            
ATOM   3021  R2  CHO   418     154.514 156.430  49.898  1.00  0.00            
ATOM   3022  R3  CHO   418     151.814 156.380  49.498  1.00  0.00            
ATOM   3023  R4  CHO   418     152.864 157.880  47.248  1.00  0.00            
ATOM   3024  R5  CHO   418     151.314 158.530  48.598  1.00  0.00            
ATOM   3025  C1  CHO   418     149.414 158.630  45.248  1.00  0.00           C
ATOM   3026  C2  CHO   418     147.164 159.830  42.348  1.00  0.00           C
ATOM   3027  ROH CHO   419      31.814  57.630  23.348  1.00  0.00            
ATOM   3028  R1  CHO   419      33.064  56.630  25.698  1.00  0.00            
ATOM   3029  R2  CHO   419      33.614  58.230  27.898  1.00  0.00            
ATOM   3030  R3  CHO   419      32.214  56.330  29.198  1.00  0.00            
ATOM   3031  R4  CHO   419      33.764  57.680  31.298  1.00  0.00            
ATOM   3032  R5  CHO   419      33.714  55.530  30.898  1.00  0.00            
ATOM   3033  C1  CHO   419      32.564  55.530  34.498  1.00  0.00           C
ATOM   3034  C2  CHO   419      31.214  52.830  38.148  1.00  0.00           C
ATOM   3035  ROH CHO   420      70.764 162.430  43.948  1.00  0.00            
ATOM   3036  R1  CHO   420      71.014 163.230  41.248  1.00  0.00            
ATOM   3037  R2  CHO   420      73.214 162.630  39.748  1.00  0.00            
ATOM   3038  R3  CHO   420      71.364 161.580  38.048  1.00  0.00            
ATOM   3039  R4  CHO   420      73.564 162.480  36.298  1.00  0.00            
ATOM   3040  R5  CHO   420      71.464 163.030  36.098  1.00  0.00            
ATOM   3041  C1  CHO   420      72.014 161.430  32.698  1.00  0.00           C
ATOM   3042  C2  CHO   420      72.564 162.430  28.698  1.00  0.00           C
ATOM   3043  ROH CHO   421     138.514  37.030  31.098  1.00  0.00            
ATOM   3044  R1  CHO   421     137.164  36.580  33.548  1.00  0.00            
ATOM   3045  R2  CHO   421     137.614  34.330  35.048  1.00  0.00            
ATOM   3046  R3  CHO   421     138.114  36.130  37.048  1.00  0.00            
ATOM   3047  R4  CHO   421     137.514  33.630  38.448  1.00  0.00            
ATOM   3048  R5  CHO   421     136.614  35.580  38.798  1.00  0.00            
ATOM   3049  C1  CHO   421     138.014  34.930  42.248  1.00  0.00           C
ATOM   3050  C2  CHO   421     137.414  34.630  45.748  1.00  0.00           C
ATOM   3051  ROH CHO   422     187.614  82.280  26.398  1.00  0.00            
ATOM   3052  R1  CHO   422     187.414  83.530  28.948  1.00  0.00            
ATOM   3053  R2  CHO   422     185.414  82.930  30.748  1.00  0.00            
ATOM   3054  R3  CHO   422     187.514  82.480  32.398  1.00  0.00            
ATOM   3055  R4  CHO   422     185.314  83.330  34.148  1.00  0.00            
ATOM   3056  R5  CHO   422     187.314  84.180  34.048  1.00  0.00            
ATOM   3057  C1  CHO   422     187.214  83.130  37.748  1.00  0.00           C
ATOM   3058  C2  CHO   422     188.764  83.180  41.098  1.00  0.00           C
ATOM   3059  ROH CHO   423      77.514  43.880  25.048  1.00  0.00            
ATOM   3060  R1  CHO   423      77.514  42.930  27.698  1.00  0.00            
ATOM   3061  R2  CHO   423      78.214  44.530  29.848  1.00  0.00            
ATOM   3062  R3  CHO   423      75.814  43.730  30.848  1.00  0.00            
ATOM   3063  R4  CHO   423      77.214  44.830  33.148  1.00  0.00            
ATOM   3064  R5  CHO   423      76.314  42.830  32.998  1.00  0.00            
ATOM   3065  C1  CHO   423      74.364  44.230  35.998  1.00  0.00           C
ATOM   3066  C2  CHO   423      72.964  42.880  39.498  1.00  0.00           C
ATOM   3067  ROH CHO   424      33.714  38.330  54.998  1.00  0.00            
ATOM   3068  R1  CHO   424      34.214  39.530  52.498  1.00  0.00            
ATOM   3069  R2  CHO   424      33.364  38.430  50.098  1.00  0.00            
ATOM   3070  R3  CHO   424      32.214  40.880  49.798  1.00  0.00            
ATOM   3071  R4  CHO   424      33.064  40.080  47.098  1.00  0.00            
ATOM   3072  R5  CHO   424      33.564  41.930  48.098  1.00  0.00            
ATOM   3073  C1  CHO   424      31.814  43.330  44.998  1.00  0.00           C
ATOM   3074  C2  CHO   424      33.114  44.130  41.248  1.00  0.00           C
ATOM   3075  ROH CHO   425      16.614 177.880  46.398  1.00  0.00            
ATOM   3076  R1  CHO   425      16.364 175.880  44.448  1.00  0.00            
ATOM   3077  R2  CHO   425      15.714 176.430  41.798  1.00  0.00            
ATOM   3078  R3  CHO   425      17.964 175.030  41.298  1.00  0.00            
ATOM   3079  R4  CHO   425      16.114 174.130  39.198  1.00  0.00            
ATOM   3080  R5  CHO   425      17.214 172.880  40.598  1.00  0.00            
ATOM   3081  C1  CHO   425      18.464 171.480  37.248  1.00  0.00           C
ATOM   3082  C2  CHO   425      21.564 171.380  35.498  1.00  0.00           C
ATOM   3083  ROH CHO   426     198.864 147.030  44.848  1.00  0.00            
ATOM   3084  R1  CHO   426     199.964 146.980  42.248  1.00  0.00            
ATOM   3085  R2  CHO   426     198.664 148.130  40.098  1.00  0.00            
ATOM   3086  R3  CHO   426     201.064 149.430  39.798  1.00  0.00            
ATOM   3087  R4  CHO   426     199.864 149.430  37.098  1.00  0.00            
ATOM   3088  R5  CHO   426     201.864 148.730  37.648  1.00  0.00            
ATOM   3089  C1  CHO   426     202.764 151.430  35.098  1.00  0.00           C
ATOM   3090  C2  CHO   426     202.864 151.680  31.148  1.00  0.00           C
ATOM   3091  ROH CHO   427     102.364  67.980  28.998  1.00  0.00            
ATOM   3092  R1  CHO   427     100.814  66.330  30.648  1.00  0.00            
ATOM   3093  R2  CHO   427     101.914  64.780  32.698  1.00  0.00            
ATOM   3094  R3  CHO   427     100.064  66.080  34.248  1.00  0.00            
ATOM   3095  R4  CHO   427     101.014  63.880  35.898  1.00  0.00            
ATOM   3096  R5  CHO   427      98.964  64.330  35.398  1.00  0.00            
ATOM   3097  C1  CHO   427      98.814  64.580  39.248  1.00  0.00           C
ATOM   3098  C2  CHO   427      96.664  64.230  43.248  1.00  0.00           C
ATOM   3099  ROH CHO   428     164.014 167.330  15.498  1.00  0.00            
ATOM   3100  R1  CHO   428     165.414 167.080  17.898  1.00  0.00            
ATOM   3101  R2  CHO   428     167.614 165.430  18.198  1.00  0.00            
ATOM   3102  R3  CHO   428     168.814 167.680  19.048  1.00  0.00            
ATOM   3103  R4  CHO   428     170.114 165.530  20.548  1.00  0.00            
ATOM   3104  R5  CHO   428     169.214 167.330  21.348  1.00  0.00            
ATOM   3105  C1  CHO   428     172.764 167.730  22.698  1.00  0.00           C
ATOM   3106  C2  CHO   428     175.264 165.230  23.998  1.00  0.00           C
ATOM   3107  ROH CHO   429      68.614 146.680  41.148  1.00  0.00            
ATOM   3108  R1  CHO   429      68.564 147.780  38.548  1.00  0.00            
ATOM   3109  R2  CHO   429      70.864 148.330  37.098  1.00  0.00            
ATOM   3110  R3  CHO   429      69.614 146.830  35.198  1.00  0.00            
ATOM   3111  R4  CHO   429      72.014 147.880  33.898  1.00  0.00            
ATOM   3112  R5  CHO   429      69.964 148.030  33.148  1.00  0.00            
ATOM   3113  C1  CHO   429      71.564 146.180  30.248  1.00  0.00           C
ATOM   3114  C2  CHO   429      74.664 147.180  26.898  1.00  0.00           C
ATOM   3115  ROH CHO   430      46.214 175.380  44.348  1.00  0.00            
ATOM   3116  R1  CHO   430      47.514 175.680  41.848  1.00  0.00            
ATOM   3117  R2  CHO   430      50.014 174.630  41.348  1.00  0.00            
ATOM   3118  R3  CHO   430      48.764 173.430  39.248  1.00  0.00            
ATOM   3119  R4  CHO   430      51.564 173.280  38.548  1.00  0.00            
ATOM   3120  R5  CHO   430      49.964 174.130  37.298  1.00  0.00            
ATOM   3121  C1  CHO   430      51.314 171.430  34.948  1.00  0.00           C
ATOM   3122  C2  CHO   430      50.664 168.080  32.248  1.00  0.00           C
ATOM   3123  ROH CHO   431      40.614  17.330  56.798  1.00  0.00            
ATOM   3124  R1  CHO   431      41.464  17.580  54.098  1.00  0.00            
ATOM   3125  R2  CHO   431      44.164  17.680  53.398  1.00  0.00            
ATOM   3126  R3  CHO   431      43.514  15.580  51.798  1.00  0.00            
ATOM   3127  R4  CHO   431      44.214  17.730  49.948  1.00  0.00            
ATOM   3128  R5  CHO   431      42.364  16.580  49.948  1.00  0.00            
ATOM   3129  C1  CHO   431      43.664  15.830  46.448  1.00  0.00           C
ATOM   3130  C2  CHO   431      43.264  18.580  42.748  1.00  0.00           C
ATOM   3131  ROH CHO   432     210.514 147.080  23.298  1.00  0.00            
ATOM   3132  R1  CHO   432     212.964 148.430  23.548  1.00  0.00            
ATOM   3133  R2  CHO   432     213.164 150.930  24.698  1.00  0.00            
ATOM   3134  R3  CHO   432     215.014 149.680  26.248  1.00  0.00            
ATOM   3135  R4  CHO   432     215.464 152.580  26.748  1.00  0.00            
ATOM   3136  R5  CHO   432     216.964 151.080  26.148  1.00  0.00            
ATOM   3137  C1  CHO   432     218.464 152.330  29.398  1.00  0.00           C
ATOM   3138  C2  CHO   432     222.014 154.030  30.248  1.00  0.00           C
ATOM   3139  ROH CHO   433      39.064 127.980  37.948  1.00  0.00            
ATOM   3140  R1  CHO   433      39.764 127.830  35.198  1.00  0.00            
ATOM   3141  R2  CHO   433      41.164 125.680  34.148  1.00  0.00            
ATOM   3142  R3  CHO   433      39.064 125.580  32.448  1.00  0.00            
ATOM   3143  R4  CHO   433      41.064 123.730  31.298  1.00  0.00            
ATOM   3144  R5  CHO   433      40.064 125.380  30.248  1.00  0.00            
ATOM   3145  C1  CHO   433      39.014 122.480  28.048  1.00  0.00           C
ATOM   3146  C2  CHO   433      37.964 117.830  26.198  1.00  0.00           C
ATOM   3147  ROH CHO   434     151.714 134.630  53.698  1.00  0.00            
ATOM   3148  R1  CHO   434     152.914 134.430  51.098  1.00  0.00            
ATOM   3149  R2  CHO   434     155.364 133.130  50.698  1.00  0.00            
ATOM   3150  R3  CHO   434     153.914 131.730  48.848  1.00  0.00            
ATOM   3151  R4  CHO   434     156.664 131.630  47.898  1.00  0.00            
ATOM   3152  R5  CHO   434     154.964 132.280  46.748  1.00  0.00            
ATOM   3153  C1  CHO   434     156.114 129.380  44.548  1.00  0.00           C
ATOM   3154  C2  CHO   434     156.114 126.530  41.998  1.00  0.00           C
ATOM   3155  ROH CHO   435      82.664 105.080  49.498  1.00  0.00            
ATOM   3156  R1  CHO   435      81.714 103.930  47.098  1.00  0.00            
ATOM   3157  R2  CHO   435      83.414 103.080  45.098  1.00  0.00            
ATOM   3158  R3  CHO   435      82.064 100.780  45.398  1.00  0.00            
ATOM   3159  R4  CHO   435      82.614 100.930  42.498  1.00  0.00            
ATOM   3160  R5  CHO   435      80.664 100.630  43.448  1.00  0.00            
ATOM   3161  C1  CHO   435      80.914  97.480  41.298  1.00  0.00           C
ATOM   3162  C2  CHO   435      81.414  94.980  39.298  1.00  0.00           C
ATOM   3163  ROH CHO   436     111.814  87.180  60.298  1.00  0.00            
ATOM   3164  R1  CHO   436     112.364  87.680  57.548  1.00  0.00            
ATOM   3165  R2  CHO   436     113.614  85.830  55.948  1.00  0.00            
ATOM   3166  R3  CHO   436     111.414  86.230  54.348  1.00  0.00            
ATOM   3167  R4  CHO   436     113.114  84.280  52.898  1.00  0.00            
ATOM   3168  R5  CHO   436     112.314  86.180  52.148  1.00  0.00            
ATOM   3169  C1  CHO   436     110.764  83.730  49.648  1.00  0.00           C
ATOM   3170  C2  CHO   436     109.464  80.980  47.398  1.00  0.00           C
ATOM   3171  ROH CHO   437     192.964  47.930  54.948  1.00  0.00            
ATOM   3172  R1  CHO   437     193.114  47.730  52.098  1.00  0.00            
ATOM   3173  R2  CHO   437     194.064  49.780  50.498  1.00  0.00            
ATOM   3174  R3  CHO   437     195.764  47.830  49.598  1.00  0.00            
ATOM   3175  R4  CHO   437     195.364  49.580  47.298  1.00  0.00            
ATOM   3176  R5  CHO   437     195.064  47.430  47.348  1.00  0.00            
ATOM   3177  C1  CHO   437     197.664  47.680  44.598  1.00  0.00           C
ATOM   3178  C2  CHO   437     198.114  47.730  40.998  1.00  0.00           C
ATOM   3179  ROH CHO   438      35.114  26.980  54.848  1.00  0.00            
ATOM   3180  R1  CHO   438      36.014  25.730  52.498  1.00  0.00            
ATOM   3181  R2  CHO   438      35.464  23.080  51.848  1.00  0.00            
ATOM   3182  R3  CHO   438      34.514  24.180  49.548  1.00  0.00            
ATOM   3183  R4  CHO   438      35.064  21.380  48.898  1.00  0.00            
ATOM   3184  R5  CHO   438      35.814  23.130  47.848  1.00  0.00            
ATOM   3185  C1  CHO   438      34.014  21.430  44.948  1.00  0.00           C
ATOM   3186  C2  CHO   438      30.814  20.980  43.048  1.00  0.00           C
ATOM   3187  ROH CHO   439      36.864 114.780  45.848  1.00  0.00            
ATOM   3188  R1  CHO   439      35.464 114.030  43.498  1.00  0.00            
ATOM   3189  R2  CHO   439      36.014 115.130  40.998  1.00  0.00            
ATOM   3190  R3  CHO   439      36.264 112.530  40.298  1.00  0.00            
ATOM   3191  R4  CHO   439      35.614 113.930  37.798  1.00  0.00            
ATOM   3192  R5  CHO   439      34.564 112.180  38.648  1.00  0.00            
ATOM   3193  C1  CHO   439      35.564 110.730  35.248  1.00  0.00           C
ATOM   3194  C2  CHO   439      33.664 108.980  31.448  1.00  0.00           C
ATOM   3195  ROH CHO   440      45.514  91.180  54.848  1.00  0.00            
ATOM   3196  R1  CHO   440      45.414  90.430  52.098  1.00  0.00            
ATOM   3197  R2  CHO   440      46.264  87.980  51.198  1.00  0.00            
ATOM   3198  R3  CHO   440      43.764  87.830  50.148  1.00  0.00            
ATOM   3199  R4  CHO   440      45.514  86.930  47.998  1.00  0.00            
ATOM   3200  R5  CHO   440      44.014  88.530  47.898  1.00  0.00            
ATOM   3201  C1  CHO   440      42.714  86.230  45.148  1.00  0.00           C
ATOM   3202  C2  CHO   440      42.564  82.380  43.098  1.00  0.00           C
ATOM   3203  ROH CHO   441       7.814  99.230  17.748  1.00  0.00            
ATOM   3204  R1  CHO   441       8.814 100.130  20.248  1.00  0.00            
ATOM   3205  R2  CHO   441       8.764 102.780  20.998  1.00  0.00            
ATOM   3206  R3  CHO   441       7.464 101.830  23.148  1.00  0.00            
ATOM   3207  R4  CHO   441       7.914 104.630  23.798  1.00  0.00            
ATOM   3208  R5  CHO   441       8.464 102.930  24.998  1.00  0.00            
ATOM   3209  C1  CHO   441       6.214 104.780  27.448  1.00  0.00           C
ATOM   3210  C2  CHO   441       4.764 104.380  30.648  1.00  0.00           C
ATOM   3211  ROH CHO   442     203.514  37.030  28.348  1.00  0.00            
ATOM   3212  R1  CHO   442     203.664  36.530  31.148  1.00  0.00            
ATOM   3213  R2  CHO   442     206.014  35.830  32.448  1.00  0.00            
ATOM   3214  R3  CHO   442     205.364  37.980  33.998  1.00  0.00            
ATOM   3215  R4  CHO   442     207.114  36.330  35.698  1.00  0.00            
ATOM   3216  R5  CHO   442     205.114  37.030  36.198  1.00  0.00            
ATOM   3217  C1  CHO   442     207.164  38.580  39.048  1.00  0.00           C
ATOM   3218  C2  CHO   442     207.014  39.030  42.898  1.00  0.00           C
ATOM   3219  ROH CHO   443     199.064 119.880  48.698  1.00  0.00            
ATOM   3220  R1  CHO   443     200.164 118.380  46.548  1.00  0.00            
ATOM   3221  R2  CHO   443     198.664 116.630  45.048  1.00  0.00            
ATOM   3222  R3  CHO   443     199.614 118.130  42.998  1.00  0.00            
ATOM   3223  R4  CHO   443     197.914 116.130  41.698  1.00  0.00            
ATOM   3224  R5  CHO   443     200.014 116.580  41.198  1.00  0.00            
ATOM   3225  C1  CHO   443     198.364 117.230  37.848  1.00  0.00           C
ATOM   3226  C2  CHO   443     199.464 115.080  34.448  1.00  0.00           C
ATOM   3227  ROH CHO   444      74.864 156.380  10.448  1.00  0.00            
ATOM   3228  R1  CHO   444      73.914 156.630  13.098  1.00  0.00            
ATOM   3229  R2  CHO   444      74.564 154.780  15.048  1.00  0.00            
ATOM   3230  R3  CHO   444      75.414 156.980  16.398  1.00  0.00            
ATOM   3231  R4  CHO   444      74.164 155.280  18.448  1.00  0.00            
ATOM   3232  R5  CHO   444      73.714 157.380  18.048  1.00  0.00            
ATOM   3233  C1  CHO   444      74.714 157.630  21.648  1.00  0.00           C
ATOM   3234  C2  CHO   444      74.114 160.380  24.548  1.00  0.00           C
ATOM   3235  ROH CHO   445     121.614 117.580  27.848  1.00  0.00            
ATOM   3236  R1  CHO   445     121.664 116.580  30.498  1.00  0.00            
ATOM   3237  R2  CHO   445     123.014 117.880  32.548  1.00  0.00            
ATOM   3238  R3  CHO   445     120.614 117.730  33.748  1.00  0.00            
ATOM   3239  R4  CHO   445     122.514 118.180  35.948  1.00  0.00            
ATOM   3240  R5  CHO   445     121.014 116.580  35.798  1.00  0.00            
ATOM   3241  C1  CHO   445     119.964 118.180  39.098  1.00  0.00           C
ATOM   3242  C2  CHO   445     119.714 116.880  42.098  1.00  0.00           C
ATOM   3243  ROH CHO   446     193.464  34.530  27.698  1.00  0.00            
ATOM   3244  R1  CHO   446     194.514  35.780  30.048  1.00  0.00            
ATOM   3245  R2  CHO   446     193.014  37.580  31.498  1.00  0.00            
ATOM   3246  R3  CHO   446     193.564  35.930  33.548  1.00  0.00            
ATOM   3247  R4  CHO   446     193.014  38.480  34.848  1.00  0.00            
ATOM   3248  R5  CHO   446     194.764  37.280  35.148  1.00  0.00            
ATOM   3249  C1  CHO   446     193.514  37.430  38.698  1.00  0.00           C
ATOM   3250  C2  CHO   446     196.064  38.930  41.148  1.00  0.00           C
ATOM   3251  ROH CHO   447      95.114  82.630  60.398  1.00  0.00            
ATOM   3252  R1  CHO   447      94.164  82.430  57.748  1.00  0.00            
ATOM   3253  R2  CHO   447      95.014  84.130  55.748  1.00  0.00            
ATOM   3254  R3  CHO   447      95.564  81.830  54.448  1.00  0.00            
ATOM   3255  R4  CHO   447      95.814  83.930  52.398  1.00  0.00            
ATOM   3256  R5  CHO   447      94.564  82.130  52.298  1.00  0.00            
ATOM   3257  C1  CHO   447      96.764  81.580  49.198  1.00  0.00           C
ATOM   3258  C2  CHO   447      97.014  84.080  45.748  1.00  0.00           C
ATOM   3259  ROH CHO   448     120.314 197.130  20.398  1.00  0.00            
ATOM   3260  R1  CHO   448     121.714 196.380  22.748  1.00  0.00            
ATOM   3261  R2  CHO   448     122.214 198.130  24.848  1.00  0.00            
ATOM   3262  R3  CHO   448     121.014 196.180  26.298  1.00  0.00            
ATOM   3263  R4  CHO   448     121.914 198.130  28.248  1.00  0.00            
ATOM   3264  R5  CHO   448     122.314 195.980  28.248  1.00  0.00            
ATOM   3265  C1  CHO   448     120.614 196.330  31.648  1.00  0.00           C
ATOM   3266  C2  CHO   448     122.764 196.180  33.748  1.00  0.00           C
ATOM   3267  ROH CHO   449     217.014  45.680  28.148  1.00  0.00            
ATOM   3268  R1  CHO   449     216.614  46.630  30.748  1.00  0.00            
ATOM   3269  R2  CHO   449     214.414  45.930  32.298  1.00  0.00            
ATOM   3270  R3  CHO   449     216.364  45.130  34.098  1.00  0.00            
ATOM   3271  R4  CHO   449     213.864  45.330  35.648  1.00  0.00            
ATOM   3272  R5  CHO   449     215.764  46.330  36.098  1.00  0.00            
ATOM   3273  C1  CHO   449     215.314  44.280  39.298  1.00  0.00           C
ATOM   3274  C2  CHO   449     217.414  44.030  41.198  1.00  0.00           C
ATOM   3275  ROH CHO   450      31.664  99.980  16.298  1.00  0.00            
ATOM   3276  R1  CHO   450      33.164 101.180  18.398  1.00  0.00            
ATOM   3277  R2  CHO   450      32.414 103.630  19.548  1.00  0.00            
ATOM   3278  R3  CHO   450      32.514 102.180  21.798  1.00  0.00            
ATOM   3279  R4  CHO   450      32.564 104.980  22.648  1.00  0.00            
ATOM   3280  R5  CHO   450      34.014 103.430  23.198  1.00  0.00            
ATOM   3281  C1  CHO   450      32.764 104.480  26.698  1.00  0.00           C
ATOM   3282  C2  CHO   450      36.364 104.830  28.748  1.00  0.00           C
ATOM   3283  ROH CHO   451     108.014 143.530  50.698  1.00  0.00            
ATOM   3284  R1  CHO   451     108.864 141.930  48.498  1.00  0.00            
ATOM   3285  R2  CHO   451     107.214 140.080  47.298  1.00  0.00            
ATOM   3286  R3  CHO   451     107.914 141.430  45.048  1.00  0.00            
ATOM   3287  R4  CHO   451     106.864 138.930  44.048  1.00  0.00            
ATOM   3288  R5  CHO   451     108.764 139.780  43.598  1.00  0.00            
ATOM   3289  C1  CHO   451     107.314 139.480  40.098  1.00  0.00           C
ATOM   3290  C2  CHO   451     105.614 140.730  37.448  1.00  0.00           C
ATOM   3291  ROH CHO   452     203.864  65.980  29.098  1.00  0.00            
ATOM   3292  R1  CHO   452     204.214  64.830  31.698  1.00  0.00            
ATOM   3293  R2  CHO   452     203.814  66.280  33.998  1.00  0.00            
ATOM   3294  R3  CHO   452     202.164  64.180  34.648  1.00  0.00            
ATOM   3295  R4  CHO   452     202.464  65.630  37.148  1.00  0.00            
ATOM   3296  R5  CHO   452     202.864  63.530  36.798  1.00  0.00            
ATOM   3297  C1  CHO   452     200.164  63.280  39.548  1.00  0.00           C
ATOM   3298  C2  CHO   452     200.914  64.130  42.548  1.00  0.00           C
ATOM   3299  ROH CHO   453      87.214 150.430  43.748  1.00  0.00            
ATOM   3300  R1  CHO   453      86.964 151.580  41.148  1.00  0.00            
ATOM   3301  R2  CHO   453      89.164 152.280  39.648  1.00  0.00            
ATOM   3302  R3  CHO   453      87.964 150.730  37.798  1.00  0.00            
ATOM   3303  R4  CHO   453      89.514 152.630  36.198  1.00  0.00            
ATOM   3304  R5  CHO   453      87.414 152.230  35.998  1.00  0.00            
ATOM   3305  C1  CHO   453      88.614 151.330  32.498  1.00  0.00           C
ATOM   3306  C2  CHO   453      90.514 152.430  29.998  1.00  0.00           C
ATOM   3307  ROH CHO   454      31.014  36.980  26.648  1.00  0.00            
ATOM   3308  R1  CHO   454      28.614  37.480  28.098  1.00  0.00            
ATOM   3309  R2  CHO   454      26.914  35.480  28.898  1.00  0.00            
ATOM   3310  R3  CHO   454      27.264  36.630  31.348  1.00  0.00            
ATOM   3311  R4  CHO   454      25.414  34.380  31.848  1.00  0.00            
ATOM   3312  R5  CHO   454      25.114  36.480  32.398  1.00  0.00            
ATOM   3313  C1  CHO   454      24.864  34.880  35.848  1.00  0.00           C
ATOM   3314  C2  CHO   454      22.514  32.280  36.548  1.00  0.00           C
ATOM   3315  ROH CHO   455     185.714 194.930  22.398  1.00  0.00            
ATOM   3316  R1  CHO   455     185.064 195.480  25.098  1.00  0.00            
ATOM   3317  R2  CHO   455     185.964 193.930  27.198  1.00  0.00            
ATOM   3318  R3  CHO   455     186.914 196.330  28.148  1.00  0.00            
ATOM   3319  R4  CHO   455     186.564 194.680  30.548  1.00  0.00            
ATOM   3320  R5  CHO   455     185.764 196.680  30.198  1.00  0.00            
ATOM   3321  C1  CHO   455     187.814 197.330  33.348  1.00  0.00           C
ATOM   3322  C2  CHO   455     188.214 198.430  36.698  1.00  0.00           C
ATOM   3323  ROH CHO   456     134.564  24.330  30.998  1.00  0.00            
ATOM   3324  R1  CHO   456     133.364  25.030  33.448  1.00  0.00            
ATOM   3325  R2  CHO   456     132.514  23.130  35.298  1.00  0.00            
ATOM   3326  R3  CHO   456     134.064  24.580  36.998  1.00  0.00            
ATOM   3327  R4  CHO   456     131.764  23.780  38.648  1.00  0.00            
ATOM   3328  R5  CHO   456     132.514  25.780  38.348  1.00  0.00            
ATOM   3329  C1  CHO   456     132.814  25.480  42.148  1.00  0.00           C
ATOM   3330  C2  CHO   456     131.464  25.530  45.798  1.00  0.00           C
ATOM   3331  ROH CHO   457     175.764 105.780  23.198  1.00  0.00            
ATOM   3332  R1  CHO   457     173.964 105.080  25.248  1.00  0.00            
ATOM   3333  R2  CHO   457     174.564 103.280  27.248  1.00  0.00            
ATOM   3334  R3  CHO   457     173.814 105.330  28.848  1.00  0.00            
ATOM   3335  R4  CHO   457     173.464 102.930  30.498  1.00  0.00            
ATOM   3336  R5  CHO   457     171.964 104.480  30.148  1.00  0.00            
ATOM   3337  C1  CHO   457     172.114 104.680  33.948  1.00  0.00           C
ATOM   3338  C2  CHO   457     170.164 103.530  36.498  1.00  0.00           C
ATOM   3339  ROH CHO   458     183.114   6.130  25.898  1.00  0.00            
ATOM   3340  R1  CHO   458     182.414   4.130  27.748  1.00  0.00            
ATOM   3341  R2  CHO   458     184.214   2.380  28.848  1.00  0.00            
ATOM   3342  R3  CHO   458     183.264   3.330  31.198  1.00  0.00            
ATOM   3343  R4  CHO   458     184.814   0.930  31.948  1.00  0.00            
ATOM   3344  R5  CHO   458     182.714   1.380  32.448  1.00  0.00            
ATOM   3345  C1  CHO   458     184.264   1.030  35.948  1.00  0.00           C
ATOM   3346  C2  CHO   458     183.714  -1.970  37.598  1.00  0.00           C
ATOM   3347  ROH CHO   459     134.814  35.230  52.548  1.00  0.00            
ATOM   3348  R1  CHO   459     137.264  34.530  51.348  1.00  0.00            
ATOM   3349  R2  CHO   459     139.164  36.380  50.698  1.00  0.00            
ATOM   3350  R3  CHO   459     140.814  34.830  52.198  1.00  0.00            
ATOM   3351  R4  CHO   459     142.664  36.530  50.698  1.00  0.00            
ATOM   3352  R5  CHO   459     142.664  34.330  50.798  1.00  0.00            
ATOM   3353  C1  CHO   459     146.164  35.080  52.098  1.00  0.00           C
ATOM   3354  C2  CHO   459     148.064  31.330  51.848  1.00  0.00           C
ATOM   3355  ROH CHO   460     106.264  13.980  25.998  1.00  0.00            
ATOM   3356  R1  CHO   460     106.564  13.380  28.748  1.00  0.00            
ATOM   3357  R2  CHO   460     108.514  14.580  30.348  1.00  0.00            
ATOM   3358  R3  CHO   460     106.414  15.230  31.898  1.00  0.00            
ATOM   3359  R4  CHO   460     108.264  13.830  33.698  1.00  0.00            
ATOM   3360  R5  CHO   460     106.164  13.330  33.348  1.00  0.00            
ATOM   3361  C1  CHO   460     106.114  13.930  37.098  1.00  0.00           C
ATOM   3362  C2  CHO   460     105.514  15.280  40.248  1.00  0.00           C
ATOM   3363  ROH CHO   461     189.364  73.480  61.498  1.00  0.00            
ATOM   3364  R1  CHO   461     189.964  72.980  58.798  1.00  0.00            
ATOM   3365  R2  CHO   461     190.714  74.980  57.048  1.00  0.00            
ATOM   3366  R3  CHO   461     192.864  73.430  56.598  1.00  0.00            
ATOM   3367  R4  CHO   461     192.214  74.480  53.948  1.00  0.00            
ATOM   3368  R5  CHO   461     192.464  72.380  54.498  1.00  0.00            
ATOM   3369  C1  CHO   461     195.114  72.680  51.798  1.00  0.00           C
ATOM   3370  C2  CHO   461     198.064  73.430  48.098  1.00  0.00           C
ATOM   3371  ROH CHO   462     104.564 210.280  20.998  1.00  0.00            
ATOM   3372  R1  CHO   462     104.864 210.080  23.798  1.00  0.00            
ATOM   3373  R2  CHO   462     103.464 211.630  25.548  1.00  0.00            
ATOM   3374  R3  CHO   462     102.714 209.280  26.648  1.00  0.00            
ATOM   3375  R4  CHO   462     103.114 210.980  28.948  1.00  0.00            
ATOM   3376  R5  CHO   462     104.014 209.030  28.598  1.00  0.00            
ATOM   3377  C1  CHO   462     102.264 208.380  31.898  1.00  0.00           C
ATOM   3378  C2  CHO   462     102.364 206.030  35.398  1.00  0.00           C
ATOM   3379  ROH CHO   463     212.764 109.780  50.798  1.00  0.00            
ATOM   3380  R1  CHO   463     211.664 107.630  49.348  1.00  0.00            
ATOM   3381  R2  CHO   463     210.514 107.930  46.848  1.00  0.00            
ATOM   3382  R3  CHO   463     212.264 105.980  46.148  1.00  0.00            
ATOM   3383  R4  CHO   463     210.264 106.030  43.998  1.00  0.00            
ATOM   3384  R5  CHO   463     210.914 104.280  45.148  1.00  0.00            
ATOM   3385  C1  CHO   463     211.814 103.080  41.648  1.00  0.00           C
ATOM   3386  C2  CHO   463     212.364  98.980  39.598  1.00  0.00           C
ATOM   3387  ROH CHO   464     187.014  22.730  29.148  1.00  0.00            
ATOM   3388  R1  CHO   464     188.864  22.230  31.248  1.00  0.00            
ATOM   3389  R2  CHO   464     188.614  23.430  33.748  1.00  0.00            
ATOM   3390  R3  CHO   464     188.764  20.830  34.598  1.00  0.00            
ATOM   3391  R4  CHO   464     189.464  22.480  36.948  1.00  0.00            
ATOM   3392  R5  CHO   464     190.614  20.830  36.098  1.00  0.00            
ATOM   3393  C1  CHO   464     190.064  19.480  39.598  1.00  0.00           C
ATOM   3394  C2  CHO   464     190.014  19.430  43.598  1.00  0.00           C
ATOM   3395  ROH CHO   465     178.164  65.830  60.748  1.00  0.00            
ATOM   3396  R1  CHO   465     178.464  63.430  59.298  1.00  0.00            
ATOM   3397  R2  CHO   465     176.464  62.480  57.648  1.00  0.00            
ATOM   3398  R3  CHO   465     178.464  62.430  55.798  1.00  0.00            
ATOM   3399  R4  CHO   465     176.164  61.130  54.448  1.00  0.00            
ATOM   3400  R5  CHO   465     178.214  60.330  54.698  1.00  0.00            
ATOM   3401  C1  CHO   465     177.864  60.330  50.898  1.00  0.00           C
ATOM   3402  C2  CHO   465     177.814  59.030  46.598  1.00  0.00           C
ATOM   3403  ROH CHO   466       7.714  28.430  40.198  1.00  0.00            
ATOM   3404  R1  CHO   466       8.864  25.930  39.498  1.00  0.00            
ATOM   3405  R2  CHO   466       9.464  23.980  41.348  1.00  0.00            
ATOM   3406  R3  CHO   466       8.014  22.430  39.648  1.00  0.00            
ATOM   3407  R4  CHO   466       9.864  20.580  40.948  1.00  0.00            
ATOM   3408  R5  CHO   466       9.564  20.830  38.798  1.00  0.00            
ATOM   3409  C1  CHO   466       8.714  17.130  39.198  1.00  0.00           C
ATOM   3410  C2  CHO   466      10.814  13.730  38.798  1.00  0.00           C
ATOM   3411  ROH CHO   467     123.014  45.180  51.648  1.00  0.00            
ATOM   3412  R1  CHO   467     121.014  46.680  50.348  1.00  0.00            
ATOM   3413  R2  CHO   467     121.464  49.080  49.148  1.00  0.00            
ATOM   3414  R3  CHO   467     120.314  47.880  46.998  1.00  0.00            
ATOM   3415  R4  CHO   467     119.814  50.730  46.598  1.00  0.00            
ATOM   3416  R5  CHO   467     118.314  49.130  46.598  1.00  0.00            
ATOM   3417  C1  CHO   467     117.814  50.530  43.098  1.00  0.00           C
ATOM   3418  C2  CHO   467     118.114  52.630  40.398  1.00  0.00           C
ATOM   3419  ROH CHO   468     219.264 141.030  45.198  1.00  0.00            
ATOM   3420  R1  CHO   468     218.164 141.530  42.648  1.00  0.00            
ATOM   3421  R2  CHO   468     219.664 141.280  40.348  1.00  0.00            
ATOM   3422  R3  CHO   468     217.664 139.580  39.598  1.00  0.00            
ATOM   3423  R4  CHO   468     218.964 140.430  37.048  1.00  0.00            
ATOM   3424  R5  CHO   468     216.814 140.580  37.548  1.00  0.00            
ATOM   3425  C1  CHO   468     216.664 138.380  34.448  1.00  0.00           C
ATOM   3426  C2  CHO   468     217.364 136.880  30.998  1.00  0.00           C
ATOM   3427  ROH CHO   469      24.864  -2.170  28.798  1.00  0.00            
ATOM   3428  R1  CHO   469      24.264  -0.020  30.548  1.00  0.00            
ATOM   3429  R2  CHO   469      23.014  -0.370  32.998  1.00  0.00            
ATOM   3430  R3  CHO   469      25.164   0.930  33.948  1.00  0.00            
ATOM   3431  R4  CHO   469      23.064   1.530  35.898  1.00  0.00            
ATOM   3432  R5  CHO   469      24.314   2.980  34.848  1.00  0.00            
ATOM   3433  C1  CHO   469      25.114   3.830  38.498  1.00  0.00           C
ATOM   3434  C2  CHO   469      26.014   5.530  41.498  1.00  0.00           C
ATOM   3435  ROH CHO   470     107.064 139.230  20.348  1.00  0.00            
ATOM   3436  R1  CHO   470     105.764 138.480  22.748  1.00  0.00            
ATOM   3437  R2  CHO   470     106.264 139.730  25.198  1.00  0.00            
ATOM   3438  R3  CHO   470     103.564 140.080  25.198  1.00  0.00            
ATOM   3439  R4  CHO   470     104.314 140.230  27.998  1.00  0.00            
ATOM   3440  R5  CHO   470     102.814 138.930  27.148  1.00  0.00            
ATOM   3441  C1  CHO   470     100.664 140.880  29.648  1.00  0.00           C
ATOM   3442  C2  CHO   470      97.964 141.530  32.048  1.00  0.00           C
ATOM   3443  ROH CHO   471      72.114  92.730  18.748  1.00  0.00            
ATOM   3444  R1  CHO   471      73.214  92.780  21.298  1.00  0.00            
ATOM   3445  R2  CHO   471      73.214  95.080  22.848  1.00  0.00            
ATOM   3446  R3  CHO   471      72.064  93.430  24.698  1.00  0.00            
ATOM   3447  R4  CHO   471      72.864  95.780  26.248  1.00  0.00            
ATOM   3448  R5  CHO   471      73.364  93.680  26.648  1.00  0.00            
ATOM   3449  C1  CHO   471      71.564  94.630  29.898  1.00  0.00           C
ATOM   3450  C2  CHO   471      70.464  98.130  31.098  1.00  0.00           C
ATOM   3451  ROH CHO   472     203.364  49.230  27.198  1.00  0.00            
ATOM   3452  R1  CHO   472     203.664  51.280  29.098  1.00  0.00            
ATOM   3453  R2  CHO   472     202.014  51.630  31.248  1.00  0.00            
ATOM   3454  R3  CHO   472     204.314  51.580  32.648  1.00  0.00            
ATOM   3455  R4  CHO   472     202.314  52.280  34.648  1.00  0.00            
ATOM   3456  R5  CHO   472     204.164  53.380  34.198  1.00  0.00            
ATOM   3457  C1  CHO   472     204.664  52.630  37.898  1.00  0.00           C
ATOM   3458  C2  CHO   472     203.464  53.130  41.798  1.00  0.00           C
ATOM   3459  ROH CHO   473      79.114 185.230  45.898  1.00  0.00            
ATOM   3460  R1  CHO   473      78.114 185.930  43.298  1.00  0.00            
ATOM   3461  R2  CHO   473      79.514 185.430  40.998  1.00  0.00            
ATOM   3462  R3  CHO   473      77.214 184.230  40.248  1.00  0.00            
ATOM   3463  R4  CHO   473      78.614 184.730  37.748  1.00  0.00            
ATOM   3464  R5  CHO   473      76.564 185.330  38.248  1.00  0.00            
ATOM   3465  C1  CHO   473      75.864 183.230  35.148  1.00  0.00           C
ATOM   3466  C2  CHO   473      74.914 182.930  31.748  1.00  0.00           C
ATOM   3467  ROH CHO   474     152.514  74.030  29.698  1.00  0.00            
ATOM   3468  R1  CHO   474     153.914  73.330  32.048  1.00  0.00            
ATOM   3469  R2  CHO   474     155.414  75.130  33.498  1.00  0.00            
ATOM   3470  R3  CHO   474     153.864  74.330  35.548  1.00  0.00            
ATOM   3471  R4  CHO   474     156.514  74.630  36.748  1.00  0.00            
ATOM   3472  R5  CHO   474     155.264  72.830  36.848  1.00  0.00            
ATOM   3473  C1  CHO   474     155.714  73.530  40.548  1.00  0.00           C
ATOM   3474  C2  CHO   474     156.264  73.530  44.898  1.00  0.00           C
ATOM   3475  ROH CHO   475     162.214  41.130  33.798  1.00  0.00            
ATOM   3476  R1  CHO   475     160.964  42.130  36.098  1.00  0.00            
ATOM   3477  R2  CHO   475     160.364  40.530  38.298  1.00  0.00            
ATOM   3478  R3  CHO   475     161.764  42.430  39.648  1.00  0.00            
ATOM   3479  R4  CHO   475     159.964  41.280  41.648  1.00  0.00            
ATOM   3480  R5  CHO   475     160.164  43.430  41.148  1.00  0.00            
ATOM   3481  C1  CHO   475     161.064  43.530  44.848  1.00  0.00           C
ATOM   3482  C2  CHO   475     163.764  45.280  47.948  1.00  0.00           C
ATOM   3483  ROH CHO   476      66.514 178.230  29.998  1.00  0.00            
ATOM   3484  R1  CHO   476      67.264 176.130  28.248  1.00  0.00            
ATOM   3485  R2  CHO   476      69.214 176.380  26.348  1.00  0.00            
ATOM   3486  R3  CHO   476      70.314 174.230  27.548  1.00  0.00            
ATOM   3487  R4  CHO   476      71.864 174.580  25.098  1.00  0.00            
ATOM   3488  R5  CHO   476      70.864 172.730  25.748  1.00  0.00            
ATOM   3489  C1  CHO   476      74.414 171.430  25.548  1.00  0.00           C
ATOM   3490  C2  CHO   476      75.764 167.680  22.848  1.00  0.00           C
ATOM   3491  ROH CHO   477     102.364 133.180  53.398  1.00  0.00            
ATOM   3492  R1  CHO   477     101.664 132.330  50.748  1.00  0.00            
ATOM   3493  R2  CHO   477     102.114 129.780  49.798  1.00  0.00            
ATOM   3494  R3  CHO   477      99.464 129.880  49.248  1.00  0.00            
ATOM   3495  R4  CHO   477     100.414 127.380  48.048  1.00  0.00            
ATOM   3496  R5  CHO   477      99.314 128.930  47.048  1.00  0.00            
ATOM   3497  C1  CHO   477      96.964 125.980  46.498  1.00  0.00           C
ATOM   3498  C2  CHO   477      99.464 125.580  42.848  1.00  0.00           C
ATOM   3499  ROH CHO   478      79.364  32.080  58.898  1.00  0.00            
ATOM   3500  R1  CHO   478      80.114  33.430  56.498  1.00  0.00            
ATOM   3501  R2  CHO   478      80.964  32.080  54.248  1.00  0.00            
ATOM   3502  R3  CHO   478      78.964  33.480  53.048  1.00  0.00            
ATOM   3503  R4  CHO   478      80.514  32.380  50.848  1.00  0.00            
ATOM   3504  R5  CHO   478      80.014  34.480  51.148  1.00  0.00            
ATOM   3505  C1  CHO   478      78.414  33.930  47.748  1.00  0.00           C
ATOM   3506  C2  CHO   478      78.064  35.380  44.398  1.00  0.00           C
ATOM   3507  ROH CHO   479       9.314 185.430  20.948  1.00  0.00            
ATOM   3508  R1  CHO   479       9.864 187.380  22.948  1.00  0.00            
ATOM   3509  R2  CHO   479      10.014 186.780  25.648  1.00  0.00            
ATOM   3510  R3  CHO   479      12.414 187.980  25.398  1.00  0.00            
ATOM   3511  R4  CHO   479      11.964 187.730  28.298  1.00  0.00            
ATOM   3512  R5  CHO   479      12.514 189.530  27.248  1.00  0.00            
ATOM   3513  C1  CHO   479      15.414 189.380  29.648  1.00  0.00           C
ATOM   3514  C2  CHO   479      16.014 191.830  33.098  1.00  0.00           C
ATOM   3515  ROH CHO   480       4.114   4.680  53.948  1.00  0.00            
ATOM   3516  R1  CHO   480       5.214   4.830  51.348  1.00  0.00            
ATOM   3517  R2  CHO   480       4.714   2.880  49.448  1.00  0.00            
ATOM   3518  R3  CHO   480       3.914   4.980  47.948  1.00  0.00            
ATOM   3519  R4  CHO   480       4.964   3.080  45.998  1.00  0.00            
ATOM   3520  R5  CHO   480       5.514   5.180  46.198  1.00  0.00            
ATOM   3521  C1  CHO   480       4.264   5.180  42.598  1.00  0.00           C
ATOM   3522  C2  CHO   480       5.514   3.880  38.698  1.00  0.00           C
ATOM   3523  ROH CHO   481     211.864  81.280  24.348  1.00  0.00            
ATOM   3524  R1  CHO   481     210.764  82.080  26.848  1.00  0.00            
ATOM   3525  R2  CHO   481     211.214  80.630  29.148  1.00  0.00            
ATOM   3526  R3  CHO   481     212.064  83.030  30.098  1.00  0.00            
ATOM   3527  R4  CHO   481     212.114  81.230  32.448  1.00  0.00            
ATOM   3528  R5  CHO   481     211.114  83.180  32.298  1.00  0.00            
ATOM   3529  C1  CHO   481     213.414  83.830  35.248  1.00  0.00           C
ATOM   3530  C2  CHO   481     211.964  81.430  37.548  1.00  0.00           C
ATOM   3531  ROH CHO   482     147.614 141.980  24.448  1.00  0.00            
ATOM   3532  R1  CHO   482     148.314 142.880  27.048  1.00  0.00            
ATOM   3533  R2  CHO   482     148.414 145.580  27.698  1.00  0.00            
ATOM   3534  R3  CHO   482     146.764 144.830  29.698  1.00  0.00            
ATOM   3535  R4  CHO   482     148.214 147.130  30.748  1.00  0.00            
ATOM   3536  R5  CHO   482     148.014 145.180  31.698  1.00  0.00            
ATOM   3537  C1  CHO   482     146.464 147.330  34.398  1.00  0.00           C
ATOM   3538  C2  CHO   482     145.914 146.730  37.598  1.00  0.00           C
ATOM   3539  ROH CHO   483     190.014  59.880  62.148  1.00  0.00            
ATOM   3540  R1  CHO   483     190.914  60.330  59.498  1.00  0.00            
ATOM   3541  R2  CHO   483     191.714  58.230  57.848  1.00  0.00            
ATOM   3542  R3  CHO   483     189.864  59.280  56.148  1.00  0.00            
ATOM   3543  R4  CHO   483     191.714  57.780  54.398  1.00  0.00            
ATOM   3544  R5  CHO   483     191.114  59.880  54.198  1.00  0.00            
ATOM   3545  C1  CHO   483     189.964  58.480  50.848  1.00  0.00           C
ATOM   3546  C2  CHO   483     190.464  55.430  47.948  1.00  0.00           C
ATOM   3547  ROH CHO   484      63.814 148.930  39.498  1.00  0.00            
ATOM   3548  R1  CHO   484      64.514 150.080  36.998  1.00  0.00            
ATOM   3549  R2  CHO   484      65.514 148.580  34.898  1.00  0.00            
ATOM   3550  R3  CHO   484      63.464 149.730  33.548  1.00  0.00            
ATOM   3551  R4  CHO   484      65.364 148.930  31.448  1.00  0.00            
ATOM   3552  R5  CHO   484      64.514 150.880  31.748  1.00  0.00            
ATOM   3553  C1  CHO   484      63.364 150.130  28.198  1.00  0.00           C
ATOM   3554  C2  CHO   484      65.214 151.430  25.298  1.00  0.00           C
ATOM   3555  ROH CHO   485      90.764  83.580  20.898  1.00  0.00            
ATOM   3556  R1  CHO   485      90.964  85.180  23.248  1.00  0.00            
ATOM   3557  R2  CHO   485      88.814  86.380  24.448  1.00  0.00            
ATOM   3558  R3  CHO   485      89.714  85.080  26.648  1.00  0.00            
ATOM   3559  R4  CHO   485      87.714  86.980  27.648  1.00  0.00            
ATOM   3560  R5  CHO   485      89.764  86.780  28.348  1.00  0.00            
ATOM   3561  C1  CHO   485      87.864  86.130  31.598  1.00  0.00           C
ATOM   3562  C2  CHO   485      86.764  86.680  35.598  1.00  0.00           C
ATOM   3563  ROH CHO   486     167.964  79.830  26.898  1.00  0.00            
ATOM   3564  R1  CHO   486     166.714  80.430  29.348  1.00  0.00            
ATOM   3565  R2  CHO   486     165.514  78.480  30.948  1.00  0.00            
ATOM   3566  R3  CHO   486     167.164  79.480  32.848  1.00  0.00            
ATOM   3567  R4  CHO   486     165.014  78.230  34.348  1.00  0.00            
ATOM   3568  R5  CHO   486     165.714  80.280  34.548  1.00  0.00            
ATOM   3569  C1  CHO   486     166.264  79.030  38.098  1.00  0.00           C
ATOM   3570  C2  CHO   486     164.564  78.330  40.698  1.00  0.00           C
ATOM   3571  ROH CHO   487     133.064  40.830  32.048  1.00  0.00            
ATOM   3572  R1  CHO   487     131.914  39.380  34.148  1.00  0.00            
ATOM   3573  R2  CHO   487     133.214  38.830  36.498  1.00  0.00            
ATOM   3574  R3  CHO   487     131.064  39.980  37.648  1.00  0.00            
ATOM   3575  R4  CHO   487     132.314  38.530  39.798  1.00  0.00            
ATOM   3576  R5  CHO   487     130.214  38.380  39.198  1.00  0.00            
ATOM   3577  C1  CHO   487     129.714  39.430  42.798  1.00  0.00           C
ATOM   3578  C2  CHO   487     130.464  39.530  46.898  1.00  0.00           C
ATOM   3579  ROH CHO   488      51.964  35.380  54.598  1.00  0.00            
ATOM   3580  R1  CHO   488      51.864  34.830  51.798  1.00  0.00            
ATOM   3581  R2  CHO   488      53.114  36.430  49.948  1.00  0.00            
ATOM   3582  R3  CHO   488      54.264  34.080  49.198  1.00  0.00            
ATOM   3583  R4  CHO   488      54.014  35.580  46.698  1.00  0.00            
ATOM   3584  R5  CHO   488      53.314  33.580  47.098  1.00  0.00            
ATOM   3585  C1  CHO   488      55.614  32.930  44.098  1.00  0.00           C
ATOM   3586  C2  CHO   488      54.864  31.330  40.748  1.00  0.00           C
ATOM   3587  ROH CHO   489     188.514 162.230  42.548  1.00  0.00            
ATOM   3588  R1  CHO   489     186.214 162.180  40.898  1.00  0.00            
ATOM   3589  R2  CHO   489     186.364 162.530  38.148  1.00  0.00            
ATOM   3590  R3  CHO   489     185.014 160.180  38.098  1.00  0.00            
ATOM   3591  R4  CHO   489     185.414 160.880  35.248  1.00  0.00            
ATOM   3592  R5  CHO   489     183.514 160.380  36.248  1.00  0.00            
ATOM   3593  C1  CHO   489     183.564 157.680  33.548  1.00  0.00           C
ATOM   3594  C2  CHO   489     179.764 157.580  33.248  1.00  0.00           C
ATOM   3595  ROH CHO   490     153.114  50.130  32.398  1.00  0.00            
ATOM   3596  R1  CHO   490     154.114  49.880  35.048  1.00  0.00            
ATOM   3597  R2  CHO   490     154.414  52.080  36.748  1.00  0.00            
ATOM   3598  R3  CHO   490     152.814  50.630  38.398  1.00  0.00            
ATOM   3599  R4  CHO   490     154.514  52.230  40.198  1.00  0.00            
ATOM   3600  R5  CHO   490     154.264  50.080  40.248  1.00  0.00            
ATOM   3601  C1  CHO   490     153.064  50.980  43.748  1.00  0.00           C
ATOM   3602  C2  CHO   490     154.914  51.730  47.098  1.00  0.00           C
ATOM   3603  ROH CHO   491     142.114 194.430  36.898  1.00  0.00            
ATOM   3604  R1  CHO   491     141.164 191.780  36.698  1.00  0.00            
ATOM   3605  R2  CHO   491     138.564 191.180  36.148  1.00  0.00            
ATOM   3606  R3  CHO   491     139.614 189.730  34.148  1.00  0.00            
ATOM   3607  R4  CHO   491     137.164 188.280  34.848  1.00  0.00            
ATOM   3608  R5  CHO   491     139.164 187.430  34.748  1.00  0.00            
ATOM   3609  C1  CHO   491     137.364 185.230  32.198  1.00  0.00           C
ATOM   3610  C2  CHO   491     134.214 183.980  33.798  1.00  0.00           C
ATOM   3611  ROH CHO   492      99.764   9.780  55.748  1.00  0.00            
ATOM   3612  R1  CHO   492      98.764   9.130  53.148  1.00  0.00            
ATOM   3613  R2  CHO   492      98.614  10.980  51.098  1.00  0.00            
ATOM   3614  R3  CHO   492     100.064   9.080  49.748  1.00  0.00            
ATOM   3615  R4  CHO   492      98.614  10.530  47.648  1.00  0.00            
ATOM   3616  R5  CHO   492      98.614   8.380  47.998  1.00  0.00            
ATOM   3617  C1  CHO   492      99.964   8.530  44.398  1.00  0.00           C
ATOM   3618  C2  CHO   492      97.064   7.480  43.098  1.00  0.00           C
ATOM   3619  ROH CHO   493     211.814  68.930  25.998  1.00  0.00            
ATOM   3620  R1  CHO   493     212.714  68.980  28.698  1.00  0.00            
ATOM   3621  R2  CHO   493     213.114  71.380  30.098  1.00  0.00            
ATOM   3622  R3  CHO   493     211.464  70.180  31.848  1.00  0.00            
ATOM   3623  R4  CHO   493     212.564  72.480  33.298  1.00  0.00            
ATOM   3624  R5  CHO   493     212.564  70.430  33.948  1.00  0.00            
ATOM   3625  C1  CHO   493     210.664  72.030  36.848  1.00  0.00           C
ATOM   3626  C2  CHO   493     210.164  72.530  41.298  1.00  0.00           C
ATOM   3627  ROH CHO   494     138.564   4.980  26.148  1.00  0.00            
ATOM   3628  R1  CHO   494     137.264   3.930  28.448  1.00  0.00            
ATOM   3629  R2  CHO   494     138.414   4.030  30.998  1.00  0.00            
ATOM   3630  R3  CHO   494     136.114   5.230  31.648  1.00  0.00            
ATOM   3631  R4  CHO   494     136.864   3.730  34.048  1.00  0.00            
ATOM   3632  R5  CHO   494     134.964   3.630  32.998  1.00  0.00            
ATOM   3633  C1  CHO   494     133.764   4.730  36.448  1.00  0.00           C
ATOM   3634  C2  CHO   494     131.014   3.080  38.898  1.00  0.00           C
ATOM   3635  ROH CHO   495     154.764  82.480  26.548  1.00  0.00            
ATOM   3636  R1  CHO   495     154.914  84.230  28.748  1.00  0.00            
ATOM   3637  R2  CHO   495     153.514  83.730  31.098  1.00  0.00            
ATOM   3638  R3  CHO   495     155.964  84.030  32.248  1.00  0.00            
ATOM   3639  R4  CHO   495     154.014  84.230  34.498  1.00  0.00            
ATOM   3640  R5  CHO   495     155.614  85.630  33.948  1.00  0.00            
ATOM   3641  C1  CHO   495     156.664  84.730  37.548  1.00  0.00           C
ATOM   3642  C2  CHO   495     158.264  84.080  40.698  1.00  0.00           C
ATOM   3643  ROH CHO   496     124.514 136.130  23.598  1.00  0.00            
ATOM   3644  R1  CHO   496     122.214 135.980  25.248  1.00  0.00            
ATOM   3645  R2  CHO   496     121.964 134.130  27.248  1.00  0.00            
ATOM   3646  R3  CHO   496     121.464 136.330  28.748  1.00  0.00            
ATOM   3647  R4  CHO   496     121.164 134.080  30.598  1.00  0.00            
ATOM   3648  R5  CHO   496     119.714 135.680  30.248  1.00  0.00            
ATOM   3649  C1  CHO   496     120.214 136.130  33.998  1.00  0.00           C
ATOM   3650  C2  CHO   496     119.864 138.130  37.498  1.00  0.00           C
ATOM   3651  ROH CHO   497     154.164 122.730  56.248  1.00  0.00            
ATOM   3652  R1  CHO   497     154.364 123.980  53.748  1.00  0.00            
ATOM   3653  R2  CHO   497     154.164 122.580  51.348  1.00  0.00            
ATOM   3654  R3  CHO   497     152.264 124.480  50.848  1.00  0.00            
ATOM   3655  R4  CHO   497     152.214 122.680  48.498  1.00  0.00            
ATOM   3656  R5  CHO   497     152.464 124.830  48.448  1.00  0.00            
ATOM   3657  C1  CHO   497     149.314 124.480  46.348  1.00  0.00           C
ATOM   3658  C2  CHO   497     148.114 124.530  42.048  1.00  0.00           C
ATOM   3659  ROH CHO   498      40.814  43.730  55.248  1.00  0.00            
ATOM   3660  R1  CHO   498      40.514  45.180  52.848  1.00  0.00            
ATOM   3661  R2  CHO   498      42.464  46.880  51.898  1.00  0.00            
ATOM   3662  R3  CHO   498      42.264  45.380  49.648  1.00  0.00            
ATOM   3663  R4  CHO   498      42.964  48.030  48.648  1.00  0.00            
ATOM   3664  R5  CHO   498      41.264  46.830  48.048  1.00  0.00            
ATOM   3665  C1  CHO   498      43.064  47.280  44.698  1.00  0.00           C
ATOM   3666  C2  CHO   498      46.864  47.430  42.698  1.00  0.00           C
ATOM   3667  ROH CHO   499      34.664 168.380  32.498  1.00  0.00            
ATOM   3668  R1  CHO   499      36.914 169.680  33.648  1.00  0.00            
ATOM   3669  R2  CHO   499      37.764 172.180  32.848  1.00  0.00            
ATOM   3670  R3  CHO   499      37.514 172.730  35.498  1.00  0.00            
ATOM   3671  R4  CHO   499      39.064 174.980  34.398  1.00  0.00            
ATOM   3672  R5  CHO   499      39.614 173.730  36.098  1.00  0.00            
ATOM   3673  C1  CHO   499      39.564 177.130  37.798  1.00  0.00           C
ATOM   3674  C2  CHO   499      42.464 177.980  41.098  1.00  0.00           C
ATOM   3675  ROH CHO   500      32.864 217.530  55.648  1.00  0.00            
ATOM   3676  R1  CHO   500      31.914 218.880  53.348  1.00  0.00            
ATOM   3677  R2  CHO   500      33.414 219.180  51.048  1.00  0.00            
ATOM   3678  R3  CHO   500      31.264 218.030  49.848  1.00  0.00            
ATOM   3679  R4  CHO   500      33.064 218.780  47.648  1.00  0.00            
ATOM   3680  R5  CHO   500      30.964 219.330  47.848  1.00  0.00            
ATOM   3681  C1  CHO   500      30.814 217.480  44.548  1.00  0.00           C
ATOM   3682  C2  CHO   500      34.014 218.330  41.448  1.00  0.00           C
ATOM   3683  ROH CHO   501     133.564 103.280  29.148  1.00  0.00            
ATOM   3684  R1  CHO   501     133.414 102.230  31.798  1.00  0.00            
ATOM   3685  R2  CHO   501     133.864 103.780  33.998  1.00  0.00            
ATOM   3686  R3  CHO   501     131.464 102.880  34.798  1.00  0.00            
ATOM   3687  R4  CHO   501     132.964 103.130  37.298  1.00  0.00            
ATOM   3688  R5  CHO   501     131.964 101.330  36.548  1.00  0.00            
ATOM   3689  C1  CHO   501     130.164 101.880  39.898  1.00  0.00           C
ATOM   3690  C2  CHO   501     129.764 104.030  43.698  1.00  0.00           C
ATOM   3691  ROH CHO   502     172.364  16.230  58.048  1.00  0.00            
ATOM   3692  R1  CHO   502     174.614  15.830  56.448  1.00  0.00            
ATOM   3693  R2  CHO   502     175.314  17.530  54.348  1.00  0.00            
ATOM   3694  R3  CHO   502     177.664  17.680  55.648  1.00  0.00            
ATOM   3695  R4  CHO   502     178.264  18.530  52.898  1.00  0.00            
ATOM   3696  R5  CHO   502     179.264  16.930  54.048  1.00  0.00            
ATOM   3697  C1  CHO   502     182.264  19.180  53.298  1.00  0.00           C
ATOM   3698  C2  CHO   502     183.864  21.880  50.298  1.00  0.00           C
ATOM   3699  ROH CHO   503      86.264 115.030  49.498  1.00  0.00            
ATOM   3700  R1  CHO   503      86.164 114.530  46.698  1.00  0.00            
ATOM   3701  R2  CHO   503      88.264 115.230  44.998  1.00  0.00            
ATOM   3702  R3  CHO   503      88.114 112.580  44.298  1.00  0.00            
ATOM   3703  R4  CHO   503      88.814 113.980  41.848  1.00  0.00            
ATOM   3704  R5  CHO   503      87.114 112.630  42.148  1.00  0.00            
ATOM   3705  C1  CHO   503      88.964 110.830  39.298  1.00  0.00           C
ATOM   3706  C2  CHO   503      86.964 110.730  36.448  1.00  0.00           C
ATOM   3707  ROH CHO   504      71.464 123.630  44.698  1.00  0.00            
ATOM   3708  R1  CHO   504      70.864 124.380  42.048  1.00  0.00            
ATOM   3709  R2  CHO   504      71.664 126.730  40.948  1.00  0.00            
ATOM   3710  R3  CHO   504      72.714 125.130  38.998  1.00  0.00            
ATOM   3711  R4  CHO   504      72.264 127.680  37.648  1.00  0.00            
ATOM   3712  R5  CHO   504      71.564 125.730  36.998  1.00  0.00            
ATOM   3713  C1  CHO   504      73.614 126.680  33.948  1.00  0.00           C
ATOM   3714  C2  CHO   504      75.864 126.480  30.148  1.00  0.00           C
ATOM   3715  ROH CHO   505      92.464 188.330  46.098  1.00  0.00            
ATOM   3716  R1  CHO   505      91.764 188.880  43.398  1.00  0.00            
ATOM   3717  R2  CHO   505      91.814 191.430  42.348  1.00  0.00            
ATOM   3718  R3  CHO   505      93.464 190.330  40.498  1.00  0.00            
ATOM   3719  R4  CHO   505      92.614 192.830  39.298  1.00  0.00            
ATOM   3720  R5  CHO   505      92.464 190.880  38.398  1.00  0.00            
ATOM   3721  C1  CHO   505      94.614 192.630  35.798  1.00  0.00           C
ATOM   3722  C2  CHO   505      93.814 194.530  32.498  1.00  0.00           C
ATOM   3723  ROH CHO   506     102.064  33.080  60.948  1.00  0.00            
ATOM   3724  R1  CHO   506     100.614  32.680  58.498  1.00  0.00            
ATOM   3725  R2  CHO   506      99.464  34.780  57.148  1.00  0.00            
ATOM   3726  R3  CHO   506     100.914  33.830  55.048  1.00  0.00            
ATOM   3727  R4  CHO   506      99.214  35.880  53.898  1.00  0.00            
ATOM   3728  R5  CHO   506      99.364  33.830  53.198  1.00  0.00            
ATOM   3729  C1  CHO   506     100.414  35.630  49.998  1.00  0.00           C
ATOM   3730  C2  CHO   506     101.114  39.380  47.198  1.00  0.00           C
ATOM   3731  ROH CHO   507     104.914  33.380  27.448  1.00  0.00            
ATOM   3732  R1  CHO   507     105.314  32.780  30.148  1.00  0.00            
ATOM   3733  R2  CHO   507     105.764  34.730  32.048  1.00  0.00            
ATOM   3734  R3  CHO   507     103.664  33.530  33.348  1.00  0.00            
ATOM   3735  R4  CHO   507     105.264  34.680  35.498  1.00  0.00            
ATOM   3736  R5  CHO   507     104.614  32.630  35.298  1.00  0.00            
ATOM   3737  C1  CHO   507     103.064  33.530  38.648  1.00  0.00           C
ATOM   3738  C2  CHO   507     101.614  30.730  41.248  1.00  0.00           C
ATOM   3739  ROH CHO   508      70.914  95.930  54.048  1.00  0.00            
ATOM   3740  R1  CHO   508      70.564  93.780  52.298  1.00  0.00            
ATOM   3741  R2  CHO   508      70.314  94.080  49.548  1.00  0.00            
ATOM   3742  R3  CHO   508      72.364  92.280  49.498  1.00  0.00            
ATOM   3743  R4  CHO   508      71.564  92.630  46.698  1.00  0.00            
ATOM   3744  R5  CHO   508      71.714  90.730  47.748  1.00  0.00            
ATOM   3745  C1  CHO   508      74.214  90.080  44.948  1.00  0.00           C
ATOM   3746  C2  CHO   508      74.814  88.330  42.798  1.00  0.00           C
ATOM   3747  ROH CHO   509      26.614  14.380  36.648  1.00  0.00            
ATOM   3748  R1  CHO   509      24.064  13.180  36.948  1.00  0.00            
ATOM   3749  R2  CHO   509      22.014  14.380  38.448  1.00  0.00            
ATOM   3750  R3  CHO   509      20.614  14.030  36.148  1.00  0.00            
ATOM   3751  R4  CHO   509      18.564  14.080  38.248  1.00  0.00            
ATOM   3752  R5  CHO   509      18.814  12.530  36.748  1.00  0.00            
ATOM   3753  C1  CHO   509      15.264  13.630  35.998  1.00  0.00           C
ATOM   3754  C2  CHO   509      12.114  11.580  34.448  1.00  0.00           C
ATOM   3755  ROH CHO   510      74.614  46.730  26.898  1.00  0.00            
ATOM   3756  R1  CHO   510      73.564  47.480  29.398  1.00  0.00            
ATOM   3757  R2  CHO   510      70.914  46.980  30.098  1.00  0.00            
ATOM   3758  R3  CHO   510      72.064  45.830  32.248  1.00  0.00            
ATOM   3759  R4  CHO   510      69.214  45.580  32.748  1.00  0.00            
ATOM   3760  R5  CHO   510      70.664  46.480  34.098  1.00  0.00            
ATOM   3761  C1  CHO   510      69.264  43.730  36.348  1.00  0.00           C
ATOM   3762  C2  CHO   510      68.714  40.330  39.348  1.00  0.00           C
ATOM   3763  ROH CHO   511     161.114  33.530  64.098  1.00  0.00            
ATOM   3764  R1  CHO   511     162.414  35.180  62.248  1.00  0.00            
ATOM   3765  R2  CHO   511     164.864  34.530  61.098  1.00  0.00            
ATOM   3766  R3  CHO   511     163.564  34.880  58.748  1.00  0.00            
ATOM   3767  R4  CHO   511     166.364  35.330  58.098  1.00  0.00            
ATOM   3768  R5  CHO   511     164.714  36.680  57.698  1.00  0.00            
ATOM   3769  C1  CHO   511     165.964  36.130  54.148  1.00  0.00           C
ATOM   3770  C2  CHO   511     166.964  34.280  50.848  1.00  0.00           C
ATOM   3771  ROH CHO   512      70.614 216.980  53.398  1.00  0.00            
ATOM   3772  R1  CHO   512      71.714 218.430  51.198  1.00  0.00            
ATOM   3773  R2  CHO   512      73.014 217.180  49.098  1.00  0.00            
ATOM   3774  R3  CHO   512      71.214 218.530  47.598  1.00  0.00            
ATOM   3775  R4  CHO   512      73.064 217.330  45.648  1.00  0.00            
ATOM   3776  R5  CHO   512      72.514 219.430  45.798  1.00  0.00            
ATOM   3777  C1  CHO   512      71.414 218.680  42.248  1.00  0.00           C
ATOM   3778  C2  CHO   512      72.714 220.180  39.698  1.00  0.00           C
ATOM   3779  ROH CHO   513      35.364   8.880  55.248  1.00  0.00            
ATOM   3780  R1  CHO   513      35.464  10.230  52.798  1.00  0.00            
ATOM   3781  R2  CHO   513      37.114   9.430  50.698  1.00  0.00            
ATOM   3782  R3  CHO   513      34.814   9.380  49.298  1.00  0.00            
ATOM   3783  R4  CHO   513      36.864   9.830  47.298  1.00  0.00            
ATOM   3784  R5  CHO   513      35.114  11.030  47.598  1.00  0.00            
ATOM   3785  C1  CHO   513      34.564   9.980  43.948  1.00  0.00           C
ATOM   3786  C2  CHO   513      32.564  12.580  42.198  1.00  0.00           C
ATOM   3787  ROH CHO   514     124.164 123.730  26.798  1.00  0.00            
ATOM   3788  R1  CHO   514     122.264 123.980  28.898  1.00  0.00            
ATOM   3789  R2  CHO   514     120.464 121.980  29.548  1.00  0.00            
ATOM   3790  R3  CHO   514     121.564 122.230  31.998  1.00  0.00            
ATOM   3791  R4  CHO   514     118.714 121.880  32.548  1.00  0.00            
ATOM   3792  R5  CHO   514     119.964 123.480  33.248  1.00  0.00            
ATOM   3793  C1  CHO   514     118.714 122.030  36.598  1.00  0.00           C
ATOM   3794  C2  CHO   514     115.664 120.280  39.648  1.00  0.00           C
ATOM   3795  ROH CHO   515      82.064 146.980  25.148  1.00  0.00            
ATOM   3796  R1  CHO   515      84.764 147.280  24.448  1.00  0.00            
ATOM   3797  R2  CHO   515      86.114 149.680  24.648  1.00  0.00            
ATOM   3798  R3  CHO   515      87.864 148.180  26.148  1.00  0.00            
ATOM   3799  R4  CHO   515      89.514 150.280  24.948  1.00  0.00            
ATOM   3800  R5  CHO   515      89.864 148.130  24.798  1.00  0.00            
ATOM   3801  C1  CHO   515      93.114 149.280  26.498  1.00  0.00           C
ATOM   3802  C2  CHO   515      95.114 149.580  23.348  1.00  0.00           C
ATOM   3803  ROH CHO   516     190.764  36.830  60.548  1.00  0.00            
ATOM   3804  R1  CHO   516     191.314  36.830  57.748  1.00  0.00            
ATOM   3805  R2  CHO   516     190.014  35.130  55.998  1.00  0.00            
ATOM   3806  R3  CHO   516     189.414  37.430  54.698  1.00  0.00            
ATOM   3807  R4  CHO   516     190.014  35.530  52.548  1.00  0.00            
ATOM   3808  R5  CHO   516     190.914  37.480  52.848  1.00  0.00            
ATOM   3809  C1  CHO   516     189.464  37.930  49.348  1.00  0.00           C
ATOM   3810  C2  CHO   516     187.914  39.480  45.698  1.00  0.00           C
ATOM   3811  ROH CHO   517     146.314 224.480  55.048  1.00  0.00            
ATOM   3812  R1  CHO   517     147.464 224.030  52.498  1.00  0.00            
ATOM   3813  R2  CHO   517     146.214 222.580  50.548  1.00  0.00            
ATOM   3814  R3  CHO   517     146.614 224.830  49.048  1.00  0.00            
ATOM   3815  R4  CHO   517     146.714 222.630  47.098  1.00  0.00            
ATOM   3816  R5  CHO   517     148.214 224.130  47.398  1.00  0.00            
ATOM   3817  C1  CHO   517     147.364 224.730  43.748  1.00  0.00           C
ATOM   3818  C2  CHO   517     148.064 226.030  40.598  1.00  0.00           C
ATOM   3819  ROH CHO   518      83.614 118.030  14.748  1.00  0.00            
ATOM   3820  R1  CHO   518      83.514 119.430  17.248  1.00  0.00            
ATOM   3821  R2  CHO   518      82.364 121.980  17.498  1.00  0.00            
ATOM   3822  R3  CHO   518      80.914 120.730  19.448  1.00  0.00            
ATOM   3823  R4  CHO   518      80.214 123.580  19.648  1.00  0.00            
ATOM   3824  R5  CHO   518      80.964 122.330  21.248  1.00  0.00            
ATOM   3825  C1  CHO   518      77.614 123.430  22.698  1.00  0.00           C
ATOM   3826  C2  CHO   518      78.664 127.030  24.148  1.00  0.00           C
ATOM   3827  ROH CHO   519     189.414  85.230  59.848  1.00  0.00            
ATOM   3828  R1  CHO   519     189.914  84.180  57.248  1.00  0.00            
ATOM   3829  R2  CHO   519     188.114  84.330  55.198  1.00  0.00            
ATOM   3830  R3  CHO   519     190.164  85.480  53.898  1.00  0.00            
ATOM   3831  R4  CHO   519     188.364  84.630  51.748  1.00  0.00            
ATOM   3832  R5  CHO   519     190.464  84.130  51.948  1.00  0.00            
ATOM   3833  C1  CHO   519     190.464  85.830  48.548  1.00  0.00           C
ATOM   3834  C2  CHO   519     187.564  85.130  46.398  1.00  0.00           C
ATOM   3835  ROH CHO   520      86.714   6.080  53.398  1.00  0.00            
ATOM   3836  R1  CHO   520      87.164   7.830  51.248  1.00  0.00            
ATOM   3837  R2  CHO   520      87.864   6.980  48.698  1.00  0.00            
ATOM   3838  R3  CHO   520      85.664   8.430  47.948  1.00  0.00            
ATOM   3839  R4  CHO   520      87.414   8.380  45.598  1.00  0.00            
ATOM   3840  R5  CHO   520      86.564  10.130  46.548  1.00  0.00            
ATOM   3841  C1  CHO   520      85.114  10.530  43.048  1.00  0.00           C
ATOM   3842  C2  CHO   520      82.264  12.830  41.198  1.00  0.00           C
ATOM   3843  ROH CHO   521     123.714  74.330  31.098  1.00  0.00            
ATOM   3844  R1  CHO   521     122.064  73.980  33.398  1.00  0.00            
ATOM   3845  R2  CHO   521     122.764  74.980  35.898  1.00  0.00            
ATOM   3846  R3  CHO   521     120.314  76.130  35.748  1.00  0.00            
ATOM   3847  R4  CHO   521     121.164  76.630  38.498  1.00  0.00            
ATOM   3848  R5  CHO   521     119.314  75.680  37.848  1.00  0.00            
ATOM   3849  C1  CHO   521     117.964  78.580  39.848  1.00  0.00           C
ATOM   3850  C2  CHO   521     119.214  78.280  43.148  1.00  0.00           C
ATOM   3851  ROH CHO   522      36.314 131.880   9.898  1.00  0.00            
ATOM   3852  R1  CHO   522      33.714 132.280  10.898  1.00  0.00            
ATOM   3853  R2  CHO   522      31.914 130.180  11.298  1.00  0.00            
ATOM   3854  R3  CHO   522      31.764 131.280  13.798  1.00  0.00            
ATOM   3855  R4  CHO   522      29.414 129.530  13.598  1.00  0.00            
ATOM   3856  R5  CHO   522      29.464 131.630  14.148  1.00  0.00            
ATOM   3857  C1  CHO   522      27.864 130.130  17.298  1.00  0.00           C
ATOM   3858  C2  CHO   522      28.814 129.580  20.498  1.00  0.00           C
ATOM   3859  ROH CHO   523      73.314  53.030  61.448  1.00  0.00            
ATOM   3860  R1  CHO   523      73.114  51.830  58.898  1.00  0.00            
ATOM   3861  R2  CHO   523      71.014  52.230  57.198  1.00  0.00            
ATOM   3862  R3  CHO   523      72.964  52.930  55.448  1.00  0.00            
ATOM   3863  R4  CHO   523      70.714  52.130  53.748  1.00  0.00            
ATOM   3864  R5  CHO   523      72.764  51.330  53.648  1.00  0.00            
ATOM   3865  C1  CHO   523      72.414  52.730  50.098  1.00  0.00           C
ATOM   3866  C2  CHO   523      72.264  51.230  46.648  1.00  0.00           C
ATOM   3867  ROH CHO   524      12.464  52.930  57.348  1.00  0.00            
ATOM   3868  R1  CHO   524      10.864  52.180  55.148  1.00  0.00            
ATOM   3869  R2  CHO   524      10.164  53.980  53.148  1.00  0.00            
ATOM   3870  R3  CHO   524      11.264  52.130  51.498  1.00  0.00            
ATOM   3871  R4  CHO   524       9.964  54.080  49.698  1.00  0.00            
ATOM   3872  R5  CHO   524       9.664  51.930  49.748  1.00  0.00            
ATOM   3873  C1  CHO   524      10.864  52.380  46.148  1.00  0.00           C
ATOM   3874  C2  CHO   524       9.914  53.180  42.498  1.00  0.00           C
ATOM   3875  ROH CHO   525      77.814  63.930  28.648  1.00  0.00            
ATOM   3876  R1  CHO   525      79.214  63.880  31.098  1.00  0.00            
ATOM   3877  R2  CHO   525      78.564  65.480  33.248  1.00  0.00            
ATOM   3878  R3  CHO   525      78.414  63.130  34.598  1.00  0.00            
ATOM   3879  R4  CHO   525      78.114  65.180  36.648  1.00  0.00            
ATOM   3880  R5  CHO   525      79.564  63.580  36.648  1.00  0.00            
ATOM   3881  C1  CHO   525      77.714  62.830  39.898  1.00  0.00           C
ATOM   3882  C2  CHO   525      75.364  65.630  41.798  1.00  0.00           C
ATOM   3883  ROH CHO   526      76.614 139.330  45.448  1.00  0.00            
ATOM   3884  R1  CHO   526      76.564 138.680  42.698  1.00  0.00            
ATOM   3885  R2  CHO   526      74.264 138.880  41.148  1.00  0.00            
ATOM   3886  R3  CHO   526      75.914 140.430  39.598  1.00  0.00            
ATOM   3887  R4  CHO   526      74.364 138.730  37.698  1.00  0.00            
ATOM   3888  R5  CHO   526      76.564 138.930  37.848  1.00  0.00            
ATOM   3889  C1  CHO   526      75.964 140.080  34.248  1.00  0.00           C
ATOM   3890  C2  CHO   526      77.914 139.030  30.748  1.00  0.00           C
ATOM   3891  ROH CHO   527      60.014 109.230  45.598  1.00  0.00            
ATOM   3892  R1  CHO   527      61.314 108.180  43.298  1.00  0.00            
ATOM   3893  R2  CHO   527      62.214 105.530  43.198  1.00  0.00            
ATOM   3894  R3  CHO   527      60.714 105.480  40.948  1.00  0.00            
ATOM   3895  R4  CHO   527      62.514 103.180  40.698  1.00  0.00            
ATOM   3896  R5  CHO   527      62.214 104.780  39.248  1.00  0.00            
ATOM   3897  C1  CHO   527      61.264 101.730  37.098  1.00  0.00           C
ATOM   3898  C2  CHO   527      62.514  98.730  34.998  1.00  0.00           C
ATOM   3899  ROH CHO   528     158.664 135.980  21.498  1.00  0.00            
ATOM   3900  R1  CHO   528     159.514 134.530  23.798  1.00  0.00            
ATOM   3901  R2  CHO   528     159.564 135.580  26.298  1.00  0.00            
ATOM   3902  R3  CHO   528     158.014 133.430  26.898  1.00  0.00            
ATOM   3903  R4  CHO   528     160.214 133.280  28.798  1.00  0.00            
ATOM   3904  R5  CHO   528     159.564 131.730  27.498  1.00  0.00            
ATOM   3905  C1  CHO   528     159.164 129.930  30.848  1.00  0.00           C
ATOM   3906  C2  CHO   528     162.114 131.580  33.148  1.00  0.00           C
ATOM   3907  ROH CHO   529     118.964 220.130  54.448  1.00  0.00            
ATOM   3908  R1  CHO   529     120.914 220.330  52.398  1.00  0.00            
ATOM   3909  R2  CHO   529     121.764 218.130  50.948  1.00  0.00            
ATOM   3910  R3  CHO   529     121.114 219.680  48.798  1.00  0.00            
ATOM   3911  R4  CHO   529     122.664 217.480  47.648  1.00  0.00            
ATOM   3912  R5  CHO   529     123.014 219.630  47.398  1.00  0.00            
ATOM   3913  C1  CHO   529     122.514 218.580  43.748  1.00  0.00           C
ATOM   3914  C2  CHO   529     124.214 220.580  40.898  1.00  0.00           C
ATOM   3915  ROH CHO   530     186.714  67.080  27.648  1.00  0.00            
ATOM   3916  R1  CHO   530     188.364  67.980  29.798  1.00  0.00            
ATOM   3917  R2  CHO   530     187.314  69.030  32.098  1.00  0.00            
ATOM   3918  R3  CHO   530     188.764  67.080  33.298  1.00  0.00            
ATOM   3919  R4  CHO   530     186.714  67.780  35.248  1.00  0.00            
ATOM   3920  R5  CHO   530     188.864  67.730  35.598  1.00  0.00            
ATOM   3921  C1  CHO   530     187.764  65.230  38.248  1.00  0.00           C
ATOM   3922  C2  CHO   530     187.064  64.080  41.748  1.00  0.00           C
ATOM   3923  ROH CHO   531      60.914 125.880  20.598  1.00  0.00            
ATOM   3924  R1  CHO   531      63.264 127.430  21.098  1.00  0.00            
ATOM   3925  R2  CHO   531      63.964 128.230  23.648  1.00  0.00            
ATOM   3926  R3  CHO   531      66.314 126.980  22.998  1.00  0.00            
ATOM   3927  R4  CHO   531      66.914 128.530  25.448  1.00  0.00            
ATOM   3928  R5  CHO   531      67.964 128.630  23.548  1.00  0.00            
ATOM   3929  C1  CHO   531      70.814 127.580  25.848  1.00  0.00           C
ATOM   3930  C2  CHO   531      74.114 125.830  25.148  1.00  0.00           C
ATOM   3931  ROH CHO   532      58.864  47.280  26.398  1.00  0.00            
ATOM   3932  R1  CHO   532      58.014  46.930  29.048  1.00  0.00            
ATOM   3933  R2  CHO   532      58.014  44.480  30.298  1.00  0.00            
ATOM   3934  R3  CHO   532      59.464  45.780  32.148  1.00  0.00            
ATOM   3935  R4  CHO   532      58.414  43.430  33.548  1.00  0.00            
ATOM   3936  R5  CHO   532      58.214  45.480  34.198  1.00  0.00            
ATOM   3937  C1  CHO   532      60.014  44.030  37.198  1.00  0.00           C
ATOM   3938  C2  CHO   532      60.764  43.980  41.198  1.00  0.00           C
ATOM   3939  ROH CHO   533      41.814  92.730  20.898  1.00  0.00            
ATOM   3940  R1  CHO   533      41.614  94.080  23.398  1.00  0.00            
ATOM   3941  R2  CHO   533      42.214  92.830  25.798  1.00  0.00            
ATOM   3942  R3  CHO   533      43.864  94.980  26.098  1.00  0.00            
ATOM   3943  R4  CHO   533      43.314  94.080  28.848  1.00  0.00            
ATOM   3944  R5  CHO   533      43.014  96.080  28.048  1.00  0.00            
ATOM   3945  C1  CHO   533      45.514  96.780  30.898  1.00  0.00           C
ATOM   3946  C2  CHO   533      47.214  99.980  33.448  1.00  0.00           C
ATOM   3947  ROH CHO   534       3.464  58.730  30.298  1.00  0.00            
ATOM   3948  R1  CHO   534       3.514  59.080  33.098  1.00  0.00            
ATOM   3949  R2  CHO   534       5.814  59.680  34.498  1.00  0.00            
ATOM   3950  R3  CHO   534       4.264  61.730  35.448  1.00  0.00            
ATOM   3951  R4  CHO   534       6.814  61.980  36.848  1.00  0.00            
ATOM   3952  R5  CHO   534       4.814  61.880  37.748  1.00  0.00            
ATOM   3953  C1  CHO   534       5.964  65.230  39.148  1.00  0.00           C
ATOM   3954  C2  CHO   534       6.414  67.980  41.498  1.00  0.00           C
ATOM   3955  ROH CHO   535     128.264  12.130  27.498  1.00  0.00            
ATOM   3956  R1  CHO   535     127.114  12.080  30.048  1.00  0.00            
ATOM   3957  R2  CHO   535     124.514  11.180  30.498  1.00  0.00            
ATOM   3958  R3  CHO   535     125.764   9.530  32.298  1.00  0.00            
ATOM   3959  R4  CHO   535     122.914   9.480  32.998  1.00  0.00            
ATOM   3960  R5  CHO   535     124.564   9.930  34.348  1.00  0.00            
ATOM   3961  C1  CHO   535     123.114   6.930  36.148  1.00  0.00           C
ATOM   3962  C2  CHO   535     124.114   5.630  39.448  1.00  0.00           C
ATOM   3963  ROH CHO   536     109.664 128.480  22.248  1.00  0.00            
ATOM   3964  R1  CHO   536     109.414 128.580  25.048  1.00  0.00            
ATOM   3965  R2  CHO   536     108.014 130.580  26.348  1.00  0.00            
ATOM   3966  R3  CHO   536     106.664 128.480  27.448  1.00  0.00            
ATOM   3967  R4  CHO   536     105.764 130.830  28.948  1.00  0.00            
ATOM   3968  R5  CHO   536     106.564 128.980  29.798  1.00  0.00            
ATOM   3969  C1  CHO   536     103.164 129.030  31.448  1.00  0.00           C
ATOM   3970  C2  CHO   536     101.864 128.880  34.748  1.00  0.00           C
ATOM   3971  ROH CHO   537     193.964 161.930  39.648  1.00  0.00            
ATOM   3972  R1  CHO   537     194.964 164.080  38.098  1.00  0.00            
ATOM   3973  R2  CHO   537     195.414 163.880  35.398  1.00  0.00            
ATOM   3974  R3  CHO   537     193.764 166.080  35.248  1.00  0.00            
ATOM   3975  R4  CHO   537     195.364 166.130  32.798  1.00  0.00            
ATOM   3976  R5  CHO   537     195.164 167.780  34.248  1.00  0.00            
ATOM   3977  C1  CHO   537     193.814 169.530  31.148  1.00  0.00           C
ATOM   3978  C2  CHO   537     193.864 173.030  31.498  1.00  0.00           C
ATOM   3979  ROH CHO   538      42.564 204.030  50.948  1.00  0.00            
ATOM   3980  R1  CHO   538      42.014 206.130  49.098  1.00  0.00            
ATOM   3981  R2  CHO   538      43.564 208.430  48.998  1.00  0.00            
ATOM   3982  R3  CHO   538      43.764 207.780  46.348  1.00  0.00            
ATOM   3983  R4  CHO   538      44.914 210.480  46.498  1.00  0.00            
ATOM   3984  R5  CHO   538      43.314 209.830  45.198  1.00  0.00            
ATOM   3985  C1  CHO   538      45.864 211.030  42.598  1.00  0.00           C
ATOM   3986  C2  CHO   538      47.664 211.230  39.248  1.00  0.00           C
ATOM   3987  ROH CHO   539      62.264 120.580  46.748  1.00  0.00            
ATOM   3988  R1  CHO   539      63.614 119.780  44.398  1.00  0.00            
ATOM   3989  R2  CHO   539      62.464 118.180  42.448  1.00  0.00            
ATOM   3990  R3  CHO   539      63.164 120.230  40.798  1.00  0.00            
ATOM   3991  R4  CHO   539      63.064 117.880  39.048  1.00  0.00            
ATOM   3992  R5  CHO   539      64.714 119.280  39.298  1.00  0.00            
ATOM   3993  C1  CHO   539      64.064 119.630  35.548  1.00  0.00           C
ATOM   3994  C2  CHO   539      63.114 117.230  33.348  1.00  0.00           C
ATOM   3995  ROH CHO   540     160.264 108.880  56.998  1.00  0.00            
ATOM   3996  R1  CHO   540     159.364 108.130  54.398  1.00  0.00            
ATOM   3997  R2  CHO   540     156.864 107.130  53.948  1.00  0.00            
ATOM   3998  R3  CHO   540     156.714 109.180  52.148  1.00  0.00            
ATOM   3999  R4  CHO   540     155.214 106.930  50.898  1.00  0.00            
ATOM   4000  R5  CHO   540     156.864 108.030  49.998  1.00  0.00            
ATOM   4001  C1  CHO   540     154.164 108.730  47.448  1.00  0.00           C
ATOM   4002  C2  CHO   540     152.364 107.880  43.598  1.00  0.00           C
ATOM   4003  ROH CHO   541     194.014  11.430  25.098  1.00  0.00            
ATOM   4004  R1  CHO   541     192.614  12.180  27.398  1.00  0.00            
ATOM   4005  R2  CHO   541     191.214  10.380  28.948  1.00  0.00            
ATOM   4006  R3  CHO   541     192.764  11.380  30.948  1.00  0.00            
ATOM   4007  R4  CHO   541     190.764   9.680  32.298  1.00  0.00            
ATOM   4008  R5  CHO   541     191.214  11.780  32.748  1.00  0.00            
ATOM   4009  C1  CHO   541     191.914  10.230  36.148  1.00  0.00           C
ATOM   4010  C2  CHO   541     191.464   7.430  37.548  1.00  0.00           C
ATOM   4011  ROH CHO   542     210.214 156.480  31.048  1.00  0.00            
ATOM   4012  R1  CHO   542     209.664 159.180  30.298  1.00  0.00            
ATOM   4013  R2  CHO   542     207.664 160.680  31.548  1.00  0.00            
ATOM   4014  R3  CHO   542     209.714 162.430  31.948  1.00  0.00            
ATOM   4015  R4  CHO   542     207.314 163.980  32.498  1.00  0.00            
ATOM   4016  R5  CHO   542     208.914 164.480  31.148  1.00  0.00            
ATOM   4017  C1  CHO   542     208.964 167.530  33.448  1.00  0.00           C
ATOM   4018  C2  CHO   542     206.514 170.230  35.648  1.00  0.00           C
ATOM   4019  ROH CHO   543      29.264  46.980  55.298  1.00  0.00            
ATOM   4020  R1  CHO   543      30.164  48.280  52.948  1.00  0.00            
ATOM   4021  R2  CHO   543      32.114  47.180  51.298  1.00  0.00            
ATOM   4022  R3  CHO   543      30.214  47.530  49.398  1.00  0.00            
ATOM   4023  R4  CHO   543      32.764  47.430  47.948  1.00  0.00            
ATOM   4024  R5  CHO   543      31.264  48.980  47.798  1.00  0.00            
ATOM   4025  C1  CHO   543      31.414  47.880  44.148  1.00  0.00           C
ATOM   4026  C2  CHO   543      29.814  47.980  41.548  1.00  0.00           C
ATOM   4027  ROH CHO   544     169.764 120.880  51.748  1.00  0.00            
ATOM   4028  R1  CHO   544     168.764 118.680  50.248  1.00  0.00            
ATOM   4029  R2  CHO   544     167.314 118.980  47.948  1.00  0.00            
ATOM   4030  R3  CHO   544     169.214 117.330  46.898  1.00  0.00            
ATOM   4031  R4  CHO   544     167.114 117.430  44.848  1.00  0.00            
ATOM   4032  R5  CHO   544     167.964 115.630  45.798  1.00  0.00            
ATOM   4033  C1  CHO   544     168.764 114.930  42.148  1.00  0.00           C
ATOM   4034  C2  CHO   544     168.864 114.680  38.748  1.00  0.00           C
ATOM   4035  ROH CHO   545     116.264 140.630  55.198  1.00  0.00            
ATOM   4036  R1  CHO   545     117.964 141.080  52.998  1.00  0.00            
ATOM   4037  R2  CHO   545     118.464 139.180  51.048  1.00  0.00            
ATOM   4038  R3  CHO   545     117.664 141.180  49.348  1.00  0.00            
ATOM   4039  R4  CHO   545     118.414 138.980  47.598  1.00  0.00            
ATOM   4040  R5  CHO   545     119.114 141.030  47.498  1.00  0.00            
ATOM   4041  C1  CHO   545     117.614 140.680  43.998  1.00  0.00           C
ATOM   4042  C2  CHO   545     119.964 140.580  41.498  1.00  0.00           C
ATOM   4043  ROH CHO   546     176.014  77.030  26.598  1.00  0.00            
ATOM   4044  R1  CHO   546     177.114  76.680  29.198  1.00  0.00            
ATOM   4045  R2  CHO   546     177.414  78.730  30.948  1.00  0.00            
ATOM   4046  R3  CHO   546     176.014  77.180  32.648  1.00  0.00            
ATOM   4047  R4  CHO   546     176.964  79.330  34.348  1.00  0.00            
ATOM   4048  R5  CHO   546     177.264  77.230  34.698  1.00  0.00            
ATOM   4049  C1  CHO   546     175.364  78.080  37.898  1.00  0.00           C
ATOM   4050  C2  CHO   546     173.014  80.680  40.598  1.00  0.00           C
ATOM   4051  ROH CHO   547     170.764  29.380  32.998  1.00  0.00            
ATOM   4052  R1  CHO   547     172.214  29.680  35.398  1.00  0.00            
ATOM   4053  R2  CHO   547     171.064  30.680  37.698  1.00  0.00            
ATOM   4054  R3  CHO   547     172.014  28.380  38.798  1.00  0.00            
ATOM   4055  R4  CHO   547     171.664  30.180  41.098  1.00  0.00            
ATOM   4056  R5  CHO   547     173.464  29.080  40.548  1.00  0.00            
ATOM   4057  C1  CHO   547     172.914  27.730  44.048  1.00  0.00           C
ATOM   4058  C2  CHO   547     174.514  26.730  47.348  1.00  0.00           C
ATOM   4059  ROH CHO   548     116.314 101.580  54.148  1.00  0.00            
ATOM   4060  R1  CHO   548     115.164 104.080  53.398  1.00  0.00            
ATOM   4061  R2  CHO   548     116.664 106.180  52.448  1.00  0.00            
ATOM   4062  R3  CHO   548     114.964 106.030  50.298  1.00  0.00            
ATOM   4063  R4  CHO   548     116.464 108.530  49.898  1.00  0.00            
ATOM   4064  R5  CHO   548     114.314 108.280  49.948  1.00  0.00            
ATOM   4065  C1  CHO   548     114.714 109.780  46.498  1.00  0.00           C
ATOM   4066  C2  CHO   548     114.264 113.380  44.698  1.00  0.00           C
ATOM   4067  ROH CHO   549      25.164  76.980  53.848  1.00  0.00            
ATOM   4068  R1  CHO   549      25.014  75.630  51.348  1.00  0.00            
ATOM   4069  R2  CHO   549      22.764  75.830  49.698  1.00  0.00            
ATOM   4070  R3  CHO   549      24.614  76.630  47.848  1.00  0.00            
ATOM   4071  R4  CHO   549      22.214  76.080  46.298  1.00  0.00            
ATOM   4072  R5  CHO   549      24.164  75.230  45.948  1.00  0.00            
ATOM   4073  C1  CHO   549      23.564  76.980  42.598  1.00  0.00           C
ATOM   4074  C2  CHO   549      24.364  79.480  39.048  1.00  0.00           C
ATOM   4075  ROH CHO   550      58.614  69.980  25.148  1.00  0.00            
ATOM   4076  R1  CHO   550      59.364  69.880  27.848  1.00  0.00            
ATOM   4077  R2  CHO   550      59.864  72.180  29.348  1.00  0.00            
ATOM   4078  R3  CHO   550      57.964  71.130  30.998  1.00  0.00            
ATOM   4079  R4  CHO   550      59.214  73.280  32.548  1.00  0.00            
ATOM   4080  R5  CHO   550      59.014  71.180  33.148  1.00  0.00            
ATOM   4081  C1  CHO   550      57.114  72.930  35.998  1.00  0.00           C
ATOM   4082  C2  CHO   550      56.764  76.380  35.798  1.00  0.00           C
ATOM   4083  ROH CHO   551     194.214  23.430  57.248  1.00  0.00            
ATOM   4084  R1  CHO   551     192.214  24.230  55.448  1.00  0.00            
ATOM   4085  R2  CHO   551     192.514  26.330  53.698  1.00  0.00            
ATOM   4086  R3  CHO   551     191.814  24.430  51.848  1.00  0.00            
ATOM   4087  R4  CHO   551     192.414  26.830  50.248  1.00  0.00            
ATOM   4088  R5  CHO   551     190.614  25.680  50.198  1.00  0.00            
ATOM   4089  C1  CHO   551     191.714  25.380  46.548  1.00  0.00           C
ATOM   4090  C2  CHO   551     191.864  23.930  42.248  1.00  0.00           C
ATOM   4091  ROH CHO   552     128.514 214.580  21.798  1.00  0.00            
ATOM   4092  R1  CHO   552     128.014 212.330  23.448  1.00  0.00            
ATOM   4093  R2  CHO   552     130.014 210.780  24.548  1.00  0.00            
ATOM   4094  R3  CHO   552     128.714 211.330  26.848  1.00  0.00            
ATOM   4095  R4  CHO   552     131.164 209.980  27.698  1.00  0.00            
ATOM   4096  R5  CHO   552     129.114 209.430  28.248  1.00  0.00            
ATOM   4097  C1  CHO   552     130.614 210.030  31.698  1.00  0.00           C
ATOM   4098  C2  CHO   552     133.164 211.730  34.148  1.00  0.00           C
ATOM   4099  ROH CHO   553     114.914 190.080  19.798  1.00  0.00            
ATOM   4100  R1  CHO   553     115.614 187.880  21.398  1.00  0.00            
ATOM   4101  R2  CHO   553     117.964 187.780  22.848  1.00  0.00            
ATOM   4102  R3  CHO   553     116.314 187.230  24.898  1.00  0.00            
ATOM   4103  R4  CHO   553     118.814 188.180  26.148  1.00  0.00            
ATOM   4104  R5  CHO   553     117.764 186.330  26.598  1.00  0.00            
ATOM   4105  C1  CHO   553     117.714 187.930  30.048  1.00  0.00           C
ATOM   4106  C2  CHO   553     118.264 186.180  33.848  1.00  0.00           C
ATOM   4107  ROH CHO   554     159.714 120.580  55.798  1.00  0.00            
ATOM   4108  R1  CHO   554     158.614 118.830  53.898  1.00  0.00            
ATOM   4109  R2  CHO   554     157.164 119.680  51.748  1.00  0.00            
ATOM   4110  R3  CHO   554     158.964 118.230  50.348  1.00  0.00            
ATOM   4111  R4  CHO   554     156.864 118.830  48.398  1.00  0.00            
ATOM   4112  R5  CHO   554     157.664 116.830  48.898  1.00  0.00            
ATOM   4113  C1  CHO   554     158.364 116.930  45.148  1.00  0.00           C
ATOM   4114  C2  CHO   554     155.964 117.180  42.548  1.00  0.00           C
ATOM   4115  ROH CHO   555      75.864 223.380  23.348  1.00  0.00            
ATOM   4116  R1  CHO   555      75.914 222.430  25.998  1.00  0.00            
ATOM   4117  R2  CHO   555      77.964 220.880  26.948  1.00  0.00            
ATOM   4118  R3  CHO   555      78.064 222.780  28.898  1.00  0.00            
ATOM   4119  R4  CHO   555      78.914 220.330  30.248  1.00  0.00            
ATOM   4120  R5  CHO   555      77.364 221.680  30.898  1.00  0.00            
ATOM   4121  C1  CHO   555      79.614 221.830  33.948  1.00  0.00           C
ATOM   4122  C2  CHO   555      80.814 223.930  37.698  1.00  0.00           C
ATOM   4123  ROH CHO   556     123.014  45.830  30.348  1.00  0.00            
ATOM   4124  R1  CHO   556     124.014  45.230  32.948  1.00  0.00            
ATOM   4125  R2  CHO   556     123.514  46.780  35.148  1.00  0.00            
ATOM   4126  R3  CHO   556     122.664  44.430  36.198  1.00  0.00            
ATOM   4127  R4  CHO   556     123.964  45.780  38.448  1.00  0.00            
ATOM   4128  R5  CHO   556     124.364  43.780  37.748  1.00  0.00            
ATOM   4129  C1  CHO   556     123.414  43.030  41.348  1.00  0.00           C
ATOM   4130  C2  CHO   556     121.764  43.580  44.548  1.00  0.00           C
ATOM   4131  ROH CHO   557     139.364  56.630  47.898  1.00  0.00            
ATOM   4132  R1  CHO   557     137.764  54.330  48.048  1.00  0.00            
ATOM   4133  R2  CHO   557     137.964  52.480  50.148  1.00  0.00            
ATOM   4134  R3  CHO   557     135.314  52.930  50.348  1.00  0.00            
ATOM   4135  R4  CHO   557     135.714  50.280  51.498  1.00  0.00            
ATOM   4136  R5  CHO   557     134.314  50.830  49.898  1.00  0.00            
ATOM   4137  C1  CHO   557     131.914  49.380  52.498  1.00  0.00           C
ATOM   4138  C2  CHO   557     129.714  45.780  50.298  1.00  0.00           C
ATOM   4139  ROH CHO   558     192.914  90.030  22.748  1.00  0.00            
ATOM   4140  R1  CHO   558     191.614  91.530  24.748  1.00  0.00            
ATOM   4141  R2  CHO   558     192.164  91.180  27.448  1.00  0.00            
ATOM   4142  R3  CHO   558     192.614  93.880  27.398  1.00  0.00            
ATOM   4143  R4  CHO   558     191.264  93.430  29.948  1.00  0.00            
ATOM   4144  R5  CHO   558     190.714  94.830  28.398  1.00  0.00            
ATOM   4145  C1  CHO   558     191.214  97.230  31.298  1.00  0.00           C
ATOM   4146  C2  CHO   558     190.164  97.780  34.698  1.00  0.00           C
ATOM   4147  ROH CHO   559     100.564 118.830  57.398  1.00  0.00            
ATOM   4148  R1  CHO   559     102.114 116.480  56.948  1.00  0.00            
ATOM   4149  R2  CHO   559     104.264 116.480  55.198  1.00  0.00            
ATOM   4150  R3  CHO   559     105.614 115.530  57.348  1.00  0.00            
ATOM   4151  R4  CHO   559     106.914 114.280  55.098  1.00  0.00            
ATOM   4152  R5  CHO   559     106.114 113.280  56.848  1.00  0.00            
ATOM   4153  C1  CHO   559     109.764 112.130  57.048  1.00  0.00           C
ATOM   4154  C2  CHO   559     110.314 108.480  57.248  1.00  0.00           C
ATOM   4155  ROH CHO   560     188.714 126.830  16.448  1.00  0.00            
ATOM   4156  R1  CHO   560     189.964 128.430  18.398  1.00  0.00            
ATOM   4157  R2  CHO   560     189.664 127.980  21.048  1.00  0.00            
ATOM   4158  R3  CHO   560     192.364 127.880  21.048  1.00  0.00            
ATOM   4159  R4  CHO   560     191.664 127.830  23.898  1.00  0.00            
ATOM   4160  R5  CHO   560     193.064 129.180  22.898  1.00  0.00            
ATOM   4161  C1  CHO   560     195.414 127.630  25.498  1.00  0.00           C
ATOM   4162  C2  CHO   560     198.514 126.630  25.748  1.00  0.00           C
ATOM   4163  ROH CHO   561     110.464 115.330  27.248  1.00  0.00            
ATOM   4164  R1  CHO   561     110.614 114.080  29.748  1.00  0.00            
ATOM   4165  R2  CHO   561     112.014 115.130  31.898  1.00  0.00            
ATOM   4166  R3  CHO   561     109.664 114.830  33.148  1.00  0.00            
ATOM   4167  R4  CHO   561     111.664 114.780  35.298  1.00  0.00            
ATOM   4168  R5  CHO   561     110.114 113.280  34.948  1.00  0.00            
ATOM   4169  C1  CHO   561     109.214 114.330  38.498  1.00  0.00           C
ATOM   4170  C2  CHO   561     109.664 112.780  42.198  1.00  0.00           C
ATOM   4171  ROH CHO   562      28.914  72.530  52.348  1.00  0.00            
ATOM   4172  R1  CHO   562      29.664  72.680  49.648  1.00  0.00            
ATOM   4173  R2  CHO   562      29.064  70.680  47.798  1.00  0.00            
ATOM   4174  R3  CHO   562      27.964  72.730  46.448  1.00  0.00            
ATOM   4175  R4  CHO   562      28.264  70.580  44.448  1.00  0.00            
ATOM   4176  R5  CHO   562      28.964  72.580  44.248  1.00  0.00            
ATOM   4177  C1  CHO   562      26.714  72.430  41.198  1.00  0.00           C
ATOM   4178  C2  CHO   562      30.114  74.780  38.948  1.00  0.00           C
ATOM   4179  ROH CHO   563      82.964  92.230  22.348  1.00  0.00            
ATOM   4180  R1  CHO   563      82.564  93.980  24.548  1.00  0.00            
ATOM   4181  R2  CHO   563      83.064  93.280  27.148  1.00  0.00            
ATOM   4182  R3  CHO   563      84.564  95.530  27.148  1.00  0.00            
ATOM   4183  R4  CHO   563      85.214  94.180  29.698  1.00  0.00            
ATOM   4184  R5  CHO   563      84.564  96.230  29.448  1.00  0.00            
ATOM   4185  C1  CHO   563      87.864  96.830  31.198  1.00  0.00           C
ATOM   4186  C2  CHO   563      90.714  95.080  32.798  1.00  0.00           C
ATOM   4187  ROH CHO   564     149.064  50.280  35.048  1.00  0.00            
ATOM   4188  R1  CHO   564     147.814  49.180  37.348  1.00  0.00            
ATOM   4189  R2  CHO   564     148.914  49.480  39.898  1.00  0.00            
ATOM   4190  R3  CHO   564     146.414  50.480  40.448  1.00  0.00            
ATOM   4191  R4  CHO   564     147.464  49.530  43.048  1.00  0.00            
ATOM   4192  R5  CHO   564     145.564  48.980  42.098  1.00  0.00            
ATOM   4193  C1  CHO   564     144.264  50.480  45.398  1.00  0.00           C
ATOM   4194  C2  CHO   564     143.414  51.780  48.498  1.00  0.00           C
ATOM   4195  ROH CHO   565     128.364 207.380  49.498  1.00  0.00            
ATOM   4196  R1  CHO   565     128.614 207.680  46.698  1.00  0.00            
ATOM   4197  R2  CHO   565     130.114 205.980  45.148  1.00  0.00            
ATOM   4198  R3  CHO   565     127.814 205.730  43.748  1.00  0.00            
ATOM   4199  R4  CHO   565     129.964 205.280  41.748  1.00  0.00            
ATOM   4200  R5  CHO   565     128.314 206.730  41.598  1.00  0.00            
ATOM   4201  C1  CHO   565     127.664 204.630  38.448  1.00  0.00           C
ATOM   4202  C2  CHO   565     125.264 205.930  36.448  1.00  0.00           C
ATOM   4203  ROH CHO   566      90.264 158.530  45.648  1.00  0.00            
ATOM   4204  R1  CHO   566      91.314 158.030  43.048  1.00  0.00            
ATOM   4205  R2  CHO   566      89.814 157.080  40.948  1.00  0.00            
ATOM   4206  R3  CHO   566      90.814 159.230  39.698  1.00  0.00            
ATOM   4207  R4  CHO   566      90.414 157.230  37.548  1.00  0.00            
ATOM   4208  R5  CHO   566      92.264 158.330  37.998  1.00  0.00            
ATOM   4209  C1  CHO   566      91.764 159.380  34.398  1.00  0.00           C
ATOM   4210  C2  CHO   566      90.264 156.880  32.098  1.00  0.00           C
ATOM   4211  ROH CHO   567      47.914 220.280  51.798  1.00  0.00            
ATOM   4212  R1  CHO   567      48.214 219.730  49.048  1.00  0.00            
ATOM   4213  R2  CHO   567      46.414 220.580  47.148  1.00  0.00            
ATOM   4214  R3  CHO   567      48.614 221.580  45.998  1.00  0.00            
ATOM   4215  R4  CHO   567      46.814 220.980  43.748  1.00  0.00            
ATOM   4216  R5  CHO   567      48.914 220.330  43.948  1.00  0.00            
ATOM   4217  C1  CHO   567      49.164 222.230  40.648  1.00  0.00           C
ATOM   4218  C2  CHO   567      47.614 221.080  36.948  1.00  0.00           C
ATOM   4219  ROH CHO   568      41.514  62.880  53.648  1.00  0.00            
ATOM   4220  R1  CHO   568      40.364  62.930  51.048  1.00  0.00            
ATOM   4221  R2  CHO   568      41.764  63.630  48.798  1.00  0.00            
ATOM   4222  R3  CHO   568      40.964  61.230  47.898  1.00  0.00            
ATOM   4223  R4  CHO   568      42.114  62.580  45.548  1.00  0.00            
ATOM   4224  R5  CHO   568      40.114  61.680  45.698  1.00  0.00            
ATOM   4225  C1  CHO   568      41.514  59.680  42.748  1.00  0.00           C
ATOM   4226  C2  CHO   568      43.464  58.330  40.148  1.00  0.00           C
ATOM   4227  ROH CHO   569       1.914 187.430  45.848  1.00  0.00            
ATOM   4228  R1  CHO   569       2.014 186.630  43.148  1.00  0.00            
ATOM   4229  R2  CHO   569       0.264 187.630  41.248  1.00  0.00            
ATOM   4230  R3  CHO   569       2.614 188.230  39.948  1.00  0.00            
ATOM   4231  R4  CHO   569       0.514 188.580  37.948  1.00  0.00            
ATOM   4232  R5  CHO   569       2.264 187.380  37.698  1.00  0.00            
ATOM   4233  C1  CHO   569       2.814 189.730  34.798  1.00  0.00           C
ATOM   4234  C2  CHO   569       5.264 192.080  31.748  1.00  0.00           C
ATOM   4235  ROH CHO   570      25.664 143.480  40.198  1.00  0.00            
ATOM   4236  R1  CHO   570      27.064 143.880  37.748  1.00  0.00            
ATOM   4237  R2  CHO   570      25.814 143.930  35.298  1.00  0.00            
ATOM   4238  R3  CHO   570      27.064 146.330  35.048  1.00  0.00            
ATOM   4239  R4  CHO   570      27.214 145.130  32.398  1.00  0.00            
ATOM   4240  R5  CHO   570      28.864 145.880  33.548  1.00  0.00            
ATOM   4241  C1  CHO   570      29.264 148.080  30.448  1.00  0.00           C
ATOM   4242  C2  CHO   570      31.514 149.380  27.198  1.00  0.00           C
ATOM   4243  ROH CHO   571     202.464  91.180  22.598  1.00  0.00            
ATOM   4244  R1  CHO   571     203.164  91.630  25.298  1.00  0.00            
ATOM   4245  R2  CHO   571     201.864  93.480  26.848  1.00  0.00            
ATOM   4246  R3  CHO   571     201.564  91.380  28.548  1.00  0.00            
ATOM   4247  R4  CHO   571     201.014  93.730  30.198  1.00  0.00            
ATOM   4248  R5  CHO   571     202.414  92.130  30.648  1.00  0.00            
ATOM   4249  C1  CHO   571     200.164  91.880  33.698  1.00  0.00           C
ATOM   4250  C2  CHO   571     199.164  93.730  36.598  1.00  0.00           C
ATOM   4251  ROH CHO   572     159.314  56.830  64.848  1.00  0.00            
ATOM   4252  R1  CHO   572     158.314  54.930  62.998  1.00  0.00            
ATOM   4253  R2  CHO   572     156.064  55.430  61.448  1.00  0.00            
ATOM   4254  R3  CHO   572     157.714  54.780  59.398  1.00  0.00            
ATOM   4255  R4  CHO   572     155.014  54.480  58.298  1.00  0.00            
ATOM   4256  R5  CHO   572     156.614  52.980  58.298  1.00  0.00            
ATOM   4257  C1  CHO   572     156.014  53.330  54.548  1.00  0.00           C
ATOM   4258  C2  CHO   572     154.514  55.080  50.998  1.00  0.00           C
ATOM   4259  ROH CHO   573     204.364  74.580  25.798  1.00  0.00            
ATOM   4260  R1  CHO   573     203.714  74.330  28.548  1.00  0.00            
ATOM   4261  R2  CHO   573     205.464  74.930  30.548  1.00  0.00            
ATOM   4262  R3  CHO   573     203.514  76.580  31.398  1.00  0.00            
ATOM   4263  R4  CHO   573     205.014  75.880  33.848  1.00  0.00            
ATOM   4264  R5  CHO   573     202.864  75.680  33.498  1.00  0.00            
ATOM   4265  C1  CHO   573     202.814  77.980  36.548  1.00  0.00           C
ATOM   4266  C2  CHO   573     202.414  79.030  39.598  1.00  0.00           C
ATOM   4267  ROH CHO   574      84.964 184.330  16.048  1.00  0.00            
ATOM   4268  R1  CHO   574      84.964 183.180  18.648  1.00  0.00            
ATOM   4269  R2  CHO   574      85.964 184.530  20.798  1.00  0.00            
ATOM   4270  R3  CHO   574      83.514 183.980  21.848  1.00  0.00            
ATOM   4271  R4  CHO   574      85.164 184.780  24.148  1.00  0.00            
ATOM   4272  R5  CHO   574      83.964 182.930  23.948  1.00  0.00            
ATOM   4273  C1  CHO   574      82.364 184.430  27.098  1.00  0.00           C
ATOM   4274  C2  CHO   574      79.664 185.130  27.398  1.00  0.00           C
ATOM   4275  ROH CHO   575      93.214 143.280  49.898  1.00  0.00            
ATOM   4276  R1  CHO   575      94.664 141.730  47.998  1.00  0.00            
ATOM   4277  R2  CHO   575      96.664 142.880  46.398  1.00  0.00            
ATOM   4278  R3  CHO   575      98.164 140.880  47.448  1.00  0.00            
ATOM   4279  R4  CHO   575      99.314 141.330  44.798  1.00  0.00            
ATOM   4280  R5  CHO   575      98.614 139.430  45.598  1.00  0.00            
ATOM   4281  C1  CHO   575     102.264 138.530  44.848  1.00  0.00           C
ATOM   4282  C2  CHO   575     103.064 136.230  40.998  1.00  0.00           C
ATOM   4283  ROH CHO   576      88.814  64.880  28.298  1.00  0.00            
ATOM   4284  R1  CHO   576      88.164  64.380  30.998  1.00  0.00            
ATOM   4285  R2  CHO   576      90.064  63.930  32.948  1.00  0.00            
ATOM   4286  R3  CHO   576      88.764  65.980  34.198  1.00  0.00            
ATOM   4287  R4  CHO   576      89.864  64.330  36.348  1.00  0.00            
ATOM   4288  R5  CHO   576      87.764  64.930  36.098  1.00  0.00            
ATOM   4289  C1  CHO   576      88.514  66.480  39.548  1.00  0.00           C
ATOM   4290  C2  CHO   576      86.314  67.180  42.898  1.00  0.00           C
ATOM   4291  ROH CHO   577     146.614 168.030  21.048  1.00  0.00            
ATOM   4292  R1  CHO   577     147.814 167.680  23.598  1.00  0.00            
ATOM   4293  R2  CHO   577     147.414 169.430  25.698  1.00  0.00            
ATOM   4294  R3  CHO   577     146.664 167.130  26.998  1.00  0.00            
ATOM   4295  R4  CHO   577     147.014 169.180  29.098  1.00  0.00            
ATOM   4296  R5  CHO   577     147.914 167.180  29.048  1.00  0.00            
ATOM   4297  C1  CHO   577     146.064 166.880  32.348  1.00  0.00           C
ATOM   4298  C2  CHO   577     146.114 165.080  35.798  1.00  0.00           C
ATOM   4299  ROH CHO   578     101.214 185.630  45.148  1.00  0.00            
ATOM   4300  R1  CHO   578     101.014 184.430  42.598  1.00  0.00            
ATOM   4301  R2  CHO   578     101.464 185.830  40.248  1.00  0.00            
ATOM   4302  R3  CHO   578     103.264 183.830  39.748  1.00  0.00            
ATOM   4303  R4  CHO   578     102.964 185.230  37.198  1.00  0.00            
ATOM   4304  R5  CHO   578     102.714 183.130  37.548  1.00  0.00            
ATOM   4305  C1  CHO   578     105.564 183.030  34.998  1.00  0.00           C
ATOM   4306  C2  CHO   578     104.864 181.180  33.148  1.00  0.00           C
ATOM   4307  ROH CHO   579      79.964  54.930  28.098  1.00  0.00            
ATOM   4308  R1  CHO   579      79.564  53.830  30.698  1.00  0.00            
ATOM   4309  R2  CHO   579      81.614  52.830  32.248  1.00  0.00            
ATOM   4310  R3  CHO   579      80.664  54.630  34.098  1.00  0.00            
ATOM   4311  R4  CHO   579      81.714  52.380  35.698  1.00  0.00            
ATOM   4312  R5  CHO   579      79.714  53.230  35.798  1.00  0.00            
ATOM   4313  C1  CHO   579      80.914  53.780  39.398  1.00  0.00           C
ATOM   4314  C2  CHO   579      78.964  52.330  42.548  1.00  0.00           C
ATOM   4315  ROH CHO   580     133.864 117.830  61.598  1.00  0.00            
ATOM   4316  R1  CHO   580     134.464 118.130  58.848  1.00  0.00            
ATOM   4317  R2  CHO   580     134.514 116.030  57.098  1.00  0.00            
ATOM   4318  R3  CHO   580     132.764 117.580  55.698  1.00  0.00            
ATOM   4319  R4  CHO   580     133.414 115.380  53.898  1.00  0.00            
ATOM   4320  R5  CHO   580     133.564 117.530  53.448  1.00  0.00            
ATOM   4321  C1  CHO   580     131.164 116.430  50.698  1.00  0.00           C
ATOM   4322  C2  CHO   580     131.414 118.080  46.798  1.00  0.00           C
ATOM   4323  ROH CHO   581     127.214  83.180  63.598  1.00  0.00            
ATOM   4324  R1  CHO   581     127.914  81.430  61.498  1.00  0.00            
ATOM   4325  R2  CHO   581     126.764  81.480  58.998  1.00  0.00            
ATOM   4326  R3  CHO   581     129.314  81.730  58.148  1.00  0.00            
ATOM   4327  R4  CHO   581     127.864  80.630  55.848  1.00  0.00            
ATOM   4328  R5  CHO   581     129.664  79.780  56.748  1.00  0.00            
ATOM   4329  C1  CHO   581     130.914  80.330  53.198  1.00  0.00           C
ATOM   4330  C2  CHO   581     129.464  79.730  48.848  1.00  0.00           C
ATOM   4331  ROH CHO   582     166.764 115.030  52.598  1.00  0.00            
ATOM   4332  R1  CHO   582     166.814 114.130  49.948  1.00  0.00            
ATOM   4333  R2  CHO   582     166.464 111.480  49.248  1.00  0.00            
ATOM   4334  R3  CHO   582     164.514 112.480  47.648  1.00  0.00            
ATOM   4335  R4  CHO   582     165.464 110.130  46.248  1.00  0.00            
ATOM   4336  R5  CHO   582     165.314 112.130  45.398  1.00  0.00            
ATOM   4337  C1  CHO   582     163.014 110.280  42.998  1.00  0.00           C
ATOM   4338  C2  CHO   582     160.864 109.430  39.648  1.00  0.00           C
ATOM   4339  ROH CHO   583      23.464 136.280  10.798  1.00  0.00            
ATOM   4340  R1  CHO   583      24.164 134.980  13.198  1.00  0.00            
ATOM   4341  R2  CHO   583      26.714 134.880  14.198  1.00  0.00            
ATOM   4342  R3  CHO   583      25.564 135.930  16.398  1.00  0.00            
ATOM   4343  R4  CHO   583      28.114 134.880  17.348  1.00  0.00            
ATOM   4344  R5  CHO   583      26.164 134.430  18.148  1.00  0.00            
ATOM   4345  C1  CHO   583      27.864 135.830  21.248  1.00  0.00           C
ATOM   4346  C2  CHO   583      29.664 135.180  22.598  1.00  0.00           C
ATOM   4347  ROH CHO   584     216.964 164.630  19.698  1.00  0.00            
ATOM   4348  R1  CHO   584     216.364 166.230  21.948  1.00  0.00            
ATOM   4349  R2  CHO   584     216.164 165.130  24.448  1.00  0.00            
ATOM   4350  R3  CHO   584     218.014 167.030  25.098  1.00  0.00            
ATOM   4351  R4  CHO   584     216.114 167.030  27.348  1.00  0.00            
ATOM   4352  R5  CHO   584     216.714 168.780  26.148  1.00  0.00            
ATOM   4353  C1  CHO   584     217.814 169.930  29.598  1.00  0.00           C
ATOM   4354  C2  CHO   584     217.814 172.630  32.298  1.00  0.00           C
ATOM   4355  ROH CHO   585      91.114  54.030  61.048  1.00  0.00            
ATOM   4356  R1  CHO   585      89.864  54.880  58.648  1.00  0.00            
ATOM   4357  R2  CHO   585      87.214  55.430  58.448  1.00  0.00            
ATOM   4358  R3  CHO   585      88.064  57.780  57.498  1.00  0.00            
ATOM   4359  R4  CHO   585      85.164  57.780  56.898  1.00  0.00            
ATOM   4360  R5  CHO   585      86.814  58.130  55.498  1.00  0.00            
ATOM   4361  C1  CHO   585      84.864  61.380  55.098  1.00  0.00           C
ATOM   4362  C2  CHO   585      81.914  62.430  52.498  1.00  0.00           C
ATOM   4363  ROH CHO   586     141.914 129.380  26.548  1.00  0.00            
ATOM   4364  R1  CHO   586     142.414 130.580  29.048  1.00  0.00            
ATOM   4365  R2  CHO   586     141.714 129.430  31.448  1.00  0.00            
ATOM   4366  R3  CHO   586     144.314 129.830  32.048  1.00  0.00            
ATOM   4367  R4  CHO   586     142.964 129.980  34.648  1.00  0.00            
ATOM   4368  R5  CHO   586     144.264 131.480  33.798  1.00  0.00            
ATOM   4369  C1  CHO   586     146.164 130.730  37.048  1.00  0.00           C
ATOM   4370  C2  CHO   586     149.164 129.230  40.748  1.00  0.00           C
ATOM   4371  ROH CHO   587     172.814 126.780  40.598  1.00  0.00            
ATOM   4372  R1  CHO   587     170.164 126.730  41.548  1.00  0.00            
ATOM   4373  R2  CHO   587     168.714 129.030  42.098  1.00  0.00            
ATOM   4374  R3  CHO   587     166.914 127.930  40.348  1.00  0.00            
ATOM   4375  R4  CHO   587     165.314 129.530  42.198  1.00  0.00            
ATOM   4376  R5  CHO   587     165.064 127.430  41.748  1.00  0.00            
ATOM   4377  C1  CHO   587     161.614 128.780  40.698  1.00  0.00           C
ATOM   4378  C2  CHO   587     158.964 128.630  37.698  1.00  0.00           C
ATOM   4379  ROH CHO   588     176.314 115.480  53.698  1.00  0.00            
ATOM   4380  R1  CHO   588     177.464 115.780  51.148  1.00  0.00            
ATOM   4381  R2  CHO   588     178.914 113.780  49.898  1.00  0.00            
ATOM   4382  R3  CHO   588     177.114 114.180  47.898  1.00  0.00            
ATOM   4383  R4  CHO   588     179.314 112.630  46.698  1.00  0.00            
ATOM   4384  R5  CHO   588     178.464 114.530  45.948  1.00  0.00            
ATOM   4385  C1  CHO   588     177.864 112.280  42.898  1.00  0.00           C
ATOM   4386  C2  CHO   588     180.114 111.530  39.948  1.00  0.00           C
ATOM   4387  ROH CHO   589      75.964  26.930  26.698  1.00  0.00            
ATOM   4388  R1  CHO   589      76.114  28.680  28.948  1.00  0.00            
ATOM   4389  R2  CHO   589      75.364  27.880  31.498  1.00  0.00            
ATOM   4390  R3  CHO   589      77.914  28.680  32.148  1.00  0.00            
ATOM   4391  R4  CHO   589      76.464  28.630  34.698  1.00  0.00            
ATOM   4392  R5  CHO   589      77.564  30.330  33.848  1.00  0.00            
ATOM   4393  C1  CHO   589      79.464  29.830  37.148  1.00  0.00           C
ATOM   4394  C2  CHO   589      80.214  30.730  40.548  1.00  0.00           C
ATOM   4395  ROH CHO   590     125.414  75.830  60.148  1.00  0.00            
ATOM   4396  R1  CHO   590     126.364  76.930  57.748  1.00  0.00            
ATOM   4397  R2  CHO   590     126.914  75.430  55.498  1.00  0.00            
ATOM   4398  R3  CHO   590     125.214  77.230  54.298  1.00  0.00            
ATOM   4399  R4  CHO   590     126.614  75.880  52.048  1.00  0.00            
ATOM   4400  R5  CHO   590     126.464  77.980  52.398  1.00  0.00            
ATOM   4401  C1  CHO   590     124.864  77.780  48.948  1.00  0.00           C
ATOM   4402  C2  CHO   590     122.714  76.130  46.048  1.00  0.00           C
ATOM   4403  ROH CHO   591     208.464 187.580  41.698  1.00  0.00            
ATOM   4404  R1  CHO   591     209.014 184.930  40.848  1.00  0.00            
ATOM   4405  R2  CHO   591     208.514 184.030  38.298  1.00  0.00            
ATOM   4406  R3  CHO   591     211.114 183.280  38.398  1.00  0.00            
ATOM   4407  R4  CHO   591     210.014 181.730  36.198  1.00  0.00            
ATOM   4408  R5  CHO   591     211.114 180.980  37.898  1.00  0.00            
ATOM   4409  C1  CHO   591     213.364 179.730  35.048  1.00  0.00           C
ATOM   4410  C2  CHO   591     213.464 176.880  33.098  1.00  0.00           C
ATOM   4411  ROH CHO   592     156.214  31.330  31.798  1.00  0.00            
ATOM   4412  R1  CHO   592     156.014  31.130  34.598  1.00  0.00            
ATOM   4413  R2  CHO   592     157.964  30.030  36.198  1.00  0.00            
ATOM   4414  R3  CHO   592     157.814  32.430  37.498  1.00  0.00            
ATOM   4415  R4  CHO   592     158.964  30.580  39.448  1.00  0.00            
ATOM   4416  R5  CHO   592     157.214  31.830  39.748  1.00  0.00            
ATOM   4417  C1  CHO   592     159.364  33.130  42.598  1.00  0.00           C
ATOM   4418  C2  CHO   592     161.314  33.380  44.898  1.00  0.00           C
ATOM   4419  ROH CHO   593      61.464  94.130  21.048  1.00  0.00            
ATOM   4420  R1  CHO   593      60.914  94.980  23.698  1.00  0.00            
ATOM   4421  R2  CHO   593      62.864  95.380  25.598  1.00  0.00            
ATOM   4422  R3  CHO   593      61.764  97.830  25.748  1.00  0.00            
ATOM   4423  R4  CHO   593      62.864  97.330  28.448  1.00  0.00            
ATOM   4424  R5  CHO   593      60.814  97.930  27.948  1.00  0.00            
ATOM   4425  C1  CHO   593      61.764 100.780  30.248  1.00  0.00           C
ATOM   4426  C2  CHO   593      62.314 103.580  32.748  1.00  0.00           C
ATOM   4427  ROH CHO   594      56.914  60.080  26.698  1.00  0.00            
ATOM   4428  R1  CHO   594      57.314  59.430  29.448  1.00  0.00            
ATOM   4429  R2  CHO   594      58.664  61.080  31.198  1.00  0.00            
ATOM   4430  R3  CHO   594      56.414  60.880  32.648  1.00  0.00            
ATOM   4431  R4  CHO   594      58.464  61.630  34.598  1.00  0.00            
ATOM   4432  R5  CHO   594      57.114  59.930  34.698  1.00  0.00            
ATOM   4433  C1  CHO   594      56.214  61.730  37.948  1.00  0.00           C
ATOM   4434  C2  CHO   594      53.214  64.380  39.348  1.00  0.00           C
ATOM   4435  ROH CHO   595      67.514  36.030  58.298  1.00  0.00            
ATOM   4436  R1  CHO   595      67.214  36.330  55.498  1.00  0.00            
ATOM   4437  R2  CHO   595      66.314  38.630  54.348  1.00  0.00            
ATOM   4438  R3  CHO   595      68.614  38.430  52.898  1.00  0.00            
ATOM   4439  R4  CHO   595      66.714  39.630  51.048  1.00  0.00            
ATOM   4440  R5  CHO   595      67.914  37.830  50.698  1.00  0.00            
ATOM   4441  C1  CHO   595      69.064  40.030  47.798  1.00  0.00           C
ATOM   4442  C2  CHO   595      68.314  37.780  43.848  1.00  0.00           C
ATOM   4443  ROH CHO   596      43.764 197.830  24.948  1.00  0.00            
ATOM   4444  R1  CHO   596      44.114 197.480  27.748  1.00  0.00            
ATOM   4445  R2  CHO   596      46.614 197.080  28.898  1.00  0.00            
ATOM   4446  R3  CHO   596      45.914 199.230  30.398  1.00  0.00            
ATOM   4447  R4  CHO   596      48.064 197.930  31.898  1.00  0.00            
ATOM   4448  R5  CHO   596      46.064 198.430  32.648  1.00  0.00            
ATOM   4449  C1  CHO   596      48.264 200.430  35.098  1.00  0.00           C
ATOM   4450  C2  CHO   596      45.914 199.780  38.698  1.00  0.00           C
ATOM   4451  ROH CHO   597      20.664  99.380  15.798  1.00  0.00            
ATOM   4452  R1  CHO   597      22.314 100.430  17.898  1.00  0.00            
ATOM   4453  R2  CHO   597      22.564 103.130  18.348  1.00  0.00            
ATOM   4454  R3  CHO   597      21.764 102.480  20.848  1.00  0.00            
ATOM   4455  R4  CHO   597      22.764 105.230  21.048  1.00  0.00            
ATOM   4456  R5  CHO   597      23.414 103.530  22.248  1.00  0.00            
ATOM   4457  C1  CHO   597      22.114 105.830  25.048  1.00  0.00           C
ATOM   4458  C2  CHO   597      24.164 108.180  27.248  1.00  0.00           C
ATOM   4459  ROH CHO   598     129.964 168.180  48.598  1.00  0.00            
ATOM   4460  R1  CHO   598     130.114 170.080  46.498  1.00  0.00            
ATOM   4461  R2  CHO   598     131.164 169.480  43.998  1.00  0.00            
ATOM   4462  R3  CHO   598     128.764 170.480  43.148  1.00  0.00            
ATOM   4463  R4  CHO   598     130.514 170.780  40.848  1.00  0.00            
ATOM   4464  R5  CHO   598     129.314 172.330  41.798  1.00  0.00            
ATOM   4465  C1  CHO   598     127.914 172.430  38.248  1.00  0.00           C
ATOM   4466  C2  CHO   598     125.814 176.130  38.448  1.00  0.00           C
ATOM   4467  ROH CHO   599     175.414 111.480  52.098  1.00  0.00            
ATOM   4468  R1  CHO   599     176.414 110.130  49.798  1.00  0.00            
ATOM   4469  R2  CHO   599     174.914 108.230  48.448  1.00  0.00            
ATOM   4470  R3  CHO   599     175.414 109.830  46.298  1.00  0.00            
ATOM   4471  R4  CHO   599     174.064 107.430  45.198  1.00  0.00            
ATOM   4472  R5  CHO   599     175.964 108.280  44.548  1.00  0.00            
ATOM   4473  C1  CHO   599     173.964 108.480  41.298  1.00  0.00           C
ATOM   4474  C2  CHO   599     171.664 109.930  38.148  1.00  0.00           C
ATOM   4475  ROH CHO   600      50.514  63.330  59.298  1.00  0.00            
ATOM   4476  R1  CHO   600      49.814  63.230  56.548  1.00  0.00            
ATOM   4477  R2  CHO   600      51.064  64.730  54.598  1.00  0.00            
ATOM   4478  R3  CHO   600      51.414  62.330  53.398  1.00  0.00            
ATOM   4479  R4  CHO   600      52.064  64.280  51.348  1.00  0.00            
ATOM   4480  R5  CHO   600      50.614  62.680  51.198  1.00  0.00            
ATOM   4481  C1  CHO   600      52.964  61.730  48.298  1.00  0.00           C
ATOM   4482  C2  CHO   600      53.864  62.430  43.848  1.00  0.00           C
ATOM   4483  ROH CHO   601      62.864  82.330  52.648  1.00  0.00            
ATOM   4484  R1  CHO   601      64.464  81.280  50.648  1.00  0.00            
ATOM   4485  R2  CHO   601      63.664  79.130  49.048  1.00  0.00            
ATOM   4486  R3  CHO   601      64.264  80.830  46.998  1.00  0.00            
ATOM   4487  R4  CHO   601      63.764  78.230  45.748  1.00  0.00            
ATOM   4488  R5  CHO   601      65.514  79.480  45.498  1.00  0.00            
ATOM   4489  C1  CHO   601      64.314  79.280  41.848  1.00  0.00           C
ATOM   4490  C2  CHO   601      67.514  77.730  41.298  1.00  0.00           C
ATOM   4491  ROH CHO   602      12.714  71.380  58.648  1.00  0.00            
ATOM   4492  R1  CHO   602      13.264  70.130  56.198  1.00  0.00            
ATOM   4493  R2  CHO   602      12.464  67.530  55.598  1.00  0.00            
ATOM   4494  R3  CHO   602      11.364  68.730  53.398  1.00  0.00            
ATOM   4495  R4  CHO   602      10.964  65.880  52.948  1.00  0.00            
ATOM   4496  R5  CHO   602      11.914  67.280  51.598  1.00  0.00            
ATOM   4497  C1  CHO   602       9.064  65.980  49.398  1.00  0.00           C
ATOM   4498  C2  CHO   602       6.364  63.430  50.898  1.00  0.00           C
ATOM   4499  ROH CHO   603     140.064 119.530  29.098  1.00  0.00            
ATOM   4500  R1  CHO   603     139.314 118.980  31.798  1.00  0.00            
ATOM   4501  R2  CHO   603     140.914 119.530  33.948  1.00  0.00            
ATOM   4502  R3  CHO   603     138.714 120.880  34.848  1.00  0.00            
ATOM   4503  R4  CHO   603     140.314 120.330  37.248  1.00  0.00            
ATOM   4504  R5  CHO   603     138.214 119.830  36.898  1.00  0.00            
ATOM   4505  C1  CHO   603     137.864 122.030  39.998  1.00  0.00           C
ATOM   4506  C2  CHO   603     140.264 124.480  42.648  1.00  0.00           C
ATOM   4507  ROH CHO   604      50.514 139.230  18.648  1.00  0.00            
ATOM   4508  R1  CHO   604      48.314 139.330  20.398  1.00  0.00            
ATOM   4509  R2  CHO   604      47.364 141.680  21.498  1.00  0.00            
ATOM   4510  R3  CHO   604      45.014 140.830  20.448  1.00  0.00            
ATOM   4511  R4  CHO   604      44.364 143.230  21.998  1.00  0.00            
ATOM   4512  R5  CHO   604      43.414 141.230  22.198  1.00  0.00            
ATOM   4513  C1  CHO   604      40.314 143.330  21.348  1.00  0.00           C
ATOM   4514  C2  CHO   604      40.314 147.130  20.998  1.00  0.00           C
ATOM   4515  ROH CHO   605     149.964  92.830  25.998  1.00  0.00            
ATOM   4516  R1  CHO   605     149.764  92.330  28.748  1.00  0.00            
ATOM   4517  R2  CHO   605     151.864  92.630  30.498  1.00  0.00            
ATOM   4518  R3  CHO   605     150.114  94.180  31.848  1.00  0.00            
ATOM   4519  R4  CHO   605     152.264  93.680  33.748  1.00  0.00            
ATOM   4520  R5  CHO   605     150.164  93.330  34.098  1.00  0.00            
ATOM   4521  C1  CHO   605     150.864  95.780  36.898  1.00  0.00           C
ATOM   4522  C2  CHO   605     153.214  96.780  39.848  1.00  0.00           C
ATOM   4523  ROH CHO   606      26.664  28.030  56.598  1.00  0.00            
ATOM   4524  R1  CHO   606      25.264  27.330  54.298  1.00  0.00            
ATOM   4525  R2  CHO   606      26.414  27.330  51.748  1.00  0.00            
ATOM   4526  R3  CHO   606      25.514  24.780  51.698  1.00  0.00            
ATOM   4527  R4  CHO   606      25.664  25.580  48.898  1.00  0.00            
ATOM   4528  R5  CHO   606      23.914  24.730  49.898  1.00  0.00            
ATOM   4529  C1  CHO   606      24.364  22.130  47.198  1.00  0.00           C
ATOM   4530  C2  CHO   606      26.614  20.480  45.998  1.00  0.00           C
ATOM   4531  ROH CHO   607      82.214  22.980  54.748  1.00  0.00            
ATOM   4532  R1  CHO   607      82.514  22.280  52.048  1.00  0.00            
ATOM   4533  R2  CHO   607      81.364  23.680  49.948  1.00  0.00            
ATOM   4534  R3  CHO   607      83.914  23.780  49.048  1.00  0.00            
ATOM   4535  R4  CHO   607      82.264  24.580  46.748  1.00  0.00            
ATOM   4536  R5  CHO   607      83.764  23.030  46.798  1.00  0.00            
ATOM   4537  C1  CHO   607      85.164  25.230  43.998  1.00  0.00           C
ATOM   4538  C2  CHO   607      83.964  28.330  42.298  1.00  0.00           C
ATOM   4539  ROH CHO   608      45.314   4.830  52.398  1.00  0.00            
ATOM   4540  R1  CHO   608      44.464   5.080  49.698  1.00  0.00            
ATOM   4541  R2  CHO   608      45.164   7.280  48.098  1.00  0.00            
ATOM   4542  R3  CHO   608      46.014   5.330  46.398  1.00  0.00            
ATOM   4543  R4  CHO   608      45.214   7.530  44.648  1.00  0.00            
ATOM   4544  R5  CHO   608      44.564   5.480  44.548  1.00  0.00            
ATOM   4545  C1  CHO   608      46.064   5.880  41.098  1.00  0.00           C
ATOM   4546  C2  CHO   608      42.364   5.030  39.948  1.00  0.00           C
ATOM   4547  ROH CHO   609     100.164 156.030  48.748  1.00  0.00            
ATOM   4548  R1  CHO   609      99.814 157.080  46.148  1.00  0.00            
ATOM   4549  R2  CHO   609      99.064 159.680  45.648  1.00  0.00            
ATOM   4550  R3  CHO   609     101.314 159.680  44.098  1.00  0.00            
ATOM   4551  R4  CHO   609      99.514 161.680  42.898  1.00  0.00            
ATOM   4552  R5  CHO   609     100.464 160.030  41.898  1.00  0.00            
ATOM   4553  C1  CHO   609     101.864 162.880  39.798  1.00  0.00           C
ATOM   4554  C2  CHO   609     100.514 164.830  37.048  1.00  0.00           C
ATOM   4555  ROH CHO   610     201.014  31.580  58.748  1.00  0.00            
ATOM   4556  R1  CHO   610     200.414  33.430  56.698  1.00  0.00            
ATOM   4557  R2  CHO   610     201.814  33.630  54.348  1.00  0.00            
ATOM   4558  R3  CHO   610     199.364  33.280  53.248  1.00  0.00            
ATOM   4559  R4  CHO   610     201.114  34.130  50.998  1.00  0.00            
ATOM   4560  R5  CHO   610     199.214  35.030  51.598  1.00  0.00            
ATOM   4561  C1  CHO   610     198.414  34.080  47.998  1.00  0.00           C
ATOM   4562  C2  CHO   610     198.264  36.580  44.998  1.00  0.00           C
ATOM   4563  ROH CHO   611      49.164 108.730  46.598  1.00  0.00            
ATOM   4564  R1  CHO   611      49.164 108.330  43.798  1.00  0.00            
ATOM   4565  R2  CHO   611      51.464 108.280  42.298  1.00  0.00            
ATOM   4566  R3  CHO   611      50.464 105.880  41.448  1.00  0.00            
ATOM   4567  R4  CHO   611      52.264 106.730  39.298  1.00  0.00            
ATOM   4568  R5  CHO   611      50.164 106.130  39.098  1.00  0.00            
ATOM   4569  C1  CHO   611      51.814 103.580  36.798  1.00  0.00           C
ATOM   4570  C2  CHO   611      52.814 100.630  34.598  1.00  0.00           C
ATOM   4571  ROH CHO   612     108.364 174.730  21.248  1.00  0.00            
ATOM   4572  R1  CHO   612     106.714 174.680  23.598  1.00  0.00            
ATOM   4573  R2  CHO   612     107.714 175.330  26.098  1.00  0.00            
ATOM   4574  R3  CHO   612     105.614 177.080  26.098  1.00  0.00            
ATOM   4575  R4  CHO   612     105.564 175.830  28.748  1.00  0.00            
ATOM   4576  R5  CHO   612     103.914 175.930  27.348  1.00  0.00            
ATOM   4577  C1  CHO   612     102.314 177.780  30.298  1.00  0.00           C
ATOM   4578  C2  CHO   612     100.714 174.880  32.698  1.00  0.00           C
ATOM   4579  ROH CHO   613     182.364  52.780  62.648  1.00  0.00            
ATOM   4580  R1  CHO   613     182.914  53.380  59.948  1.00  0.00            
ATOM   4581  R2  CHO   613     184.564  51.780  58.398  1.00  0.00            
ATOM   4582  R3  CHO   613     182.364  51.730  56.748  1.00  0.00            
ATOM   4583  R4  CHO   613     184.614  50.930  55.048  1.00  0.00            
ATOM   4584  R5  CHO   613     183.214  52.530  54.648  1.00  0.00            
ATOM   4585  C1  CHO   613     182.664  50.380  51.548  1.00  0.00           C
ATOM   4586  C2  CHO   613     180.764  49.330  48.498  1.00  0.00           C
ATOM   4587  ROH CHO   614     180.914  34.280  50.398  1.00  0.00            
ATOM   4588  R1  CHO   614     178.464  35.680  50.298  1.00  0.00            
ATOM   4589  R2  CHO   614     178.264  38.330  50.948  1.00  0.00            
ATOM   4590  R3  CHO   614     177.114  38.530  48.498  1.00  0.00            
ATOM   4591  R4  CHO   614     176.314  40.980  49.898  1.00  0.00            
ATOM   4592  R5  CHO   614     174.964  39.530  48.948  1.00  0.00            
ATOM   4593  C1  CHO   614     174.064  42.680  46.948  1.00  0.00           C
ATOM   4594  C2  CHO   614     172.514  45.230  45.298  1.00  0.00           C
ATOM   4595  ROH CHO   615     129.064 142.430  27.048  1.00  0.00            
ATOM   4596  R1  CHO   615     127.814 141.930  29.548  1.00  0.00            
ATOM   4597  R2  CHO   615     129.014 140.530  31.598  1.00  0.00            
ATOM   4598  R3  CHO   615     128.414 142.780  32.998  1.00  0.00            
ATOM   4599  R4  CHO   615     129.914 141.080  34.898  1.00  0.00            
ATOM   4600  R5  CHO   615     127.914 141.930  35.198  1.00  0.00            
ATOM   4601  C1  CHO   615     129.814 143.480  38.148  1.00  0.00           C
ATOM   4602  C2  CHO   615     131.964 145.680  40.098  1.00  0.00           C
ATOM   4603  ROH CHO   616     132.964 157.630  26.298  1.00  0.00            
ATOM   4604  R1  CHO   616     132.564 158.830  28.798  1.00  0.00            
ATOM   4605  R2  CHO   616     131.514 157.430  30.948  1.00  0.00            
ATOM   4606  R3  CHO   616     133.764 158.230  32.198  1.00  0.00            
ATOM   4607  R4  CHO   616     131.664 158.430  34.248  1.00  0.00            
ATOM   4608  R5  CHO   616     133.014 160.030  33.648  1.00  0.00            
ATOM   4609  C1  CHO   616     133.914 159.780  37.348  1.00  0.00           C
ATOM   4610  C2  CHO   616     131.214 160.580  40.098  1.00  0.00           C
ATOM   4611  ROH CHO   617      89.464 185.280  43.748  1.00  0.00            
ATOM   4612  R1  CHO   617      88.164 186.080  41.348  1.00  0.00            
ATOM   4613  R2  CHO   617      89.514 187.480  39.348  1.00  0.00            
ATOM   4614  R3  CHO   617      88.564 185.480  37.798  1.00  0.00            
ATOM   4615  R4  CHO   617      89.114 187.680  35.948  1.00  0.00            
ATOM   4616  R5  CHO   617      87.264 186.580  36.148  1.00  0.00            
ATOM   4617  C1  CHO   617      88.014 185.880  32.448  1.00  0.00           C
ATOM   4618  C2  CHO   617      86.414 183.180  30.498  1.00  0.00           C
ATOM   4619  ROH CHO   618      11.964 132.530  43.448  1.00  0.00            
ATOM   4620  R1  CHO   618      11.114 131.830  40.798  1.00  0.00            
ATOM   4621  R2  CHO   618      12.914 131.580  38.698  1.00  0.00            
ATOM   4622  R3  CHO   618      11.714 129.130  38.448  1.00  0.00            
ATOM   4623  R4  CHO   618      12.814 129.680  35.798  1.00  0.00            
ATOM   4624  R5  CHO   618      10.764 129.130  36.248  1.00  0.00            
ATOM   4625  C1  CHO   618      11.664 126.330  33.848  1.00  0.00           C
ATOM   4626  C2  CHO   618      11.664 123.730  30.398  1.00  0.00           C
ATOM   4627  ROH CHO   619     114.564  83.230  62.098  1.00  0.00            
ATOM   4628  R1  CHO   619     115.364  82.730  59.398  1.00  0.00            
ATOM   4629  R2  CHO   619     116.764  80.480  58.698  1.00  0.00            
ATOM   4630  R3  CHO   619     114.714  80.180  56.898  1.00  0.00            
ATOM   4631  R4  CHO   619     117.114  79.730  55.298  1.00  0.00            
ATOM   4632  R5  CHO   619     115.514  81.180  54.898  1.00  0.00            
ATOM   4633  C1  CHO   619     115.414  79.080  51.698  1.00  0.00           C
ATOM   4634  C2  CHO   619     114.714  79.880  47.448  1.00  0.00           C
ATOM   4635  ROH CHO   620     142.914  74.630  61.798  1.00  0.00            
ATOM   4636  R1  CHO   620     142.314  72.780  59.748  1.00  0.00            
ATOM   4637  R2  CHO   620     141.564  73.630  57.198  1.00  0.00            
ATOM   4638  R3  CHO   620     143.614  71.980  56.448  1.00  0.00            
ATOM   4639  R4  CHO   620     141.764  71.930  54.198  1.00  0.00            
ATOM   4640  R5  CHO   620     142.564  70.230  55.248  1.00  0.00            
ATOM   4641  C1  CHO   620     143.764  69.430  51.748  1.00  0.00           C
ATOM   4642  C2  CHO   620     143.964  70.530  48.298  1.00  0.00           C
ATOM   4643  ROH CHO   621     163.864 220.680  54.798  1.00  0.00            
ATOM   4644  R1  CHO   621     162.764 222.880  53.348  1.00  0.00            
ATOM   4645  R2  CHO   621     164.164 224.280  51.448  1.00  0.00            
ATOM   4646  R3  CHO   621     162.014 223.680  49.898  1.00  0.00            
ATOM   4647  R4  CHO   621     163.714 225.330  48.198  1.00  0.00            
ATOM   4648  R5  CHO   621     161.614 225.680  48.648  1.00  0.00            
ATOM   4649  C1  CHO   621     161.414 225.430  44.848  1.00  0.00           C
ATOM   4650  C2  CHO   621     164.564 225.680  43.548  1.00  0.00           C
ATOM   4651  ROH CHO   622     156.264 145.980  24.248  1.00  0.00            
ATOM   4652  R1  CHO   622     156.814 144.380  26.498  1.00  0.00            
ATOM   4653  R2  CHO   622     159.164 144.580  27.948  1.00  0.00            
ATOM   4654  R3  CHO   622     157.464 144.880  30.048  1.00  0.00            
ATOM   4655  R4  CHO   622     160.114 144.680  31.298  1.00  0.00            
ATOM   4656  R5  CHO   622     158.364 143.480  31.748  1.00  0.00            
ATOM   4657  C1  CHO   622     159.064 145.030  35.198  1.00  0.00           C
ATOM   4658  C2  CHO   622     159.314 143.330  38.048  1.00  0.00           C
ATOM   4659  ROH CHO   623     148.464 206.580  20.898  1.00  0.00            
ATOM   4660  R1  CHO   623     148.714 207.380  23.598  1.00  0.00            
ATOM   4661  R2  CHO   623     146.614 208.480  24.998  1.00  0.00            
ATOM   4662  R3  CHO   623     147.164 206.480  26.748  1.00  0.00            
ATOM   4663  R4  CHO   623     145.214 208.130  28.148  1.00  0.00            
ATOM   4664  R5  CHO   623     147.164 207.530  28.898  1.00  0.00            
ATOM   4665  C1  CHO   623     144.914 206.080  31.648  1.00  0.00           C
ATOM   4666  C2  CHO   623     146.114 203.230  33.198  1.00  0.00           C
ATOM   4667  ROH CHO   624     192.314  46.780  29.998  1.00  0.00            
ATOM   4668  R1  CHO   624     193.564  47.180  32.498  1.00  0.00            
ATOM   4669  R2  CHO   624     192.114  47.480  34.848  1.00  0.00            
ATOM   4670  R3  CHO   624     193.664  45.430  35.698  1.00  0.00            
ATOM   4671  R4  CHO   624     192.564  46.580  38.148  1.00  0.00            
ATOM   4672  R5  CHO   624     194.664  46.230  37.698  1.00  0.00            
ATOM   4673  C1  CHO   624     194.364  44.180  40.898  1.00  0.00           C
ATOM   4674  C2  CHO   624     192.414  45.630  43.598  1.00  0.00           C
ATOM   4675  ROH CHO   625      86.464 113.980  15.848  1.00  0.00            
ATOM   4676  R1  CHO   625      85.414 113.980  18.448  1.00  0.00            
ATOM   4677  R2  CHO   625      84.964 111.630  19.848  1.00  0.00            
ATOM   4678  R3  CHO   625      86.464 112.880  21.748  1.00  0.00            
ATOM   4679  R4  CHO   625      84.914 110.830  23.198  1.00  0.00            
ATOM   4680  R5  CHO   625      85.014 112.980  23.648  1.00  0.00            
ATOM   4681  C1  CHO   625      86.314 111.580  26.948  1.00  0.00           C
ATOM   4682  C2  CHO   625      85.664 112.580  30.748  1.00  0.00           C
ATOM   4683  ROH CHO   626     217.614 124.830  42.148  1.00  0.00            
ATOM   4684  R1  CHO   626     216.114 124.380  39.798  1.00  0.00            
ATOM   4685  R2  CHO   626     215.964 126.230  37.748  1.00  0.00            
ATOM   4686  R3  CHO   626     216.764 124.130  36.248  1.00  0.00            
ATOM   4687  R4  CHO   626     215.514 125.930  34.348  1.00  0.00            
ATOM   4688  R5  CHO   626     215.064 123.830  34.598  1.00  0.00            
ATOM   4689  C1  CHO   626     216.014 123.830  30.898  1.00  0.00           C
ATOM   4690  C2  CHO   626     214.014 122.130  27.798  1.00  0.00           C
ATOM   4691  ROH CHO   627     103.114  72.280  28.298  1.00  0.00            
ATOM   4692  R1  CHO   627     101.614  72.130  30.698  1.00  0.00            
ATOM   4693  R2  CHO   627     102.214  70.380  32.748  1.00  0.00            
ATOM   4694  R3  CHO   627     102.264  72.630  34.248  1.00  0.00            
ATOM   4695  R4  CHO   627     101.464  70.530  36.098  1.00  0.00            
ATOM   4696  R5  CHO   627     100.414  72.380  35.698  1.00  0.00            
ATOM   4697  C1  CHO   627     101.014  72.730  39.448  1.00  0.00           C
ATOM   4698  C2  CHO   627      99.264  73.930  42.998  1.00  0.00           C
ATOM   4699  ROH CHO   628     200.664  43.130  29.998  1.00  0.00            
ATOM   4700  R1  CHO   628     201.564  41.830  32.348  1.00  0.00            
ATOM   4701  R2  CHO   628     203.964  42.530  33.598  1.00  0.00            
ATOM   4702  R3  CHO   628     202.364  42.830  35.748  1.00  0.00            
ATOM   4703  R4  CHO   628     205.064  42.530  36.848  1.00  0.00            
ATOM   4704  R5  CHO   628     203.264  41.380  37.398  1.00  0.00            
ATOM   4705  C1  CHO   628     204.164  42.830  40.798  1.00  0.00           C
ATOM   4706  C2  CHO   628     206.814  44.280  41.848  1.00  0.00           C
ATOM   4707  NC3 DPP   629     120.014  78.330  69.548  1.00  0.00           N
ATOM   4708  PO4 DPP   629     117.464  75.430  67.548  1.00  0.00           P
ATOM   4709  GL1 DPP   629     116.964  75.030  64.348  1.00  0.00            
ATOM   4710  GL2 DPP   629     114.564  73.130  63.498  1.00  0.00            
ATOM   4711  C1A DPP   629     119.064  75.930  60.348  1.00  0.00           C
ATOM   4712  C2A DPP   629     119.164  75.230  55.998  1.00  0.00           C
ATOM   4713  C3A DPP   629     119.264  75.780  51.398  1.00  0.00           C
ATOM   4714  C4A DPP   629     117.064  75.730  47.048  1.00  0.00           C
ATOM   4715  C1B DPP   629     110.464  73.080  60.348  1.00  0.00           C
ATOM   4716  C2B DPP   629     109.014  70.780  56.598  1.00  0.00           C
ATOM   4717  C3B DPP   629     107.314  67.730  54.098  1.00  0.00           C
ATOM   4718  C4B DPP   629     109.514  66.230  50.948  1.00  0.00           C
ATOM   4719  NC3 DPP   630      96.964 119.680  62.748  1.00  0.00           N
ATOM   4720  PO4 DPP   630      98.814 122.780  59.898  1.00  0.00           P
ATOM   4721  GL1 DPP   630      96.414 124.280  56.198  1.00  0.00            
ATOM   4722  GL2 DPP   630      96.064 122.180  53.998  1.00  0.00            
ATOM   4723  C1A DPP   630      97.314 127.480  52.648  1.00  0.00           C
ATOM   4724  C2A DPP   630      94.614 127.880  49.648  1.00  0.00           C
ATOM   4725  C3A DPP   630      91.664 126.630  46.248  1.00  0.00           C
ATOM   4726  C4A DPP   630      89.914 124.980  42.698  1.00  0.00           C
ATOM   4727  C1B DPP   630      98.614 123.280  50.698  1.00  0.00           C
ATOM   4728  C2B DPP   630     100.764 122.930  46.498  1.00  0.00           C
ATOM   4729  C3B DPP   630     103.264 120.780  43.448  1.00  0.00           C
ATOM   4730  C4B DPP   630     102.064 116.730  42.448  1.00  0.00           C
ATOM   4731  NC3 DPP   631      68.664  32.580  61.998  1.00  0.00           N
ATOM   4732  PO4 DPP   631      71.614  29.680  62.198  1.00  0.00           P
ATOM   4733  GL1 DPP   631      72.514  31.980  58.298  1.00  0.00            
ATOM   4734  GL2 DPP   631      75.164  30.380  55.998  1.00  0.00            
ATOM   4735  C1A DPP   631      70.864  33.130  53.998  1.00  0.00           C
ATOM   4736  C2A DPP   631      69.264  32.980  49.448  1.00  0.00           C
ATOM   4737  C3A DPP   631      69.364  28.830  47.198  1.00  0.00           C
ATOM   4738  C4A DPP   631      67.364  28.880  43.198  1.00  0.00           C
ATOM   4739  C1B DPP   631      74.414  31.280  51.198  1.00  0.00           C
ATOM   4740  C2B DPP   631      73.714  31.980  47.048  1.00  0.00           C
ATOM   4741  C3B DPP   631      72.264  31.930  42.748  1.00  0.00           C
ATOM   4742  C4B DPP   631      69.364  34.680  40.448  1.00  0.00           C
ATOM   4743  NC3 DPP   632      74.214  16.930  63.098  1.00  0.00           N
ATOM   4744  PO4 DPP   632      72.214  13.230  60.098  1.00  0.00           P
ATOM   4745  GL1 DPP   632      69.614  14.980  56.948  1.00  0.00            
ATOM   4746  GL2 DPP   632      69.964  12.430  54.298  1.00  0.00            
ATOM   4747  C1A DPP   632      69.164  16.880  53.148  1.00  0.00           C
ATOM   4748  C2A DPP   632      70.664  15.980  48.798  1.00  0.00           C
ATOM   4749  C3A DPP   632      68.514  19.380  46.548  1.00  0.00           C
ATOM   4750  C4A DPP   632      69.464  23.830  46.648  1.00  0.00           C
ATOM   4751  C1B DPP   632      71.614  11.080  50.848  1.00  0.00           C
ATOM   4752  C2B DPP   632      72.564  11.380  46.498  1.00  0.00           C
ATOM   4753  C3B DPP   632      72.564  15.530  44.148  1.00  0.00           C
ATOM   4754  C4B DPP   632      73.514  19.430  46.298  1.00  0.00           C
ATOM   4755  NC3 DPP   633      36.464  75.980  60.998  1.00  0.00           N
ATOM   4756  PO4 DPP   633      35.514  78.980  58.098  1.00  0.00           P
ATOM   4757  GL1 DPP   633      37.264  80.180  54.448  1.00  0.00            
ATOM   4758  GL2 DPP   633      36.564  83.080  54.898  1.00  0.00            
ATOM   4759  C1A DPP   633      37.914  79.730  49.798  1.00  0.00           C
ATOM   4760  C2A DPP   633      38.614  78.230  45.698  1.00  0.00           C
ATOM   4761  C3A DPP   633      39.214  77.980  40.898  1.00  0.00           C
ATOM   4762  C4A DPP   633      40.664  79.330  36.598  1.00  0.00           C
ATOM   4763  C1B DPP   633      38.564  84.580  50.398  1.00  0.00           C
ATOM   4764  C2B DPP   633      39.114  83.280  46.748  1.00  0.00           C
ATOM   4765  C3B DPP   633      37.114  83.130  41.698  1.00  0.00           C
ATOM   4766  C4B DPP   633      38.714  83.280  37.698  1.00  0.00           C
ATOM   4767  NC3 DPP   634     106.264 144.380  55.798  1.00  0.00           N
ATOM   4768  PO4 DPP   634     103.764 140.730  54.848  1.00  0.00           P
ATOM   4769  GL1 DPP   634     106.164 137.630  53.598  1.00  0.00            
ATOM   4770  GL2 DPP   634     108.914 139.730  53.498  1.00  0.00            
ATOM   4771  C1A DPP   634     110.014 136.580  50.198  1.00  0.00           C
ATOM   4772  C2A DPP   634     111.314 135.730  45.998  1.00  0.00           C
ATOM   4773  C3A DPP   634     108.364 134.830  42.048  1.00  0.00           C
ATOM   4774  C4A DPP   634     106.664 131.530  40.048  1.00  0.00           C
ATOM   4775  C1B DPP   634     112.764 140.780  50.848  1.00  0.00           C
ATOM   4776  C2B DPP   634     113.514 141.230  46.048  1.00  0.00           C
ATOM   4777  C3B DPP   634     114.464 143.530  42.548  1.00  0.00           C
ATOM   4778  C4B DPP   634     116.214 141.980  38.548  1.00  0.00           C
ATOM   4779  NC3 DPP   635     211.514  84.930  65.348  1.00  0.00           N
ATOM   4780  PO4 DPP   635     214.064  84.830  61.898  1.00  0.00           P
ATOM   4781  GL1 DPP   635     214.414  85.830  58.298  1.00  0.00            
ATOM   4782  GL2 DPP   635     210.164  83.880  58.948  1.00  0.00            
ATOM   4783  C1A DPP   635     215.514  85.580  54.148  1.00  0.00           C
ATOM   4784  C2A DPP   635     214.764  84.580  49.098  1.00  0.00           C
ATOM   4785  C3A DPP   635     216.464  83.580  45.098  1.00  0.00           C
ATOM   4786  C4A DPP   635     215.414  83.130  40.548  1.00  0.00           C
ATOM   4787  C1B DPP   635     210.664  83.880  54.748  1.00  0.00           C
ATOM   4788  C2B DPP   635     210.414  83.280  51.348  1.00  0.00           C
ATOM   4789  C3B DPP   635     210.364  81.480  47.948  1.00  0.00           C
ATOM   4790  C4B DPP   635     210.114  80.830  43.248  1.00  0.00           C
ATOM   4791  NC3 DPP   636      75.914 151.180  49.698  1.00  0.00           N
ATOM   4792  PO4 DPP   636      74.214 153.530  46.648  1.00  0.00           P
ATOM   4793  GL1 DPP   636      74.064 156.380  43.648  1.00  0.00            
ATOM   4794  GL2 DPP   636      70.564 157.580  42.998  1.00  0.00            
ATOM   4795  C1A DPP   636      74.814 157.280  39.648  1.00  0.00           C
ATOM   4796  C2A DPP   636      76.814 158.680  35.998  1.00  0.00           C
ATOM   4797  C3A DPP   636      76.764 159.130  30.898  1.00  0.00           C
ATOM   4798  C4A DPP   636      76.564 156.280  26.948  1.00  0.00           C
ATOM   4799  C1B DPP   636      69.464 156.680  38.798  1.00  0.00           C
ATOM   4800  C2B DPP   636      69.064 157.730  33.798  1.00  0.00           C
ATOM   4801  C3B DPP   636      66.414 158.930  28.798  1.00  0.00           C
ATOM   4802  C4B DPP   636      62.814 162.230  25.448  1.00  0.00           C
ATOM   4803  NC3 DPP   637       7.814 121.780  55.948  1.00  0.00           N
ATOM   4804  PO4 DPP   637       6.464 125.630  53.048  1.00  0.00           P
ATOM   4805  GL1 DPP   637       4.214 125.980  49.148  1.00  0.00            
ATOM   4806  GL2 DPP   637       6.864 127.030  47.798  1.00  0.00            
ATOM   4807  C1A DPP   637       2.564 122.380  45.598  1.00  0.00           C
ATOM   4808  C2A DPP   637       0.214 123.230  41.398  1.00  0.00           C
ATOM   4809  C3A DPP   637      -0.936 122.880  36.898  1.00  0.00           C
ATOM   4810  C4A DPP   637      -3.186 122.680  33.198  1.00  0.00           C
ATOM   4811  C1B DPP   637       4.464 126.230  44.248  1.00  0.00           C
ATOM   4812  C2B DPP   637       3.114 127.180  40.148  1.00  0.00           C
ATOM   4813  C3B DPP   637       2.814 127.080  36.398  1.00  0.00           C
ATOM   4814  C4B DPP   637       3.714 127.330  32.748  1.00  0.00           C
ATOM   4815  NC3 DPP   638     151.214 100.380  65.298  1.00  0.00           N
ATOM   4816  PO4 DPP   638     152.814  95.980  65.148  1.00  0.00           P
ATOM   4817  GL1 DPP   638     155.214  99.130  61.848  1.00  0.00            
ATOM   4818  GL2 DPP   638     155.714  96.780  59.998  1.00  0.00            
ATOM   4819  C1A DPP   638     154.064 101.930  57.898  1.00  0.00           C
ATOM   4820  C2A DPP   638     153.164 102.130  53.148  1.00  0.00           C
ATOM   4821  C3A DPP   638     151.414 101.030  48.248  1.00  0.00           C
ATOM   4822  C4A DPP   638     151.414 102.680  44.598  1.00  0.00           C
ATOM   4823  C1B DPP   638     151.964  97.780  56.048  1.00  0.00           C
ATOM   4824  C2B DPP   638     149.764  97.880  52.348  1.00  0.00           C
ATOM   4825  C3B DPP   638     153.864  97.330  50.048  1.00  0.00           C
ATOM   4826  C4B DPP   638     157.114  95.380  49.848  1.00  0.00           C
ATOM   4827  NC3 DPP   639     175.914 187.380  49.298  1.00  0.00           N
ATOM   4828  PO4 DPP   639     176.864 191.380  50.298  1.00  0.00           P
ATOM   4829  GL1 DPP   639     176.864 195.180  47.948  1.00  0.00            
ATOM   4830  GL2 DPP   639     178.564 196.530  45.448  1.00  0.00            
ATOM   4831  C1A DPP   639     173.014 195.780  45.998  1.00  0.00           C
ATOM   4832  C2A DPP   639     170.914 195.230  41.398  1.00  0.00           C
ATOM   4833  C3A DPP   639     171.014 196.580  37.298  1.00  0.00           C
ATOM   4834  C4A DPP   639     173.014 199.380  34.248  1.00  0.00           C
ATOM   4835  C1B DPP   639     177.164 197.830  41.548  1.00  0.00           C
ATOM   4836  C2B DPP   639     178.414 199.530  36.998  1.00  0.00           C
ATOM   4837  C3B DPP   639     178.764 201.080  33.398  1.00  0.00           C
ATOM   4838  C4B DPP   639     175.514 200.830  29.698  1.00  0.00           C
ATOM   4839  NC3 DPP   640     191.164  81.730  64.948  1.00  0.00           N
ATOM   4840  PO4 DPP   640     190.114  77.980  64.298  1.00  0.00           P
ATOM   4841  GL1 DPP   640     192.714  77.680  60.448  1.00  0.00            
ATOM   4842  GL2 DPP   640     195.414  75.080  61.298  1.00  0.00            
ATOM   4843  C1A DPP   640     194.914  78.330  56.548  1.00  0.00           C
ATOM   4844  C2A DPP   640     197.714  76.530  53.498  1.00  0.00           C
ATOM   4845  C3A DPP   640     201.664  75.580  50.898  1.00  0.00           C
ATOM   4846  C4A DPP   640     202.314  77.330  47.848  1.00  0.00           C
ATOM   4847  C1B DPP   640     198.064  74.480  57.948  1.00  0.00           C
ATOM   4848  C2B DPP   640     200.064  72.280  54.948  1.00  0.00           C
ATOM   4849  C3B DPP   640     201.164  70.730  51.748  1.00  0.00           C
ATOM   4850  C4B DPP   640     202.814  70.830  47.198  1.00  0.00           C
ATOM   4851  NC3 DPP   641      28.064  88.730  60.648  1.00  0.00           N
ATOM   4852  PO4 DPP   641      31.664  85.430  62.598  1.00  0.00           P
ATOM   4853  GL1 DPP   641      31.914  85.780  57.698  1.00  0.00            
ATOM   4854  GL2 DPP   641      29.014  86.830  55.898  1.00  0.00            
ATOM   4855  C1A DPP   641      34.564  87.030  54.148  1.00  0.00           C
ATOM   4856  C2A DPP   641      34.314  87.080  49.498  1.00  0.00           C
ATOM   4857  C3A DPP   641      32.614  86.630  44.398  1.00  0.00           C
ATOM   4858  C4A DPP   641      32.964  84.380  39.998  1.00  0.00           C
ATOM   4859  C1B DPP   641      29.814  87.480  51.698  1.00  0.00           C
ATOM   4860  C2B DPP   641      29.014  87.680  47.398  1.00  0.00           C
ATOM   4861  C3B DPP   641      27.264  88.780  43.348  1.00  0.00           C
ATOM   4862  C4B DPP   641      31.514  90.230  41.198  1.00  0.00           C
ATOM   4863  NC3 DPP   642      74.514  30.930  68.898  1.00  0.00           N
ATOM   4864  PO4 DPP   642      72.564  33.130  65.798  1.00  0.00           P
ATOM   4865  GL1 DPP   642      73.364  35.230  62.348  1.00  0.00            
ATOM   4866  GL2 DPP   642      75.464  35.730  60.648  1.00  0.00            
ATOM   4867  C1A DPP   642      72.364  36.630  57.198  1.00  0.00           C
ATOM   4868  C2A DPP   642      74.114  36.530  52.548  1.00  0.00           C
ATOM   4869  C3A DPP   642      72.964  36.980  49.598  1.00  0.00           C
ATOM   4870  C4A DPP   642      72.514  36.630  45.348  1.00  0.00           C
ATOM   4871  C1B DPP   642      77.614  37.980  57.398  1.00  0.00           C
ATOM   4872  C2B DPP   642      81.564  38.330  54.848  1.00  0.00           C
ATOM   4873  C3B DPP   642      82.914  39.430  50.998  1.00  0.00           C
ATOM   4874  C4B DPP   642      86.464  38.930  48.398  1.00  0.00           C
ATOM   4875  NC3 DPP   643      89.964 223.180  57.198  1.00  0.00           N
ATOM   4876  PO4 DPP   643      86.164 219.480  57.398  1.00  0.00           P
ATOM   4877  GL1 DPP   643      89.364 219.630  53.448  1.00  0.00            
ATOM   4878  GL2 DPP   643      92.264 218.330  53.198  1.00  0.00            
ATOM   4879  C1A DPP   643      89.614 220.780  49.498  1.00  0.00           C
ATOM   4880  C2A DPP   643      87.664 221.830  45.898  1.00  0.00           C
ATOM   4881  C3A DPP   643      87.114 222.830  41.048  1.00  0.00           C
ATOM   4882  C4A DPP   643      89.614 224.280  37.948  1.00  0.00           C
ATOM   4883  C1B DPP   643      94.464 219.080  48.648  1.00  0.00           C
ATOM   4884  C2B DPP   643      97.214 220.380  46.048  1.00  0.00           C
ATOM   4885  C3B DPP   643     102.114 219.930  45.598  1.00  0.00           C
ATOM   4886  C4B DPP   643     105.614 222.180  43.948  1.00  0.00           C
ATOM   4887  NC3 DPP   644      71.514 183.480  56.148  1.00  0.00           N
ATOM   4888  PO4 DPP   644      71.014 183.130  51.498  1.00  0.00           P
ATOM   4889  GL1 DPP   644      67.064 183.830  49.848  1.00  0.00            
ATOM   4890  GL2 DPP   644      65.164 187.380  50.148  1.00  0.00            
ATOM   4891  C1A DPP   644      63.214 181.680  47.748  1.00  0.00           C
ATOM   4892  C2A DPP   644      62.114 177.880  44.798  1.00  0.00           C
ATOM   4893  C3A DPP   644      60.514 174.530  41.848  1.00  0.00           C
ATOM   4894  C4A DPP   644      61.764 174.080  38.448  1.00  0.00           C
ATOM   4895  C1B DPP   644      67.214 186.530  45.448  1.00  0.00           C
ATOM   4896  C2B DPP   644      68.564 186.330  40.748  1.00  0.00           C
ATOM   4897  C3B DPP   644      68.164 187.080  36.948  1.00  0.00           C
ATOM   4898  C4B DPP   644      67.364 185.930  31.898  1.00  0.00           C
ATOM   4899  NC3 DPP   645      50.914 199.230  54.298  1.00  0.00           N
ATOM   4900  PO4 DPP   645      54.264 200.780  54.848  1.00  0.00           P
ATOM   4901  GL1 DPP   645      54.464 201.030  49.898  1.00  0.00            
ATOM   4902  GL2 DPP   645      51.414 200.630  48.698  1.00  0.00            
ATOM   4903  C1A DPP   645      57.764 203.180  46.198  1.00  0.00           C
ATOM   4904  C2A DPP   645      58.414 204.080  41.848  1.00  0.00           C
ATOM   4905  C3A DPP   645      56.414 203.030  37.548  1.00  0.00           C
ATOM   4906  C4A DPP   645      57.564 199.130  35.048  1.00  0.00           C
ATOM   4907  C1B DPP   645      53.164 197.680  45.698  1.00  0.00           C
ATOM   4908  C2B DPP   645      55.464 199.580  42.948  1.00  0.00           C
ATOM   4909  C3B DPP   645      58.164 198.480  39.948  1.00  0.00           C
ATOM   4910  C4B DPP   645      62.114 197.030  40.048  1.00  0.00           C
ATOM   4911  NC3 DPP   646      -2.236   5.330  61.348  1.00  0.00           N
ATOM   4912  PO4 DPP   646       1.514   5.030  59.198  1.00  0.00           P
ATOM   4913  GL1 DPP   646       2.014   8.030  56.748  1.00  0.00            
ATOM   4914  GL2 DPP   646      -0.036  10.730  58.048  1.00  0.00            
ATOM   4915  C1A DPP   646       1.564  10.980  53.098  1.00  0.00           C
ATOM   4916  C2A DPP   646       3.164  10.830  49.248  1.00  0.00           C
ATOM   4917  C3A DPP   646       2.164  11.830  45.898  1.00  0.00           C
ATOM   4918  C4A DPP   646       5.164   9.580  43.798  1.00  0.00           C
ATOM   4919  C1B DPP   646       1.614  15.580  57.098  1.00  0.00           C
ATOM   4920  C2B DPP   646       2.314  18.830  53.848  1.00  0.00           C
ATOM   4921  C3B DPP   646       2.864  19.830  50.098  1.00  0.00           C
ATOM   4922  C4B DPP   646       2.064  18.030  45.798  1.00  0.00           C
ATOM   4923  NC3 DPP   647      71.314  43.980  64.798  1.00  0.00           N
ATOM   4924  PO4 DPP   647      67.964  43.130  63.098  1.00  0.00           P
ATOM   4925  GL1 DPP   647      70.014  44.630  59.498  1.00  0.00            
ATOM   4926  GL2 DPP   647      67.264  44.680  57.848  1.00  0.00            
ATOM   4927  C1A DPP   647      71.414  46.930  56.648  1.00  0.00           C
ATOM   4928  C2A DPP   647      74.414  46.330  54.248  1.00  0.00           C
ATOM   4929  C3A DPP   647      76.414  48.930  50.798  1.00  0.00           C
ATOM   4930  C4A DPP   647      76.664  49.480  46.748  1.00  0.00           C
ATOM   4931  C1B DPP   647      69.914  42.230  55.498  1.00  0.00           C
ATOM   4932  C2B DPP   647      71.514  42.480  51.348  1.00  0.00           C
ATOM   4933  C3B DPP   647      74.114  41.780  48.898  1.00  0.00           C
ATOM   4934  C4B DPP   647      76.364  44.280  48.148  1.00  0.00           C
ATOM   4935  NC3 DPP   648      21.664  20.930  60.398  1.00  0.00           N
ATOM   4936  PO4 DPP   648      25.714  19.730  59.448  1.00  0.00           P
ATOM   4937  GL1 DPP   648      25.864  21.180  55.048  1.00  0.00            
ATOM   4938  GL2 DPP   648      23.414  23.280  55.998  1.00  0.00            
ATOM   4939  C1A DPP   648      26.664  19.930  50.898  1.00  0.00           C
ATOM   4940  C2A DPP   648      26.714  16.180  47.998  1.00  0.00           C
ATOM   4941  C3A DPP   648      29.514  16.080  43.998  1.00  0.00           C
ATOM   4942  C4A DPP   648      30.014  16.880  39.248  1.00  0.00           C
ATOM   4943  C1B DPP   648      20.414  26.330  55.848  1.00  0.00           C
ATOM   4944  C2B DPP   648      21.414  29.430  52.398  1.00  0.00           C
ATOM   4945  C3B DPP   648      22.664  31.130  47.948  1.00  0.00           C
ATOM   4946  C4B DPP   648      21.964  30.280  43.298  1.00  0.00           C
ATOM   4947  NC3 DPP   649     155.164 115.130  69.198  1.00  0.00           N
ATOM   4948  PO4 DPP   649     151.814 114.230  66.298  1.00  0.00           P
ATOM   4949  GL1 DPP   649     151.964 113.830  62.048  1.00  0.00            
ATOM   4950  GL2 DPP   649     148.214 113.580  62.248  1.00  0.00            
ATOM   4951  C1A DPP   649     150.514 113.680  57.448  1.00  0.00           C
ATOM   4952  C2A DPP   649     147.414 116.080  55.398  1.00  0.00           C
ATOM   4953  C3A DPP   649     146.864 116.080  50.598  1.00  0.00           C
ATOM   4954  C4A DPP   649     147.064 115.530  46.748  1.00  0.00           C
ATOM   4955  C1B DPP   649     148.614 109.280  60.298  1.00  0.00           C
ATOM   4956  C2B DPP   649     150.264 104.580  60.098  1.00  0.00           C
ATOM   4957  C3B DPP   649     149.564 101.830  56.198  1.00  0.00           C
ATOM   4958  C4B DPP   649     147.014 101.930  53.048  1.00  0.00           C
ATOM   4959  NC3 DPP   650     103.614 135.480  58.398  1.00  0.00           N
ATOM   4960  PO4 DPP   650     102.764 130.630  58.098  1.00  0.00           P
ATOM   4961  GL1 DPP   650     106.064 128.530  55.748  1.00  0.00            
ATOM   4962  GL2 DPP   650     106.864 124.980  56.098  1.00  0.00            
ATOM   4963  C1A DPP   650     108.514 127.730  52.548  1.00  0.00           C
ATOM   4964  C2A DPP   650     109.364 124.780  49.598  1.00  0.00           C
ATOM   4965  C3A DPP   650     112.464 123.530  46.248  1.00  0.00           C
ATOM   4966  C4A DPP   650     115.214 121.130  44.698  1.00  0.00           C
ATOM   4967  C1B DPP   650     109.864 122.930  54.398  1.00  0.00           C
ATOM   4968  C2B DPP   650     108.314 119.080  52.648  1.00  0.00           C
ATOM   4969  C3B DPP   650     107.114 115.230  50.498  1.00  0.00           C
ATOM   4970  C4B DPP   650     110.414 111.580  47.548  1.00  0.00           C
ATOM   4971  NC3 DPP   651     135.814   5.930  58.998  1.00  0.00           N
ATOM   4972  PO4 DPP   651     138.314   1.980  60.748  1.00  0.00           P
ATOM   4973  GL1 DPP   651     137.914   2.730  56.198  1.00  0.00            
ATOM   4974  GL2 DPP   651     134.464   1.930  55.548  1.00  0.00            
ATOM   4975  C1A DPP   651     136.864   4.930  52.598  1.00  0.00           C
ATOM   4976  C2A DPP   651     139.014   7.130  49.948  1.00  0.00           C
ATOM   4977  C3A DPP   651     141.564   6.730  47.098  1.00  0.00           C
ATOM   4978  C4A DPP   651     141.814   8.530  41.998  1.00  0.00           C
ATOM   4979  C1B DPP   651     132.614   1.080  51.448  1.00  0.00           C
ATOM   4980  C2B DPP   651     133.764  -0.470  46.798  1.00  0.00           C
ATOM   4981  C3B DPP   651     133.864   1.080  43.198  1.00  0.00           C
ATOM   4982  C4B DPP   651     135.914   4.980  41.298  1.00  0.00           C
ATOM   4983  NC3 DPP   652     140.514  76.530  67.448  1.00  0.00           N
ATOM   4984  PO4 DPP   652     137.364  80.480  67.548  1.00  0.00           P
ATOM   4985  GL1 DPP   652     136.964  83.330  63.948  1.00  0.00            
ATOM   4986  GL2 DPP   652     139.414  85.430  61.598  1.00  0.00            
ATOM   4987  C1A DPP   652     135.564  83.580  59.498  1.00  0.00           C
ATOM   4988  C2A DPP   652     135.264  82.330  55.948  1.00  0.00           C
ATOM   4989  C3A DPP   652     135.564  81.230  51.548  1.00  0.00           C
ATOM   4990  C4A DPP   652     135.464  80.130  47.198  1.00  0.00           C
ATOM   4991  C1B DPP   652     141.164  84.880  57.748  1.00  0.00           C
ATOM   4992  C2B DPP   652     140.314  83.930  53.748  1.00  0.00           C
ATOM   4993  C3B DPP   652     140.164  81.380  49.548  1.00  0.00           C
ATOM   4994  C4B DPP   652     141.414  82.830  45.298  1.00  0.00           C
ATOM   4995  NC3 DPP   653     165.564 141.030  55.498  1.00  0.00           N
ATOM   4996  PO4 DPP   653     169.614 139.130  53.948  1.00  0.00           P
ATOM   4997  GL1 DPP   653     167.464 134.780  54.048  1.00  0.00            
ATOM   4998  GL2 DPP   653     164.914 136.580  53.848  1.00  0.00            
ATOM   4999  C1A DPP   653     165.714 131.730  52.098  1.00  0.00           C
ATOM   5000  C2A DPP   653     163.314 127.830  50.848  1.00  0.00           C
ATOM   5001  C3A DPP   653     161.814 126.780  47.148  1.00  0.00           C
ATOM   5002  C4A DPP   653     160.564 125.580  44.048  1.00  0.00           C
ATOM   5003  C1B DPP   653     163.514 137.580  49.898  1.00  0.00           C
ATOM   5004  C2B DPP   653     160.414 140.730  48.348  1.00  0.00           C
ATOM   5005  C3B DPP   653     157.514 140.730  45.098  1.00  0.00           C
ATOM   5006  C4B DPP   653     155.914 141.530  41.448  1.00  0.00           C
ATOM   5007  NC3 DPP   654      14.114  63.630  64.298  1.00  0.00           N
ATOM   5008  PO4 DPP   654      17.064  61.080  62.148  1.00  0.00           P
ATOM   5009  GL1 DPP   654      14.664  59.880  59.748  1.00  0.00            
ATOM   5010  GL2 DPP   654      14.464  56.780  59.748  1.00  0.00            
ATOM   5011  C1A DPP   654      10.814  61.180  58.548  1.00  0.00           C
ATOM   5012  C2A DPP   654       8.264  64.830  56.498  1.00  0.00           C
ATOM   5013  C3A DPP   654       5.914  67.930  54.448  1.00  0.00           C
ATOM   5014  C4A DPP   654       1.814  70.680  54.798  1.00  0.00           C
ATOM   5015  C1B DPP   654      13.914  57.580  54.998  1.00  0.00           C
ATOM   5016  C2B DPP   654      13.914  57.380  50.648  1.00  0.00           C
ATOM   5017  C3B DPP   654      13.664  56.680  46.498  1.00  0.00           C
ATOM   5018  C4B DPP   654      12.964  58.330  42.648  1.00  0.00           C
ATOM   5019  NC3 DPP   655     132.914 100.080  63.298  1.00  0.00           N
ATOM   5020  PO4 DPP   655     136.764 101.180  63.248  1.00  0.00           P
ATOM   5021  GL1 DPP   655     136.564 100.030  58.898  1.00  0.00            
ATOM   5022  GL2 DPP   655     134.014  98.830  57.498  1.00  0.00            
ATOM   5023  C1A DPP   655     137.964 100.330  53.998  1.00  0.00           C
ATOM   5024  C2A DPP   655     136.664  98.480  49.898  1.00  0.00           C
ATOM   5025  C3A DPP   655     139.164  97.130  45.898  1.00  0.00           C
ATOM   5026  C4A DPP   655     142.814  97.480  43.848  1.00  0.00           C
ATOM   5027  C1B DPP   655     132.964  98.780  53.398  1.00  0.00           C
ATOM   5028  C2B DPP   655     131.814  98.780  49.798  1.00  0.00           C
ATOM   5029  C3B DPP   655     127.564  98.930  47.948  1.00  0.00           C
ATOM   5030  C4B DPP   655     126.264 103.780  47.098  1.00  0.00           C
ATOM   5031  NC3 DPP   656     102.264 110.280  64.698  1.00  0.00           N
ATOM   5032  PO4 DPP   656     102.214 106.030  63.298  1.00  0.00           P
ATOM   5033  GL1 DPP   656     102.914 104.830  59.798  1.00  0.00            
ATOM   5034  GL2 DPP   656     100.614 105.480  57.448  1.00  0.00            
ATOM   5035  C1A DPP   656     104.264 102.180  56.298  1.00  0.00           C
ATOM   5036  C2A DPP   656     106.714  99.730  52.948  1.00  0.00           C
ATOM   5037  C3A DPP   656     108.064 101.530  48.598  1.00  0.00           C
ATOM   5038  C4A DPP   656     109.564  99.430  44.998  1.00  0.00           C
ATOM   5039  C1B DPP   656     102.464 105.930  53.448  1.00  0.00           C
ATOM   5040  C2B DPP   656     104.014 106.130  49.848  1.00  0.00           C
ATOM   5041  C3B DPP   656     104.864 104.930  45.998  1.00  0.00           C
ATOM   5042  C4B DPP   656     104.864 102.080  42.448  1.00  0.00           C
ATOM   5043  NC3 DPP   657     178.514  51.230  72.398  1.00  0.00           N
ATOM   5044  PO4 DPP   657     178.464  53.780  69.198  1.00  0.00           P
ATOM   5045  GL1 DPP   657     178.364  50.780  64.898  1.00  0.00            
ATOM   5046  GL2 DPP   657     176.414  48.230  66.498  1.00  0.00            
ATOM   5047  C1A DPP   657     179.364  49.280  60.248  1.00  0.00           C
ATOM   5048  C2A DPP   657     180.264  47.330  56.198  1.00  0.00           C
ATOM   5049  C3A DPP   657     178.814  45.630  51.548  1.00  0.00           C
ATOM   5050  C4A DPP   657     177.164  46.630  47.198  1.00  0.00           C
ATOM   5051  C1B DPP   657     175.814  46.180  62.948  1.00  0.00           C
ATOM   5052  C2B DPP   657     174.764  47.130  59.148  1.00  0.00           C
ATOM   5053  C3B DPP   657     174.314  45.430  55.748  1.00  0.00           C
ATOM   5054  C4B DPP   657     172.314  44.530  52.848  1.00  0.00           C
ATOM   5055  NC3 DPP   658     198.264  87.680  67.698  1.00  0.00           N
ATOM   5056  PO4 DPP   658     197.014  83.880  64.548  1.00  0.00           P
ATOM   5057  GL1 DPP   658     198.414  81.880  61.148  1.00  0.00            
ATOM   5058  GL2 DPP   658     198.864  78.630  60.448  1.00  0.00            
ATOM   5059  C1A DPP   658     200.114  81.580  56.548  1.00  0.00           C
ATOM   5060  C2A DPP   658     199.764  80.330  51.598  1.00  0.00           C
ATOM   5061  C3A DPP   658     197.714  78.930  48.348  1.00  0.00           C
[truncated: 4,165,603 more chars]
