# Supplementary material for: Data showing the lipid conformations and membrane binding behaviors of beta-amyloid fibrils in phase-separated cholesterol-enriched lipid domains with and without glycolipid and oxidized cholesterol from coarse-grained molecular dynamics simulations
Source: Data Brief. 2020 Apr 19;30:105496. doi: 10.1016/j.dib.2020.105496 (PMC7186522; doi:10.1016/j.dib.2020.105496)
Supplement: Supplementary file 1 [file mmc1.zip › Supplementary-Data/S08-12/GM-ABC-3.pdb]

TITLE     Martini system ABC-3GM1 t= 19819400.00000
REMARK    THIS IS A SIMULATION BOX
CRYST1  210.834  212.471  139.013  90.00  90.00  90.00 P 1           1
MODEL        1
ATOM      1  BB  LEU A   1      90.128 111.318  71.441  1.00  0.00           B
ATOM      2  SC1 LEU A   1      90.828 113.518  70.091  1.00  0.00           S
ATOM      3  BB  VAL A   2      92.678 110.418  74.141  1.00  0.00           B
ATOM      4  SC1 VAL A   2      92.928 109.568  75.941  1.00  0.00           S
ATOM      5  BB  PHE A   3      96.178 110.268  72.891  1.00  0.00           B
ATOM      6  SC1 PHE A   3      94.478 110.618  69.691  1.00  0.00           S
ATOM      7  SC2 PHE A   3      96.728 111.468  69.691  1.00  0.00           S
ATOM      8  SC3 PHE A   3      95.678 110.818  67.641  1.00  0.00           S
ATOM      9  BB  PHE A   4      98.478 108.018  74.891  1.00  0.00           B
ATOM     10  SC1 PHE A   4      98.978 110.418  77.291  1.00  0.00           S
ATOM     11  SC2 PHE A   4      97.878 108.568  78.291  1.00  0.00           S
ATOM     12  SC3 PHE A   4      96.928 110.768  78.441  1.00  0.00           S
ATOM     13  BB  ALA A   5     101.928 106.718  73.891  1.00  0.00           B
ATOM     14  BB  GLU A   6     104.878 106.218  76.241  1.00  0.00           B
ATOM     15  SC1 GLU A   6     103.328 107.618  78.441  1.00  0.00           S
ATOM     16  BB  ASP A   7     108.078 104.218  75.541  1.00  0.00           B
ATOM     17  SC1 ASP A   7     108.978 102.718  73.691  1.00  0.00           S
ATOM     18  BB  VAL A   8     109.728 103.118  78.791  1.00  0.00           B
ATOM     19  SC1 VAL A   8     109.028 104.218  80.291  1.00  0.00           S
ATOM     20  BB  GLY A   9     112.528 100.618  77.841  1.00  0.00           B
ATOM     21  BB  SER A  10     115.228  98.818  79.841  1.00  0.00           B
ATOM     22  SC1 SER A  10     116.078  98.218  81.491  1.00  0.00           S
ATOM     23  BB  ASN A  11     117.628  98.468  76.941  1.00  0.00           B
ATOM     24  SC1 ASN A  11     119.728  98.468  78.291  1.00  0.00           S
ATOM     25  BB  LYS A  12     117.478  96.718  73.591  1.00  0.00           B
ATOM     26  SC1 LYS A  12     119.678  95.618  73.191  1.00  0.00           S
ATOM     27  SC2 LYS A  12     121.928  95.968  71.541  1.00  0.00           S
ATOM     28  BB  GLY A  13     117.028  99.218  70.741  1.00  0.00           B
ATOM     29  BB  ALA A  14     119.078  97.268  68.291  1.00  0.00           B
ATOM     30  BB  ILE A  15     117.778  97.418  64.691  1.00  0.00           B
ATOM     31  SC1 ILE A  15     118.178  96.468  62.691  1.00  0.00           S
ATOM     32  BB  ILE A  16     114.428  99.218  65.041  1.00  0.00           B
ATOM     33  SC1 ILE A  16     113.278  99.918  63.341  1.00  0.00           S
ATOM     34  BB  GLY A  17     112.478 100.268  68.141  1.00  0.00           B
ATOM     35  BB  LEU A  18     111.178 103.768  67.191  1.00  0.00           B
ATOM     36  SC1 LEU A  18     111.078 104.268  64.591  1.00  0.00           S
ATOM     37  BB  MET A  19     108.428 105.968  68.641  1.00  0.00           B
ATOM     38  SC1 MET A  19     107.228 106.968  71.041  1.00  0.00           S
ATOM     39  BB  VAL A  20     106.628 108.018  66.091  1.00  0.00           B
ATOM     40  SC1 VAL A  20     106.528 107.918  64.091  1.00  0.00           S
ATOM     41  BB  GLY A  21     103.878 110.018  67.891  1.00  0.00           B
ATOM     42  BB  GLY A  22     102.678 113.618  68.091  1.00  0.00           B
ATOM     43  BB  VAL A  23     101.778 116.518  65.741  1.00  0.00           B
ATOM     44  SC1 VAL A  23     103.528 117.368  65.441  1.00  0.00           S
ATOM     45  BB  VAL A  24     100.428 118.918  68.241  1.00  0.00           B
ATOM     46  SC1 VAL A  24     100.878 119.568  70.091  1.00  0.00           S
ATOM     47  BB  ILE A  25      99.428 121.768  65.941  1.00  0.00           B
ATOM     48  SC1 ILE A  25     100.678 121.618  64.191  1.00  0.00           S
ATOM     49  BB  ALA A  26      96.028 122.568  67.191  1.00  0.00           B
ATOM     50  BB  LEU A  27      91.178 107.268  68.541  1.00  0.00           B
ATOM     51  SC1 LEU A  27      92.178 107.918  66.191  1.00  0.00           S
ATOM     52  BB  VAL A  28      90.878 106.418  72.191  1.00  0.00           B
ATOM     53  SC1 VAL A  28      90.528 105.968  74.141  1.00  0.00           S
ATOM     54  BB  PHE A  29      94.678 105.818  71.691  1.00  0.00           B
ATOM     55  SC1 PHE A  29      96.028 106.268  68.541  1.00  0.00           S
ATOM     56  SC2 PHE A  29      97.628 106.268  70.291  1.00  0.00           S
ATOM     57  SC3 PHE A  29      98.278 107.018  68.091  1.00  0.00           S
ATOM     58  BB  PHE A  30      96.378 103.718  74.241  1.00  0.00           B
ATOM     59  SC1 PHE A  30      93.728 103.068  76.241  1.00  0.00           S
ATOM     60  SC2 PHE A  30      94.578 105.218  76.791  1.00  0.00           S
ATOM     61  SC3 PHE A  30      92.578 104.418  77.841  1.00  0.00           S
ATOM     62  BB  ALA A  31     100.028 102.918  73.691  1.00  0.00           B
ATOM     63  BB  GLU A  32     102.228 103.468  76.741  1.00  0.00           B
ATOM     64  SC1 GLU A  32      99.328 103.218  79.091  1.00  0.00           S
ATOM     65  BB  ASP A  33     105.178 101.268  77.341  1.00  0.00           B
ATOM     66  SC1 ASP A  33     105.128  99.518  75.441  1.00  0.00           S
ATOM     67  BB  VAL A  34     107.778  99.818  79.741  1.00  0.00           B
ATOM     68  SC1 VAL A  34     108.128  99.418  81.691  1.00  0.00           S
ATOM     69  BB  GLY A  35     109.378  97.968  76.891  1.00  0.00           B
ATOM     70  BB  SER A  36     111.128  95.118  78.541  1.00  0.00           B
ATOM     71  SC1 SER A  36     110.978  95.418  80.491  1.00  0.00           S
ATOM     72  BB  ASN A  37     114.328  95.568  76.591  1.00  0.00           B
ATOM     73  SC1 ASN A  37     115.878  93.868  77.591  1.00  0.00           S
ATOM     74  BB  LYS A  38     113.128  95.218  73.041  1.00  0.00           B
ATOM     75  SC1 LYS A  38     112.278  97.468  73.041  1.00  0.00           S
ATOM     76  SC2 LYS A  38     112.928 100.068  73.241  1.00  0.00           S
ATOM     77  BB  GLY A  39     115.978  95.418  70.541  1.00  0.00           B
ATOM     78  BB  ALA A  40     116.028  92.618  67.941  1.00  0.00           B
ATOM     79  BB  ILE A  41     114.228  93.818  64.841  1.00  0.00           B
ATOM     80  SC1 ILE A  41     113.928  94.468  62.641  1.00  0.00           S
ATOM     81  BB  ILE A  42     111.328  95.818  66.291  1.00  0.00           B
ATOM     82  SC1 ILE A  42     111.378  95.518  68.441  1.00  0.00           S
ATOM     83  BB  GLY A  43     108.828  98.318  65.141  1.00  0.00           B
ATOM     84  BB  LEU A  44     106.328 100.318  67.191  1.00  0.00           B
ATOM     85  SC1 LEU A  44     103.878 100.068  68.091  1.00  0.00           S
ATOM     86  BB  MET A  45     105.428 103.368  65.141  1.00  0.00           B
ATOM     87  SC1 MET A  45     106.678 102.818  62.891  1.00  0.00           S
ATOM     88  BB  VAL A  46     102.478 105.318  66.491  1.00  0.00           B
ATOM     89  SC1 VAL A  46     102.778 105.168  68.441  1.00  0.00           S
ATOM     90  BB  GLY A  47     101.478 108.018  64.041  1.00  0.00           B
ATOM     91  BB  GLY A  48     100.228 111.218  65.641  1.00  0.00           B
ATOM     92  BB  VAL A  49      98.478 114.018  63.991  1.00  0.00           B
ATOM     93  SC1 VAL A  49      98.628 114.668  62.091  1.00  0.00           S
ATOM     94  BB  VAL A  50      96.228 116.268  65.941  1.00  0.00           B
ATOM     95  SC1 VAL A  50      95.928 115.868  67.891  1.00  0.00           S
ATOM     96  BB  ILE A  51      95.378 119.268  63.691  1.00  0.00           B
ATOM     97  SC1 ILE A  51      96.978 119.218  62.041  1.00  0.00           S
ATOM     98  BB  ALA A  52      93.428 121.518  66.091  1.00  0.00           B
ATOM     99  BB  LEU A  53      88.178 103.568  68.291  1.00  0.00           B
ATOM    100  SC1 LEU A  53      88.178 102.168  66.091  1.00  0.00           S
ATOM    101  BB  VAL A  54      90.328 102.118  71.191  1.00  0.00           B
ATOM    102  SC1 VAL A  54      90.578 101.218  72.941  1.00  0.00           S
ATOM    103  BB  PHE A  55      93.828 101.868  69.841  1.00  0.00           B
ATOM    104  SC1 PHE A  55      93.478 103.018  66.491  1.00  0.00           S
ATOM    105  SC2 PHE A  55      93.578 100.668  66.791  1.00  0.00           S
ATOM    106  SC3 PHE A  55      93.178 101.568  64.641  1.00  0.00           S
ATOM    107  BB  PHE A  56      95.978  99.518  71.991  1.00  0.00           B
ATOM    108  SC1 PHE A  56      94.878  97.268  70.241  1.00  0.00           S
ATOM    109  SC2 PHE A  56      97.078  97.668  69.491  1.00  0.00           S
ATOM    110  SC3 PHE A  56      95.478  96.668  67.991  1.00  0.00           S
ATOM    111  BB  ALA A  57      97.228  99.768  75.591  1.00  0.00           B
ATOM    112  BB  GLU A  58     100.378  98.168  77.041  1.00  0.00           B
ATOM    113  SC1 GLU A  58     100.578  95.968  76.441  1.00  0.00           S
ATOM    114  BB  ASP A  59     101.878  98.768  80.391  1.00  0.00           B
ATOM    115  SC1 ASP A  59      99.978  98.218  81.991  1.00  0.00           S
ATOM    116  BB  VAL A  60     104.478  95.918  80.391  1.00  0.00           B
ATOM    117  SC1 VAL A  60     105.628  95.168  81.791  1.00  0.00           S
ATOM    118  BB  GLY A  61     105.928  94.418  77.141  1.00  0.00           B
ATOM    119  BB  SER A  62     108.028  91.818  78.941  1.00  0.00           B
ATOM    120  SC1 SER A  62     108.178  91.068  80.741  1.00  0.00           S
ATOM    121  BB  ASN A  63     110.878  92.018  76.491  1.00  0.00           B
ATOM    122  SC1 ASN A  63     112.278  90.018  75.991  1.00  0.00           S
ATOM    123  BB  LYS A  64     109.028  92.818  73.241  1.00  0.00           B
ATOM    124  SC1 LYS A  64     106.778  93.318  72.041  1.00  0.00           S
ATOM    125  SC2 LYS A  64     104.378  94.718  72.891  1.00  0.00           S
ATOM    126  BB  GLY A  65     111.978  91.618  71.141  1.00  0.00           B
ATOM    127  BB  ALA A  66     112.828  89.468  68.191  1.00  0.00           B
ATOM    128  BB  ILE A  67     111.078  90.818  65.091  1.00  0.00           B
ATOM    129  SC1 ILE A  67     111.328  89.568  63.441  1.00  0.00           S
ATOM    130  BB  ILE A  68     107.778  92.618  65.741  1.00  0.00           B
ATOM    131  SC1 ILE A  68     106.078  91.168  64.791  1.00  0.00           S
ATOM    132  BB  GLY A  69     106.128  96.068  65.341  1.00  0.00           B
ATOM    133  BB  LEU A  70     104.128  98.468  63.241  1.00  0.00           B
ATOM    134  SC1 LEU A  70     105.428  98.018  60.991  1.00  0.00           S
ATOM    135  BB  MET A  71     101.428 101.118  63.541  1.00  0.00           B
ATOM    136  SC1 MET A  71     101.378 103.618  61.941  1.00  0.00           S
ATOM    137  BB  VAL A  72      99.028 102.618  66.041  1.00  0.00           B
ATOM    138  SC1 VAL A  72      98.178 101.768  67.641  1.00  0.00           S
ATOM    139  BB  GLY A  73      97.028 105.018  63.941  1.00  0.00           B
ATOM    140  BB  GLY A  74      97.728 108.768  63.441  1.00  0.00           B
ATOM    141  BB  VAL A  75      94.928 111.218  62.491  1.00  0.00           B
ATOM    142  SC1 VAL A  75      95.278 111.118  60.541  1.00  0.00           S
ATOM    143  BB  VAL A  76      92.978 113.768  64.391  1.00  0.00           B
ATOM    144  SC1 VAL A  76      91.528 112.518  64.941  1.00  0.00           S
ATOM    145  BB  ILE A  77      92.328 116.468  61.691  1.00  0.00           B
ATOM    146  SC1 ILE A  77      93.678 115.818  59.591  1.00  0.00           S
ATOM    147  BB  ALA A  78      90.178 118.918  63.591  1.00  0.00           B
ATOM    148  GM1 DBG B  79     112.628  77.668  70.741  1.00  0.00            
ATOM    149  GM2 DBG B  79     111.728  81.018  71.841  1.00  0.00            
ATOM    150  GM3 DBG B  79     114.628  79.868  71.491  1.00  0.00            
ATOM    151  GM4 DBG B  79     115.778  82.168  73.591  1.00  0.00            
ATOM    152  GM5 DBG B  79     117.928  79.218  72.391  1.00  0.00            
ATOM    153  GM6 DBG B  79     118.378  81.018  74.541  1.00  0.00            
ATOM    154  GM7 DBG B  79     117.528  81.268  77.991  1.00  0.00            
ATOM    155  GM8 DBG B  79     121.578  77.668  76.191  1.00  0.00            
ATOM    156  GM9 DBG B  79     120.428  79.518  78.891  1.00  0.00            
ATOM    157 0GM1 DBG B  79     119.178  80.568  81.441  1.00  0.00            
ATOM    158 1GM1 DBG B  79     123.028  81.168  81.791  1.00  0.00            
ATOM    159 2GM1 DBG B  79     120.428  80.568  83.791  1.00  0.00            
ATOM    160 3GM1 DBG B  79     119.728  83.768  76.191  1.00  0.00            
ATOM    161 4GM1 DBG B  79     119.128  85.968  73.541  1.00  0.00            
ATOM    162 5GM1 DBG B  79     121.278  83.118  72.791  1.00  0.00            
ATOM    163 6GM1 DBG B  79     121.828  85.718  71.941  1.00  0.00            
ATOM    164 7GM1 DBG B  79     123.228  81.118  72.541  1.00  0.00            
ATOM    165  AM1 DBG B  79     116.928  77.668  67.291  1.00  0.00            
ATOM    166  AM2 DBG B  79     115.378  79.618  66.591  1.00  0.00            
ATOM    167  T1A DBG B  79     119.428  77.168  65.891  1.00  0.00            
ATOM    168  C2A DBG B  79     120.128  76.718  61.191  1.00  0.00           C
ATOM    169  C3A DBG B  79     117.928  77.418  56.241  1.00  0.00           C
ATOM    170  C4A DBG B  79     114.278  80.618  54.541  1.00  0.00           C
ATOM    171  C1B DBG B  79     115.978  79.868  62.991  1.00  0.00           C
ATOM    172  C2B DBG B  79     116.478  81.868  59.641  1.00  0.00           C
ATOM    173  C3B DBG B  79     118.428  83.568  55.791  1.00  0.00           C
ATOM    174  C4B DBG B  79     117.378  88.318  54.741  1.00  0.00           C
ATOM    175  C5B DBG B  79     115.478  91.818  52.991  1.00  0.00           C
ATOM    176  GM1 DBG C  80     139.828  86.618  70.691  1.00  0.00            
ATOM    177  GM2 DBG C  80     137.228  86.518  73.441  1.00  0.00            
ATOM    178  GM3 DBG C  80     137.928  84.568  71.191  1.00  0.00            
ATOM    179  GM4 DBG C  80     135.028  82.518  71.691  1.00  0.00            
ATOM    180  GM5 DBG C  80     138.178  80.568  70.591  1.00  0.00            
ATOM    181  GM6 DBG C  80     135.178  79.868  70.391  1.00  0.00            
ATOM    182  GM7 DBG C  80     132.678  79.718  67.891  1.00  0.00            
ATOM    183  GM8 DBG C  80     137.528  76.818  67.491  1.00  0.00            
ATOM    184  GM9 DBG C  80     134.378  76.768  66.391  1.00  0.00            
ATOM    185 0GM1 DBG C  80     131.578  77.118  65.291  1.00  0.00            
ATOM    186 1GM1 DBG C  80     131.828  73.668  67.191  1.00  0.00            
ATOM    187 2GM1 DBG C  80     129.928  75.068  65.091  1.00  0.00            
ATOM    188 3GM1 DBG C  80     132.078  78.368  71.341  1.00  0.00            
ATOM    189 4GM1 DBG C  80     132.778  78.968  74.691  1.00  0.00            
ATOM    190 5GM1 DBG C  80     134.978  76.618  73.041  1.00  0.00            
ATOM    191 6GM1 DBG C  80     134.478  76.668  76.291  1.00  0.00            
ATOM    192 7GM1 DBG C  80     135.278  74.518  71.291  1.00  0.00            
ATOM    193  AM1 DBG C  80     135.528  85.868  67.291  1.00  0.00            
ATOM    194  AM2 DBG C  80     136.628  83.518  66.541  1.00  0.00            
ATOM    195  T1A DBG C  80     133.128  86.718  66.041  1.00  0.00            
ATOM    196  C2A DBG C  80     132.128  84.368  63.691  1.00  0.00           C
ATOM    197  C3A DBG C  80     132.428  82.418  59.791  1.00  0.00           C
ATOM    198  C4A DBG C  80     132.528  77.918  57.541  1.00  0.00           C
ATOM    199  C1B DBG C  80     135.378  81.118  64.191  1.00  0.00           C
ATOM    200  C2B DBG C  80     136.178  78.468  60.741  1.00  0.00           C
ATOM    201  C3B DBG C  80     137.178  76.968  56.041  1.00  0.00           C
ATOM    202  C4B DBG C  80     135.078  74.218  52.541  1.00  0.00           C
ATOM    203  C5B DBG C  80     132.228  72.318  51.291  1.00  0.00           C
ATOM    204  GM1 DBG D  81      99.678  93.518  70.341  1.00  0.00            
ATOM    205  GM2 DBG D  81     102.728  93.668  68.441  1.00  0.00            
ATOM    206  GM3 DBG D  81     101.228  91.118  69.691  1.00  0.00            
ATOM    207  GM4 DBG D  81     104.278  89.768  70.791  1.00  0.00            
ATOM    208  GM5 DBG D  81     101.378  87.218  71.191  1.00  0.00            
ATOM    209  GM6 DBG D  81     103.328  88.218  73.191  1.00  0.00            
ATOM    210  GM7 DBG D  81     102.728  90.718  75.591  1.00  0.00            
ATOM    211  GM8 DBG D  81     100.578  85.468  75.141  1.00  0.00            
ATOM    212  GM9 DBG D  81     101.578  88.168  77.791  1.00  0.00            
ATOM    213 0GM1 DBG D  81     102.728  90.368  79.491  1.00  0.00            
ATOM    214 1GM1 DBG D  81     103.678  86.818  80.941  1.00  0.00            
ATOM    215 2GM1 DBG D  81     103.428  89.918  82.041  1.00  0.00            
ATOM    216 3GM1 DBG D  81     106.128  89.018  75.641  1.00  0.00            
ATOM    217 4GM1 DBG D  81     108.778  87.918  73.641  1.00  0.00            
ATOM    218 5GM1 DBG D  81     106.428  85.318  74.741  1.00  0.00            
ATOM    219 6GM1 DBG D  81     109.528  84.968  74.291  1.00  0.00            
ATOM    220 7GM1 DBG D  81     105.228  84.268  76.741  1.00  0.00            
ATOM    221  AM1 DBG D  81      99.578  92.018  64.641  1.00  0.00            
ATOM    222  AM2 DBG D  81     101.778  92.718  63.841  1.00  0.00            
ATOM    223  T1A DBG D  81      97.278  91.218  63.241  1.00  0.00            
ATOM    224  C2A DBG D  81      98.828  90.518  59.191  1.00  0.00           C
ATOM    225  C3A DBG D  81     100.778  92.118  55.241  1.00  0.00           C
ATOM    226  C4A DBG D  81     102.328  95.018  52.591  1.00  0.00           C
ATOM    227  C1B DBG D  81     101.178  95.068  60.891  1.00  0.00           C
ATOM    228  C2B DBG D  81     100.778  97.968  57.741  1.00  0.00           C
ATOM    229  C3B DBG D  81     103.628 101.318  57.341  1.00  0.00           C
ATOM    230  C4B DBG D  81     105.178 102.818  53.941  1.00  0.00           C
ATOM    231  C5B DBG D  81     105.728 103.568  49.791  1.00  0.00           C
ATOM    232  GM1 DBG E  82      87.678 173.218  59.341  1.00  0.00            
ATOM    233  GM2 DBG E  82      87.628 172.668  62.891  1.00  0.00            
ATOM    234  GM3 DBG E  82      89.828 173.918  61.591  1.00  0.00            
ATOM    235  GM4 DBG E  82      92.228 171.868  63.441  1.00  0.00            
ATOM    236  GM5 DBG E  82      91.828 175.668  64.141  1.00  0.00            
ATOM    237  GM6 DBG E  82      94.128 173.868  64.641  1.00  0.00            
ATOM    238  GM7 DBG E  82      96.678 173.318  62.391  1.00  0.00            
ATOM    239  GM8 DBG E  82      95.228 178.318  64.741  1.00  0.00            
ATOM    240  GM9 DBG E  82      97.878 176.468  63.541  1.00  0.00            
ATOM    241 0GM1 DBG E  82     100.128 174.668  62.691  1.00  0.00            
ATOM    242 1GM1 DBG E  82     100.628 176.168  66.341  1.00  0.00            
ATOM    243 2GM1 DBG E  82     102.328 175.268  64.141  1.00  0.00            
ATOM    244 3GM1 DBG E  82      96.628 171.768  66.041  1.00  0.00            
ATOM    245 4GM1 DBG E  82      94.378 169.918  67.941  1.00  0.00            
ATOM    246 5GM1 DBG E  82      94.378 173.468  68.641  1.00  0.00            
ATOM    247 6GM1 DBG E  82      93.878 170.718  70.991  1.00  0.00            
ATOM    248 7GM1 DBG E  82      95.928 175.718  68.891  1.00  0.00            
ATOM    249  AM1 DBG E  82      90.728 168.518  60.091  1.00  0.00            
ATOM    250  AM2 DBG E  82      92.028 170.168  58.391  1.00  0.00            
ATOM    251  T1A DBG E  82      90.728 165.718  59.791  1.00  0.00            
ATOM    252  C2A DBG E  82      90.728 165.368  55.391  1.00  0.00           C
ATOM    253  C3A DBG E  82      90.528 168.268  50.691  1.00  0.00           C
ATOM    254  C4A DBG E  82      90.528 172.218  49.591  1.00  0.00           C
ATOM    255  C1B DBG E  82      90.478 171.068  55.141  1.00  0.00           C
ATOM    256  C2B DBG E  82      88.628 174.518  54.741  1.00  0.00           C
ATOM    257  C3B DBG E  82      87.828 177.818  52.491  1.00  0.00           C
ATOM    258  C4B DBG E  82      85.278 177.518  48.941  1.00  0.00           C
ATOM    259  C5B DBG E  82      83.078 176.918  46.191  1.00  0.00           C
ATOM    260  GM1 DBG F  83      74.578 181.618  67.841  1.00  0.00            
ATOM    261  GM2 DBG F  83      73.828 178.718  69.991  1.00  0.00            
ATOM    262  GM3 DBG F  83      76.678 179.768  69.141  1.00  0.00            
ATOM    263  GM4 DBG F  83      77.578 176.968  71.141  1.00  0.00            
ATOM    264  GM5 DBG F  83      79.178 179.918  73.141  1.00  0.00            
ATOM    265  GM6 DBG F  83      79.728 176.818  73.241  1.00  0.00            
ATOM    266  GM7 DBG F  83      82.378 175.268  71.591  1.00  0.00            
ATOM    267  GM8 DBG F  83      82.928 178.868  75.991  1.00  0.00            
ATOM    268  GM9 DBG F  83      84.178 175.318  74.741  1.00  0.00            
ATOM    269 0GM1 DBG F  83      84.878 172.618  73.691  1.00  0.00            
ATOM    270 1GM1 DBG F  83      85.078 172.718  77.591  1.00  0.00            
ATOM    271 2GM1 DBG F  83      85.778 170.768  75.391  1.00  0.00            
ATOM    272 3GM1 DBG F  83      79.328 173.218  73.991  1.00  0.00            
ATOM    273 4GM1 DBG F  83      75.978 173.468  74.791  1.00  0.00            
ATOM    274 5GM1 DBG F  83      78.278 175.168  77.041  1.00  0.00            
ATOM    275 6GM1 DBG F  83      75.228 173.618  77.941  1.00  0.00            
ATOM    276 7GM1 DBG F  83      80.628 175.068  78.191  1.00  0.00            
ATOM    277  AM1 DBG F  83      77.828 178.268  64.541  1.00  0.00            
ATOM    278  AM2 DBG F  83      78.328 180.868  64.541  1.00  0.00            
ATOM    279  T1A DBG F  83      78.028 176.518  62.291  1.00  0.00            
ATOM    280  C2A DBG F  83      76.428 179.468  58.991  1.00  0.00           C
ATOM    281  C3A DBG F  83      75.028 183.818  56.491  1.00  0.00           C
ATOM    282  C4A DBG F  83      73.878 188.468  58.541  1.00  0.00           C
ATOM    283  C1B DBG F  83      75.278 182.318  62.891  1.00  0.00           C
ATOM    284  C2B DBG F  83      73.028 184.918  62.041  1.00  0.00           C
ATOM    285  C3B DBG F  83      70.878 187.318  63.791  1.00  0.00           C
ATOM    286  C4B DBG F  83      70.128 191.318  62.441  1.00  0.00           C
ATOM    287  C5B DBG F  83      69.078 192.968  59.491  1.00  0.00           C
ATOM    288  GM1 DBG G  84     150.228  45.918  63.241  1.00  0.00            
ATOM    289  GM2 DBG G  84     149.528  47.068  66.641  1.00  0.00            
ATOM    290  GM3 DBG G  84     148.078  47.918  63.991  1.00  0.00            
ATOM    291  GM4 DBG G  84     147.078  50.668  65.941  1.00  0.00            
ATOM    292  GM5 DBG G  84     144.428  49.568  63.341  1.00  0.00            
ATOM    293  GM6 DBG G  84     145.028  52.268  64.491  1.00  0.00            
ATOM    294  GM7 DBG G  84     146.628  55.368  63.091  1.00  0.00            
ATOM    295  GM8 DBG G  84     142.128  52.718  60.891  1.00  0.00            
ATOM    296  GM9 DBG G  84     143.678  55.768  61.091  1.00  0.00            
ATOM    297 0GM1 DBG G  84     145.528  58.118  61.041  1.00  0.00            
ATOM    298 1GM1 DBG G  84     141.778  59.068  60.291  1.00  0.00            
ATOM    299 2GM1 DBG G  84     144.828  60.318  59.741  1.00  0.00            
ATOM    300 3GM1 DBG G  84     144.428  54.818  67.191  1.00  0.00            
ATOM    301 4GM1 DBG G  84     143.028  52.868  69.691  1.00  0.00            
ATOM    302 5GM1 DBG G  84     141.078  53.118  66.641  1.00  0.00            
ATOM    303 6GM1 DBG G  84     139.828  52.968  69.891  1.00  0.00            
ATOM    304 7GM1 DBG G  84     139.878  54.618  64.741  1.00  0.00            
ATOM    305  AM1 DBG G  84     150.178  51.418  61.291  1.00  0.00            
ATOM    306  AM2 DBG G  84     148.028  51.218  59.891  1.00  0.00            
ATOM    307  T1A DBG G  84     152.628  51.768  59.791  1.00  0.00            
ATOM    308  C2A DBG G  84     151.128  52.218  55.441  1.00  0.00           C
ATOM    309  C3A DBG G  84     148.828  54.068  52.641  1.00  0.00           C
ATOM    310  C4A DBG G  84     147.228  55.768  49.591  1.00  0.00           C
ATOM    311  C1B DBG G  84     146.078  52.218  56.991  1.00  0.00           C
ATOM    312  C2B DBG G  84     144.028  51.168  52.941  1.00  0.00           C
ATOM    313  C3B DBG G  84     142.828  53.068  49.691  1.00  0.00           C
ATOM    314  C4B DBG G  84     141.828  55.418  46.091  1.00  0.00           C
ATOM    315  C5B DBG G  84     140.528  58.968  44.791  1.00  0.00           C
ATOM    316  GM1 DBG H  85     179.628  21.118  64.691  1.00  0.00            
ATOM    317  GM2 DBG H  85     180.328  22.018  67.841  1.00  0.00            
ATOM    318  GM3 DBG H  85     181.428  19.468  66.291  1.00  0.00            
ATOM    319  GM4 DBG H  85     183.128  18.818  69.441  1.00  0.00            
ATOM    320  GM5 DBG H  85     185.628  18.618  66.491  1.00  0.00            
ATOM    321  GM6 DBG H  85     185.928  17.668  69.341  1.00  0.00            
ATOM    322  GM7 DBG H  85     185.528  14.418  70.741  1.00  0.00            
ATOM    323  GM8 DBG H  85     189.278  15.868  66.691  1.00  0.00            
ATOM    324  GM9 DBG H  85     188.878  13.868  69.691  1.00  0.00            
ATOM    325 0GM1 DBG H  85     188.328  12.768  72.441  1.00  0.00            
ATOM    326 1GM1 DBG H  85     192.078  13.868  71.841  1.00  0.00            
ATOM    327 2GM1 DBG H  85     190.478  12.518  73.991  1.00  0.00            
ATOM    328 3GM1 DBG H  85     186.478  17.918  72.941  1.00  0.00            
ATOM    329 4GM1 DBG H  85     186.228  21.318  73.391  1.00  0.00            
ATOM    330 5GM1 DBG H  85     189.028  20.218  71.291  1.00  0.00            
ATOM    331 6GM1 DBG H  85     189.278  22.368  74.341  1.00  0.00            
ATOM    332 7GM1 DBG H  85     190.978  18.718  70.991  1.00  0.00            
ATOM    333  AM1 DBG H  85     182.228  16.168  62.691  1.00  0.00            
ATOM    334  AM2 DBG H  85     183.728  18.168  61.791  1.00  0.00            
ATOM    335  T1A DBG H  85     182.178  13.568  61.391  1.00  0.00            
ATOM    336  C2A DBG H  85     184.828  13.268  58.141  1.00  0.00           C
ATOM    337  C3A DBG H  85     187.928  14.568  55.341  1.00  0.00           C
ATOM    338  C4A DBG H  85     189.728  17.218  51.891  1.00  0.00           C
ATOM    339  C1B DBG H  85     185.378  18.268  58.441  1.00  0.00           C
ATOM    340  C2B DBG H  85     185.678  19.518  53.691  1.00  0.00           C
ATOM    341  C3B DBG H  85     188.178  21.468  49.941  1.00  0.00           C
ATOM    342  C4B DBG H  85     187.228  20.868  45.891  1.00  0.00           C
ATOM    343  C5B DBG H  85     187.428  21.018  42.341  1.00  0.00           C
ATOM    344  GM1 DBG I  86     134.178  66.568  64.241  1.00  0.00            
ATOM    345  GM2 DBG I  86     131.678  68.968  64.791  1.00  0.00            
ATOM    346  GM3 DBG I  86     132.528  67.218  66.591  1.00  0.00            
ATOM    347  GM4 DBG I  86     129.728  68.768  68.391  1.00  0.00            
ATOM    348  GM5 DBG I  86     133.178  69.868  69.691  1.00  0.00            
ATOM    349  GM6 DBG I  86     130.628  69.968  70.991  1.00  0.00            
ATOM    350  GM7 DBG I  86     129.028  67.968  73.291  1.00  0.00            
ATOM    351  GM8 DBG I  86     133.978  70.668  73.841  1.00  0.00            
ATOM    352  GM9 DBG I  86     131.578  68.518  75.741  1.00  0.00            
ATOM    353 0GM1 DBG I  86     129.378  66.968  77.041  1.00  0.00            
ATOM    354 1GM1 DBG I  86     131.978  67.768  79.841  1.00  0.00            
ATOM    355 2GM1 DBG I  86     129.378  66.068  79.541  1.00  0.00            
ATOM    356 3GM1 DBG I  86     127.128  71.168  71.891  1.00  0.00            
ATOM    357 4GM1 DBG I  86     127.228  73.268  69.141  1.00  0.00            
ATOM    358 5GM1 DBG I  86     129.578  74.118  71.791  1.00  0.00            
ATOM    359 6GM1 DBG I  86     127.978  76.118  69.991  1.00  0.00            
ATOM    360 7GM1 DBG I  86     130.328  74.218  74.291  1.00  0.00            
ATOM    361  AM1 DBG I  86     128.778  65.018  64.541  1.00  0.00            
ATOM    362  AM2 DBG I  86     129.728  62.868  63.591  1.00  0.00            
ATOM    363  T1A DBG I  86     126.278  65.768  62.991  1.00  0.00            
ATOM    364  C2A DBG I  86     125.628  64.218  59.341  1.00  0.00           C
ATOM    365  C3A DBG I  86     124.778  61.168  56.941  1.00  0.00           C
ATOM    366  C4A DBG I  86     124.028  56.968  54.741  1.00  0.00           C
ATOM    367  C1B DBG I  86     130.178  62.618  60.191  1.00  0.00           C
ATOM    368  C2B DBG I  86     129.728  65.318  56.841  1.00  0.00           C
ATOM    369  C3B DBG I  86     132.678  65.668  54.041  1.00  0.00           C
ATOM    370  C4B DBG I  86     135.028  67.868  51.941  1.00  0.00           C
ATOM    371  C5B DBG I  86     136.078  70.818  49.241  1.00  0.00           C
ATOM    372  GM1 DBG J  87     108.178  88.868  68.991  1.00  0.00            
ATOM    373  GM2 DBG J  87     108.528  85.868  66.991  1.00  0.00            
ATOM    374  GM3 DBG J  87     106.878  86.118  69.591  1.00  0.00            
ATOM    375  GM4 DBG J  87     107.728  82.718  70.241  1.00  0.00            
ATOM    376  GM5 DBG J  87     103.978  83.268  71.141  1.00  0.00            
ATOM    377  GM6 DBG J  87     106.178  81.018  72.141  1.00  0.00            
ATOM    378  GM7 DBG J  87     107.728  80.168  74.991  1.00  0.00            
ATOM    379  GM8 DBG J  87     102.278  81.568  73.991  1.00  0.00            
ATOM    380  GM9 DBG J  87     104.328  79.718  76.291  1.00  0.00            
ATOM    381 0GM1 DBG J  87     105.978  77.818  77.941  1.00  0.00            
ATOM    382 1GM1 DBG J  87     102.828  76.118  76.291  1.00  0.00            
ATOM    383 2GM1 DBG J  87     104.728  75.568  78.741  1.00  0.00            
ATOM    384 3GM1 DBG J  87     107.828  77.718  71.991  1.00  0.00            
ATOM    385 4GM1 DBG J  87     108.178  77.818  68.541  1.00  0.00            
ATOM    386 5GM1 DBG J  87     104.728  77.818  69.791  1.00  0.00            
ATOM    387 6GM1 DBG J  87     105.828  75.818  67.091  1.00  0.00            
ATOM    388 7GM1 DBG J  87     102.778  77.268  71.291  1.00  0.00            
ATOM    389  AM1 DBG J  87     103.578  86.768  66.141  1.00  0.00            
ATOM    390  AM2 DBG J  87     105.028  85.818  63.891  1.00  0.00            
ATOM    391  T1A DBG J  87     100.978  87.618  65.541  1.00  0.00            
ATOM    392  C2A DBG J  87      98.078  85.818  61.491  1.00  0.00           C
ATOM    393  C3A DBG J  87     100.928  85.818  57.391  1.00  0.00           C
ATOM    394  C4A DBG J  87     104.678  85.118  55.141  1.00  0.00           C
ATOM    395  C1B DBG J  87     107.578  86.818  61.841  1.00  0.00           C
ATOM    396  C2B DBG J  87     108.578  87.418  58.491  1.00  0.00           C
ATOM    397  C3B DBG J  87     110.478  90.968  54.691  1.00  0.00           C
ATOM    398  C4B DBG J  87     110.828  94.868  52.841  1.00  0.00           C
ATOM    399  C5B DBG J  87     112.278  98.418  54.041  1.00  0.00           C
ATOM    400  GM1 DBG K  88      69.528 193.468  66.891  1.00  0.00            
ATOM    401  GM2 DBG K  88      70.828 190.318  67.791  1.00  0.00            
ATOM    402  GM3 DBG K  88      72.028 193.068  68.741  1.00  0.00            
ATOM    403  GM4 DBG K  88      74.278 190.668  69.941  1.00  0.00            
ATOM    404  GM5 DBG K  88      73.328 193.718  72.191  1.00  0.00            
ATOM    405  GM6 DBG K  88      75.478 191.518  72.541  1.00  0.00            
ATOM    406  GM7 DBG K  88      78.628 190.418  72.591  1.00  0.00            
ATOM    407  GM8 DBG K  88      77.228 195.168  75.441  1.00  0.00            
ATOM    408  GM9 DBG K  88      79.428 192.318  75.541  1.00  0.00            
ATOM    409 0GM1 DBG K  88      81.078 189.818  75.641  1.00  0.00            
ATOM    410 1GM1 DBG K  88      79.528 191.168  79.041  1.00  0.00            
ATOM    411 2GM1 DBG K  88      81.528 189.168  78.191  1.00  0.00            
ATOM    412 3GM1 DBG K  88      76.028 188.218  74.141  1.00  0.00            
ATOM    413 4GM1 DBG K  88      72.778 187.118  73.791  1.00  0.00            
ATOM    414 5GM1 DBG K  88      73.178 190.168  75.741  1.00  0.00            
ATOM    415 6GM1 DBG K  88      71.628 187.218  76.941  1.00  0.00            
ATOM    416 7GM1 DBG K  88      74.778 191.618  77.341  1.00  0.00            
ATOM    417  AM1 DBG K  88      74.828 191.868  64.991  1.00  0.00            
ATOM    418  AM2 DBG K  88      74.878 194.418  64.741  1.00  0.00            
ATOM    419  T1A DBG K  88      75.328 189.868  62.941  1.00  0.00            
ATOM    420  C2A DBG K  88      78.478 190.618  59.991  1.00  0.00           C
ATOM    421  C3A DBG K  88      79.578 193.818  57.241  1.00  0.00           C
ATOM    422  C4A DBG K  88      77.178 197.068  56.641  1.00  0.00           C
ATOM    423  C1B DBG K  88      75.228 194.818  61.241  1.00  0.00           C
ATOM    424  C2B DBG K  88      73.978 193.618  57.991  1.00  0.00           C
ATOM    425  C3B DBG K  88      76.028 191.618  54.991  1.00  0.00           C
ATOM    426  C4B DBG K  88      79.178 192.468  52.591  1.00  0.00           C
ATOM    427  C5B DBG K  88      82.828 191.718  50.591  1.00  0.00           C
ATOM    428  GM1 DBG L  89     112.478  66.318  69.791  1.00  0.00            
ATOM    429  GM2 DBG L  89     114.778  68.768  70.691  1.00  0.00            
ATOM    430  GM3 DBG L  89     114.828  65.968  71.591  1.00  0.00            
ATOM    431  GM4 DBG L  89     116.828  67.018  74.641  1.00  0.00            
ATOM    432  GM5 DBG L  89     118.328  63.668  73.391  1.00  0.00            
ATOM    433  GM6 DBG L  89     118.278  64.868  76.091  1.00  0.00            
ATOM    434  GM7 DBG L  89     116.678  64.868  79.241  1.00  0.00            
ATOM    435  GM8 DBG L  89     119.228  60.268  77.041  1.00  0.00            
ATOM    436  GM9 DBG L  89     118.478  62.118  80.391  1.00  0.00            
ATOM    437 0GM1 DBG L  89     117.378  64.468  81.891  1.00  0.00            
ATOM    438 1GM1 DBG L  89     121.178  64.368  82.891  1.00  0.00            
ATOM    439 2GM1 DBG L  89     118.828  66.118  83.441  1.00  0.00            
ATOM    440 3GM1 DBG L  89     119.878  67.218  78.641  1.00  0.00            
ATOM    441 4GM1 DBG L  89     121.378  69.218  76.191  1.00  0.00            
ATOM    442 5GM1 DBG L  89     122.478  65.718  76.241  1.00  0.00            
ATOM    443 6GM1 DBG L  89     124.528  67.968  75.741  1.00  0.00            
ATOM    444 7GM1 DBG L  89     122.728  63.618  77.991  1.00  0.00            
ATOM    445  AM1 DBG L  89     117.428  63.668  68.391  1.00  0.00            
ATOM    446  AM2 DBG L  89     116.678  65.868  66.891  1.00  0.00            
ATOM    447  T1A DBG L  89     119.978  62.418  67.591  1.00  0.00            
ATOM    448  C2A DBG L  89     122.528  61.668  63.141  1.00  0.00           C
ATOM    449  C3A DBG L  89     120.328  63.018  58.741  1.00  0.00           C
ATOM    450  C4A DBG L  89     120.028  67.568  55.891  1.00  0.00           C
ATOM    451  C1B DBG L  89     117.428  64.918  63.491  1.00  0.00           C
ATOM    452  C2B DBG L  89     117.128  66.568  59.891  1.00  0.00           C
ATOM    453  C3B DBG L  89     115.878  64.768  56.391  1.00  0.00           C
ATOM    454  C4B DBG L  89     112.828  63.468  52.741  1.00  0.00           C
ATOM    455  C5B DBG L  89     112.128  58.868  50.341  1.00  0.00           C
ATOM    456  GM1 DBG M  90     122.828  77.368  69.341  1.00  0.00            
ATOM    457  GM2 DBG M  90     120.578  75.768  71.591  1.00  0.00            
ATOM    458  GM3 DBG M  90     123.428  75.218  71.541  1.00  0.00            
ATOM    459  GM4 DBG M  90     123.178  73.218  74.541  1.00  0.00            
ATOM    460  GM5 DBG M  90     125.478  76.368  74.291  1.00  0.00            
ATOM    461  GM6 DBG M  90     125.178  74.418  76.441  1.00  0.00            
ATOM    462  GM7 DBG M  90     127.328  71.768  77.091  1.00  0.00            
ATOM    463  GM8 DBG M  90     128.628  77.318  77.391  1.00  0.00            
ATOM    464  GM9 DBG M  90     129.228  74.068  78.991  1.00  0.00            
ATOM    465 0GM1 DBG M  90     129.328  71.268  80.091  1.00  0.00            
ATOM    466 1GM1 DBG M  90     129.128  73.968  82.941  1.00  0.00            
ATOM    467 2GM1 DBG M  90     129.128  70.818  82.741  1.00  0.00            
ATOM    468 3GM1 DBG M  90     124.178  72.418  79.541  1.00  0.00            
ATOM    469 4GM1 DBG M  90     120.878  73.568  79.341  1.00  0.00            
ATOM    470 5GM1 DBG M  90     123.328  76.068  80.241  1.00  0.00            
ATOM    471 6GM1 DBG M  90     119.878  75.618  81.291  1.00  0.00            
ATOM    472 7GM1 DBG M  90     125.578  76.868  81.491  1.00  0.00            
ATOM    473  AM1 DBG M  90     120.528  72.118  68.141  1.00  0.00            
ATOM    474  AM2 DBG M  90     122.528  72.968  66.441  1.00  0.00            
ATOM    475  T1A DBG M  90     118.428  70.368  67.291  1.00  0.00            
ATOM    476  C2A DBG M  90     117.578  70.018  63.141  1.00  0.00           C
ATOM    477  C3A DBG M  90     118.628  72.018  58.541  1.00  0.00           C
ATOM    478  C4A DBG M  90     119.428  72.168  54.141  1.00  0.00           C
ATOM    479  C1B DBG M  90     121.978  72.768  62.791  1.00  0.00           C
ATOM    480  C2B DBG M  90     123.178  73.518  57.641  1.00  0.00           C
ATOM    481  C3B DBG M  90     124.628  71.868  54.091  1.00  0.00           C
ATOM    482  C4B DBG M  90     125.728  69.368  50.991  1.00  0.00           C
ATOM    483  C5B DBG M  90     128.528  65.968  50.841  1.00  0.00           C
ATOM    484  GM1 DBG N  91     182.328  -3.582  66.491  1.00  0.00            
ATOM    485  GM2 DBG N  91     178.828  -4.282  65.841  1.00  0.00            
ATOM    486  GM3 DBG N  91     179.878  -1.832  67.191  1.00  0.00            
ATOM    487  GM4 DBG N  91     176.378  -0.932  66.941  1.00  0.00            
ATOM    488  GM5 DBG N  91     178.828   1.868  68.091  1.00  0.00            
ATOM    489  GM6 DBG N  91     176.278   1.018  69.241  1.00  0.00            
ATOM    490  GM7 DBG N  91     175.978  -1.582  71.791  1.00  0.00            
ATOM    491  GM8 DBG N  91     177.978   3.568  73.141  1.00  0.00            
ATOM    492  GM9 DBG N  91     175.928   1.068  74.341  1.00  0.00            
ATOM    493 0GM1 DBG N  91     174.778  -1.382  75.591  1.00  0.00            
ATOM    494 1GM1 DBG N  91     172.228   1.618  75.891  1.00  0.00            
ATOM    495 2GM1 DBG N  91     172.928  -0.932  77.491  1.00  0.00            
ATOM    496 3GM1 DBG N  91     172.828   1.118  70.291  1.00  0.00            
ATOM    497 4GM1 DBG N  91     171.978   2.818  67.441  1.00  0.00            
ATOM    498 5GM1 DBG N  91     174.028   4.718  69.741  1.00  0.00            
ATOM    499 6GM1 DBG N  91     172.328   6.218  67.741  1.00  0.00            
ATOM    500 7GM1 DBG N  91     173.478   5.468  72.691  1.00  0.00            
ATOM    501  AM1 DBG N  91     180.728  -0.132  62.341  1.00  0.00            
ATOM    502  AM2 DBG N  91     178.428  -1.532  61.591  1.00  0.00            
ATOM    503  T1A DBG N  91     182.128   0.568  59.841  1.00  0.00            
ATOM    504  C2A DBG N  91     182.078  -0.432  55.441  1.00  0.00           C
ATOM    505  C3A DBG N  91     178.778  -2.482  52.041  1.00  0.00           C
ATOM    506  C4A DBG N  91     177.728  -5.382  49.091  1.00  0.00           C
ATOM    507  C1B DBG N  91     177.678  -1.782  57.891  1.00  0.00           C
ATOM    508  C2B DBG N  91     177.078   1.618  54.991  1.00  0.00           C
ATOM    509  C3B DBG N  91     178.428   3.918  52.191  1.00  0.00           C
ATOM    510  C4B DBG N  91     180.578   4.318  47.891  1.00  0.00           C
ATOM    511  C5B DBG N  91     183.228   1.918  45.141  1.00  0.00           C
ATOM    512  GM1 DBG O  92      92.628 183.968  65.841  1.00  0.00            
ATOM    513  GM2 DBG O  92      95.478 182.168  67.141  1.00  0.00            
ATOM    514  GM3 DBG O  92      92.528 181.168  67.041  1.00  0.00            
ATOM    515  GM4 DBG O  92      93.378 180.118  70.291  1.00  0.00            
ATOM    516  GM5 DBG O  92      90.928 177.718  68.491  1.00  0.00            
ATOM    517  GM6 DBG O  92      91.028 178.518  71.191  1.00  0.00            
ATOM    518  GM7 DBG O  92      89.728 181.118  73.041  1.00  0.00            
ATOM    519  GM8 DBG O  92      86.828 176.618  71.091  1.00  0.00            
ATOM    520  GM9 DBG O  92      87.378 178.668  74.241  1.00  0.00            
ATOM    521 0GM1 DBG O  92      88.178 180.768  76.191  1.00  0.00            
ATOM    522 1GM1 DBG O  92      87.178 177.118  77.241  1.00  0.00            
ATOM    523 2GM1 DBG O  92      87.578 179.918  78.691  1.00  0.00            
ATOM    524 3GM1 DBG O  92      92.178 178.218  74.741  1.00  0.00            
ATOM    525 4GM1 DBG O  92      95.228 176.818  73.791  1.00  0.00            
ATOM    526 5GM1 DBG O  92      92.278 174.718  73.191  1.00  0.00            
ATOM    527 6GM1 DBG O  92      95.778 173.568  74.591  1.00  0.00            
ATOM    528 7GM1 DBG O  92      89.728 174.018  73.891  1.00  0.00            
ATOM    529  AM1 DBG O  92      89.228 180.168  63.441  1.00  0.00            
ATOM    530  AM2 DBG O  92      91.628 180.318  62.091  1.00  0.00            
ATOM    531  T1A DBG O  92      87.378 178.368  62.141  1.00  0.00            
ATOM    532  C2A DBG O  92      89.678 177.668  58.591  1.00  0.00           C
ATOM    533  C3A DBG O  92      92.228 179.168  55.691  1.00  0.00           C
ATOM    534  C4A DBG O  92      92.628 181.968  52.641  1.00  0.00           C
ATOM    535  C1B DBG O  92      91.528 183.018  59.541  1.00  0.00           C
ATOM    536  C2B DBG O  92      90.028 185.318  55.491  1.00  0.00           C
ATOM    537  C3B DBG O  92      88.928 187.868  51.091  1.00  0.00           C
ATOM    538  C4B DBG O  92      86.528 189.918  47.491  1.00  0.00           C
ATOM    539  C5B DBG O  92      83.228 190.418  44.841  1.00  0.00           C
ATOM    540  GM1 DBG P  93      93.828  -5.082  69.241  1.00  0.00            
ATOM    541  GM2 DBG P  93      92.328  -2.182  67.791  1.00  0.00            
ATOM    542  GM3 DBG P  93      94.528  -2.482  70.141  1.00  0.00            
ATOM    543  GM4 DBG P  93      94.328   1.018  70.191  1.00  0.00            
ATOM    544  GM5 DBG P  93      97.678   0.218  71.941  1.00  0.00            
ATOM    545  GM6 DBG P  93      95.628   2.418  72.491  1.00  0.00            
ATOM    546  GM7 DBG P  93      93.028   3.418  74.341  1.00  0.00            
ATOM    547  GM8 DBG P  93      98.128   1.668  76.241  1.00  0.00            
ATOM    548  GM9 DBG P  93      95.328   3.818  77.041  1.00  0.00            
ATOM    549 0GM1 DBG P  93      92.528   4.968  77.191  1.00  0.00            
ATOM    550 1GM1 DBG P  93      94.678   6.068  80.341  1.00  0.00            
ATOM    551 2GM1 DBG P  93      91.528   6.068  79.391  1.00  0.00            
ATOM    552 3GM1 DBG P  93      94.678   5.868  72.241  1.00  0.00            
ATOM    553 4GM1 DBG P  93      96.028   6.118  69.091  1.00  0.00            
ATOM    554 5GM1 DBG P  93      98.428   5.718  71.791  1.00  0.00            
ATOM    555 6GM1 DBG P  93      99.028   7.518  69.441  1.00  0.00            
ATOM    556 7GM1 DBG P  93      99.228   5.768  74.091  1.00  0.00            
ATOM    557  AM1 DBG P  93      98.278  -2.332  66.591  1.00  0.00            
ATOM    558  AM2 DBG P  93      97.228   0.068  66.341  1.00  0.00            
ATOM    559  T1A DBG P  93     101.028  -2.332  65.891  1.00  0.00            
ATOM    560  C2A DBG P  93     100.128  -0.432  61.891  1.00  0.00           C
ATOM    561  C3A DBG P  93      96.528   1.968  60.341  1.00  0.00           C
ATOM    562  C4A DBG P  93      96.528   4.968  57.841  1.00  0.00           C
ATOM    563  C1B DBG P  93      94.278   1.068  64.591  1.00  0.00           C
ATOM    564  C2B DBG P  93      93.528   5.568  63.141  1.00  0.00           C
ATOM    565  C3B DBG P  93      91.528   7.168  59.391  1.00  0.00           C
ATOM    566  C4B DBG P  93      87.828   9.718  58.841  1.00  0.00           C
ATOM    567  C5B DBG P  93      86.178  11.218  55.391  1.00  0.00           C
ATOM    568  GM1 DBG Q  94     145.728  59.918  66.641  1.00  0.00            
ATOM    569  GM2 DBG Q  94     142.878  58.718  64.741  1.00  0.00            
ATOM    570  GM3 DBG Q  94     142.878  59.818  67.791  1.00  0.00            
ATOM    571  GM4 DBG Q  94     140.128  57.618  68.741  1.00  0.00            
ATOM    572  GM5 DBG Q  94     139.428  61.418  69.341  1.00  0.00            
ATOM    573  GM6 DBG Q  94     138.278  58.918  70.741  1.00  0.00            
ATOM    574  GM7 DBG Q  94     139.578  57.218  73.541  1.00  0.00            
ATOM    575  GM8 DBG Q  94     136.828  62.218  73.891  1.00  0.00            
ATOM    576  GM9 DBG Q  94     137.428  59.268  75.791  1.00  0.00            
ATOM    577 0GM1 DBG Q  94     138.228  56.518  76.641  1.00  0.00            
ATOM    578 1GM1 DBG Q  94     134.278  56.618  76.291  1.00  0.00            
ATOM    579 2GM1 DBG Q  94     136.578  54.618  77.541  1.00  0.00            
ATOM    580 3GM1 DBG Q  94     136.328  56.068  71.891  1.00  0.00            
ATOM    581 4GM1 DBG Q  94     135.028  55.318  68.791  1.00  0.00            
ATOM    582 5GM1 DBG Q  94     133.878  58.418  70.241  1.00  0.00            
ATOM    583 6GM1 DBG Q  94     131.928  56.668  68.391  1.00  0.00            
ATOM    584 7GM1 DBG Q  94     132.978  59.668  72.341  1.00  0.00            
ATOM    585  AM1 DBG Q  94     141.928  63.918  65.391  1.00  0.00            
ATOM    586  AM2 DBG Q  94     142.978  63.618  62.891  1.00  0.00            
ATOM    587  T1A DBG Q  94     138.978  64.368  65.141  1.00  0.00            
ATOM    588  C2A DBG Q  94     136.378  63.418  61.191  1.00  0.00           C
ATOM    589  C3A DBG Q  94     137.628  61.668  56.541  1.00  0.00           C
ATOM    590  C4A DBG Q  94     135.728  60.268  52.641  1.00  0.00           C
ATOM    591  C1B DBG Q  94     141.328  63.768  59.541  1.00  0.00           C
ATOM    592  C2B DBG Q  94     139.478  66.468  58.541  1.00  0.00           C
ATOM    593  C3B DBG Q  94     139.328  65.468  53.741  1.00  0.00           C
ATOM    594  C4B DBG Q  94     142.078  63.168  51.141  1.00  0.00           C
ATOM    595  C5B DBG Q  94     143.478  59.518  49.691  1.00  0.00           C
ATOM    596  GM1 DBG R  95     119.028  68.268  71.341  1.00  0.00            
ATOM    597  GM2 DBG R  95     122.528  69.168  71.541  1.00  0.00            
ATOM    598  GM3 DBG R  95     121.628  66.368  71.191  1.00  0.00            
ATOM    599  GM4 DBG R  95     125.178  65.768  71.491  1.00  0.00            
ATOM    600  GM5 DBG R  95     122.678  62.768  71.841  1.00  0.00            
ATOM    601  GM6 DBG R  95     125.428  63.068  72.841  1.00  0.00            
ATOM    602  GM7 DBG R  95     126.878  63.018  76.041  1.00  0.00            
ATOM    603  GM8 DBG R  95     123.178  59.118  74.291  1.00  0.00            
ATOM    604  GM9 DBG R  95     126.078  59.768  76.491  1.00  0.00            
ATOM    605 0GM1 DBG R  95     128.128  60.768  78.341  1.00  0.00            
ATOM    606 1GM1 DBG R  95     129.978  57.818  76.541  1.00  0.00            
ATOM    607 2GM1 DBG R  95     130.478  59.618  78.991  1.00  0.00            
ATOM    608 3GM1 DBG R  95     129.228  63.018  72.891  1.00  0.00            
ATOM    609 4GM1 DBG R  95     129.528  63.818  69.541  1.00  0.00            
ATOM    610 5GM1 DBG R  95     127.828  60.668  70.241  1.00  0.00            
ATOM    611 6GM1 DBG R  95     129.578  60.918  68.241  1.00  0.00            
ATOM    612 7GM1 DBG R  95     127.778  58.018  71.991  1.00  0.00            
ATOM    613  AM1 DBG R  95     122.528  67.418  66.741  1.00  0.00            
ATOM    614  AM2 DBG R  95     124.978  68.518  67.191  1.00  0.00            
ATOM    615  T1A DBG R  95     121.978  67.668  63.841  1.00  0.00            
ATOM    616  C2A DBG R  95     124.528  68.918  59.991  1.00  0.00           C
ATOM    617  C3A DBG R  95     129.128  68.918  60.391  1.00  0.00           C
ATOM    618  C4A DBG R  95     133.978  67.218  59.291  1.00  0.00           C
ATOM    619  C1B DBG R  95     126.378  70.568  64.441  1.00  0.00           C
ATOM    620  C2B DBG R  95     126.778  73.418  61.141  1.00  0.00           C
ATOM    621  C3B DBG R  95     128.328  73.118  57.691  1.00  0.00           C
ATOM    622  C4B DBG R  95     130.128  75.118  54.241  1.00  0.00           C
ATOM    623  C5B DBG R  95     131.378  78.218  51.591  1.00  0.00           C
ATOM    624  GM1 DBG S  96      91.428 193.318  63.391  1.00  0.00            
ATOM    625  GM2 DBG S  96      91.178 193.918  66.891  1.00  0.00            
ATOM    626  GM3 DBG S  96      89.378 192.268  64.991  1.00  0.00            
ATOM    627  GM4 DBG S  96      86.878 192.318  67.791  1.00  0.00            
ATOM    628  GM5 DBG S  96      85.128 191.118  64.541  1.00  0.00            
ATOM    629  GM6 DBG S  96      83.978 192.418  67.091  1.00  0.00            
ATOM    630  GM7 DBG S  96      83.328 195.868  67.641  1.00  0.00            
ATOM    631  GM8 DBG S  96      80.278 192.918  63.841  1.00  0.00            
ATOM    632  GM9 DBG S  96      80.128 195.368  66.491  1.00  0.00            
ATOM    633 0GM1 DBG S  96      80.028 197.118  68.891  1.00  0.00            
ATOM    634 1GM1 DBG S  96      77.378 194.168  68.991  1.00  0.00            
ATOM    635 2GM1 DBG S  96      77.978 196.768  70.641  1.00  0.00            
ATOM    636 3GM1 DBG S  96      82.228 192.618  70.191  1.00  0.00            
ATOM    637 4GM1 DBG S  96      83.878 189.768  71.341  1.00  0.00            
ATOM    638 5GM1 DBG S  96      81.728 189.268  68.441  1.00  0.00            
ATOM    639 6GM1 DBG S  96      81.878 187.168  70.991  1.00  0.00            
ATOM    640 7GM1 DBG S  96      79.178 189.468  67.541  1.00  0.00            
ATOM    641  AM1 DBG S  96      87.528 196.968  64.991  1.00  0.00            
ATOM    642  AM2 DBG S  96      86.178 195.518  63.241  1.00  0.00            
ATOM    643  T1A DBG S  96      87.828 199.868  64.341  1.00  0.00            
ATOM    644  C2A DBG S  96      87.428 202.068  61.041  1.00  0.00           C
ATOM    645  C3A DBG S  96      86.278 202.418  57.191  1.00  0.00           C
ATOM    646  C4A DBG S  96      86.578 198.818  53.941  1.00  0.00           C
ATOM    647  C1B DBG S  96      85.728 196.918  59.841  1.00  0.00           C
ATOM    648  C2B DBG S  96      82.228 198.668  56.941  1.00  0.00           C
ATOM    649  C3B DBG S  96      80.678 197.568  51.891  1.00  0.00           C
ATOM    650  C4B DBG S  96      78.528 196.118  49.091  1.00  0.00           C
ATOM    651  C5B DBG S  96      79.928 194.268  46.191  1.00  0.00           C
ATOM    652  GM1 DBG T  97      95.628 166.618  60.041  1.00  0.00            
ATOM    653  GM2 DBG T  97      94.578 167.818  63.241  1.00  0.00            
ATOM    654  GM3 DBG T  97      97.178 168.268  62.141  1.00  0.00            
ATOM    655  GM4 DBG T  97      98.628 167.568  65.291  1.00  0.00            
ATOM    656  GM5 DBG T  97     100.528 170.168  63.141  1.00  0.00            
ATOM    657  GM6 DBG T  97     101.378 168.718  65.641  1.00  0.00            
ATOM    658  GM7 DBG T  97     103.228 166.218  66.541  1.00  0.00            
ATOM    659  GM8 DBG T  97     105.328 171.118  64.441  1.00  0.00            
ATOM    660  GM9 DBG T  97     106.128 168.518  66.991  1.00  0.00            
ATOM    661 0GM1 DBG T  97     106.628 166.118  68.691  1.00  0.00            
ATOM    662 1GM1 DBG T  97     106.628 169.518  70.741  1.00  0.00            
ATOM    663 2GM1 DBG T  97     107.428 166.518  71.241  1.00  0.00            
ATOM    664 3GM1 DBG T  97     101.778 168.068  69.291  1.00  0.00            
ATOM    665 4GM1 DBG T  97      98.678 169.368  70.091  1.00  0.00            
ATOM    666 5GM1 DBG T  97     101.028 171.768  68.591  1.00  0.00            
ATOM    667 6GM1 DBG T  97      99.328 172.618  70.891  1.00  0.00            
ATOM    668 7GM1 DBG T  97     103.528 172.868  68.341  1.00  0.00            
ATOM    669  AM1 DBG T  97     100.328 168.618  58.341  1.00  0.00            
ATOM    670  AM2 DBG T  97      98.578 170.818  57.741  1.00  0.00            
ATOM    671  T1A DBG T  97     101.778 167.468  56.291  1.00  0.00            
ATOM    672  C2A DBG T  97      99.878 170.268  53.341  1.00  0.00           C
ATOM    673  C3A DBG T  97      98.778 173.668  52.891  1.00  0.00           C
ATOM    674  C4A DBG T  97      97.528 176.918  49.891  1.00  0.00           C
ATOM    675  C1B DBG T  97      95.628 172.518  56.641  1.00  0.00           C
ATOM    676  C2B DBG T  97      94.278 175.218  53.441  1.00  0.00           C
ATOM    677  C3B DBG T  97      92.978 177.318  50.341  1.00  0.00           C
ATOM    678  C4B DBG T  97      91.278 178.518  48.241  1.00  0.00           C
ATOM    679  C5B DBG T  97      87.778 180.418  45.191  1.00  0.00           C
ATOM    680  GM1 DBG U  98      91.178 198.518  67.741  1.00  0.00            
ATOM    681  GM2 DBG U  98      89.328 201.818  68.591  1.00  0.00            
ATOM    682  GM3 DBG U  98      92.228 201.068  69.191  1.00  0.00            
ATOM    683  GM4 DBG U  98      91.928 203.768  71.591  1.00  0.00            
ATOM    684  GM5 DBG U  98      95.628 203.318  70.541  1.00  0.00            
ATOM    685  GM6 DBG U  98      94.328 204.018  73.341  1.00  0.00            
ATOM    686  GM7 DBG U  98      93.678 202.118  76.091  1.00  0.00            
ATOM    687  GM8 DBG U  98      98.828 204.168  74.841  1.00  0.00            
ATOM    688  GM9 DBG U  98      96.728 202.818  77.491  1.00  0.00            
ATOM    689 0GM1 DBG U  98      94.328 202.268  79.241  1.00  0.00            
ATOM    690 1GM1 DBG U  98      97.578 202.718  81.441  1.00  0.00            
ATOM    691 2GM1 DBG U  98      94.478 201.968  81.891  1.00  0.00            
ATOM    692 3GM1 DBG U  98      92.528 205.618  76.141  1.00  0.00            
ATOM    693 4GM1 DBG U  98      91.228 208.068  74.041  1.00  0.00            
ATOM    694 5GM1 DBG U  98      94.828 208.118  74.441  1.00  0.00            
ATOM    695 6GM1 DBG U  98      93.028 210.668  74.541  1.00  0.00            
ATOM    696 7GM1 DBG U  98      96.928 208.118  76.291  1.00  0.00            
ATOM    697  AM1 DBG U  98      94.928 202.018  65.241  1.00  0.00            
ATOM    698  AM2 DBG U  98      93.328 204.068  65.391  1.00  0.00            
ATOM    699  T1A DBG U  98      97.078 200.918  63.491  1.00  0.00            
ATOM    700  C2A DBG U  98      96.478 202.468  59.091  1.00  0.00           C
ATOM    701  C3A DBG U  98      94.628 205.168  57.691  1.00  0.00           C
ATOM    702  C4A DBG U  98      92.778 208.518  55.091  1.00  0.00           C
ATOM    703  C1B DBG U  98      92.078 204.518  61.991  1.00  0.00           C
ATOM    704  C2B DBG U  98      89.728 205.768  58.791  1.00  0.00           C
ATOM    705  C3B DBG U  98      88.778 210.068  57.741  1.00  0.00           C
ATOM    706  C4B DBG U  98      86.878 212.718  54.341  1.00  0.00           C
ATOM    707  C5B DBG U  98      89.078 214.118  50.691  1.00  0.00           C
ATOM    708  GM1 DBG V  99      87.678   4.318  73.741  1.00  0.00            
ATOM    709  GM2 DBG V  99      86.778   7.468  74.691  1.00  0.00            
ATOM    710  GM3 DBG V  99      89.628   6.618  73.341  1.00  0.00            
ATOM    711  GM4 DBG V  99      91.128   8.768  75.791  1.00  0.00            
ATOM    712  GM5 DBG V  99      91.478  10.068  72.141  1.00  0.00            
ATOM    713  GM6 DBG V  99      93.328  10.518  74.641  1.00  0.00            
ATOM    714  GM7 DBG V  99      95.978   8.968  75.891  1.00  0.00            
ATOM    715  GM8 DBG V  99      95.678  11.218  70.641  1.00  0.00            
ATOM    716  GM9 DBG V  99      97.978  10.568  73.591  1.00  0.00            
ATOM    717 0GM1 DBG V  99      98.978  10.118  76.391  1.00  0.00            
ATOM    718 1GM1 DBG V  99      99.428  13.818  75.041  1.00  0.00            
ATOM    719 2GM1 DBG V  99     100.228  12.068  77.691  1.00  0.00            
ATOM    720 3GM1 DBG V  99      94.478  11.768  77.891  1.00  0.00            
ATOM    721 4GM1 DBG V  99      91.378  13.118  78.691  1.00  0.00            
ATOM    722 5GM1 DBG V  99      93.028  14.618  75.841  1.00  0.00            
ATOM    723 6GM1 DBG V  99      90.878  16.618  78.491  1.00  0.00            
ATOM    724 7GM1 DBG V  99      94.928  15.568  74.391  1.00  0.00            
ATOM    725  AM1 DBG V  99      90.728   4.468  68.941  1.00  0.00            
ATOM    726  AM2 DBG V  99      90.328   6.968  68.591  1.00  0.00            
ATOM    727  T1A DBG V  99      89.778   2.718  66.591  1.00  0.00            
ATOM    728  C2A DBG V  99      88.428   6.168  63.341  1.00  0.00           C
ATOM    729  C3A DBG V  99      86.678  10.668  64.941  1.00  0.00           C
ATOM    730  C4A DBG V  99      84.128  13.268  68.091  1.00  0.00           C
ATOM    731  C1B DBG V  99      92.328   9.418  67.041  1.00  0.00           C
ATOM    732  C2B DBG V  99      93.828  10.168  63.041  1.00  0.00           C
ATOM    733  C3B DBG V  99      95.628   9.818  58.691  1.00  0.00           C
ATOM    734  C4B DBG V  99      97.078  11.218  53.991  1.00  0.00           C
ATOM    735  C5B DBG V  99      99.128  11.118  49.841  1.00  0.00           C
ATOM    736  GM1 DBG W 100     125.828  83.868  69.041  1.00  0.00            
ATOM    737  GM2 DBG W 100     129.228  83.768  68.491  1.00  0.00            
ATOM    738  GM3 DBG W 100     127.678  81.418  69.891  1.00  0.00            
ATOM    739  GM4 DBG W 100     129.978  82.768  72.191  1.00  0.00            
ATOM    740  GM5 DBG W 100     127.878  79.768  73.491  1.00  0.00            
ATOM    741  GM6 DBG W 100     128.678  82.318  74.891  1.00  0.00            
ATOM    742  GM7 DBG W 100     126.428  84.968  74.441  1.00  0.00            
ATOM    743  GM8 DBG W 100     125.178  80.118  77.241  1.00  0.00            
ATOM    744  GM9 DBG W 100     124.578  83.668  76.891  1.00  0.00            
ATOM    745 0GM1 DBG W 100     123.978  86.568  76.541  1.00  0.00            
ATOM    746 1GM1 DBG W 100     122.778  84.618  79.741  1.00  0.00            
ATOM    747 2GM1 DBG W 100     122.228  87.468  78.391  1.00  0.00            
ATOM    748 3GM1 DBG W 100     130.278  85.118  76.241  1.00  0.00            
ATOM    749 4GM1 DBG W 100     133.328  83.468  76.291  1.00  0.00            
ATOM    750 5GM1 DBG W 100     130.828  82.068  78.541  1.00  0.00            
ATOM    751 6GM1 DBG W 100     134.328  82.368  79.291  1.00  0.00            
ATOM    752 7GM1 DBG W 100     128.628  82.318  80.091  1.00  0.00            
ATOM    753  AM1 DBG W 100     126.478  79.168  65.891  1.00  0.00            
ATOM    754  AM2 DBG W 100     128.178  80.718  64.191  1.00  0.00            
ATOM    755  T1A DBG W 100     124.878  77.418  64.491  1.00  0.00            
ATOM    756  C2A DBG W 100     124.428  78.068  59.091  1.00  0.00           C
ATOM    757  C3A DBG W 100     122.328  81.118  56.291  1.00  0.00           C
ATOM    758  C4A DBG W 100     124.428  83.218  53.041  1.00  0.00           C
ATOM    759  C1B DBG W 100     128.828  78.668  61.191  1.00  0.00           C
ATOM    760  C2B DBG W 100     128.028  79.068  56.491  1.00  0.00           C
ATOM    761  C3B DBG W 100     125.178  77.418  54.641  1.00  0.00           C
ATOM    762  C4B DBG W 100     122.978  76.368  51.641  1.00  0.00           C
ATOM    763  C5B DBG W 100     121.828  73.018  49.941  1.00  0.00           C
ATOM    764  GM1 DBG X 101      93.878 161.968  57.641  1.00  0.00            
ATOM    765  GM2 DBG X 101      95.278 159.218  59.191  1.00  0.00            
ATOM    766  GM3 DBG X 101      95.828 162.118  59.941  1.00  0.00            
ATOM    767  GM4 DBG X 101      97.328 160.418  62.591  1.00  0.00            
ATOM    768  GM5 DBG X 101      94.828 163.168  63.641  1.00  0.00            
ATOM    769  GM6 DBG X 101      96.828 161.718  65.291  1.00  0.00            
ATOM    770  GM7 DBG X 101     100.228 162.318  66.191  1.00  0.00            
ATOM    771  GM8 DBG X 101      95.578 165.218  67.841  1.00  0.00            
ATOM    772  GM9 DBG X 101      98.928 164.218  69.091  1.00  0.00            
ATOM    773 0GM1 DBG X 101     101.478 163.068  70.241  1.00  0.00            
ATOM    774 1GM1 DBG X 101      99.778 165.318  72.941  1.00  0.00            
ATOM    775 2GM1 DBG X 101     102.928 164.068  72.191  1.00  0.00            
ATOM    776 3GM1 DBG X 101      98.428 159.268  67.591  1.00  0.00            
ATOM    777 4GM1 DBG X 101      95.928 157.168  66.541  1.00  0.00            
ATOM    778 5GM1 DBG X 101      94.828 159.868  68.691  1.00  0.00            
ATOM    779 6GM1 DBG X 101      93.678 156.918  68.691  1.00  0.00            
ATOM    780 7GM1 DBG X 101      95.528 161.268  70.991  1.00  0.00            
ATOM    781  AM1 DBG X 101      99.578 160.518  56.691  1.00  0.00            
ATOM    782  AM2 DBG X 101      99.678 163.168  56.491  1.00  0.00            
ATOM    783  T1A DBG X 101     100.478 158.918  54.441  1.00  0.00            
ATOM    784  C2A DBG X 101     101.028 160.068  49.841  1.00  0.00           C
ATOM    785  C3A DBG X 101     102.578 163.718  49.441  1.00  0.00           C
ATOM    786  C4A DBG X 101     103.628 167.918  50.791  1.00  0.00           C
ATOM    787  C1B DBG X 101      99.028 164.368  53.141  1.00  0.00           C
ATOM    788  C2B DBG X 101      98.328 165.218  49.091  1.00  0.00           C
ATOM    789  C3B DBG X 101     100.978 168.568  46.991  1.00  0.00           C
ATOM    790  C4B DBG X 101     105.078 166.418  45.741  1.00  0.00           C
ATOM    791  C5B DBG X 101     105.578 162.168  44.841  1.00  0.00           C
ATOM    792  GM1 DBG Y 102     167.678  13.018  69.941  1.00  0.00            
ATOM    793  GM2 DBG Y 102     168.628  14.868  72.991  1.00  0.00            
ATOM    794  GM3 DBG Y 102     170.428  13.818  70.841  1.00  0.00            
ATOM    795  GM4 DBG Y 102     173.128  14.868  73.191  1.00  0.00            
ATOM    796  GM5 DBG Y 102     173.828  16.318  69.641  1.00  0.00            
ATOM    797  GM6 DBG Y 102     175.578  16.418  72.491  1.00  0.00            
ATOM    798  GM7 DBG Y 102     178.078  14.468  74.041  1.00  0.00            
ATOM    799  GM8 DBG Y 102     178.478  17.718  69.391  1.00  0.00            
ATOM    800  GM9 DBG Y 102     180.528  16.368  72.241  1.00  0.00            
ATOM    801 0GM1 DBG Y 102     181.678  15.518  74.891  1.00  0.00            
ATOM    802 1GM1 DBG Y 102     181.578  19.418  74.341  1.00  0.00            
ATOM    803 2GM1 DBG Y 102     182.978  17.318  76.341  1.00  0.00            
ATOM    804 3GM1 DBG Y 102     176.778  17.518  75.691  1.00  0.00            
ATOM    805 4GM1 DBG Y 102     173.678  18.768  76.591  1.00  0.00            
ATOM    806 5GM1 DBG Y 102     175.278  20.468  73.791  1.00  0.00            
ATOM    807 6GM1 DBG Y 102     173.628  22.218  76.841  1.00  0.00            
ATOM    808 7GM1 DBG Y 102     177.578  21.418  72.441  1.00  0.00            
ATOM    809  AM1 DBG Y 102     171.978  11.018  66.891  1.00  0.00            
ATOM    810  AM2 DBG Y 102     173.478  13.118  66.191  1.00  0.00            
ATOM    811  T1A DBG Y 102     171.128   9.718  64.291  1.00  0.00            
ATOM    812  C2A DBG Y 102     171.228  11.168  59.991  1.00  0.00           C
ATOM    813  C3A DBG Y 102     174.628  13.118  57.441  1.00  0.00           C
ATOM    814  C4A DBG Y 102     176.428  13.468  53.341  1.00  0.00           C
ATOM    815  C1B DBG Y 102     175.178  12.218  63.241  1.00  0.00           C
ATOM    816  C2B DBG Y 102     175.628   8.968  60.091  1.00  0.00           C
ATOM    817  C3B DBG Y 102     175.628   6.568  55.991  1.00  0.00           C
ATOM    818  C4B DBG Y 102     177.128   8.518  52.891  1.00  0.00           C
ATOM    819  C5B DBG Y 102     180.378  10.068  48.841  1.00  0.00           C
ATOM    820  GM1 DBG Z 103     122.528 101.168  70.491  1.00  0.00            
ATOM    821  GM2 DBG Z 103     121.228 100.268  73.541  1.00  0.00            
ATOM    822  GM3 DBG Z 103     120.028 102.618  72.141  1.00  0.00            
ATOM    823  GM4 DBG Z 103     120.228 103.468  75.691  1.00  0.00            
ATOM    824  GM5 DBG Z 103     116.628 102.718  74.441  1.00  0.00            
ATOM    825  GM6 DBG Z 103     117.678 104.768  76.541  1.00  0.00            
ATOM    826  GM7 DBG Z 103     118.078 107.918  76.091  1.00  0.00            
ATOM    827  GM8 DBG Z 103     113.178 105.068  75.491  1.00  0.00            
ATOM    828  GM9 DBG Z 103     114.528 108.418  76.591  1.00  0.00            
ATOM    829 0GM1 DBG Z 103     116.128 110.818  77.391  1.00  0.00            
ATOM    830 1GM1 DBG Z 103     112.428 110.918  78.891  1.00  0.00            
ATOM    831 2GM1 DBG Z 103     115.028 112.718  78.991  1.00  0.00            
ATOM    832 3GM1 DBG Z 103     118.578 106.618  79.441  1.00  0.00            
ATOM    833 4GM1 DBG Z 103     119.478 103.718  81.141  1.00  0.00            
ATOM    834 5GM1 DBG Z 103     115.928 103.968  80.241  1.00  0.00            
ATOM    835 6GM1 DBG Z 103     117.228 103.968  83.741  1.00  0.00            
ATOM    836 7GM1 DBG Z 103     113.828 105.668  80.391  1.00  0.00            
ATOM    837  AM1 DBG Z 103     119.428 104.968  67.691  1.00  0.00            
ATOM    838  AM2 DBG Z 103     117.628 103.168  66.891  1.00  0.00            
ATOM    839  T1A DBG Z 103     120.228 106.818  65.691  1.00  0.00            
ATOM    840  C2A DBG Z 103     119.478 107.418  61.141  1.00  0.00           C
ATOM    841  C3A DBG Z 103     117.778 104.818  57.341  1.00  0.00           C
ATOM    842  C4A DBG Z 103     117.028 100.818  55.591  1.00  0.00           C
ATOM    843  C1B DBG Z 103     117.828 103.218  63.341  1.00  0.00           C
ATOM    844  C2B DBG Z 103     118.328 100.718  60.191  1.00  0.00           C
ATOM    845  C3B DBG Z 103     120.978  99.518  57.241  1.00  0.00           C
ATOM    846  C4B DBG Z 103     121.628 101.368  52.791  1.00  0.00           C
ATOM    847  C5B DBG Z 103     126.028 101.018  50.791  1.00  0.00           C
ATOM    848  GM1 DBG   104     109.428 168.618  59.941  1.00  0.00            
ATOM    849  GM2 DBG   104     109.778 169.318  63.391  1.00  0.00            
ATOM    850  GM3 DBG   104     109.928 166.468  61.941  1.00  0.00            
ATOM    851  GM4 DBG   104     108.178 165.068  64.891  1.00  0.00            
ATOM    852  GM5 DBG   104     109.928 162.218  62.941  1.00  0.00            
ATOM    853  GM6 DBG   104     107.628 162.168  64.441  1.00  0.00            
ATOM    854  GM7 DBG   104     104.228 162.018  63.541  1.00  0.00            
ATOM    855  GM8 DBG   104     108.528 158.668  61.791  1.00  0.00            
ATOM    856  GM9 DBG   104     104.878 159.118  61.641  1.00  0.00            
ATOM    857 0GM1 DBG   104     101.878 159.118  61.741  1.00  0.00            
ATOM    858 1GM1 DBG   104     103.478 155.718  60.441  1.00  0.00            
ATOM    859 2GM1 DBG   104     100.878 157.268  60.091  1.00  0.00            
ATOM    860 3GM1 DBG   104     105.228 161.568  67.141  1.00  0.00            
ATOM    861 4GM1 DBG   104     107.578 161.518  69.741  1.00  0.00            
ATOM    862 5GM1 DBG   104     107.878 158.818  67.341  1.00  0.00            
ATOM    863 6GM1 DBG   104     108.278 158.068  70.691  1.00  0.00            
ATOM    864 7GM1 DBG   104     107.028 156.618  65.991  1.00  0.00            
ATOM    865  AM1 DBG   104     106.878 163.468  59.641  1.00  0.00            
ATOM    866  AM2 DBG   104     108.778 162.568  58.241  1.00  0.00            
ATOM    867  T1A DBG   104     104.278 163.718  58.091  1.00  0.00            
ATOM    868  C2A DBG   104     104.678 162.868  53.991  1.00  0.00           C
ATOM    869  C3A DBG   104     106.178 160.518  50.741  1.00  0.00           C
ATOM    870  C4A DBG   104     107.628 158.818  47.441  1.00  0.00           C
ATOM    871  C1B DBG   104     109.228 161.068  54.941  1.00  0.00           C
ATOM    872  C2B DBG   104     111.528 159.918  50.491  1.00  0.00           C
ATOM    873  C3B DBG   104     113.628 159.018  47.441  1.00  0.00           C
ATOM    874  C4B DBG   104     116.478 161.468  45.241  1.00  0.00           C
ATOM    875  C5B DBG   104     119.778 163.618  43.041  1.00  0.00           C
ATOM    876  GM1 DBG   105     111.728  69.418  66.741  1.00  0.00            
ATOM    877  GM2 DBG   105     109.278  72.018  67.291  1.00  0.00            
ATOM    878  GM3 DBG   105     111.878  71.468  68.791  1.00  0.00            
ATOM    879  GM4 DBG   105     111.128  73.718  71.591  1.00  0.00            
ATOM    880  GM5 DBG   105     114.778  73.868  70.241  1.00  0.00            
ATOM    881  GM6 DBG   105     113.728  73.318  73.041  1.00  0.00            
ATOM    882  GM7 DBG   105     113.128  70.618  75.241  1.00  0.00            
ATOM    883  GM8 DBG   105     118.328  72.268  73.491  1.00  0.00            
ATOM    884  GM9 DBG   105     116.578  71.018  76.441  1.00  0.00            
ATOM    885 0GM1 DBG   105     114.478  69.418  77.841  1.00  0.00            
ATOM    886 1GM1 DBG   105     115.978  72.268  80.141  1.00  0.00            
ATOM    887 2GM1 DBG   105     114.878  69.518  80.491  1.00  0.00            
ATOM    888 3GM1 DBG   105     112.628  74.068  76.541  1.00  0.00            
ATOM    889 4GM1 DBG   105     111.228  77.018  75.541  1.00  0.00            
ATOM    890 5GM1 DBG   105     114.828  76.918  75.391  1.00  0.00            
ATOM    891 6GM1 DBG   105     112.728  79.618  76.741  1.00  0.00            
ATOM    892 7GM1 DBG   105     117.228  76.118  76.641  1.00  0.00            
ATOM    893  AM1 DBG   105     114.778  73.968  65.341  1.00  0.00            
ATOM    894  AM2 DBG   105     112.328  75.418  65.441  1.00  0.00            
ATOM    895  T1A DBG   105     116.128  74.518  62.891  1.00  0.00            
ATOM    896  C2A DBG   105     113.628  77.018  59.491  1.00  0.00           C
ATOM    897  C3A DBG   105     110.078  79.218  60.291  1.00  0.00           C
ATOM    898  C4A DBG   105     111.478  83.468  61.191  1.00  0.00           C
ATOM    899  C1B DBG   105     110.378  74.268  62.741  1.00  0.00           C
ATOM    900  C2B DBG   105     109.978  73.168  58.991  1.00  0.00           C
ATOM    901  C3B DBG   105     108.728  74.918  55.391  1.00  0.00           C
ATOM    902  C4B DBG   105     107.228  78.768  54.391  1.00  0.00           C
ATOM    903  C5B DBG   105     102.728  80.168  55.841  1.00  0.00           C
ATOM    904  GM1 DBG   106      95.278  82.518  69.591  1.00  0.00            
ATOM    905  GM2 DBG   106      97.928  83.818  71.591  1.00  0.00            
ATOM    906  GM3 DBG   106      96.978  80.818  71.691  1.00  0.00            
ATOM    907  GM4 DBG   106      96.978  81.718  75.241  1.00  0.00            
ATOM    908  GM5 DBG   106      99.078  78.468  74.741  1.00  0.00            
ATOM    909  GM6 DBG   106      97.728  79.468  77.041  1.00  0.00            
ATOM    910  GM7 DBG   106      94.528  78.668  78.741  1.00  0.00            
ATOM    911  GM8 DBG   106      98.628  75.068  77.041  1.00  0.00            
ATOM    912  GM9 DBG   106      95.978  75.268  79.491  1.00  0.00            
ATOM    913 0GM1 DBG   106      93.428  75.618  81.041  1.00  0.00            
ATOM    914 1GM1 DBG   106      96.428  74.468  83.341  1.00  0.00            
ATOM    915 2GM1 DBG   106      93.378  74.618  83.541  1.00  0.00            
ATOM    916 3GM1 DBG   106      97.528  81.218  80.391  1.00  0.00            
ATOM    917 4GM1 DBG   106     100.278  83.218  79.591  1.00  0.00            
ATOM    918 5GM1 DBG   106     100.928  79.618  79.741  1.00  0.00            
ATOM    919 6GM1 DBG   106     103.128  81.968  80.841  1.00  0.00            
ATOM    920 7GM1 DBG   106     100.378  77.068  80.991  1.00  0.00            
ATOM    921  AM1 DBG   106     100.878  80.918  68.191  1.00  0.00            
ATOM    922  AM2 DBG   106     100.128  83.068  66.891  1.00  0.00            
ATOM    923  T1A DBG   106     100.678  78.368  66.491  1.00  0.00            
ATOM    924  C2A DBG   106     100.278  77.068  62.891  1.00  0.00           C
ATOM    925  C3A DBG   106      98.928  79.268  59.241  1.00  0.00           C
ATOM    926  C4A DBG   106      97.528  81.468  56.591  1.00  0.00           C
ATOM    927  C1B DBG   106     101.078  82.218  63.341  1.00  0.00           C
ATOM    928  C2B DBG   106     103.628  82.718  59.991  1.00  0.00           C
ATOM    929  C3B DBG   106     106.878  82.718  58.741  1.00  0.00           C
ATOM    930  C4B DBG   106     109.528  82.768  56.091  1.00  0.00           C
ATOM    931  C5B DBG   106     112.878  85.368  55.541  1.00  0.00           C
ATOM    932  GM1 DBG   107      86.828 184.368  62.941  1.00  0.00            
ATOM    933  GM2 DBG   107      85.478 186.518  65.491  1.00  0.00            
ATOM    934  GM3 DBG   107      88.128 185.918  64.891  1.00  0.00            
ATOM    935  GM4 DBG   107      88.028 187.468  68.041  1.00  0.00            
ATOM    936  GM5 DBG   107      91.128 188.468  65.891  1.00  0.00            
ATOM    937  GM6 DBG   107      90.978 187.668  68.741  1.00  0.00            
ATOM    938  GM7 DBG   107      91.528 184.868  70.541  1.00  0.00            
ATOM    939  GM8 DBG   107      95.678 187.168  67.391  1.00  0.00            
ATOM    940  GM9 DBG   107      94.978 185.518  70.741  1.00  0.00            
ATOM    941 0GM1 DBG   107      93.378 184.118  72.841  1.00  0.00            
ATOM    942 1GM1 DBG   107      97.228 183.818  73.441  1.00  0.00            
ATOM    943 2GM1 DBG   107      94.528 182.668  74.791  1.00  0.00            
ATOM    944 3GM1 DBG   107      90.678 188.218  72.441  1.00  0.00            
ATOM    945 4GM1 DBG   107      88.978 191.218  72.041  1.00  0.00            
ATOM    946 5GM1 DBG   107      92.428 191.218  70.841  1.00  0.00            
ATOM    947 6GM1 DBG   107      90.978 193.918  72.691  1.00  0.00            
ATOM    948 7GM1 DBG   107      94.928 190.668  71.591  1.00  0.00            
ATOM    949  AM1 DBG   107      90.528 188.168  60.891  1.00  0.00            
ATOM    950  AM2 DBG   107      88.278 189.418  60.841  1.00  0.00            
ATOM    951  T1A DBG   107      92.778 188.168  58.841  1.00  0.00            
ATOM    952  C2A DBG   107      91.378 189.768  55.491  1.00  0.00           C
ATOM    953  C3A DBG   107      86.778 191.118  53.891  1.00  0.00           C
ATOM    954  C4A DBG   107      84.028 194.268  55.091  1.00  0.00           C
ATOM    955  C1B DBG   107      88.578 192.668  59.241  1.00  0.00           C
ATOM    956  C2B DBG   107      89.428 195.468  55.441  1.00  0.00           C
ATOM    957  C3B DBG   107      91.128 197.468  52.141  1.00  0.00           C
ATOM    958  C4B DBG   107      93.528 200.668  48.941  1.00  0.00           C
ATOM    959  C5B DBG   107      94.928 200.968  44.941  1.00  0.00           C
ATOM    960  GM1 DBG   108      75.378 186.318  66.691  1.00  0.00            
ATOM    961  GM2 DBG   108      76.378 186.018  69.891  1.00  0.00            
ATOM    962  GM3 DBG   108      77.778 184.718  67.491  1.00  0.00            
ATOM    963  GM4 DBG   108      79.528 183.168  70.141  1.00  0.00            
ATOM    964  GM5 DBG   108      81.228 184.268  66.791  1.00  0.00            
ATOM    965  GM6 DBG   108      81.778 182.018  68.441  1.00  0.00            
ATOM    966  GM7 DBG   108      81.328 178.468  67.791  1.00  0.00            
ATOM    967  GM8 DBG   108      83.228 182.518  64.191  1.00  0.00            
ATOM    968  GM9 DBG   108      83.578 179.018  65.141  1.00  0.00            
ATOM    969 0GM1 DBG   108      83.078 176.118  65.741  1.00  0.00            
ATOM    970 1GM1 DBG   108      86.728 177.018  66.841  1.00  0.00            
ATOM    971 2GM1 DBG   108      84.978 174.518  66.741  1.00  0.00            
ATOM    972 3GM1 DBG   108      83.728 179.968  70.391  1.00  0.00            
ATOM    973 4GM1 DBG   108      83.978 182.618  72.591  1.00  0.00            
ATOM    974 5GM1 DBG   108      85.628 183.068  69.341  1.00  0.00            
ATOM    975 6GM1 DBG   108      86.578 184.618  72.491  1.00  0.00            
ATOM    976 7GM1 DBG   108      87.578 181.968  67.741  1.00  0.00            
ATOM    977  AM1 DBG   108      79.178 185.468  62.691  1.00  0.00            
ATOM    978  AM2 DBG   108      80.878 187.418  63.441  1.00  0.00            
ATOM    979  T1A DBG   108      78.028 185.068  60.041  1.00  0.00            
ATOM    980  C2A DBG   108      78.928 187.868  56.291  1.00  0.00           C
ATOM    981  C3A DBG   108      82.178 190.068  56.041  1.00  0.00           C
ATOM    982  C4A DBG   108      83.428 191.968  59.991  1.00  0.00           C
ATOM    983  C1B DBG   108      83.228 187.068  60.591  1.00  0.00           C
ATOM    984  C2B DBG   108      85.578 186.218  56.141  1.00  0.00           C
ATOM    985  C3B DBG   108      84.378 187.268  52.441  1.00  0.00           C
ATOM    986  C4B DBG   108      82.778 186.918  48.541  1.00  0.00           C
ATOM    987  C5B DBG   108      78.928 189.268  47.191  1.00  0.00           C
ATOM    988  GM1 DBG   109     176.428   2.668  64.391  1.00  0.00            
ATOM    989  GM2 DBG   109     175.278   5.968  63.691  1.00  0.00            
ATOM    990  GM3 DBG   109     177.128   5.168  65.891  1.00  0.00            
ATOM    991  GM4 DBG   109     176.478   8.868  66.641  1.00  0.00            
ATOM    992  GM5 DBG   109     178.678   6.618  68.891  1.00  0.00            
ATOM    993  GM6 DBG   109     177.428   9.318  69.441  1.00  0.00            
ATOM    994  GM7 DBG   109     174.628  10.418  70.991  1.00  0.00            
ATOM    995  GM8 DBG   109     178.878   7.768  73.641  1.00  0.00            
ATOM    996  GM9 DBG   109     175.978   9.718  74.241  1.00  0.00            
ATOM    997 0GM1 DBG   109     173.278  10.918  74.791  1.00  0.00            
ATOM    998 1GM1 DBG   109     175.328  11.368  78.091  1.00  0.00            
ATOM    999 2GM1 DBG   109     172.528  11.668  77.241  1.00  0.00            
ATOM   1000 3GM1 DBG   109     177.328  13.118  69.441  1.00  0.00            
ATOM   1001 4GM1 DBG   109     179.328  13.518  66.591  1.00  0.00            
ATOM   1002 5GM1 DBG   109     180.928  11.968  69.491  1.00  0.00            
ATOM   1003 6GM1 DBG   109     182.078  14.568  67.141  1.00  0.00            
ATOM   1004 7GM1 DBG   109     181.628  11.268  71.591  1.00  0.00            
ATOM   1005  AM1 DBG   109     181.928   4.318  64.391  1.00  0.00            
ATOM   1006  AM2 DBG   109     180.678   5.118  62.291  1.00  0.00            
ATOM   1007  T1A DBG   109     184.628   2.918  63.491  1.00  0.00            
ATOM   1008  C2A DBG   109     186.328   3.068  60.341  1.00  0.00           C
ATOM   1009  C3A DBG   109     186.028   3.168  55.391  1.00  0.00           C
ATOM   1010  C4A DBG   109     183.428   1.318  51.241  1.00  0.00           C
ATOM   1011  C1B DBG   109     179.378   4.568  58.991  1.00  0.00           C
ATOM   1012  C2B DBG   109     181.478   5.318  55.741  1.00  0.00           C
ATOM   1013  C3B DBG   109     183.128   6.368  51.791  1.00  0.00           C
ATOM   1014  C4B DBG   109     186.478   4.518  49.391  1.00  0.00           C
ATOM   1015  C5B DBG   109     189.528   7.068  47.291  1.00  0.00           C
ATOM   1016  GM1 DBG   110      90.328 160.668  60.441  1.00  0.00            
ATOM   1017  GM2 DBG   110      92.228 159.218  63.391  1.00  0.00            
ATOM   1018  GM3 DBG   110      89.428 160.668  63.191  1.00  0.00            
ATOM   1019  GM4 DBG   110      90.828 162.868  65.641  1.00  0.00            
ATOM   1020  GM5 DBG   110      87.128 161.718  66.191  1.00  0.00            
ATOM   1021  GM6 DBG   110      88.578 164.468  66.841  1.00  0.00            
ATOM   1022  GM7 DBG   110      89.728 167.468  65.291  1.00  0.00            
ATOM   1023  GM8 DBG   110      84.228 166.818  66.441  1.00  0.00            
ATOM   1024  GM9 DBG   110      86.978 169.268  66.791  1.00  0.00            
ATOM   1025 0GM1 DBG   110      89.578 170.768  67.141  1.00  0.00            
ATOM   1026 1GM1 DBG   110      87.028 171.268  70.091  1.00  0.00            
ATOM   1027 2GM1 DBG   110      89.578 172.668  69.041  1.00  0.00            
ATOM   1028 3GM1 DBG   110      90.478 166.418  69.141  1.00  0.00            
ATOM   1029 4GM1 DBG   110      91.028 163.618  71.141  1.00  0.00            
ATOM   1030 5GM1 DBG   110      87.578 164.768  71.041  1.00  0.00            
ATOM   1031 6GM1 DBG   110      88.828 163.568  73.741  1.00  0.00            
ATOM   1032 7GM1 DBG   110      85.728 166.868  71.541  1.00  0.00            
ATOM   1033  AM1 DBG   110      86.678 164.918  62.191  1.00  0.00            
ATOM   1034  AM2 DBG   110      85.528 163.068  60.741  1.00  0.00            
ATOM   1035  T1A DBG   110      86.528 167.868  61.941  1.00  0.00            
ATOM   1036  C2A DBG   110      86.128 168.668  58.241  1.00  0.00           C
ATOM   1037  C3A DBG   110      85.728 167.018  54.341  1.00  0.00           C
ATOM   1038  C4A DBG   110      84.128 163.918  50.691  1.00  0.00           C
ATOM   1039  C1B DBG   110      83.578 164.218  57.891  1.00  0.00           C
ATOM   1040  C2B DBG   110      80.778 162.818  55.441  1.00  0.00           C
ATOM   1041  C3B DBG   110      79.578 162.268  51.191  1.00  0.00           C
ATOM   1042  C4B DBG   110      77.878 163.368  46.991  1.00  0.00           C
ATOM   1043  C5B DBG   110      76.828 167.368  45.491  1.00  0.00           C
ATOM   1044  GM1 DBG   111     114.828 103.968  70.591  1.00  0.00            
ATOM   1045  GM2 DBG   111     116.628 106.918  71.491  1.00  0.00            
ATOM   1046  GM3 DBG   111     113.828 106.618  71.341  1.00  0.00            
ATOM   1047  GM4 DBG   111     113.428 110.218  71.791  1.00  0.00            
ATOM   1048  GM5 DBG   111     110.828 108.468  74.091  1.00  0.00            
ATOM   1049  GM6 DBG   111     110.878 111.268  72.891  1.00  0.00            
ATOM   1050  GM7 DBG   111     109.528 112.018  69.941  1.00  0.00            
ATOM   1051  GM8 DBG   111     106.228 110.618  74.391  1.00  0.00            
ATOM   1052  GM9 DBG   111     106.378 113.368  71.541  1.00  0.00            
ATOM   1053 0GM1 DBG   111     107.078 115.518  69.591  1.00  0.00            
ATOM   1054 1GM1 DBG   111     105.028 117.068  72.541  1.00  0.00            
ATOM   1055 2GM1 DBG   111     105.978 117.968  69.641  1.00  0.00            
ATOM   1056 3GM1 DBG   111     111.278 114.818  72.141  1.00  0.00            
ATOM   1057 4GM1 DBG   111     113.978 115.568  74.141  1.00  0.00            
ATOM   1058 5GM1 DBG   111     110.928 114.718  75.941  1.00  0.00            
ATOM   1059 6GM1 DBG   111     113.328 117.368  76.941  1.00  0.00            
ATOM   1060 7GM1 DBG   111     108.278 114.618  76.341  1.00  0.00            
ATOM   1061  AM1 DBG   111     114.328 107.918  66.441  1.00  0.00            
ATOM   1062  AM2 DBG   111     111.928 108.868  66.841  1.00  0.00            
ATOM   1063  T1A DBG   111     115.128 108.018  63.791  1.00  0.00            
ATOM   1064  C2A DBG   111     113.978 105.168  60.841  1.00  0.00           C
ATOM   1065  C3A DBG   111     109.678 106.468  60.141  1.00  0.00           C
ATOM   1066  C4A DBG   111     104.728 106.318  59.841  1.00  0.00           C
ATOM   1067  C1B DBG   111     111.028 110.868  63.941  1.00  0.00           C
ATOM   1068  C2B DBG   111     109.478 112.468  60.591  1.00  0.00           C
ATOM   1069  C3B DBG   111     107.328 109.918  57.691  1.00  0.00           C
ATOM   1070  C4B DBG   111     107.328 107.118  55.591  1.00  0.00           C
ATOM   1071  C5B DBG   111     109.028 106.468  52.041  1.00  0.00           C
ATOM   1072  GM1 DBG   112     186.228  13.318  65.241  1.00  0.00            
ATOM   1073  GM2 DBG   112     188.728  11.018  66.491  1.00  0.00            
ATOM   1074  GM3 DBG   112     185.828  10.968  67.491  1.00  0.00            
ATOM   1075  GM4 DBG   112     187.878   8.668  69.491  1.00  0.00            
ATOM   1076  GM5 DBG   112     184.428   7.168  68.491  1.00  0.00            
ATOM   1077  GM6 DBG   112     186.028   6.918  71.041  1.00  0.00            
ATOM   1078  GM7 DBG   112     185.678   8.218  74.191  1.00  0.00            
ATOM   1079  GM8 DBG   112     181.978   4.668  71.691  1.00  0.00            
ATOM   1080  GM9 DBG   112     183.428   5.518  74.991  1.00  0.00            
ATOM   1081 0GM1 DBG   112     184.528   6.818  77.441  1.00  0.00            
ATOM   1082 1GM1 DBG   112     184.878   2.918  77.891  1.00  0.00            
ATOM   1083 2GM1 DBG   112     185.378   5.668  79.691  1.00  0.00            
ATOM   1084 3GM1 DBG   112     188.478   5.368  73.541  1.00  0.00            
ATOM   1085 4GM1 DBG   112     190.178   4.218  70.741  1.00  0.00            
ATOM   1086 5GM1 DBG   112     187.028   2.568  71.391  1.00  0.00            
ATOM   1087 6GM1 DBG   112     190.278   0.918  70.391  1.00  0.00            
ATOM   1088 7GM1 DBG   112     185.578   1.368  72.891  1.00  0.00            
ATOM   1089  AM1 DBG   112     181.978   9.518  64.941  1.00  0.00            
ATOM   1090  AM2 DBG   112     184.228   8.668  63.441  1.00  0.00            
ATOM   1091  T1A DBG   112     179.628   9.918  63.041  1.00  0.00            
ATOM   1092  C2A DBG   112     179.728  10.718  57.491  1.00  0.00           C
ATOM   1093  C3A DBG   112     182.778  11.768  53.291  1.00  0.00           C
ATOM   1094  C4A DBG   112     186.478   9.968  50.891  1.00  0.00           C
ATOM   1095  C1B DBG   112     183.728   8.218  59.741  1.00  0.00           C
ATOM   1096  C2B DBG   112     185.878   8.868  56.041  1.00  0.00           C
ATOM   1097  C3B DBG   112     189.378   6.468  53.691  1.00  0.00           C
ATOM   1098  C4B DBG   112     192.528   7.268  51.191  1.00  0.00           C
ATOM   1099  C5B DBG   112     195.678  10.318  50.341  1.00  0.00           C
ATOM   1100  GM1 DBG   113      87.378 115.418  66.291  1.00  0.00            
ATOM   1101  GM2 DBG   113      83.978 114.868  67.491  1.00  0.00            
ATOM   1102  GM3 DBG   113      86.528 113.418  68.191  1.00  0.00            
ATOM   1103  GM4 DBG   113      84.428 112.068  70.991  1.00  0.00            
ATOM   1104  GM5 DBG   113      86.678 115.118  71.941  1.00  0.00            
ATOM   1105  GM6 DBG   113      85.828 112.618  73.591  1.00  0.00            
ATOM   1106  GM7 DBG   113      86.678 109.368  74.191  1.00  0.00            
ATOM   1107  GM8 DBG   113      89.478 113.818  76.391  1.00  0.00            
ATOM   1108  GM9 DBG   113      88.278 110.368  77.291  1.00  0.00            
ATOM   1109 0GM1 DBG   113      87.478 107.518  77.841  1.00  0.00            
ATOM   1110 1GM1 DBG   113      85.928 110.368  80.091  1.00  0.00            
ATOM   1111 2GM1 DBG   113      86.378 107.118  80.241  1.00  0.00            
ATOM   1112 3GM1 DBG   113      83.528 111.118  76.241  1.00  0.00            
ATOM   1113 4GM1 DBG   113      81.028 113.068  74.791  1.00  0.00            
ATOM   1114 5GM1 DBG   113      83.678 114.918  76.441  1.00  0.00            
ATOM   1115 6GM1 DBG   113      80.128 115.818  76.491  1.00  0.00            
ATOM   1116 7GM1 DBG   113      85.028 115.518  78.391  1.00  0.00            
ATOM   1117  AM1 DBG   113      85.178 110.618  64.491  1.00  0.00            
ATOM   1118  AM2 DBG   113      87.628 109.918  64.291  1.00  0.00            
ATOM   1119  T1A DBG   113      83.178 109.768  62.341  1.00  0.00            
ATOM   1120  C2A DBG   113      84.978 107.218  59.291  1.00  0.00           C
ATOM   1121  C3A DBG   113      88.628 104.318  58.191  1.00  0.00           C
ATOM   1122  C4A DBG   113      90.528 101.868  60.591  1.00  0.00           C
ATOM   1123  C1B DBG   113      89.178 107.518  62.191  1.00  0.00           C
ATOM   1124  C2B DBG   113      93.428 106.518  61.241  1.00  0.00           C
ATOM   1125  C3B DBG   113      98.128 106.968  58.591  1.00  0.00           C
ATOM   1126  C4B DBG   113      99.978 104.668  55.641  1.00  0.00           C
ATOM   1127  C5B DBG   113     100.028 104.168  51.591  1.00  0.00           C
ATOM   1128  GM1 DBG   114      80.128 204.368  64.941  1.00  0.00            
ATOM   1129  GM2 DBG   114      80.678 205.418  68.241  1.00  0.00            
ATOM   1130  GM3 DBG   114      81.528 202.568  67.141  1.00  0.00            
ATOM   1131  GM4 DBG   114      81.828 201.368  70.841  1.00  0.00            
ATOM   1132  GM5 DBG   114      84.928 200.768  68.541  1.00  0.00            
ATOM   1133  GM6 DBG   114      84.228 199.518  71.241  1.00  0.00            
ATOM   1134  GM7 DBG   114      82.628 197.218  73.091  1.00  0.00            
ATOM   1135  GM8 DBG   114      87.428 196.468  70.091  1.00  0.00            
ATOM   1136  GM9 DBG   114      85.528 195.218  72.691  1.00  0.00            
ATOM   1137 0GM1 DBG   114      83.978 193.568  74.641  1.00  0.00            
ATOM   1138 1GM1 DBG   114      86.478 196.018  76.441  1.00  0.00            
ATOM   1139 2GM1 DBG   114      85.028 193.118  77.041  1.00  0.00            
ATOM   1140 3GM1 DBG   114      84.178 200.118  74.991  1.00  0.00            
ATOM   1141 4GM1 DBG   114      84.978 203.468  74.791  1.00  0.00            
ATOM   1142 5GM1 DBG   114      87.378 201.168  73.241  1.00  0.00            
ATOM   1143 6GM1 DBG   114      88.028 204.268  75.391  1.00  0.00            
ATOM   1144 7GM1 DBG   114      89.228 199.018  73.841  1.00  0.00            
ATOM   1145  AM1 DBG   114      82.128 199.018  63.591  1.00  0.00            
ATOM   1146  AM2 DBG   114      83.428 201.118  62.891  1.00  0.00            
ATOM   1147  T1A DBG   114      80.478 197.418  61.841  1.00  0.00            
ATOM   1148  C2A DBG   114      78.028 200.018  60.541  1.00  0.00           C
ATOM   1149  C3A DBG   114      77.628 204.868  59.291  1.00  0.00           C
ATOM   1150  C4A DBG   114      77.228 207.268  55.541  1.00  0.00           C
ATOM   1151  C1B DBG   114      82.278 203.768  60.391  1.00  0.00           C
ATOM   1152  C2B DBG   114      81.628 208.018  57.691  1.00  0.00           C
ATOM   1153  C3B DBG   114      82.328 209.168  53.991  1.00  0.00           C
ATOM   1154  C4B DBG   114      79.228 208.118  50.741  1.00  0.00           C
ATOM   1155  C5B DBG   114      76.128 205.918  50.941  1.00  0.00           C
ATOM   1156  NC3 DPP   115      95.728 113.368  30.591  1.00  0.00           N
ATOM   1157  PO4 DPP   115      91.678 111.418  31.091  1.00  0.00           P
ATOM   1158  GL1 DPP   115      92.828 111.818  35.491  1.00  0.00            
ATOM   1159  GL2 DPP   115      90.778 113.568  37.141  1.00  0.00            
ATOM   1160  C1A DPP   115      94.478 111.018  39.191  1.00  0.00           C
ATOM   1161  C2A DPP   115      93.878 110.818  42.941  1.00  0.00           C
ATOM   1162  C3A DPP   115      96.628 110.368  46.841  1.00  0.00           C
ATOM   1163  C4A DPP   115      98.778 113.368  49.591  1.00  0.00           C
ATOM   1164  C1B DPP   115      89.328 110.718  40.341  1.00  0.00           C
ATOM   1165  C2B DPP   115      88.228 109.518  43.191  1.00  0.00           C
ATOM   1166  C3B DPP   115      88.128 110.318  48.341  1.00  0.00           C
ATOM   1167  C4B DPP   115      83.978 112.468  50.991  1.00  0.00           C
ATOM   1168  NC3 DPP   116     203.428  46.718  27.791  1.00  0.00           N
ATOM   1169  PO4 DPP   116     203.928  43.418  28.541  1.00  0.00           P
ATOM   1170  GL1 DPP   116     201.378  44.168  31.691  1.00  0.00            
ATOM   1171  GL2 DPP   116     202.878  47.168  33.341  1.00  0.00            
ATOM   1172  C1A DPP   116     199.828  42.718  35.041  1.00  0.00           C
ATOM   1173  C2A DPP   116     198.728  42.968  40.091  1.00  0.00           C
ATOM   1174  C3A DPP   116     197.628  45.318  44.241  1.00  0.00           C
ATOM   1175  C4A DPP   116     196.278  43.768  47.491  1.00  0.00           C
ATOM   1176  C1B DPP   116     203.278  45.368  37.541  1.00  0.00           C
ATOM   1177  C2B DPP   116     205.878  45.168  41.291  1.00  0.00           C
ATOM   1178  C3B DPP   116     206.328  48.268  44.891  1.00  0.00           C
ATOM   1179  C4B DPP   116     209.328  49.868  48.241  1.00  0.00           C
ATOM   1180  NC3 DPP   117     111.078  84.418  30.741  1.00  0.00           N
ATOM   1181  PO4 DPP   117     113.278  81.718  31.541  1.00  0.00           P
ATOM   1182  GL1 DPP   117     116.478  82.268  35.841  1.00  0.00            
ATOM   1183  GL2 DPP   117     114.078  79.368  36.541  1.00  0.00            
ATOM   1184  C1A DPP   117     116.928  84.018  39.391  1.00  0.00           C
ATOM   1185  C2A DPP   117     119.278  85.668  42.141  1.00  0.00           C
ATOM   1186  C3A DPP   117     119.978  86.468  46.591  1.00  0.00           C
ATOM   1187  C4A DPP   117     120.828  85.968  51.841  1.00  0.00           C
ATOM   1188  C1B DPP   117     114.278  79.768  40.991  1.00  0.00           C
ATOM   1189  C2B DPP   117     116.178  81.568  43.841  1.00  0.00           C
ATOM   1190  C3B DPP   117     119.678  81.668  47.091  1.00  0.00           C
ATOM   1191  C4B DPP   117     120.628  81.218  50.691  1.00  0.00           C
ATOM   1192  NC3 DPP   118      91.778  91.718  29.441  1.00  0.00           N
ATOM   1193  PO4 DPP   118      93.428  95.668  31.991  1.00  0.00           P
ATOM   1194  GL1 DPP   118      95.278  95.668  36.041  1.00  0.00            
ATOM   1195  GL2 DPP   118      93.228  93.168  37.591  1.00  0.00            
ATOM   1196  C1A DPP   118      96.978  95.218  39.491  1.00  0.00           C
ATOM   1197  C2A DPP   118      97.828  96.268  44.091  1.00  0.00           C
ATOM   1198  C3A DPP   118      97.478  96.368  48.491  1.00  0.00           C
ATOM   1199  C4A DPP   118      97.728  96.068  52.841  1.00  0.00           C
ATOM   1200  C1B DPP   118      92.528  95.218  41.141  1.00  0.00           C
ATOM   1201  C2B DPP   118      92.978  95.518  45.241  1.00  0.00           C
ATOM   1202  C3B DPP   118      92.778  95.368  50.041  1.00  0.00           C
ATOM   1203  C4B DPP   118      89.828  92.718  52.791  1.00  0.00           C
ATOM   1204  NC3 DPP   119      44.028 187.268  27.041  1.00  0.00           N
ATOM   1205  PO4 DPP   119      46.178 182.718  28.241  1.00  0.00           P
ATOM   1206  GL1 DPP   119      47.528 182.968  31.591  1.00  0.00            
ATOM   1207  GL2 DPP   119      50.078 184.718  32.991  1.00  0.00            
ATOM   1208  C1A DPP   119      46.628 182.018  36.291  1.00  0.00           C
ATOM   1209  C2A DPP   119      46.278 179.618  41.541  1.00  0.00           C
ATOM   1210  C3A DPP   119      42.978 177.518  43.841  1.00  0.00           C
ATOM   1211  C4A DPP   119      41.678 174.868  47.741  1.00  0.00           C
ATOM   1212  C1B DPP   119      52.128 183.268  35.441  1.00  0.00           C
ATOM   1213  C2B DPP   119      54.478 182.068  39.441  1.00  0.00           C
ATOM   1214  C3B DPP   119      52.678 183.268  43.991  1.00  0.00           C
ATOM   1215  C4B DPP   119      49.728 180.318  45.541  1.00  0.00           C
ATOM   1216  NC3 DPP   120     104.078  25.968  32.441  1.00  0.00           N
ATOM   1217  PO4 DPP   120     107.528  25.218  28.891  1.00  0.00           P
ATOM   1218  GL1 DPP   120     108.828  26.218  34.091  1.00  0.00            
ATOM   1219  GL2 DPP   120     107.778  28.068  36.041  1.00  0.00            
ATOM   1220  C1A DPP   120     109.278  23.668  37.941  1.00  0.00           C
ATOM   1221  C2A DPP   120     110.628  23.218  41.791  1.00  0.00           C
ATOM   1222  C3A DPP   120     111.228  21.718  45.891  1.00  0.00           C
ATOM   1223  C4A DPP   120     111.728  19.518  49.691  1.00  0.00           C
ATOM   1224  C1B DPP   120     109.178  27.868  40.541  1.00  0.00           C
ATOM   1225  C2B DPP   120     110.378  27.018  44.641  1.00  0.00           C
ATOM   1226  C3B DPP   120     110.978  26.368  47.841  1.00  0.00           C
ATOM   1227  C4B DPP   120     111.628  25.568  51.891  1.00  0.00           C
ATOM   1228  NC3 DPP   121     149.428 182.518  20.241  1.00  0.00           N
ATOM   1229  PO4 DPP   121     148.928 181.418  24.991  1.00  0.00           P
ATOM   1230  GL1 DPP   121     149.528 183.418  29.491  1.00  0.00            
ATOM   1231  GL2 DPP   121     147.328 184.968  30.341  1.00  0.00            
ATOM   1232  C1A DPP   121     148.728 182.918  34.591  1.00  0.00           C
ATOM   1233  C2A DPP   121     150.128 185.118  37.591  1.00  0.00           C
ATOM   1234  C3A DPP   121     150.928 186.518  40.941  1.00  0.00           C
ATOM   1235  C4A DPP   121     151.328 185.068  44.591  1.00  0.00           C
ATOM   1236  C1B DPP   121     146.778 187.318  34.491  1.00  0.00           C
ATOM   1237  C2B DPP   121     145.678 188.118  38.891  1.00  0.00           C
ATOM   1238  C3B DPP   121     142.878 187.418  41.941  1.00  0.00           C
ATOM   1239  C4B DPP   121     140.678 188.268  45.891  1.00  0.00           C
ATOM   1240  NC3 DPP   122      21.428 153.968  23.241  1.00  0.00           N
ATOM   1241  PO4 DPP   122      22.328 149.968  22.891  1.00  0.00           P
ATOM   1242  GL1 DPP   122      23.528 148.318  27.241  1.00  0.00            
ATOM   1243  GL2 DPP   122      24.178 144.718  28.391  1.00  0.00            
ATOM   1244  C1A DPP   122      25.578 147.768  32.041  1.00  0.00           C
ATOM   1245  C2A DPP   122      24.478 150.468  34.741  1.00  0.00           C
ATOM   1246  C3A DPP   122      22.278 150.118  38.791  1.00  0.00           C
ATOM   1247  C4A DPP   122      22.578 149.318  43.841  1.00  0.00           C
ATOM   1248  C1B DPP   122      22.228 144.518  32.441  1.00  0.00           C
ATOM   1249  C2B DPP   122      20.978 145.368  36.141  1.00  0.00           C
ATOM   1250  C3B DPP   122      20.878 144.868  40.841  1.00  0.00           C
ATOM   1251  C4B DPP   122      21.278 142.718  44.191  1.00  0.00           C
ATOM   1252  NC3 DPP   123      31.778 105.718  19.641  1.00  0.00           N
ATOM   1253  PO4 DPP   123      33.278 105.718  23.641  1.00  0.00           P
ATOM   1254  GL1 DPP   123      30.128 108.418  25.541  1.00  0.00            
ATOM   1255  GL2 DPP   123      30.428 111.668  26.341  1.00  0.00            
ATOM   1256  C1A DPP   123      25.978 110.818  25.941  1.00  0.00           C
ATOM   1257  C2A DPP   123      24.628 114.568  25.391  1.00  0.00           C
ATOM   1258  C3A DPP   123      26.228 117.968  28.591  1.00  0.00           C
ATOM   1259  C4A DPP   123      24.378 121.118  31.841  1.00  0.00           C
ATOM   1260  C1B DPP   123      31.028 115.268  28.841  1.00  0.00           C
ATOM   1261  C2B DPP   123      29.778 117.668  32.241  1.00  0.00           C
ATOM   1262  C3B DPP   123      29.578 119.768  36.791  1.00  0.00           C
ATOM   1263  C4B DPP   123      31.378 123.468  38.741  1.00  0.00           C
ATOM   1264  NC3 DPP   124     159.828 169.018  24.541  1.00  0.00           N
ATOM   1265  PO4 DPP   124     160.728 164.418  23.791  1.00  0.00           P
ATOM   1266  GL1 DPP   124     160.328 164.618  28.241  1.00  0.00            
ATOM   1267  GL2 DPP   124     162.728 165.768  28.791  1.00  0.00            
ATOM   1268  C1A DPP   124     155.578 163.918  31.741  1.00  0.00           C
ATOM   1269  C2A DPP   124     153.128 164.668  34.491  1.00  0.00           C
ATOM   1270  C3A DPP   124     152.278 165.118  38.991  1.00  0.00           C
ATOM   1271  C4A DPP   124     152.678 163.018  42.441  1.00  0.00           C
ATOM   1272  C1B DPP   124     164.478 167.668  31.991  1.00  0.00           C
ATOM   1273  C2B DPP   124     163.228 165.318  36.491  1.00  0.00           C
ATOM   1274  C3B DPP   124     161.878 161.268  38.191  1.00  0.00           C
ATOM   1275  C4B DPP   124     163.128 157.718  40.041  1.00  0.00           C
ATOM   1276  NC3 DPP   125     139.478  43.218  22.441  1.00  0.00           N
ATOM   1277  PO4 DPP   125     139.378  47.818  23.691  1.00  0.00           P
ATOM   1278  GL1 DPP   125     137.478  48.268  27.441  1.00  0.00            
ATOM   1279  GL2 DPP   125     136.828  51.618  27.241  1.00  0.00            
ATOM   1280  C1A DPP   125     139.078  48.818  32.791  1.00  0.00           C
ATOM   1281  C2A DPP   125     136.978  48.868  36.691  1.00  0.00           C
ATOM   1282  C3A DPP   125     134.528  48.268  40.491  1.00  0.00           C
ATOM   1283  C4A DPP   125     134.878  48.868  44.591  1.00  0.00           C
ATOM   1284  C1B DPP   125     136.978  54.618  29.691  1.00  0.00           C
ATOM   1285  C2B DPP   125     137.978  58.368  31.741  1.00  0.00           C
ATOM   1286  C3B DPP   125     138.828  59.518  36.391  1.00  0.00           C
ATOM   1287  C4B DPP   125     140.278  61.118  40.391  1.00  0.00           C
ATOM   1288  NC3 DPP   126     136.628  65.268  30.341  1.00  0.00           N
ATOM   1289  PO4 DPP   126     136.778  69.768  30.191  1.00  0.00           P
ATOM   1290  GL1 DPP   126     138.928  69.018  33.491  1.00  0.00            
ATOM   1291  GL2 DPP   126     141.228  67.268  31.591  1.00  0.00            
ATOM   1292  C1A DPP   126     142.128  69.268  36.041  1.00  0.00           C
ATOM   1293  C2A DPP   126     143.028  67.068  38.891  1.00  0.00           C
ATOM   1294  C3A DPP   126     143.678  67.818  42.641  1.00  0.00           C
ATOM   1295  C4A DPP   126     145.178  69.218  46.991  1.00  0.00           C
ATOM   1296  C1B DPP   126     142.128  64.468  34.741  1.00  0.00           C
ATOM   1297  C2B DPP   126     144.678  62.368  36.541  1.00  0.00           C
ATOM   1298  C3B DPP   126     144.828  62.918  41.741  1.00  0.00           C
ATOM   1299  C4B DPP   126     144.828  62.818  45.441  1.00  0.00           C
ATOM   1300  NC3 DPP   127     204.278  79.168  28.491  1.00  0.00           N
ATOM   1301  PO4 DPP   127     199.428  76.818  28.291  1.00  0.00           P
ATOM   1302  GL1 DPP   127     200.028  73.218  30.391  1.00  0.00            
ATOM   1303  GL2 DPP   127     198.028  71.318  31.091  1.00  0.00            
ATOM   1304  C1A DPP   127     201.778  71.868  34.391  1.00  0.00           C
ATOM   1305  C2A DPP   127     202.478  73.168  38.791  1.00  0.00           C
ATOM   1306  C3A DPP   127     203.528  74.218  42.741  1.00  0.00           C
ATOM   1307  C4A DPP   127     206.178  74.868  45.941  1.00  0.00           C
ATOM   1308  C1B DPP   127     196.578  72.168  35.291  1.00  0.00           C
ATOM   1309  C2B DPP   127     195.328  70.518  39.441  1.00  0.00           C
ATOM   1310  C3B DPP   127     194.678  71.418  43.791  1.00  0.00           C
ATOM   1311  C4B DPP   127     194.828  74.468  46.841  1.00  0.00           C
ATOM   1312  NC3 DPP   128     195.328  39.118  26.291  1.00  0.00           N
ATOM   1313  PO4 DPP   128     191.028  39.718  25.041  1.00  0.00           P
ATOM   1314  GL1 DPP   128     190.078  36.868  27.841  1.00  0.00            
ATOM   1315  GL2 DPP   128     191.978  40.068  29.941  1.00  0.00            
ATOM   1316  C1A DPP   128     187.578  34.518  31.291  1.00  0.00           C
ATOM   1317  C2A DPP   128     186.728  30.968  33.941  1.00  0.00           C
ATOM   1318  C3A DPP   128     186.678  30.018  38.791  1.00  0.00           C
ATOM   1319  C4A DPP   128     187.278  28.468  42.841  1.00  0.00           C
ATOM   1320  C1B DPP   128     188.128  39.418  32.391  1.00  0.00           C
ATOM   1321  C2B DPP   128     185.778  37.518  35.141  1.00  0.00           C
ATOM   1322  C3B DPP   128     184.628  38.768  38.741  1.00  0.00           C
ATOM   1323  C4B DPP   128     182.878  37.368  41.241  1.00  0.00           C
ATOM   1324  NC3 DPP   129      32.878 127.518  20.441  1.00  0.00           N
ATOM   1325  PO4 DPP   129      31.778 123.068  21.691  1.00  0.00           P
ATOM   1326  GL1 DPP   129      30.728 120.818  25.691  1.00  0.00            
ATOM   1327  GL2 DPP   129      33.978 120.468  26.091  1.00  0.00            
ATOM   1328  C1A DPP   129      30.478 121.768  30.241  1.00  0.00           C
ATOM   1329  C2A DPP   129      30.478 123.818  34.141  1.00  0.00           C
ATOM   1330  C3A DPP   129      25.928 122.868  35.791  1.00  0.00           C
ATOM   1331  C4A DPP   129      22.528 124.268  37.491  1.00  0.00           C
ATOM   1332  C1B DPP   129      35.028 120.718  29.991  1.00  0.00           C
ATOM   1333  C2B DPP   129      34.528 120.568  34.741  1.00  0.00           C
ATOM   1334  C3B DPP   129      35.678 120.618  39.441  1.00  0.00           C
ATOM   1335  C4B DPP   129      32.178 118.968  42.641  1.00  0.00           C
ATOM   1336  NC3 DPP   130      16.428 192.868  27.641  1.00  0.00           N
ATOM   1337  PO4 DPP   130      13.128 197.668  27.941  1.00  0.00           P
ATOM   1338  GL1 DPP   130      12.728 195.268  31.791  1.00  0.00            
ATOM   1339  GL2 DPP   130      11.078 197.668  32.391  1.00  0.00            
ATOM   1340  C1A DPP   130      14.828 191.818  34.891  1.00  0.00           C
ATOM   1341  C2A DPP   130      14.478 189.418  38.641  1.00  0.00           C
ATOM   1342  C3A DPP   130      12.878 186.818  41.441  1.00  0.00           C
ATOM   1343  C4A DPP   130      12.378 184.118  43.691  1.00  0.00           C
ATOM   1344  C1B DPP   130       8.778 199.868  34.741  1.00  0.00           C
ATOM   1345  C2B DPP   130       8.278 199.918  38.941  1.00  0.00           C
ATOM   1346  C3B DPP   130       5.328 198.718  41.641  1.00  0.00           C
ATOM   1347  C4B DPP   130       2.128 195.618  43.791  1.00  0.00           C
ATOM   1348  NC3 DPP   131     200.428 132.718  21.591  1.00  0.00           N
ATOM   1349  PO4 DPP   131     203.578 134.318  19.541  1.00  0.00           P
ATOM   1350  GL1 DPP   131     203.178 137.068  23.791  1.00  0.00            
ATOM   1351  GL2 DPP   131     202.078 139.968  25.141  1.00  0.00            
ATOM   1352  C1A DPP   131     203.878 134.368  27.591  1.00  0.00           C
ATOM   1353  C2A DPP   131     205.178 135.768  32.441  1.00  0.00           C
ATOM   1354  C3A DPP   131     204.928 136.968  37.441  1.00  0.00           C
ATOM   1355  C4A DPP   131     207.478 138.568  41.391  1.00  0.00           C
ATOM   1356  C1B DPP   131     202.828 143.868  27.991  1.00  0.00           C
ATOM   1357  C2B DPP   131     201.328 145.468  31.241  1.00  0.00           C
ATOM   1358  C3B DPP   131     198.028 147.468  34.491  1.00  0.00           C
ATOM   1359  C4B DPP   131     195.128 151.318  34.941  1.00  0.00           C
ATOM   1360  NC3 DPP   132     188.378 101.368  30.291  1.00  0.00           N
ATOM   1361  PO4 DPP   132     188.478  96.768  28.841  1.00  0.00           P
ATOM   1362  GL1 DPP   132     185.828  97.218  30.841  1.00  0.00            
ATOM   1363  GL2 DPP   132     184.678 100.568  33.091  1.00  0.00            
ATOM   1364  C1A DPP   132     188.078  96.918  35.741  1.00  0.00           C
ATOM   1365  C2A DPP   132     187.028  96.718  40.541  1.00  0.00           C
ATOM   1366  C3A DPP   132     188.628  96.018  44.141  1.00  0.00           C
ATOM   1367  C4A DPP   132     189.178  99.018  47.691  1.00  0.00           C
ATOM   1368  C1B DPP   132     185.078 100.518  37.641  1.00  0.00           C
ATOM   1369  C2B DPP   132     185.478 101.018  43.241  1.00  0.00           C
ATOM   1370  C3B DPP   132     183.928 103.268  48.141  1.00  0.00           C
ATOM   1371  C4B DPP   132     182.778 102.418  52.691  1.00  0.00           C
ATOM   1372  NC3 DPP   133     117.978  93.618  27.191  1.00  0.00           N
ATOM   1373  PO4 DPP   133     119.128  98.218  26.691  1.00  0.00           P
ATOM   1374  GL1 DPP   133     117.328  98.068  31.241  1.00  0.00            
ATOM   1375  GL2 DPP   133     116.178  96.218  31.691  1.00  0.00            
ATOM   1376  C1A DPP   133     120.428  97.618  34.641  1.00  0.00           C
ATOM   1377  C2A DPP   133     122.128  98.768  38.541  1.00  0.00           C
ATOM   1378  C3A DPP   133     121.978  99.368  41.891  1.00  0.00           C
ATOM   1379  C4A DPP   133     120.428 100.868  45.891  1.00  0.00           C
ATOM   1380  C1B DPP   133     113.828  97.968  35.541  1.00  0.00           C
ATOM   1381  C2B DPP   133     116.878  97.268  39.291  1.00  0.00           C
ATOM   1382  C3B DPP   133     117.928  97.468  43.141  1.00  0.00           C
ATOM   1383  C4B DPP   133     118.228  95.168  46.291  1.00  0.00           C
ATOM   1384  NC3 DPP   134      67.778  93.718  30.541  1.00  0.00           N
ATOM   1385  PO4 DPP   134      66.878  98.768  31.691  1.00  0.00           P
ATOM   1386  GL1 DPP   134      69.028 101.118  34.641  1.00  0.00            
ATOM   1387  GL2 DPP   134      68.978  98.368  37.691  1.00  0.00            
ATOM   1388  C1A DPP   134      70.828 103.218  38.391  1.00  0.00           C
ATOM   1389  C2A DPP   134      70.028 103.868  43.091  1.00  0.00           C
ATOM   1390  C3A DPP   134      69.928 104.568  47.991  1.00  0.00           C
ATOM   1391  C4A DPP   134      70.028 105.268  52.591  1.00  0.00           C
ATOM   1392  C1B DPP   134      70.478  98.568  41.491  1.00  0.00           C
ATOM   1393  C2B DPP   134      70.778  98.718  45.791  1.00  0.00           C
ATOM   1394  C3B DPP   134      74.928  98.118  48.541  1.00  0.00           C
ATOM   1395  C4B DPP   134      77.528 100.018  51.091  1.00  0.00           C
ATOM   1396  NC3 DPP   135      98.628  18.268  36.641  1.00  0.00           N
ATOM   1397  PO4 DPP   135      99.978  21.368  34.041  1.00  0.00           P
ATOM   1398  GL1 DPP   135     101.928  23.168  37.741  1.00  0.00            
ATOM   1399  GL2 DPP   135     104.428  23.718  37.891  1.00  0.00            
ATOM   1400  C1A DPP   135     100.278  25.218  41.041  1.00  0.00           C
ATOM   1401  C2A DPP   135     101.278  26.618  43.641  1.00  0.00           C
ATOM   1402  C3A DPP   135     102.328  26.718  48.291  1.00  0.00           C
ATOM   1403  C4A DPP   135     101.278  26.068  52.091  1.00  0.00           C
ATOM   1404  C1B DPP   135     105.978  23.168  41.291  1.00  0.00           C
ATOM   1405  C2B DPP   135     106.478  23.668  45.391  1.00  0.00           C
ATOM   1406  C3B DPP   135     107.678  22.768  49.241  1.00  0.00           C
ATOM   1407  C4B DPP   135     106.228  22.368  53.341  1.00  0.00           C
ATOM   1408  NC3 DPP   136     176.028   1.068  25.841  1.00  0.00           N
ATOM   1409  PO4 DPP   136     179.378   5.018  23.591  1.00  0.00           P
ATOM   1410  GL1 DPP   136     180.278   4.618  27.941  1.00  0.00            
ATOM   1411  GL2 DPP   136     179.228   6.768  28.541  1.00  0.00            
ATOM   1412  C1A DPP   136     183.478   7.018  30.841  1.00  0.00           C
ATOM   1413  C2A DPP   136     187.378   7.968  34.541  1.00  0.00           C
ATOM   1414  C3A DPP   136     187.028   8.168  38.641  1.00  0.00           C
ATOM   1415  C4A DPP   136     188.728   8.068  42.641  1.00  0.00           C
ATOM   1416  C1B DPP   136     179.028   5.518  32.391  1.00  0.00           C
ATOM   1417  C2B DPP   136     178.028   6.368  36.291  1.00  0.00           C
ATOM   1418  C3B DPP   136     178.728   7.518  39.991  1.00  0.00           C
ATOM   1419  C4B DPP   136     179.928   7.918  44.641  1.00  0.00           C
ATOM   1420  NC3 DPP   137     112.328  68.968  31.791  1.00  0.00           N
ATOM   1421  PO4 DPP   137     115.228  66.968  29.541  1.00  0.00           P
ATOM   1422  GL1 DPP   137     116.578  65.918  33.991  1.00  0.00            
ATOM   1423  GL2 DPP   137     118.078  62.768  35.941  1.00  0.00            
ATOM   1424  C1A DPP   137     118.828  66.668  38.291  1.00  0.00           C
ATOM   1425  C2A DPP   137     121.228  68.418  41.491  1.00  0.00           C
ATOM   1426  C3A DPP   137     121.278  69.118  45.941  1.00  0.00           C
ATOM   1427  C4A DPP   137     120.928  68.068  50.641  1.00  0.00           C
ATOM   1428  C1B DPP   137     118.228  61.368  39.891  1.00  0.00           C
ATOM   1429  C2B DPP   137     118.528  60.918  43.891  1.00  0.00           C
ATOM   1430  C3B DPP   137     120.528  58.868  47.141  1.00  0.00           C
ATOM   1431  C4B DPP   137     120.778  58.768  50.891  1.00  0.00           C
ATOM   1432  NC3 DPP   138      72.428 193.318  32.441  1.00  0.00           N
ATOM   1433  PO4 DPP   138      70.278 189.668  31.441  1.00  0.00           P
ATOM   1434  GL1 DPP   138      69.278 187.818  34.491  1.00  0.00            
ATOM   1435  GL2 DPP   138      67.378 189.418  35.841  1.00  0.00            
ATOM   1436  C1A DPP   138      70.528 186.218  38.241  1.00  0.00           C
ATOM   1437  C2A DPP   138      72.828 187.068  42.291  1.00  0.00           C
ATOM   1438  C3A DPP   138      73.428 186.318  46.491  1.00  0.00           C
ATOM   1439  C4A DPP   138      72.628 183.918  49.741  1.00  0.00           C
ATOM   1440  C1B DPP   138      69.178 190.118  40.891  1.00  0.00           C
ATOM   1441  C2B DPP   138      69.978 189.168  45.891  1.00  0.00           C
ATOM   1442  C3B DPP   138      70.678 189.768  49.441  1.00  0.00           C
ATOM   1443  C4B DPP   138      71.728 188.518  53.641  1.00  0.00           C
ATOM   1444  NC3 DPP   139     143.828  88.768  28.041  1.00  0.00           N
ATOM   1445  PO4 DPP   139     144.078  92.968  28.091  1.00  0.00           P
ATOM   1446  GL1 DPP   139     145.428  92.768  32.391  1.00  0.00            
ATOM   1447  GL2 DPP   139     142.478  91.418  32.441  1.00  0.00            
ATOM   1448  C1A DPP   139     146.128  93.268  36.341  1.00  0.00           C
ATOM   1449  C2A DPP   139     146.828  93.268  39.641  1.00  0.00           C
ATOM   1450  C3A DPP   139     146.578  93.468  43.741  1.00  0.00           C
ATOM   1451  C4A DPP   139     145.428  95.618  47.841  1.00  0.00           C
ATOM   1452  C1B DPP   139     138.728  89.268  34.691  1.00  0.00           C
ATOM   1453  C2B DPP   139     137.128  86.718  36.941  1.00  0.00           C
ATOM   1454  C3B DPP   139     137.728  85.518  40.341  1.00  0.00           C
ATOM   1455  C4B DPP   139     138.328  83.818  43.791  1.00  0.00           C
ATOM   1456  NC3 DPP   140     132.278 180.718  23.891  1.00  0.00           N
ATOM   1457  PO4 DPP   140     131.728 185.068  25.691  1.00  0.00           P
ATOM   1458  GL1 DPP   140     130.028 183.868  29.391  1.00  0.00            
ATOM   1459  GL2 DPP   140     129.378 187.118  31.441  1.00  0.00            
ATOM   1460  C1A DPP   140     128.928 183.318  34.791  1.00  0.00           C
ATOM   1461  C2A DPP   140     126.428 181.568  37.291  1.00  0.00           C
ATOM   1462  C3A DPP   140     126.828 180.618  41.491  1.00  0.00           C
ATOM   1463  C4A DPP   140     129.428 180.718  45.891  1.00  0.00           C
ATOM   1464  C1B DPP   140     129.978 188.418  35.591  1.00  0.00           C
ATOM   1465  C2B DPP   140     127.628 189.068  39.091  1.00  0.00           C
ATOM   1466  C3B DPP   140     125.678 188.668  42.991  1.00  0.00           C
ATOM   1467  C4B DPP   140     125.578 191.118  47.241  1.00  0.00           C
ATOM   1468  NC3 DPP   141      46.328 175.118  25.491  1.00  0.00           N
ATOM   1469  PO4 DPP   141      42.278 173.568  27.391  1.00  0.00           P
ATOM   1470  GL1 DPP   141      41.628 169.468  30.391  1.00  0.00            
ATOM   1471  GL2 DPP   141      40.578 166.218  31.091  1.00  0.00            
ATOM   1472  C1A DPP   141      39.278 169.818  34.391  1.00  0.00           C
ATOM   1473  C2A DPP   141      38.928 169.168  39.091  1.00  0.00           C
ATOM   1474  C3A DPP   141      33.978 167.618  41.091  1.00  0.00           C
ATOM   1475  C4A DPP   141      31.678 164.118  41.641  1.00  0.00           C
ATOM   1476  C1B DPP   141      39.778 163.768  35.541  1.00  0.00           C
ATOM   1477  C2B DPP   141      37.228 164.168  39.841  1.00  0.00           C
ATOM   1478  C3B DPP   141      37.678 167.068  44.441  1.00  0.00           C
ATOM   1479  C4B DPP   141      37.028 166.468  48.891  1.00  0.00           C
ATOM   1480  NC3 DPP   142      77.428  15.468  35.891  1.00  0.00           N
ATOM   1481  PO4 DPP   142      75.628  19.118  37.441  1.00  0.00           P
ATOM   1482  GL1 DPP   142      76.478  22.418  41.541  1.00  0.00            
ATOM   1483  GL2 DPP   142      80.128  23.868  41.941  1.00  0.00            
ATOM   1484  C1A DPP   142      77.128  22.068  45.791  1.00  0.00           C
ATOM   1485  C2A DPP   142      80.328  21.868  49.741  1.00  0.00           C
ATOM   1486  C3A DPP   142      78.878  20.868  53.441  1.00  0.00           C
ATOM   1487  C4A DPP   142      76.178  20.818  56.441  1.00  0.00           C
ATOM   1488  C1B DPP   142      81.578  19.418  44.691  1.00  0.00           C
ATOM   1489  C2B DPP   142      82.128  17.518  48.141  1.00  0.00           C
ATOM   1490  C3B DPP   142      79.978  15.118  52.641  1.00  0.00           C
ATOM   1491  C4B DPP   142      80.178  16.868  56.491  1.00  0.00           C
ATOM   1492  NC3 DPP   143     146.478  96.818  26.341  1.00  0.00           N
ATOM   1493  PO4 DPP   143     148.178  95.668  30.241  1.00  0.00           P
ATOM   1494  GL1 DPP   143     150.128  97.668  33.341  1.00  0.00            
ATOM   1495  GL2 DPP   143     153.928  97.468  32.791  1.00  0.00            
ATOM   1496  C1A DPP   143     150.278  95.718  36.691  1.00  0.00           C
ATOM   1497  C2A DPP   143     150.478  97.668  40.941  1.00  0.00           C
ATOM   1498  C3A DPP   143     149.978 101.518  41.641  1.00  0.00           C
ATOM   1499  C4A DPP   143     148.478 103.618  44.741  1.00  0.00           C
ATOM   1500  C1B DPP   143     155.078  97.468  37.241  1.00  0.00           C
ATOM   1501  C2B DPP   143     154.578  99.118  41.991  1.00  0.00           C
ATOM   1502  C3B DPP   143     153.178  99.368  44.941  1.00  0.00           C
ATOM   1503  C4B DPP   143     152.278 101.068  48.441  1.00  0.00           C
ATOM   1504  NC3 DPP   144     183.178  96.118  26.791  1.00  0.00           N
ATOM   1505  PO4 DPP   144     181.678 100.368  25.591  1.00  0.00           P
ATOM   1506  GL1 DPP   144     180.728  98.818  30.741  1.00  0.00            
ATOM   1507  GL2 DPP   144     179.728 101.218  32.641  1.00  0.00            
ATOM   1508  C1A DPP   144     177.878  96.718  33.891  1.00  0.00           C
ATOM   1509  C2A DPP   144     178.328  95.618  38.041  1.00  0.00           C
ATOM   1510  C3A DPP   144     176.978  95.418  42.491  1.00  0.00           C
ATOM   1511  C4A DPP   144     175.678  92.818  46.391  1.00  0.00           C
ATOM   1512  C1B DPP   144     179.578 100.318  36.841  1.00  0.00           C
ATOM   1513  C2B DPP   144     178.028 100.468  40.541  1.00  0.00           C
ATOM   1514  C3B DPP   144     177.478 100.268  44.641  1.00  0.00           C
ATOM   1515  C4B DPP   144     174.578  97.668  47.341  1.00  0.00           C
ATOM   1516  NC3 DPP   145     100.178 109.068  31.991  1.00  0.00           N
ATOM   1517  PO4 DPP   145      95.578 107.818  32.091  1.00  0.00           P
ATOM   1518  GL1 DPP   145      95.728 107.368  36.291  1.00  0.00            
ATOM   1519  GL2 DPP   145      98.778 108.068  36.991  1.00  0.00            
ATOM   1520  C1A DPP   145      96.728 104.318  39.791  1.00  0.00           C
ATOM   1521  C2A DPP   145      98.428 105.068  44.291  1.00  0.00           C
ATOM   1522  C3A DPP   145      95.878 105.868  48.941  1.00  0.00           C
ATOM   1523  C4A DPP   145      95.478 105.368  52.541  1.00  0.00           C
ATOM   1524  C1B DPP   145      98.678 108.818  41.341  1.00  0.00           C
ATOM   1525  C2B DPP   145     100.778 110.018  44.941  1.00  0.00           C
ATOM   1526  C3B DPP   145     103.028 111.418  48.291  1.00  0.00           C
ATOM   1527  C4B DPP   145     104.478 114.818  50.091  1.00  0.00           C
ATOM   1528  NC3 DPP   146     141.378  97.318  25.941  1.00  0.00           N
ATOM   1529  PO4 DPP   146     141.428 101.468  26.991  1.00  0.00           P
ATOM   1530  GL1 DPP   146     140.528 101.618  30.641  1.00  0.00            
ATOM   1531  GL2 DPP   146     137.328 101.318  30.641  1.00  0.00            
ATOM   1532  C1A DPP   146     139.778 101.218  35.141  1.00  0.00           C
ATOM   1533  C2A DPP   146     141.928 102.918  39.091  1.00  0.00           C
ATOM   1534  C3A DPP   146     142.378 104.418  43.691  1.00  0.00           C
ATOM   1535  C4A DPP   146     143.928 106.268  46.991  1.00  0.00           C
ATOM   1536  C1B DPP   146     134.378 102.468  35.041  1.00  0.00           C
ATOM   1537  C2B DPP   146     135.578 101.568  39.491  1.00  0.00           C
ATOM   1538  C3B DPP   146     136.478 102.918  43.541  1.00  0.00           C
ATOM   1539  C4B DPP   146     139.428 103.968  47.991  1.00  0.00           C
ATOM   1540  NC3 DPP   147      77.128  39.968  32.241  1.00  0.00           N
ATOM   1541  PO4 DPP   147      77.028  41.168  36.041  1.00  0.00           P
ATOM   1542  GL1 DPP   147      76.978  41.768  40.491  1.00  0.00            
ATOM   1543  GL2 DPP   147      76.128  43.768  42.341  1.00  0.00            
ATOM   1544  C1A DPP   147      80.428  42.068  44.391  1.00  0.00           C
ATOM   1545  C2A DPP   147      82.878  39.768  46.641  1.00  0.00           C
ATOM   1546  C3A DPP   147      83.178  39.068  50.691  1.00  0.00           C
ATOM   1547  C4A DPP   147      81.578  36.818  54.191  1.00  0.00           C
ATOM   1548  C1B DPP   147      77.128  45.318  46.591  1.00  0.00           C
ATOM   1549  C2B DPP   147      79.428  43.868  50.341  1.00  0.00           C
ATOM   1550  C3B DPP   147      81.578  41.968  54.691  1.00  0.00           C
ATOM   1551  C4B DPP   147      84.728  39.168  57.441  1.00  0.00           C
ATOM   1552  NC3 DPP   148      70.528  33.818  33.941  1.00  0.00           N
ATOM   1553  PO4 DPP   148      74.778  31.868  36.441  1.00  0.00           P
ATOM   1554  GL1 DPP   148      77.478  31.668  40.391  1.00  0.00            
ATOM   1555  GL2 DPP   148      80.078  32.018  40.391  1.00  0.00            
ATOM   1556  C1A DPP   148      75.628  31.968  43.491  1.00  0.00           C
ATOM   1557  C2A DPP   148      75.728  31.018  47.841  1.00  0.00           C
ATOM   1558  C3A DPP   148      75.028  29.968  52.491  1.00  0.00           C
ATOM   1559  C4A DPP   148      74.178  29.918  56.991  1.00  0.00           C
ATOM   1560  C1B DPP   148      80.578  32.718  44.741  1.00  0.00           C
ATOM   1561  C2B DPP   148      80.678  31.468  48.391  1.00  0.00           C
ATOM   1562  C3B DPP   148      79.478  32.968  51.641  1.00  0.00           C
ATOM   1563  C4B DPP   148      79.378  32.968  56.541  1.00  0.00           C
ATOM   1564  NC3 DPP   149      21.278 138.518  20.891  1.00  0.00           N
ATOM   1565  PO4 DPP   149      24.428 135.168  19.891  1.00  0.00           P
ATOM   1566  GL1 DPP   149      24.478 136.668  24.541  1.00  0.00            
ATOM   1567  GL2 DPP   149      27.578 135.468  26.491  1.00  0.00            
ATOM   1568  C1A DPP   149      22.928 135.768  28.891  1.00  0.00           C
ATOM   1569  C2A DPP   149      22.478 134.318  32.741  1.00  0.00           C
ATOM   1570  C3A DPP   149      23.028 133.318  37.141  1.00  0.00           C
ATOM   1571  C4A DPP   149      21.278 133.668  41.341  1.00  0.00           C
ATOM   1572  C1B DPP   149      24.628 131.268  28.591  1.00  0.00           C
ATOM   1573  C2B DPP   149      23.978 129.668  32.191  1.00  0.00           C
ATOM   1574  C3B DPP   149      26.078 128.918  35.341  1.00  0.00           C
ATOM   1575  C4B DPP   149      28.078 126.718  38.191  1.00  0.00           C
ATOM   1576  NC3 DPP   150     210.728   8.768  25.141  1.00  0.00           N
ATOM   1577  PO4 DPP   150     206.028   9.918  25.241  1.00  0.00           P
ATOM   1578  GL1 DPP   150     202.828  10.468  29.641  1.00  0.00            
ATOM   1579  GL2 DPP   150     201.928   8.318  33.141  1.00  0.00            
ATOM   1580  C1A DPP   150     203.578  12.318  34.441  1.00  0.00           C
ATOM   1581  C2A DPP   150     204.928  12.418  38.691  1.00  0.00           C
ATOM   1582  C3A DPP   150     204.478  11.718  42.741  1.00  0.00           C
ATOM   1583  C4A DPP   150     203.278  11.318  47.641  1.00  0.00           C
ATOM   1584  C1B DPP   150     202.628   7.668  36.391  1.00  0.00           C
ATOM   1585  C2B DPP   150     203.028   7.068  40.641  1.00  0.00           C
ATOM   1586  C3B DPP   150     203.778   7.168  44.491  1.00  0.00           C
ATOM   1587  C4B DPP   150     205.528   5.968  47.641  1.00  0.00           C
ATOM   1588  NC3 DPP   151     104.228  59.768  27.191  1.00  0.00           N
ATOM   1589  PO4 DPP   151     104.178  59.268  32.641  1.00  0.00           P
ATOM   1590  GL1 DPP   151     104.878  58.018  36.741  1.00  0.00            
ATOM   1591  GL2 DPP   151     102.528  58.818  38.041  1.00  0.00            
ATOM   1592  C1A DPP   151     106.678  56.268  40.791  1.00  0.00           C
ATOM   1593  C2A DPP   151     105.928  51.768  43.541  1.00  0.00           C
ATOM   1594  C3A DPP   151     108.328  51.018  47.241  1.00  0.00           C
ATOM   1595  C4A DPP   151     109.478  49.668  51.991  1.00  0.00           C
ATOM   1596  C1B DPP   151     102.528  57.518  42.491  1.00  0.00           C
ATOM   1597  C2B DPP   151     104.628  55.718  45.841  1.00  0.00           C
ATOM   1598  C3B DPP   151     105.328  54.818  49.641  1.00  0.00           C
ATOM   1599  C4B DPP   151     104.928  53.568  53.991  1.00  0.00           C
ATOM   1600  NC3 DPP   152     147.428 119.318  25.391  1.00  0.00           N
ATOM   1601  PO4 DPP   152     143.228 119.068  24.891  1.00  0.00           P
ATOM   1602  GL1 DPP   152     140.328 119.918  27.541  1.00  0.00            
ATOM   1603  GL2 DPP   152     140.678 115.668  28.041  1.00  0.00            
ATOM   1604  C1A DPP   152     139.328 118.768  32.291  1.00  0.00           C
ATOM   1605  C2A DPP   152     137.178 120.118  36.591  1.00  0.00           C
ATOM   1606  C3A DPP   152     134.328 120.718  39.741  1.00  0.00           C
ATOM   1607  C4A DPP   152     131.478 121.368  42.991  1.00  0.00           C
ATOM   1608  C1B DPP   152     142.278 114.618  31.291  1.00  0.00           C
ATOM   1609  C2B DPP   152     139.978 115.118  35.491  1.00  0.00           C
ATOM   1610  C3B DPP   152     139.228 115.718  39.491  1.00  0.00           C
ATOM   1611  C4B DPP   152     138.828 116.818  42.541  1.00  0.00           C
ATOM   1612  NC3 DPP   153      90.828  86.018  31.791  1.00  0.00           N
ATOM   1613  PO4 DPP   153      86.828  88.468  31.491  1.00  0.00           P
ATOM   1614  GL1 DPP   153      86.428  87.168  35.891  1.00  0.00            
ATOM   1615  GL2 DPP   153      88.678  88.768  36.641  1.00  0.00            
ATOM   1616  C1A DPP   153      85.178  89.168  40.491  1.00  0.00           C
ATOM   1617  C2A DPP   153      86.378  89.768  44.241  1.00  0.00           C
ATOM   1618  C3A DPP   153      84.328  86.768  47.741  1.00  0.00           C
ATOM   1619  C4A DPP   153      80.878  85.968  51.141  1.00  0.00           C
ATOM   1620  C1B DPP   153      90.578  89.718  39.541  1.00  0.00           C
ATOM   1621  C2B DPP   153      92.378  90.868  43.841  1.00  0.00           C
ATOM   1622  C3B DPP   153      91.178  91.268  48.141  1.00  0.00           C
ATOM   1623  C4B DPP   153      86.528  90.918  49.291  1.00  0.00           C
ATOM   1624  NC3 DPP   154      34.178  63.318  31.491  1.00  0.00           N
ATOM   1625  PO4 DPP   154      30.478  66.518  34.091  1.00  0.00           P
ATOM   1626  GL1 DPP   154      30.628  66.118  38.241  1.00  0.00            
ATOM   1627  GL2 DPP   154      28.478  69.918  38.941  1.00  0.00            
ATOM   1628  C1A DPP   154      28.628  66.868  42.491  1.00  0.00           C
ATOM   1629  C2A DPP   154      26.128  67.518  45.691  1.00  0.00           C
ATOM   1630  C3A DPP   154      25.428  63.118  47.891  1.00  0.00           C
ATOM   1631  C4A DPP   154      23.628  61.918  51.891  1.00  0.00           C
ATOM   1632  C1B DPP   154      27.078  71.868  42.341  1.00  0.00           C
ATOM   1633  C2B DPP   154      27.178  73.768  45.741  1.00  0.00           C
ATOM   1634  C3B DPP   154      29.278  76.468  47.941  1.00  0.00           C
ATOM   1635  C4B DPP   154      31.628  76.318  51.491  1.00  0.00           C
ATOM   1636  NC3 DPP   155      25.928 156.868  22.891  1.00  0.00           N
ATOM   1637  PO4 DPP   155      22.278 158.818  23.241  1.00  0.00           P
ATOM   1638  GL1 DPP   155      22.228 159.618  27.141  1.00  0.00            
ATOM   1639  GL2 DPP   155      18.678 159.768  27.941  1.00  0.00            
ATOM   1640  C1A DPP   155      24.278 158.718  32.041  1.00  0.00           C
ATOM   1641  C2A DPP   155      23.478 159.068  35.191  1.00  0.00           C
ATOM   1642  C3A DPP   155      23.928 158.568  39.391  1.00  0.00           C
ATOM   1643  C4A DPP   155      26.278 157.418  42.441  1.00  0.00           C
ATOM   1644  C1B DPP   155      18.478 159.218  31.791  1.00  0.00           C
ATOM   1645  C2B DPP   155      18.678 158.518  36.641  1.00  0.00           C
ATOM   1646  C3B DPP   155      16.928 156.768  39.441  1.00  0.00           C
ATOM   1647  C4B DPP   155      15.228 155.618  43.541  1.00  0.00           C
ATOM   1648  NC3 DPP   156     185.078  92.018  27.891  1.00  0.00           N
ATOM   1649  PO4 DPP   156     189.328  90.368  27.541  1.00  0.00           P
ATOM   1650  GL1 DPP   156     189.628  89.218  32.041  1.00  0.00            
ATOM   1651  GL2 DPP   156     191.678  86.968  32.441  1.00  0.00            
ATOM   1652  C1A DPP   156     187.778  87.368  35.491  1.00  0.00           C
ATOM   1653  C2A DPP   156     188.928  87.118  39.591  1.00  0.00           C
ATOM   1654  C3A DPP   156     190.678  84.268  41.541  1.00  0.00           C
ATOM   1655  C4A DPP   156     192.978  81.768  43.541  1.00  0.00           C
ATOM   1656  C1B DPP   156     192.428  84.618  34.941  1.00  0.00           C
ATOM   1657  C2B DPP   156     193.078  81.068  37.541  1.00  0.00           C
ATOM   1658  C3B DPP   156     190.728  78.568  40.441  1.00  0.00           C
ATOM   1659  C4B DPP   156     186.328  78.118  43.341  1.00  0.00           C
ATOM   1660  NC3 DPP   157      23.428 197.418  25.941  1.00  0.00           N
ATOM   1661  PO4 DPP   157      25.528 199.918  28.391  1.00  0.00           P
ATOM   1662  GL1 DPP   157      24.578 196.918  32.491  1.00  0.00            
ATOM   1663  GL2 DPP   157      23.128 197.868  34.991  1.00  0.00            
ATOM   1664  C1A DPP   157      27.228 196.168  36.741  1.00  0.00           C
ATOM   1665  C2A DPP   157      24.828 194.418  39.741  1.00  0.00           C
ATOM   1666  C3A DPP   157      22.678 194.118  43.241  1.00  0.00           C
ATOM   1667  C4A DPP   157      22.378 193.318  47.041  1.00  0.00           C
ATOM   1668  C1B DPP   157      20.478 197.318  39.741  1.00  0.00           C
ATOM   1669  C2B DPP   157      17.878 197.718  43.341  1.00  0.00           C
ATOM   1670  C3B DPP   157      13.978 198.218  45.791  1.00  0.00           C
ATOM   1671  C4B DPP   157       9.478 199.768  44.791  1.00  0.00           C
ATOM   1672  NC3 DPP   158     173.978  97.568  20.391  1.00  0.00           N
ATOM   1673  PO4 DPP   158     172.928  97.868  25.341  1.00  0.00           P
ATOM   1674  GL1 DPP   158     172.128  95.468  29.091  1.00  0.00            
ATOM   1675  GL2 DPP   158     170.878  97.368  31.691  1.00  0.00            
ATOM   1676  C1A DPP   158     170.678  91.368  29.941  1.00  0.00           C
ATOM   1677  C2A DPP   158     170.328  88.968  33.641  1.00  0.00           C
ATOM   1678  C3A DPP   158     172.028  84.868  35.191  1.00  0.00           C
ATOM   1679  C4A DPP   158     175.278  82.068  36.641  1.00  0.00           C
ATOM   1680  C1B DPP   158     169.378  99.068  35.991  1.00  0.00           C
ATOM   1681  C2B DPP   158     167.678  98.718  40.291  1.00  0.00           C
ATOM   1682  C3B DPP   158     167.928  97.318  44.191  1.00  0.00           C
ATOM   1683  C4B DPP   158     168.128  98.568  48.191  1.00  0.00           C
ATOM   1684  NC3 DPP   159      13.978 123.818  18.141  1.00  0.00           N
ATOM   1685  PO4 DPP   159       9.828 124.018  19.841  1.00  0.00           P
ATOM   1686  GL1 DPP   159       7.728 126.518  24.441  1.00  0.00            
ATOM   1687  GL2 DPP   159       4.228 127.918  24.291  1.00  0.00            
ATOM   1688  C1A DPP   159       5.478 125.268  28.591  1.00  0.00           C
ATOM   1689  C2A DPP   159       8.328 125.368  32.541  1.00  0.00           C
ATOM   1690  C3A DPP   159       8.428 123.868  37.091  1.00  0.00           C
ATOM   1691  C4A DPP   159       5.878 124.568  40.741  1.00  0.00           C
ATOM   1692  C1B DPP   159       6.128 130.818  26.741  1.00  0.00           C
ATOM   1693  C2B DPP   159       4.678 129.518  31.191  1.00  0.00           C
ATOM   1694  C3B DPP   159       4.278 127.918  36.041  1.00  0.00           C
ATOM   1695  C4B DPP   159       1.528 128.218  39.241  1.00  0.00           C
ATOM   1696  NC3 DPP   160     166.928  17.568  26.541  1.00  0.00           N
ATOM   1697  PO4 DPP   160     163.628  19.118  24.891  1.00  0.00           P
ATOM   1698  GL1 DPP   160     163.228  20.868  29.291  1.00  0.00            
ATOM   1699  GL2 DPP   160     165.028  19.718  30.891  1.00  0.00            
ATOM   1700  C1A DPP   160     160.228  20.818  32.691  1.00  0.00           C
ATOM   1701  C2A DPP   160     159.728  18.468  36.991  1.00  0.00           C
ATOM   1702  C3A DPP   160     160.028  18.418  41.741  1.00  0.00           C
ATOM   1703  C4A DPP   160     159.778  16.918  45.641  1.00  0.00           C
ATOM   1704  C1B DPP   160     165.128  20.318  35.041  1.00  0.00           C
ATOM   1705  C2B DPP   160     164.278  20.068  39.891  1.00  0.00           C
ATOM   1706  C3B DPP   160     162.878  22.668  42.791  1.00  0.00           C
ATOM   1707  C4B DPP   160     158.678  22.418  45.041  1.00  0.00           C
ATOM   1708  NC3 DPP   161     135.328  94.918  69.641  1.00  0.00           N
ATOM   1709  PO4 DPP   161     136.078  90.218  70.341  1.00  0.00           P
ATOM   1710  GL1 DPP   161     133.928  91.518  66.741  1.00  0.00            
ATOM   1711  GL2 DPP   161     136.928  92.718  65.691  1.00  0.00            
ATOM   1712  C1A DPP   161     132.678  90.568  62.691  1.00  0.00           C
ATOM   1713  C2A DPP   161     134.378  91.368  57.341  1.00  0.00           C
ATOM   1714  C3A DPP   161     135.828  93.468  53.991  1.00  0.00           C
ATOM   1715  C4A DPP   161     137.528  94.568  50.141  1.00  0.00           C
ATOM   1716  C1B DPP   161     138.178  92.118  61.541  1.00  0.00           C
ATOM   1717  C2B DPP   161     139.428  91.418  56.891  1.00  0.00           C
ATOM   1718  C3B DPP   161     141.078  91.268  52.041  1.00  0.00           C
ATOM   1719  C4B DPP   161     142.728  91.818  47.041  1.00  0.00           C
ATOM   1720  NC3 DPP   162     101.128 133.968  63.741  1.00  0.00           N
ATOM   1721  PO4 DPP   162      98.478 137.718  63.141  1.00  0.00           P
ATOM   1722  GL1 DPP   162      98.228 138.418  59.241  1.00  0.00            
ATOM   1723  GL2 DPP   162      95.278 137.268  57.691  1.00  0.00            
ATOM   1724  C1A DPP   162      99.578 139.618  55.241  1.00  0.00           C
ATOM   1725  C2A DPP   162     100.228 139.718  51.691  1.00  0.00           C
ATOM   1726  C3A DPP   162     100.378 138.718  47.591  1.00  0.00           C
ATOM   1727  C4A DPP   162     100.578 136.668  44.141  1.00  0.00           C
ATOM   1728  C1B DPP   162      93.728 136.368  54.191  1.00  0.00           C
ATOM   1729  C2B DPP   162      93.928 135.968  49.941  1.00  0.00           C
ATOM   1730  C3B DPP   162      95.978 136.318  46.741  1.00  0.00           C
ATOM   1731  C4B DPP   162      96.678 134.368  43.291  1.00  0.00           C
ATOM   1732  NC3 DPP   163       5.128 191.668  65.441  1.00  0.00           N
ATOM   1733  PO4 DPP   163       8.228 194.768  67.141  1.00  0.00           P
ATOM   1734  GL1 DPP   163      10.328 191.018  64.991  1.00  0.00            
ATOM   1735  GL2 DPP   163      13.028 191.518  65.291  1.00  0.00            
ATOM   1736  C1A DPP   163      10.278 189.718  60.691  1.00  0.00           C
ATOM   1737  C2A DPP   163       7.278 188.068  57.341  1.00  0.00           C
ATOM   1738  C3A DPP   163       8.928 186.418  52.791  1.00  0.00           C
ATOM   1739  C4A DPP   163       9.278 184.818  48.791  1.00  0.00           C
ATOM   1740  C1B DPP   163      15.678 191.868  61.441  1.00  0.00           C
ATOM   1741  C2B DPP   163      15.628 190.518  58.141  1.00  0.00           C
ATOM   1742  C3B DPP   163      16.578 192.618  54.991  1.00  0.00           C
ATOM   1743  C4B DPP   163      17.478 190.618  51.241  1.00  0.00           C
ATOM   1744  NC3 DPP   164      84.978 149.168  70.191  1.00  0.00           N
ATOM   1745  PO4 DPP   164      84.628 148.518  64.891  1.00  0.00           P
ATOM   1746  GL1 DPP   164      84.078 149.668  59.941  1.00  0.00            
ATOM   1747  GL2 DPP   164      83.078 152.468  58.591  1.00  0.00            
ATOM   1748  C1A DPP   164      87.178 149.218  56.891  1.00  0.00           C
ATOM   1749  C2A DPP   164      87.128 149.318  52.791  1.00  0.00           C
ATOM   1750  C3A DPP   164      85.078 148.268  49.491  1.00  0.00           C
ATOM   1751  C4A DPP   164      84.528 145.668  46.141  1.00  0.00           C
ATOM   1752  C1B DPP   164      81.528 150.018  54.891  1.00  0.00           C
ATOM   1753  C2B DPP   164      80.228 148.618  51.091  1.00  0.00           C
ATOM   1754  C3B DPP   164      80.278 149.568  47.241  1.00  0.00           C
ATOM   1755  C4B DPP   164      79.378 147.168  42.841  1.00  0.00           C
ATOM   1756  NC3 DPP   165     164.828 155.268  64.191  1.00  0.00           N
ATOM   1757  PO4 DPP   165     161.478 157.918  64.591  1.00  0.00           P
ATOM   1758  GL1 DPP   165     162.128 159.268  61.291  1.00  0.00            
ATOM   1759  GL2 DPP   165     163.578 157.068  59.641  1.00  0.00            
ATOM   1760  C1A DPP   165     160.928 161.418  57.291  1.00  0.00           C
ATOM   1761  C2A DPP   165     160.578 162.018  53.241  1.00  0.00           C
ATOM   1762  C3A DPP   165     163.278 161.168  49.541  1.00  0.00           C
ATOM   1763  C4A DPP   165     166.778 159.768  46.891  1.00  0.00           C
ATOM   1764  C1B DPP   165     163.528 157.618  55.341  1.00  0.00           C
ATOM   1765  C2B DPP   165     164.778 156.618  51.391  1.00  0.00           C
ATOM   1766  C3B DPP   165     161.428 156.818  48.141  1.00  0.00           C
ATOM   1767  C4B DPP   165     160.428 157.318  43.991  1.00  0.00           C
ATOM   1768  NC3 DPP   166       5.028 201.668  73.191  1.00  0.00           N
ATOM   1769  PO4 DPP   166       4.778 199.418  70.241  1.00  0.00           P
ATOM   1770  GL1 DPP   166       5.528 199.718  65.391  1.00  0.00            
ATOM   1771  GL2 DPP   166       4.578 196.818  64.491  1.00  0.00            
ATOM   1772  C1A DPP   166       3.128 200.968  61.441  1.00  0.00           C
ATOM   1773  C2A DPP   166       2.428 201.968  57.041  1.00  0.00           C
ATOM   1774  C3A DPP   166      -0.072 201.218  52.941  1.00  0.00           C
ATOM   1775  C4A DPP   166       1.828 202.468  49.341  1.00  0.00           C
ATOM   1776  C1B DPP   166       5.478 196.518  60.791  1.00  0.00           C
ATOM   1777  C2B DPP   166       1.778 196.818  58.391  1.00  0.00           C
ATOM   1778  C3B DPP   166       0.828 196.918  54.191  1.00  0.00           C
ATOM   1779  C4B DPP   166       1.378 195.118  50.091  1.00  0.00           C
ATOM   1780  NC3 DPP   167      36.878 150.168  63.091  1.00  0.00           N
ATOM   1781  PO4 DPP   167      40.828 148.618  62.591  1.00  0.00           P
ATOM   1782  GL1 DPP   167      40.578 148.068  58.191  1.00  0.00            
ATOM   1783  GL2 DPP   167      42.328 144.868  56.741  1.00  0.00            
ATOM   1784  C1A DPP   167      39.528 147.368  53.141  1.00  0.00           C
ATOM   1785  C2A DPP   167      38.178 148.168  48.991  1.00  0.00           C
ATOM   1786  C3A DPP   167      38.528 147.818  44.841  1.00  0.00           C
ATOM   1787  C4A DPP   167      40.578 146.418  41.241  1.00  0.00           C
ATOM   1788  C1B DPP   167      42.678 143.468  52.941  1.00  0.00           C
ATOM   1789  C2B DPP   167      45.428 142.468  49.441  1.00  0.00           C
ATOM   1790  C3B DPP   167      46.378 146.168  46.391  1.00  0.00           C
ATOM   1791  C4B DPP   167      47.278 147.368  42.591  1.00  0.00           C
ATOM   1792  NC3 DPP   168     146.378  27.318  65.991  1.00  0.00           N
ATOM   1793  PO4 DPP   168     145.978  32.518  65.791  1.00  0.00           P
ATOM   1794  GL1 DPP   168     148.128  32.568  62.391  1.00  0.00            
ATOM   1795  GL2 DPP   168     151.178  34.368  62.991  1.00  0.00            
ATOM   1796  C1A DPP   168     147.678  30.518  58.241  1.00  0.00           C
ATOM   1797  C2A DPP   168     147.628  30.468  53.791  1.00  0.00           C
ATOM   1798  C3A DPP   168     148.678  28.568  49.841  1.00  0.00           C
ATOM   1799  C4A DPP   168     150.128  25.718  46.991  1.00  0.00           C
ATOM   1800  C1B DPP   168     153.078  32.318  59.291  1.00  0.00           C
ATOM   1801  C2B DPP   168     151.778  31.018  55.091  1.00  0.00           C
ATOM   1802  C3B DPP   168     152.678  32.018  51.741  1.00  0.00           C
ATOM   1803  C4B DPP   168     151.678  32.718  48.091  1.00  0.00           C
ATOM   1804  NC3 DPP   169     168.378  45.818  68.541  1.00  0.00           N
ATOM   1805  PO4 DPP   169     163.478  45.468  67.991  1.00  0.00           P
ATOM   1806  GL1 DPP   169     165.628  45.118  64.441  1.00  0.00            
ATOM   1807  GL2 DPP   169     164.078  44.918  61.941  1.00  0.00            
ATOM   1808  C1A DPP   169     168.578  43.368  61.691  1.00  0.00           C
ATOM   1809  C2A DPP   169     169.428  44.118  57.991  1.00  0.00           C
ATOM   1810  C3A DPP   169     170.678  45.668  53.891  1.00  0.00           C
ATOM   1811  C4A DPP   169     169.628  46.768  49.291  1.00  0.00           C
ATOM   1812  C1B DPP   169     164.178  44.568  57.641  1.00  0.00           C
ATOM   1813  C2B DPP   169     165.178  44.868  53.941  1.00  0.00           C
ATOM   1814  C3B DPP   169     164.878  44.318  49.841  1.00  0.00           C
ATOM   1815  C4B DPP   169     163.928  46.118  46.741  1.00  0.00           C
ATOM   1816  NC3 DPP   170     128.328  22.868  73.891  1.00  0.00           N
ATOM   1817  PO4 DPP   170     124.428  21.518  71.641  1.00  0.00           P
ATOM   1818  GL1 DPP   170     124.428  22.468  67.241  1.00  0.00            
ATOM   1819  GL2 DPP   170     120.778  24.268  65.941  1.00  0.00            
ATOM   1820  C1A DPP   170     124.378  22.418  62.041  1.00  0.00           C
ATOM   1821  C2A DPP   170     122.228  22.368  57.091  1.00  0.00           C
ATOM   1822  C3A DPP   170     120.128  20.568  53.591  1.00  0.00           C
ATOM   1823  C4A DPP   170     116.928  18.018  51.191  1.00  0.00           C
ATOM   1824  C1B DPP   170     119.278  22.818  61.441  1.00  0.00           C
ATOM   1825  C2B DPP   170     117.528  21.668  58.991  1.00  0.00           C
ATOM   1826  C3B DPP   170     112.928  23.118  58.541  1.00  0.00           C
ATOM   1827  C4B DPP   170     109.178  24.868  57.541  1.00  0.00           C
ATOM   1828  NC3 DPP   171      51.078 178.418  63.991  1.00  0.00           N
ATOM   1829  PO4 DPP   171      48.128 180.868  65.891  1.00  0.00           P
ATOM   1830  GL1 DPP   171      49.028 182.118  61.491  1.00  0.00            
ATOM   1831  GL2 DPP   171      48.578 185.518  60.891  1.00  0.00            
ATOM   1832  C1A DPP   171      50.378 182.718  57.241  1.00  0.00           C
ATOM   1833  C2A DPP   171      50.978 184.618  54.541  1.00  0.00           C
ATOM   1834  C3A DPP   171      54.278 185.468  52.141  1.00  0.00           C
ATOM   1835  C4A DPP   171      58.978 186.668  49.641  1.00  0.00           C
ATOM   1836  C1B DPP   171      50.928 188.518  58.591  1.00  0.00           C
ATOM   1837  C2B DPP   171      53.128 190.718  54.891  1.00  0.00           C
ATOM   1838  C3B DPP   171      54.378 191.418  51.141  1.00  0.00           C
ATOM   1839  C4B DPP   171      58.528 192.268  49.091  1.00  0.00           C
ATOM   1840  NC3 DPP   172     144.678 161.268  66.391  1.00  0.00           N
ATOM   1841  PO4 DPP   172     147.478 163.518  67.141  1.00  0.00           P
ATOM   1842  GL1 DPP   172     148.078 162.518  62.441  1.00  0.00            
ATOM   1843  GL2 DPP   172     146.178 162.768  59.791  1.00  0.00            
ATOM   1844  C1A DPP   172     150.928 161.118  58.691  1.00  0.00           C
ATOM   1845  C2A DPP   172     151.078 163.568  54.391  1.00  0.00           C
ATOM   1846  C3A DPP   172     151.678 165.818  50.541  1.00  0.00           C
ATOM   1847  C4A DPP   172     153.978 164.318  47.941  1.00  0.00           C
ATOM   1848  C1B DPP   172     147.028 161.668  56.191  1.00  0.00           C
ATOM   1849  C2B DPP   172     147.128 159.868  52.191  1.00  0.00           C
ATOM   1850  C3B DPP   172     145.028 159.268  47.941  1.00  0.00           C
ATOM   1851  C4B DPP   172     145.228 160.518  43.641  1.00  0.00           C
ATOM   1852  NC3 DPP   173     141.378  35.018  66.391  1.00  0.00           N
ATOM   1853  PO4 DPP   173     137.078  34.318  65.541  1.00  0.00           P
ATOM   1854  GL1 DPP   173     137.528  34.868  61.991  1.00  0.00            
ATOM   1855  GL2 DPP   173     138.628  37.968  61.541  1.00  0.00            
ATOM   1856  C1A DPP   173     133.928  35.068  59.241  1.00  0.00           C
ATOM   1857  C2A DPP   173     133.128  35.868  55.491  1.00  0.00           C
ATOM   1858  C3A DPP   173     130.978  35.718  51.991  1.00  0.00           C
ATOM   1859  C4A DPP   173     127.528  33.568  49.791  1.00  0.00           C
ATOM   1860  C1B DPP   173     138.328  35.718  57.041  1.00  0.00           C
ATOM   1861  C2B DPP   173     138.078  34.318  52.691  1.00  0.00           C
ATOM   1862  C3B DPP   173     135.678  36.918  49.841  1.00  0.00           C
ATOM   1863  C4B DPP   173     132.278  37.468  46.841  1.00  0.00           C
ATOM   1864  NC3 DPP   174     141.428 102.168  71.291  1.00  0.00           N
ATOM   1865  PO4 DPP   174     138.478  99.468  69.791  1.00  0.00           P
ATOM   1866  GL1 DPP   174     137.728 100.318  65.341  1.00  0.00            
ATOM   1867  GL2 DPP   174     134.378 101.718  64.641  1.00  0.00            
ATOM   1868  C1A DPP   174     137.278  99.468  60.741  1.00  0.00           C
ATOM   1869  C2A DPP   174     135.778 101.818  56.841  1.00  0.00           C
ATOM   1870  C3A DPP   174     133.028 105.618  56.841  1.00  0.00           C
ATOM   1871  C4A DPP   174     130.428 107.668  59.441  1.00  0.00           C
ATOM   1872  C1B DPP   174     132.528 100.968  60.391  1.00  0.00           C
ATOM   1873  C2B DPP   174     131.128 100.868  56.241  1.00  0.00           C
ATOM   1874  C3B DPP   174     130.628 103.318  53.191  1.00  0.00           C
ATOM   1875  C4B DPP   174     129.628 105.268  48.741  1.00  0.00           C
ATOM   1876  NC3 DPP   175     171.478 157.668  66.491  1.00  0.00           N
ATOM   1877  PO4 DPP   175     169.328 157.168  63.141  1.00  0.00           P
ATOM   1878  GL1 DPP   175     170.078 156.368  58.091  1.00  0.00            
ATOM   1879  GL2 DPP   175     172.028 159.018  57.341  1.00  0.00            
ATOM   1880  C1A DPP   175     169.728 156.718  53.741  1.00  0.00           C
ATOM   1881  C2A DPP   175     169.228 155.418  49.291  1.00  0.00           C
ATOM   1882  C3A DPP   175     169.578 153.868  45.491  1.00  0.00           C
ATOM   1883  C4A DPP   175     166.628 151.718  42.241  1.00  0.00           C
ATOM   1884  C1B DPP   175     173.328 161.918  53.241  1.00  0.00           C
ATOM   1885  C2B DPP   175     172.628 160.118  49.091  1.00  0.00           C
ATOM   1886  C3B DPP   175     171.428 158.568  44.941  1.00  0.00           C
ATOM   1887  C4B DPP   175     168.378 158.868  41.741  1.00  0.00           C
ATOM   1888  NC3 DPP   176     132.828  30.918  65.541  1.00  0.00           N
ATOM   1889  PO4 DPP   176     131.228  26.518  64.591  1.00  0.00           P
ATOM   1890  GL1 DPP   176     128.928  25.818  60.591  1.00  0.00            
ATOM   1891  GL2 DPP   176     129.778  23.918  58.241  1.00  0.00            
ATOM   1892  C1A DPP   176     125.428  26.268  57.641  1.00  0.00           C
ATOM   1893  C2A DPP   176     123.778  25.218  53.691  1.00  0.00           C
ATOM   1894  C3A DPP   176     120.178  24.918  51.491  1.00  0.00           C
ATOM   1895  C4A DPP   176     115.978  27.318  51.191  1.00  0.00           C
ATOM   1896  C1B DPP   176     129.128  23.618  54.041  1.00  0.00           C
ATOM   1897  C2B DPP   176     130.678  21.518  50.891  1.00  0.00           C
ATOM   1898  C3B DPP   176     130.528  22.318  46.141  1.00  0.00           C
ATOM   1899  C4B DPP   176     127.928  25.868  45.441  1.00  0.00           C
ATOM   1900  NC3 DPP   177     118.378 156.768  64.191  1.00  0.00           N
ATOM   1901  PO4 DPP   177     117.378 152.418  63.241  1.00  0.00           P
ATOM   1902  GL1 DPP   177     120.778 152.368  61.691  1.00  0.00            
ATOM   1903  GL2 DPP   177     123.378 154.718  61.641  1.00  0.00            
ATOM   1904  C1A DPP   177     120.478 151.918  56.641  1.00  0.00           C
ATOM   1905  C2A DPP   177     120.578 153.118  52.591  1.00  0.00           C
ATOM   1906  C3A DPP   177     121.778 153.968  49.041  1.00  0.00           C
ATOM   1907  C4A DPP   177     121.978 154.168  44.791  1.00  0.00           C
ATOM   1908  C1B DPP   177     122.728 156.668  56.591  1.00  0.00           C
ATOM   1909  C2B DPP   177     123.578 157.368  52.141  1.00  0.00           C
ATOM   1910  C3B DPP   177     123.678 159.168  47.441  1.00  0.00           C
ATOM   1911  C4B DPP   177     125.428 160.368  43.091  1.00  0.00           C
ATOM   1912  NC3 DPP   178     159.928  69.068  69.391  1.00  0.00           N
ATOM   1913  PO4 DPP   178     158.778  67.568  64.941  1.00  0.00           P
ATOM   1914  GL1 DPP   178     156.378  68.618  62.591  1.00  0.00            
ATOM   1915  GL2 DPP   178     153.278  67.718  63.741  1.00  0.00            
ATOM   1916  C1A DPP   178     155.178  70.668  59.341  1.00  0.00           C
ATOM   1917  C2A DPP   178     156.628  72.518  55.891  1.00  0.00           C
ATOM   1918  C3A DPP   178     157.278  73.718  51.991  1.00  0.00           C
ATOM   1919  C4A DPP   178     157.078  76.868  48.091  1.00  0.00           C
ATOM   1920  C1B DPP   178     152.278  65.668  60.291  1.00  0.00           C
ATOM   1921  C2B DPP   178     151.278  65.468  55.641  1.00  0.00           C
ATOM   1922  C3B DPP   178     148.428  66.618  53.041  1.00  0.00           C
ATOM   1923  C4B DPP   178     146.378  65.518  50.041  1.00  0.00           C
ATOM   1924  NC3 DPP   179      59.278  39.868  79.291  1.00  0.00           N
ATOM   1925  PO4 DPP   179      61.178  36.468  77.691  1.00  0.00           P
ATOM   1926  GL1 DPP   179      62.178  34.018  75.291  1.00  0.00            
ATOM   1927  GL2 DPP   179      59.478  33.668  73.241  1.00  0.00            
ATOM   1928  C1A DPP   179      63.678  36.368  71.941  1.00  0.00           C
ATOM   1929  C2A DPP   179      63.678  36.818  68.791  1.00  0.00           C
ATOM   1930  C3A DPP   179      65.978  36.318  64.141  1.00  0.00           C
ATOM   1931  C4A DPP   179      68.578  36.368  60.091  1.00  0.00           C
ATOM   1932  C1B DPP   179      61.428  32.418  69.591  1.00  0.00           C
ATOM   1933  C2B DPP   179      66.028  31.568  68.341  1.00  0.00           C
ATOM   1934  C3B DPP   179      67.528  31.568  63.441  1.00  0.00           C
ATOM   1935  C4B DPP   179      67.028  30.018  59.591  1.00  0.00           C
ATOM   1936  NC3 DPP   180     131.628  37.018  73.891  1.00  0.00           N
ATOM   1937  PO4 DPP   180     131.628  39.418  68.841  1.00  0.00           P
ATOM   1938  GL1 DPP   180     131.928  42.118  64.341  1.00  0.00            
ATOM   1939  GL2 DPP   180     135.328  41.568  61.291  1.00  0.00            
ATOM   1940  C1A DPP   180     130.778  41.718  60.591  1.00  0.00           C
ATOM   1941  C2A DPP   180     130.678  40.568  57.041  1.00  0.00           C
ATOM   1942  C3A DPP   180     129.128  41.718  52.741  1.00  0.00           C
ATOM   1943  C4A DPP   180     129.478  40.668  49.041  1.00  0.00           C
ATOM   1944  C1B DPP   180     135.378  39.818  57.891  1.00  0.00           C
ATOM   1945  C2B DPP   180     135.428  39.818  53.891  1.00  0.00           C
ATOM   1946  C3B DPP   180     135.678  42.268  50.591  1.00  0.00           C
ATOM   1947  C4B DPP   180     137.578  46.368  47.841  1.00  0.00           C
ATOM   1948  NC3 DPP   181      65.728  92.968  74.341  1.00  0.00           N
ATOM   1949  PO4 DPP   181      61.728  90.518  73.991  1.00  0.00           P
ATOM   1950  GL1 DPP   181      60.578  88.568  70.541  1.00  0.00            
ATOM   1951  GL2 DPP   181      59.428  90.018  66.641  1.00  0.00            
ATOM   1952  C1A DPP   181      62.528  86.218  67.091  1.00  0.00           C
ATOM   1953  C2A DPP   181      63.678  85.118  62.291  1.00  0.00           C
ATOM   1954  C3A DPP   181      67.578  83.068  60.291  1.00  0.00           C
ATOM   1955  C4A DPP   181      68.178  82.218  56.341  1.00  0.00           C
ATOM   1956  C1B DPP   181      58.528  87.068  64.541  1.00  0.00           C
ATOM   1957  C2B DPP   181      57.278  87.168  60.191  1.00  0.00           C
ATOM   1958  C3B DPP   181      58.328  86.368  55.741  1.00  0.00           C
ATOM   1959  C4B DPP   181      59.878  88.718  51.191  1.00  0.00           C
ATOM   1960  NC3 DPP   182      82.428 170.418  68.791  1.00  0.00           N
ATOM   1961  PO4 DPP   182      82.128 170.968  64.791  1.00  0.00           P
ATOM   1962  GL1 DPP   182      82.728 172.318  60.691  1.00  0.00            
ATOM   1963  GL2 DPP   182      83.378 175.118  60.841  1.00  0.00            
ATOM   1964  C1A DPP   182      83.328 172.318  56.391  1.00  0.00           C
ATOM   1965  C2A DPP   182      84.928 172.268  51.291  1.00  0.00           C
ATOM   1966  C3A DPP   182      86.228 169.618  49.391  1.00  0.00           C
ATOM   1967  C4A DPP   182      87.078 165.868  46.491  1.00  0.00           C
ATOM   1968  C1B DPP   182      85.028 176.868  57.291  1.00  0.00           C
ATOM   1969  C2B DPP   182      83.128 177.118  53.441  1.00  0.00           C
ATOM   1970  C3B DPP   182      81.378 179.768  49.791  1.00  0.00           C
ATOM   1971  C4B DPP   182      82.478 182.418  46.391  1.00  0.00           C
ATOM   1972  NC3 DPP   183      88.628 207.018  69.941  1.00  0.00           N
ATOM   1973  PO4 DPP   183      85.678 205.218  70.041  1.00  0.00           P
ATOM   1974  GL1 DPP   183      85.778 205.468  65.091  1.00  0.00            
ATOM   1975  GL2 DPP   183      88.928 206.418  64.791  1.00  0.00            
ATOM   1976  C1A DPP   183      85.578 207.918  60.641  1.00  0.00           C
ATOM   1977  C2A DPP   183      86.278 206.868  55.141  1.00  0.00           C
ATOM   1978  C3A DPP   183      86.778 208.118  50.391  1.00  0.00           C
ATOM   1979  C4A DPP   183      85.228 210.418  48.391  1.00  0.00           C
ATOM   1980  C1B DPP   183      89.478 210.018  63.191  1.00  0.00           C
ATOM   1981  C2B DPP   183      90.078 214.468  60.991  1.00  0.00           C
ATOM   1982  C3B DPP   183      87.278 215.718  58.091  1.00  0.00           C
ATOM   1983  C4B DPP   183      84.778 217.968  54.791  1.00  0.00           C
ATOM   1984  NC3 DPP   184     120.178   2.168  69.241  1.00  0.00           N
ATOM   1985  PO4 DPP   184     116.778   0.668  71.091  1.00  0.00           P
ATOM   1986  GL1 DPP   184     115.528   3.568  67.891  1.00  0.00            
ATOM   1987  GL2 DPP   184     112.778   6.418  67.941  1.00  0.00            
ATOM   1988  C1A DPP   184     115.478   4.318  63.641  1.00  0.00           C
ATOM   1989  C2A DPP   184     111.528   6.118  61.541  1.00  0.00           C
ATOM   1990  C3A DPP   184     111.728   9.618  57.891  1.00  0.00           C
ATOM   1991  C4A DPP   184     110.578  10.568  53.641  1.00  0.00           C
ATOM   1992  C1B DPP   184     109.528   7.318  65.791  1.00  0.00           C
ATOM   1993  C2B DPP   184     107.778   9.618  61.191  1.00  0.00           C
ATOM   1994  C3B DPP   184     105.178   7.718  58.591  1.00  0.00           C
ATOM   1995  C4B DPP   184     106.028  10.868  56.041  1.00  0.00           C
ATOM   1996  NC3 DPP   185     124.378 109.368  67.891  1.00  0.00           N
ATOM   1997  PO4 DPP   185     124.178 104.918  66.841  1.00  0.00           P
ATOM   1998  GL1 DPP   185     123.328 103.268  63.541  1.00  0.00            
ATOM   1999  GL2 DPP   185     122.028 100.568  65.241  1.00  0.00            
ATOM   2000  C1A DPP   185     122.928 103.268  59.141  1.00  0.00           C
ATOM   2001  C2A DPP   185     125.878  99.968  55.441  1.00  0.00           C
ATOM   2002  C3A DPP   185     127.378  97.118  52.741  1.00  0.00           C
ATOM   2003  C4A DPP   185     130.328  94.718  51.441  1.00  0.00           C
ATOM   2004  C1B DPP   185     125.778  98.618  62.841  1.00  0.00           C
ATOM   2005  C2B DPP   185     128.578  97.918  59.591  1.00  0.00           C
ATOM   2006  C3B DPP   185     127.028  94.968  57.491  1.00  0.00           C
ATOM   2007  C4B DPP   185     128.728  91.468  54.841  1.00  0.00           C
ATOM   2008  NC3 DPP   186     125.128  89.418  71.041  1.00  0.00           N
ATOM   2009  PO4 DPP   186     126.378  93.918  72.591  1.00  0.00           P
ATOM   2010  GL1 DPP   186     128.328  92.918  67.941  1.00  0.00            
ATOM   2011  GL2 DPP   186     129.028  89.068  68.141  1.00  0.00            
ATOM   2012  C1A DPP   186     128.878  93.668  63.291  1.00  0.00           C
ATOM   2013  C2A DPP   186     130.978  93.768  59.691  1.00  0.00           C
ATOM   2014  C3A DPP   186     132.028  96.018  55.991  1.00  0.00           C
ATOM   2015  C4A DPP   186     134.828  98.818  53.141  1.00  0.00           C
ATOM   2016  C1B DPP   186     128.428  88.418  64.341  1.00  0.00           C
ATOM   2017  C2B DPP   186     128.778  89.418  60.091  1.00  0.00           C
ATOM   2018  C3B DPP   186     130.828  87.818  58.091  1.00  0.00           C
ATOM   2019  C4B DPP   186     130.378  86.968  53.791  1.00  0.00           C
ATOM   2020  NC3 DPP   187     150.128 122.018  68.791  1.00  0.00           N
ATOM   2021  PO4 DPP   187     149.528 117.918  67.591  1.00  0.00           P
ATOM   2022  GL1 DPP   187     148.778 117.618  62.791  1.00  0.00            
ATOM   2023  GL2 DPP   187     145.028 117.018  61.891  1.00  0.00            
ATOM   2024  C1A DPP   187     148.728 117.718  59.141  1.00  0.00           C
ATOM   2025  C2A DPP   187     147.928 114.918  56.741  1.00  0.00           C
ATOM   2026  C3A DPP   187     148.878 115.418  52.541  1.00  0.00           C
ATOM   2027  C4A DPP   187     150.578 116.868  48.491  1.00  0.00           C
ATOM   2028  C1B DPP   187     143.178 116.118  58.341  1.00  0.00           C
ATOM   2029  C2B DPP   187     143.278 114.468  54.341  1.00  0.00           C
ATOM   2030  C3B DPP   187     142.228 111.418  52.591  1.00  0.00           C
ATOM   2031  C4B DPP   187     140.078 107.768  50.591  1.00  0.00           C
ATOM   2032  NC3 DPP   188      22.528 101.968  65.541  1.00  0.00           N
ATOM   2033  PO4 DPP   188      22.928  97.268  64.091  1.00  0.00           P
ATOM   2034  GL1 DPP   188      24.978  94.118  61.841  1.00  0.00            
ATOM   2035  GL2 DPP   188      26.028  96.368  59.891  1.00  0.00            
ATOM   2036  C1A DPP   188      27.528  91.368  58.891  1.00  0.00           C
ATOM   2037  C2A DPP   188      30.178  91.468  55.741  1.00  0.00           C
ATOM   2038  C3A DPP   188      31.478  94.468  52.691  1.00  0.00           C
ATOM   2039  C4A DPP   188      31.628  93.068  48.591  1.00  0.00           C
ATOM   2040  C1B DPP   188      27.028  95.768  56.041  1.00  0.00           C
ATOM   2041  C2B DPP   188      26.778  92.568  52.541  1.00  0.00           C
ATOM   2042  C3B DPP   188      27.678  89.768  48.641  1.00  0.00           C
ATOM   2043  C4B DPP   188      29.378  90.318  44.541  1.00  0.00           C
ATOM   2044  NC3 DPP   189     139.878 123.818  63.291  1.00  0.00           N
ATOM   2045  PO4 DPP   189     135.778 125.418  65.541  1.00  0.00           P
ATOM   2046  GL1 DPP   189     135.528 124.318  60.141  1.00  0.00            
ATOM   2047  GL2 DPP   189     139.078 125.168  58.391  1.00  0.00            
ATOM   2048  C1A DPP   189     135.428 121.718  57.291  1.00  0.00           C
ATOM   2049  C2A DPP   189     137.978 122.418  53.291  1.00  0.00           C
ATOM   2050  C3A DPP   189     136.778 122.118  49.591  1.00  0.00           C
ATOM   2051  C4A DPP   189     135.128 120.818  45.941  1.00  0.00           C
ATOM   2052  C1B DPP   189     141.028 126.668  53.741  1.00  0.00           C
ATOM   2053  C2B DPP   189     140.428 125.768  49.841  1.00  0.00           C
ATOM   2054  C3B DPP   189     138.828 124.518  45.391  1.00  0.00           C
ATOM   2055  C4B DPP   189     139.228 122.818  41.191  1.00  0.00           C
ATOM   2056  NC3 DPP   190     118.078  32.218  72.991  1.00  0.00           N
ATOM   2057  PO4 DPP   190     114.278  34.268  72.741  1.00  0.00           P
ATOM   2058  GL1 DPP   190     115.978  34.018  68.991  1.00  0.00            
ATOM   2059  GL2 DPP   190     119.828  34.168  68.591  1.00  0.00            
ATOM   2060  C1A DPP   190     115.028  32.218  65.241  1.00  0.00           C
ATOM   2061  C2A DPP   190     115.678  34.618  60.591  1.00  0.00           C
ATOM   2062  C3A DPP   190     116.678  33.418  56.341  1.00  0.00           C
ATOM   2063  C4A DPP   190     116.228  32.318  51.391  1.00  0.00           C
ATOM   2064  C1B DPP   190     120.428  32.968  63.991  1.00  0.00           C
ATOM   2065  C2B DPP   190     120.128  31.468  58.841  1.00  0.00           C
ATOM   2066  C3B DPP   190     120.878  29.968  54.341  1.00  0.00           C
ATOM   2067  C4B DPP   190     121.328  29.918  51.491  1.00  0.00           C
ATOM   2068  NC3 DPP   191     205.078 184.468  67.641  1.00  0.00           N
ATOM   2069  PO4 DPP   191     207.378 187.618  66.491  1.00  0.00           P
ATOM   2070  GL1 DPP   191     207.028 185.668  62.941  1.00  0.00            
ATOM   2071  GL2 DPP   191     207.828 182.868  63.041  1.00  0.00            
ATOM   2072  C1A DPP   191     206.328 185.718  58.541  1.00  0.00           C
ATOM   2073  C2A DPP   191     207.028 186.618  54.191  1.00  0.00           C
ATOM   2074  C3A DPP   191     206.978 186.018  49.991  1.00  0.00           C
ATOM   2075  C4A DPP   191     207.528 186.518  46.291  1.00  0.00           C
ATOM   2076  C1B DPP   191     210.078 182.268  59.591  1.00  0.00           C
ATOM   2077  C2B DPP   191     210.778 183.468  55.641  1.00  0.00           C
ATOM   2078  C3B DPP   191     211.478 184.568  50.841  1.00  0.00           C
ATOM   2079  C4B DPP   191     211.328 182.818  47.141  1.00  0.00           C
ATOM   2080  NC3 DPP   192     132.328 170.668  65.691  1.00  0.00           N
ATOM   2081  PO4 DPP   192     137.778 170.618  65.541  1.00  0.00           P
ATOM   2082  GL1 DPP   192     137.078 168.718  61.891  1.00  0.00            
ATOM   2083  GL2 DPP   192     139.028 167.268  60.441  1.00  0.00            
ATOM   2084  C1A DPP   192     135.378 171.018  58.341  1.00  0.00           C
ATOM   2085  C2A DPP   192     136.028 174.218  55.341  1.00  0.00           C
ATOM   2086  C3A DPP   192     136.878 172.868  51.141  1.00  0.00           C
ATOM   2087  C4A DPP   192     140.328 173.068  47.691  1.00  0.00           C
ATOM   2088  C1B DPP   192     143.728 166.718  59.441  1.00  0.00           C
ATOM   2089  C2B DPP   192     144.978 165.968  54.741  1.00  0.00           C
ATOM   2090  C3B DPP   192     146.778 164.468  51.441  1.00  0.00           C
ATOM   2091  C4B DPP   192     148.678 162.818  47.391  1.00  0.00           C
ATOM   2092  NC3 DPP   193     143.278 148.268  64.791  1.00  0.00           N
ATOM   2093  PO4 DPP   193     146.478 146.268  62.491  1.00  0.00           P
ATOM   2094  GL1 DPP   193     146.978 148.868  59.441  1.00  0.00            
ATOM   2095  GL2 DPP   193     149.728 149.218  57.891  1.00  0.00            
ATOM   2096  C1A DPP   193     145.678 149.018  54.541  1.00  0.00           C
ATOM   2097  C2A DPP   193     143.978 146.768  50.491  1.00  0.00           C
ATOM   2098  C3A DPP   193     143.528 145.318  46.291  1.00  0.00           C
ATOM   2099  C4A DPP   193     142.278 146.618  42.441  1.00  0.00           C
ATOM   2100  C1B DPP   193     150.478 148.218  53.241  1.00  0.00           C
ATOM   2101  C2B DPP   193     148.728 148.018  49.141  1.00  0.00           C
ATOM   2102  C3B DPP   193     149.928 148.368  44.941  1.00  0.00           C
ATOM   2103  C4B DPP   193     150.978 151.568  41.891  1.00  0.00           C
ATOM   2104  NC3 DPP   194      13.728  88.668  69.341  1.00  0.00           N
ATOM   2105  PO4 DPP   194       9.528  87.568  67.441  1.00  0.00           P
ATOM   2106  GL1 DPP   194      12.528  87.718  63.441  1.00  0.00            
ATOM   2107  GL2 DPP   194      16.078  88.868  61.391  1.00  0.00            
ATOM   2108  C1A DPP   194      12.628  86.068  58.691  1.00  0.00           C
ATOM   2109  C2A DPP   194      12.428  83.468  55.791  1.00  0.00           C
ATOM   2110  C3A DPP   194      11.578  81.618  53.041  1.00  0.00           C
ATOM   2111  C4A DPP   194      10.178  77.668  49.191  1.00  0.00           C
ATOM   2112  C1B DPP   194      17.328  90.068  57.491  1.00  0.00           C
ATOM   2113  C2B DPP   194      17.128  87.768  53.541  1.00  0.00           C
ATOM   2114  C3B DPP   194      14.828  89.068  49.791  1.00  0.00           C
ATOM   2115  C4B DPP   194      16.528  93.018  48.341  1.00  0.00           C
ATOM   2116  NC3 DPP   195     166.178 106.418  69.891  1.00  0.00           N
ATOM   2117  PO4 DPP   195     167.228 109.118  66.691  1.00  0.00           P
ATOM   2118  GL1 DPP   195     170.528 110.418  64.891  1.00  0.00            
ATOM   2119  GL2 DPP   195     168.978 111.668  61.841  1.00  0.00            
ATOM   2120  C1A DPP   195     172.678 107.968  61.541  1.00  0.00           C
ATOM   2121  C2A DPP   195     174.828 107.618  57.641  1.00  0.00           C
ATOM   2122  C3A DPP   195     177.228 107.818  53.691  1.00  0.00           C
ATOM   2123  C4A DPP   195     180.328 106.518  50.941  1.00  0.00           C
ATOM   2124  C1B DPP   195     170.228 111.568  58.591  1.00  0.00           C
ATOM   2125  C2B DPP   195     171.178 110.218  54.841  1.00  0.00           C
ATOM   2126  C3B DPP   195     173.128 109.868  52.141  1.00  0.00           C
ATOM   2127  C4B DPP   195     175.778 111.018  48.191  1.00  0.00           C
ATOM   2128  NC3 DPP   196      88.778  27.968  78.041  1.00  0.00           N
ATOM   2129  PO4 DPP   196      85.078  27.468  77.891  1.00  0.00           P
ATOM   2130  GL1 DPP   196      85.078  31.218  75.091  1.00  0.00            
ATOM   2131  GL2 DPP   196      87.978  32.818  73.191  1.00  0.00            
ATOM   2132  C1A DPP   196      82.578  32.968  72.941  1.00  0.00           C
ATOM   2133  C2A DPP   196      83.278  35.568  68.891  1.00  0.00           C
ATOM   2134  C3A DPP   196      81.328  38.168  65.541  1.00  0.00           C
ATOM   2135  C4A DPP   196      80.778  37.918  60.791  1.00  0.00           C
ATOM   2136  C1B DPP   196      89.028  35.568  70.141  1.00  0.00           C
ATOM   2137  C2B DPP   196      87.778  36.218  65.891  1.00  0.00           C
ATOM   2138  C3B DPP   196      84.728  35.368  62.541  1.00  0.00           C
ATOM   2139  C4B DPP   196      82.478  32.168  62.041  1.00  0.00           C
ATOM   2140  NC3 DPP   197     186.828 197.418  68.441  1.00  0.00           N
ATOM   2141  PO4 DPP   197     184.428 194.218  66.841  1.00  0.00           P
ATOM   2142  GL1 DPP   197     184.778 196.768  63.591  1.00  0.00            
ATOM   2143  GL2 DPP   197     188.178 198.268  63.791  1.00  0.00            
ATOM   2144  C1A DPP   197     186.528 196.418  59.441  1.00  0.00           C
ATOM   2145  C2A DPP   197     188.028 196.168  54.541  1.00  0.00           C
ATOM   2146  C3A DPP   197     188.978 197.068  50.441  1.00  0.00           C
ATOM   2147  C4A DPP   197     190.128 198.118  46.641  1.00  0.00           C
ATOM   2148  C1B DPP   197     191.428 197.468  60.641  1.00  0.00           C
ATOM   2149  C2B DPP   197     191.528 198.418  56.641  1.00  0.00           C
ATOM   2150  C3B DPP   197     193.478 199.618  52.791  1.00  0.00           C
ATOM   2151  C4B DPP   197     192.528 201.918  49.291  1.00  0.00           C
ATOM   2152  NC3 DPP   198     165.528  60.818  68.991  1.00  0.00           N
ATOM   2153  PO4 DPP   198     162.528  59.018  67.341  1.00  0.00           P
ATOM   2154  GL1 DPP   198     162.928  57.818  63.841  1.00  0.00            
ATOM   2155  GL2 DPP   198     162.078  55.318  63.291  1.00  0.00            
ATOM   2156  C1A DPP   198     165.678  58.118  59.841  1.00  0.00           C
ATOM   2157  C2A DPP   198     163.928  58.718  55.991  1.00  0.00           C
ATOM   2158  C3A DPP   198     164.828  58.718  52.441  1.00  0.00           C
ATOM   2159  C4A DPP   198     161.928  58.368  49.041  1.00  0.00           C
ATOM   2160  C1B DPP   198     161.478  55.368  58.991  1.00  0.00           C
ATOM   2161  C2B DPP   198     161.178  54.668  55.191  1.00  0.00           C
ATOM   2162  C3B DPP   198     161.628  53.568  51.141  1.00  0.00           C
ATOM   2163  C4B DPP   198     161.978  54.068  46.691  1.00  0.00           C
ATOM   2164  NC3 DPP   199      63.578  22.418  34.791  1.00  0.00           N
ATOM   2165  PO4 DPP   199      63.278  24.768  39.691  1.00  0.00           P
ATOM   2166  GL1 DPP   199      61.528  24.468  43.541  1.00  0.00            
ATOM   2167  GL2 DPP   199      58.928  22.718  43.891  1.00  0.00            
ATOM   2168  C1A DPP   199      60.028  26.768  47.241  1.00  0.00           C
ATOM   2169  C2A DPP   199      60.778  28.568  51.041  1.00  0.00           C
ATOM   2170  C3A DPP   199      58.278  30.418  54.391  1.00  0.00           C
ATOM   2171  C4A DPP   199      53.728  31.018  55.691  1.00  0.00           C
ATOM   2172  C1B DPP   199      56.578  21.068  45.991  1.00  0.00           C
ATOM   2173  C2B DPP   199      57.478  18.818  49.091  1.00  0.00           C
ATOM   2174  C3B DPP   199      58.478  18.868  53.091  1.00  0.00           C
ATOM   2175  C4B DPP   199      60.878  17.218  55.541  1.00  0.00           C
ATOM   2176  NC3 DPP   200     191.478  17.318  26.291  1.00  0.00           N
ATOM   2177  PO4 DPP   200     194.778  16.368  28.441  1.00  0.00           P
ATOM   2178  GL1 DPP   200     192.178  13.868  31.391  1.00  0.00            
ATOM   2179  GL2 DPP   200     191.428  11.218  30.991  1.00  0.00            
ATOM   2180  C1A DPP   200     193.028  14.318  34.391  1.00  0.00           C
ATOM   2181  C2A DPP   200     192.978  13.918  39.391  1.00  0.00           C
ATOM   2182  C3A DPP   200     194.178  13.568  43.041  1.00  0.00           C
ATOM   2183  C4A DPP   200     193.628  14.018  46.641  1.00  0.00           C
ATOM   2184  C1B DPP   200     193.628   9.218  33.891  1.00  0.00           C
ATOM   2185  C2B DPP   200     192.578   8.768  37.591  1.00  0.00           C
ATOM   2186  C3B DPP   200     193.578   8.618  42.141  1.00  0.00           C
ATOM   2187  C4B DPP   200     195.378   7.968  45.691  1.00  0.00           C
ATOM   2188  NC3 DPP   201      59.428  21.918  37.891  1.00  0.00           N
ATOM   2189  PO4 DPP   201      57.378  25.568  39.541  1.00  0.00           P
ATOM   2190  GL1 DPP   201      57.378  28.018  43.191  1.00  0.00            
ATOM   2191  GL2 DPP   201      54.028  29.068  43.841  1.00  0.00            
ATOM   2192  C1A DPP   201      55.878  30.018  47.941  1.00  0.00           C
ATOM   2193  C2A DPP   201      55.278  31.068  50.791  1.00  0.00           C
ATOM   2194  C3A DPP   201      53.228  35.668  53.591  1.00  0.00           C
ATOM   2195  C4A DPP   201      49.578  37.318  53.491  1.00  0.00           C
ATOM   2196  C1B DPP   201      52.128  25.118  42.891  1.00  0.00           C
ATOM   2197  C2B DPP   201      47.328  24.618  43.341  1.00  0.00           C
ATOM   2198  C3B DPP   201      45.678  20.218  43.891  1.00  0.00           C
ATOM   2199  C4B DPP   201      41.678  19.468  43.891  1.00  0.00           C
ATOM   2200  NC3 DPP   202     196.628 112.568  20.741  1.00  0.00           N
ATOM   2201  PO4 DPP   202     200.378 111.618  23.241  1.00  0.00           P
ATOM   2202  GL1 DPP   202     201.828 111.918  27.091  1.00  0.00            
ATOM   2203  GL2 DPP   202     200.128 113.318  29.691  1.00  0.00            
ATOM   2204  C1A DPP   202     203.528 109.368  30.041  1.00  0.00           C
ATOM   2205  C2A DPP   202     205.878 108.168  34.091  1.00  0.00           C
ATOM   2206  C3A DPP   202     206.228 109.218  38.541  1.00  0.00           C
ATOM   2207  C4A DPP   202     206.678 110.668  42.491  1.00  0.00           C
ATOM   2208  C1B DPP   202     201.278 111.768  33.791  1.00  0.00           C
ATOM   2209  C2B DPP   202     202.028 110.768  37.491  1.00  0.00           C
ATOM   2210  C3B DPP   202     201.178 111.718  41.991  1.00  0.00           C
ATOM   2211  C4B DPP   202     201.928 110.168  45.941  1.00  0.00           C
ATOM   2212  NC3 DPP   203     116.428  32.518  24.691  1.00  0.00           N
ATOM   2213  PO4 DPP   203     114.128  31.618  28.891  1.00  0.00           P
ATOM   2214  GL1 DPP   203     115.328  29.268  32.841  1.00  0.00            
ATOM   2215  GL2 DPP   203     113.678  27.718  34.391  1.00  0.00            
ATOM   2216  C1A DPP   203     118.478  27.268  36.091  1.00  0.00           C
ATOM   2217  C2A DPP   203     119.428  26.318  40.891  1.00  0.00           C
ATOM   2218  C3A DPP   203     119.678  23.618  44.941  1.00  0.00           C
ATOM   2219  C4A DPP   203     121.128  20.368  47.741  1.00  0.00           C
ATOM   2220  C1B DPP   203     114.028  26.068  40.091  1.00  0.00           C
ATOM   2221  C2B DPP   203     115.278  24.118  43.141  1.00  0.00           C
ATOM   2222  C3B DPP   203     115.728  22.968  47.991  1.00  0.00           C
ATOM   2223  C4B DPP   203     115.778  22.418  52.641  1.00  0.00           C
ATOM   2224  NC3 DPP   204     164.328  -0.532  20.791  1.00  0.00           N
ATOM   2225  PO4 DPP   204     162.578   2.718  24.641  1.00  0.00           P
ATOM   2226  GL1 DPP   204     164.578   2.318  28.941  1.00  0.00            
ATOM   2227  GL2 DPP   204     167.378   4.118  30.291  1.00  0.00            
ATOM   2228  C1A DPP   204     163.028   2.918  33.191  1.00  0.00           C
ATOM   2229  C2A DPP   204     161.878   2.718  37.741  1.00  0.00           C
ATOM   2230  C3A DPP   204     160.278   2.218  41.391  1.00  0.00           C
ATOM   2231  C4A DPP   204     162.128   0.268  44.791  1.00  0.00           C
ATOM   2232  C1B DPP   204     167.228   5.668  33.591  1.00  0.00           C
ATOM   2233  C2B DPP   204     167.478   5.718  37.891  1.00  0.00           C
ATOM   2234  C3B DPP   204     165.128   6.118  40.841  1.00  0.00           C
ATOM   2235  C4B DPP   204     163.228   5.168  43.791  1.00  0.00           C
ATOM   2236  NC3 DPP   205     149.678 156.868  23.091  1.00  0.00           N
ATOM   2237  PO4 DPP   205     147.078 153.568  22.091  1.00  0.00           P
ATOM   2238  GL1 DPP   205     149.178 151.068  26.341  1.00  0.00            
ATOM   2239  GL2 DPP   205     151.378 153.668  27.991  1.00  0.00            
ATOM   2240  C1A DPP   205     149.578 149.668  29.641  1.00  0.00           C
ATOM   2241  C2A DPP   205     148.628 149.368  34.241  1.00  0.00           C
ATOM   2242  C3A DPP   205     150.778 148.218  37.441  1.00  0.00           C
ATOM   2243  C4A DPP   205     151.528 146.468  40.441  1.00  0.00           C
ATOM   2244  C1B DPP   205     150.378 154.518  31.841  1.00  0.00           C
ATOM   2245  C2B DPP   205     152.978 153.268  34.691  1.00  0.00           C
ATOM   2246  C3B DPP   205     154.478 154.318  38.641  1.00  0.00           C
ATOM   2247  C4B DPP   205     157.028 153.968  42.491  1.00  0.00           C
ATOM   2248  NC3 DPP   206      88.178  35.118  38.641  1.00  0.00           N
ATOM   2249  PO4 DPP   206      90.578  39.018  38.591  1.00  0.00           P
ATOM   2250  GL1 DPP   206      92.278  40.168  41.991  1.00  0.00            
ATOM   2251  GL2 DPP   206      92.078  43.218  43.441  1.00  0.00            
ATOM   2252  C1A DPP   206      94.728  38.968  44.991  1.00  0.00           C
ATOM   2253  C2A DPP   206      96.178  38.718  49.091  1.00  0.00           C
ATOM   2254  C3A DPP   206      97.628  40.618  53.891  1.00  0.00           C
ATOM   2255  C4A DPP   206      99.978  40.468  57.791  1.00  0.00           C
ATOM   2256  C1B DPP   206      91.828  43.018  47.291  1.00  0.00           C
ATOM   2257  C2B DPP   206      92.978  42.318  51.341  1.00  0.00           C
ATOM   2258  C3B DPP   206      92.528  42.718  54.591  1.00  0.00           C
ATOM   2259  C4B DPP   206      90.628  46.768  57.041  1.00  0.00           C
ATOM   2260  NC3 DPP   207     203.278 116.418  25.441  1.00  0.00           N
ATOM   2261  PO4 DPP   207     199.828 119.968  24.991  1.00  0.00           P
ATOM   2262  GL1 DPP   207     201.928 119.168  29.841  1.00  0.00            
ATOM   2263  GL2 DPP   207     203.328 122.318  31.291  1.00  0.00            
ATOM   2264  C1A DPP   207     200.928 116.468  33.141  1.00  0.00           C
ATOM   2265  C2A DPP   207     202.028 117.068  37.791  1.00  0.00           C
ATOM   2266  C3A DPP   207     204.328 114.768  39.691  1.00  0.00           C
ATOM   2267  C4A DPP   207     209.578 114.968  39.391  1.00  0.00           C
ATOM   2268  C1B DPP   207     203.428 121.768  35.491  1.00  0.00           C
ATOM   2269  C2B DPP   207     206.078 120.468  39.041  1.00  0.00           C
ATOM   2270  C3B DPP   207     210.828 119.818  39.891  1.00  0.00           C
ATOM   2271  C4B DPP   207     213.078 116.818  43.041  1.00  0.00           C
ATOM   2272  NC3 DPP   208     101.328  83.068  32.141  1.00  0.00           N
ATOM   2273  PO4 DPP   208     106.578  82.218  30.391  1.00  0.00           P
ATOM   2274  GL1 DPP   208     105.678  82.968  34.191  1.00  0.00            
ATOM   2275  GL2 DPP   208     107.678  86.068  33.941  1.00  0.00            
ATOM   2276  C1A DPP   208     106.378  84.118  38.591  1.00  0.00           C
ATOM   2277  C2A DPP   208     106.578  86.268  42.841  1.00  0.00           C
ATOM   2278  C3A DPP   208     108.728  86.318  47.241  1.00  0.00           C
ATOM   2279  C4A DPP   208     108.128  87.318  52.091  1.00  0.00           C
ATOM   2280  C1B DPP   208     108.928  89.668  37.191  1.00  0.00           C
ATOM   2281  C2B DPP   208     109.378  90.668  40.941  1.00  0.00           C
ATOM   2282  C3B DPP   208     110.378  90.568  44.691  1.00  0.00           C
ATOM   2283  C4B DPP   208     108.828  91.468  49.541  1.00  0.00           C
ATOM   2284  NC3 DPP   209     163.928  63.418  22.491  1.00  0.00           N
ATOM   2285  PO4 DPP   209     160.628  60.368  23.641  1.00  0.00           P
ATOM   2286  GL1 DPP   209     161.628  61.868  28.291  1.00  0.00            
ATOM   2287  GL2 DPP   209     164.928  61.918  28.141  1.00  0.00            
ATOM   2288  C1A DPP   209     160.228  62.818  31.541  1.00  0.00           C
ATOM   2289  C2A DPP   209     159.228  63.018  36.041  1.00  0.00           C
ATOM   2290  C3A DPP   209     156.178  60.068  37.591  1.00  0.00           C
ATOM   2291  C4A DPP   209     155.478  57.068  40.341  1.00  0.00           C
ATOM   2292  C1B DPP   209     165.078  63.068  32.041  1.00  0.00           C
ATOM   2293  C2B DPP   209     164.328  62.618  36.041  1.00  0.00           C
ATOM   2294  C3B DPP   209     162.678  62.868  40.341  1.00  0.00           C
ATOM   2295  C4B DPP   209     159.778  60.918  42.641  1.00  0.00           C
ATOM   2296  NC3 DPP   210     113.378 114.218  23.841  1.00  0.00           N
ATOM   2297  PO4 DPP   210     113.928 111.018  26.591  1.00  0.00           P
ATOM   2298  GL1 DPP   210     112.978 110.718  31.391  1.00  0.00            
ATOM   2299  GL2 DPP   210     109.678 111.018  32.191  1.00  0.00            
ATOM   2300  C1A DPP   210     112.428 110.618  36.241  1.00  0.00           C
ATOM   2301  C2A DPP   210     112.278 110.418  40.641  1.00  0.00           C
ATOM   2302  C3A DPP   210     110.878 112.018  44.191  1.00  0.00           C
ATOM   2303  C4A DPP   210     109.578 112.468  48.341  1.00  0.00           C
ATOM   2304  C1B DPP   210     108.428 112.518  36.191  1.00  0.00           C
ATOM   2305  C2B DPP   210     107.428 113.968  40.291  1.00  0.00           C
ATOM   2306  C3B DPP   210     108.428 115.968  44.141  1.00  0.00           C
ATOM   2307  C4B DPP   210     106.778 118.568  46.591  1.00  0.00           C
ATOM   2308  NC3 DPP   211     108.728 202.568  73.091  1.00  0.00           N
ATOM   2309  PO4 DPP   211     105.878 201.918  69.541  1.00  0.00           P
ATOM   2310  GL1 DPP   211     106.878 202.068  64.991  1.00  0.00            
ATOM   2311  GL2 DPP   211     109.178 204.368  64.941  1.00  0.00            
ATOM   2312  C1A DPP   211     110.728 199.618  62.541  1.00  0.00           C
ATOM   2313  C2A DPP   211     110.078 196.268  59.741  1.00  0.00           C
ATOM   2314  C3A DPP   211     109.528 194.318  55.991  1.00  0.00           C
ATOM   2315  C4A DPP   211     110.828 190.868  53.291  1.00  0.00           C
ATOM   2316  C1B DPP   211     109.128 206.668  61.441  1.00  0.00           C
ATOM   2317  C2B DPP   211     107.328 205.018  57.191  1.00  0.00           C
ATOM   2318  C3B DPP   211     106.978 204.768  52.191  1.00  0.00           C
ATOM   2319  C4B DPP   211     105.828 203.168  48.891  1.00  0.00           C
ATOM   2320  NC3 DPP   212      35.578 180.018  65.341  1.00  0.00           N
ATOM   2321  PO4 DPP   212      36.078 184.718  62.941  1.00  0.00           P
ATOM   2322  GL1 DPP   212      33.828 181.618  61.041  1.00  0.00            
ATOM   2323  GL2 DPP   212      30.928 182.468  59.241  1.00  0.00            
ATOM   2324  C1A DPP   212      34.378 178.218  57.291  1.00  0.00           C
ATOM   2325  C2A DPP   212      35.078 175.568  52.791  1.00  0.00           C
ATOM   2326  C3A DPP   212      37.328 175.918  49.441  1.00  0.00           C
ATOM   2327  C4A DPP   212      39.478 179.268  48.691  1.00  0.00           C
ATOM   2328  C1B DPP   212      30.328 181.668  54.841  1.00  0.00           C
ATOM   2329  C2B DPP   212      30.228 179.668  50.741  1.00  0.00           C
ATOM   2330  C3B DPP   212      32.228 175.968  47.991  1.00  0.00           C
ATOM   2331  C4B DPP   212      33.628 172.468  49.291  1.00  0.00           C
ATOM   2332  NC3 DPP   213     126.278  37.768  70.091  1.00  0.00           N
ATOM   2333  PO4 DPP   213     123.328  40.168  72.791  1.00  0.00           P
ATOM   2334  GL1 DPP   213     121.528  38.768  68.491  1.00  0.00            
ATOM   2335  GL2 DPP   213     123.028  39.118  66.741  1.00  0.00            
ATOM   2336  C1A DPP   213     118.978  37.718  64.991  1.00  0.00           C
ATOM   2337  C2A DPP   213     116.328  39.368  61.541  1.00  0.00           C
ATOM   2338  C3A DPP   213     113.578  42.518  59.641  1.00  0.00           C
ATOM   2339  C4A DPP   213     111.228  42.318  54.791  1.00  0.00           C
ATOM   2340  C1B DPP   213     125.328  42.468  63.291  1.00  0.00           C
ATOM   2341  C2B DPP   213     125.728  41.918  58.591  1.00  0.00           C
ATOM   2342  C3B DPP   213     122.778  41.068  55.591  1.00  0.00           C
ATOM   2343  C4B DPP   213     119.978  39.718  53.941  1.00  0.00           C
ATOM   2344  NC3 DPP   214     183.178  60.218  72.291  1.00  0.00           N
ATOM   2345  PO4 DPP   214     178.928  62.418  70.191  1.00  0.00           P
ATOM   2346  GL1 DPP   214     179.078  63.818  65.441  1.00  0.00            
ATOM   2347  GL2 DPP   214     177.228  62.468  63.641  1.00  0.00            
ATOM   2348  C1A DPP   214     180.028  66.768  62.041  1.00  0.00           C
ATOM   2349  C2A DPP   214     182.128  66.318  58.291  1.00  0.00           C
ATOM   2350  C3A DPP   214     182.128  65.518  53.691  1.00  0.00           C
ATOM   2351  C4A DPP   214     182.778  65.268  49.091  1.00  0.00           C
ATOM   2352  C1B DPP   214     175.628  61.918  59.641  1.00  0.00           C
ATOM   2353  C2B DPP   214     174.978  60.968  55.341  1.00  0.00           C
ATOM   2354  C3B DPP   214     174.428  60.468  51.291  1.00  0.00           C
ATOM   2355  C4B DPP   214     173.328  59.868  46.341  1.00  0.00           C
ATOM   2356  NC3 DPP   215      22.978 145.818  67.891  1.00  0.00           N
ATOM   2357  PO4 DPP   215      22.578 142.168  64.841  1.00  0.00           P
ATOM   2358  GL1 DPP   215      24.978 142.968  59.941  1.00  0.00            
ATOM   2359  GL2 DPP   215      27.428 140.118  60.891  1.00  0.00            
ATOM   2360  C1A DPP   215      27.028 144.318  55.541  1.00  0.00           C
ATOM   2361  C2A DPP   215      26.278 144.218  51.391  1.00  0.00           C
ATOM   2362  C3A DPP   215      24.628 141.118  48.241  1.00  0.00           C
ATOM   2363  C4A DPP   215      26.878 139.868  43.991  1.00  0.00           C
ATOM   2364  C1B DPP   215      27.428 139.268  56.691  1.00  0.00           C
ATOM   2365  C2B DPP   215      26.728 138.568  52.441  1.00  0.00           C
ATOM   2366  C3B DPP   215      26.628 136.618  49.191  1.00  0.00           C
ATOM   2367  C4B DPP   215      25.528 134.768  45.541  1.00  0.00           C
ATOM   2368  NC3 DPP   216     166.278  27.018  65.341  1.00  0.00           N
ATOM   2369  PO4 DPP   216     170.078  26.268  68.291  1.00  0.00           P
ATOM   2370  GL1 DPP   216     170.278  23.968  64.441  1.00  0.00            
ATOM   2371  GL2 DPP   216     168.728  25.768  61.141  1.00  0.00            
ATOM   2372  C1A DPP   216     170.378  21.468  60.041  1.00  0.00           C
ATOM   2373  C2A DPP   216     170.478  21.368  56.441  1.00  0.00           C
ATOM   2374  C3A DPP   216     171.628  20.768  52.741  1.00  0.00           C
ATOM   2375  C4A DPP   216     172.978  19.818  48.591  1.00  0.00           C
ATOM   2376  C1B DPP   216     165.578  28.618  58.891  1.00  0.00           C
ATOM   2377  C2B DPP   216     165.178  29.418  54.041  1.00  0.00           C
ATOM   2378  C3B DPP   216     166.378  31.118  49.991  1.00  0.00           C
ATOM   2379  C4B DPP   216     167.478  32.868  46.541  1.00  0.00           C
ATOM   2380  NC3 DPP   217     169.878 198.518  68.391  1.00  0.00           N
ATOM   2381  PO4 DPP   217     173.928 200.018  66.491  1.00  0.00           P
ATOM   2382  GL1 DPP   217     171.778 200.818  61.991  1.00  0.00            
ATOM   2383  GL2 DPP   217     168.278 200.718  63.441  1.00  0.00            
ATOM   2384  C1A DPP   217     171.378 201.718  57.641  1.00  0.00           C
ATOM   2385  C2A DPP   217     171.678 199.968  53.141  1.00  0.00           C
ATOM   2386  C3A DPP   217     172.478 198.168  48.441  1.00  0.00           C
ATOM   2387  C4A DPP   217     172.728 194.018  47.491  1.00  0.00           C
ATOM   2388  C1B DPP   217     166.578 201.518  60.141  1.00  0.00           C
ATOM   2389  C2B DPP   217     166.178 200.718  55.591  1.00  0.00           C
ATOM   2390  C3B DPP   217     166.778 200.768  51.391  1.00  0.00           C
ATOM   2391  C4B DPP   217     167.378 199.168  48.041  1.00  0.00           C
ATOM   2392  NC3 DPP   218      20.678  67.468  36.041  1.00  0.00           N
ATOM   2393  PO4 DPP   218      15.628  66.618  35.741  1.00  0.00           P
ATOM   2394  GL1 DPP   218      16.478  67.818  39.591  1.00  0.00            
ATOM   2395  GL2 DPP   218      14.878  70.868  39.241  1.00  0.00            
ATOM   2396  C1A DPP   218      17.228  69.418  43.491  1.00  0.00           C
ATOM   2397  C2A DPP   218      18.778  70.918  48.241  1.00  0.00           C
ATOM   2398  C3A DPP   218      19.778  74.218  50.641  1.00  0.00           C
ATOM   2399  C4A DPP   218      22.378  74.318  56.241  1.00  0.00           C
ATOM   2400  C1B DPP   218      12.878  71.118  43.741  1.00  0.00           C
ATOM   2401  C2B DPP   218      13.778  69.218  48.391  1.00  0.00           C
ATOM   2402  C3B DPP   218      16.828  69.368  52.541  1.00  0.00           C
ATOM   2403  C4B DPP   218      20.778  70.518  53.691  1.00  0.00           C
ATOM   2404  NC3 DPP   219      80.978  75.368  35.291  1.00  0.00           N
ATOM   2405  PO4 DPP   219      84.628  73.068  34.241  1.00  0.00           P
ATOM   2406  GL1 DPP   219      84.478  74.118  38.841  1.00  0.00            
ATOM   2407  GL2 DPP   219      87.278  73.518  39.041  1.00  0.00            
ATOM   2408  C1A DPP   219      83.928  73.718  42.391  1.00  0.00           C
ATOM   2409  C2A DPP   219      83.428  72.368  46.191  1.00  0.00           C
ATOM   2410  C3A DPP   219      81.878  74.568  49.941  1.00  0.00           C
ATOM   2411  C4A DPP   219      79.678  77.218  53.341  1.00  0.00           C
ATOM   2412  C1B DPP   219      88.578  74.768  43.541  1.00  0.00           C
ATOM   2413  C2B DPP   219      86.028  76.218  46.441  1.00  0.00           C
ATOM   2414  C3B DPP   219      84.678  79.418  49.391  1.00  0.00           C
ATOM   2415  C4B DPP   219      82.278  81.568  52.741  1.00  0.00           C
ATOM   2416  NC3 DPP   220      35.878 194.668  31.691  1.00  0.00           N
ATOM   2417  PO4 DPP   220      31.828 192.968  30.591  1.00  0.00           P
ATOM   2418  GL1 DPP   220      31.678 194.318  34.491  1.00  0.00            
ATOM   2419  GL2 DPP   220      34.678 194.118  36.141  1.00  0.00            
ATOM   2420  C1A DPP   220      30.378 192.218  37.441  1.00  0.00           C
ATOM   2421  C2A DPP   220      27.728 190.368  39.441  1.00  0.00           C
ATOM   2422  C3A DPP   220      25.628 189.768  43.191  1.00  0.00           C
ATOM   2423  C4A DPP   220      23.128 186.618  44.591  1.00  0.00           C
ATOM   2424  C1B DPP   220      33.878 195.418  39.841  1.00  0.00           C
ATOM   2425  C2B DPP   220      33.428 196.368  44.191  1.00  0.00           C
ATOM   2426  C3B DPP   220      32.378 193.918  47.991  1.00  0.00           C
ATOM   2427  C4B DPP   220      33.278 191.068  50.591  1.00  0.00           C
ATOM   2428  NC3 DPP   221     199.878  72.568  24.241  1.00  0.00           N
ATOM   2429  PO4 DPP   221     196.028  73.868  26.291  1.00  0.00           P
ATOM   2430  GL1 DPP   221     193.728  75.418  29.491  1.00  0.00            
ATOM   2431  GL2 DPP   221     196.328  76.868  32.091  1.00  0.00            
ATOM   2432  C1A DPP   221     192.028  72.968  33.691  1.00  0.00           C
ATOM   2433  C2A DPP   221     191.278  72.818  38.691  1.00  0.00           C
ATOM   2434  C3A DPP   221     190.878  73.818  42.991  1.00  0.00           C
ATOM   2435  C4A DPP   221     188.428  74.468  46.091  1.00  0.00           C
ATOM   2436  C1B DPP   221     194.878  76.568  36.141  1.00  0.00           C
ATOM   2437  C2B DPP   221     195.128  76.518  40.391  1.00  0.00           C
ATOM   2438  C3B DPP   221     198.228  74.518  42.591  1.00  0.00           C
ATOM   2439  C4B DPP   221     199.578  70.818  46.041  1.00  0.00           C
ATOM   2440  NC3 DPP   222      97.228  10.818  34.841  1.00  0.00           N
ATOM   2441  PO4 DPP   222      96.028  13.518  36.191  1.00  0.00           P
ATOM   2442  GL1 DPP   222      95.828  15.618  40.391  1.00  0.00            
ATOM   2443  GL2 DPP   222      95.878  14.268  42.791  1.00  0.00            
ATOM   2444  C1A DPP   222      96.528  19.668  42.691  1.00  0.00           C
ATOM   2445  C2A DPP   222      95.928  19.968  46.491  1.00  0.00           C
ATOM   2446  C3A DPP   222      96.128  19.568  50.741  1.00  0.00           C
ATOM   2447  C4A DPP   222      94.228  20.818  54.391  1.00  0.00           C
ATOM   2448  C1B DPP   222      94.528  13.868  48.091  1.00  0.00           C
ATOM   2449  C2B DPP   222      94.828  15.318  52.391  1.00  0.00           C
ATOM   2450  C3B DPP   222      97.228  16.918  55.991  1.00  0.00           C
ATOM   2451  C4B DPP   222     101.178  17.368  56.991  1.00  0.00           C
ATOM   2452  NC3 DPP   223      77.828 193.018  28.791  1.00  0.00           N
ATOM   2453  PO4 DPP   223      74.828 190.718  29.541  1.00  0.00           P
ATOM   2454  GL1 DPP   223      74.728 187.518  33.191  1.00  0.00            
ATOM   2455  GL2 DPP   223      73.528 184.318  33.141  1.00  0.00            
ATOM   2456  C1A DPP   223      76.378 187.018  36.791  1.00  0.00           C
ATOM   2457  C2A DPP   223      78.078 186.618  41.241  1.00  0.00           C
ATOM   2458  C3A DPP   223      77.578 184.418  45.241  1.00  0.00           C
ATOM   2459  C4A DPP   223      76.928 182.218  48.591  1.00  0.00           C
ATOM   2460  C1B DPP   223      74.928 182.368  37.441  1.00  0.00           C
ATOM   2461  C2B DPP   223      74.328 182.218  41.641  1.00  0.00           C
ATOM   2462  C3B DPP   223      72.578 180.318  45.891  1.00  0.00           C
ATOM   2463  C4B DPP   223      70.228 179.818  50.241  1.00  0.00           C
ATOM   2464  NC3 DPP   224     198.628  21.968  23.691  1.00  0.00           N
ATOM   2465  PO4 DPP   224     198.278  19.868  27.891  1.00  0.00           P
ATOM   2466  GL1 DPP   224     197.878  22.468  31.091  1.00  0.00            
ATOM   2467  GL2 DPP   224     201.078  21.768  32.641  1.00  0.00            
ATOM   2468  C1A DPP   224     195.928  21.568  33.841  1.00  0.00           C
ATOM   2469  C2A DPP   224     195.428  21.918  38.391  1.00  0.00           C
ATOM   2470  C3A DPP   224     195.278  21.518  42.491  1.00  0.00           C
ATOM   2471  C4A DPP   224     197.128  22.218  46.191  1.00  0.00           C
ATOM   2472  C1B DPP   224     200.628  20.768  37.241  1.00  0.00           C
ATOM   2473  C2B DPP   224     200.178  20.868  41.791  1.00  0.00           C
ATOM   2474  C3B DPP   224     202.628  21.218  46.191  1.00  0.00           C
ATOM   2475  C4B DPP   224     199.378  22.268  50.641  1.00  0.00           C
ATOM   2476  NC3 DPP   225     202.028   7.218  25.741  1.00  0.00           N
ATOM   2477  PO4 DPP   225     198.378   7.568  27.791  1.00  0.00           P
ATOM   2478  GL1 DPP   225     197.828   5.818  31.391  1.00  0.00            
ATOM   2479  GL2 DPP   225     194.628   4.318  30.991  1.00  0.00            
ATOM   2480  C1A DPP   225     197.478   5.818  35.691  1.00  0.00           C
ATOM   2481  C2A DPP   225     197.528   6.218  39.841  1.00  0.00           C
ATOM   2482  C3A DPP   225     198.278   4.618  44.291  1.00  0.00           C
ATOM   2483  C4A DPP   225     200.228   7.318  48.441  1.00  0.00           C
ATOM   2484  C1B DPP   225     192.678   4.118  35.341  1.00  0.00           C
ATOM   2485  C2B DPP   225     192.078   3.568  40.241  1.00  0.00           C
ATOM   2486  C3B DPP   225     193.228   3.468  43.691  1.00  0.00           C
ATOM   2487  C4B DPP   225     195.578   3.668  48.741  1.00  0.00           C
ATOM   2488  NC3 DPP   226     132.128 109.568  20.441  1.00  0.00           N
ATOM   2489  PO4 DPP   226     131.528 111.818  23.991  1.00  0.00           P
ATOM   2490  GL1 DPP   226     132.828 113.268  26.441  1.00  0.00            
ATOM   2491  GL2 DPP   226     135.578 114.418  25.741  1.00  0.00            
ATOM   2492  C1A DPP   226     132.378 112.768  30.341  1.00  0.00           C
ATOM   2493  C2A DPP   226     131.528 111.968  34.541  1.00  0.00           C
ATOM   2494  C3A DPP   226     131.428 111.468  39.041  1.00  0.00           C
ATOM   2495  C4A DPP   226     130.828 112.418  43.591  1.00  0.00           C
ATOM   2496  C1B DPP   226     135.578 117.418  29.341  1.00  0.00           C
ATOM   2497  C2B DPP   226     135.328 116.218  33.791  1.00  0.00           C
ATOM   2498  C3B DPP   226     134.278 115.718  38.841  1.00  0.00           C
ATOM   2499  C4B DPP   226     134.078 117.368  43.091  1.00  0.00           C
ATOM   2500  NC3 DPP   227      15.828 177.918  23.891  1.00  0.00           N
ATOM   2501  PO4 DPP   227      16.828 179.118  28.741  1.00  0.00           P
ATOM   2502  GL1 DPP   227      14.878 176.668  32.191  1.00  0.00            
ATOM   2503  GL2 DPP   227      11.778 179.418  31.791  1.00  0.00            
ATOM   2504  C1A DPP   227      14.428 174.618  36.691  1.00  0.00           C
ATOM   2505  C2A DPP   227      14.578 174.868  40.941  1.00  0.00           C
ATOM   2506  C3A DPP   227      17.078 172.618  42.991  1.00  0.00           C
ATOM   2507  C4A DPP   227      19.678 170.868  46.591  1.00  0.00           C
ATOM   2508  C1B DPP   227      12.228 179.618  35.741  1.00  0.00           C
ATOM   2509  C2B DPP   227      11.178 181.018  39.041  1.00  0.00           C
ATOM   2510  C3B DPP   227      10.428 179.468  42.891  1.00  0.00           C
ATOM   2511  C4B DPP   227       9.928 179.668  48.241  1.00  0.00           C
ATOM   2512  NC3 DPP   228      87.978  68.568  37.641  1.00  0.00           N
ATOM   2513  PO4 DPP   228      84.978  64.768  38.691  1.00  0.00           P
ATOM   2514  GL1 DPP   228      85.628  63.318  43.241  1.00  0.00            
ATOM   2515  GL2 DPP   228      85.278  60.168  42.491  1.00  0.00            
ATOM   2516  C1A DPP   228      88.978  62.218  45.991  1.00  0.00           C
ATOM   2517  C2A DPP   228      90.778  59.868  49.941  1.00  0.00           C
ATOM   2518  C3A DPP   228      93.078  61.418  53.691  1.00  0.00           C
ATOM   2519  C4A DPP   228      92.478  62.568  58.041  1.00  0.00           C
ATOM   2520  C1B DPP   228      86.378  58.068  47.291  1.00  0.00           C
ATOM   2521  C2B DPP   228      87.328  55.568  49.641  1.00  0.00           C
ATOM   2522  C3B DPP   228      89.578  55.068  53.441  1.00  0.00           C
ATOM   2523  C4B DPP   228      92.028  56.368  57.441  1.00  0.00           C
ATOM   2524  NC3 DPP   229     195.578 119.668  22.391  1.00  0.00           N
ATOM   2525  PO4 DPP   229     194.678 121.218  26.491  1.00  0.00           P
ATOM   2526  GL1 DPP   229     193.428 125.568  29.491  1.00  0.00            
ATOM   2527  GL2 DPP   229     196.578 127.018  30.391  1.00  0.00            
ATOM   2528  C1A DPP   229     192.028 127.568  33.141  1.00  0.00           C
ATOM   2529  C2A DPP   229     192.678 130.018  36.291  1.00  0.00           C
ATOM   2530  C3A DPP   229     193.978 129.818  40.491  1.00  0.00           C
ATOM   2531  C4A DPP   229     195.028 128.968  44.341  1.00  0.00           C
ATOM   2532  C1B DPP   229     196.778 128.618  34.141  1.00  0.00           C
ATOM   2533  C2B DPP   229     197.978 129.218  37.841  1.00  0.00           C
ATOM   2534  C3B DPP   229     199.628 128.218  42.641  1.00  0.00           C
ATOM   2535  C4B DPP   229     201.828 131.268  45.291  1.00  0.00           C
ATOM   2536  NC3 DPP   230     192.178 116.868  24.891  1.00  0.00           N
ATOM   2537  PO4 DPP   230     193.578 113.068  25.341  1.00  0.00           P
ATOM   2538  GL1 DPP   230     195.278 113.118  29.641  1.00  0.00            
ATOM   2539  GL2 DPP   230     191.878 114.418  31.391  1.00  0.00            
ATOM   2540  C1A DPP   230     196.278 113.668  33.541  1.00  0.00           C
ATOM   2541  C2A DPP   230     198.178 113.968  38.041  1.00  0.00           C
ATOM   2542  C3A DPP   230     198.878 116.168  42.091  1.00  0.00           C
ATOM   2543  C4A DPP   230     202.478 117.768  43.941  1.00  0.00           C
ATOM   2544  C1B DPP   230     191.678 116.868  35.741  1.00  0.00           C
ATOM   2545  C2B DPP   230     189.878 117.768  40.891  1.00  0.00           C
ATOM   2546  C3B DPP   230     189.178 117.718  45.841  1.00  0.00           C
ATOM   2547  C4B DPP   230     185.178 118.968  49.391  1.00  0.00           C
ATOM   2548  NC3 DPP   231      60.578  46.418  40.641  1.00  0.00           N
ATOM   2549  PO4 DPP   231      63.178  44.418  39.041  1.00  0.00           P
ATOM   2550  GL1 DPP   231      64.678  44.768  42.291  1.00  0.00            
ATOM   2551  GL2 DPP   231      62.078  42.768  44.591  1.00  0.00            
ATOM   2552  C1A DPP   231      63.928  47.618  46.091  1.00  0.00           C
ATOM   2553  C2A DPP   231      60.878  50.518  46.441  1.00  0.00           C
ATOM   2554  C3A DPP   231      58.928  50.168  51.141  1.00  0.00           C
ATOM   2555  C4A DPP   231      58.928  49.768  55.941  1.00  0.00           C
ATOM   2556  C1B DPP   231      64.678  43.518  48.291  1.00  0.00           C
ATOM   2557  C2B DPP   231      64.278  47.168  50.841  1.00  0.00           C
ATOM   2558  C3B DPP   231      63.428  50.368  54.791  1.00  0.00           C
ATOM   2559  C4B DPP   231      64.878  50.568  58.441  1.00  0.00           C
ATOM   2560  NC3 DPP   232      59.978  54.868  38.591  1.00  0.00           N
ATOM   2561  PO4 DPP   232      58.328  50.518  38.741  1.00  0.00           P
ATOM   2562  GL1 DPP   232      57.028  49.968  42.941  1.00  0.00            
ATOM   2563  GL2 DPP   232      57.778  46.518  45.041  1.00  0.00            
ATOM   2564  C1A DPP   232      55.428  50.918  47.091  1.00  0.00           C
ATOM   2565  C2A DPP   232      53.228  53.618  50.841  1.00  0.00           C
ATOM   2566  C3A DPP   232      48.978  56.118  52.591  1.00  0.00           C
ATOM   2567  C4A DPP   232      46.628  57.568  55.191  1.00  0.00           C
ATOM   2568  C1B DPP   232      60.078  45.818  49.141  1.00  0.00           C
ATOM   2569  C2B DPP   232      62.128  42.918  52.491  1.00  0.00           C
ATOM   2570  C3B DPP   232      60.678  41.018  55.791  1.00  0.00           C
ATOM   2571  C4B DPP   232      56.228  40.818  56.891  1.00  0.00           C
ATOM   2572  NC3 DPP   233     120.028 179.568  18.341  1.00  0.00           N
ATOM   2573  PO4 DPP   233     119.878 177.218  22.191  1.00  0.00           P
ATOM   2574  GL1 DPP   233     120.778 175.768  25.991  1.00  0.00            
ATOM   2575  GL2 DPP   233     119.128 173.368  28.241  1.00  0.00            
ATOM   2576  C1A DPP   233     120.928 178.418  28.641  1.00  0.00           C
ATOM   2577  C2A DPP   233     121.678 182.368  30.941  1.00  0.00           C
ATOM   2578  C3A DPP   233     123.678 184.718  34.491  1.00  0.00           C
ATOM   2579  C4A DPP   233     125.428 188.368  34.241  1.00  0.00           C
ATOM   2580  C1B DPP   233     115.628 174.868  29.791  1.00  0.00           C
ATOM   2581  C2B DPP   233     113.578 174.618  34.341  1.00  0.00           C
ATOM   2582  C3B DPP   233     111.178 176.218  36.541  1.00  0.00           C
ATOM   2583  C4B DPP   233     108.978 176.868  40.841  1.00  0.00           C
ATOM   2584  NC3 DPP   234     169.278 137.418  71.541  1.00  0.00           N
ATOM   2585  PO4 DPP   234     167.828 136.318  67.191  1.00  0.00           P
ATOM   2586  GL1 DPP   234     168.328 137.118  62.841  1.00  0.00            
ATOM   2587  GL2 DPP   234     171.178 135.718  63.441  1.00  0.00            
ATOM   2588  C1A DPP   234     166.928 138.118  59.391  1.00  0.00           C
ATOM   2589  C2A DPP   234     168.028 138.718  55.141  1.00  0.00           C
ATOM   2590  C3A DPP   234     168.378 138.618  51.541  1.00  0.00           C
ATOM   2591  C4A DPP   234     166.078 138.418  48.291  1.00  0.00           C
ATOM   2592  C1B DPP   234     171.778 136.318  58.241  1.00  0.00           C
ATOM   2593  C2B DPP   234     174.628 134.618  54.341  1.00  0.00           C
ATOM   2594  C3B DPP   234     175.678 136.818  50.391  1.00  0.00           C
ATOM   2595  C4B DPP   234     174.578 137.968  46.141  1.00  0.00           C
ATOM   2596  NC3 DPP   235      14.678 115.518  60.741  1.00  0.00           N
ATOM   2597  PO4 DPP   235      11.178 116.668  58.791  1.00  0.00           P
ATOM   2598  GL1 DPP   235      12.428 117.868  55.141  1.00  0.00            
ATOM   2599  GL2 DPP   235      11.278 120.868  53.591  1.00  0.00            
ATOM   2600  C1A DPP   235      13.978 117.418  51.191  1.00  0.00           C
ATOM   2601  C2A DPP   235      14.978 117.218  47.491  1.00  0.00           C
ATOM   2602  C3A DPP   235      17.978 117.418  45.341  1.00  0.00           C
ATOM   2603  C4A DPP   235      21.078 118.618  42.191  1.00  0.00           C
ATOM   2604  C1B DPP   235      10.578 120.418  49.841  1.00  0.00           C
ATOM   2605  C2B DPP   235      10.628 121.518  46.291  1.00  0.00           C
ATOM   2606  C3B DPP   235      11.628 120.718  41.791  1.00  0.00           C
ATOM   2607  C4B DPP   235       9.878 119.168  38.091  1.00  0.00           C
ATOM   2608  NC3 DPP   236     130.328 111.018  71.741  1.00  0.00           N
ATOM   2609  PO4 DPP   236     127.078 113.518  67.891  1.00  0.00           P
ATOM   2610  GL1 DPP   236     127.028 113.368  63.441  1.00  0.00            
ATOM   2611  GL2 DPP   236     129.628 112.418  61.041  1.00  0.00            
ATOM   2612  C1A DPP   236     126.028 114.268  58.491  1.00  0.00           C
ATOM   2613  C2A DPP   236     128.678 115.868  54.491  1.00  0.00           C
ATOM   2614  C3A DPP   236     130.378 113.618  51.891  1.00  0.00           C
ATOM   2615  C4A DPP   236     130.078 110.368  48.841  1.00  0.00           C
ATOM   2616  C1B DPP   236     130.278 112.268  57.091  1.00  0.00           C
ATOM   2617  C2B DPP   236     128.928 108.918  53.891  1.00  0.00           C
ATOM   2618  C3B DPP   236     126.078 107.818  50.391  1.00  0.00           C
ATOM   2619  C4B DPP   236     123.178 109.118  47.841  1.00  0.00           C
ATOM   2620  NC3 DPP   237     191.678 166.068  60.741  1.00  0.00           N
ATOM   2621  PO4 DPP   237     188.878 168.818  61.591  1.00  0.00           P
ATOM   2622  GL1 DPP   237     187.878 169.318  57.441  1.00  0.00            
ATOM   2623  GL2 DPP   237     189.628 167.168  55.491  1.00  0.00            
ATOM   2624  C1A DPP   237     186.178 168.418  52.291  1.00  0.00           C
ATOM   2625  C2A DPP   237     186.028 168.618  47.991  1.00  0.00           C
ATOM   2626  C3A DPP   237     189.028 168.468  46.141  1.00  0.00           C
ATOM   2627  C4A DPP   237     190.028 165.768  42.891  1.00  0.00           C
ATOM   2628  C1B DPP   237     189.228 163.668  53.391  1.00  0.00           C
ATOM   2629  C2B DPP   237     189.978 162.568  48.441  1.00  0.00           C
ATOM   2630  C3B DPP   237     188.278 160.868  44.441  1.00  0.00           C
ATOM   2631  C4B DPP   237     187.178 157.418  42.141  1.00  0.00           C
ATOM   2632  NC3 DPP   238      21.378 128.818  57.591  1.00  0.00           N
ATOM   2633  PO4 DPP   238      25.678 129.368  58.891  1.00  0.00           P
ATOM   2634  GL1 DPP   238      29.128 129.168  55.841  1.00  0.00            
ATOM   2635  GL2 DPP   238      31.628 127.368  57.091  1.00  0.00            
ATOM   2636  C1A DPP   238      32.728 129.768  52.841  1.00  0.00           C
ATOM   2637  C2A DPP   238      34.278 133.268  49.791  1.00  0.00           C
ATOM   2638  C3A DPP   238      37.828 134.768  47.941  1.00  0.00           C
ATOM   2639  C4A DPP   238      39.228 132.668  44.441  1.00  0.00           C
ATOM   2640  C1B DPP   238      33.278 124.568  55.191  1.00  0.00           C
ATOM   2641  C2B DPP   238      30.928 121.368  52.041  1.00  0.00           C
ATOM   2642  C3B DPP   238      31.478 120.218  47.291  1.00  0.00           C
ATOM   2643  C4B DPP   238      36.178 120.018  45.591  1.00  0.00           C
ATOM   2644  NC3 DPP   239     203.528 200.668  67.591  1.00  0.00           N
ATOM   2645  PO4 DPP   239     199.628 199.018  69.041  1.00  0.00           P
ATOM   2646  GL1 DPP   239     199.028 199.968  64.291  1.00  0.00            
ATOM   2647  GL2 DPP   239     198.278 196.568  62.391  1.00  0.00            
ATOM   2648  C1A DPP   239     199.828 201.918  60.241  1.00  0.00           C
ATOM   2649  C2A DPP   239     201.078 200.918  55.391  1.00  0.00           C
ATOM   2650  C3A DPP   239     201.278 203.968  52.991  1.00  0.00           C
ATOM   2651  C4A DPP   239     202.578 204.118  49.341  1.00  0.00           C
ATOM   2652  C1B DPP   239     197.728 197.168  57.841  1.00  0.00           C
ATOM   2653  C2B DPP   239     197.328 197.218  54.541  1.00  0.00           C
ATOM   2654  C3B DPP   239     197.978 198.868  50.291  1.00  0.00           C
ATOM   2655  C4B DPP   239     197.528 202.218  48.041  1.00  0.00           C
ATOM   2656  NC3 DPP   240     145.328  69.918  70.441  1.00  0.00           N
ATOM   2657  PO4 DPP   240     142.428  68.718  66.791  1.00  0.00           P
ATOM   2658  GL1 DPP   240     139.578  68.968  64.091  1.00  0.00            
ATOM   2659  GL2 DPP   240     136.478  71.718  65.941  1.00  0.00            
ATOM   2660  C1A DPP   240     137.728  70.918  60.441  1.00  0.00           C
ATOM   2661  C2A DPP   240     137.428  71.068  55.291  1.00  0.00           C
ATOM   2662  C3A DPP   240     139.778  73.368  52.891  1.00  0.00           C
ATOM   2663  C4A DPP   240     142.378  73.018  49.141  1.00  0.00           C
ATOM   2664  C1B DPP   240     133.428  72.968  61.441  1.00  0.00           C
ATOM   2665  C2B DPP   240     132.828  71.868  56.841  1.00  0.00           C
ATOM   2666  C3B DPP   240     129.328  69.718  54.341  1.00  0.00           C
ATOM   2667  C4B DPP   240     125.128  66.668  54.791  1.00  0.00           C
ATOM   2668  NC3 DPP   241      72.928  58.068  37.341  1.00  0.00           N
ATOM   2669  PO4 DPP   241      71.978  54.218  39.041  1.00  0.00           P
ATOM   2670  GL1 DPP   241      73.378  53.318  41.741  1.00  0.00            
ATOM   2671  GL2 DPP   241      70.728  52.318  43.441  1.00  0.00            
ATOM   2672  C1A DPP   241      74.928  54.268  44.941  1.00  0.00           C
ATOM   2673  C2A DPP   241      75.678  54.518  48.341  1.00  0.00           C
ATOM   2674  C3A DPP   241      77.678  53.418  52.091  1.00  0.00           C
ATOM   2675  C4A DPP   241      75.928  53.768  55.591  1.00  0.00           C
ATOM   2676  C1B DPP   241      70.478  53.868  48.541  1.00  0.00           C
ATOM   2677  C2B DPP   241      72.778  55.818  52.291  1.00  0.00           C
ATOM   2678  C3B DPP   241      71.478  56.068  56.291  1.00  0.00           C
ATOM   2679  C4B DPP   241      69.528  53.868  60.141  1.00  0.00           C
ATOM   2680  NC3 DPP   242      94.378  29.318  37.091  1.00  0.00           N
ATOM   2681  PO4 DPP   242      91.978  26.218  36.041  1.00  0.00           P
ATOM   2682  GL1 DPP   242      90.228  25.168  39.841  1.00  0.00            
ATOM   2683  GL2 DPP   242      88.328  22.968  38.891  1.00  0.00            
ATOM   2684  C1A DPP   242      91.178  22.118  43.491  1.00  0.00           C
ATOM   2685  C2A DPP   242      91.228  21.768  47.291  1.00  0.00           C
ATOM   2686  C3A DPP   242      90.378  23.168  51.341  1.00  0.00           C
ATOM   2687  C4A DPP   242      89.328  20.718  54.641  1.00  0.00           C
ATOM   2688  C1B DPP   242      86.328  21.268  42.841  1.00  0.00           C
ATOM   2689  C2B DPP   242      86.678  19.568  46.341  1.00  0.00           C
ATOM   2690  C3B DPP   242      86.678  18.768  50.591  1.00  0.00           C
ATOM   2691  C4B DPP   242      84.278  17.168  52.341  1.00  0.00           C
ATOM   2692  NC3 DPP   243     105.778 145.268  69.641  1.00  0.00           N
ATOM   2693  PO4 DPP   243     106.578 142.318  65.341  1.00  0.00           P
ATOM   2694  GL1 DPP   243     104.028 138.668  62.241  1.00  0.00            
ATOM   2695  GL2 DPP   243     106.728 137.818  60.391  1.00  0.00            
ATOM   2696  C1A DPP   243     102.678 136.368  58.291  1.00  0.00           C
ATOM   2697  C2A DPP   243     104.378 137.168  53.841  1.00  0.00           C
ATOM   2698  C3A DPP   243     104.378 136.718  49.441  1.00  0.00           C
ATOM   2699  C4A DPP   243     106.478 138.018  45.191  1.00  0.00           C
ATOM   2700  C1B DPP   243     108.078 134.268  57.041  1.00  0.00           C
ATOM   2701  C2B DPP   243     106.778 132.768  53.291  1.00  0.00           C
ATOM   2702  C3B DPP   243     103.778 131.518  50.091  1.00  0.00           C
ATOM   2703  C4B DPP   243     103.978 128.768  46.491  1.00  0.00           C
ATOM   2704  NC3 DPP   244     178.728 176.818  67.541  1.00  0.00           N
ATOM   2705  PO4 DPP   244     180.628 181.318  66.191  1.00  0.00           P
ATOM   2706  GL1 DPP   244     179.028 183.018  61.541  1.00  0.00            
ATOM   2707  GL2 DPP   244     179.228 186.468  60.591  1.00  0.00            
ATOM   2708  C1A DPP   244     179.478 182.268  56.741  1.00  0.00           C
ATOM   2709  C2A DPP   244     180.178 184.068  53.341  1.00  0.00           C
ATOM   2710  C3A DPP   244     179.328 186.568  49.941  1.00  0.00           C
ATOM   2711  C4A DPP   244     180.078 189.668  46.691  1.00  0.00           C
ATOM   2712  C1B DPP   244     180.728 188.318  57.391  1.00  0.00           C
ATOM   2713  C2B DPP   244     181.728 190.068  53.441  1.00  0.00           C
ATOM   2714  C3B DPP   244     180.478 193.918  51.091  1.00  0.00           C
ATOM   2715  C4B DPP   244     179.028 197.868  48.041  1.00  0.00           C
ATOM   2716  NC3 DPP   245     181.428  22.968  25.891  1.00  0.00           N
ATOM   2717  PO4 DPP   245     184.528  20.318  25.291  1.00  0.00           P
ATOM   2718  GL1 DPP   245     181.878  18.018  28.741  1.00  0.00            
ATOM   2719  GL2 DPP   245     178.028  16.368  27.891  1.00  0.00            
ATOM   2720  C1A DPP   245     183.628  17.268  32.841  1.00  0.00           C
ATOM   2721  C2A DPP   245     184.878  16.618  36.341  1.00  0.00           C
ATOM   2722  C3A DPP   245     185.178  16.518  40.241  1.00  0.00           C
ATOM   2723  C4A DPP   245     186.428  16.318  44.891  1.00  0.00           C
ATOM   2724  C1B DPP   245     178.278  16.768  32.441  1.00  0.00           C
ATOM   2725  C2B DPP   245     179.228  16.768  37.241  1.00  0.00           C
ATOM   2726  C3B DPP   245     180.078  15.318  41.291  1.00  0.00           C
ATOM   2727  C4B DPP   245     178.228  14.368  44.091  1.00  0.00           C
ATOM   2728  NC3 DPP   246       6.228 109.468  20.541  1.00  0.00           N
ATOM   2729  PO4 DPP   246       7.428 105.468  21.041  1.00  0.00           P
ATOM   2730  GL1 DPP   246       8.378 107.768  24.741  1.00  0.00            
ATOM   2731  GL2 DPP   246      12.378 106.618  24.491  1.00  0.00            
ATOM   2732  C1A DPP   246       7.578 109.968  27.891  1.00  0.00           C
ATOM   2733  C2A DPP   246       8.378 114.468  29.441  1.00  0.00           C
ATOM   2734  C3A DPP   246       9.328 117.568  32.291  1.00  0.00           C
ATOM   2735  C4A DPP   246       5.928 119.068  33.341  1.00  0.00           C
ATOM   2736  C1B DPP   246      14.728 107.918  27.291  1.00  0.00           C
ATOM   2737  C2B DPP   246      16.578 107.418  31.141  1.00  0.00           C
ATOM   2738  C3B DPP   246      15.328 108.018  34.541  1.00  0.00           C
ATOM   2739  C4B DPP   246      13.478 108.618  38.791  1.00  0.00           C
ATOM   2740  NC3 DPP   247     150.578 101.468  20.941  1.00  0.00           N
ATOM   2741  PO4 DPP   247     147.528 100.768  23.741  1.00  0.00           P
ATOM   2742  GL1 DPP   247     146.978 101.918  27.691  1.00  0.00            
ATOM   2743  GL2 DPP   247     145.728 100.568  29.641  1.00  0.00            
ATOM   2744  C1A DPP   247     150.828 101.768  31.041  1.00  0.00           C
ATOM   2745  C2A DPP   247     149.828 102.068  35.791  1.00  0.00           C
ATOM   2746  C3A DPP   247     147.428 104.718  36.841  1.00  0.00           C
ATOM   2747  C4A DPP   247     148.128 106.118  40.641  1.00  0.00           C
ATOM   2748  C1B DPP   247     144.778 102.618  33.441  1.00  0.00           C
ATOM   2749  C2B DPP   247     142.078 106.168  34.841  1.00  0.00           C
ATOM   2750  C3B DPP   247     143.078 107.968  38.941  1.00  0.00           C
ATOM   2751  C4B DPP   247     143.778 109.568  42.791  1.00  0.00           C
ATOM   2752  NC3 DPP   248     157.228  19.318  22.841  1.00  0.00           N
ATOM   2753  PO4 DPP   248     155.378  15.468  24.141  1.00  0.00           P
ATOM   2754  GL1 DPP   248     155.278  16.868  28.591  1.00  0.00            
ATOM   2755  GL2 DPP   248     157.978  18.168  27.741  1.00  0.00            
ATOM   2756  C1A DPP   248     155.478  17.868  33.041  1.00  0.00           C
ATOM   2757  C2A DPP   248     153.578  18.468  37.641  1.00  0.00           C
ATOM   2758  C3A DPP   248     154.928  20.918  41.841  1.00  0.00           C
ATOM   2759  C4A DPP   248     154.078  24.568  43.641  1.00  0.00           C
ATOM   2760  C1B DPP   248     160.478  16.518  30.591  1.00  0.00           C
ATOM   2761  C2B DPP   248     163.278  15.718  34.641  1.00  0.00           C
ATOM   2762  C3B DPP   248     163.578  14.518  39.191  1.00  0.00           C
ATOM   2763  C4B DPP   248     163.328  10.618  42.641  1.00  0.00           C
ATOM   2764  NC3 DPP   249      42.028 202.168  31.741  1.00  0.00           N
ATOM   2765  PO4 DPP   249      39.328 199.768  32.591  1.00  0.00           P
ATOM   2766  GL1 DPP   249      38.028 197.568  35.691  1.00  0.00            
ATOM   2767  GL2 DPP   249      36.628 199.668  37.441  1.00  0.00            
ATOM   2768  C1A DPP   249      38.628 194.118  39.591  1.00  0.00           C
ATOM   2769  C2A DPP   249      38.128 195.218  43.791  1.00  0.00           C
ATOM   2770  C3A DPP   249      37.228 194.518  48.791  1.00  0.00           C
ATOM   2771  C4A DPP   249      38.428 191.768  52.291  1.00  0.00           C
ATOM   2772  C1B DPP   249      37.978 199.618  41.891  1.00  0.00           C
ATOM   2773  C2B DPP   249      36.878 199.918  46.041  1.00  0.00           C
ATOM   2774  C3B DPP   249      33.428 198.268  50.041  1.00  0.00           C
ATOM   2775  C4B DPP   249      28.678 197.168  50.841  1.00  0.00           C
ATOM   2776  NC3 DPP   250     184.378  17.068  21.891  1.00  0.00           N
ATOM   2777  PO4 DPP   250     185.328  14.418  25.641  1.00  0.00           P
ATOM   2778  GL1 DPP   250     187.128  15.718  28.941  1.00  0.00            
ATOM   2779  GL2 DPP   250     187.528  18.918  29.691  1.00  0.00            
ATOM   2780  C1A DPP   250     187.378  13.168  33.491  1.00  0.00           C
ATOM   2781  C2A DPP   250     188.328  12.768  37.641  1.00  0.00           C
ATOM   2782  C3A DPP   250     188.778  12.818  42.091  1.00  0.00           C
ATOM   2783  C4A DPP   250     187.778  12.118  47.041  1.00  0.00           C
ATOM   2784  C1B DPP   250     187.078  21.418  33.291  1.00  0.00           C
ATOM   2785  C2B DPP   250     186.028  21.418  37.241  1.00  0.00           C
ATOM   2786  C3B DPP   250     184.028  25.268  39.841  1.00  0.00           C
ATOM   2787  C4B DPP   250     180.678  26.518  42.741  1.00  0.00           C
ATOM   2788  NC3 DPP   251     173.928  33.418  18.291  1.00  0.00           N
ATOM   2789  PO4 DPP   251     173.478  35.168  22.341  1.00  0.00           P
ATOM   2790  GL1 DPP   251     171.128  32.768  25.541  1.00  0.00            
ATOM   2791  GL2 DPP   251     172.428  34.868  28.291  1.00  0.00            
ATOM   2792  C1A DPP   251     168.878  31.768  30.791  1.00  0.00           C
ATOM   2793  C2A DPP   251     168.178  32.418  34.691  1.00  0.00           C
ATOM   2794  C3A DPP   251     166.178  35.168  38.091  1.00  0.00           C
ATOM   2795  C4A DPP   251     161.928  34.268  38.141  1.00  0.00           C
ATOM   2796  C1B DPP   251     173.028  34.768  32.841  1.00  0.00           C
ATOM   2797  C2B DPP   251     171.778  35.168  36.041  1.00  0.00           C
ATOM   2798  C3B DPP   251     171.528  37.918  39.141  1.00  0.00           C
ATOM   2799  C4B DPP   251     171.828  34.868  43.041  1.00  0.00           C
ATOM   2800  NC3 DPP   252     109.428  78.218  31.541  1.00  0.00           N
ATOM   2801  PO4 DPP   252     113.828  76.368  32.441  1.00  0.00           P
ATOM   2802  GL1 DPP   252     114.628  74.668  35.541  1.00  0.00            
ATOM   2803  GL2 DPP   252     111.128  75.268  37.891  1.00  0.00            
ATOM   2804  C1A DPP   252     116.528  75.668  39.191  1.00  0.00           C
ATOM   2805  C2A DPP   252     117.228  75.818  43.641  1.00  0.00           C
ATOM   2806  C3A DPP   252     118.228  76.868  46.891  1.00  0.00           C
ATOM   2807  C4A DPP   252     117.178  77.768  51.291  1.00  0.00           C
ATOM   2808  C1B DPP   252     111.878  75.568  41.591  1.00  0.00           C
ATOM   2809  C2B DPP   252     113.078  77.018  45.941  1.00  0.00           C
ATOM   2810  C3B DPP   252     114.428  81.168  49.091  1.00  0.00           C
ATOM   2811  C4B DPP   252     116.428  83.868  51.241  1.00  0.00           C
ATOM   2812  NC3 DPP   253     133.078 123.068  20.441  1.00  0.00           N
ATOM   2813  PO4 DPP   253     136.128 119.668  21.741  1.00  0.00           P
ATOM   2814  GL1 DPP   253     135.078 121.518  25.741  1.00  0.00            
ATOM   2815  GL2 DPP   253     131.128 121.468  27.541  1.00  0.00            
ATOM   2816  C1A DPP   253     135.528 122.368  30.391  1.00  0.00           C
ATOM   2817  C2A DPP   253     133.378 122.768  34.541  1.00  0.00           C
ATOM   2818  C3A DPP   253     131.728 125.118  37.491  1.00  0.00           C
ATOM   2819  C4A DPP   253     131.878 129.268  39.791  1.00  0.00           C
ATOM   2820  C1B DPP   253     129.378 124.068  31.241  1.00  0.00           C
ATOM   2821  C2B DPP   253     127.228 125.368  34.341  1.00  0.00           C
ATOM   2822  C3B DPP   253     125.878 125.568  38.191  1.00  0.00           C
ATOM   2823  C4B DPP   253     124.028 126.818  42.941  1.00  0.00           C
ATOM   2824  NC3 DPP   254     207.528  60.118  22.141  1.00  0.00           N
ATOM   2825  PO4 DPP   254     204.028  59.418  26.641  1.00  0.00           P
ATOM   2826  GL1 DPP   254     202.778  56.568  29.091  1.00  0.00            
ATOM   2827  GL2 DPP   254     199.578  57.418  28.491  1.00  0.00            
ATOM   2828  C1A DPP   254     202.028  55.118  32.991  1.00  0.00           C
ATOM   2829  C2A DPP   254     201.228  52.418  35.841  1.00  0.00           C
ATOM   2830  C3A DPP   254     200.578  54.068  39.541  1.00  0.00           C
ATOM   2831  C4A DPP   254     198.428  54.918  42.841  1.00  0.00           C
ATOM   2832  C1B DPP   254     198.978  59.218  32.941  1.00  0.00           C
ATOM   2833  C2B DPP   254     198.778  58.568  37.041  1.00  0.00           C
ATOM   2834  C3B DPP   254     198.078  59.568  41.741  1.00  0.00           C
ATOM   2835  C4B DPP   254     197.078  62.718  44.891  1.00  0.00           C
ATOM   2836  NC3 DPP   255     182.328 188.568  26.791  1.00  0.00           N
ATOM   2837  PO4 DPP   255     180.328 185.218  25.591  1.00  0.00           P
ATOM   2838  GL1 DPP   255     178.528 185.318  29.941  1.00  0.00            
ATOM   2839  GL2 DPP   255     177.578 188.268  31.291  1.00  0.00            
ATOM   2840  C1A DPP   255     180.478 183.218  32.541  1.00  0.00           C
ATOM   2841  C2A DPP   255     180.478 178.968  34.691  1.00  0.00           C
ATOM   2842  C3A DPP   255     180.028 176.818  39.091  1.00  0.00           C
ATOM   2843  C4A DPP   255     178.528 176.718  42.841  1.00  0.00           C
ATOM   2844  C1B DPP   255     176.878 186.018  34.891  1.00  0.00           C
ATOM   2845  C2B DPP   255     173.378 184.618  38.141  1.00  0.00           C
ATOM   2846  C3B DPP   255     175.978 183.718  42.191  1.00  0.00           C
ATOM   2847  C4B DPP   255     179.528 185.018  43.491  1.00  0.00           C
ATOM   2848  NC3 DPP   256     127.728  29.168  16.141  1.00  0.00           N
ATOM   2849  PO4 DPP   256     126.378  29.668  20.391  1.00  0.00           P
ATOM   2850  GL1 DPP   256     127.878  27.518  24.841  1.00  0.00            
ATOM   2851  GL2 DPP   256     127.028  30.368  26.691  1.00  0.00            
ATOM   2852  C1A DPP   256     127.028  24.768  27.241  1.00  0.00           C
ATOM   2853  C2A DPP   256     126.828  23.318  31.241  1.00  0.00           C
ATOM   2854  C3A DPP   256     127.628  24.918  34.891  1.00  0.00           C
ATOM   2855  C4A DPP   256     127.578  25.718  39.491  1.00  0.00           C
ATOM   2856  C1B DPP   256     124.028  28.268  29.491  1.00  0.00           C
ATOM   2857  C2B DPP   256     123.578  27.268  34.441  1.00  0.00           C
ATOM   2858  C3B DPP   256     124.128  29.068  39.441  1.00  0.00           C
ATOM   2859  C4B DPP   256     123.278  27.968  43.791  1.00  0.00           C
ATOM   2860  NC3 DPP   257     210.978 157.818  22.291  1.00  0.00           N
ATOM   2861  PO4 DPP   257     215.128 158.368  22.791  1.00  0.00           P
ATOM   2862  GL1 DPP   257     212.528 159.718  26.591  1.00  0.00            
ATOM   2863  GL2 DPP   257     212.778 163.268  28.691  1.00  0.00            
ATOM   2864  C1A DPP   257     210.128 159.818  30.041  1.00  0.00           C
ATOM   2865  C2A DPP   257     208.678 159.768  33.991  1.00  0.00           C
ATOM   2866  C3A DPP   257     207.078 159.068  38.391  1.00  0.00           C
ATOM   2867  C4A DPP   257     204.128 160.518  41.041  1.00  0.00           C
ATOM   2868  C1B DPP   257     209.128 164.568  32.441  1.00  0.00           C
ATOM   2869  C2B DPP   257     207.278 164.218  35.991  1.00  0.00           C
ATOM   2870  C3B DPP   257     205.828 165.668  39.941  1.00  0.00           C
ATOM   2871  C4B DPP   257     201.728 167.418  42.491  1.00  0.00           C
ATOM   2872  NC3 DPP   258     127.928 112.518  19.841  1.00  0.00           N
ATOM   2873  PO4 DPP   258     127.378 114.618  23.091  1.00  0.00           P
ATOM   2874  GL1 DPP   258     126.478 113.318  28.341  1.00  0.00            
ATOM   2875  GL2 DPP   258     123.678 111.268  29.141  1.00  0.00            
ATOM   2876  C1A DPP   258     127.528 114.368  32.291  1.00  0.00           C
ATOM   2877  C2A DPP   258     127.078 113.718  36.241  1.00  0.00           C
ATOM   2878  C3A DPP   258     126.628 113.118  40.991  1.00  0.00           C
ATOM   2879  C4A DPP   258     124.828 112.868  45.191  1.00  0.00           C
ATOM   2880  C1B DPP   258     123.378 110.768  33.091  1.00  0.00           C
ATOM   2881  C2B DPP   258     123.428 110.768  38.441  1.00  0.00           C
ATOM   2882  C3B DPP   258     121.178 111.068  42.141  1.00  0.00           C
ATOM   2883  C4B DPP   258     119.178 112.918  46.241  1.00  0.00           C
ATOM   2884  NC3 DPP   259     139.128  63.118  22.841  1.00  0.00           N
ATOM   2885  PO4 DPP   259     143.578  62.918  25.991  1.00  0.00           P
ATOM   2886  GL1 DPP   259     146.128  62.018  29.941  1.00  0.00            
ATOM   2887  GL2 DPP   259     145.028  64.218  30.591  1.00  0.00            
ATOM   2888  C1A DPP   259     148.728  61.368  33.091  1.00  0.00           C
ATOM   2889  C2A DPP   259     150.678  60.018  36.041  1.00  0.00           C
ATOM   2890  C3A DPP   259     150.078  60.718  39.941  1.00  0.00           C
ATOM   2891  C4A DPP   259     153.528  62.218  42.491  1.00  0.00           C
ATOM   2892  C1B DPP   259     143.228  59.718  32.741  1.00  0.00           C
ATOM   2893  C2B DPP   259     143.728  57.318  36.641  1.00  0.00           C
ATOM   2894  C3B DPP   259     145.878  58.268  39.591  1.00  0.00           C
ATOM   2895  C4B DPP   259     145.778  58.418  43.791  1.00  0.00           C
ATOM   2896  NC3 DPP   260     125.178 174.518  22.741  1.00  0.00           N
ATOM   2897  PO4 DPP   260     123.128 171.018  24.191  1.00  0.00           P
ATOM   2898  GL1 DPP   260     124.978 171.518  28.191  1.00  0.00            
ATOM   2899  GL2 DPP   260     127.178 169.468  29.391  1.00  0.00            
ATOM   2900  C1A DPP   260     123.578 174.368  30.841  1.00  0.00           C
ATOM   2901  C2A DPP   260     119.978 174.568  33.791  1.00  0.00           C
ATOM   2902  C3A DPP   260     118.078 175.618  37.591  1.00  0.00           C
ATOM   2903  C4A DPP   260     117.078 173.468  40.591  1.00  0.00           C
ATOM   2904  C1B DPP   260     127.228 171.818  33.641  1.00  0.00           C
ATOM   2905  C2B DPP   260     127.228 173.068  38.091  1.00  0.00           C
ATOM   2906  C3B DPP   260     127.428 173.868  41.791  1.00  0.00           C
ATOM   2907  C4B DPP   260     126.628 176.268  44.491  1.00  0.00           C
ATOM   2908  NC3 DPP   261     129.478  65.568  25.491  1.00  0.00           N
ATOM   2909  PO4 DPP   261     131.678  64.868  28.791  1.00  0.00           P
ATOM   2910  GL1 DPP   261     131.778  65.868  32.741  1.00  0.00            
ATOM   2911  GL2 DPP   261     133.278  68.668  33.841  1.00  0.00            
ATOM   2912  C1A DPP   261     132.128  64.718  36.941  1.00  0.00           C
ATOM   2913  C2A DPP   261     132.478  65.168  41.441  1.00  0.00           C
ATOM   2914  C3A DPP   261     134.178  63.168  45.441  1.00  0.00           C
ATOM   2915  C4A DPP   261     133.728  63.568  49.741  1.00  0.00           C
ATOM   2916  C1B DPP   261     134.378  68.768  36.941  1.00  0.00           C
ATOM   2917  C2B DPP   261     136.578  68.768  40.041  1.00  0.00           C
ATOM   2918  C3B DPP   261     139.278  65.468  42.641  1.00  0.00           C
ATOM   2919  C4B DPP   261     140.128  64.118  46.541  1.00  0.00           C
ATOM   2920  NC3 DPP   262      12.828 156.418  25.391  1.00  0.00           N
ATOM   2921  PO4 DPP   262      16.778 154.768  25.091  1.00  0.00           P
ATOM   2922  GL1 DPP   262      17.328 154.918  29.541  1.00  0.00            
ATOM   2923  GL2 DPP   262      20.028 155.418  28.641  1.00  0.00            
ATOM   2924  C1A DPP   262      16.078 155.168  33.891  1.00  0.00           C
ATOM   2925  C2A DPP   262      13.478 154.168  35.891  1.00  0.00           C
ATOM   2926  C3A DPP   262      12.578 151.168  39.141  1.00  0.00           C
ATOM   2927  C4A DPP   262      12.828 150.968  43.041  1.00  0.00           C
ATOM   2928  C1B DPP   262      21.778 154.218  32.441  1.00  0.00           C
ATOM   2929  C2B DPP   262      21.128 154.468  36.191  1.00  0.00           C
ATOM   2930  C3B DPP   262      21.528 155.168  41.391  1.00  0.00           C
ATOM   2931  C4B DPP   262      19.228 152.768  45.491  1.00  0.00           C
ATOM   2932  NC3 DPP   263      42.528 137.318  22.641  1.00  0.00           N
ATOM   2933  PO4 DPP   263      38.528 137.418  21.891  1.00  0.00           P
ATOM   2934  GL1 DPP   263      37.178 136.618  25.141  1.00  0.00            
ATOM   2935  GL2 DPP   263      33.778 137.268  24.291  1.00  0.00            
ATOM   2936  C1A DPP   263      36.178 137.418  29.841  1.00  0.00           C
ATOM   2937  C2A DPP   263      36.978 137.968  33.591  1.00  0.00           C
ATOM   2938  C3A DPP   263      36.278 138.468  37.841  1.00  0.00           C
ATOM   2939  C4A DPP   263      35.278 138.068  42.241  1.00  0.00           C
ATOM   2940  C1B DPP   263      31.378 137.318  28.741  1.00  0.00           C
ATOM   2941  C2B DPP   263      27.328 137.018  31.791  1.00  0.00           C
ATOM   2942  C3B DPP   263      26.028 137.168  35.841  1.00  0.00           C
ATOM   2943  C4B DPP   263      25.578 136.468  39.991  1.00  0.00           C
ATOM   2944  NC3 DPP   264     140.178 110.968  26.541  1.00  0.00           N
ATOM   2945  PO4 DPP   264     135.978 109.518  24.241  1.00  0.00           P
ATOM   2946  GL1 DPP   264     133.928 108.268  27.541  1.00  0.00            
ATOM   2947  GL2 DPP   264     136.928 107.518  29.041  1.00  0.00            
ATOM   2948  C1A DPP   264     132.778 106.718  31.891  1.00  0.00           C
ATOM   2949  C2A DPP   264     133.878 107.468  34.991  1.00  0.00           C
ATOM   2950  C3A DPP   264     133.528 106.468  39.191  1.00  0.00           C
ATOM   2951  C4A DPP   264     133.078 107.968  42.991  1.00  0.00           C
ATOM   2952  C1B DPP   264     137.828 105.718  32.691  1.00  0.00           C
ATOM   2953  C2B DPP   264     137.728 105.268  36.741  1.00  0.00           C
ATOM   2954  C3B DPP   264     138.478 106.168  40.641  1.00  0.00           C
ATOM   2955  C4B DPP   264     138.978 108.168  44.791  1.00  0.00           C
ATOM   2956  NC3 DPP   265      93.178  33.668  32.791  1.00  0.00           N
ATOM   2957  PO4 DPP   265      93.078  34.668  36.741  1.00  0.00           P
ATOM   2958  GL1 DPP   265      94.028  34.768  40.191  1.00  0.00            
ATOM   2959  GL2 DPP   265      91.328  34.868  42.991  1.00  0.00            
ATOM   2960  C1A DPP   265      96.928  34.768  44.241  1.00  0.00           C
ATOM   2961  C2A DPP   265      97.928  34.368  47.441  1.00  0.00           C
ATOM   2962  C3A DPP   265      97.928  35.068  52.541  1.00  0.00           C
ATOM   2963  C4A DPP   265     101.278  36.218  56.141  1.00  0.00           C
ATOM   2964  C1B DPP   265      92.728  35.018  47.091  1.00  0.00           C
ATOM   2965  C2B DPP   265      92.978  35.118  51.041  1.00  0.00           C
ATOM   2966  C3B DPP   265      94.078  37.368  55.791  1.00  0.00           C
ATOM   2967  C4B DPP   265      94.928  42.268  58.641  1.00  0.00           C
ATOM   2968  NC3 DPP   266      72.978  66.568  37.441  1.00  0.00           N
ATOM   2969  PO4 DPP   266      70.928  62.318  39.141  1.00  0.00           P
ATOM   2970  GL1 DPP   266      71.478  61.368  43.491  1.00  0.00            
ATOM   2971  GL2 DPP   266      72.178  57.868  43.241  1.00  0.00            
ATOM   2972  C1A DPP   266      72.778  63.968  46.991  1.00  0.00           C
ATOM   2973  C2A DPP   266      74.428  64.418  51.191  1.00  0.00           C
ATOM   2974  C3A DPP   266      77.028  65.018  54.191  1.00  0.00           C
ATOM   2975  C4A DPP   266      78.028  62.918  57.841  1.00  0.00           C
ATOM   2976  C1B DPP   266      71.728  59.068  47.641  1.00  0.00           C
ATOM   2977  C2B DPP   266      71.128  60.668  51.591  1.00  0.00           C
ATOM   2978  C3B DPP   266      67.528  59.468  55.391  1.00  0.00           C
ATOM   2979  C4B DPP   266      67.878  58.818  59.241  1.00  0.00           C
ATOM   2980  NC3 DPP   267     177.128 195.368  26.041  1.00  0.00           N
ATOM   2981  PO4 DPP   267     180.428 193.068  26.391  1.00  0.00           P
ATOM   2982  GL1 DPP   267     181.378 191.768  30.491  1.00  0.00            
ATOM   2983  GL2 DPP   267     179.278 192.768  31.591  1.00  0.00            
ATOM   2984  C1A DPP   267     183.128 189.368  33.241  1.00  0.00           C
ATOM   2985  C2A DPP   267     180.978 188.618  36.341  1.00  0.00           C
ATOM   2986  C3A DPP   267     177.978 188.368  39.641  1.00  0.00           C
ATOM   2987  C4A DPP   267     175.178 188.718  42.941  1.00  0.00           C
ATOM   2988  C1B DPP   267     175.928 191.818  35.791  1.00  0.00           C
ATOM   2989  C2B DPP   267     173.078 191.168  39.141  1.00  0.00           C
ATOM   2990  C3B DPP   267     170.378 187.718  40.391  1.00  0.00           C
ATOM   2991  C4B DPP   267     170.128 183.418  41.491  1.00  0.00           C
ATOM   2992  NC3 DPP   268     183.728  41.068  22.991  1.00  0.00           N
ATOM   2993  PO4 DPP   268     187.378  42.868  25.941  1.00  0.00           P
ATOM   2994  GL1 DPP   268     186.528  43.268  30.191  1.00  0.00            
ATOM   2995  GL2 DPP   268     183.778  46.218  30.591  1.00  0.00            
ATOM   2996  C1A DPP   268     184.678  42.668  33.941  1.00  0.00           C
ATOM   2997  C2A DPP   268     183.728  43.568  37.741  1.00  0.00           C
ATOM   2998  C3A DPP   268     180.678  46.168  39.591  1.00  0.00           C
ATOM   2999  C4A DPP   268     180.328  48.518  42.891  1.00  0.00           C
ATOM   3000  C1B DPP   268     183.428  47.868  34.841  1.00  0.00           C
ATOM   3001  C2B DPP   268     184.828  49.268  40.091  1.00  0.00           C
ATOM   3002  C3B DPP   268     185.878  52.468  43.291  1.00  0.00           C
ATOM   3003  C4B DPP   268     187.928  55.218  45.641  1.00  0.00           C
ATOM   3004  NC3 DPP   269     147.378  69.668  23.391  1.00  0.00           N
ATOM   3005  PO4 DPP   269     149.078  66.818  28.091  1.00  0.00           P
ATOM   3006  GL1 DPP   269     151.478  62.618  28.541  1.00  0.00            
ATOM   3007  GL2 DPP   269     154.578  63.868  29.841  1.00  0.00            
ATOM   3008  C1A DPP   269     153.028  59.568  30.891  1.00  0.00           C
ATOM   3009  C2A DPP   269     153.178  56.068  33.141  1.00  0.00           C
ATOM   3010  C3A DPP   269     151.778  55.318  37.541  1.00  0.00           C
ATOM   3011  C4A DPP   269     150.028  54.918  41.941  1.00  0.00           C
ATOM   3012  C1B DPP   269     152.978  63.768  33.991  1.00  0.00           C
ATOM   3013  C2B DPP   269     154.278  64.768  38.241  1.00  0.00           C
ATOM   3014  C3B DPP   269     157.078  65.818  41.041  1.00  0.00           C
ATOM   3015  C4B DPP   269     159.978  66.668  42.241  1.00  0.00           C
ATOM   3016  NC3 DPP   270      20.028 163.168  24.241  1.00  0.00           N
ATOM   3017  PO4 DPP   270      17.728 164.818  26.791  1.00  0.00           P
ATOM   3018  GL1 DPP   270      15.728 163.868  30.491  1.00  0.00            
ATOM   3019  GL2 DPP   270      13.478 166.018  31.941  1.00  0.00            
ATOM   3020  C1A DPP   270      16.328 162.968  34.791  1.00  0.00           C
ATOM   3021  C2A DPP   270      15.928 162.318  39.541  1.00  0.00           C
ATOM   3022  C3A DPP   270      18.728 159.818  42.941  1.00  0.00           C
ATOM   3023  C4A DPP   270      20.978 157.418  46.241  1.00  0.00           C
ATOM   3024  C1B DPP   270      12.028 165.118  36.291  1.00  0.00           C
ATOM   3025  C2B DPP   270      11.328 164.718  40.391  1.00  0.00           C
ATOM   3026  C3B DPP   270       9.828 166.068  43.841  1.00  0.00           C
ATOM   3027  C4B DPP   270      11.778 165.868  48.591  1.00  0.00           C
ATOM   3028  NC3 DPP   271     122.978  80.218  27.041  1.00  0.00           N
ATOM   3029  PO4 DPP   271     124.028  77.068  28.641  1.00  0.00           P
ATOM   3030  GL1 DPP   271     125.278  76.418  33.041  1.00  0.00            
ATOM   3031  GL2 DPP   271     122.478  73.968  33.341  1.00  0.00            
ATOM   3032  C1A DPP   271     124.828  75.268  37.691  1.00  0.00           C
ATOM   3033  C2A DPP   271     126.678  75.018  42.141  1.00  0.00           C
ATOM   3034  C3A DPP   271     130.078  75.468  45.091  1.00  0.00           C
ATOM   3035  C4A DPP   271     134.078  74.818  47.591  1.00  0.00           C
ATOM   3036  C1B DPP   271     120.228  73.168  37.991  1.00  0.00           C
ATOM   3037  C2B DPP   271     122.328  73.418  43.341  1.00  0.00           C
ATOM   3038  C3B DPP   271     126.078  73.118  46.691  1.00  0.00           C
ATOM   3039  C4B DPP   271     127.578  74.268  50.691  1.00  0.00           C
ATOM   3040  NC3 DPP   272     127.628  13.418  20.291  1.00  0.00           N
ATOM   3041  PO4 DPP   272     129.078  17.818  21.441  1.00  0.00           P
ATOM   3042  GL1 DPP   272     130.878  18.368  26.341  1.00  0.00            
ATOM   3043  GL2 DPP   272     130.728  21.418  26.441  1.00  0.00            
ATOM   3044  C1A DPP   272     129.178  18.918  30.891  1.00  0.00           C
ATOM   3045  C2A DPP   272     130.328  17.618  35.141  1.00  0.00           C
ATOM   3046  C3A DPP   272     130.428  16.868  39.041  1.00  0.00           C
ATOM   3047  C4A DPP   272     132.078  15.968  43.341  1.00  0.00           C
ATOM   3048  C1B DPP   272     131.578  23.968  31.391  1.00  0.00           C
ATOM   3049  C2B DPP   272     132.178  22.668  35.241  1.00  0.00           C
ATOM   3050  C3B DPP   272     130.978  22.168  39.091  1.00  0.00           C
ATOM   3051  C4B DPP   272     128.728  21.018  41.991  1.00  0.00           C
ATOM   3052  NC3 DPP   273     143.128 205.218  26.591  1.00  0.00           N
ATOM   3053  PO4 DPP   273     141.128 200.768  27.341  1.00  0.00           P
ATOM   3054  GL1 DPP   273     142.878 198.618  31.091  1.00  0.00            
ATOM   3055  GL2 DPP   273     142.778 195.568  32.141  1.00  0.00            
ATOM   3056  C1A DPP   273     140.478 197.618  35.941  1.00  0.00           C
ATOM   3057  C2A DPP   273     139.828 198.168  39.941  1.00  0.00           C
ATOM   3058  C3A DPP   273     142.178 201.668  44.141  1.00  0.00           C
ATOM   3059  C4A DPP   273     140.728 202.818  48.241  1.00  0.00           C
ATOM   3060  C1B DPP   273     145.978 193.268  35.341  1.00  0.00           C
ATOM   3061  C2B DPP   273     144.828 192.918  39.991  1.00  0.00           C
ATOM   3062  C3B DPP   273     145.528 191.968  44.041  1.00  0.00           C
ATOM   3063  C4B DPP   273     145.978 193.968  47.991  1.00  0.00           C
ATOM   3064  NC3 DPP   274     188.328 195.918  28.491  1.00  0.00           N
ATOM   3065  PO4 DPP   274     188.928 199.468  25.391  1.00  0.00           P
ATOM   3066  GL1 DPP   274     187.428 202.618  28.941  1.00  0.00            
ATOM   3067  GL2 DPP   274     187.428 199.718  31.891  1.00  0.00            
ATOM   3068  C1A DPP   274     189.628 204.718  31.291  1.00  0.00           C
ATOM   3069  C2A DPP   274     189.428 205.618  35.791  1.00  0.00           C
ATOM   3070  C3A DPP   274     191.228 204.868  39.691  1.00  0.00           C
ATOM   3071  C4A DPP   274     191.378 203.068  43.691  1.00  0.00           C
ATOM   3072  C1B DPP   274     186.428 201.718  35.241  1.00  0.00           C
ATOM   3073  C2B DPP   274     187.378 201.018  38.891  1.00  0.00           C
ATOM   3074  C3B DPP   274     187.028 201.018  43.691  1.00  0.00           C
ATOM   3075  C4B DPP   274     183.878 198.918  47.091  1.00  0.00           C
ATOM   3076  NC3 DPP   275     132.628  72.768  29.141  1.00  0.00           N
ATOM   3077  PO4 DPP   275     132.078  78.268  28.691  1.00  0.00           P
ATOM   3078  GL1 DPP   275     130.678  76.018  32.191  1.00  0.00            
ATOM   3079  GL2 DPP   275     132.728  74.718  33.841  1.00  0.00            
ATOM   3080  C1A DPP   275     130.228  77.518  36.891  1.00  0.00           C
ATOM   3081  C2A DPP   275     131.428  76.968  40.691  1.00  0.00           C
ATOM   3082  C3A DPP   275     134.578  77.768  43.441  1.00  0.00           C
ATOM   3083  C4A DPP   275     135.928  79.518  45.191  1.00  0.00           C
ATOM   3084  C1B DPP   275     134.228  73.968  37.741  1.00  0.00           C
ATOM   3085  C2B DPP   275     135.128  73.268  41.541  1.00  0.00           C
ATOM   3086  C3B DPP   275     134.978  71.268  44.441  1.00  0.00           C
ATOM   3087  C4B DPP   275     135.578  67.768  45.591  1.00  0.00           C
ATOM   3088  NC3 DPP   276     108.978 184.968  26.441  1.00  0.00           N
ATOM   3089  PO4 DPP   276     109.128 180.568  26.641  1.00  0.00           P
ATOM   3090  GL1 DPP   276     112.678 179.218  29.541  1.00  0.00            
ATOM   3091  GL2 DPP   276     115.228 179.518  28.841  1.00  0.00            
ATOM   3092  C1A DPP   276     113.378 179.218  33.691  1.00  0.00           C
ATOM   3093  C2A DPP   276     111.578 181.218  37.941  1.00  0.00           C
ATOM   3094  C3A DPP   276     108.728 181.718  41.691  1.00  0.00           C
ATOM   3095  C4A DPP   276     105.378 180.118  45.091  1.00  0.00           C
ATOM   3096  C1B DPP   276     117.978 178.768  32.341  1.00  0.00           C
ATOM   3097  C2B DPP   276     120.728 180.268  35.741  1.00  0.00           C
ATOM   3098  C3B DPP   276     118.678 179.768  40.641  1.00  0.00           C
ATOM   3099  C4B DPP   276     121.978 179.218  43.791  1.00  0.00           C
ATOM   3100  NC3 DPP   277     114.478  78.618  27.891  1.00  0.00           N
ATOM   3101  PO4 DPP   277     118.528  80.768  28.591  1.00  0.00           P
ATOM   3102  GL1 DPP   277     119.828  81.568  31.891  1.00  0.00            
ATOM   3103  GL2 DPP   277     122.428  80.518  32.591  1.00  0.00            
ATOM   3104  C1A DPP   277     121.378  83.368  36.491  1.00  0.00           C
ATOM   3105  C2A DPP   277     123.178  83.518  40.341  1.00  0.00           C
ATOM   3106  C3A DPP   277     124.478  83.468  44.091  1.00  0.00           C
ATOM   3107  C4A DPP   277     124.428  82.868  47.691  1.00  0.00           C
ATOM   3108  C1B DPP   277     125.778  80.918  35.941  1.00  0.00           C
ATOM   3109  C2B DPP   277     126.978  80.668  40.091  1.00  0.00           C
ATOM   3110  C3B DPP   277     127.978  79.568  43.941  1.00  0.00           C
ATOM   3111  C4B DPP   277     131.528  79.968  46.591  1.00  0.00           C
ATOM   3112  NC3 DPP   278     190.478  85.468  27.991  1.00  0.00           N
ATOM   3113  PO4 DPP   278     185.678  87.368  29.591  1.00  0.00           P
ATOM   3114  GL1 DPP   278     182.878  88.168  32.291  1.00  0.00            
ATOM   3115  GL2 DPP   278     179.978  87.018  32.741  1.00  0.00            
ATOM   3116  C1A DPP   278     182.428  87.168  36.891  1.00  0.00           C
ATOM   3117  C2A DPP   278     183.728  86.368  40.691  1.00  0.00           C
ATOM   3118  C3A DPP   278     186.078  88.368  44.141  1.00  0.00           C
ATOM   3119  C4A DPP   278     189.428  88.218  46.791  1.00  0.00           C
ATOM   3120  C1B DPP   278     177.678  86.368  35.791  1.00  0.00           C
ATOM   3121  C2B DPP   278     178.428  86.568  40.691  1.00  0.00           C
ATOM   3122  C3B DPP   278     180.178  84.818  44.741  1.00  0.00           C
ATOM   3123  C4B DPP   278     179.628  84.818  49.241  1.00  0.00           C
ATOM   3124  NC3 DPP   279      73.628 209.368  29.691  1.00  0.00           N
ATOM   3125  PO4 DPP   279      73.678 210.068  33.041  1.00  0.00           P
ATOM   3126  GL1 DPP   279      74.028 207.968  36.741  1.00  0.00            
ATOM   3127  GL2 DPP   279      76.928 206.918  35.841  1.00  0.00            
ATOM   3128  C1A DPP   279      70.428 207.218  39.891  1.00  0.00           C
ATOM   3129  C2A DPP   279      66.528 207.768  39.991  1.00  0.00           C
ATOM   3130  C3A DPP   279      62.778 208.768  42.991  1.00  0.00           C
ATOM   3131  C4A DPP   279      58.928 209.718  45.991  1.00  0.00           C
ATOM   3132  C1B DPP   279      79.678 204.768  38.391  1.00  0.00           C
ATOM   3133  C2B DPP   279      81.128 203.218  41.841  1.00  0.00           C
ATOM   3134  C3B DPP   279      82.978 203.918  45.141  1.00  0.00           C
ATOM   3135  C4B DPP   279      82.778 205.368  48.941  1.00  0.00           C
ATOM   3136  NC3 DPP   280     152.478 174.318  25.191  1.00  0.00           N
ATOM   3137  PO4 DPP   280     154.528 170.518  26.791  1.00  0.00           P
ATOM   3138  GL1 DPP   280     154.928 173.668  29.241  1.00  0.00            
ATOM   3139  GL2 DPP   280     158.578 174.568  30.491  1.00  0.00            
ATOM   3140  C1A DPP   280     153.128 175.368  32.991  1.00  0.00           C
ATOM   3141  C2A DPP   280     149.828 174.718  36.991  1.00  0.00           C
ATOM   3142  C3A DPP   280     148.828 174.118  39.891  1.00  0.00           C
ATOM   3143  C4A DPP   280     149.428 172.268  43.941  1.00  0.00           C
ATOM   3144  C1B DPP   280     158.978 174.318  34.791  1.00  0.00           C
ATOM   3145  C2B DPP   280     158.678 172.818  39.741  1.00  0.00           C
ATOM   3146  C3B DPP   280     161.478 173.418  43.591  1.00  0.00           C
ATOM   3147  C4B DPP   280     162.428 171.918  49.591  1.00  0.00           C
ATOM   3148  NC3 DPP   281     157.828 120.618  24.441  1.00  0.00           N
ATOM   3149  PO4 DPP   281     161.778 122.318  23.241  1.00  0.00           P
ATOM   3150  GL1 DPP   281     163.778 123.818  27.441  1.00  0.00            
ATOM   3151  GL2 DPP   281     162.178 126.868  27.291  1.00  0.00            
ATOM   3152  C1A DPP   281     163.528 124.418  31.891  1.00  0.00           C
ATOM   3153  C2A DPP   281     162.078 124.018  35.291  1.00  0.00           C
ATOM   3154  C3A DPP   281     159.378 124.368  38.841  1.00  0.00           C
ATOM   3155  C4A DPP   281     158.778 126.068  41.241  1.00  0.00           C
ATOM   3156  C1B DPP   281     159.278 127.218  30.491  1.00  0.00           C
ATOM   3157  C2B DPP   281     155.728 129.568  32.091  1.00  0.00           C
ATOM   3158  C3B DPP   281     151.628 132.068  33.591  1.00  0.00           C
ATOM   3159  C4B DPP   281     149.278 130.768  36.641  1.00  0.00           C
ATOM   3160  NC3 DPP   282     139.128 183.068  26.291  1.00  0.00           N
ATOM   3161  PO4 DPP   282     142.478 183.018  26.641  1.00  0.00           P
ATOM   3162  GL1 DPP   282     142.178 181.068  30.291  1.00  0.00            
ATOM   3163  GL2 DPP   282     144.328 182.568  32.791  1.00  0.00            
ATOM   3164  C1A DPP   282     141.478 179.268  35.041  1.00  0.00           C
ATOM   3165  C2A DPP   282     140.278 179.918  39.891  1.00  0.00           C
ATOM   3166  C3A DPP   282     143.028 180.568  42.591  1.00  0.00           C
ATOM   3167  C4A DPP   282     143.678 183.968  46.091  1.00  0.00           C
ATOM   3168  C1B DPP   282     144.628 182.768  37.291  1.00  0.00           C
ATOM   3169  C2B DPP   282     146.978 184.068  41.791  1.00  0.00           C
ATOM   3170  C3B DPP   282     147.678 180.768  44.941  1.00  0.00           C
ATOM   3171  C4B DPP   282     151.428 181.118  47.641  1.00  0.00           C
ATOM   3172  NC3 DPP   283     185.028 143.318  20.941  1.00  0.00           N
ATOM   3173  PO4 DPP   283     180.828 144.068  20.941  1.00  0.00           P
ATOM   3174  GL1 DPP   283     178.778 141.018  24.841  1.00  0.00            
ATOM   3175  GL2 DPP   283     176.878 143.118  26.691  1.00  0.00            
ATOM   3176  C1A DPP   283     181.078 139.418  28.291  1.00  0.00           C
ATOM   3177  C2A DPP   283     184.428 139.968  30.841  1.00  0.00           C
ATOM   3178  C3A DPP   283     187.728 142.068  32.941  1.00  0.00           C
ATOM   3179  C4A DPP   283     192.428 140.668  34.491  1.00  0.00           C
ATOM   3180  C1B DPP   283     176.028 144.118  31.741  1.00  0.00           C
ATOM   3181  C2B DPP   283     176.228 144.118  35.491  1.00  0.00           C
ATOM   3182  C3B DPP   283     174.328 147.318  38.641  1.00  0.00           C
ATOM   3183  C4B DPP   283     172.728 150.868  39.741  1.00  0.00           C
ATOM   3184  NC3 DPP   284      18.778 197.618  28.141  1.00  0.00           N
ATOM   3185  PO4 DPP   284      21.228 193.568  28.641  1.00  0.00           P
ATOM   3186  GL1 DPP   284      19.928 193.818  32.241  1.00  0.00            
ATOM   3187  GL2 DPP   284      19.128 190.468  31.991  1.00  0.00            
ATOM   3188  C1A DPP   284      20.228 193.818  36.141  1.00  0.00           C
ATOM   3189  C2A DPP   284      17.528 193.168  39.241  1.00  0.00           C
ATOM   3190  C3A DPP   284      15.228 193.468  43.391  1.00  0.00           C
ATOM   3191  C4A DPP   284      17.228 195.318  47.891  1.00  0.00           C
ATOM   3192  C1B DPP   284      18.628 187.618  35.441  1.00  0.00           C
ATOM   3193  C2B DPP   284      18.278 187.018  40.291  1.00  0.00           C
ATOM   3194  C3B DPP   284      16.978 184.068  44.241  1.00  0.00           C
ATOM   3195  C4B DPP   284      18.728 180.718  45.891  1.00  0.00           C
ATOM   3196  NC3 DPP   285     191.778 137.618  20.691  1.00  0.00           N
ATOM   3197  PO4 DPP   285     188.128 139.918  21.541  1.00  0.00           P
ATOM   3198  GL1 DPP   285     187.678 141.018  25.991  1.00  0.00            
ATOM   3199  GL2 DPP   285     189.378 139.268  28.141  1.00  0.00            
ATOM   3200  C1A DPP   285     186.478 144.718  28.991  1.00  0.00           C
ATOM   3201  C2A DPP   285     187.078 147.918  33.291  1.00  0.00           C
ATOM   3202  C3A DPP   285     189.978 149.868  35.241  1.00  0.00           C
ATOM   3203  C4A DPP   285     189.278 152.918  37.641  1.00  0.00           C
ATOM   3204  C1B DPP   285     193.428 138.568  30.391  1.00  0.00           C
ATOM   3205  C2B DPP   285     197.278 138.268  33.541  1.00  0.00           C
ATOM   3206  C3B DPP   285     199.978 139.468  38.441  1.00  0.00           C
ATOM   3207  C4B DPP   285     201.178 137.018  42.591  1.00  0.00           C
ATOM   3208  NC3 DPP   286     107.978  92.568  27.241  1.00  0.00           N
ATOM   3209  PO4 DPP   286     104.828  95.318  25.241  1.00  0.00           P
ATOM   3210  GL1 DPP   286     105.128  95.168  30.391  1.00  0.00            
ATOM   3211  GL2 DPP   286     105.678  96.868  31.941  1.00  0.00            
ATOM   3212  C1A DPP   286     102.078  94.168  34.191  1.00  0.00           C
ATOM   3213  C2A DPP   286     102.128  94.768  38.241  1.00  0.00           C
ATOM   3214  C3A DPP   286     102.578  94.918  42.841  1.00  0.00           C
ATOM   3215  C4A DPP   286     102.028  94.868  47.341  1.00  0.00           C
ATOM   3216  C1B DPP   286     107.328  94.568  35.841  1.00  0.00           C
ATOM   3217  C2B DPP   286     107.428  95.318  40.441  1.00  0.00           C
ATOM   3218  C3B DPP   286     108.328  95.618  44.941  1.00  0.00           C
ATOM   3219  C4B DPP   286     110.878  97.518  48.041  1.00  0.00           C
ATOM   3220  NC3 DPP   287      66.928  40.718  40.341  1.00  0.00           N
ATOM   3221  PO4 DPP   287      66.428  38.168  43.941  1.00  0.00           P
ATOM   3222  GL1 DPP   287      70.028  40.118  47.291  1.00  0.00            
ATOM   3223  GL2 DPP   287      72.928  40.768  45.041  1.00  0.00            
ATOM   3224  C1A DPP   287      71.478  39.018  51.391  1.00  0.00           C
ATOM   3225  C2A DPP   287      72.128  39.918  55.991  1.00  0.00           C
ATOM   3226  C3A DPP   287      72.278  39.468  59.891  1.00  0.00           C
ATOM   3227  C4A DPP   287      73.978  38.168  63.391  1.00  0.00           C
ATOM   3228  C1B DPP   287      73.678  43.168  49.491  1.00  0.00           C
ATOM   3229  C2B DPP   287      75.078  45.168  53.891  1.00  0.00           C
ATOM   3230  C3B DPP   287      77.128  45.068  57.641  1.00  0.00           C
ATOM   3231  C4B DPP   287      75.678  43.118  61.491  1.00  0.00           C
ATOM   3232  NC3 DPP   288     112.978  62.718  32.841  1.00  0.00           N
ATOM   3233  PO4 DPP   288     109.628  65.168  32.991  1.00  0.00           P
ATOM   3234  GL1 DPP   288     110.178  64.968  36.841  1.00  0.00            
ATOM   3235  GL2 DPP   288     113.128  64.968  38.191  1.00  0.00            
ATOM   3236  C1A DPP   288     110.228  66.218  41.891  1.00  0.00           C
ATOM   3237  C2A DPP   288     111.978  67.118  46.241  1.00  0.00           C
ATOM   3238  C3A DPP   288     110.828  67.268  50.191  1.00  0.00           C
ATOM   3239  C4A DPP   288     110.028  67.568  54.791  1.00  0.00           C
ATOM   3240  C1B DPP   288     115.728  65.468  42.041  1.00  0.00           C
ATOM   3241  C2B DPP   288     117.278  65.768  45.641  1.00  0.00           C
ATOM   3242  C3B DPP   288     116.178  66.968  50.191  1.00  0.00           C
ATOM   3243  C4B DPP   288     114.878  68.918  53.641  1.00  0.00           C
ATOM   3244  NC3 DPP   289     158.078   6.668  22.841  1.00  0.00           N
ATOM   3245  PO4 DPP   289     162.878   8.468  22.541  1.00  0.00           P
ATOM   3246  GL1 DPP   289     162.378   8.518  25.941  1.00  0.00            
ATOM   3247  GL2 DPP   289     159.278   6.618  27.641  1.00  0.00            
ATOM   3248  C1A DPP   289     162.928   7.068  30.591  1.00  0.00           C
ATOM   3249  C2A DPP   289     162.278   7.368  35.641  1.00  0.00           C
ATOM   3250  C3A DPP   289     159.578   8.568  39.091  1.00  0.00           C
ATOM   3251  C4A DPP   289     157.778   8.268  42.241  1.00  0.00           C
ATOM   3252  C1B DPP   289     158.128   6.968  32.191  1.00  0.00           C
ATOM   3253  C2B DPP   289     157.628   5.718  36.091  1.00  0.00           C
ATOM   3254  C3B DPP   289     154.728   4.718  39.841  1.00  0.00           C
ATOM   3255  C4B DPP   289     153.128   4.868  44.041  1.00  0.00           C
ATOM   3256  NC3 DPP   290     146.228 158.268  18.841  1.00  0.00           N
ATOM   3257  PO4 DPP   290     145.078 160.018  21.991  1.00  0.00           P
ATOM   3258  GL1 DPP   290     144.928 157.118  25.591  1.00  0.00            
ATOM   3259  GL2 DPP   290     146.328 156.018  27.541  1.00  0.00            
ATOM   3260  C1A DPP   290     141.328 156.568  28.791  1.00  0.00           C
ATOM   3261  C2A DPP   290     138.128 154.968  32.991  1.00  0.00           C
ATOM   3262  C3A DPP   290     137.528 151.568  35.691  1.00  0.00           C
ATOM   3263  C4A DPP   290     140.378 146.668  36.941  1.00  0.00           C
ATOM   3264  C1B DPP   290     145.278 153.818  31.441  1.00  0.00           C
ATOM   3265  C2B DPP   290     143.078 153.018  35.241  1.00  0.00           C
ATOM   3266  C3B DPP   290     141.228 151.218  39.041  1.00  0.00           C
ATOM   3267  C4B DPP   290     140.528 151.318  43.141  1.00  0.00           C
ATOM   3268  NC3 DPP   291       0.478 183.918  25.991  1.00  0.00           N
ATOM   3269  PO4 DPP   291       4.728 184.568  26.241  1.00  0.00           P
ATOM   3270  GL1 DPP   291       3.828 182.468  29.991  1.00  0.00            
ATOM   3271  GL2 DPP   291       1.128 181.618  30.191  1.00  0.00            
ATOM   3272  C1A DPP   291       4.478 183.618  34.041  1.00  0.00           C
ATOM   3273  C2A DPP   291       3.028 182.918  38.291  1.00  0.00           C
ATOM   3274  C3A DPP   291       3.978 182.768  43.391  1.00  0.00           C
ATOM   3275  C4A DPP   291       7.428 183.068  44.991  1.00  0.00           C
ATOM   3276  C1B DPP   291       1.678 179.418  33.641  1.00  0.00           C
ATOM   3277  C2B DPP   291       1.928 176.418  37.641  1.00  0.00           C
ATOM   3278  C3B DPP   291       1.528 178.568  41.491  1.00  0.00           C
ATOM   3279  C4B DPP   291       3.278 178.118  45.041  1.00  0.00           C
ATOM   3280  NC3 DPP   292     120.028  56.268  31.141  1.00  0.00           N
ATOM   3281  PO4 DPP   292     117.428  59.668  32.591  1.00  0.00           P
ATOM   3282  GL1 DPP   292     116.228  58.018  35.691  1.00  0.00            
ATOM   3283  GL2 DPP   292     114.028  59.668  37.391  1.00  0.00            
ATOM   3284  C1A DPP   292     117.928  55.668  38.541  1.00  0.00           C
ATOM   3285  C2A DPP   292     118.928  56.118  42.391  1.00  0.00           C
ATOM   3286  C3A DPP   292     121.128  54.068  45.741  1.00  0.00           C
ATOM   3287  C4A DPP   292     122.428  53.018  50.091  1.00  0.00           C
ATOM   3288  C1B DPP   292     113.978  56.818  41.841  1.00  0.00           C
ATOM   3289  C2B DPP   292     115.178  57.168  45.541  1.00  0.00           C
ATOM   3290  C3B DPP   292     116.778  56.018  49.291  1.00  0.00           C
ATOM   3291  C4B DPP   292     117.978  54.718  53.041  1.00  0.00           C
ATOM   3292  NC3 DPP   293      42.778 146.568  24.491  1.00  0.00           N
ATOM   3293  PO4 DPP   293      46.128 149.318  25.241  1.00  0.00           P
ATOM   3294  GL1 DPP   293      46.328 149.818  29.691  1.00  0.00            
ATOM   3295  GL2 DPP   293      44.428 146.768  30.041  1.00  0.00            
ATOM   3296  C1A DPP   293      47.878 152.818  32.591  1.00  0.00           C
ATOM   3297  C2A DPP   293      48.378 154.218  37.591  1.00  0.00           C
ATOM   3298  C3A DPP   293      47.978 156.368  41.691  1.00  0.00           C
ATOM   3299  C4A DPP   293      48.278 156.968  46.791  1.00  0.00           C
ATOM   3300  C1B DPP   293      47.928 147.268  33.791  1.00  0.00           C
ATOM   3301  C2B DPP   293      48.378 148.518  37.891  1.00  0.00           C
ATOM   3302  C3B DPP   293      45.228 151.668  40.491  1.00  0.00           C
ATOM   3303  C4B DPP   293      41.378 150.818  39.341  1.00  0.00           C
ATOM   3304  NC3 DPP   294     113.378 106.518  28.141  1.00  0.00           N
ATOM   3305  PO4 DPP   294     117.628 107.118  27.391  1.00  0.00           P
ATOM   3306  GL1 DPP   294     118.578 107.568  31.191  1.00  0.00            
ATOM   3307  GL2 DPP   294     120.628 105.818  32.641  1.00  0.00            
ATOM   3308  C1A DPP   294     115.928 107.218  34.441  1.00  0.00           C
ATOM   3309  C2A DPP   294     116.428 107.668  39.991  1.00  0.00           C
ATOM   3310  C3A DPP   294     117.378 108.868  43.941  1.00  0.00           C
ATOM   3311  C4A DPP   294     118.228 108.418  48.791  1.00  0.00           C
ATOM   3312  C1B DPP   294     121.028 106.368  37.191  1.00  0.00           C
ATOM   3313  C2B DPP   294     120.878 106.318  41.591  1.00  0.00           C
ATOM   3314  C3B DPP   294     121.328 105.168  45.241  1.00  0.00           C
ATOM   3315  C4B DPP   294     123.228 104.218  48.741  1.00  0.00           C
ATOM   3316  NC3 DPP   295     103.728  12.968  30.441  1.00  0.00           N
ATOM   3317  PO4 DPP   295     107.928  12.118  29.991  1.00  0.00           P
ATOM   3318  GL1 DPP   295     107.378  14.718  34.341  1.00  0.00            
ATOM   3319  GL2 DPP   295     105.928  12.918  36.941  1.00  0.00            
ATOM   3320  C1A DPP   295     110.678  15.518  36.941  1.00  0.00           C
ATOM   3321  C2A DPP   295     112.828  14.568  40.841  1.00  0.00           C
ATOM   3322  C3A DPP   295     111.778  13.468  45.041  1.00  0.00           C
ATOM   3323  C4A DPP   295     110.278  15.068  48.441  1.00  0.00           C
ATOM   3324  C1B DPP   295     107.628  13.268  41.891  1.00  0.00           C
ATOM   3325  C2B DPP   295     106.678  13.518  45.191  1.00  0.00           C
ATOM   3326  C3B DPP   295     103.778  13.768  48.241  1.00  0.00           C
ATOM   3327  C4B DPP   295     104.228  12.818  52.041  1.00  0.00           C
ATOM   3328  NC3 DPP   296     123.378  95.868  28.541  1.00  0.00           N
ATOM   3329  PO4 DPP   296     122.428  91.518  27.491  1.00  0.00           P
ATOM   3330  GL1 DPP   296     123.078  91.768  31.791  1.00  0.00            
ATOM   3331  GL2 DPP   296     119.678  92.718  32.441  1.00  0.00            
ATOM   3332  C1A DPP   296     123.978  94.418  35.291  1.00  0.00           C
ATOM   3333  C2A DPP   296     123.978  93.818  39.591  1.00  0.00           C
ATOM   3334  C3A DPP   296     125.528  94.018  43.291  1.00  0.00           C
ATOM   3335  C4A DPP   296     128.778  94.368  46.091  1.00  0.00           C
ATOM   3336  C1B DPP   296     118.128  94.068  35.741  1.00  0.00           C
ATOM   3337  C2B DPP   296     118.778  93.068  39.741  1.00  0.00           C
ATOM   3338  C3B DPP   296     120.628  90.568  43.941  1.00  0.00           C
ATOM   3339  C4B DPP   296     122.528  92.318  47.291  1.00  0.00           C
ATOM   3340  NC3 DPP   297      19.678 175.318  26.341  1.00  0.00           N
ATOM   3341  PO4 DPP   297      20.928 179.768  25.241  1.00  0.00           P
ATOM   3342  GL1 DPP   297      21.928 178.218  29.591  1.00  0.00            
ATOM   3343  GL2 DPP   297      23.778 176.268  29.591  1.00  0.00            
ATOM   3344  C1A DPP   297      22.478 178.618  34.541  1.00  0.00           C
ATOM   3345  C2A DPP   297      24.378 179.018  38.391  1.00  0.00           C
ATOM   3346  C3A DPP   297      26.528 178.268  41.741  1.00  0.00           C
ATOM   3347  C4A DPP   297      28.378 179.018  45.741  1.00  0.00           C
ATOM   3348  C1B DPP   297      24.228 173.568  32.341  1.00  0.00           C
ATOM   3349  C2B DPP   297      25.228 173.918  35.491  1.00  0.00           C
ATOM   3350  C3B DPP   297      25.928 173.818  39.541  1.00  0.00           C
ATOM   3351  C4B DPP   297      28.328 173.568  43.591  1.00  0.00           C
ATOM   3352  NC3 DPP   298     133.828 178.318  19.491  1.00  0.00           N
ATOM   3353  PO4 DPP   298     136.578 178.818  22.441  1.00  0.00           P
ATOM   3354  GL1 DPP   298     136.328 178.468  26.891  1.00  0.00            
ATOM   3355  GL2 DPP   298     135.078 181.618  28.141  1.00  0.00            
ATOM   3356  C1A DPP   298     137.028 176.018  29.991  1.00  0.00           C
ATOM   3357  C2A DPP   298     137.528 175.268  33.341  1.00  0.00           C
ATOM   3358  C3A DPP   298     140.528 174.568  36.541  1.00  0.00           C
ATOM   3359  C4A DPP   298     144.328 176.368  38.091  1.00  0.00           C
ATOM   3360  C1B DPP   298     135.928 180.368  31.641  1.00  0.00           C
ATOM   3361  C2B DPP   298     137.078 181.768  35.391  1.00  0.00           C
ATOM   3362  C3B DPP   298     135.628 180.968  40.641  1.00  0.00           C
ATOM   3363  C4B DPP   298     133.628 181.968  44.141  1.00  0.00           C
ATOM   3364  NC3 DPP   299     193.178 153.718  14.791  1.00  0.00           N
ATOM   3365  PO4 DPP   299     192.278 150.018  18.191  1.00  0.00           P
ATOM   3366  GL1 DPP   299     191.128 149.618  22.091  1.00  0.00            
ATOM   3367  GL2 DPP   299     188.228 150.918  22.441  1.00  0.00            
ATOM   3368  C1A DPP   299     193.728 147.618  26.191  1.00  0.00           C
ATOM   3369  C2A DPP   299     196.778 147.468  29.441  1.00  0.00           C
ATOM   3370  C3A DPP   299     199.478 150.318  30.291  1.00  0.00           C
ATOM   3371  C4A DPP   299     203.578 150.718  31.841  1.00  0.00           C
ATOM   3372  C1B DPP   299     186.778 152.218  26.041  1.00  0.00           C
ATOM   3373  C2B DPP   299     185.728 152.218  30.441  1.00  0.00           C
ATOM   3374  C3B DPP   299     184.678 152.318  33.541  1.00  0.00           C
ATOM   3375  C4B DPP   299     179.978 153.318  35.091  1.00  0.00           C
ATOM   3376  NC3 DPP   300     199.178 161.418  22.791  1.00  0.00           N
ATOM   3377  PO4 DPP   300     200.878 166.218  23.591  1.00  0.00           P
ATOM   3378  GL1 DPP   300     199.678 164.418  27.291  1.00  0.00            
ATOM   3379  GL2 DPP   300     198.578 161.468  28.141  1.00  0.00            
ATOM   3380  C1A DPP   300     199.428 164.618  31.841  1.00  0.00           C
ATOM   3381  C2A DPP   300     197.478 162.768  34.791  1.00  0.00           C
ATOM   3382  C3A DPP   300     196.878 159.968  37.341  1.00  0.00           C
ATOM   3383  C4A DPP   300     198.728 158.768  41.191  1.00  0.00           C
ATOM   3384  C1B DPP   300     197.278 159.268  30.491  1.00  0.00           C
ATOM   3385  C2B DPP   300     196.778 156.718  33.541  1.00  0.00           C
ATOM   3386  C3B DPP   300     197.378 154.768  38.441  1.00  0.00           C
ATOM   3387  C4B DPP   300     196.128 150.968  41.491  1.00  0.00           C
ATOM   3388  NC3 DPP   301     150.528  34.718  22.441  1.00  0.00           N
ATOM   3389  PO4 DPP   301     152.878  38.518  23.441  1.00  0.00           P
ATOM   3390  GL1 DPP   301     150.228  38.618  27.591  1.00  0.00            
ATOM   3391  GL2 DPP   301     151.578  40.968  29.691  1.00  0.00            
ATOM   3392  C1A DPP   301     147.428  38.468  31.541  1.00  0.00           C
ATOM   3393  C2A DPP   301     148.178  36.568  35.441  1.00  0.00           C
ATOM   3394  C3A DPP   301     148.578  36.618  39.541  1.00  0.00           C
ATOM   3395  C4A DPP   301     150.878  34.718  42.741  1.00  0.00           C
ATOM   3396  C1B DPP   301     150.828  40.668  34.191  1.00  0.00           C
ATOM   3397  C2B DPP   301     153.178  40.418  38.541  1.00  0.00           C
ATOM   3398  C3B DPP   301     153.928  39.668  42.341  1.00  0.00           C
ATOM   3399  C4B DPP   301     157.728  40.868  44.691  1.00  0.00           C
ATOM   3400  NC3 DPP   302     104.078 100.618  27.491  1.00  0.00           N
ATOM   3401  PO4 DPP   302     106.078 102.018  30.091  1.00  0.00           P
ATOM   3402  GL1 DPP   302     106.678 101.768  34.291  1.00  0.00            
ATOM   3403  GL2 DPP   302     109.078  99.468  35.691  1.00  0.00            
ATOM   3404  C1A DPP   302     107.878 102.618  39.441  1.00  0.00           C
ATOM   3405  C2A DPP   302     109.178 101.518  43.191  1.00  0.00           C
ATOM   3406  C3A DPP   302     110.528 102.518  47.291  1.00  0.00           C
ATOM   3407  C4A DPP   302     113.428 101.568  50.791  1.00  0.00           C
ATOM   3408  C1B DPP   302     112.078  99.418  39.641  1.00  0.00           C
ATOM   3409  C2B DPP   302     113.378  99.118  43.941  1.00  0.00           C
ATOM   3410  C3B DPP   302     115.828  99.618  46.941  1.00  0.00           C
ATOM   3411  C4B DPP   302     117.828 102.718  49.541  1.00  0.00           C
ATOM   3412  NC3 DPP   303      90.878 152.418  18.341  1.00  0.00           N
ATOM   3413  PO4 DPP   303      87.428 150.368  20.591  1.00  0.00           P
ATOM   3414  GL1 DPP   303      87.028 151.068  25.491  1.00  0.00            
ATOM   3415  GL2 DPP   303      84.978 148.118  26.791  1.00  0.00            
ATOM   3416  C1A DPP   303      88.878 150.468  28.891  1.00  0.00           C
ATOM   3417  C2A DPP   303      90.328 151.418  32.591  1.00  0.00           C
ATOM   3418  C3A DPP   303      92.528 151.518  36.141  1.00  0.00           C
ATOM   3419  C4A DPP   303      91.478 155.368  39.241  1.00  0.00           C
ATOM   3420  C1B DPP   303      84.378 149.768  30.591  1.00  0.00           C
ATOM   3421  C2B DPP   303      81.878 147.268  33.441  1.00  0.00           C
ATOM   3422  C3B DPP   303      80.578 145.868  37.091  1.00  0.00           C
ATOM   3423  C4B DPP   303      81.628 143.318  41.041  1.00  0.00           C
ATOM   3424  NC3 DPP   304     119.178  49.518  24.941  1.00  0.00           N
ATOM   3425  PO4 DPP   304     118.278  51.718  30.091  1.00  0.00           P
ATOM   3426  GL1 DPP   304     121.728  51.818  33.241  1.00  0.00            
ATOM   3427  GL2 DPP   304     121.528  53.768  35.141  1.00  0.00            
ATOM   3428  C1A DPP   304     125.828  50.868  35.891  1.00  0.00           C
ATOM   3429  C2A DPP   304     127.178  51.018  39.841  1.00  0.00           C
ATOM   3430  C3A DPP   304     128.378  49.718  43.241  1.00  0.00           C
ATOM   3431  C4A DPP   304     129.278  50.218  47.541  1.00  0.00           C
ATOM   3432  C1B DPP   304     122.528  53.368  38.841  1.00  0.00           C
ATOM   3433  C2B DPP   304     125.478  54.068  42.591  1.00  0.00           C
ATOM   3434  C3B DPP   304     126.628  54.818  46.841  1.00  0.00           C
ATOM   3435  C4B DPP   304     126.628  55.568  50.841  1.00  0.00           C
ATOM   3436  NC3 DPP   305     110.578 207.168  29.191  1.00  0.00           N
ATOM   3437  PO4 DPP   305     108.578 210.718  31.141  1.00  0.00           P
ATOM   3438  GL1 DPP   305     109.428 208.218  34.641  1.00  0.00            
ATOM   3439  GL2 DPP   305     112.828 206.668  33.741  1.00  0.00            
ATOM   3440  C1A DPP   305     111.328 208.918  38.491  1.00  0.00           C
ATOM   3441  C2A DPP   305     113.578 210.418  41.741  1.00  0.00           C
ATOM   3442  C3A DPP   305     114.728 210.868  45.241  1.00  0.00           C
ATOM   3443  C4A DPP   305     111.178 211.718  48.291  1.00  0.00           C
ATOM   3444  C1B DPP   305     112.828 204.318  37.491  1.00  0.00           C
ATOM   3445  C2B DPP   305     113.178 205.368  40.941  1.00  0.00           C
ATOM   3446  C3B DPP   305     114.228 202.768  44.341  1.00  0.00           C
ATOM   3447  C4B DPP   305     113.928 198.568  46.641  1.00  0.00           C
ATOM   3448  NC3 DPP   306      31.178  91.818  30.241  1.00  0.00           N
ATOM   3449  PO4 DPP   306      29.528  95.468  29.291  1.00  0.00           P
ATOM   3450  GL1 DPP   306      28.178  98.968  33.191  1.00  0.00            
ATOM   3451  GL2 DPP   306      25.128  99.768  32.591  1.00  0.00            
ATOM   3452  C1A DPP   306      29.078 101.618  36.391  1.00  0.00           C
ATOM   3453  C2A DPP   306      30.278 103.468  39.641  1.00  0.00           C
ATOM   3454  C3A DPP   306      30.378 102.168  44.441  1.00  0.00           C
ATOM   3455  C4A DPP   306      28.178 101.918  48.341  1.00  0.00           C
ATOM   3456  C1B DPP   306      24.728 103.668  35.041  1.00  0.00           C
ATOM   3457  C2B DPP   306      24.428 103.968  39.991  1.00  0.00           C
ATOM   3458  C3B DPP   306      26.178 100.718  42.541  1.00  0.00           C
ATOM   3459  C4B DPP   306      23.378  96.768  42.491  1.00  0.00           C
ATOM   3460  NC3 DPP   307      72.478 179.668  30.091  1.00  0.00           N
ATOM   3461  PO4 DPP   307      70.878 181.468  27.391  1.00  0.00           P
ATOM   3462  GL1 DPP   307      68.028 182.068  31.541  1.00  0.00            
ATOM   3463  GL2 DPP   307      67.778 178.618  31.591  1.00  0.00            
ATOM   3464  C1A DPP   307      66.128 183.168  35.841  1.00  0.00           C
ATOM   3465  C2A DPP   307      66.478 184.918  40.791  1.00  0.00           C
ATOM   3466  C3A DPP   307      68.978 184.268  44.941  1.00  0.00           C
ATOM   3467  C4A DPP   307      68.428 185.918  48.741  1.00  0.00           C
ATOM   3468  C1B DPP   307      64.928 177.868  35.891  1.00  0.00           C
ATOM   3469  C2B DPP   307      64.278 175.718  39.291  1.00  0.00           C
ATOM   3470  C3B DPP   307      62.578 173.568  41.791  1.00  0.00           C
ATOM   3471  C4B DPP   307      65.428 169.568  43.641  1.00  0.00           C
ATOM   3472  NC3 DPP   308      36.678 133.218  20.841  1.00  0.00           N
ATOM   3473  PO4 DPP   308      31.778 132.418  19.941  1.00  0.00           P
ATOM   3474  GL1 DPP   308      32.178 132.418  23.991  1.00  0.00            
ATOM   3475  GL2 DPP   308      30.128 128.768  24.691  1.00  0.00            
ATOM   3476  C1A DPP   308      34.128 132.518  28.391  1.00  0.00           C
ATOM   3477  C2A DPP   308      33.028 133.868  32.441  1.00  0.00           C
ATOM   3478  C3A DPP   308      33.678 133.768  37.191  1.00  0.00           C
ATOM   3479  C4A DPP   308      36.478 133.818  40.091  1.00  0.00           C
ATOM   3480  C1B DPP   308      29.278 131.868  29.041  1.00  0.00           C
ATOM   3481  C2B DPP   308      28.228 132.318  32.891  1.00  0.00           C
ATOM   3482  C3B DPP   308      28.278 132.618  37.041  1.00  0.00           C
ATOM   3483  C4B DPP   308      26.478 131.268  40.091  1.00  0.00           C
ATOM   3484  NC3 DPP   309      28.878 190.118  27.241  1.00  0.00           N
ATOM   3485  PO4 DPP   309      26.728 185.918  27.341  1.00  0.00           P
ATOM   3486  GL1 DPP   309      26.828 183.968  31.341  1.00  0.00            
ATOM   3487  GL2 DPP   309      25.678 180.868  31.141  1.00  0.00            
ATOM   3488  C1A DPP   309      29.628 182.268  34.891  1.00  0.00           C
ATOM   3489  C2A DPP   309      29.478 180.368  38.341  1.00  0.00           C
ATOM   3490  C3A DPP   309      31.278 181.068  42.691  1.00  0.00           C
ATOM   3491  C4A DPP   309      33.778 180.868  46.741  1.00  0.00           C
ATOM   3492  C1B DPP   309      27.128 177.718  33.141  1.00  0.00           C
ATOM   3493  C2B DPP   309      29.628 176.468  35.141  1.00  0.00           C
ATOM   3494  C3B DPP   309      30.478 175.518  39.441  1.00  0.00           C
ATOM   3495  C4B DPP   309      32.328 176.318  42.941  1.00  0.00           C
ATOM   3496  NC3 DPP   310     123.878 204.768  27.991  1.00  0.00           N
ATOM   3497  PO4 DPP   310     126.378 200.818  26.091  1.00  0.00           P
ATOM   3498  GL1 DPP   310     127.978 202.718  29.641  1.00  0.00            
ATOM   3499  GL2 DPP   310     129.228 205.368  30.591  1.00  0.00            
ATOM   3500  C1A DPP   310     130.628 202.218  33.941  1.00  0.00           C
ATOM   3501  C2A DPP   310     130.478 203.018  38.241  1.00  0.00           C
ATOM   3502  C3A DPP   310     127.978 202.318  41.791  1.00  0.00           C
ATOM   3503  C4A DPP   310     126.928 198.468  43.791  1.00  0.00           C
ATOM   3504  C1B DPP   310     127.978 206.568  35.391  1.00  0.00           C
ATOM   3505  C2B DPP   310     128.628 207.068  40.091  1.00  0.00           C
ATOM   3506  C3B DPP   310     126.578 208.268  43.641  1.00  0.00           C
ATOM   3507  C4B DPP   310     123.628 206.968  47.591  1.00  0.00           C
ATOM   3508  NC3 DPP   311      76.178 134.118  24.491  1.00  0.00           N
ATOM   3509  PO4 DPP   311      78.678 130.468  25.291  1.00  0.00           P
ATOM   3510  GL1 DPP   311      79.428 131.068  29.741  1.00  0.00            
ATOM   3511  GL2 DPP   311      81.678 128.418  29.791  1.00  0.00            
ATOM   3512  C1A DPP   311      80.728 130.618  33.891  1.00  0.00           C
ATOM   3513  C2A DPP   311      83.778 132.218  36.891  1.00  0.00           C
ATOM   3514  C3A DPP   311      84.578 134.668  39.741  1.00  0.00           C
ATOM   3515  C4A DPP   311      86.928 137.568  42.041  1.00  0.00           C
ATOM   3516  C1B DPP   311      79.478 126.468  32.791  1.00  0.00           C
ATOM   3517  C2B DPP   311      78.878 126.118  36.541  1.00  0.00           C
ATOM   3518  C3B DPP   311      77.578 126.368  40.291  1.00  0.00           C
ATOM   3519  C4B DPP   311      80.128 125.818  43.591  1.00  0.00           C
ATOM   3520  NC3 DPP   312     204.528 179.968  23.141  1.00  0.00           N
ATOM   3521  PO4 DPP   312     207.278 182.868  24.041  1.00  0.00           P
ATOM   3522  GL1 DPP   312     205.228 182.518  27.391  1.00  0.00            
ATOM   3523  GL2 DPP   312     207.678 184.268  29.341  1.00  0.00            
ATOM   3524  C1A DPP   312     201.978 182.568  31.041  1.00  0.00           C
ATOM   3525  C2A DPP   312     201.678 182.968  35.291  1.00  0.00           C
ATOM   3526  C3A DPP   312     203.328 182.818  39.841  1.00  0.00           C
ATOM   3527  C4A DPP   312     204.628 183.168  44.241  1.00  0.00           C
ATOM   3528  C1B DPP   312     206.878 181.568  32.441  1.00  0.00           C
ATOM   3529  C2B DPP   312     208.278 179.818  36.241  1.00  0.00           C
ATOM   3530  C3B DPP   312     207.978 180.568  39.941  1.00  0.00           C
ATOM   3531  C4B DPP   312     208.928 182.418  43.141  1.00  0.00           C
ATOM   3532  NC3 DPP   313     148.128 110.118  24.541  1.00  0.00           N
ATOM   3533  PO4 DPP   313     144.478 108.418  25.391  1.00  0.00           P
ATOM   3534  GL1 DPP   313     144.828 110.668  29.191  1.00  0.00            
ATOM   3535  GL2 DPP   313     141.878 109.218  30.741  1.00  0.00            
ATOM   3536  C1A DPP   313     147.428 113.468  33.041  1.00  0.00           C
ATOM   3537  C2A DPP   313     147.728 115.518  36.941  1.00  0.00           C
ATOM   3538  C3A DPP   313     147.878 117.918  40.141  1.00  0.00           C
ATOM   3539  C4A DPP   313     147.578 122.718  39.291  1.00  0.00           C
ATOM   3540  C1B DPP   313     143.328 111.368  34.991  1.00  0.00           C
ATOM   3541  C2B DPP   313     143.428 113.418  38.341  1.00  0.00           C
ATOM   3542  C3B DPP   313     143.578 114.468  42.341  1.00  0.00           C
ATOM   3543  C4B DPP   313     140.528 112.918  44.841  1.00  0.00           C
ATOM   3544  NC3 DPP   314     139.728  80.968  25.641  1.00  0.00           N
ATOM   3545  PO4 DPP   314     141.528  77.818  28.691  1.00  0.00           P
ATOM   3546  GL1 DPP   314     143.728  77.118  31.791  1.00  0.00            
ATOM   3547  GL2 DPP   314     147.178  75.368  31.141  1.00  0.00            
ATOM   3548  C1A DPP   314     143.878  73.968  35.441  1.00  0.00           C
ATOM   3549  C2A DPP   314     144.478  72.868  39.441  1.00  0.00           C
ATOM   3550  C3A DPP   314     147.278  71.768  42.691  1.00  0.00           C
ATOM   3551  C4A DPP   314     150.728  72.968  43.991  1.00  0.00           C
ATOM   3552  C1B DPP   314     148.228  76.668  35.641  1.00  0.00           C
ATOM   3553  C2B DPP   314     150.328  78.268  39.941  1.00  0.00           C
ATOM   3554  C3B DPP   314     150.728  78.318  44.241  1.00  0.00           C
ATOM   3555  C4B DPP   314     147.728  78.968  48.041  1.00  0.00           C
ATOM   3556  NC3 DPP   315     170.278  60.218  16.241  1.00  0.00           N
ATOM   3557  PO4 DPP   315     167.028  62.018  19.391  1.00  0.00           P
ATOM   3558  GL1 DPP   315     167.778  60.468  24.091  1.00  0.00            
ATOM   3559  GL2 DPP   315     165.378  57.418  24.291  1.00  0.00            
ATOM   3560  C1A DPP   315     168.728  59.118  27.841  1.00  0.00           C
ATOM   3561  C2A DPP   315     171.078  60.468  32.091  1.00  0.00           C
ATOM   3562  C3A DPP   315     169.678  62.318  35.591  1.00  0.00           C
ATOM   3563  C4A DPP   315     168.178  61.518  39.791  1.00  0.00           C
ATOM   3564  C1B DPP   315     163.578  57.518  28.441  1.00  0.00           C
ATOM   3565  C2B DPP   315     164.978  58.068  32.441  1.00  0.00           C
ATOM   3566  C3B DPP   315     165.728  58.068  37.391  1.00  0.00           C
ATOM   3567  C4B DPP   315     164.428  58.168  41.841  1.00  0.00           C
ATOM   3568  NC3 DPP   316      22.978 146.268  19.591  1.00  0.00           N
ATOM   3569  PO4 DPP   316      22.328 143.068  18.891  1.00  0.00           P
ATOM   3570  GL1 DPP   316      19.128 143.868  22.741  1.00  0.00            
ATOM   3571  GL2 DPP   316      17.678 140.768  23.841  1.00  0.00            
ATOM   3572  C1A DPP   316      18.778 144.968  27.391  1.00  0.00           C
ATOM   3573  C2A DPP   316      16.828 145.118  31.991  1.00  0.00           C
ATOM   3574  C3A DPP   316      14.528 144.568  36.791  1.00  0.00           C
ATOM   3575  C4A DPP   316      15.328 146.718  40.341  1.00  0.00           C
ATOM   3576  C1B DPP   316      17.328 137.468  26.791  1.00  0.00           C
ATOM   3577  C2B DPP   316      17.828 135.468  30.591  1.00  0.00           C
ATOM   3578  C3B DPP   316      16.428 134.268  34.241  1.00  0.00           C
ATOM   3579  C4B DPP   316      16.478 132.068  38.241  1.00  0.00           C
ATOM   3580  NC3 DPP   317     161.978  53.318  21.991  1.00  0.00           N
ATOM   3581  PO4 DPP   317     166.778  51.618  22.741  1.00  0.00           P
ATOM   3582  GL1 DPP   317     164.928  52.668  26.791  1.00  0.00            
ATOM   3583  GL2 DPP   317     167.028  54.168  27.991  1.00  0.00            
ATOM   3584  C1A DPP   317     161.428  51.068  30.941  1.00  0.00           C
ATOM   3585  C2A DPP   317     160.428  50.818  34.641  1.00  0.00           C
ATOM   3586  C3A DPP   317     159.828  51.968  38.641  1.00  0.00           C
ATOM   3587  C4A DPP   317     160.028  51.218  42.541  1.00  0.00           C
ATOM   3588  C1B DPP   317     165.528  53.118  31.691  1.00  0.00           C
ATOM   3589  C2B DPP   317     164.828  53.568  35.541  1.00  0.00           C
ATOM   3590  C3B DPP   317     164.678  53.768  39.541  1.00  0.00           C
ATOM   3591  C4B DPP   317     166.578  52.118  43.891  1.00  0.00           C
ATOM   3592  NC3 DPP   318      95.678  23.618  33.241  1.00  0.00           N
ATOM   3593  PO4 DPP   318      98.478  26.068  34.141  1.00  0.00           P
ATOM   3594  GL1 DPP   318      99.728  28.468  37.991  1.00  0.00            
ATOM   3595  GL2 DPP   318     102.528  29.168  35.991  1.00  0.00            
ATOM   3596  C1A DPP   318      98.778  30.418  42.291  1.00  0.00           C
ATOM   3597  C2A DPP   318      98.728  29.868  46.041  1.00  0.00           C
ATOM   3598  C3A DPP   318      99.228  30.218  50.491  1.00  0.00           C
ATOM   3599  C4A DPP   318     100.128  30.918  55.341  1.00  0.00           C
ATOM   3600  C1B DPP   318     103.928  29.168  40.641  1.00  0.00           C
ATOM   3601  C2B DPP   318     105.478  29.018  45.041  1.00  0.00           C
ATOM   3602  C3B DPP   318     107.128  29.568  48.691  1.00  0.00           C
ATOM   3603  C4B DPP   318     107.078  27.368  53.041  1.00  0.00           C
ATOM   3604  NC3 DPP   319     198.278 155.468  18.941  1.00  0.00           N
ATOM   3605  PO4 DPP   319     195.828 158.568  19.541  1.00  0.00           P
ATOM   3606  GL1 DPP   319     194.828 159.268  24.091  1.00  0.00            
ATOM   3607  GL2 DPP   319     196.528 156.618  24.091  1.00  0.00            
ATOM   3608  C1A DPP   319     193.528 161.118  27.591  1.00  0.00           C
ATOM   3609  C2A DPP   319     193.228 161.518  32.141  1.00  0.00           C
ATOM   3610  C3A DPP   319     191.978 160.768  35.941  1.00  0.00           C
ATOM   3611  C4A DPP   319     190.028 161.918  39.791  1.00  0.00           C
ATOM   3612  C1B DPP   319     196.428 154.868  27.841  1.00  0.00           C
ATOM   3613  C2B DPP   319     194.528 151.768  29.391  1.00  0.00           C
ATOM   3614  C3B DPP   319     191.728 150.168  30.891  1.00  0.00           C
ATOM   3615  C4B DPP   319     189.528 148.468  28.341  1.00  0.00           C
ATOM   3616  NC3 DPP   320      20.278 146.768  63.691  1.00  0.00           N
ATOM   3617  PO4 DPP   320      24.428 147.168  63.341  1.00  0.00           P
ATOM   3618  GL1 DPP   320      24.628 148.318  59.891  1.00  0.00            
ATOM   3619  GL2 DPP   320      22.128 147.868  58.091  1.00  0.00            
ATOM   3620  C1A DPP   320      26.678 150.518  55.741  1.00  0.00           C
ATOM   3621  C2A DPP   320      27.278 152.768  52.091  1.00  0.00           C
ATOM   3622  C3A DPP   320      30.478 153.468  48.991  1.00  0.00           C
ATOM   3623  C4A DPP   320      30.878 154.868  44.291  1.00  0.00           C
ATOM   3624  C1B DPP   320      23.178 147.468  54.291  1.00  0.00           C
ATOM   3625  C2B DPP   320      22.378 148.868  49.891  1.00  0.00           C
ATOM   3626  C3B DPP   320      22.578 153.068  48.491  1.00  0.00           C
ATOM   3627  C4B DPP   320      25.578 153.418  45.741  1.00  0.00           C
ATOM   3628  NC3 DPP   321     145.528  39.968  71.891  1.00  0.00           N
ATOM   3629  PO4 DPP   321     143.228  40.118  67.691  1.00  0.00           P
ATOM   3630  GL1 DPP   321     143.228  39.168  63.491  1.00  0.00            
ATOM   3631  GL2 DPP   321     144.328  36.368  62.291  1.00  0.00            
ATOM   3632  C1A DPP   321     142.578  38.268  58.491  1.00  0.00           C
ATOM   3633  C2A DPP   321     141.378  37.668  53.941  1.00  0.00           C
ATOM   3634  C3A DPP   321     140.178  38.668  50.291  1.00  0.00           C
ATOM   3635  C4A DPP   321     139.928  34.218  47.691  1.00  0.00           C
ATOM   3636  C1B DPP   321     143.778  33.218  59.491  1.00  0.00           C
ATOM   3637  C2B DPP   321     143.328  31.768  55.441  1.00  0.00           C
ATOM   3638  C3B DPP   321     143.128  32.168  52.391  1.00  0.00           C
ATOM   3639  C4B DPP   321     144.928  32.968  48.541  1.00  0.00           C
ATOM   3640  NC3 DPP   322       5.178 144.818  66.341  1.00  0.00           N
ATOM   3641  PO4 DPP   322       2.228 144.868  63.391  1.00  0.00           P
ATOM   3642  GL1 DPP   322       1.528 145.818  59.191  1.00  0.00            
ATOM   3643  GL2 DPP   322       3.328 148.768  58.191  1.00  0.00            
ATOM   3644  C1A DPP   322       2.428 144.668  55.791  1.00  0.00           C
ATOM   3645  C2A DPP   322       3.378 145.118  51.891  1.00  0.00           C
ATOM   3646  C3A DPP   322       3.678 145.318  47.641  1.00  0.00           C
ATOM   3647  C4A DPP   322       2.028 147.368  43.791  1.00  0.00           C
ATOM   3648  C1B DPP   322       3.828 150.118  54.041  1.00  0.00           C
ATOM   3649  C2B DPP   322       2.828 152.268  50.141  1.00  0.00           C
ATOM   3650  C3B DPP   322       1.978 156.468  47.641  1.00  0.00           C
ATOM   3651  C4B DPP   322       3.378 161.218  46.791  1.00  0.00           C
ATOM   3652  NC3 DPP   323     203.128  89.418  66.041  1.00  0.00           N
ATOM   3653  PO4 DPP   323     205.078  85.918  67.591  1.00  0.00           P
ATOM   3654  GL1 DPP   323     207.278  86.218  63.241  1.00  0.00            
ATOM   3655  GL2 DPP   323     206.578  88.818  62.191  1.00  0.00            
ATOM   3656  C1A DPP   323     208.528  83.818  59.641  1.00  0.00           C
ATOM   3657  C2A DPP   323     212.478  83.968  55.941  1.00  0.00           C
ATOM   3658  C3A DPP   323     213.678  85.268  52.141  1.00  0.00           C
ATOM   3659  C4A DPP   323     212.478  86.818  47.491  1.00  0.00           C
ATOM   3660  C1B DPP   323     205.728  89.618  57.291  1.00  0.00           C
ATOM   3661  C2B DPP   323     204.978  90.868  53.041  1.00  0.00           C
ATOM   3662  C3B DPP   323     203.028  93.868  49.491  1.00  0.00           C
ATOM   3663  C4B DPP   323     199.028  93.718  47.691  1.00  0.00           C
ATOM   3664  NC3 DPP   324     140.078  21.818  65.941  1.00  0.00           N
ATOM   3665  PO4 DPP   324     141.428  25.418  63.391  1.00  0.00           P
ATOM   3666  GL1 DPP   324     143.778  25.318  60.491  1.00  0.00            
ATOM   3667  GL2 DPP   324     147.178  25.768  60.941  1.00  0.00            
ATOM   3668  C1A DPP   324     145.278  26.368  56.191  1.00  0.00           C
ATOM   3669  C2A DPP   324     144.028  27.318  51.791  1.00  0.00           C
ATOM   3670  C3A DPP   324     143.678  28.068  49.141  1.00  0.00           C
ATOM   3671  C4A DPP   324     141.878  29.818  45.491  1.00  0.00           C
ATOM   3672  C1B DPP   324     150.728  26.168  58.441  1.00  0.00           C
ATOM   3673  C2B DPP   324     150.828  26.218  53.691  1.00  0.00           C
ATOM   3674  C3B DPP   324     154.078  26.968  51.741  1.00  0.00           C
ATOM   3675  C4B DPP   324     155.828  26.668  48.491  1.00  0.00           C
ATOM   3676  NC3 DPP   325     169.678  37.318  65.841  1.00  0.00           N
ATOM   3677  PO4 DPP   325     166.478  33.518  66.591  1.00  0.00           P
ATOM   3678  GL1 DPP   325     168.878  32.618  63.941  1.00  0.00            
ATOM   3679  GL2 DPP   325     171.378  30.018  64.941  1.00  0.00            
ATOM   3680  C1A DPP   325     169.878  30.368  59.841  1.00  0.00           C
ATOM   3681  C2A DPP   325     171.178  29.468  55.141  1.00  0.00           C
ATOM   3682  C3A DPP   325     170.878  29.618  50.941  1.00  0.00           C
ATOM   3683  C4A DPP   325     172.878  31.518  48.141  1.00  0.00           C
ATOM   3684  C1B DPP   325     173.328  27.668  61.841  1.00  0.00           C
ATOM   3685  C2B DPP   325     172.978  25.068  58.041  1.00  0.00           C
ATOM   3686  C3B DPP   325     173.478  24.818  55.091  1.00  0.00           C
ATOM   3687  C4B DPP   325     176.228  23.918  51.991  1.00  0.00           C
ATOM   3688  NC3 DPP   326     152.728   9.468  65.991  1.00  0.00           N
ATOM   3689  PO4 DPP   326     148.478  10.718  64.041  1.00  0.00           P
ATOM   3690  GL1 DPP   326     148.828  12.518  60.991  1.00  0.00            
ATOM   3691  GL2 DPP   326     153.028  11.668  61.891  1.00  0.00            
ATOM   3692  C1A DPP   326     148.228  13.418  57.291  1.00  0.00           C
ATOM   3693  C2A DPP   326     147.228  14.318  53.091  1.00  0.00           C
ATOM   3694  C3A DPP   326     146.728  11.268  48.991  1.00  0.00           C
ATOM   3695  C4A DPP   326     145.128   8.218  45.991  1.00  0.00           C
ATOM   3696  C1B DPP   326     153.528  12.818  57.091  1.00  0.00           C
ATOM   3697  C2B DPP   326     152.128  12.968  53.691  1.00  0.00           C
ATOM   3698  C3B DPP   326     152.528  11.568  49.591  1.00  0.00           C
ATOM   3699  C4B DPP   326     149.928   9.618  45.741  1.00  0.00           C
ATOM   3700  NC3 DPP   327      13.478 110.768  61.091  1.00  0.00           N
ATOM   3701  PO4 DPP   327       9.828 111.918  58.841  1.00  0.00           P
ATOM   3702  GL1 DPP   327      11.128 110.118  55.441  1.00  0.00            
ATOM   3703  GL2 DPP   327      10.078 107.118  55.041  1.00  0.00            
ATOM   3704  C1A DPP   327       9.428 110.518  51.041  1.00  0.00           C
ATOM   3705  C2A DPP   327       9.178 110.618  46.691  1.00  0.00           C
ATOM   3706  C3A DPP   327       8.928 107.368  43.241  1.00  0.00           C
ATOM   3707  C4A DPP   327       9.778 104.318  40.991  1.00  0.00           C
ATOM   3708  C1B DPP   327       9.328 105.668  50.391  1.00  0.00           C
ATOM   3709  C2B DPP   327       6.828 104.118  46.391  1.00  0.00           C
ATOM   3710  C3B DPP   327       5.078 102.118  42.441  1.00  0.00           C
ATOM   3711  C4B DPP   327       1.328 102.418  39.741  1.00  0.00           C
ATOM   3712  NC3 DPP   328     175.878 122.918  68.941  1.00  0.00           N
ATOM   3713  PO4 DPP   328     178.528 122.718  65.591  1.00  0.00           P
ATOM   3714  GL1 DPP   328     178.578 122.118  61.591  1.00  0.00            
ATOM   3715  GL2 DPP   328     175.378 122.068  60.741  1.00  0.00            
ATOM   3716  C1A DPP   328     179.028 121.468  56.441  1.00  0.00           C
ATOM   3717  C2A DPP   328     178.378 122.618  51.691  1.00  0.00           C
ATOM   3718  C3A DPP   328     179.778 120.118  48.441  1.00  0.00           C
ATOM   3719  C4A DPP   328     178.778 115.618  46.391  1.00  0.00           C
ATOM   3720  C1B DPP   328     173.878 122.568  56.591  1.00  0.00           C
ATOM   3721  C2B DPP   328     172.828 124.568  52.991  1.00  0.00           C
ATOM   3722  C3B DPP   328     171.178 121.768  50.191  1.00  0.00           C
ATOM   3723  C4B DPP   328     170.428 118.068  48.091  1.00  0.00           C
ATOM   3724  NC3 DPP   329       0.628 184.918  65.591  1.00  0.00           N
ATOM   3725  PO4 DPP   329       5.278 186.768  66.641  1.00  0.00           P
ATOM   3726  GL1 DPP   329       5.478 187.868  62.141  1.00  0.00            
ATOM   3727  GL2 DPP   329       4.878 191.568  60.891  1.00  0.00            
ATOM   3728  C1A DPP   329       2.678 186.868  59.041  1.00  0.00           C
ATOM   3729  C2A DPP   329       3.178 187.868  54.641  1.00  0.00           C
ATOM   3730  C3A DPP   329       4.778 188.218  50.491  1.00  0.00           C
ATOM   3731  C4A DPP   329       4.778 185.918  47.441  1.00  0.00           C
ATOM   3732  C1B DPP   329       5.278 193.568  56.691  1.00  0.00           C
ATOM   3733  C2B DPP   329       5.278 192.518  52.641  1.00  0.00           C
ATOM   3734  C3B DPP   329       7.628 193.418  50.591  1.00  0.00           C
ATOM   3735  C4B DPP   329       9.928 197.868  50.041  1.00  0.00           C
ATOM   3736  NC3 DPP   330     173.228  22.968  70.091  1.00  0.00           N
ATOM   3737  PO4 DPP   330     175.428  20.818  67.841  1.00  0.00           P
ATOM   3738  GL1 DPP   330     176.328  17.418  64.891  1.00  0.00            
ATOM   3739  GL2 DPP   330     173.228  17.418  63.141  1.00  0.00            
ATOM   3740  C1A DPP   330     177.728  15.718  61.041  1.00  0.00           C
ATOM   3741  C2A DPP   330     180.978  15.818  57.141  1.00  0.00           C
ATOM   3742  C3A DPP   330     182.328  16.318  53.041  1.00  0.00           C
ATOM   3743  C4A DPP   330     180.728  15.568  48.841  1.00  0.00           C
ATOM   3744  C1B DPP   330     170.078  16.468  60.541  1.00  0.00           C
ATOM   3745  C2B DPP   330     170.378  16.318  56.541  1.00  0.00           C
ATOM   3746  C3B DPP   330     171.028  14.268  54.091  1.00  0.00           C
ATOM   3747  C4B DPP   330     171.978  14.818  49.691  1.00  0.00           C
ATOM   3748  NC3 DPP   331      90.978  72.318  72.891  1.00  0.00           N
ATOM   3749  PO4 DPP   331      95.328  70.918  71.691  1.00  0.00           P
ATOM   3750  GL1 DPP   331      97.778  72.568  67.591  1.00  0.00            
ATOM   3751  GL2 DPP   331     101.228  73.668  67.641  1.00  0.00            
ATOM   3752  C1A DPP   331      99.628  71.168  63.441  1.00  0.00           C
ATOM   3753  C2A DPP   331      98.528  67.968  60.891  1.00  0.00           C
ATOM   3754  C3A DPP   331      98.228  63.968  58.591  1.00  0.00           C
ATOM   3755  C4A DPP   331      96.378  59.618  57.441  1.00  0.00           C
ATOM   3756  C1B DPP   331     104.678  71.818  64.941  1.00  0.00           C
ATOM   3757  C2B DPP   331     103.978  70.618  60.641  1.00  0.00           C
ATOM   3758  C3B DPP   331     102.128  68.168  57.041  1.00  0.00           C
ATOM   3759  C4B DPP   331     100.278  66.068  53.991  1.00  0.00           C
ATOM   3760  NC3 DPP   332     139.028 165.918  66.191  1.00  0.00           N
ATOM   3761  PO4 DPP   332     136.828 163.768  64.591  1.00  0.00           P
ATOM   3762  GL1 DPP   332     135.378 163.518  61.041  1.00  0.00            
ATOM   3763  GL2 DPP   332     134.078 160.618  60.191  1.00  0.00            
ATOM   3764  C1A DPP   332     134.778 165.918  58.191  1.00  0.00           C
ATOM   3765  C2A DPP   332     133.728 166.518  54.691  1.00  0.00           C
ATOM   3766  C3A DPP   332     135.478 167.818  51.791  1.00  0.00           C
ATOM   3767  C4A DPP   332     135.278 169.418  47.791  1.00  0.00           C
ATOM   3768  C1B DPP   332     134.828 161.468  55.891  1.00  0.00           C
ATOM   3769  C2B DPP   332     136.028 162.668  51.541  1.00  0.00           C
ATOM   3770  C3B DPP   332     137.578 165.118  48.341  1.00  0.00           C
ATOM   3771  C4B DPP   332     139.228 166.918  43.941  1.00  0.00           C
ATOM   3772  NC3 DPP   333      50.278 160.968  70.741  1.00  0.00           N
ATOM   3773  PO4 DPP   333      52.428 159.718  67.041  1.00  0.00           P
ATOM   3774  GL1 DPP   333      52.228 161.318  63.291  1.00  0.00            
ATOM   3775  GL2 DPP   333      50.028 161.568  61.191  1.00  0.00            
ATOM   3776  C1A DPP   333      54.328 163.568  59.341  1.00  0.00           C
ATOM   3777  C2A DPP   333      52.878 164.918  56.291  1.00  0.00           C
ATOM   3778  C3A DPP   333      50.928 165.268  52.991  1.00  0.00           C
ATOM   3779  C4A DPP   333      50.628 164.668  48.541  1.00  0.00           C
ATOM   3780  C1B DPP   333      49.078 161.768  57.291  1.00  0.00           C
ATOM   3781  C2B DPP   333      47.578 161.618  53.291  1.00  0.00           C
ATOM   3782  C3B DPP   333      46.928 161.018  49.491  1.00  0.00           C
ATOM   3783  C4B DPP   333      44.528 160.718  45.341  1.00  0.00           C
ATOM   3784  NC3 DPP   334      99.928 142.268  61.941  1.00  0.00           N
ATOM   3785  PO4 DPP   334      99.878 147.018  61.991  1.00  0.00           P
ATOM   3786  GL1 DPP   334      97.078 144.368  59.041  1.00  0.00            
ATOM   3787  GL2 DPP   334      94.328 142.418  57.441  1.00  0.00            
ATOM   3788  C1A DPP   334      98.428 144.518  54.891  1.00  0.00           C
ATOM   3789  C2A DPP   334      98.928 144.368  50.691  1.00  0.00           C
ATOM   3790  C3A DPP   334      99.328 143.718  46.541  1.00  0.00           C
ATOM   3791  C4A DPP   334      98.828 144.318  42.691  1.00  0.00           C
ATOM   3792  C1B DPP   334      95.628 141.218  53.041  1.00  0.00           C
ATOM   3793  C2B DPP   334      95.128 141.518  48.041  1.00  0.00           C
ATOM   3794  C3B DPP   334      95.928 140.768  43.941  1.00  0.00           C
ATOM   3795  C4B DPP   334      98.778 139.718  40.541  1.00  0.00           C
ATOM   3796  NC3 DPP   335      53.928 155.068  64.591  1.00  0.00           N
ATOM   3797  PO4 DPP   335      54.328 151.368  63.791  1.00  0.00           P
ATOM   3798  GL1 DPP   335      52.378 152.218  60.391  1.00  0.00            
ATOM   3799  GL2 DPP   335      50.728 149.218  58.941  1.00  0.00            
ATOM   3800  C1A DPP   335      53.928 153.568  56.691  1.00  0.00           C
ATOM   3801  C2A DPP   335      53.028 154.068  51.991  1.00  0.00           C
ATOM   3802  C3A DPP   335      51.878 154.218  48.341  1.00  0.00           C
ATOM   3803  C4A DPP   335      52.928 155.118  43.741  1.00  0.00           C
ATOM   3804  C1B DPP   335      49.978 150.868  54.691  1.00  0.00           C
ATOM   3805  C2B DPP   335      49.328 150.718  50.291  1.00  0.00           C
ATOM   3806  C3B DPP   335      49.128 150.868  45.491  1.00  0.00           C
ATOM   3807  C4B DPP   335      51.078 151.668  40.741  1.00  0.00           C
ATOM   3808  NC3 DPP   336     155.178 167.968  68.441  1.00  0.00           N
ATOM   3809  PO4 DPP   336     151.428 166.618  66.341  1.00  0.00           P
ATOM   3810  GL1 DPP   336     153.778 168.318  63.191  1.00  0.00            
ATOM   3811  GL2 DPP   336     157.928 168.818  64.341  1.00  0.00            
ATOM   3812  C1A DPP   336     155.128 170.468  58.941  1.00  0.00           C
ATOM   3813  C2A DPP   336     157.628 170.668  55.991  1.00  0.00           C
ATOM   3814  C3A DPP   336     157.678 170.768  51.541  1.00  0.00           C
ATOM   3815  C4A DPP   336     155.378 169.468  48.291  1.00  0.00           C
ATOM   3816  C1B DPP   336     159.378 170.068  60.991  1.00  0.00           C
ATOM   3817  C2B DPP   336     162.678 170.668  58.591  1.00  0.00           C
ATOM   3818  C3B DPP   336     162.628 172.168  54.591  1.00  0.00           C
ATOM   3819  C4B DPP   336     160.428 175.718  52.341  1.00  0.00           C
ATOM   3820  NC3 DPP   337      28.928 144.918  61.441  1.00  0.00           N
ATOM   3821  PO4 DPP   337      31.928 147.818  65.091  1.00  0.00           P
ATOM   3822  GL1 DPP   337      33.228 147.568  60.391  1.00  0.00            
ATOM   3823  GL2 DPP   337      35.278 145.918  60.691  1.00  0.00            
ATOM   3824  C1A DPP   337      31.178 148.318  55.941  1.00  0.00           C
ATOM   3825  C2A DPP   337      29.378 148.118  51.841  1.00  0.00           C
ATOM   3826  C3A DPP   337      27.378 148.618  48.841  1.00  0.00           C
ATOM   3827  C4A DPP   337      24.678 145.268  46.241  1.00  0.00           C
ATOM   3828  C1B DPP   337      36.228 145.668  56.241  1.00  0.00           C
ATOM   3829  C2B DPP   337      34.228 146.118  52.591  1.00  0.00           C
ATOM   3830  C3B DPP   337      32.328 147.268  47.591  1.00  0.00           C
ATOM   3831  C4B DPP   337      29.528 144.668  44.991  1.00  0.00           C
ATOM   3832  NC3 DPP   338     194.478  70.618  69.291  1.00  0.00           N
ATOM   3833  PO4 DPP   338     196.328  67.518  66.341  1.00  0.00           P
ATOM   3834  GL1 DPP   338     194.728  65.518  63.541  1.00  0.00            
ATOM   3835  GL2 DPP   338     191.678  66.468  61.841  1.00  0.00            
ATOM   3836  C1A DPP   338     192.778  61.268  61.791  1.00  0.00           C
ATOM   3837  C2A DPP   338     194.828  60.118  58.441  1.00  0.00           C
ATOM   3838  C3A DPP   338     197.578  60.318  54.541  1.00  0.00           C
ATOM   3839  C4A DPP   338     201.978  60.568  52.791  1.00  0.00           C
ATOM   3840  C1B DPP   338     192.978  65.318  58.941  1.00  0.00           C
ATOM   3841  C2B DPP   338     191.678  62.668  54.541  1.00  0.00           C
ATOM   3842  C3B DPP   338     190.478  60.568  50.941  1.00  0.00           C
ATOM   3843  C4B DPP   338     187.578  60.118  47.391  1.00  0.00           C
ATOM   3844  NC3 DPP   339     109.278 187.668  66.391  1.00  0.00           N
ATOM   3845  PO4 DPP   339     108.278 183.118  65.991  1.00  0.00           P
ATOM   3846  GL1 DPP   339     109.128 184.768  61.241  1.00  0.00            
ATOM   3847  GL2 DPP   339     106.028 184.118  59.091  1.00  0.00            
ATOM   3848  C1A DPP   339     110.628 182.718  57.491  1.00  0.00           C
ATOM   3849  C2A DPP   339     111.578 181.668  53.541  1.00  0.00           C
ATOM   3850  C3A DPP   339     112.128 179.968  50.141  1.00  0.00           C
ATOM   3851  C4A DPP   339     111.778 179.218  45.741  1.00  0.00           C
ATOM   3852  C1B DPP   339     103.778 187.218  57.491  1.00  0.00           C
ATOM   3853  C2B DPP   339     101.328 187.918  54.541  1.00  0.00           C
ATOM   3854  C3B DPP   339     101.478 187.118  50.341  1.00  0.00           C
ATOM   3855  C4B DPP   339      98.378 185.668  48.291  1.00  0.00           C
ATOM   3856  NC3 DPP   340      60.328 195.118  66.541  1.00  0.00           N
ATOM   3857  PO4 DPP   340      60.428 190.868  67.491  1.00  0.00           P
ATOM   3858  GL1 DPP   340      64.078 190.468  64.641  1.00  0.00            
ATOM   3859  GL2 DPP   340      62.928 191.918  61.891  1.00  0.00            
ATOM   3860  C1A DPP   340      66.078 188.568  61.641  1.00  0.00           C
ATOM   3861  C2A DPP   340      67.278 188.518  57.591  1.00  0.00           C
ATOM   3862  C3A DPP   340      65.778 188.318  53.741  1.00  0.00           C
ATOM   3863  C4A DPP   340      63.778 184.368  52.091  1.00  0.00           C
ATOM   3864  C1B DPP   340      63.778 192.068  57.941  1.00  0.00           C
ATOM   3865  C2B DPP   340      61.828 191.468  53.691  1.00  0.00           C
ATOM   3866  C3B DPP   340      63.328 189.968  49.741  1.00  0.00           C
ATOM   3867  C4B DPP   340      65.278 190.418  46.791  1.00  0.00           C
ATOM   3868  NC3 DPP   341      43.578 167.768  62.391  1.00  0.00           N
ATOM   3869  PO4 DPP   341      40.478 169.218  66.391  1.00  0.00           P
ATOM   3870  GL1 DPP   341      38.178 168.318  62.441  1.00  0.00            
ATOM   3871  GL2 DPP   341      36.078 165.718  62.141  1.00  0.00            
ATOM   3872  C1A DPP   341      35.528 171.268  60.691  1.00  0.00           C
ATOM   3873  C2A DPP   341      34.378 172.868  56.541  1.00  0.00           C
ATOM   3874  C3A DPP   341      33.578 169.018  54.041  1.00  0.00           C
ATOM   3875  C4A DPP   341      34.478 165.268  53.591  1.00  0.00           C
ATOM   3876  C1B DPP   341      35.828 167.218  57.891  1.00  0.00           C
ATOM   3877  C2B DPP   341      38.578 170.568  55.841  1.00  0.00           C
ATOM   3878  C3B DPP   341      38.028 171.318  51.491  1.00  0.00           C
ATOM   3879  C4B DPP   341      38.378 171.318  47.241  1.00  0.00           C
ATOM   3880  NC3 DPP   342     170.828 108.268  69.691  1.00  0.00           N
ATOM   3881  PO4 DPP   342     174.978 110.918  68.091  1.00  0.00           P
ATOM   3882  GL1 DPP   342     175.128 111.418  64.241  1.00  0.00            
ATOM   3883  GL2 DPP   342     177.078 108.968  62.991  1.00  0.00            
ATOM   3884  C1A DPP   342     174.378 112.468  60.491  1.00  0.00           C
ATOM   3885  C2A DPP   342     176.528 112.168  56.091  1.00  0.00           C
ATOM   3886  C3A DPP   342     176.328 114.218  52.541  1.00  0.00           C
ATOM   3887  C4A DPP   342     180.528 116.418  51.941  1.00  0.00           C
ATOM   3888  C1B DPP   342     178.928 109.918  59.641  1.00  0.00           C
ATOM   3889  C2B DPP   342     181.478 109.918  55.791  1.00  0.00           C
ATOM   3890  C3B DPP   342     180.778 111.668  52.091  1.00  0.00           C
ATOM   3891  C4B DPP   342     182.228 112.418  48.641  1.00  0.00           C
ATOM   3892  NC3 DPP   343     129.278 117.318  65.541  1.00  0.00           N
ATOM   3893  PO4 DPP   343     132.328 114.168  66.841  1.00  0.00           P
ATOM   3894  GL1 DPP   343     134.678 110.668  63.341  1.00  0.00            
ATOM   3895  GL2 DPP   343     134.828 106.818  63.141  1.00  0.00            
ATOM   3896  C1A DPP   343     134.828 110.318  58.691  1.00  0.00           C
ATOM   3897  C2A DPP   343     133.978 110.568  53.841  1.00  0.00           C
ATOM   3898  C3A DPP   343     134.378 108.218  50.041  1.00  0.00           C
ATOM   3899  C4A DPP   343     134.528 106.118  47.591  1.00  0.00           C
ATOM   3900  C1B DPP   343     136.778 105.868  59.641  1.00  0.00           C
ATOM   3901  C2B DPP   343     136.978 107.218  54.741  1.00  0.00           C
ATOM   3902  C3B DPP   343     135.478 103.718  52.141  1.00  0.00           C
ATOM   3903  C4B DPP   343     133.528 101.668  49.591  1.00  0.00           C
ATOM   3904  NC3 DPP   344      66.978 170.318  67.441  1.00  0.00           N
ATOM   3905  PO4 DPP   344      63.978 168.518  65.441  1.00  0.00           P
ATOM   3906  GL1 DPP   344      60.978 170.268  62.491  1.00  0.00            
ATOM   3907  GL2 DPP   344      56.628 171.468  61.091  1.00  0.00            
ATOM   3908  C1A DPP   344      59.578 167.718  58.141  1.00  0.00           C
ATOM   3909  C2A DPP   344      62.228 164.468  55.641  1.00  0.00           C
ATOM   3910  C3A DPP   344      64.628 164.718  52.191  1.00  0.00           C
ATOM   3911  C4A DPP   344      66.528 167.468  48.991  1.00  0.00           C
ATOM   3912  C1B DPP   344      53.128 169.218  59.091  1.00  0.00           C
ATOM   3913  C2B DPP   344      48.928 166.768  58.591  1.00  0.00           C
ATOM   3914  C3B DPP   344      46.178 166.518  55.741  1.00  0.00           C
ATOM   3915  C4B DPP   344      44.828 165.468  51.291  1.00  0.00           C
ATOM   3916  NC3 DPP   345     140.228 187.318  67.191  1.00  0.00           N
ATOM   3917  PO4 DPP   345     135.978 187.818  65.541  1.00  0.00           P
ATOM   3918  GL1 DPP   345     134.378 185.168  62.291  1.00  0.00            
ATOM   3919  GL2 DPP   345     131.778 187.668  61.291  1.00  0.00            
ATOM   3920  C1A DPP   345     133.228 183.318  58.391  1.00  0.00           C
ATOM   3921  C2A DPP   345     133.378 182.218  53.891  1.00  0.00           C
ATOM   3922  C3A DPP   345     133.678 184.118  50.241  1.00  0.00           C
ATOM   3923  C4A DPP   345     135.278 186.068  46.141  1.00  0.00           C
ATOM   3924  C1B DPP   345     131.128 188.818  56.891  1.00  0.00           C
ATOM   3925  C2B DPP   345     131.728 188.968  52.891  1.00  0.00           C
ATOM   3926  C3B DPP   345     132.028 191.668  49.841  1.00  0.00           C
ATOM   3927  C4B DPP   345     133.628 193.018  45.341  1.00  0.00           C
ATOM   3928  NC3 DPP   346     176.178  47.968  66.391  1.00  0.00           N
ATOM   3929  PO4 DPP   346     176.628  43.518  64.691  1.00  0.00           P
ATOM   3930  GL1 DPP   346     175.228  40.668  60.041  1.00  0.00            
ATOM   3931  GL2 DPP   346     174.228  43.168  57.641  1.00  0.00            
ATOM   3932  C1A DPP   346     176.128  37.568  57.141  1.00  0.00           C
ATOM   3933  C2A DPP   346     177.478  37.768  53.491  1.00  0.00           C
ATOM   3934  C3A DPP   346     180.228  37.468  49.941  1.00  0.00           C
ATOM   3935  C4A DPP   346     182.228  35.168  46.291  1.00  0.00           C
ATOM   3936  C1B DPP   346     175.428  43.368  52.591  1.00  0.00           C
ATOM   3937  C2B DPP   346     174.678  47.018  50.691  1.00  0.00           C
ATOM   3938  C3B DPP   346     174.478  47.818  47.491  1.00  0.00           C
ATOM   3939  C4B DPP   346     176.278  45.968  43.191  1.00  0.00           C
ATOM   3940  NC3 DPP   347      48.178 139.918  63.091  1.00  0.00           N
ATOM   3941  PO4 DPP   347      44.078 139.168  62.491  1.00  0.00           P
ATOM   3942  GL1 DPP   347      43.278 139.718  58.691  1.00  0.00            
ATOM   3943  GL2 DPP   347      40.028 136.968  59.041  1.00  0.00            
ATOM   3944  C1A DPP   347      43.728 138.868  54.991  1.00  0.00           C
ATOM   3945  C2A DPP   347      45.928 137.418  50.691  1.00  0.00           C
ATOM   3946  C3A DPP   347      48.478 134.568  47.941  1.00  0.00           C
ATOM   3947  C4A DPP   347      52.528 132.068  48.891  1.00  0.00           C
ATOM   3948  C1B DPP   347      38.028 135.568  55.541  1.00  0.00           C
ATOM   3949  C2B DPP   347      36.278 138.018  51.891  1.00  0.00           C
ATOM   3950  C3B DPP   347      35.228 139.268  47.491  1.00  0.00           C
ATOM   3951  C4B DPP   347      35.478 143.368  45.141  1.00  0.00           C
ATOM   3952  NC3 DPP   348     161.528 188.518  72.241  1.00  0.00           N
ATOM   3953  PO4 DPP   348     160.328 187.318  67.991  1.00  0.00           P
ATOM   3954  GL1 DPP   348     159.528 189.818  62.841  1.00  0.00            
ATOM   3955  GL2 DPP   348     160.428 192.818  63.841  1.00  0.00            
ATOM   3956  C1A DPP   348     157.378 191.118  58.291  1.00  0.00           C
ATOM   3957  C2A DPP   348     157.528 192.268  54.091  1.00  0.00           C
ATOM   3958  C3A DPP   348     158.728 191.518  49.441  1.00  0.00           C
ATOM   3959  C4A DPP   348     159.528 194.468  46.141  1.00  0.00           C
ATOM   3960  C1B DPP   348     159.628 195.168  59.891  1.00  0.00           C
ATOM   3961  C2B DPP   348     159.528 196.618  55.241  1.00  0.00           C
ATOM   3962  C3B DPP   348     158.878 197.018  50.941  1.00  0.00           C
ATOM   3963  C4B DPP   348     156.078 198.618  47.191  1.00  0.00           C
ATOM   3964  NC3 DPP   349     132.828 201.518  69.241  1.00  0.00           N
ATOM   3965  PO4 DPP   349     128.528 202.668  69.241  1.00  0.00           P
ATOM   3966  GL1 DPP   349     125.828 203.268  65.991  1.00  0.00            
ATOM   3967  GL2 DPP   349     126.478 200.718  64.291  1.00  0.00            
ATOM   3968  C1A DPP   349     123.378 204.418  61.941  1.00  0.00           C
ATOM   3969  C2A DPP   349     122.978 204.568  58.141  1.00  0.00           C
ATOM   3970  C3A DPP   349     121.278 203.668  54.991  1.00  0.00           C
ATOM   3971  C4A DPP   349     120.628 201.268  52.191  1.00  0.00           C
ATOM   3972  C1B DPP   349     129.328 198.368  61.841  1.00  0.00           C
ATOM   3973  C2B DPP   349     129.978 196.168  57.941  1.00  0.00           C
ATOM   3974  C3B DPP   349     132.178 196.318  54.941  1.00  0.00           C
ATOM   3975  C4B DPP   349     133.078 196.968  51.141  1.00  0.00           C
ATOM   3976  NC3 DPP   350     100.578 151.668  60.791  1.00  0.00           N
ATOM   3977  PO4 DPP   350     103.678 151.068  64.141  1.00  0.00           P
ATOM   3978  GL1 DPP   350     105.378 149.568  60.841  1.00  0.00            
ATOM   3979  GL2 DPP   350     103.378 148.318  58.091  1.00  0.00            
ATOM   3980  C1A DPP   350     109.028 147.118  56.941  1.00  0.00           C
ATOM   3981  C2A DPP   350     108.678 146.818  52.941  1.00  0.00           C
ATOM   3982  C3A DPP   350     108.128 145.968  48.741  1.00  0.00           C
ATOM   3983  C4A DPP   350     107.978 149.018  44.441  1.00  0.00           C
ATOM   3984  C1B DPP   350     103.378 150.268  53.391  1.00  0.00           C
ATOM   3985  C2B DPP   350     104.678 149.268  49.341  1.00  0.00           C
ATOM   3986  C3B DPP   350     102.728 147.218  46.991  1.00  0.00           C
ATOM   3987  C4B DPP   350     103.578 144.968  43.791  1.00  0.00           C
ATOM   3988  NC3 DPP   351     135.528   7.268  74.541  1.00  0.00           N
ATOM   3989  PO4 DPP   351     135.278   6.818  69.791  1.00  0.00           P
ATOM   3990  GL1 DPP   351     136.078   8.768  66.141  1.00  0.00            
ATOM   3991  GL2 DPP   351     138.878   8.218  64.441  1.00  0.00            
ATOM   3992  C1A DPP   351     134.628   9.518  62.041  1.00  0.00           C
ATOM   3993  C2A DPP   351     134.278  10.018  58.591  1.00  0.00           C
ATOM   3994  C3A DPP   351     135.628   7.568  55.441  1.00  0.00           C
ATOM   3995  C4A DPP   351     134.678   8.368  52.241  1.00  0.00           C
ATOM   3996  C1B DPP   351     138.228   7.568  59.441  1.00  0.00           C
ATOM   3997  C2B DPP   351     138.728  11.368  56.841  1.00  0.00           C
ATOM   3998  C3B DPP   351     137.828  11.918  52.791  1.00  0.00           C
ATOM   3999  C4B DPP   351     136.928  14.368  48.691  1.00  0.00           C
ATOM   4000  NC3 DPP   352      36.328 166.718  67.091  1.00  0.00           N
ATOM   4001  PO4 DPP   352      35.378 162.068  65.691  1.00  0.00           P
ATOM   4002  GL1 DPP   352      34.978 160.368  61.041  1.00  0.00            
ATOM   4003  GL2 DPP   352      33.928 157.518  61.741  1.00  0.00            
ATOM   4004  C1A DPP   352      36.528 161.918  57.741  1.00  0.00           C
ATOM   4005  C2A DPP   352      37.628 160.918  53.091  1.00  0.00           C
ATOM   4006  C3A DPP   352      37.878 161.218  48.991  1.00  0.00           C
ATOM   4007  C4A DPP   352      35.078 162.118  45.591  1.00  0.00           C
ATOM   4008  C1B DPP   352      30.878 158.068  58.291  1.00  0.00           C
ATOM   4009  C2B DPP   352      27.678 156.268  57.641  1.00  0.00           C
ATOM   4010  C3B DPP   352      24.178 155.218  55.891  1.00  0.00           C
ATOM   4011  C4B DPP   352      21.328 152.468  54.191  1.00  0.00           C
ATOM   4012  NC3 DPP   353     130.078 141.218  62.191  1.00  0.00           N
ATOM   4013  PO4 DPP   353     133.728 143.968  61.641  1.00  0.00           P
ATOM   4014  GL1 DPP   353     135.328 142.618  57.791  1.00  0.00            
ATOM   4015  GL2 DPP   353     138.978 141.168  58.441  1.00  0.00            
ATOM   4016  C1A DPP   353     134.328 141.218  54.491  1.00  0.00           C
ATOM   4017  C2A DPP   353     134.878 140.318  50.341  1.00  0.00           C
ATOM   4018  C3A DPP   353     135.128 138.768  45.991  1.00  0.00           C
ATOM   4019  C4A DPP   353     136.678 137.718  42.441  1.00  0.00           C
ATOM   4020  C1B DPP   353     139.128 138.718  54.841  1.00  0.00           C
ATOM   4021  C2B DPP   353     142.528 138.518  51.991  1.00  0.00           C
ATOM   4022  C3B DPP   353     147.578 137.218  50.891  1.00  0.00           C
ATOM   4023  C4B DPP   353     149.078 138.018  45.841  1.00  0.00           C
ATOM   4024  NC3 DPP   354     161.728  53.468  67.891  1.00  0.00           N
ATOM   4025  PO4 DPP   354     165.578  54.718  66.841  1.00  0.00           P
ATOM   4026  GL1 DPP   354     164.478  50.768  64.341  1.00  0.00            
ATOM   4027  GL2 DPP   354     167.178  50.018  65.591  1.00  0.00            
ATOM   4028  C1A DPP   354     163.178  49.868  60.241  1.00  0.00           C
ATOM   4029  C2A DPP   354     162.978  49.418  55.641  1.00  0.00           C
ATOM   4030  C3A DPP   354     161.328  48.818  51.591  1.00  0.00           C
ATOM   4031  C4A DPP   354     158.778  49.818  47.791  1.00  0.00           C
ATOM   4032  C1B DPP   354     167.828  48.868  61.291  1.00  0.00           C
ATOM   4033  C2B DPP   354     167.478  49.018  57.141  1.00  0.00           C
ATOM   4034  C3B DPP   354     166.328  49.068  52.091  1.00  0.00           C
ATOM   4035  C4B DPP   354     165.428  51.218  48.741  1.00  0.00           C
ATOM   4036  NC3 DPP   355     151.828 176.718  65.291  1.00  0.00           N
ATOM   4037  PO4 DPP   355     154.528 179.468  63.641  1.00  0.00           P
ATOM   4038  GL1 DPP   355     153.678 178.668  59.991  1.00  0.00            
ATOM   4039  GL2 DPP   355     151.128 180.318  59.741  1.00  0.00            
ATOM   4040  C1A DPP   355     152.728 178.618  55.441  1.00  0.00           C
ATOM   4041  C2A DPP   355     150.228 177.568  51.291  1.00  0.00           C
ATOM   4042  C3A DPP   355     149.528 176.118  47.241  1.00  0.00           C
ATOM   4043  C4A DPP   355     151.478 177.068  43.541  1.00  0.00           C
ATOM   4044  C1B DPP   355     147.778 179.918  55.891  1.00  0.00           C
ATOM   4045  C2B DPP   355     145.278 179.118  50.891  1.00  0.00           C
ATOM   4046  C3B DPP   355     144.178 177.818  46.741  1.00  0.00           C
ATOM   4047  C4B DPP   355     145.978 176.718  42.941  1.00  0.00           C
ATOM   4048  NC3 DPP   356     131.178 124.418  62.141  1.00  0.00           N
ATOM   4049  PO4 DPP   356     128.778 122.568  64.241  1.00  0.00           P
ATOM   4050  GL1 DPP   356     127.328 120.018  61.641  1.00  0.00            
ATOM   4051  GL2 DPP   356     130.028 118.618  60.291  1.00  0.00            
ATOM   4052  C1A DPP   356     125.028 120.118  58.241  1.00  0.00           C
ATOM   4053  C2A DPP   356     126.378 120.668  54.891  1.00  0.00           C
ATOM   4054  C3A DPP   356     127.628 119.868  51.391  1.00  0.00           C
ATOM   4055  C4A DPP   356     127.228 116.668  49.141  1.00  0.00           C
ATOM   4056  C1B DPP   356     130.628 121.018  56.091  1.00  0.00           C
ATOM   4057  C2B DPP   356     132.178 121.918  52.291  1.00  0.00           C
ATOM   4058  C3B DPP   356     130.628 121.668  47.641  1.00  0.00           C
ATOM   4059  C4B DPP   356     127.028 121.718  45.841  1.00  0.00           C
ATOM   4060  NC3 DPP   357     167.128   6.218  67.541  1.00  0.00           N
ATOM   4061  PO4 DPP   357     166.978   9.018  65.891  1.00  0.00           P
ATOM   4062  GL1 DPP   357     165.378   7.918  62.691  1.00  0.00            
ATOM   4063  GL2 DPP   357     164.528   5.318  63.041  1.00  0.00            
ATOM   4064  C1A DPP   357     166.678   7.068  58.691  1.00  0.00           C
ATOM   4065  C2A DPP   357     167.078   6.868  54.541  1.00  0.00           C
ATOM   4066  C3A DPP   357     167.928   6.418  49.641  1.00  0.00           C
ATOM   4067  C4A DPP   357     166.328   8.468  46.291  1.00  0.00           C
ATOM   4068  C1B DPP   357     161.078   5.968  59.741  1.00  0.00           C
ATOM   4069  C2B DPP   357     158.728   3.018  56.391  1.00  0.00           C
ATOM   4070  C3B DPP   357     159.478   1.118  52.991  1.00  0.00           C
ATOM   4071  C4B DPP   357     160.278   0.268  49.691  1.00  0.00           C
ATOM   4072  NC3 DPP   358     145.878 213.818  66.391  1.00  0.00           N
ATOM   4073  PO4 DPP   358     150.528 213.518  66.591  1.00  0.00           P
ATOM   4074  GL1 DPP   358     149.828 211.118  62.941  1.00  0.00            
ATOM   4075  GL2 DPP   358     147.028 209.068  63.991  1.00  0.00            
ATOM   4076  C1A DPP   358     151.528 211.468  59.191  1.00  0.00           C
ATOM   4077  C2A DPP   358     150.978 209.068  55.641  1.00  0.00           C
ATOM   4078  C3A DPP   358     149.978 209.418  51.941  1.00  0.00           C
ATOM   4079  C4A DPP   358     148.428 208.468  48.941  1.00  0.00           C
ATOM   4080  C1B DPP   358     149.028 206.868  60.391  1.00  0.00           C
ATOM   4081  C2B DPP   358     147.878 205.618  56.841  1.00  0.00           C
ATOM   4082  C3B DPP   358     149.178 204.818  52.891  1.00  0.00           C
ATOM   4083  C4B DPP   358     152.528 205.518  49.741  1.00  0.00           C
ATOM   4084  NC3 DPP   359     123.378  54.268  71.891  1.00  0.00           N
ATOM   4085  PO4 DPP   359     119.928  55.218  74.491  1.00  0.00           P
ATOM   4086  GL1 DPP   359     119.078  54.568  70.041  1.00  0.00            
ATOM   4087  GL2 DPP   359     115.728  51.918  69.591  1.00  0.00            
ATOM   4088  C1A DPP   359     118.378  52.818  65.691  1.00  0.00           C
ATOM   4089  C2A DPP   359     118.328  54.818  62.241  1.00  0.00           C
ATOM   4090  C3A DPP   359     115.528  55.318  58.791  1.00  0.00           C
ATOM   4091  C4A DPP   359     114.128  57.118  54.891  1.00  0.00           C
ATOM   4092  C1B DPP   359     114.978  49.218  65.441  1.00  0.00           C
ATOM   4093  C2B DPP   359     113.128  50.168  60.941  1.00  0.00           C
ATOM   4094  C3B DPP   359     110.478  52.018  57.791  1.00  0.00           C
ATOM   4095  C4B DPP   359     109.328  56.368  55.641  1.00  0.00           C
ATOM   4096  NC3 DPP   360      92.778 154.068  62.941  1.00  0.00           N
ATOM   4097  PO4 DPP   360      97.178 155.068  62.241  1.00  0.00           P
ATOM   4098  GL1 DPP   360      97.428 154.318  57.691  1.00  0.00            
ATOM   4099  GL2 DPP   360     100.928 153.968  56.391  1.00  0.00            
ATOM   4100  C1A DPP   360      96.728 154.868  53.791  1.00  0.00           C
ATOM   4101  C2A DPP   360      95.328 155.418  50.441  1.00  0.00           C
ATOM   4102  C3A DPP   360      91.778 154.918  46.991  1.00  0.00           C
ATOM   4103  C4A DPP   360      90.828 156.368  44.091  1.00  0.00           C
ATOM   4104  C1B DPP   360     100.528 154.068  51.141  1.00  0.00           C
ATOM   4105  C2B DPP   360      98.828 153.868  47.191  1.00  0.00           C
ATOM   4106  C3B DPP   360      95.928 153.968  43.541  1.00  0.00           C
ATOM   4107  C4B DPP   360      91.728 151.568  41.941  1.00  0.00           C
ATOM   4108  NC3 DPP   361      27.278 167.418  69.241  1.00  0.00           N
ATOM   4109  PO4 DPP   361      26.078 169.868  66.141  1.00  0.00           P
ATOM   4110  GL1 DPP   361      29.878 167.268  63.641  1.00  0.00            
ATOM   4111  GL2 DPP   361      32.628 168.718  63.241  1.00  0.00            
ATOM   4112  C1A DPP   361      30.678 164.868  59.691  1.00  0.00           C
ATOM   4113  C2A DPP   361      31.678 162.468  56.441  1.00  0.00           C
ATOM   4114  C3A DPP   361      32.578 159.868  53.691  1.00  0.00           C
ATOM   4115  C4A DPP   361      29.328 157.268  53.091  1.00  0.00           C
ATOM   4116  C1B DPP   361      30.228 169.718  58.791  1.00  0.00           C
ATOM   4117  C2B DPP   361      28.778 168.368  54.441  1.00  0.00           C
ATOM   4118  C3B DPP   361      31.678 167.668  49.841  1.00  0.00           C
ATOM   4119  C4B DPP   361      31.728 166.918  46.341  1.00  0.00           C
ATOM   4120  NC3 DPP   362     107.328  51.118  77.791  1.00  0.00           N
ATOM   4121  PO4 DPP   362     107.078  53.818  73.791  1.00  0.00           P
ATOM   4122  GL1 DPP   362     110.828  54.018  69.741  1.00  0.00            
ATOM   4123  GL2 DPP   362     112.728  56.568  68.241  1.00  0.00            
ATOM   4124  C1A DPP   362     110.578  52.068  65.791  1.00  0.00           C
ATOM   4125  C2A DPP   362     108.578  52.118  62.491  1.00  0.00           C
ATOM   4126  C3A DPP   362     105.128  50.018  58.941  1.00  0.00           C
ATOM   4127  C4A DPP   362     102.678  45.218  59.191  1.00  0.00           C
ATOM   4128  C1B DPP   362     113.278  55.518  63.391  1.00  0.00           C
ATOM   4129  C2B DPP   362     110.728  56.368  60.291  1.00  0.00           C
ATOM   4130  C3B DPP   362     106.128  55.368  59.791  1.00  0.00           C
ATOM   4131  C4B DPP   362     102.678  54.018  59.741  1.00  0.00           C
ATOM   4132  NC3 DPP   363     106.528 135.118  64.941  1.00  0.00           N
ATOM   4133  PO4 DPP   363     110.878 136.768  63.241  1.00  0.00           P
ATOM   4134  GL1 DPP   363     112.728 137.418  59.341  1.00  0.00            
ATOM   4135  GL2 DPP   363     115.578 136.818  57.791  1.00  0.00            
ATOM   4136  C1A DPP   363     111.528 137.318  54.991  1.00  0.00           C
ATOM   4137  C2A DPP   363     109.578 136.568  52.291  1.00  0.00           C
ATOM   4138  C3A DPP   363     108.428 134.368  49.041  1.00  0.00           C
ATOM   4139  C4A DPP   363     109.828 132.668  45.591  1.00  0.00           C
ATOM   4140  C1B DPP   363     116.878 135.418  53.491  1.00  0.00           C
ATOM   4141  C2B DPP   363     117.428 134.668  48.791  1.00  0.00           C
ATOM   4142  C3B DPP   363     117.878 134.418  44.991  1.00  0.00           C
ATOM   4143  C4B DPP   363     117.328 133.568  40.541  1.00  0.00           C
ATOM   4144  NC3 DPP   364     195.028 137.968  64.191  1.00  0.00           N
ATOM   4145  PO4 DPP   364     193.328 141.468  61.991  1.00  0.00           P
ATOM   4146  GL1 DPP   364     193.578 138.668  58.341  1.00  0.00            
ATOM   4147  GL2 DPP   364     197.328 138.018  58.491  1.00  0.00            
ATOM   4148  C1A DPP   364     193.978 139.118  54.441  1.00  0.00           C
ATOM   4149  C2A DPP   364     193.628 139.218  50.341  1.00  0.00           C
ATOM   4150  C3A DPP   364     195.278 140.168  46.791  1.00  0.00           C
ATOM   4151  C4A DPP   364     198.978 140.568  45.041  1.00  0.00           C
ATOM   4152  C1B DPP   364     199.978 138.918  54.341  1.00  0.00           C
ATOM   4153  C2B DPP   364     199.478 138.168  50.041  1.00  0.00           C
ATOM   4154  C3B DPP   364     200.028 135.618  47.141  1.00  0.00           C
ATOM   4155  C4B DPP   364     196.428 134.968  46.391  1.00  0.00           C
ATOM   4156  NC3 DPP   365      22.928 110.968  62.141  1.00  0.00           N
ATOM   4157  PO4 DPP   365      18.978 113.368  61.291  1.00  0.00           P
ATOM   4158  GL1 DPP   365      16.828 111.518  57.191  1.00  0.00            
ATOM   4159  GL2 DPP   365      14.578 113.418  56.591  1.00  0.00            
ATOM   4160  C1A DPP   365      19.128 110.868  53.141  1.00  0.00           C
ATOM   4161  C2A DPP   365      19.778 107.318  49.541  1.00  0.00           C
ATOM   4162  C3A DPP   365      19.028 103.368  47.641  1.00  0.00           C
ATOM   4163  C4A DPP   365      21.428 102.018  43.941  1.00  0.00           C
ATOM   4164  C1B DPP   365      14.528 112.518  52.191  1.00  0.00           C
ATOM   4165  C2B DPP   365      13.528 112.518  48.141  1.00  0.00           C
ATOM   4166  C3B DPP   365      13.978 114.868  43.341  1.00  0.00           C
ATOM   4167  C4B DPP   365      15.528 117.468  39.991  1.00  0.00           C
ATOM   4168  NC3 DPP   366     139.878  77.268  74.241  1.00  0.00           N
ATOM   4169  PO4 DPP   366     142.678  78.168  70.441  1.00  0.00           P
ATOM   4170  GL1 DPP   366     142.378  76.168  66.741  1.00  0.00            
ATOM   4171  GL2 DPP   366     144.728  73.118  65.341  1.00  0.00            
ATOM   4172  C1A DPP   366     140.478  75.568  62.991  1.00  0.00           C
ATOM   4173  C2A DPP   366     141.378  74.468  58.291  1.00  0.00           C
ATOM   4174  C3A DPP   366     143.178  76.868  54.141  1.00  0.00           C
ATOM   4175  C4A DPP   366     143.878  78.018  50.991  1.00  0.00           C
ATOM   4176  C1B DPP   366     145.828  73.968  61.341  1.00  0.00           C
ATOM   4177  C2B DPP   366     146.928  73.168  56.341  1.00  0.00           C
ATOM   4178  C3B DPP   366     146.428  73.118  52.291  1.00  0.00           C
ATOM   4179  C4B DPP   366     147.228  73.518  47.441  1.00  0.00           C
ATOM   4180  NC3 DPP   367      27.028  27.218  72.041  1.00  0.00           N
ATOM   4181  PO4 DPP   367      26.278  30.568  74.941  1.00  0.00           P
ATOM   4182  GL1 DPP   367      24.578  32.318  70.841  1.00  0.00            
ATOM   4183  GL2 DPP   367      26.728  31.218  68.041  1.00  0.00            
ATOM   4184  C1A DPP   367      24.728  35.618  67.441  1.00  0.00           C
ATOM   4185  C2A DPP   367      25.228  35.968  63.091  1.00  0.00           C
ATOM   4186  C3A DPP   367      30.578  35.068  63.841  1.00  0.00           C
ATOM   4187  C4A DPP   367      32.728  37.768  66.991  1.00  0.00           C
ATOM   4188  C1B DPP   367      26.478  30.768  64.091  1.00  0.00           C
ATOM   4189  C2B DPP   367      27.878  32.618  60.441  1.00  0.00           C
ATOM   4190  C3B DPP   367      30.978  31.068  57.941  1.00  0.00           C
ATOM   4191  C4B DPP   367      35.078  31.218  56.341  1.00  0.00           C
ATOM   4192  NC3 DPP   368     145.928  65.168  67.491  1.00  0.00           N
ATOM   4193  PO4 DPP   368     149.728  65.568  65.791  1.00  0.00           P
ATOM   4194  GL1 DPP   368     148.228  62.868  63.341  1.00  0.00            
ATOM   4195  GL2 DPP   368     149.328  60.568  62.791  1.00  0.00            
ATOM   4196  C1A DPP   368     147.128  64.068  58.541  1.00  0.00           C
ATOM   4197  C2A DPP   368     144.828  63.568  55.641  1.00  0.00           C
ATOM   4198  C3A DPP   368     142.878  60.868  55.241  1.00  0.00           C
ATOM   4199  C4A DPP   368     140.128  58.618  53.641  1.00  0.00           C
ATOM   4200  C1B DPP   368     152.278  61.018  59.341  1.00  0.00           C
ATOM   4201  C2B DPP   368     153.328  61.118  55.541  1.00  0.00           C
ATOM   4202  C3B DPP   368     154.478  61.318  51.641  1.00  0.00           C
ATOM   4203  C4B DPP   368     156.628  60.068  47.741  1.00  0.00           C
ATOM   4204  NC3 DPP   369      80.528 205.368  73.491  1.00  0.00           N
ATOM   4205  PO4 DPP   369      76.578 206.868  71.141  1.00  0.00           P
ATOM   4206  GL1 DPP   369      75.128 205.518  66.341  1.00  0.00            
ATOM   4207  GL2 DPP   369      76.828 208.268  64.391  1.00  0.00            
ATOM   4208  C1A DPP   369      72.678 203.168  62.091  1.00  0.00           C
ATOM   4209  C2A DPP   369      71.828 204.868  58.341  1.00  0.00           C
ATOM   4210  C3A DPP   369      70.928 207.368  55.091  1.00  0.00           C
ATOM   4211  C4A DPP   369      67.878 208.668  53.441  1.00  0.00           C
ATOM   4212  C1B DPP   369      77.578 209.868  60.441  1.00  0.00           C
ATOM   4213  C2B DPP   369      76.328 212.918  56.891  1.00  0.00           C
ATOM   4214  C3B DPP   369      78.528 212.968  52.791  1.00  0.00           C
ATOM   4215  C4B DPP   369      83.078 214.468  51.191  1.00  0.00           C
ATOM   4216  NC3 DPP   370     205.378 193.018  69.291  1.00  0.00           N
ATOM   4217  PO4 DPP   370     206.978 196.868  67.791  1.00  0.00           P
ATOM   4218  GL1 DPP   370     206.078 197.268  63.641  1.00  0.00            
ATOM   4219  GL2 DPP   370     206.428 194.168  63.391  1.00  0.00            
ATOM   4220  C1A DPP   370     202.978 197.918  59.941  1.00  0.00           C
ATOM   4221  C2A DPP   370     202.428 195.818  56.341  1.00  0.00           C
ATOM   4222  C3A DPP   370     201.878 196.468  52.291  1.00  0.00           C
ATOM   4223  C4A DPP   370     201.128 193.668  49.041  1.00  0.00           C
ATOM   4224  C1B DPP   370     207.978 195.318  59.591  1.00  0.00           C
ATOM   4225  C2B DPP   370     207.028 195.218  55.391  1.00  0.00           C
ATOM   4226  C3B DPP   370     207.378 194.618  51.641  1.00  0.00           C
ATOM   4227  C4B DPP   370     205.428 196.068  48.041  1.00  0.00           C
ATOM   4228  NC3 DPP   371     133.928  21.468  67.341  1.00  0.00           N
ATOM   4229  PO4 DPP   371     136.078  25.018  65.791  1.00  0.00           P
ATOM   4230  GL1 DPP   371     135.978  26.668  61.991  1.00  0.00            
ATOM   4231  GL2 DPP   371     137.728  29.618  61.741  1.00  0.00            
ATOM   4232  C1A DPP   371     134.228  26.268  58.041  1.00  0.00           C
ATOM   4233  C2A DPP   371     133.878  26.368  53.941  1.00  0.00           C
ATOM   4234  C3A DPP   371     132.678  26.368  50.091  1.00  0.00           C
ATOM   4235  C4A DPP   371     132.178  27.618  46.841  1.00  0.00           C
ATOM   4236  C1B DPP   371     136.328  30.768  58.141  1.00  0.00           C
ATOM   4237  C2B DPP   371     134.728  31.268  54.841  1.00  0.00           C
ATOM   4238  C3B DPP   371     133.178  31.318  51.141  1.00  0.00           C
ATOM   4239  C4B DPP   371     131.628  32.618  47.591  1.00  0.00           C
ATOM   4240  NC3 DPP   372     181.628  24.168  72.141  1.00  0.00           N
ATOM   4241  PO4 DPP   372     183.228  28.068  71.191  1.00  0.00           P
ATOM   4242  GL1 DPP   372     183.378  27.368  66.641  1.00  0.00            
ATOM   4243  GL2 DPP   372     180.378  26.968  65.591  1.00  0.00            
ATOM   4244  C1A DPP   372     183.978  27.568  62.491  1.00  0.00           C
ATOM   4245  C2A DPP   372     185.678  30.618  61.741  1.00  0.00           C
ATOM   4246  C3A DPP   372     186.178  32.668  57.741  1.00  0.00           C
ATOM   4247  C4A DPP   372     187.928  34.418  54.191  1.00  0.00           C
ATOM   4248  C1B DPP   372     179.078  26.218  61.891  1.00  0.00           C
ATOM   4249  C2B DPP   372     177.678  26.518  57.741  1.00  0.00           C
ATOM   4250  C3B DPP   372     179.878  26.218  54.591  1.00  0.00           C
ATOM   4251  C4B DPP   372     181.828  27.868  51.141  1.00  0.00           C
ATOM   4252  NC3 DPP   373     157.878 182.968  66.841  1.00  0.00           N
ATOM   4253  PO4 DPP   373     161.328 180.218  65.691  1.00  0.00           P
ATOM   4254  GL1 DPP   373     159.128 180.168  61.791  1.00  0.00            
ATOM   4255  GL2 DPP   373     160.578 182.518  59.241  1.00  0.00            
ATOM   4256  C1A DPP   373     156.128 182.068  57.541  1.00  0.00           C
ATOM   4257  C2A DPP   373     155.728 182.368  52.991  1.00  0.00           C
ATOM   4258  C3A DPP   373     157.778 179.818  50.391  1.00  0.00           C
ATOM   4259  C4A DPP   373     158.828 175.318  47.641  1.00  0.00           C
ATOM   4260  C1B DPP   373     160.778 180.668  54.491  1.00  0.00           C
ATOM   4261  C2B DPP   373     164.028 181.268  51.391  1.00  0.00           C
ATOM   4262  C3B DPP   373     167.228 180.318  48.191  1.00  0.00           C
ATOM   4263  C4B DPP   373     170.478 178.668  46.041  1.00  0.00           C
ATOM   4264  NC3 DPP   374     137.878 121.118  67.591  1.00  0.00           N
ATOM   4265  PO4 DPP   374     141.428 119.268  64.841  1.00  0.00           P
ATOM   4266  GL1 DPP   374     139.378 117.918  61.891  1.00  0.00            
ATOM   4267  GL2 DPP   374     138.978 120.068  59.791  1.00  0.00            
ATOM   4268  C1A DPP   374     138.128 113.168  60.491  1.00  0.00           C
ATOM   4269  C2A DPP   374     138.278 112.068  55.491  1.00  0.00           C
ATOM   4270  C3A DPP   374     137.528 112.668  50.641  1.00  0.00           C
ATOM   4271  C4A DPP   374     137.228 116.618  47.591  1.00  0.00           C
ATOM   4272  C1B DPP   374     139.078 117.618  56.391  1.00  0.00           C
ATOM   4273  C2B DPP   374     139.128 116.918  52.491  1.00  0.00           C
ATOM   4274  C3B DPP   374     141.778 115.468  49.491  1.00  0.00           C
ATOM   4275  C4B DPP   374     145.578 118.018  48.941  1.00  0.00           C
ATOM   4276  NC3 DPP   375     154.878  43.718  66.291  1.00  0.00           N
ATOM   4277  PO4 DPP   375     151.278  42.468  66.991  1.00  0.00           P
ATOM   4278  GL1 DPP   375     151.878  41.218  63.441  1.00  0.00            
ATOM   4279  GL2 DPP   375     154.628  39.268  62.091  1.00  0.00            
ATOM   4280  C1A DPP   375     151.578  42.818  59.341  1.00  0.00           C
ATOM   4281  C2A DPP   375     151.028  41.118  55.041  1.00  0.00           C
ATOM   4282  C3A DPP   375     150.378  41.218  50.941  1.00  0.00           C
ATOM   4283  C4A DPP   375     151.628  41.118  46.541  1.00  0.00           C
ATOM   4284  C1B DPP   375     153.428  37.468  59.141  1.00  0.00           C
ATOM   4285  C2B DPP   375     153.178  35.718  55.541  1.00  0.00           C
ATOM   4286  C3B DPP   375     153.278  36.868  50.591  1.00  0.00           C
ATOM   4287  C4B DPP   375     154.078  36.868  46.391  1.00  0.00           C
ATOM   4288  NC3 DPP   376      -2.122 116.718  64.541  1.00  0.00           N
ATOM   4289  PO4 DPP   376       1.678 114.918  62.191  1.00  0.00           P
ATOM   4290  GL1 DPP   376       0.878 114.268  57.991  1.00  0.00            
ATOM   4291  GL2 DPP   376       2.778 115.668  56.591  1.00  0.00            
ATOM   4292  C1A DPP   376      -0.572 113.018  53.441  1.00  0.00           C
ATOM   4293  C2A DPP   376      -0.222 114.768  50.391  1.00  0.00           C
ATOM   4294  C3A DPP   376      -1.372 114.868  45.541  1.00  0.00           C
ATOM   4295  C4A DPP   376      -2.872 118.268  43.641  1.00  0.00           C
ATOM   4296  C1B DPP   376       3.128 117.618  52.991  1.00  0.00           C
ATOM   4297  C2B DPP   376       2.028 118.918  48.141  1.00  0.00           C
ATOM   4298  C3B DPP   376       1.028 121.468  44.891  1.00  0.00           C
ATOM   4299  C4B DPP   376      -1.522 124.868  41.641  1.00  0.00           C
ATOM   4300  NC3 DPP   377      59.328 147.668  62.641  1.00  0.00           N
ATOM   4301  PO4 DPP   377      57.778 143.318  64.391  1.00  0.00           P
ATOM   4302  GL1 DPP   377      57.428 142.468  59.741  1.00  0.00            
ATOM   4303  GL2 DPP   377      59.328 145.018  58.341  1.00  0.00            
ATOM   4304  C1A DPP   377      54.378 142.818  56.741  1.00  0.00           C
ATOM   4305  C2A DPP   377      54.578 143.518  52.291  1.00  0.00           C
ATOM   4306  C3A DPP   377      57.928 141.318  50.191  1.00  0.00           C
ATOM   4307  C4A DPP   377      59.078 140.568  45.691  1.00  0.00           C
ATOM   4308  C1B DPP   377      58.828 144.918  54.791  1.00  0.00           C
ATOM   4309  C2B DPP   377      61.078 145.468  51.391  1.00  0.00           C
ATOM   4310  C3B DPP   377      58.828 147.118  48.241  1.00  0.00           C
ATOM   4311  C4B DPP   377      57.178 147.318  44.341  1.00  0.00           C
ATOM   4312  NC3 DPP   378     184.828 106.918  66.491  1.00  0.00           N
ATOM   4313  PO4 DPP   378     186.828 102.818  69.041  1.00  0.00           P
ATOM   4314  GL1 DPP   378     187.028 101.318  64.541  1.00  0.00            
ATOM   4315  GL2 DPP   378     184.778 102.818  63.141  1.00  0.00            
ATOM   4316  C1A DPP   378     190.828 101.768  61.141  1.00  0.00           C
ATOM   4317  C2A DPP   378     190.728 102.468  56.241  1.00  0.00           C
ATOM   4318  C3A DPP   378     192.728 104.318  52.691  1.00  0.00           C
ATOM   4319  C4A DPP   378     192.278 107.718  50.491  1.00  0.00           C
ATOM   4320  C1B DPP   378     186.728 103.568  59.241  1.00  0.00           C
ATOM   4321  C2B DPP   378     185.028 105.868  55.991  1.00  0.00           C
ATOM   4322  C3B DPP   378     185.078 106.868  51.291  1.00  0.00           C
ATOM   4323  C4B DPP   378     187.028 109.868  49.841  1.00  0.00           C
ATOM   4324  NC3 DPP   379     191.628 151.018  65.891  1.00  0.00           N
ATOM   4325  PO4 DPP   379     191.728 151.368  61.691  1.00  0.00           P
ATOM   4326  GL1 DPP   379     191.178 150.118  58.091  1.00  0.00            
ATOM   4327  GL2 DPP   379     190.328 147.118  57.691  1.00  0.00            
ATOM   4328  C1A DPP   379     193.228 149.318  53.791  1.00  0.00           C
ATOM   4329  C2A DPP   379     194.928 148.968  49.891  1.00  0.00           C
ATOM   4330  C3A DPP   379     198.078 149.818  46.141  1.00  0.00           C
ATOM   4331  C4A DPP   379     198.528 146.918  41.441  1.00  0.00           C
ATOM   4332  C1B DPP   379     188.278 147.318  54.041  1.00  0.00           C
ATOM   4333  C2B DPP   379     189.828 146.118  49.991  1.00  0.00           C
ATOM   4334  C3B DPP   379     189.728 146.518  45.691  1.00  0.00           C
ATOM   4335  C4B DPP   379     189.528 149.118  41.791  1.00  0.00           C
ATOM   4336  NC3 DPP   380     109.728 194.118  69.041  1.00  0.00           N
ATOM   4337  PO4 DPP   380     106.628 196.418  67.041  1.00  0.00           P
ATOM   4338  GL1 DPP   380     105.628 197.718  62.741  1.00  0.00            
ATOM   4339  GL2 DPP   380     102.278 198.618  61.841  1.00  0.00            
ATOM   4340  C1A DPP   380     107.528 200.668  58.941  1.00  0.00           C
ATOM   4341  C2A DPP   380     107.378 199.818  55.291  1.00  0.00           C
ATOM   4342  C3A DPP   380     109.128 199.968  51.391  1.00  0.00           C
ATOM   4343  C4A DPP   380     111.078 203.118  48.691  1.00  0.00           C
ATOM   4344  C1B DPP   380     103.728 196.868  56.591  1.00  0.00           C
ATOM   4345  C2B DPP   380     104.678 196.168  51.391  1.00  0.00           C
ATOM   4346  C3B DPP   380     108.878 194.018  49.941  1.00  0.00           C
ATOM   4347  C4B DPP   380     113.578 193.568  49.091  1.00  0.00           C
ATOM   4348  NC3 DPP   381      36.928 143.168  66.091  1.00  0.00           N
ATOM   4349  PO4 DPP   381      32.728 142.568  63.741  1.00  0.00           P
ATOM   4350  GL1 DPP   381      34.278 139.118  61.341  1.00  0.00            
ATOM   4351  GL2 DPP   381      31.928 137.618  59.191  1.00  0.00            
ATOM   4352  C1A DPP   381      36.178 139.568  57.741  1.00  0.00           C
ATOM   4353  C2A DPP   381      38.328 140.718  55.391  1.00  0.00           C
ATOM   4354  C3A DPP   381      37.628 142.968  51.641  1.00  0.00           C
ATOM   4355  C4A DPP   381      39.978 143.718  48.141  1.00  0.00           C
ATOM   4356  C1B DPP   381      32.228 136.668  55.341  1.00  0.00           C
ATOM   4357  C2B DPP   381      31.278 136.468  51.241  1.00  0.00           C
ATOM   4358  C3B DPP   381      30.728 135.918  46.491  1.00  0.00           C
ATOM   4359  C4B DPP   381      33.978 132.968  44.791  1.00  0.00           C
ATOM   4360  NC3 DPP   382     122.728 135.618  64.091  1.00  0.00           N
ATOM   4361  PO4 DPP   382     120.428 131.218  63.491  1.00  0.00           P
ATOM   4362  GL1 DPP   382     119.528 128.068  60.091  1.00  0.00            
ATOM   4363  GL2 DPP   382     116.128 128.668  60.241  1.00  0.00            
ATOM   4364  C1A DPP   382     118.228 125.518  56.041  1.00  0.00           C
ATOM   4365  C2A DPP   382     117.878 123.718  50.941  1.00  0.00           C
ATOM   4366  C3A DPP   382     119.128 121.468  47.391  1.00  0.00           C
ATOM   4367  C4A DPP   382     122.678 122.368  43.891  1.00  0.00           C
ATOM   4368  C1B DPP   382     112.578 130.018  58.191  1.00  0.00           C
ATOM   4369  C2B DPP   382     111.628 132.168  53.791  1.00  0.00           C
ATOM   4370  C3B DPP   382     113.078 132.768  50.291  1.00  0.00           C
ATOM   4371  C4B DPP   382     114.328 130.768  46.141  1.00  0.00           C
ATOM   4372  NC3 DPP   383      92.978 126.168  66.791  1.00  0.00           N
ATOM   4373  PO4 DPP   383      93.278 128.618  63.841  1.00  0.00           P
ATOM   4374  GL1 DPP   383      95.228 129.318  59.741  1.00  0.00            
ATOM   4375  GL2 DPP   383      94.078 131.268  57.291  1.00  0.00            
ATOM   4376  C1A DPP   383      94.378 126.518  56.591  1.00  0.00           C
ATOM   4377  C2A DPP   383      95.678 124.718  53.691  1.00  0.00           C
ATOM   4378  C3A DPP   383      96.278 123.368  50.291  1.00  0.00           C
ATOM   4379  C4A DPP   383      95.428 124.618  46.141  1.00  0.00           C
ATOM   4380  C1B DPP   383      94.128 131.218  52.441  1.00  0.00           C
ATOM   4381  C2B DPP   383      95.028 128.618  49.291  1.00  0.00           C
ATOM   4382  C3B DPP   383      96.628 129.318  45.341  1.00  0.00           C
ATOM   4383  C4B DPP   383     100.378 126.118  43.141  1.00  0.00           C
ATOM   4384  NC3 DPP   384      96.128 193.718  67.891  1.00  0.00           N
ATOM   4385  PO4 DPP   384      99.828 195.018  66.391  1.00  0.00           P
ATOM   4386  GL1 DPP   384      98.128 193.468  62.841  1.00  0.00            
ATOM   4387  GL2 DPP   384      95.778 190.318  63.141  1.00  0.00            
ATOM   4388  C1A DPP   384      97.578 197.518  59.891  1.00  0.00           C
ATOM   4389  C2A DPP   384      99.478 199.018  57.241  1.00  0.00           C
ATOM   4390  C3A DPP   384      99.578 200.468  52.941  1.00  0.00           C
ATOM   4391  C4A DPP   384      99.878 201.118  49.191  1.00  0.00           C
ATOM   4392  C1B DPP   384      93.828 192.868  59.491  1.00  0.00           C
ATOM   4393  C2B DPP   384      94.378 195.918  56.491  1.00  0.00           C
ATOM   4394  C3B DPP   384      95.228 199.368  53.691  1.00  0.00           C
ATOM   4395  C4B DPP   384      95.428 203.918  52.891  1.00  0.00           C
ATOM   4396  NC3 DPP   385      90.478 131.418  60.641  1.00  0.00           N
ATOM   4397  PO4 DPP   385      86.728 128.768  60.391  1.00  0.00           P
ATOM   4398  GL1 DPP   385      88.978 126.668  58.041  1.00  0.00            
ATOM   4399  GL2 DPP   385      88.878 124.668  57.841  1.00  0.00            
ATOM   4400  C1A DPP   385      89.878 127.868  53.641  1.00  0.00           C
ATOM   4401  C2A DPP   385      91.578 124.818  49.291  1.00  0.00           C
ATOM   4402  C3A DPP   385      90.778 124.118  44.541  1.00  0.00           C
ATOM   4403  C4A DPP   385      89.228 124.718  40.741  1.00  0.00           C
ATOM   4404  C1B DPP   385      90.828 122.268  54.491  1.00  0.00           C
ATOM   4405  C2B DPP   385      90.578 118.318  52.141  1.00  0.00           C
ATOM   4406  C3B DPP   385      89.428 116.218  47.841  1.00  0.00           C
ATOM   4407  C4B DPP   385      88.978 114.818  44.541  1.00  0.00           C
ATOM   4408  NC3 DPP   386      75.678 153.618  61.341  1.00  0.00           N
ATOM   4409  PO4 DPP   386      72.528 152.318  63.141  1.00  0.00           P
ATOM   4410  GL1 DPP   386      72.578 150.218  59.741  1.00  0.00            
ATOM   4411  GL2 DPP   386      69.578 150.268  58.091  1.00  0.00            
ATOM   4412  C1A DPP   386      74.378 150.368  55.341  1.00  0.00           C
ATOM   4413  C2A DPP   386      76.078 151.868  52.241  1.00  0.00           C
ATOM   4414  C3A DPP   386      76.928 152.918  47.591  1.00  0.00           C
ATOM   4415  C4A DPP   386      75.878 151.068  43.141  1.00  0.00           C
ATOM   4416  C1B DPP   386      69.428 149.268  54.091  1.00  0.00           C
ATOM   4417  C2B DPP   386      71.428 150.118  51.041  1.00  0.00           C
ATOM   4418  C3B DPP   386      72.328 151.718  47.241  1.00  0.00           C
ATOM   4419  C4B DPP   386      73.028 155.618  43.741  1.00  0.00           C
ATOM   4420  NC3 DPP   387     145.778  13.868  68.541  1.00  0.00           N
ATOM   4421  PO4 DPP   387     151.528  13.818  68.891  1.00  0.00           P
ATOM   4422  GL1 DPP   387     150.478  15.568  64.491  1.00  0.00            
ATOM   4423  GL2 DPP   387     147.278  17.368  64.041  1.00  0.00            
ATOM   4424  C1A DPP   387     151.028  16.418  59.841  1.00  0.00           C
ATOM   4425  C2A DPP   387     150.428  17.418  55.241  1.00  0.00           C
ATOM   4426  C3A DPP   387     151.178  16.618  50.641  1.00  0.00           C
ATOM   4427  C4A DPP   387     150.278  14.568  46.041  1.00  0.00           C
ATOM   4428  C1B DPP   387     145.728  16.668  60.291  1.00  0.00           C
ATOM   4429  C2B DPP   387     145.328  17.568  55.791  1.00  0.00           C
ATOM   4430  C3B DPP   387     145.128  19.018  50.991  1.00  0.00           C
ATOM   4431  C4B DPP   387     145.928  17.718  47.891  1.00  0.00           C
ATOM   4432  NC3 DPP   388     137.178   2.468  68.941  1.00  0.00           N
ATOM   4433  PO4 DPP   388     141.478   2.868  66.191  1.00  0.00           P
ATOM   4434  GL1 DPP   388     143.778   3.968  62.641  1.00  0.00            
ATOM   4435  GL2 DPP   388     141.728   4.718  60.891  1.00  0.00            
ATOM   4436  C1A DPP   388     147.778   3.268  60.441  1.00  0.00           C
ATOM   4437  C2A DPP   388     148.928   1.718  55.941  1.00  0.00           C
ATOM   4438  C3A DPP   388     148.778   1.418  52.091  1.00  0.00           C
ATOM   4439  C4A DPP   388     151.728   0.518  48.291  1.00  0.00           C
ATOM   4440  C1B DPP   388     144.228   2.968  56.691  1.00  0.00           C
ATOM   4441  C2B DPP   388     144.028   2.168  52.541  1.00  0.00           C
ATOM   4442  C3B DPP   388     141.328   4.218  49.841  1.00  0.00           C
ATOM   4443  C4B DPP   388     139.178   3.868  46.241  1.00  0.00           C
ATOM   4444  NC3 DPP   389     171.078 190.518  69.991  1.00  0.00           N
ATOM   4445  PO4 DPP   389     172.728 191.218  66.141  1.00  0.00           P
ATOM   4446  GL1 DPP   389     170.878 194.418  63.641  1.00  0.00            
ATOM   4447  GL2 DPP   389     167.728 191.868  63.641  1.00  0.00            
ATOM   4448  C1A DPP   389     170.078 196.768  59.541  1.00  0.00           C
ATOM   4449  C2A DPP   389     168.878 196.668  55.091  1.00  0.00           C
ATOM   4450  C3A DPP   389     168.678 194.418  51.391  1.00  0.00           C
ATOM   4451  C4A DPP   389     167.678 193.118  46.791  1.00  0.00           C
ATOM   4452  C1B DPP   389     168.878 192.018  59.291  1.00  0.00           C
ATOM   4453  C2B DPP   389     171.628 191.768  56.791  1.00  0.00           C
ATOM   4454  C3B DPP   389     171.578 190.418  52.841  1.00  0.00           C
ATOM   4455  C4B DPP   389     169.478 189.118  49.541  1.00  0.00           C
ATOM   4456  NC3 DPP   390     170.878  43.618  17.141  1.00  0.00           N
ATOM   4457  PO4 DPP   390     174.728  46.318  19.891  1.00  0.00           P
ATOM   4458  GL1 DPP   390     175.528  46.168  24.291  1.00  0.00            
ATOM   4459  GL2 DPP   390     178.128  47.568  25.991  1.00  0.00            
ATOM   4460  C1A DPP   390     174.278  45.418  28.991  1.00  0.00           C
ATOM   4461  C2A DPP   390     174.778  45.818  34.141  1.00  0.00           C
ATOM   4462  C3A DPP   390     174.278  47.768  38.491  1.00  0.00           C
ATOM   4463  C4A DPP   390     173.778  50.818  42.741  1.00  0.00           C
ATOM   4464  C1B DPP   390     179.278  47.168  30.791  1.00  0.00           C
ATOM   4465  C2B DPP   390     178.828  49.218  34.791  1.00  0.00           C
ATOM   4466  C3B DPP   390     178.528  51.218  39.341  1.00  0.00           C
ATOM   4467  C4B DPP   390     180.978  54.218  42.141  1.00  0.00           C
ATOM   4468  NC3 DPP   391     170.328 117.668  23.591  1.00  0.00           N
ATOM   4469  PO4 DPP   391     171.778 122.018  23.341  1.00  0.00           P
ATOM   4470  GL1 DPP   391     169.528 123.968  27.291  1.00  0.00            
ATOM   4471  GL2 DPP   391     170.578 125.418  29.891  1.00  0.00            
ATOM   4472  C1A DPP   391     167.028 127.468  27.891  1.00  0.00           C
ATOM   4473  C2A DPP   391     164.428 129.718  31.241  1.00  0.00           C
ATOM   4474  C3A DPP   391     160.378 132.368  31.741  1.00  0.00           C
ATOM   4475  C4A DPP   391     157.028 133.618  35.391  1.00  0.00           C
ATOM   4476  C1B DPP   391     167.778 126.268  32.891  1.00  0.00           C
ATOM   4477  C2B DPP   391     165.128 127.718  36.241  1.00  0.00           C
ATOM   4478  C3B DPP   391     161.828 130.018  39.441  1.00  0.00           C
ATOM   4479  C4B DPP   391     157.678 130.768  39.441  1.00  0.00           C
ATOM   4480  NC3 DPP   392     190.228 162.218  15.841  1.00  0.00           N
ATOM   4481  PO4 DPP   392     191.778 157.768  17.141  1.00  0.00           P
ATOM   4482  GL1 DPP   392     188.278 157.518  19.991  1.00  0.00            
ATOM   4483  GL2 DPP   392     190.478 158.168  22.391  1.00  0.00            
ATOM   4484  C1A DPP   392     184.828 157.418  22.841  1.00  0.00           C
ATOM   4485  C2A DPP   392     185.078 157.018  27.141  1.00  0.00           C
ATOM   4486  C3A DPP   392     182.628 156.568  30.341  1.00  0.00           C
ATOM   4487  C4A DPP   392     181.578 157.868  34.741  1.00  0.00           C
ATOM   4488  C1B DPP   392     189.328 159.568  25.191  1.00  0.00           C
ATOM   4489  C2B DPP   392     189.328 159.868  29.641  1.00  0.00           C
ATOM   4490  C3B DPP   392     186.578 157.268  33.391  1.00  0.00           C
ATOM   4491  C4B DPP   392     187.928 157.968  37.191  1.00  0.00           C
ATOM   4492  NC3 DPP   393     151.128  12.768  20.941  1.00  0.00           N
ATOM   4493  PO4 DPP   393     153.578   9.218  22.791  1.00  0.00           P
ATOM   4494  GL1 DPP   393     153.278  12.068  26.241  1.00  0.00            
ATOM   4495  GL2 DPP   393     151.228  14.818  25.741  1.00  0.00            
ATOM   4496  C1A DPP   393     153.028  13.018  30.941  1.00  0.00           C
ATOM   4497  C2A DPP   393     152.378  14.518  34.641  1.00  0.00           C
ATOM   4498  C3A DPP   393     153.328  13.918  38.991  1.00  0.00           C
ATOM   4499  C4A DPP   393     154.178  16.518  43.341  1.00  0.00           C
ATOM   4500  C1B DPP   393     150.828  17.168  30.041  1.00  0.00           C
ATOM   4501  C2B DPP   393     149.078  17.818  34.591  1.00  0.00           C
ATOM   4502  C3B DPP   393     148.828  18.268  39.691  1.00  0.00           C
ATOM   4503  C4B DPP   393     147.478  17.668  43.041  1.00  0.00           C
ATOM   4504  NC3 DPP   394     183.428   2.018  22.841  1.00  0.00           N
ATOM   4505  PO4 DPP   394     181.928   0.018  26.241  1.00  0.00           P
ATOM   4506  GL1 DPP   394     183.678   0.868  29.991  1.00  0.00            
ATOM   4507  GL2 DPP   394     185.378  -1.682  31.641  1.00  0.00            
ATOM   4508  C1A DPP   394     182.978   2.418  33.841  1.00  0.00           C
ATOM   4509  C2A DPP   394     182.278   3.918  38.041  1.00  0.00           C
ATOM   4510  C3A DPP   394     184.478   5.418  41.741  1.00  0.00           C
ATOM   4511  C4A DPP   394     185.078   7.718  45.941  1.00  0.00           C
ATOM   4512  C1B DPP   394     185.878  -1.082  36.191  1.00  0.00           C
ATOM   4513  C2B DPP   394     187.828  -3.382  39.291  1.00  0.00           C
ATOM   4514  C3B DPP   394     187.778  -6.082  42.541  1.00  0.00           C
ATOM   4515  C4B DPP   394     187.778  -6.982  46.341  1.00  0.00           C
ATOM   4516  NC3 DPP   395     175.178  55.468  21.591  1.00  0.00           N
ATOM   4517  PO4 DPP   395     174.828  51.168  21.141  1.00  0.00           P
ATOM   4518  GL1 DPP   395     173.628  50.818  25.491  1.00  0.00            
ATOM   4519  GL2 DPP   395     169.878  49.668  26.691  1.00  0.00            
ATOM   4520  C1A DPP   395     172.478  54.168  28.391  1.00  0.00           C
ATOM   4521  C2A DPP   395     170.028  55.568  33.241  1.00  0.00           C
ATOM   4522  C3A DPP   395     170.728  57.618  37.941  1.00  0.00           C
ATOM   4523  C4A DPP   395     173.228  59.568  41.691  1.00  0.00           C
ATOM   4524  C1B DPP   395     169.928  51.118  31.341  1.00  0.00           C
ATOM   4525  C2B DPP   395     168.878  52.218  36.441  1.00  0.00           C
ATOM   4526  C3B DPP   395     169.778  53.268  40.141  1.00  0.00           C
ATOM   4527  C4B DPP   395     170.028  56.318  42.891  1.00  0.00           C
ATOM   4528  NC3 DPP   396      31.178 111.868  21.441  1.00  0.00           N
ATOM   4529  PO4 DPP   396      35.278 110.868  22.691  1.00  0.00           P
ATOM   4530  GL1 DPP   396      36.778 112.868  26.091  1.00  0.00            
ATOM   4531  GL2 DPP   396      36.228 115.368  28.191  1.00  0.00            
ATOM   4532  C1A DPP   396      35.428 110.468  30.441  1.00  0.00           C
ATOM   4533  C2A DPP   396      36.028 112.418  35.191  1.00  0.00           C
ATOM   4534  C3A DPP   396      38.328 111.618  39.541  1.00  0.00           C
ATOM   4535  C4A DPP   396      41.578 108.168  40.391  1.00  0.00           C
ATOM   4536  C1B DPP   396      34.578 116.318  32.291  1.00  0.00           C
ATOM   4537  C2B DPP   396      32.478 115.518  36.491  1.00  0.00           C
ATOM   4538  C3B DPP   396      34.828 115.368  39.241  1.00  0.00           C
ATOM   4539  C4B DPP   396      38.578 115.568  43.091  1.00  0.00           C
ATOM   4540  NC3 DPP   397      48.528 127.618  19.291  1.00  0.00           N
ATOM   4541  PO4 DPP   397      45.078 128.968  21.341  1.00  0.00           P
ATOM   4542  GL1 DPP   397      43.978 131.818  24.291  1.00  0.00            
ATOM   4543  GL2 DPP   397      40.928 132.368  22.941  1.00  0.00            
ATOM   4544  C1A DPP   397      42.128 131.968  28.591  1.00  0.00           C
ATOM   4545  C2A DPP   397      40.628 134.518  32.041  1.00  0.00           C
ATOM   4546  C3A DPP   397      39.778 135.068  36.591  1.00  0.00           C
ATOM   4547  C4A DPP   397      40.278 137.068  41.291  1.00  0.00           C
ATOM   4548  C1B DPP   397      39.278 128.768  24.991  1.00  0.00           C
ATOM   4549  C2B DPP   397      38.178 128.368  29.241  1.00  0.00           C
ATOM   4550  C3B DPP   397      37.128 130.918  32.491  1.00  0.00           C
ATOM   4551  C4B DPP   397      37.578 129.818  36.641  1.00  0.00           C
ATOM   4552  NC3 DPP   398     160.928 131.468  15.791  1.00  0.00           N
ATOM   4553  PO4 DPP   398     163.578 131.468  19.341  1.00  0.00           P
ATOM   4554  GL1 DPP   398     163.328 133.468  22.691  1.00  0.00            
ATOM   4555  GL2 DPP   398     164.378 131.068  24.341  1.00  0.00            
ATOM   4556  C1A DPP   398     161.078 134.018  26.591  1.00  0.00           C
ATOM   4557  C2A DPP   398     161.828 136.568  29.491  1.00  0.00           C
ATOM   4558  C3A DPP   398     161.078 137.018  33.991  1.00  0.00           C
ATOM   4559  C4A DPP   398     161.128 135.668  38.191  1.00  0.00           C
ATOM   4560  C1B DPP   398     165.628 133.518  27.291  1.00  0.00           C
ATOM   4561  C2B DPP   398     166.478 135.118  31.491  1.00  0.00           C
ATOM   4562  C3B DPP   398     163.428 132.418  35.391  1.00  0.00           C
ATOM   4563  C4B DPP   398     160.278 128.518  35.291  1.00  0.00           C
ATOM   4564  NC3 DPP   399     161.678 148.768  22.241  1.00  0.00           N
ATOM   4565  PO4 DPP   399     158.628 151.418  23.541  1.00  0.00           P
ATOM   4566  GL1 DPP   399     158.928 149.868  27.891  1.00  0.00            
ATOM   4567  GL2 DPP   399     154.928 149.468  28.141  1.00  0.00            
ATOM   4568  C1A DPP   399     162.228 151.818  31.391  1.00  0.00           C
ATOM   4569  C2A DPP   399     164.228 152.168  34.841  1.00  0.00           C
ATOM   4570  C3A DPP   399     166.528 154.568  38.191  1.00  0.00           C
ATOM   4571  C4A DPP   399     170.928 155.218  39.991  1.00  0.00           C
ATOM   4572  C1B DPP   399     154.128 148.968  32.241  1.00  0.00           C
ATOM   4573  C2B DPP   399     155.478 149.468  37.241  1.00  0.00           C
ATOM   4574  C3B DPP   399     157.178 149.268  40.491  1.00  0.00           C
ATOM   4575  C4B DPP   399     154.728 149.168  44.841  1.00  0.00           C
ATOM   4576  NC3 DPP   400     122.278  99.318  21.891  1.00  0.00           N
ATOM   4577  PO4 DPP   400     125.178  98.768  24.741  1.00  0.00           P
ATOM   4578  GL1 DPP   400     124.828 100.568  28.641  1.00  0.00            
ATOM   4579  GL2 DPP   400     127.478  98.768  29.491  1.00  0.00            
ATOM   4580  C1A DPP   400     122.778 101.118  31.891  1.00  0.00           C
ATOM   4581  C2A DPP   400     124.428 102.518  35.441  1.00  0.00           C
ATOM   4582  C3A DPP   400     124.928 103.268  40.091  1.00  0.00           C
ATOM   4583  C4A DPP   400     126.278 103.068  44.891  1.00  0.00           C
ATOM   4584  C1B DPP   400     126.978  98.168  34.291  1.00  0.00           C
ATOM   4585  C2B DPP   400     126.978  98.468  38.891  1.00  0.00           C
ATOM   4586  C3B DPP   400     127.578  98.418  43.291  1.00  0.00           C
ATOM   4587  C4B DPP   400     130.028  98.668  47.891  1.00  0.00           C
ATOM   4588  NC3 DPP   401     140.878 187.218  24.241  1.00  0.00           N
ATOM   4589  PO4 DPP   401     140.328 190.318  27.941  1.00  0.00           P
ATOM   4590  GL1 DPP   401     138.028 193.368  31.291  1.00  0.00            
ATOM   4591  GL2 DPP   401     137.428 196.218  31.941  1.00  0.00            
ATOM   4592  C1A DPP   401     135.678 194.868  36.391  1.00  0.00           C
ATOM   4593  C2A DPP   401     134.428 194.618  40.491  1.00  0.00           C
ATOM   4594  C3A DPP   401     136.478 197.518  44.391  1.00  0.00           C
ATOM   4595  C4A DPP   401     136.928 199.868  47.891  1.00  0.00           C
ATOM   4596  C1B DPP   401     132.978 195.368  32.441  1.00  0.00           C
ATOM   4597  C2B DPP   401     129.978 192.568  32.241  1.00  0.00           C
ATOM   4598  C3B DPP   401     130.678 193.218  37.491  1.00  0.00           C
ATOM   4599  C4B DPP   401     129.228 193.318  42.041  1.00  0.00           C
ATOM   4600  NC3 DPP   402     204.978 164.168  24.891  1.00  0.00           N
ATOM   4601  PO4 DPP   402     207.078 159.918  23.041  1.00  0.00           P
ATOM   4602  GL1 DPP   402     205.378 158.718  27.241  1.00  0.00            
ATOM   4603  GL2 DPP   402     201.828 157.268  27.391  1.00  0.00            
ATOM   4604  C1A DPP   402     205.028 155.818  31.791  1.00  0.00           C
ATOM   4605  C2A DPP   402     205.778 155.218  35.591  1.00  0.00           C
ATOM   4606  C3A DPP   402     205.778 150.518  36.741  1.00  0.00           C
ATOM   4607  C4A DPP   402     205.278 147.118  35.041  1.00  0.00           C
ATOM   4608  C1B DPP   402     200.478 154.768  31.591  1.00  0.00           C
ATOM   4609  C2B DPP   402     200.278 152.418  35.241  1.00  0.00           C
ATOM   4610  C3B DPP   402     200.728 149.968  38.691  1.00  0.00           C
ATOM   4611  C4B DPP   402     202.928 150.718  42.191  1.00  0.00           C
ATOM   4612  NC3 DPP   403     105.028 126.068  20.991  1.00  0.00           N
ATOM   4613  PO4 DPP   403     106.178 127.918  25.291  1.00  0.00           P
ATOM   4614  GL1 DPP   403     105.878 124.168  29.141  1.00  0.00            
ATOM   4615  GL2 DPP   403     104.678 126.618  31.691  1.00  0.00            
ATOM   4616  C1A DPP   403     108.628 123.368  31.891  1.00  0.00           C
ATOM   4617  C2A DPP   403     108.328 124.968  35.491  1.00  0.00           C
ATOM   4618  C3A DPP   403     107.578 129.318  37.941  1.00  0.00           C
ATOM   4619  C4A DPP   403     106.328 130.018  42.291  1.00  0.00           C
ATOM   4620  C1B DPP   403     103.778 126.018  36.541  1.00  0.00           C
ATOM   4621  C2B DPP   403     102.628 129.968  38.391  1.00  0.00           C
ATOM   4622  C3B DPP   403     103.878 134.168  40.691  1.00  0.00           C
ATOM   4623  C4B DPP   403     104.578 133.718  45.491  1.00  0.00           C
ATOM   4624  NC3 DPP   404     154.678  73.768  26.791  1.00  0.00           N
ATOM   4625  PO4 DPP   404     156.528  70.118  27.091  1.00  0.00           P
ATOM   4626  GL1 DPP   404     154.228  69.018  30.791  1.00  0.00            
ATOM   4627  GL2 DPP   404     157.178  67.868  32.541  1.00  0.00            
ATOM   4628  C1A DPP   404     152.878  68.818  35.791  1.00  0.00           C
ATOM   4629  C2A DPP   404     153.478  69.318  40.891  1.00  0.00           C
ATOM   4630  C3A DPP   404     154.978  68.318  44.841  1.00  0.00           C
ATOM   4631  C4A DPP   404     153.878  65.418  48.091  1.00  0.00           C
ATOM   4632  C1B DPP   404     157.678  68.768  36.691  1.00  0.00           C
ATOM   4633  C2B DPP   404     161.978  67.518  37.491  1.00  0.00           C
ATOM   4634  C3B DPP   404     163.928  69.268  41.991  1.00  0.00           C
ATOM   4635  C4B DPP   404     163.228  68.518  45.991  1.00  0.00           C
ATOM   4636  NC3 DPP   405      32.978 145.118  19.891  1.00  0.00           N
ATOM   4637  PO4 DPP   405      34.928 147.168  23.941  1.00  0.00           P
ATOM   4638  GL1 DPP   405      32.678 148.618  26.891  1.00  0.00            
ATOM   4639  GL2 DPP   405      30.278 149.718  28.141  1.00  0.00            
ATOM   4640  C1A DPP   405      33.978 146.718  31.041  1.00  0.00           C
ATOM   4641  C2A DPP   405      34.728 147.918  34.141  1.00  0.00           C
ATOM   4642  C3A DPP   405      36.228 149.568  37.891  1.00  0.00           C
ATOM   4643  C4A DPP   405      34.478 149.868  41.941  1.00  0.00           C
ATOM   4644  C1B DPP   405      29.828 150.468  32.391  1.00  0.00           C
ATOM   4645  C2B DPP   405      29.928 150.068  36.941  1.00  0.00           C
ATOM   4646  C3B DPP   405      27.578 148.268  39.491  1.00  0.00           C
ATOM   4647  C4B DPP   405      25.278 144.718  41.591  1.00  0.00           C
ATOM   4648  NC3 DPP   406      29.078 103.818  24.741  1.00  0.00           N
ATOM   4649  PO4 DPP   406      29.278 101.118  28.641  1.00  0.00           P
ATOM   4650  GL1 DPP   406      31.178 104.018  31.591  1.00  0.00            
ATOM   4651  GL2 DPP   406      31.428 107.068  29.591  1.00  0.00            
ATOM   4652  C1A DPP   406      28.828 106.818  35.091  1.00  0.00           C
ATOM   4653  C2A DPP   406      28.328 108.568  39.641  1.00  0.00           C
ATOM   4654  C3A DPP   406      29.428 107.118  43.841  1.00  0.00           C
ATOM   4655  C4A DPP   406      29.278 106.468  47.841  1.00  0.00           C
ATOM   4656  C1B DPP   406      31.528 110.768  33.291  1.00  0.00           C
ATOM   4657  C2B DPP   406      28.978 112.418  36.741  1.00  0.00           C
ATOM   4658  C3B DPP   406      25.078 112.918  37.691  1.00  0.00           C
ATOM   4659  C4B DPP   406      21.878 113.468  37.041  1.00  0.00           C
ATOM   4660  NC3 DPP   407     100.978  61.968  35.041  1.00  0.00           N
ATOM   4661  PO4 DPP   407      97.978  57.818  35.241  1.00  0.00           P
ATOM   4662  GL1 DPP   407      98.128  61.118  39.241  1.00  0.00            
ATOM   4663  GL2 DPP   407      96.478  60.018  42.691  1.00  0.00            
ATOM   4664  C1A DPP   407     100.628  62.368  42.241  1.00  0.00           C
ATOM   4665  C2A DPP   407     100.828  63.968  47.341  1.00  0.00           C
ATOM   4666  C3A DPP   407     103.428  64.768  49.891  1.00  0.00           C
ATOM   4667  C4A DPP   407     105.528  66.368  53.441  1.00  0.00           C
ATOM   4668  C1B DPP   407      98.228  58.168  45.691  1.00  0.00           C
ATOM   4669  C2B DPP   407     101.678  58.118  48.791  1.00  0.00           C
ATOM   4670  C3B DPP   407     105.828  61.118  50.941  1.00  0.00           C
ATOM   4671  C4B DPP   407     109.028  63.268  48.841  1.00  0.00           C
ATOM   4672  NC3 DPP   408     189.828  77.718  25.991  1.00  0.00           N
ATOM   4673  PO4 DPP   408     187.778  81.118  27.891  1.00  0.00           P
ATOM   4674  GL1 DPP   408     183.928  79.968  29.841  1.00  0.00            
ATOM   4675  GL2 DPP   408     182.128  82.718  29.891  1.00  0.00            
ATOM   4676  C1A DPP   408     180.028  78.118  31.941  1.00  0.00           C
ATOM   4677  C2A DPP   408     177.978  77.318  36.191  1.00  0.00           C
ATOM   4678  C3A DPP   408     174.628  77.418  39.041  1.00  0.00           C
ATOM   4679  C4A DPP   408     172.678  80.168  42.391  1.00  0.00           C
ATOM   4680  C1B DPP   408     181.578  82.468  34.241  1.00  0.00           C
ATOM   4681  C2B DPP   408     180.528  82.418  38.041  1.00  0.00           C
ATOM   4682  C3B DPP   408     177.478  81.818  41.591  1.00  0.00           C
ATOM   4683  C4B DPP   408     176.328  82.168  46.291  1.00  0.00           C
ATOM   4684  NC3 DPP   409      78.628  35.518  37.041  1.00  0.00           N
ATOM   4685  PO4 DPP   409      82.928  36.218  38.091  1.00  0.00           P
ATOM   4686  GL1 DPP   409      83.928  34.868  42.491  1.00  0.00            
ATOM   4687  GL2 DPP   409      86.428  33.318  43.641  1.00  0.00            
ATOM   4688  C1A DPP   409      83.928  35.268  47.441  1.00  0.00           C
ATOM   4689  C2A DPP   409      84.178  34.468  51.091  1.00  0.00           C
ATOM   4690  C3A DPP   409      84.228  31.568  53.841  1.00  0.00           C
ATOM   4691  C4A DPP   409      85.028  31.718  57.891  1.00  0.00           C
ATOM   4692  C1B DPP   409      88.578  32.718  47.391  1.00  0.00           C
ATOM   4693  C2B DPP   409      88.928  32.118  51.841  1.00  0.00           C
ATOM   4694  C3B DPP   409      90.278  30.768  56.391  1.00  0.00           C
ATOM   4695  C4B DPP   409      94.328  29.618  58.391  1.00  0.00           C
ATOM   4696  NC3 DPP   410     182.578  63.518  22.041  1.00  0.00           N
ATOM   4697  PO4 DPP   410     180.978  67.768  21.441  1.00  0.00           P
ATOM   4698  GL1 DPP   410     182.328  67.218  25.341  1.00  0.00            
ATOM   4699  GL2 DPP   410     179.278  66.818  26.491  1.00  0.00            
ATOM   4700  C1A DPP   410     184.378  68.868  29.491  1.00  0.00           C
ATOM   4701  C2A DPP   410     182.078  68.218  32.741  1.00  0.00           C
ATOM   4702  C3A DPP   410     180.878  67.118  36.541  1.00  0.00           C
ATOM   4703  C4A DPP   410     181.678  68.968  41.091  1.00  0.00           C
ATOM   4704  C1B DPP   410     179.928  65.518  29.691  1.00  0.00           C
ATOM   4705  C2B DPP   410     178.628  63.268  33.191  1.00  0.00           C
ATOM   4706  C3B DPP   410     179.878  58.518  32.791  1.00  0.00           C
ATOM   4707  C4B DPP   410     182.228  57.068  28.291  1.00  0.00           C
ATOM   4708  NC3 DPP   411     108.628 199.368  26.791  1.00  0.00           N
ATOM   4709  PO4 DPP   411     112.878 198.468  27.741  1.00  0.00           P
ATOM   4710  GL1 DPP   411     115.478 197.868  32.241  1.00  0.00            
ATOM   4711  GL2 DPP   411     116.678 199.868  33.941  1.00  0.00            
ATOM   4712  C1A DPP   411     113.728 196.368  35.791  1.00  0.00           C
ATOM   4713  C2A DPP   411     111.778 196.668  38.641  1.00  0.00           C
ATOM   4714  C3A DPP   411     110.728 196.818  43.141  1.00  0.00           C
ATOM   4715  C4A DPP   411     108.328 198.868  46.541  1.00  0.00           C
ATOM   4716  C1B DPP   411     115.678 199.968  38.491  1.00  0.00           C
ATOM   4717  C2B DPP   411     116.128 198.468  41.941  1.00  0.00           C
ATOM   4718  C3B DPP   411     115.828 194.218  44.291  1.00  0.00           C
ATOM   4719  C4B DPP   411     117.078 191.318  46.641  1.00  0.00           C
ATOM   4720  NC3 DPP   412     138.828  73.018  26.091  1.00  0.00           N
ATOM   4721  PO4 DPP   412     136.428  76.868  26.641  1.00  0.00           P
ATOM   4722  GL1 DPP   412     137.128  74.518  30.441  1.00  0.00            
ATOM   4723  GL2 DPP   412     141.028  72.718  30.941  1.00  0.00            
ATOM   4724  C1A DPP   412     138.028  74.968  35.191  1.00  0.00           C
ATOM   4725  C2A DPP   412     139.278  72.818  38.141  1.00  0.00           C
ATOM   4726  C3A DPP   412     139.978  71.518  41.691  1.00  0.00           C
ATOM   4727  C4A DPP   412     140.478  70.218  45.341  1.00  0.00           C
ATOM   4728  C1B DPP   412     145.078  70.568  31.441  1.00  0.00           C
ATOM   4729  C2B DPP   412     147.728  70.968  35.791  1.00  0.00           C
ATOM   4730  C3B DPP   412     150.728  72.568  38.541  1.00  0.00           C
ATOM   4731  C4B DPP   412     154.278  74.918  40.891  1.00  0.00           C
ATOM   4732  NC3 DPP   413     110.928  44.968  26.691  1.00  0.00           N
ATOM   4733  PO4 DPP   413     111.528  46.968  30.641  1.00  0.00           P
ATOM   4734  GL1 DPP   413     113.778  44.518  33.891  1.00  0.00            
ATOM   4735  GL2 DPP   413     112.028  46.918  35.891  1.00  0.00            
ATOM   4736  C1A DPP   413     116.678  44.518  36.841  1.00  0.00           C
ATOM   4737  C2A DPP   413     118.228  43.318  40.291  1.00  0.00           C
ATOM   4738  C3A DPP   413     120.378  43.968  43.941  1.00  0.00           C
ATOM   4739  C4A DPP   413     121.778  46.068  48.591  1.00  0.00           C
ATOM   4740  C1B DPP   413     113.678  47.368  39.591  1.00  0.00           C
ATOM   4741  C2B DPP   413     115.928  46.668  43.491  1.00  0.00           C
ATOM   4742  C3B DPP   413     116.278  45.518  47.841  1.00  0.00           C
ATOM   4743  C4B DPP   413     116.178  42.418  51.491  1.00  0.00           C
ATOM   4744  NC3 DPP   414      37.978 166.118  26.741  1.00  0.00           N
ATOM   4745  PO4 DPP   414      39.728 161.318  25.491  1.00  0.00           P
ATOM   4746  GL1 DPP   414      39.978 161.118  29.291  1.00  0.00            
ATOM   4747  GL2 DPP   414      43.478 161.468  31.091  1.00  0.00            
ATOM   4748  C1A DPP   414      38.928 159.218  33.341  1.00  0.00           C
ATOM   4749  C2A DPP   414      38.378 159.518  37.941  1.00  0.00           C
ATOM   4750  C3A DPP   414      35.878 159.768  41.291  1.00  0.00           C
ATOM   4751  C4A DPP   414      35.928 157.168  44.891  1.00  0.00           C
ATOM   4752  C1B DPP   414      43.978 161.818  35.241  1.00  0.00           C
ATOM   4753  C2B DPP   414      42.728 162.468  39.441  1.00  0.00           C
ATOM   4754  C3B DPP   414      43.278 165.518  43.041  1.00  0.00           C
ATOM   4755  C4B DPP   414      46.378 165.818  45.741  1.00  0.00           C
ATOM   4756  NC3 DPP   415     132.028 203.718  25.991  1.00  0.00           N
ATOM   4757  PO4 DPP   415     133.078 207.718  27.341  1.00  0.00           P
ATOM   4758  GL1 DPP   415     134.028 205.668  30.991  1.00  0.00            
ATOM   4759  GL2 DPP   415     136.778 207.518  31.691  1.00  0.00            
ATOM   4760  C1A DPP   415     133.628 205.818  35.641  1.00  0.00           C
ATOM   4761  C2A DPP   415     133.928 205.718  40.241  1.00  0.00           C
ATOM   4762  C3A DPP   415     132.028 204.618  43.941  1.00  0.00           C
ATOM   4763  C4A DPP   415     130.678 203.968  48.191  1.00  0.00           C
ATOM   4764  C1B DPP   415     137.778 209.118  35.841  1.00  0.00           C
ATOM   4765  C2B DPP   415     137.628 210.268  40.441  1.00  0.00           C
ATOM   4766  C3B DPP   415     136.178 207.868  44.491  1.00  0.00           C
ATOM   4767  C4B DPP   415     135.128 207.418  48.841  1.00  0.00           C
ATOM   4768  NC3 DPP   416     200.078  30.118  27.341  1.00  0.00           N
ATOM   4769  PO4 DPP   416     197.728  34.368  26.491  1.00  0.00           P
ATOM   4770  GL1 DPP   416     199.728  35.318  31.291  1.00  0.00            
ATOM   4771  GL2 DPP   416     199.528  38.568  33.191  1.00  0.00            
ATOM   4772  C1A DPP   416     201.878  34.318  34.891  1.00  0.00           C
ATOM   4773  C2A DPP   416     201.028  32.368  38.741  1.00  0.00           C
ATOM   4774  C3A DPP   416     202.778  32.418  42.291  1.00  0.00           C
ATOM   4775  C4A DPP   416     202.778  30.768  46.541  1.00  0.00           C
ATOM   4776  C1B DPP   416     197.478  36.718  36.441  1.00  0.00           C
ATOM   4777  C2B DPP   416     199.328  36.668  40.641  1.00  0.00           C
ATOM   4778  C3B DPP   416     200.378  35.118  45.291  1.00  0.00           C
ATOM   4779  C4B DPP   416     201.978  34.368  49.541  1.00  0.00           C
ATOM   4780  NC3 DPP   417     122.328 115.218  25.691  1.00  0.00           N
ATOM   4781  PO4 DPP   417     118.128 116.468  25.441  1.00  0.00           P
ATOM   4782  GL1 DPP   417     119.628 118.218  29.891  1.00  0.00            
ATOM   4783  GL2 DPP   417     121.878 116.618  30.141  1.00  0.00            
ATOM   4784  C1A DPP   417     118.378 119.868  33.391  1.00  0.00           C
ATOM   4785  C2A DPP   417     116.578 119.718  36.941  1.00  0.00           C
ATOM   4786  C3A DPP   417     118.328 117.518  40.441  1.00  0.00           C
ATOM   4787  C4A DPP   417     120.828 116.418  43.441  1.00  0.00           C
ATOM   4788  C1B DPP   417     122.178 115.468  34.191  1.00  0.00           C
ATOM   4789  C2B DPP   417     121.978 115.218  38.241  1.00  0.00           C
ATOM   4790  C3B DPP   417     125.328 117.668  39.841  1.00  0.00           C
ATOM   4791  C4B DPP   417     126.928 121.318  40.641  1.00  0.00           C
ATOM   4792  NC3 DPP   418     146.728  80.468  29.291  1.00  0.00           N
ATOM   4793  PO4 DPP   418     142.828  83.118  28.791  1.00  0.00           P
ATOM   4794  GL1 DPP   418     141.428  81.568  32.841  1.00  0.00            
ATOM   4795  GL2 DPP   418     139.128  83.668  33.891  1.00  0.00            
ATOM   4796  C1A DPP   418     142.028  78.518  36.341  1.00  0.00           C
ATOM   4797  C2A DPP   418     144.378  77.968  39.041  1.00  0.00           C
ATOM   4798  C3A DPP   418     146.128  78.318  42.341  1.00  0.00           C
ATOM   4799  C4A DPP   418     143.778  76.618  46.091  1.00  0.00           C
ATOM   4800  C1B DPP   418     141.178  83.568  37.291  1.00  0.00           C
ATOM   4801  C2B DPP   418     142.528  82.218  41.641  1.00  0.00           C
ATOM   4802  C3B DPP   418     142.678  81.368  44.891  1.00  0.00           C
ATOM   4803  C4B DPP   418     140.478  80.868  47.891  1.00  0.00           C
ATOM   4804  NC3 DPP   419     153.328 144.668  20.991  1.00  0.00           N
ATOM   4805  PO4 DPP   419     152.228 147.318  24.391  1.00  0.00           P
ATOM   4806  GL1 DPP   419     152.178 145.068  29.141  1.00  0.00            
ATOM   4807  GL2 DPP   419     156.178 144.468  28.891  1.00  0.00            
ATOM   4808  C1A DPP   419     152.178 144.518  33.841  1.00  0.00           C
ATOM   4809  C2A DPP   419     151.778 141.868  38.291  1.00  0.00           C
ATOM   4810  C3A DPP   419     148.728 139.268  40.391  1.00  0.00           C
ATOM   4811  C4A DPP   419     145.328 137.318  43.091  1.00  0.00           C
ATOM   4812  C1B DPP   419     156.728 144.068  33.241  1.00  0.00           C
ATOM   4813  C2B DPP   419     155.878 144.668  37.741  1.00  0.00           C
ATOM   4814  C3B DPP   419     155.828 144.068  42.491  1.00  0.00           C
ATOM   4815  C4B DPP   419     153.028 144.018  46.241  1.00  0.00           C
ATOM   4816  NC3 DPP   420     192.178  44.118  27.441  1.00  0.00           N
ATOM   4817  PO4 DPP   420     197.528  43.718  27.891  1.00  0.00           P
ATOM   4818  GL1 DPP   420     195.328  42.768  32.441  1.00  0.00            
ATOM   4819  GL2 DPP   420     195.678  45.618  32.991  1.00  0.00            
ATOM   4820  C1A DPP   420     195.228  41.268  36.691  1.00  0.00           C
ATOM   4821  C2A DPP   420     194.278  38.468  40.491  1.00  0.00           C
ATOM   4822  C3A DPP   420     194.128  35.068  41.691  1.00  0.00           C
ATOM   4823  C4A DPP   420     193.728  32.968  45.991  1.00  0.00           C
ATOM   4824  C1B DPP   420     198.178  47.618  35.691  1.00  0.00           C
ATOM   4825  C2B DPP   420     198.128  49.368  39.291  1.00  0.00           C
ATOM   4826  C3B DPP   420     197.028  50.318  44.541  1.00  0.00           C
ATOM   4827  C4B DPP   420     197.628  48.368  48.341  1.00  0.00           C
ATOM   4828  NC3 DPP   421      72.528  99.018  32.041  1.00  0.00           N
ATOM   4829  PO4 DPP   421      77.278  98.818  31.141  1.00  0.00           P
ATOM   4830  GL1 DPP   421      76.378  99.068  35.641  1.00  0.00            
ATOM   4831  GL2 DPP   421      74.278  97.668  37.141  1.00  0.00            
ATOM   4832  C1A DPP   421      78.378  98.118  40.041  1.00  0.00           C
ATOM   4833  C2A DPP   421      81.778  96.218  42.491  1.00  0.00           C
ATOM   4834  C3A DPP   421      82.428  92.518  43.641  1.00  0.00           C
ATOM   4835  C4A DPP   421      80.778  87.218  42.691  1.00  0.00           C
ATOM   4836  C1B DPP   421      74.528 101.318  40.591  1.00  0.00           C
ATOM   4837  C2B DPP   421      74.678 101.768  44.991  1.00  0.00           C
ATOM   4838  C3B DPP   421      74.528 103.518  49.141  1.00  0.00           C
ATOM   4839  C4B DPP   421      77.828 105.518  51.841  1.00  0.00           C
ATOM   4840  NC3 DPP   422     208.928 166.118  20.941  1.00  0.00           N
ATOM   4841  PO4 DPP   422     211.078 163.668  24.441  1.00  0.00           P
ATOM   4842  GL1 DPP   422     208.578 166.218  27.441  1.00  0.00            
ATOM   4843  GL2 DPP   422     207.828 168.318  25.991  1.00  0.00            
ATOM   4844  C1A DPP   422     205.028 167.268  30.391  1.00  0.00           C
ATOM   4845  C2A DPP   422     203.978 167.068  33.491  1.00  0.00           C
ATOM   4846  C3A DPP   422     202.128 164.218  36.691  1.00  0.00           C
ATOM   4847  C4A DPP   422     199.978 163.768  39.491  1.00  0.00           C
ATOM   4848  C1B DPP   422     207.178 171.518  29.091  1.00  0.00           C
ATOM   4849  C2B DPP   422     203.778 172.718  31.441  1.00  0.00           C
ATOM   4850  C3B DPP   422     204.178 171.568  35.391  1.00  0.00           C
ATOM   4851  C4B DPP   422     202.928 170.568  38.591  1.00  0.00           C
ATOM   4852  NC3 DPP   423      23.778  46.118  35.291  1.00  0.00           N
ATOM   4853  PO4 DPP   423      21.028  49.468  36.391  1.00  0.00           P
ATOM   4854  GL1 DPP   423      20.678  51.668  40.091  1.00  0.00            
ATOM   4855  GL2 DPP   423      16.428  52.618  39.591  1.00  0.00            
ATOM   4856  C1A DPP   423      18.628  54.468  43.691  1.00  0.00           C
ATOM   4857  C2A DPP   423      19.278  55.868  47.041  1.00  0.00           C
ATOM   4858  C3A DPP   423      21.328  57.018  50.841  1.00  0.00           C
ATOM   4859  C4A DPP   423      19.378  56.868  54.841  1.00  0.00           C
ATOM   4860  C1B DPP   423      16.328  57.368  40.641  1.00  0.00           C
ATOM   4861  C2B DPP   423      14.778  58.268  45.041  1.00  0.00           C
ATOM   4862  C3B DPP   423      16.528  58.518  49.641  1.00  0.00           C
ATOM   4863  C4B DPP   423      18.078  61.218  52.791  1.00  0.00           C
ATOM   4864  NC3 DPP   424     125.978  72.618  29.791  1.00  0.00           N
ATOM   4865  PO4 DPP   424     128.978  69.168  29.191  1.00  0.00           P
ATOM   4866  GL1 DPP   424     125.678  67.818  32.091  1.00  0.00            
ATOM   4867  GL2 DPP   424     121.628  68.118  31.591  1.00  0.00            
ATOM   4868  C1A DPP   424     127.678  67.018  36.191  1.00  0.00           C
ATOM   4869  C2A DPP   424     127.678  65.868  39.791  1.00  0.00           C
ATOM   4870  C3A DPP   424     127.978  64.218  42.941  1.00  0.00           C
ATOM   4871  C4A DPP   424     129.828  63.618  47.191  1.00  0.00           C
ATOM   4872  C1B DPP   424     123.378  69.168  36.341  1.00  0.00           C
ATOM   4873  C2B DPP   424     125.028  70.868  40.091  1.00  0.00           C
ATOM   4874  C3B DPP   424     125.728  69.018  43.991  1.00  0.00           C
ATOM   4875  C4B DPP   424     125.778  66.668  46.291  1.00  0.00           C
ATOM   4876  NC3 DPP   425      89.378 159.518  24.541  1.00  0.00           N
ATOM   4877  PO4 DPP   425      89.978 162.918  22.841  1.00  0.00           P
ATOM   4878  GL1 DPP   425      92.028 164.918  26.341  1.00  0.00            
ATOM   4879  GL2 DPP   425      93.878 161.718  26.891  1.00  0.00            
ATOM   4880  C1A DPP   425      94.378 165.718  30.091  1.00  0.00           C
ATOM   4881  C2A DPP   425      93.828 164.268  34.741  1.00  0.00           C
ATOM   4882  C3A DPP   425      93.978 164.918  39.741  1.00  0.00           C
ATOM   4883  C4A DPP   425      95.628 163.768  43.841  1.00  0.00           C
ATOM   4884  C1B DPP   425      92.378 160.718  31.241  1.00  0.00           C
ATOM   4885  C2B DPP   425      90.028 160.918  34.241  1.00  0.00           C
ATOM   4886  C3B DPP   425      89.478 161.368  38.391  1.00  0.00           C
ATOM   4887  C4B DPP   425      91.228 161.268  43.341  1.00  0.00           C
ATOM   4888  NC3 DPP   426     167.078 199.518  21.591  1.00  0.00           N
ATOM   4889  PO4 DPP   426     167.928 202.818  23.741  1.00  0.00           P
ATOM   4890  GL1 DPP   426     167.928 203.218  29.391  1.00  0.00            
ATOM   4891  GL2 DPP   426     165.328 201.968  31.041  1.00  0.00            
ATOM   4892  C1A DPP   426     169.278 206.168  31.841  1.00  0.00           C
ATOM   4893  C2A DPP   426     170.278 206.268  36.691  1.00  0.00           C
ATOM   4894  C3A DPP   426     168.928 206.418  40.741  1.00  0.00           C
ATOM   4895  C4A DPP   426     167.578 203.618  43.441  1.00  0.00           C
ATOM   4896  C1B DPP   426     167.778 201.318  33.991  1.00  0.00           C
ATOM   4897  C2B DPP   426     167.278 200.018  37.741  1.00  0.00           C
ATOM   4898  C3B DPP   426     163.428 196.818  39.891  1.00  0.00           C
ATOM   4899  C4B DPP   426     161.328 193.318  41.291  1.00  0.00           C
ATOM   4900  NC3 DPP   427     170.078 199.518  26.541  1.00  0.00           N
ATOM   4901  PO4 DPP   427     173.978 199.118  25.891  1.00  0.00           P
ATOM   4902  GL1 DPP   427     172.778 201.218  30.191  1.00  0.00            
ATOM   4903  GL2 DPP   427     171.078 199.468  30.891  1.00  0.00            
ATOM   4904  C1A DPP   427     172.928 202.918  34.291  1.00  0.00           C
ATOM   4905  C2A DPP   427     172.228 201.568  38.141  1.00  0.00           C
ATOM   4906  C3A DPP   427     171.228 200.668  41.841  1.00  0.00           C
ATOM   4907  C4A DPP   427     167.778 197.418  43.391  1.00  0.00           C
ATOM   4908  C1B DPP   427     171.778 198.018  34.791  1.00  0.00           C
ATOM   4909  C2B DPP   427     171.178 196.318  39.241  1.00  0.00           C
ATOM   4910  C3B DPP   427     173.178 195.318  42.891  1.00  0.00           C
ATOM   4911  C4B DPP   427     171.078 191.068  43.941  1.00  0.00           C
ATOM   4912  NC3 DPP   428     191.178  70.968  27.041  1.00  0.00           N
ATOM   4913  PO4 DPP   428     187.528  73.518  26.641  1.00  0.00           P
ATOM   4914  GL1 DPP   428     187.628  75.618  30.841  1.00  0.00            
ATOM   4915  GL2 DPP   428     189.578  77.318  31.441  1.00  0.00            
ATOM   4916  C1A DPP   428     184.778  77.418  33.941  1.00  0.00           C
ATOM   4917  C2A DPP   428     182.478  77.318  37.491  1.00  0.00           C
ATOM   4918  C3A DPP   428     180.178  77.618  40.991  1.00  0.00           C
ATOM   4919  C4A DPP   428     176.678  77.318  43.941  1.00  0.00           C
ATOM   4920  C1B DPP   428     189.378  77.918  35.991  1.00  0.00           C
ATOM   4921  C2B DPP   428     187.428  76.018  38.241  1.00  0.00           C
ATOM   4922  C3B DPP   428     183.728  74.168  40.941  1.00  0.00           C
ATOM   4923  C4B DPP   428     183.578  73.118  44.791  1.00  0.00           C
ATOM   4924  NC3 DPP   429     144.378 197.718  25.641  1.00  0.00           N
ATOM   4925  PO4 DPP   429     146.678 201.468  27.541  1.00  0.00           P
ATOM   4926  GL1 DPP   429     146.078 202.168  30.941  1.00  0.00            
ATOM   4927  GL2 DPP   429     145.978 204.968  31.891  1.00  0.00            
ATOM   4928  C1A DPP   429     144.928 200.268  35.291  1.00  0.00           C
ATOM   4929  C2A DPP   429     145.028 199.568  39.741  1.00  0.00           C
ATOM   4930  C3A DPP   429     143.828 197.118  43.241  1.00  0.00           C
ATOM   4931  C4A DPP   429     141.628 198.218  47.941  1.00  0.00           C
ATOM   4932  C1B DPP   429     145.028 205.368  36.191  1.00  0.00           C
ATOM   4933  C2B DPP   429     145.828 205.118  41.241  1.00  0.00           C
ATOM   4934  C3B DPP   429     147.528 202.218  44.291  1.00  0.00           C
ATOM   4935  C4B DPP   429     148.528 200.918  48.691  1.00  0.00           C
ATOM   4936  NC3 DPP   430     130.178  38.918  22.341  1.00  0.00           N
ATOM   4937  PO4 DPP   430     127.428  40.668  25.891  1.00  0.00           P
ATOM   4938  GL1 DPP   430     127.978  40.668  29.841  1.00  0.00            
ATOM   4939  GL2 DPP   430     130.878  40.768  29.341  1.00  0.00            
ATOM   4940  C1A DPP   430     128.978  36.918  32.391  1.00  0.00           C
ATOM   4941  C2A DPP   430     131.328  35.168  35.491  1.00  0.00           C
ATOM   4942  C3A DPP   430     133.978  33.918  38.941  1.00  0.00           C
ATOM   4943  C4A DPP   430     136.028  30.768  39.291  1.00  0.00           C
ATOM   4944  C1B DPP   430     132.328  39.918  33.491  1.00  0.00           C
ATOM   4945  C2B DPP   430     133.228  38.718  38.291  1.00  0.00           C
ATOM   4946  C3B DPP   430     136.478  38.218  40.841  1.00  0.00           C
ATOM   4947  C4B DPP   430     138.428  38.718  45.141  1.00  0.00           C
ATOM   4948  NC3 DPP   431     199.628  60.918  24.241  1.00  0.00           N
ATOM   4949  PO4 DPP   431     196.028  58.518  25.391  1.00  0.00           P
ATOM   4950  GL1 DPP   431     193.828  57.268  28.741  1.00  0.00            
ATOM   4951  GL2 DPP   431     194.578  57.968  30.541  1.00  0.00            
ATOM   4952  C1A DPP   431     190.428  56.918  32.541  1.00  0.00           C
ATOM   4953  C2A DPP   431     189.628  56.818  36.291  1.00  0.00           C
ATOM   4954  C3A DPP   431     189.978  56.218  40.991  1.00  0.00           C
ATOM   4955  C4A DPP   431     193.528  57.968  43.541  1.00  0.00           C
ATOM   4956  C1B DPP   431     193.978  59.368  34.241  1.00  0.00           C
ATOM   4957  C2B DPP   431     192.728  59.518  38.841  1.00  0.00           C
ATOM   4958  C3B DPP   431     192.828  62.468  41.941  1.00  0.00           C
ATOM   4959  C4B DPP   431     192.278  62.668  46.841  1.00  0.00           C
ATOM   4960  NC3 DPP   432      73.628  44.918  38.041  1.00  0.00           N
ATOM   4961  PO4 DPP   432      72.428  48.918  39.491  1.00  0.00           P
ATOM   4962  GL1 DPP   432      69.878  47.268  42.291  1.00  0.00            
ATOM   4963  GL2 DPP   432      70.528  43.968  42.541  1.00  0.00            
ATOM   4964  C1A DPP   432      68.228  49.918  46.741  1.00  0.00           C
ATOM   4965  C2A DPP   432      67.828  50.968  51.691  1.00  0.00           C
ATOM   4966  C3A DPP   432      68.178  48.418  55.041  1.00  0.00           C
ATOM   4967  C4A DPP   432      67.928  46.868  58.391  1.00  0.00           C
ATOM   4968  C1B DPP   432      69.028  45.168  46.491  1.00  0.00           C
ATOM   4969  C2B DPP   432      68.928  45.118  50.341  1.00  0.00           C
ATOM   4970  C3B DPP   432      70.228  44.018  53.791  1.00  0.00           C
ATOM   4971  C4B DPP   432      72.178  44.368  58.091  1.00  0.00           C
ATOM   4972  NC3 DPP   433      73.828 164.468  27.791  1.00  0.00           N
ATOM   4973  PO4 DPP   433      73.128 168.718  28.941  1.00  0.00           P
ATOM   4974  GL1 DPP   433      73.728 170.018  32.341  1.00  0.00            
ATOM   4975  GL2 DPP   433      70.578 169.468  33.591  1.00  0.00            
ATOM   4976  C1A DPP   433      76.578 171.918  35.591  1.00  0.00           C
ATOM   4977  C2A DPP   433      78.528 173.518  38.991  1.00  0.00           C
ATOM   4978  C3A DPP   433      79.628 174.518  43.191  1.00  0.00           C
ATOM   4979  C4A DPP   433      82.128 172.168  46.441  1.00  0.00           C
ATOM   4980  C1B DPP   433      71.878 170.918  37.541  1.00  0.00           C
ATOM   4981  C2B DPP   433      74.728 170.118  41.191  1.00  0.00           C
ATOM   4982  C3B DPP   433      78.878 168.918  40.641  1.00  0.00           C
ATOM   4983  C4B DPP   433      82.328 166.868  42.291  1.00  0.00           C
ATOM   4984  NC3 DPP   434     134.278  87.468  26.641  1.00  0.00           N
ATOM   4985  PO4 DPP   434     130.228  88.968  27.141  1.00  0.00           P
ATOM   4986  GL1 DPP   434     132.378  91.068  29.891  1.00  0.00            
ATOM   4987  GL2 DPP   434     134.928  89.618  30.691  1.00  0.00            
ATOM   4988  C1A DPP   434     133.378  93.518  33.791  1.00  0.00           C
ATOM   4989  C2A DPP   434     135.028  92.368  37.141  1.00  0.00           C
ATOM   4990  C3A DPP   434     136.928  91.518  40.791  1.00  0.00           C
ATOM   4991  C4A DPP   434     139.828  90.618  42.941  1.00  0.00           C
ATOM   4992  C1B DPP   434     133.478  88.468  34.391  1.00  0.00           C
ATOM   4993  C2B DPP   434     132.078  88.218  37.241  1.00  0.00           C
ATOM   4994  C3B DPP   434     132.828  88.218  41.991  1.00  0.00           C
ATOM   4995  C4B DPP   434     130.778  88.718  45.391  1.00  0.00           C
ATOM   4996  NC3 DPP   435     154.678   1.518  26.941  1.00  0.00           N
ATOM   4997  PO4 DPP   435     154.378   4.868  26.241  1.00  0.00           P
ATOM   4998  GL1 DPP   435     153.128   5.318  30.591  1.00  0.00            
ATOM   4999  GL2 DPP   435     150.628   6.868  31.491  1.00  0.00            
ATOM   5000  C1A DPP   435     152.078   3.468  34.841  1.00  0.00           C
ATOM   5001  C2A DPP   435     151.228   0.818  38.741  1.00  0.00           C
ATOM   5002  C3A DPP   435     153.028  -0.432  42.741  1.00  0.00           C
ATOM   5003  C4A DPP   435     156.778   0.468  45.091  1.00  0.00           C
ATOM   5004  C1B DPP   435     152.778   9.118  34.241  1.00  0.00           C
ATOM   5005  C2B DPP   435     154.328   9.168  37.941  1.00  0.00           C
ATOM   5006  C3B DPP   435     152.928   9.218  41.741  1.00  0.00           C
ATOM   5007  C4B DPP   435     154.478  11.318  45.041  1.00  0.00           C
ATOM   5008  NC3 DPP   436     177.078 203.068  26.191  1.00  0.00           N
ATOM   5009  PO4 DPP   436     180.228 199.518  25.841  1.00  0.00           P
ATOM   5010  GL1 DPP   436     182.978 199.568  28.741  1.00  0.00            
ATOM   5011  GL2 DPP   436     183.828 196.368  30.191  1.00  0.00            
ATOM   5012  C1A DPP   436     182.078 200.818  31.891  1.00  0.00           C
ATOM   5013  C2A DPP   436     181.478 200.618  36.041  1.00  0.00           C
ATOM   5014  C3A DPP   436     181.928 200.418  40.091  1.00  0.00           C
ATOM   5015  C4A DPP   436     180.678 196.768  42.191  1.00  0.00           C
ATOM   5016  C1B DPP   436     182.828 195.118  34.341  1.00  0.00           C
ATOM   5017  C2B DPP   436     180.678 193.168  37.741  1.00  0.00           C
ATOM   5018  C3B DPP   436     177.378 192.818  41.291  1.00  0.00           C
ATOM   5019  C4B DPP   436     178.028 193.968  45.741  1.00  0.00           C
ATOM   5020  NC3 DPP   437      93.328  77.618  30.841  1.00  0.00           N
ATOM   5021  PO4 DPP   437      95.528  75.968  34.291  1.00  0.00           P
ATOM   5022  GL1 DPP   437      95.478  79.218  37.541  1.00  0.00            
ATOM   5023  GL2 DPP   437      97.428  82.068  36.141  1.00  0.00            
ATOM   5024  C1A DPP   437      93.428  81.618  40.641  1.00  0.00           C
ATOM   5025  C2A DPP   437      91.728  81.018  43.491  1.00  0.00           C
ATOM   5026  C3A DPP   437      92.178  80.718  48.591  1.00  0.00           C
ATOM   5027  C4A DPP   437      95.328  83.018  51.441  1.00  0.00           C
ATOM   5028  C1B DPP   437      98.478  82.518  40.091  1.00  0.00           C
ATOM   5029  C2B DPP   437      99.778  82.168  43.441  1.00  0.00           C
ATOM   5030  C3B DPP   437      99.628  81.118  48.691  1.00  0.00           C
ATOM   5031  C4B DPP   437     100.578  83.318  52.941  1.00  0.00           C
ATOM   5032  NC3 DPP   438     197.278 207.018  26.391  1.00  0.00           N
ATOM   5033  PO4 DPP   438     198.128 202.168  26.191  1.00  0.00           P
ATOM   5034  GL1 DPP   438     197.378 201.718  30.591  1.00  0.00            
ATOM   5035  GL2 DPP   438     196.828 205.268  31.091  1.00  0.00            
ATOM   5036  C1A DPP   438     194.978 200.818  34.341  1.00  0.00           C
ATOM   5037  C2A DPP   438     192.028 201.418  35.941  1.00  0.00           C
ATOM   5038  C3A DPP   438     191.578 199.118  39.591  1.00  0.00           C
ATOM   5039  C4A DPP   438     189.628 197.368  41.491  1.00  0.00           C
ATOM   5040  C1B DPP   438     194.478 206.168  35.341  1.00  0.00           C
ATOM   5041  C2B DPP   438     195.728 207.868  38.891  1.00  0.00           C
ATOM   5042  C3B DPP   438     194.278 207.468  43.341  1.00  0.00           C
ATOM   5043  C4B DPP   438     194.078 206.668  46.741  1.00  0.00           C
ATOM   5044  NC3 DPP   439      14.578 145.218  19.691  1.00  0.00           N
ATOM   5045  PO4 DPP   439      12.078 147.418  21.891  1.00  0.00           P
ATOM   5046  GL1 DPP   439      14.178 144.268  24.991  1.00  0.00            
ATOM   5047  GL2 DPP   439      12.228 144.468  26.591  1.00  0.00            
ATOM   5048  C1A DPP   439      15.628 141.618  28.891  1.00  0.00           C
ATOM   5049  C2A DPP   439      14.328 139.218  32.091  1.00  0.00           C
ATOM   5050  C3A DPP   439      14.978 139.218  36.191  1.00  0.00           C
ATOM   5051  C4A DPP   439      17.728 141.768  39.141  1.00  0.00           C
ATOM   5052  C1B DPP   439      11.228 142.968  30.291  1.00  0.00           C
ATOM   5053  C2B DPP   439      10.878 142.318  34.691  1.00  0.00           C
ATOM   5054  C3B DPP   439       6.628 142.068  36.691  1.00  0.00           C
ATOM   5055  C4B DPP   439       3.128 140.418  40.191  1.00  0.00           C
ATOM   5056  NC3 DPP   440      76.428  73.218  31.591  1.00  0.00           N
ATOM   5057  PO4 DPP   440      76.478  73.168  36.491  1.00  0.00           P
ATOM   5058  GL1 DPP   440      77.728  74.418  39.741  1.00  0.00            
ATOM   5059  GL2 DPP   440      80.628  76.618  40.191  1.00  0.00            
ATOM   5060  C1A DPP   440      78.778  71.968  42.641  1.00  0.00           C
ATOM   5061  C2A DPP   440      77.778  71.568  46.741  1.00  0.00           C
[truncated: 3,969,604 more chars]
