# Supplementary material for: Data showing the lipid conformations and membrane binding behaviors of beta-amyloid fibrils in phase-separated cholesterol-enriched lipid domains with and without glycolipid and oxidized cholesterol from coarse-grained molecular dynamics simulations
Source: Data Brief. 2020 Apr 19;30:105496. doi: 10.1016/j.dib.2020.105496 (PMC7186522; doi:10.1016/j.dib.2020.105496)
Supplement: Supplementary file 1 [file mmc1.zip › Supplementary-Data/S08-12/GM-ABC-2.pdb]

TITLE     Martini system ABC-3GM1 t= 19800800.00000
REMARK    THIS IS A SIMULATION BOX
CRYST1  210.890  212.528  139.014  90.00  90.00  90.00 P 1           1
MODEL        1
ATOM      1  BB  LEU A   1     102.222 118.875  66.724  1.00  0.00           B
ATOM      2  SC1 LEU A   1     100.772 119.025  68.924  1.00  0.00           S
ATOM      3  BB  VAL A   2     101.472 116.525  63.774  1.00  0.00           B
ATOM      4  SC1 VAL A   2     100.622 115.975  62.024  1.00  0.00           S
ATOM      5  BB  PHE A   3     101.772 113.425  65.874  1.00  0.00           B
ATOM      6  SC1 PHE A   3     101.072 112.975  68.974  1.00  0.00           S
ATOM      7  SC2 PHE A   3      99.222 114.125  67.974  1.00  0.00           S
ATOM      8  SC3 PHE A   3      98.822 112.375  69.524  1.00  0.00           S
ATOM      9  BB  PHE A   4     102.872 109.925  64.824  1.00  0.00           B
ATOM     10  SC1 PHE A   4     102.222 108.575  61.824  1.00  0.00           S
ATOM     11  SC2 PHE A   4     103.222 110.725  61.524  1.00  0.00           S
ATOM     12  SC3 PHE A   4     103.172 109.175  59.724  1.00  0.00           S
ATOM     13  BB  ALA A   5     102.772 108.225  68.224  1.00  0.00           B
ATOM     14  BB  GLU A   6     102.322 104.575  69.074  1.00  0.00           B
ATOM     15  SC1 GLU A   6      99.522 105.125  70.374  1.00  0.00           S
ATOM     16  BB  ASP A   7     101.322 101.025  68.174  1.00  0.00           B
ATOM     17  SC1 ASP A   7      99.372 100.075  69.474  1.00  0.00           S
ATOM     18  BB  VAL A   8     101.972  98.675  65.274  1.00  0.00           B
ATOM     19  SC1 VAL A   8     101.472  99.425  63.524  1.00  0.00           S
ATOM     20  BB  GLY A   9     101.372  94.975  66.074  1.00  0.00           B
ATOM     21  BB  SER A  10     101.072  91.525  64.474  1.00  0.00           B
ATOM     22  SC1 SER A  10     100.922  90.725  62.724  1.00  0.00           S
ATOM     23  BB  ASN A  11      99.272  90.375  67.524  1.00  0.00           B
ATOM     24  SC1 ASN A  11      97.972  88.425  66.724  1.00  0.00           S
ATOM     25  BB  LYS A  12     100.622  89.775  71.024  1.00  0.00           B
ATOM     26  SC1 LYS A  12      98.822  88.275  71.574  1.00  0.00           S
ATOM     27  SC2 LYS A  12      97.322  86.725  73.474  1.00  0.00           S
ATOM     28  BB  GLY A  13     100.672  92.225  73.824  1.00  0.00           B
ATOM     29  BB  ALA A  14     100.672  89.575  76.574  1.00  0.00           B
ATOM     30  BB  ILE A  15     101.572  90.575  80.124  1.00  0.00           B
ATOM     31  SC1 ILE A  15     100.622  90.575  81.974  1.00  0.00           S
ATOM     32  BB  ILE A  16     101.272  94.275  79.624  1.00  0.00           B
ATOM     33  SC1 ILE A  16     101.222  95.675  81.274  1.00  0.00           S
ATOM     34  BB  GLY A  17     101.672  96.575  76.574  1.00  0.00           B
ATOM     35  BB  LEU A  18     100.572 100.025  77.674  1.00  0.00           B
ATOM     36  SC1 LEU A  18      98.522  99.225  79.174  1.00  0.00           S
ATOM     37  BB  MET A  19     100.622 102.675  74.924  1.00  0.00           B
ATOM     38  SC1 MET A  19     102.222 101.775  73.224  1.00  0.00           S
ATOM     39  BB  VAL A  20     100.822 106.325  75.624  1.00  0.00           B
ATOM     40  SC1 VAL A  20     100.972 107.225  77.374  1.00  0.00           S
ATOM     41  BB  GLY A  21     101.222 108.875  72.924  1.00  0.00           B
ATOM     42  BB  GLY A  22     100.272 112.025  74.924  1.00  0.00           B
ATOM     43  BB  VAL A  23     100.822 115.725  74.774  1.00  0.00           B
ATOM     44  SC1 VAL A  23     101.422 116.125  72.924  1.00  0.00           S
ATOM     45  BB  VAL A  24     101.822 118.475  77.224  1.00  0.00           B
ATOM     46  SC1 VAL A  24     101.322 117.875  79.074  1.00  0.00           S
ATOM     47  BB  ILE A  25     102.222 121.875  75.624  1.00  0.00           B
ATOM     48  SC1 ILE A  25     101.072 121.075  73.674  1.00  0.00           S
ATOM     49  BB  ALA A  26     103.022 124.875  77.774  1.00  0.00           B
ATOM     50  BB  LEU A  27     106.672 119.725  63.924  1.00  0.00           B
ATOM     51  SC1 LEU A  27     107.322 120.925  61.674  1.00  0.00           S
ATOM     52  BB  VAL A  28     106.072 116.275  62.424  1.00  0.00           B
ATOM     53  SC1 VAL A  28     105.772 115.025  60.924  1.00  0.00           S
ATOM     54  BB  PHE A  29     106.472 113.875  65.374  1.00  0.00           B
ATOM     55  SC1 PHE A  29     107.472 115.425  68.374  1.00  0.00           S
ATOM     56  SC2 PHE A  29     105.922 113.575  68.774  1.00  0.00           S
ATOM     57  SC3 PHE A  29     105.522 115.725  69.774  1.00  0.00           S
ATOM     58  BB  PHE A  30     107.022 110.125  65.424  1.00  0.00           B
ATOM     59  SC1 PHE A  30     107.622 109.725  61.974  1.00  0.00           S
ATOM     60  SC2 PHE A  30     109.322 108.725  63.324  1.00  0.00           S
ATOM     61  SC3 PHE A  30     109.222 108.325  60.974  1.00  0.00           S
ATOM     62  BB  ALA A  31     106.772 108.225  68.674  1.00  0.00           B
ATOM     63  BB  GLU A  32     105.872 104.925  66.974  1.00  0.00           B
ATOM     64  SC1 GLU A  32     105.222 105.375  64.674  1.00  0.00           S
ATOM     65  BB  ASP A  33     106.722 101.175  66.874  1.00  0.00           B
ATOM     66  SC1 ASP A  33     105.872 100.725  69.274  1.00  0.00           S
ATOM     67  BB  VAL A  34     106.072  98.825  64.024  1.00  0.00           B
ATOM     68  SC1 VAL A  34     106.072  99.575  62.124  1.00  0.00           S
ATOM     69  BB  GLY A  35     105.772  95.875  66.374  1.00  0.00           B
ATOM     70  BB  SER A  36     105.472  92.225  65.674  1.00  0.00           B
ATOM     71  SC1 SER A  36     105.572  91.975  63.724  1.00  0.00           S
ATOM     72  BB  ASN A  37     104.372  89.625  68.224  1.00  0.00           B
ATOM     73  SC1 ASN A  37     103.572  87.525  67.074  1.00  0.00           S
ATOM     74  BB  LYS A  38     104.972  91.725  71.224  1.00  0.00           B
ATOM     75  SC1 LYS A  38     103.572  93.775  70.774  1.00  0.00           S
ATOM     76  SC2 LYS A  38     102.922  96.625  70.574  1.00  0.00           S
ATOM     77  BB  GLY A  39     103.372  90.125  74.274  1.00  0.00           B
ATOM     78  BB  ALA A  40     105.372  88.675  77.124  1.00  0.00           B
ATOM     79  BB  ILE A  41     106.322  90.525  80.324  1.00  0.00           B
ATOM     80  SC1 ILE A  41     106.822  90.225  82.274  1.00  0.00           S
ATOM     81  BB  ILE A  42     106.022  93.925  78.774  1.00  0.00           B
ATOM     82  SC1 ILE A  42     105.322  93.325  76.624  1.00  0.00           S
ATOM     83  BB  GLY A  43     105.372  97.375  80.024  1.00  0.00           B
ATOM     84  BB  LEU A  44     104.772  99.875  77.224  1.00  0.00           B
ATOM     85  SC1 LEU A  44     105.972  98.475  75.324  1.00  0.00           S
ATOM     86  BB  MET A  45     104.722 103.675  77.574  1.00  0.00           B
ATOM     87  SC1 MET A  45     102.622 103.275  80.424  1.00  0.00           S
ATOM     88  BB  VAL A  46     105.222 106.025  74.674  1.00  0.00           B
ATOM     89  SC1 VAL A  46     105.472 106.025  72.674  1.00  0.00           S
ATOM     90  BB  GLY A  47     105.622 109.575  75.974  1.00  0.00           B
ATOM     91  BB  GLY A  48     104.972 112.025  73.224  1.00  0.00           B
ATOM     92  BB  VAL A  49     105.572 114.675  75.874  1.00  0.00           B
ATOM     93  SC1 VAL A  49     105.172 113.825  77.674  1.00  0.00           S
ATOM     94  BB  VAL A  50     105.872 118.475  75.674  1.00  0.00           B
ATOM     95  SC1 VAL A  50     105.872 118.975  73.774  1.00  0.00           S
ATOM     96  BB  ILE A  51     107.022 120.175  78.874  1.00  0.00           B
ATOM     97  SC1 ILE A  51     107.022 118.625  80.524  1.00  0.00           S
ATOM     98  BB  ALA A  52     107.722 123.625  77.474  1.00  0.00           B
ATOM     99  BB  LEU A  53     110.522 119.075  66.424  1.00  0.00           B
ATOM    100  SC1 LEU A  53     112.522 117.725  67.524  1.00  0.00           S
ATOM    101  BB  VAL A  54     110.322 117.025  63.174  1.00  0.00           B
ATOM    102  SC1 VAL A  54     110.922 116.775  61.274  1.00  0.00           S
ATOM    103  BB  PHE A  55     110.772 113.925  65.274  1.00  0.00           B
ATOM    104  SC1 PHE A  55     113.572 113.275  63.774  1.00  0.00           S
ATOM    105  SC2 PHE A  55     111.972 112.075  62.474  1.00  0.00           S
ATOM    106  SC3 PHE A  55     114.272 112.075  61.824  1.00  0.00           S
ATOM    107  BB  PHE A  56     110.672 110.825  67.474  1.00  0.00           B
ATOM    108  SC1 PHE A  56     111.172 113.125  69.924  1.00  0.00           S
ATOM    109  SC2 PHE A  56     112.822 111.375  69.874  1.00  0.00           S
ATOM    110  SC3 PHE A  56     113.222 113.425  71.074  1.00  0.00           S
ATOM    111  BB  ALA A  57     111.272 107.175  68.224  1.00  0.00           B
ATOM    112  BB  GLU A  58     110.172 103.725  69.174  1.00  0.00           B
ATOM    113  SC1 GLU A  58     112.672 103.875  71.524  1.00  0.00           S
ATOM    114  BB  ASP A  59     110.872 100.175  68.024  1.00  0.00           B
ATOM    115  SC1 ASP A  59     112.122  99.175  70.024  1.00  0.00           S
ATOM    116  BB  VAL A  60     110.772  98.375  64.624  1.00  0.00           B
ATOM    117  SC1 VAL A  60     111.522  99.225  62.974  1.00  0.00           S
ATOM    118  BB  GLY A  61     109.922  95.475  66.874  1.00  0.00           B
ATOM    119  BB  SER A  62     110.522  91.975  65.724  1.00  0.00           B
ATOM    120  SC1 SER A  62     111.122  91.725  63.874  1.00  0.00           S
ATOM    121  BB  ASN A  63     108.872  89.475  67.974  1.00  0.00           B
ATOM    122  SC1 ASN A  63     108.422  87.425  66.574  1.00  0.00           S
ATOM    123  BB  LYS A  64     109.972  91.775  70.774  1.00  0.00           B
ATOM    124  SC1 LYS A  64     111.722  93.425  71.224  1.00  0.00           S
ATOM    125  SC2 LYS A  64     114.122  94.875  70.524  1.00  0.00           S
ATOM    126  BB  GLY A  65     108.272  91.075  74.024  1.00  0.00           B
ATOM    127  BB  ALA A  66     109.372  89.075  77.074  1.00  0.00           B
ATOM    128  BB  ILE A  67     110.772  91.875  79.124  1.00  0.00           B
ATOM    129  SC1 ILE A  67     111.072  92.375  81.224  1.00  0.00           S
ATOM    130  BB  ILE A  68     110.072  95.375  77.874  1.00  0.00           B
ATOM    131  SC1 ILE A  68     109.872  95.225  75.774  1.00  0.00           S
ATOM    132  BB  GLY A  69     110.272  97.825  80.724  1.00  0.00           B
ATOM    133  BB  LEU A  70     109.072 100.975  78.974  1.00  0.00           B
ATOM    134  SC1 LEU A  70     108.272 102.975  80.524  1.00  0.00           S
ATOM    135  BB  MET A  71     109.572 102.625  75.574  1.00  0.00           B
ATOM    136  SC1 MET A  71     108.922 101.775  73.424  1.00  0.00           S
ATOM    137  BB  VAL A  72     109.772 106.475  76.024  1.00  0.00           B
ATOM    138  SC1 VAL A  72     109.372 107.325  77.824  1.00  0.00           S
ATOM    139  BB  GLY A  73     110.072 108.525  72.824  1.00  0.00           B
ATOM    140  BB  GLY A  74     108.172 111.775  72.774  1.00  0.00           B
ATOM    141  BB  VAL A  75     109.622 113.575  75.774  1.00  0.00           B
ATOM    142  SC1 VAL A  75     111.272 112.625  76.324  1.00  0.00           S
ATOM    143  BB  VAL A  76     110.572 117.075  74.624  1.00  0.00           B
ATOM    144  SC1 VAL A  76     110.322 117.475  72.674  1.00  0.00           S
ATOM    145  BB  ILE A  77     111.372 119.225  77.574  1.00  0.00           B
ATOM    146  SC1 ILE A  77     111.972 117.725  79.174  1.00  0.00           S
ATOM    147  BB  ALA A  78     111.522 122.725  76.124  1.00  0.00           B
ATOM    148  GM1 DBG B  79     150.822 126.825  69.174  1.00  0.00            
ATOM    149  GM2 DBG B  79     147.822 125.975  67.574  1.00  0.00            
ATOM    150  GM3 DBG B  79     147.922 127.425  69.924  1.00  0.00            
ATOM    151  GM4 DBG B  79     144.872 125.775  70.274  1.00  0.00            
ATOM    152  GM5 DBG B  79     144.972 129.625  70.774  1.00  0.00            
ATOM    153  GM6 DBG B  79     143.122 127.525  71.924  1.00  0.00            
ATOM    154  GM7 DBG B  79     142.222 125.625  74.674  1.00  0.00            
ATOM    155  GM8 DBG B  79     143.122 131.225  74.374  1.00  0.00            
ATOM    156  GM9 DBG B  79     141.022 128.625  75.974  1.00  0.00            
ATOM    157 0GM1 DBG B  79     139.422 126.275  76.924  1.00  0.00            
ATOM    158 1GM1 DBG B  79     137.772 129.775  77.674  1.00  0.00            
ATOM    159 2GM1 DBG B  79     137.372 126.675  78.624  1.00  0.00            
ATOM    160 3GM1 DBG B  79     140.222 125.575  71.574  1.00  0.00            
ATOM    161 4GM1 DBG B  79     140.072 126.175  68.174  1.00  0.00            
ATOM    162 5GM1 DBG B  79     139.972 129.125  70.274  1.00  0.00            
ATOM    163 6GM1 DBG B  79     138.672 128.925  66.524  1.00  0.00            
ATOM    164 7GM1 DBG B  79     138.522 130.375  72.274  1.00  0.00            
ATOM    165  AM1 DBG B  79     148.022 131.025  66.424  1.00  0.00            
ATOM    166  AM2 DBG B  79     149.272 129.975  64.174  1.00  0.00            
ATOM    167  T1A DBG B  79     146.172 132.975  65.974  1.00  0.00            
ATOM    168  C2A DBG B  79     143.822 135.325  62.874  1.00  0.00           C
ATOM    169  C3A DBG B  79     143.722 135.275  58.774  1.00  0.00           C
ATOM    170  C4A DBG B  79     145.822 134.125  54.474  1.00  0.00           C
ATOM    171  C1B DBG B  79     149.172 126.675  62.674  1.00  0.00           C
ATOM    172  C2B DBG B  79     150.072 123.375  59.974  1.00  0.00           C
ATOM    173  C3B DBG B  79     153.822 120.875  57.874  1.00  0.00           C
ATOM    174  C4B DBG B  79     155.972 121.725  54.074  1.00  0.00           C
ATOM    175  C5B DBG B  79     159.722 121.225  52.124  1.00  0.00           C
ATOM    176  GM1 DBG C  80     135.522 126.125  70.924  1.00  0.00            
ATOM    177  GM2 DBG C  80     135.522 127.025  74.274  1.00  0.00            
ATOM    178  GM3 DBG C  80     133.772 128.125  72.124  1.00  0.00            
ATOM    179  GM4 DBG C  80     133.072 130.925  74.424  1.00  0.00            
ATOM    180  GM5 DBG C  80     130.622 131.025  71.374  1.00  0.00            
ATOM    181  GM6 DBG C  80     131.772 133.225  72.974  1.00  0.00            
ATOM    182  GM7 DBG C  80     134.822 135.025  72.474  1.00  0.00            
ATOM    183  GM8 DBG C  80     130.322 135.675  69.074  1.00  0.00            
ATOM    184  GM9 DBG C  80     133.322 137.575  70.374  1.00  0.00            
ATOM    185 0GM1 DBG C  80     135.372 139.075  71.974  1.00  0.00            
ATOM    186 1GM1 DBG C  80     131.822 140.675  72.424  1.00  0.00            
ATOM    187 2GM1 DBG C  80     134.772 141.375  73.124  1.00  0.00            
ATOM    188 3GM1 DBG C  80     132.572 135.925  75.674  1.00  0.00            
ATOM    189 4GM1 DBG C  80     130.672 133.975  77.874  1.00  0.00            
ATOM    190 5GM1 DBG C  80     128.872 135.275  75.024  1.00  0.00            
ATOM    191 6GM1 DBG C  80     127.472 135.225  78.374  1.00  0.00            
ATOM    192 7GM1 DBG C  80     128.422 137.075  73.324  1.00  0.00            
ATOM    193  AM1 DBG C  80     135.072 131.325  68.624  1.00  0.00            
ATOM    194  AM2 DBG C  80     133.222 129.475  67.624  1.00  0.00            
ATOM    195  T1A DBG C  80     135.872 133.325  67.074  1.00  0.00            
ATOM    196  C2A DBG C  80     135.222 134.125  63.074  1.00  0.00           C
ATOM    197  C3A DBG C  80     133.772 131.925  59.874  1.00  0.00           C
ATOM    198  C4A DBG C  80     128.922 130.775  61.524  1.00  0.00           C
ATOM    199  C1B DBG C  80     133.072 129.475  64.124  1.00  0.00           C
ATOM    200  C2B DBG C  80     134.272 127.025  60.024  1.00  0.00           C
ATOM    201  C3B DBG C  80     134.222 124.575  56.224  1.00  0.00           C
ATOM    202  C4B DBG C  80     131.422 124.975  54.124  1.00  0.00           C
ATOM    203  C5B DBG C  80     126.572 124.525  53.824  1.00  0.00           C
ATOM    204  GM1 DBG D  81      97.172  89.175  60.174  1.00  0.00            
ATOM    205  GM2 DBG D  81      93.922  88.575  61.824  1.00  0.00            
ATOM    206  GM3 DBG D  81      96.022  90.725  62.574  1.00  0.00            
ATOM    207  GM4 DBG D  81      93.222  91.125  64.974  1.00  0.00            
ATOM    208  GM5 DBG D  81      96.422  93.275  65.124  1.00  0.00            
ATOM    209  GM6 DBG D  81      94.272  92.675  67.274  1.00  0.00            
ATOM    210  GM7 DBG D  81      94.272  90.275  69.774  1.00  0.00            
ATOM    211  GM8 DBG D  81      97.872  94.725  69.624  1.00  0.00            
ATOM    212  GM9 DBG D  81      95.972  92.625  72.024  1.00  0.00            
ATOM    213 0GM1 DBG D  81      93.822  90.875  73.274  1.00  0.00            
ATOM    214 1GM1 DBG D  81      93.322  94.775  73.724  1.00  0.00            
ATOM    215 2GM1 DBG D  81      92.422  92.175  75.174  1.00  0.00            
ATOM    216 3GM1 DBG D  81      91.272  92.925  69.274  1.00  0.00            
ATOM    217 4GM1 DBG D  81      89.222  94.225  66.774  1.00  0.00            
ATOM    218 5GM1 DBG D  81      92.022  96.375  67.724  1.00  0.00            
ATOM    219 6GM1 DBG D  81      88.572  97.525  66.474  1.00  0.00            
ATOM    220 7GM1 DBG D  81      93.522  97.525  69.524  1.00  0.00            
ATOM    221  AM1 DBG D  81      97.972  94.675  60.774  1.00  0.00            
ATOM    222  AM2 DBG D  81      98.472  93.475  58.524  1.00  0.00            
ATOM    223  T1A DBG D  81      97.172  97.275  60.424  1.00  0.00            
ATOM    224  C2A DBG D  81      99.022  98.125  56.424  1.00  0.00           C
ATOM    225  C3A DBG D  81     101.322  99.375  53.474  1.00  0.00           C
ATOM    226  C4A DBG D  81     103.172  98.175  50.824  1.00  0.00           C
ATOM    227  C1B DBG D  81     101.172  93.275  56.274  1.00  0.00           C
ATOM    228  C2B DBG D  81     104.022  94.375  54.024  1.00  0.00           C
ATOM    229  C3B DBG D  81     106.872  94.975  51.224  1.00  0.00           C
ATOM    230  C4B DBG D  81     108.422  98.425  49.224  1.00  0.00           C
ATOM    231  C5B DBG D  81     110.322 101.525  47.574  1.00  0.00           C
ATOM    232  GM1 DBG E  82      78.172 157.675  63.824  1.00  0.00            
ATOM    233  GM2 DBG E  82      78.072 156.625  67.324  1.00  0.00            
ATOM    234  GM3 DBG E  82      79.222 159.375  66.124  1.00  0.00            
ATOM    235  GM4 DBG E  82      81.022 159.675  69.074  1.00  0.00            
ATOM    236  GM5 DBG E  82      79.322 162.825  67.574  1.00  0.00            
ATOM    237  GM6 DBG E  82      81.872 162.575  68.874  1.00  0.00            
ATOM    238  GM7 DBG E  82      84.822 161.725  67.674  1.00  0.00            
ATOM    239  GM8 DBG E  82      82.172 166.625  66.424  1.00  0.00            
ATOM    240  GM9 DBG E  82      85.772 165.225  67.224  1.00  0.00            
ATOM    241 0GM1 DBG E  82      88.072 163.475  68.074  1.00  0.00            
ATOM    242 1GM1 DBG E  82      88.222 166.775  70.274  1.00  0.00            
ATOM    243 2GM1 DBG E  82      90.222 164.275  69.424  1.00  0.00            
ATOM    244 3GM1 DBG E  82      84.322 162.525  71.574  1.00  0.00            
ATOM    245 4GM1 DBG E  82      81.722 161.975  73.824  1.00  0.00            
ATOM    246 5GM1 DBG E  82      81.872 165.325  72.374  1.00  0.00            
ATOM    247 6GM1 DBG E  82      81.022 164.625  75.424  1.00  0.00            
ATOM    248 7GM1 DBG E  82      83.172 167.475  71.524  1.00  0.00            
ATOM    249  AM1 DBG E  82      81.722 162.125  63.324  1.00  0.00            
ATOM    250  AM2 DBG E  82      79.872 163.725  62.574  1.00  0.00            
ATOM    251  T1A DBG E  82      84.372 162.275  62.174  1.00  0.00            
ATOM    252  C2A DBG E  82      84.922 163.725  59.074  1.00  0.00           C
ATOM    253  C3A DBG E  82      82.222 164.575  56.224  1.00  0.00           C
ATOM    254  C4A DBG E  82      79.572 168.575  55.474  1.00  0.00           C
ATOM    255  C1B DBG E  82      77.372 163.375  59.874  1.00  0.00           C
ATOM    256  C2B DBG E  82      77.672 163.575  54.874  1.00  0.00           C
ATOM    257  C3B DBG E  82      76.222 167.125  51.624  1.00  0.00           C
ATOM    258  C4B DBG E  82      76.822 171.275  52.074  1.00  0.00           C
ATOM    259  C5B DBG E  82      77.972 175.075  50.024  1.00  0.00           C
ATOM    260  GM1 DBG F  83     124.372 120.125  67.724  1.00  0.00            
ATOM    261  GM2 DBG F  83     126.522 122.725  68.274  1.00  0.00            
ATOM    262  GM3 DBG F  83     126.772 119.825  69.574  1.00  0.00            
ATOM    263  GM4 DBG F  83     127.622 121.475  72.474  1.00  0.00            
ATOM    264  GM5 DBG F  83     129.872 118.625  71.074  1.00  0.00            
ATOM    265  GM6 DBG F  83     128.972 119.225  73.874  1.00  0.00            
ATOM    266  GM7 DBG F  83     126.522 117.675  75.974  1.00  0.00            
ATOM    267  GM8 DBG F  83     130.922 115.375  73.124  1.00  0.00            
ATOM    268  GM9 DBG F  83     128.322 114.725  75.774  1.00  0.00            
ATOM    269 0GM1 DBG F  83     126.522 114.825  78.174  1.00  0.00            
ATOM    270 1GM1 DBG F  83     130.122 113.275  78.524  1.00  0.00            
ATOM    271 2GM1 DBG F  83     127.372 112.975  79.924  1.00  0.00            
ATOM    272 3GM1 DBG F  83     129.222 120.675  77.274  1.00  0.00            
ATOM    273 4GM1 DBG F  83     131.722 123.075  77.024  1.00  0.00            
ATOM    274 5GM1 DBG F  83     132.772 119.675  76.324  1.00  0.00            
ATOM    275 6GM1 DBG F  83     134.772 122.025  78.024  1.00  0.00            
ATOM    276 7GM1 DBG F  83     132.622 117.275  77.174  1.00  0.00            
ATOM    277  AM1 DBG F  83     129.272 116.925  66.724  1.00  0.00            
ATOM    278  AM2 DBG F  83     128.472 118.725  64.574  1.00  0.00            
ATOM    279  T1A DBG F  83     129.172 113.875  66.624  1.00  0.00            
ATOM    280  C2A DBG F  83     129.322 112.175  62.674  1.00  0.00           C
ATOM    281  C3A DBG F  83     129.172 113.075  57.874  1.00  0.00           C
ATOM    282  C4A DBG F  83     127.372 116.025  53.774  1.00  0.00           C
ATOM    283  C1B DBG F  83     128.672 116.725  61.524  1.00  0.00           C
ATOM    284  C2B DBG F  83     125.622 116.125  58.424  1.00  0.00           C
ATOM    285  C3B DBG F  83     121.622 114.775  56.524  1.00  0.00           C
ATOM    286  C4B DBG F  83     119.972 113.575  52.974  1.00  0.00           C
ATOM    287  C5B DBG F  83     123.972 112.925  50.424  1.00  0.00           C
ATOM    288  GM1 DBG G  84     158.272 134.325  75.774  1.00  0.00            
ATOM    289  GM2 DBG G  84     161.322 135.225  77.174  1.00  0.00            
ATOM    290  GM3 DBG G  84     160.772 132.275  76.424  1.00  0.00            
ATOM    291  GM4 DBG G  84     163.922 130.725  77.574  1.00  0.00            
ATOM    292  GM5 DBG G  84     161.222 128.275  76.224  1.00  0.00            
ATOM    293  GM6 DBG G  84     163.222 127.925  78.474  1.00  0.00            
ATOM    294  GM7 DBG G  84     163.072 128.225  81.874  1.00  0.00            
ATOM    295  GM8 DBG G  84     160.522 124.075  78.974  1.00  0.00            
ATOM    296  GM9 DBG G  84     162.172 124.925  82.074  1.00  0.00            
ATOM    297 0GM1 DBG G  84     163.722 125.925  84.424  1.00  0.00            
ATOM    298 1GM1 DBG G  84     164.472 122.075  84.374  1.00  0.00            
ATOM    299 2GM1 DBG G  84     165.022 124.275  86.124  1.00  0.00            
ATOM    300 3GM1 DBG G  84     166.672 127.325  80.024  1.00  0.00            
ATOM    301 4GM1 DBG G  84     168.272 127.475  76.974  1.00  0.00            
ATOM    302 5GM1 DBG G  84     165.722 124.875  77.224  1.00  0.00            
ATOM    303 6GM1 DBG G  84     168.922 124.125  76.874  1.00  0.00            
ATOM    304 7GM1 DBG G  84     164.922 122.425  78.824  1.00  0.00            
ATOM    305  AM1 DBG G  84     160.272 131.425  71.274  1.00  0.00            
ATOM    306  AM2 DBG G  84     162.322 133.125  71.474  1.00  0.00            
ATOM    307  T1A DBG G  84     159.922 130.375  68.424  1.00  0.00            
ATOM    308  C2A DBG G  84     158.472 133.075  66.374  1.00  0.00           C
ATOM    309  C3A DBG G  84     160.622 137.275  68.224  1.00  0.00           C
ATOM    310  C4A DBG G  84     162.772 140.175  68.874  1.00  0.00           C
ATOM    311  C1B DBG G  84     164.522 134.575  68.824  1.00  0.00           C
ATOM    312  C2B DBG G  84     164.472 137.075  64.974  1.00  0.00           C
ATOM    313  C3B DBG G  84     162.772 139.975  62.974  1.00  0.00           C
ATOM    314  C4B DBG G  84     164.522 142.425  59.474  1.00  0.00           C
ATOM    315  C5B DBG G  84     162.622 145.275  55.624  1.00  0.00           C
ATOM    316  GM1 DBG H  85     155.372 118.775  72.724  1.00  0.00            
ATOM    317  GM2 DBG H  85     154.122 115.325  73.024  1.00  0.00            
ATOM    318  GM3 DBG H  85     156.622 116.375  73.974  1.00  0.00            
ATOM    319  GM4 DBG H  85     157.672 112.725  74.224  1.00  0.00            
ATOM    320  GM5 DBG H  85     156.922 114.875  77.374  1.00  0.00            
ATOM    321  GM6 DBG H  85     158.622 112.375  77.024  1.00  0.00            
ATOM    322  GM7 DBG H  85     161.972 111.975  76.374  1.00  0.00            
ATOM    323  GM8 DBG H  85     159.572 114.425  80.924  1.00  0.00            
ATOM    324  GM9 DBG H  85     162.722 112.775  79.774  1.00  0.00            
ATOM    325 0GM1 DBG H  85     165.272 111.625  78.674  1.00  0.00            
ATOM    326 1GM1 DBG H  85     163.572 109.125  81.224  1.00  0.00            
ATOM    327 2GM1 DBG H  85     166.422 109.875  80.374  1.00  0.00            
ATOM    328 3GM1 DBG H  85     159.822 108.925  76.824  1.00  0.00            
ATOM    329 4GM1 DBG H  85     156.672 107.725  75.974  1.00  0.00            
ATOM    330 5GM1 DBG H  85     156.922 109.125  79.324  1.00  0.00            
ATOM    331 6GM1 DBG H  85     154.872 106.525  78.474  1.00  0.00            
ATOM    332 7GM1 DBG H  85     158.472 109.725  81.774  1.00  0.00            
ATOM    333  AM1 DBG H  85     158.022 115.625  68.774  1.00  0.00            
ATOM    334  AM2 DBG H  85     157.222 113.125  68.974  1.00  0.00            
ATOM    335  T1A DBG H  85     160.522 115.875  67.224  1.00  0.00            
ATOM    336  C2A DBG H  85     163.572 113.225  65.374  1.00  0.00           C
ATOM    337  C3A DBG H  85     164.522 109.575  63.824  1.00  0.00           C
ATOM    338  C4A DBG H  85     163.972 104.175  62.924  1.00  0.00           C
ATOM    339  C1B DBG H  85     158.972 111.225  66.374  1.00  0.00           C
ATOM    340  C2B DBG H  85     159.522 110.125  62.874  1.00  0.00           C
ATOM    341  C3B DBG H  85     161.772 107.425  59.974  1.00  0.00           C
ATOM    342  C4B DBG H  85     159.422 106.425  56.624  1.00  0.00           C
ATOM    343  C5B DBG H  85     154.972 107.875  54.874  1.00  0.00           C
ATOM    344  GM1 DBG I  86     136.972 152.425  76.574  1.00  0.00            
ATOM    345  GM2 DBG I  86     137.772 150.175  73.674  1.00  0.00            
ATOM    346  GM3 DBG I  86     136.122 149.625  76.224  1.00  0.00            
ATOM    347  GM4 DBG I  86     137.822 146.525  76.274  1.00  0.00            
ATOM    348  GM5 DBG I  86     134.622 146.875  78.524  1.00  0.00            
ATOM    349  GM6 DBG I  86     137.322 145.475  79.074  1.00  0.00            
ATOM    350  GM7 DBG I  86     140.022 146.775  80.524  1.00  0.00            
ATOM    351  GM8 DBG I  86     135.122 145.625  83.224  1.00  0.00            
ATOM    352  GM9 DBG I  86     138.722 145.575  83.574  1.00  0.00            
ATOM    353 0GM1 DBG I  86     141.672 145.875  83.024  1.00  0.00            
ATOM    354 1GM1 DBG I  86     140.572 142.225  83.924  1.00  0.00            
ATOM    355 2GM1 DBG I  86     143.272 143.775  83.324  1.00  0.00            
ATOM    356 3GM1 DBG I  86     140.022 142.975  78.924  1.00  0.00            
ATOM    357 4GM1 DBG I  86     138.572 141.475  76.174  1.00  0.00            
ATOM    358 5GM1 DBG I  86     136.522 141.425  79.174  1.00  0.00            
ATOM    359 6GM1 DBG I  86     136.422 138.875  76.874  1.00  0.00            
ATOM    360 7GM1 DBG I  86     136.072 141.225  81.924  1.00  0.00            
ATOM    361  AM1 DBG I  86     132.272 151.325  73.124  1.00  0.00            
ATOM    362  AM2 DBG I  86     133.922 152.125  71.074  1.00  0.00            
ATOM    363  T1A DBG I  86     129.922 149.975  71.774  1.00  0.00            
ATOM    364  C2A DBG I  86     131.922 148.225  67.774  1.00  0.00           C
ATOM    365  C3A DBG I  86     132.022 147.375  64.124  1.00  0.00           C
ATOM    366  C4A DBG I  86     133.572 149.075  60.224  1.00  0.00           C
ATOM    367  C1B DBG I  86     133.072 152.975  67.674  1.00  0.00           C
ATOM    368  C2B DBG I  86     132.222 153.075  63.124  1.00  0.00           C
ATOM    369  C3B DBG I  86     131.322 154.325  58.324  1.00  0.00           C
ATOM    370  C4B DBG I  86     130.772 153.625  53.724  1.00  0.00           C
ATOM    371  C5B DBG I  86     133.172 151.525  50.124  1.00  0.00           C
ATOM    372  GM1 DBG J  87     143.072 177.175  66.374  1.00  0.00            
ATOM    373  GM2 DBG J  87     141.122 175.675  69.124  1.00  0.00            
ATOM    374  GM3 DBG J  87     144.172 175.725  68.674  1.00  0.00            
ATOM    375  GM4 DBG J  87     144.222 173.425  71.524  1.00  0.00            
ATOM    376  GM5 DBG J  87     145.622 176.875  72.574  1.00  0.00            
ATOM    377  GM6 DBG J  87     145.872 174.125  73.874  1.00  0.00            
ATOM    378  GM7 DBG J  87     148.972 172.125  73.974  1.00  0.00            
ATOM    379  GM8 DBG J  87     148.072 176.875  76.974  1.00  0.00            
ATOM    380  GM9 DBG J  87     149.722 173.675  77.074  1.00  0.00            
ATOM    381 0GM1 DBG J  87     151.172 171.025  77.124  1.00  0.00            
ATOM    382 1GM1 DBG J  87     148.372 171.125  79.874  1.00  0.00            
ATOM    383 2GM1 DBG J  87     150.972 169.475  79.274  1.00  0.00            
ATOM    384 3GM1 DBG J  87     145.422 170.975  75.974  1.00  0.00            
ATOM    385 4GM1 DBG J  87     141.972 171.125  75.574  1.00  0.00            
ATOM    386 5GM1 DBG J  87     143.422 173.875  77.474  1.00  0.00            
ATOM    387 6GM1 DBG J  87     140.322 172.575  77.924  1.00  0.00            
ATOM    388 7GM1 DBG J  87     144.672 174.175  79.474  1.00  0.00            
ATOM    389  AM1 DBG J  87     144.572 171.575  66.424  1.00  0.00            
ATOM    390  AM2 DBG J  87     145.222 173.175  64.374  1.00  0.00            
ATOM    391  T1A DBG J  87     145.922 169.025  66.274  1.00  0.00            
ATOM    392  C2A DBG J  87     145.422 167.575  62.274  1.00  0.00           C
ATOM    393  C3A DBG J  87     145.922 168.375  57.874  1.00  0.00           C
ATOM    394  C4A DBG J  87     147.872 170.025  53.524  1.00  0.00           C
ATOM    395  C1B DBG J  87     147.222 172.275  61.224  1.00  0.00           C
ATOM    396  C2B DBG J  87     147.072 173.675  57.024  1.00  0.00           C
ATOM    397  C3B DBG J  87     144.072 173.925  52.974  1.00  0.00           C
ATOM    398  C4B DBG J  87     142.472 172.325  48.724  1.00  0.00           C
ATOM    399  C5B DBG J  87     140.822 168.375  47.574  1.00  0.00           C
ATOM    400  GM1 DBG K  88     155.072 150.425  69.424  1.00  0.00            
ATOM    401  GM2 DBG K  88     157.872 149.625  71.974  1.00  0.00            
ATOM    402  GM3 DBG K  88     155.172 149.625  72.474  1.00  0.00            
ATOM    403  GM4 DBG K  88     156.272 148.225  75.424  1.00  0.00            
ATOM    404  GM5 DBG K  88     152.422 147.975  75.424  1.00  0.00            
ATOM    405  GM6 DBG K  88     154.422 148.125  77.724  1.00  0.00            
ATOM    406  GM7 DBG K  88     155.222 151.175  79.174  1.00  0.00            
ATOM    407  GM8 DBG K  88     150.072 148.725  78.974  1.00  0.00            
ATOM    408  GM9 DBG K  88     152.272 150.875  81.124  1.00  0.00            
ATOM    409 0GM1 DBG K  88     154.072 152.675  82.724  1.00  0.00            
ATOM    410 1GM1 DBG K  88     152.122 149.775  84.624  1.00  0.00            
ATOM    411 2GM1 DBG K  88     153.322 152.825  85.274  1.00  0.00            
ATOM    412 3GM1 DBG K  88     156.472 147.775  80.874  1.00  0.00            
ATOM    413 4GM1 DBG K  88     157.672 144.825  79.524  1.00  0.00            
ATOM    414 5GM1 DBG K  88     154.122 144.825  80.324  1.00  0.00            
ATOM    415 6GM1 DBG K  88     156.022 142.075  80.524  1.00  0.00            
ATOM    416 7GM1 DBG K  88     152.122 145.275  81.874  1.00  0.00            
ATOM    417  AM1 DBG K  88     151.172 146.575  70.974  1.00  0.00            
ATOM    418  AM2 DBG K  88     153.122 144.725  71.224  1.00  0.00            
ATOM    419  T1A DBG K  88     149.022 146.475  68.774  1.00  0.00            
ATOM    420  C2A DBG K  88     150.622 144.325  65.424  1.00  0.00           C
ATOM    421  C3A DBG K  88     151.972 140.125  65.274  1.00  0.00           C
ATOM    422  C4A DBG K  88     154.872 138.225  67.424  1.00  0.00           C
ATOM    423  C1B DBG K  88     154.972 144.725  67.974  1.00  0.00           C
ATOM    424  C2B DBG K  88     155.122 144.925  62.724  1.00  0.00           C
ATOM    425  C3B DBG K  88     155.422 143.325  59.124  1.00  0.00           C
ATOM    426  C4B DBG K  88     151.972 141.525  56.424  1.00  0.00           C
ATOM    427  C5B DBG K  88     151.072 140.325  52.574  1.00  0.00           C
ATOM    428  GM1 DBG L  89     146.172 133.975  71.174  1.00  0.00            
ATOM    429  GM2 DBG L  89     145.722 135.175  74.374  1.00  0.00            
ATOM    430  GM3 DBG L  89     148.072 135.775  72.524  1.00  0.00            
ATOM    431  GM4 DBG L  89     149.122 136.675  75.974  1.00  0.00            
ATOM    432  GM5 DBG L  89     150.622 138.025  72.674  1.00  0.00            
ATOM    433  GM6 DBG L  89     151.572 138.325  75.524  1.00  0.00            
ATOM    434  GM7 DBG L  89     154.622 137.075  77.124  1.00  0.00            
ATOM    435  GM8 DBG L  89     154.172 139.925  72.224  1.00  0.00            
ATOM    436  GM9 DBG L  89     156.572 138.925  74.974  1.00  0.00            
ATOM    437 0GM1 DBG L  89     157.972 138.325  77.574  1.00  0.00            
ATOM    438 1GM1 DBG L  89     158.972 141.675  75.774  1.00  0.00            
ATOM    439 2GM1 DBG L  89     159.922 140.075  78.074  1.00  0.00            
ATOM    440 3GM1 DBG L  89     151.872 139.625  79.124  1.00  0.00            
ATOM    441 4GM1 DBG L  89     148.872 141.375  79.224  1.00  0.00            
ATOM    442 5GM1 DBG L  89     151.322 142.625  76.824  1.00  0.00            
ATOM    443 6GM1 DBG L  89     149.372 144.025  77.774  1.00  0.00            
ATOM    444 7GM1 DBG L  89     153.822 143.275  75.674  1.00  0.00            
ATOM    445  AM1 DBG L  89     150.722 135.475  68.324  1.00  0.00            
ATOM    446  AM2 DBG L  89     148.672 136.925  67.324  1.00  0.00            
ATOM    447  T1A DBG L  89     152.372 133.775  66.874  1.00  0.00            
ATOM    448  C2A DBG L  89     154.222 134.775  62.824  1.00  0.00           C
ATOM    449  C3A DBG L  89     152.522 138.925  60.524  1.00  0.00           C
ATOM    450  C4A DBG L  89     149.672 141.775  60.824  1.00  0.00           C
ATOM    451  C1B DBG L  89     148.572 137.025  63.674  1.00  0.00           C
ATOM    452  C2B DBG L  89     148.872 134.925  60.924  1.00  0.00           C
ATOM    453  C3B DBG L  89     149.722 130.575  58.274  1.00  0.00           C
ATOM    454  C4B DBG L  89     148.172 126.975  55.924  1.00  0.00           C
ATOM    455  C5B DBG L  89     144.422 123.875  53.774  1.00  0.00           C
ATOM    456  GM1 DBG M  90     138.722 136.475  69.824  1.00  0.00            
ATOM    457  GM2 DBG M  90     141.272 134.775  71.674  1.00  0.00            
ATOM    458  GM3 DBG M  90     139.222 136.525  72.724  1.00  0.00            
ATOM    459  GM4 DBG M  90     141.372 136.925  75.824  1.00  0.00            
ATOM    460  GM5 DBG M  90     138.422 134.375  76.024  1.00  0.00            
ATOM    461  GM6 DBG M  90     139.972 135.575  78.124  1.00  0.00            
ATOM    462  GM7 DBG M  90     139.722 138.025  80.824  1.00  0.00            
ATOM    463  GM8 DBG M  90     136.222 133.675  79.724  1.00  0.00            
ATOM    464  GM9 DBG M  90     137.172 135.925  82.424  1.00  0.00            
ATOM    465 0GM1 DBG M  90     138.822 137.875  84.024  1.00  0.00            
ATOM    466 1GM1 DBG M  90     139.172 134.425  85.974  1.00  0.00            
ATOM    467 2GM1 DBG M  90     140.122 137.525  86.324  1.00  0.00            
ATOM    468 3GM1 DBG M  90     142.722 135.325  80.524  1.00  0.00            
ATOM    469 4GM1 DBG M  90     144.722 133.225  78.624  1.00  0.00            
ATOM    470 5GM1 DBG M  90     141.572 131.775  79.724  1.00  0.00            
ATOM    471 6GM1 DBG M  90     144.522 130.225  79.624  1.00  0.00            
ATOM    472 7GM1 DBG M  90     139.972 131.075  81.924  1.00  0.00            
ATOM    473  AM1 DBG M  90     142.722 139.825  72.174  1.00  0.00            
ATOM    474  AM2 DBG M  90     140.622 141.375  71.824  1.00  0.00            
ATOM    475  T1A DBG M  90     144.972 139.425  70.324  1.00  0.00            
ATOM    476  C2A DBG M  90     143.772 137.475  67.824  1.00  0.00           C
ATOM    477  C3A DBG M  90     139.522 136.625  64.774  1.00  0.00           C
ATOM    478  C4A DBG M  90     135.072 138.625  65.424  1.00  0.00           C
ATOM    479  C1B DBG M  90     139.522 141.325  68.324  1.00  0.00           C
ATOM    480  C2B DBG M  90     141.622 141.025  65.024  1.00  0.00           C
ATOM    481  C3B DBG M  90     144.722 139.725  61.424  1.00  0.00           C
ATOM    482  C4B DBG M  90     147.672 138.625  57.774  1.00  0.00           C
ATOM    483  C5B DBG M  90     149.822 136.425  55.974  1.00  0.00           C
ATOM    484  GM1 DBG N  91     153.372 176.175  68.374  1.00  0.00            
ATOM    485  GM2 DBG N  91     155.472 173.775  67.024  1.00  0.00            
ATOM    486  GM3 DBG N  91     154.022 173.125  69.324  1.00  0.00            
ATOM    487  GM4 DBG N  91     157.072 170.875  70.524  1.00  0.00            
ATOM    488  GM5 DBG N  91     154.122 171.825  72.874  1.00  0.00            
ATOM    489  GM6 DBG N  91     156.772 170.675  73.474  1.00  0.00            
ATOM    490  GM7 DBG N  91     160.072 171.425  74.124  1.00  0.00            
ATOM    491  GM8 DBG N  91     155.672 172.725  77.474  1.00  0.00            
ATOM    492  GM9 DBG N  91     159.172 172.475  77.474  1.00  0.00            
ATOM    493 0GM1 DBG N  91     162.172 172.225  77.224  1.00  0.00            
ATOM    494 1GM1 DBG N  91     160.822 172.425  80.924  1.00  0.00            
ATOM    495 2GM1 DBG N  91     163.422 172.625  79.574  1.00  0.00            
ATOM    496 3GM1 DBG N  91     158.722 167.675  73.824  1.00  0.00            
ATOM    497 4GM1 DBG N  91     156.372 165.875  72.074  1.00  0.00            
ATOM    498 5GM1 DBG N  91     155.222 167.225  75.274  1.00  0.00            
ATOM    499 6GM1 DBG N  91     154.722 163.975  74.424  1.00  0.00            
ATOM    500 7GM1 DBG N  91     155.472 167.625  77.824  1.00  0.00            
ATOM    501  AM1 DBG N  91     150.822 172.075  65.274  1.00  0.00            
ATOM    502  AM2 DBG N  91     151.372 174.175  63.674  1.00  0.00            
ATOM    503  T1A DBG N  91     149.972 169.625  63.924  1.00  0.00            
ATOM    504  C2A DBG N  91     151.572 169.275  59.824  1.00  0.00           C
ATOM    505  C3A DBG N  91     153.972 169.075  56.124  1.00  0.00           C
ATOM    506  C4A DBG N  91     156.272 171.125  51.674  1.00  0.00           C
ATOM    507  C1B DBG N  91     151.072 174.875  60.274  1.00  0.00           C
ATOM    508  C2B DBG N  91     151.822 173.325  56.524  1.00  0.00           C
ATOM    509  C3B DBG N  91     151.972 174.075  51.674  1.00  0.00           C
ATOM    510  C4B DBG N  91     148.472 171.975  49.074  1.00  0.00           C
ATOM    511  C5B DBG N  91     145.922 168.225  46.424  1.00  0.00           C
ATOM    512  GM1 DBG O  92     136.722 147.825  69.024  1.00  0.00            
ATOM    513  GM2 DBG O  92     137.672 145.775  71.724  1.00  0.00            
ATOM    514  GM3 DBG O  92     134.822 146.525  71.124  1.00  0.00            
ATOM    515  GM4 DBG O  92     133.522 145.725  74.374  1.00  0.00            
ATOM    516  GM5 DBG O  92     130.972 145.425  71.474  1.00  0.00            
ATOM    517  GM6 DBG O  92     130.522 145.675  74.424  1.00  0.00            
ATOM    518  GM7 DBG O  92     130.122 148.775  76.424  1.00  0.00            
ATOM    519  GM8 DBG O  92     126.022 146.825  72.974  1.00  0.00            
ATOM    520  GM9 DBG O  92     126.672 148.525  76.124  1.00  0.00            
ATOM    521 0GM1 DBG O  92     127.122 149.925  78.724  1.00  0.00            
ATOM    522 1GM1 DBG O  92     124.522 146.975  79.024  1.00  0.00            
ATOM    523 2GM1 DBG O  92     125.372 149.525  80.674  1.00  0.00            
ATOM    524 3GM1 DBG O  92     130.272 145.025  78.024  1.00  0.00            
ATOM    525 4GM1 DBG O  92     131.672 141.825  77.874  1.00  0.00            
ATOM    526 5GM1 DBG O  92     128.522 142.225  76.074  1.00  0.00            
ATOM    527 6GM1 DBG O  92     129.572 139.575  77.424  1.00  0.00            
ATOM    528 7GM1 DBG O  92     126.122 143.375  76.274  1.00  0.00            
ATOM    529  AM1 DBG O  92     134.522 142.525  68.374  1.00  0.00            
ATOM    530  AM2 DBG O  92     135.072 144.125  66.274  1.00  0.00            
ATOM    531  T1A DBG O  92     131.672 141.325  67.824  1.00  0.00            
ATOM    532  C2A DBG O  92     132.072 141.725  63.224  1.00  0.00           C
ATOM    533  C3A DBG O  92     132.872 144.525  59.324  1.00  0.00           C
ATOM    534  C4A DBG O  92     132.772 144.075  54.574  1.00  0.00           C
ATOM    535  C1B DBG O  92     136.622 144.025  62.874  1.00  0.00           C
ATOM    536  C2B DBG O  92     140.122 142.675  60.424  1.00  0.00           C
ATOM    537  C3B DBG O  92     142.422 140.875  56.624  1.00  0.00           C
ATOM    538  C4B DBG O  92     142.872 137.825  54.574  1.00  0.00           C
ATOM    539  C5B DBG O  92     145.872 138.275  51.474  1.00  0.00           C
ATOM    540  GM1 DBG P  93     109.772 138.075  68.924  1.00  0.00            
ATOM    541  GM2 DBG P  93     111.522 140.775  70.324  1.00  0.00            
ATOM    542  GM3 DBG P  93     112.022 137.875  70.924  1.00  0.00            
ATOM    543  GM4 DBG P  93     113.222 139.025  74.274  1.00  0.00            
ATOM    544  GM5 DBG P  93     113.872 135.375  73.124  1.00  0.00            
ATOM    545  GM6 DBG P  93     113.222 136.525  75.874  1.00  0.00            
ATOM    546  GM7 DBG P  93     110.872 137.225  78.424  1.00  0.00            
ATOM    547  GM8 DBG P  93     111.722 131.975  76.324  1.00  0.00            
ATOM    548  GM9 DBG P  93     110.722 133.725  79.274  1.00  0.00            
ATOM    549 0GM1 DBG P  93     109.472 135.125  81.574  1.00  0.00            
ATOM    550 1GM1 DBG P  93     109.372 131.225  81.124  1.00  0.00            
ATOM    551 2GM1 DBG P  93     107.922 133.275  82.674  1.00  0.00            
ATOM    552 3GM1 DBG P  93     114.572 137.825  78.974  1.00  0.00            
ATOM    553 4GM1 DBG P  93     117.222 139.475  77.524  1.00  0.00            
ATOM    554 5GM1 DBG P  93     117.222 135.875  77.074  1.00  0.00            
ATOM    555 6GM1 DBG P  93     119.922 137.425  77.324  1.00  0.00            
ATOM    556 7GM1 DBG P  93     116.572 133.325  77.824  1.00  0.00            
ATOM    557  AM1 DBG P  93     114.972 136.925  67.674  1.00  0.00            
ATOM    558  AM2 DBG P  93     114.572 139.375  66.724  1.00  0.00            
ATOM    559  T1A DBG P  93     116.272 134.925  65.674  1.00  0.00            
ATOM    560  C2A DBG P  93     119.122 137.925  62.974  1.00  0.00           C
ATOM    561  C3A DBG P  93     118.822 141.875  62.124  1.00  0.00           C
ATOM    562  C4A DBG P  93     119.622 145.575  62.524  1.00  0.00           C
ATOM    563  C1B DBG P  93     114.072 140.175  63.174  1.00  0.00           C
ATOM    564  C2B DBG P  93     112.122 139.675  58.824  1.00  0.00           C
ATOM    565  C3B DBG P  93     110.772 142.375  54.724  1.00  0.00           C
ATOM    566  C4B DBG P  93     109.422 143.625  50.724  1.00  0.00           C
ATOM    567  C5B DBG P  93     110.972 146.975  49.474  1.00  0.00           C
ATOM    568  GM1 DBG Q  94     113.772 130.775  72.274  1.00  0.00            
ATOM    569  GM2 DBG Q  94     116.272 132.775  70.374  1.00  0.00            
ATOM    570  GM3 DBG Q  94     116.622 130.925  73.024  1.00  0.00            
ATOM    571  GM4 DBG Q  94     119.272 133.125  73.924  1.00  0.00            
ATOM    572  GM5 DBG Q  94     119.722 129.325  74.474  1.00  0.00            
ATOM    573  GM6 DBG Q  94     121.422 131.525  75.224  1.00  0.00            
ATOM    574  GM7 DBG Q  94     121.972 132.825  78.574  1.00  0.00            
ATOM    575  GM8 DBG Q  94     123.572 127.775  76.474  1.00  0.00            
ATOM    576  GM9 DBG Q  94     123.822 130.025  79.374  1.00  0.00            
ATOM    577 0GM1 DBG Q  94     123.972 132.225  81.374  1.00  0.00            
ATOM    578 1GM1 DBG Q  94     127.572 130.875  80.474  1.00  0.00            
ATOM    579 2GM1 DBG Q  94     126.322 132.575  82.624  1.00  0.00            
ATOM    580 3GM1 DBG Q  94     124.022 134.275  75.474  1.00  0.00            
ATOM    581 4GM1 DBG Q  94     123.972 134.225  71.974  1.00  0.00            
ATOM    582 5GM1 DBG Q  94     125.622 131.425  73.574  1.00  0.00            
ATOM    583 6GM1 DBG Q  94     126.472 133.325  70.674  1.00  0.00            
ATOM    584 7GM1 DBG Q  94     127.572 130.875  75.174  1.00  0.00            
ATOM    585  AM1 DBG Q  94     117.772 128.075  69.224  1.00  0.00            
ATOM    586  AM2 DBG Q  94     117.472 129.625  66.724  1.00  0.00            
ATOM    587  T1A DBG Q  94     119.372 125.675  68.624  1.00  0.00            
ATOM    588  C2A DBG Q  94     122.172 124.275  65.424  1.00  0.00           C
ATOM    589  C3A DBG Q  94     122.072 124.925  60.324  1.00  0.00           C
ATOM    590  C4A DBG Q  94     121.472 125.425  55.424  1.00  0.00           C
ATOM    591  C1B DBG Q  94     118.622 131.475  63.624  1.00  0.00           C
ATOM    592  C2B DBG Q  94     119.422 133.025  60.074  1.00  0.00           C
ATOM    593  C3B DBG Q  94     122.122 134.825  56.374  1.00  0.00           C
ATOM    594  C4B DBG Q  94     125.622 134.675  52.774  1.00  0.00           C
ATOM    595  C5B DBG Q  94     127.972 138.525  52.374  1.00  0.00           C
ATOM    596  GM1 DBG R  95     145.422 139.125  76.174  1.00  0.00            
ATOM    597  GM2 DBG R  95     144.122 140.275  79.174  1.00  0.00            
ATOM    598  GM3 DBG R  95     144.522 141.875  76.374  1.00  0.00            
ATOM    599  GM4 DBG R  95     144.422 145.025  78.124  1.00  0.00            
ATOM    600  GM5 DBG R  95     141.972 145.325  75.074  1.00  0.00            
ATOM    601  GM6 DBG R  95     144.072 147.275  76.174  1.00  0.00            
ATOM    602  GM7 DBG R  95     147.222 147.725  74.824  1.00  0.00            
ATOM    603  GM8 DBG R  95     142.222 148.625  72.274  1.00  0.00            
ATOM    604  GM9 DBG R  95     145.722 149.725  72.374  1.00  0.00            
ATOM    605 0GM1 DBG R  95     148.672 150.025  72.774  1.00  0.00            
ATOM    606 1GM1 DBG R  95     147.322 152.425  69.924  1.00  0.00            
ATOM    607 2GM1 DBG R  95     150.022 151.525  71.024  1.00  0.00            
ATOM    608 3GM1 DBG R  95     145.772 150.025  77.624  1.00  0.00            
ATOM    609 4GM1 DBG R  95     144.072 149.575  80.624  1.00  0.00            
ATOM    610 5GM1 DBG R  95     142.022 150.725  77.824  1.00  0.00            
ATOM    611 6GM1 DBG R  95     141.222 151.175  80.974  1.00  0.00            
ATOM    612 7GM1 DBG R  95     141.872 151.975  75.674  1.00  0.00            
ATOM    613  AM1 DBG R  95     148.422 142.425  72.274  1.00  0.00            
ATOM    614  AM2 DBG R  95     146.272 144.025  72.274  1.00  0.00            
ATOM    615  T1A DBG R  95     149.422 141.825  69.624  1.00  0.00            
ATOM    616  C2A DBG R  95     146.322 142.175  66.074  1.00  0.00           C
ATOM    617  C3A DBG R  95     144.322 145.075  62.424  1.00  0.00           C
ATOM    618  C4A DBG R  95     143.822 149.825  60.074  1.00  0.00           C
ATOM    619  C1B DBG R  95     143.922 144.725  69.424  1.00  0.00           C
ATOM    620  C2B DBG R  95     141.222 146.275  66.524  1.00  0.00           C
ATOM    621  C3B DBG R  95     140.322 148.425  63.074  1.00  0.00           C
ATOM    622  C4B DBG R  95     137.972 148.025  58.774  1.00  0.00           C
ATOM    623  C5B DBG R  95     139.022 148.575  54.874  1.00  0.00           C
ATOM    624  GM1 DBG S  96     148.822 160.175  67.724  1.00  0.00            
ATOM    625  GM2 DBG S  96     147.372 157.325  69.424  1.00  0.00            
ATOM    626  GM3 DBG S  96     149.872 158.775  70.174  1.00  0.00            
ATOM    627  GM4 DBG S  96     150.222 155.925  72.374  1.00  0.00            
ATOM    628  GM5 DBG S  96     151.522 159.275  73.924  1.00  0.00            
ATOM    629  GM6 DBG S  96     152.672 156.525  74.024  1.00  0.00            
ATOM    630  GM7 DBG S  96     155.122 154.275  72.974  1.00  0.00            
ATOM    631  GM8 DBG S  96     156.572 159.375  75.124  1.00  0.00            
ATOM    632  GM9 DBG S  96     157.672 155.875  75.124  1.00  0.00            
ATOM    633 0GM1 DBG S  96     158.122 152.925  75.024  1.00  0.00            
ATOM    634 1GM1 DBG S  96     159.022 154.775  78.374  1.00  0.00            
ATOM    635 2GM1 DBG S  96     159.922 151.925  76.724  1.00  0.00            
ATOM    636 3GM1 DBG S  96     152.672 153.225  75.724  1.00  0.00            
ATOM    637 4GM1 DBG S  96     149.422 153.475  76.824  1.00  0.00            
ATOM    638 5GM1 DBG S  96     151.722 155.825  78.324  1.00  0.00            
ATOM    639 6GM1 DBG S  96     149.872 154.625  79.924  1.00  0.00            
ATOM    640 7GM1 DBG S  96     153.922 156.925  78.774  1.00  0.00            
ATOM    641  AM1 DBG S  96     151.272 154.975  67.424  1.00  0.00            
ATOM    642  AM2 DBG S  96     153.722 155.775  68.074  1.00  0.00            
ATOM    643  T1A DBG S  96     150.422 154.025  64.974  1.00  0.00            
ATOM    644  C2A DBG S  96     153.472 152.325  62.224  1.00  0.00           C
ATOM    645  C3A DBG S  96     157.822 154.075  60.074  1.00  0.00           C
ATOM    646  C4A DBG S  96     161.372 153.625  62.224  1.00  0.00           C
ATOM    647  C1B DBG S  96     155.222 156.175  64.724  1.00  0.00           C
ATOM    648  C2B DBG S  96     156.522 159.175  62.274  1.00  0.00           C
ATOM    649  C3B DBG S  96     157.272 158.975  58.524  1.00  0.00           C
ATOM    650  C4B DBG S  96     157.872 159.675  54.824  1.00  0.00           C
ATOM    651  C5B DBG S  96     158.122 160.275  50.574  1.00  0.00           C
ATOM    652  GM1 DBG T  97      82.622 154.225  70.724  1.00  0.00            
ATOM    653  GM2 DBG T  97      82.522 157.275  72.274  1.00  0.00            
ATOM    654  GM3 DBG T  97      85.072 156.025  71.574  1.00  0.00            
ATOM    655  GM4 DBG T  97      85.972 158.425  74.274  1.00  0.00            
ATOM    656  GM5 DBG T  97      87.772 159.225  70.924  1.00  0.00            
ATOM    657  GM6 DBG T  97      88.622 159.775  73.874  1.00  0.00            
ATOM    658  GM7 DBG T  97      90.972 157.925  75.924  1.00  0.00            
ATOM    659  GM8 DBG T  97      92.072 160.475  70.974  1.00  0.00            
ATOM    660  GM9 DBG T  97      93.872 158.925  73.624  1.00  0.00            
ATOM    661 0GM1 DBG T  97      94.322 157.525  76.274  1.00  0.00            
ATOM    662 1GM1 DBG T  97      97.722 159.075  74.924  1.00  0.00            
ATOM    663 2GM1 DBG T  97      96.822 156.775  76.824  1.00  0.00            
ATOM    664 3GM1 DBG T  97      88.772 161.225  77.074  1.00  0.00            
ATOM    665 4GM1 DBG T  97      85.622 162.725  76.824  1.00  0.00            
ATOM    666 5GM1 DBG T  97      88.072 163.825  74.374  1.00  0.00            
ATOM    667 6GM1 DBG T  97      86.122 165.925  75.774  1.00  0.00            
ATOM    668 7GM1 DBG T  97      90.772 164.425  74.174  1.00  0.00            
ATOM    669  AM1 DBG T  97      86.672 154.825  66.574  1.00  0.00            
ATOM    670  AM2 DBG T  97      84.572 156.875  66.574  1.00  0.00            
ATOM    671  T1A DBG T  97      87.422 153.475  64.124  1.00  0.00            
ATOM    672  C2A DBG T  97      84.672 153.175  60.524  1.00  0.00           C
ATOM    673  C3A DBG T  97      81.172 155.275  58.774  1.00  0.00           C
ATOM    674  C4A DBG T  97      80.572 160.375  57.874  1.00  0.00           C
ATOM    675  C1B DBG T  97      83.572 157.375  63.224  1.00  0.00           C
ATOM    676  C2B DBG T  97      85.072 158.225  59.024  1.00  0.00           C
ATOM    677  C3B DBG T  97      84.722 159.675  55.124  1.00  0.00           C
ATOM    678  C4B DBG T  97      81.422 160.875  52.524  1.00  0.00           C
ATOM    679  C5B DBG T  97      80.872 165.275  51.174  1.00  0.00           C
ATOM    680  GM1 DBG U  98     136.722 123.475  63.174  1.00  0.00            
ATOM    681  GM2 DBG U  98     135.072 124.975  65.824  1.00  0.00            
ATOM    682  GM3 DBG U  98     137.572 122.675  65.924  1.00  0.00            
ATOM    683  GM4 DBG U  98     136.872 122.125  69.524  1.00  0.00            
ATOM    684  GM5 DBG U  98     139.772 120.025  67.924  1.00  0.00            
ATOM    685  GM6 DBG U  98     137.572 119.275  70.174  1.00  0.00            
ATOM    686  GM7 DBG U  98     134.572 117.425  70.424  1.00  0.00            
ATOM    687  GM8 DBG U  98     139.872 115.525  69.174  1.00  0.00            
ATOM    688  GM9 DBG U  98     136.422 114.575  69.124  1.00  0.00            
ATOM    689 0GM1 DBG U  98     133.472 114.125  68.974  1.00  0.00            
ATOM    690 1GM1 DBG U  98     135.872 111.075  69.724  1.00  0.00            
ATOM    691 2GM1 DBG U  98     132.822 111.525  68.774  1.00  0.00            
ATOM    692 3GM1 DBG U  98     136.522 118.975  73.574  1.00  0.00            
ATOM    693 4GM1 DBG U  98     138.572 121.675  74.324  1.00  0.00            
ATOM    694 5GM1 DBG U  98     140.322 118.525  73.674  1.00  0.00            
ATOM    695 6GM1 DBG U  98     141.572 120.925  75.774  1.00  0.00            
ATOM    696 7GM1 DBG U  98     140.522 115.875  73.974  1.00  0.00            
ATOM    697  AM1 DBG U  98     135.972 118.025  64.624  1.00  0.00            
ATOM    698  AM2 DBG U  98     138.522 118.175  63.574  1.00  0.00            
ATOM    699  T1A DBG U  98     133.772 116.525  63.374  1.00  0.00            
ATOM    700  C2A DBG U  98     134.072 116.425  58.374  1.00  0.00           C
ATOM    701  C3A DBG U  98     136.622 118.575  56.224  1.00  0.00           C
ATOM    702  C4A DBG U  98     139.972 116.375  53.474  1.00  0.00           C
ATOM    703  C1B DBG U  98     138.322 120.075  60.524  1.00  0.00           C
ATOM    704  C2B DBG U  98     141.872 119.975  56.174  1.00  0.00           C
ATOM    705  C3B DBG U  98     143.872 119.325  52.024  1.00  0.00           C
ATOM    706  C4B DBG U  98     145.322 116.025  50.574  1.00  0.00           C
ATOM    707  C5B DBG U  98     146.572 112.075  52.024  1.00  0.00           C
ATOM    708  GM1 DBG V  99     122.572 143.325  71.124  1.00  0.00            
ATOM    709  GM2 DBG V  99     121.172 142.525  74.274  1.00  0.00            
ATOM    710  GM3 DBG V  99     119.422 142.875  71.524  1.00  0.00            
ATOM    711  GM4 DBG V  99     117.322 143.075  74.224  1.00  0.00            
ATOM    712  GM5 DBG V  99     115.672 141.675  70.974  1.00  0.00            
ATOM    713  GM6 DBG V  99     114.972 144.125  72.674  1.00  0.00            
ATOM    714  GM7 DBG V  99     115.972 147.275  72.624  1.00  0.00            
ATOM    715  GM8 DBG V  99     112.422 144.925  68.824  1.00  0.00            
ATOM    716  GM9 DBG V  99     112.822 147.875  70.874  1.00  0.00            
ATOM    717 0GM1 DBG V  99     113.272 149.875  73.074  1.00  0.00            
ATOM    718 1GM1 DBG V  99     109.622 149.875  71.574  1.00  0.00            
ATOM    719 2GM1 DBG V  99     111.622 151.975  73.324  1.00  0.00            
ATOM    720 3GM1 DBG V  99     113.772 145.975  75.874  1.00  0.00            
ATOM    721 4GM1 DBG V  99     113.372 143.025  77.674  1.00  0.00            
ATOM    722 5GM1 DBG V  99     111.072 143.425  74.874  1.00  0.00            
ATOM    723 6GM1 DBG V  99     110.322 142.025  77.574  1.00  0.00            
ATOM    724 7GM1 DBG V  99     109.772 145.175  73.324  1.00  0.00            
ATOM    725  AM1 DBG V  99     118.422 146.175  68.424  1.00  0.00            
ATOM    726  AM2 DBG V  99     116.972 144.475  66.724  1.00  0.00            
ATOM    727  T1A DBG V  99     117.922 148.975  68.074  1.00  0.00            
ATOM    728  C2A DBG V  99     117.522 149.575  63.874  1.00  0.00           C
ATOM    729  C3A DBG V  99     117.122 148.425  59.374  1.00  0.00           C
ATOM    730  C4A DBG V  99     116.922 146.275  55.074  1.00  0.00           C
ATOM    731  C1B DBG V  99     114.422 145.475  64.224  1.00  0.00           C
ATOM    732  C2B DBG V  99     113.872 144.375  59.824  1.00  0.00           C
ATOM    733  C3B DBG V  99     116.572 142.175  57.724  1.00  0.00           C
ATOM    734  C4B DBG V  99     118.622 140.125  54.374  1.00  0.00           C
ATOM    735  C5B DBG V  99     122.822 138.275  52.574  1.00  0.00           C
ATOM    736  GM1 DBG W 100     143.822 118.175  70.174  1.00  0.00            
ATOM    737  GM2 DBG W 100     142.822 121.625  70.874  1.00  0.00            
ATOM    738  GM3 DBG W 100     145.572 120.575  70.924  1.00  0.00            
ATOM    739  GM4 DBG W 100     146.072 122.775  73.424  1.00  0.00            
ATOM    740  GM5 DBG W 100     148.822 123.125  70.624  1.00  0.00            
ATOM    741  GM6 DBG W 100     148.972 123.675  73.474  1.00  0.00            
ATOM    742  GM7 DBG W 100     150.322 121.425  75.824  1.00  0.00            
ATOM    743  GM8 DBG W 100     152.872 123.225  71.024  1.00  0.00            
ATOM    744  GM9 DBG W 100     153.422 122.075  74.174  1.00  0.00            
ATOM    745 0GM1 DBG W 100     154.572 120.975  76.724  1.00  0.00            
ATOM    746 1GM1 DBG W 100     157.222 122.775  74.424  1.00  0.00            
ATOM    747 2GM1 DBG W 100     157.222 121.075  76.774  1.00  0.00            
ATOM    748 3GM1 DBG W 100     148.872 125.175  76.974  1.00  0.00            
ATOM    749 4GM1 DBG W 100     146.772 127.675  75.874  1.00  0.00            
ATOM    750 5GM1 DBG W 100     150.122 127.725  74.474  1.00  0.00            
ATOM    751 6GM1 DBG W 100     148.172 130.775  75.374  1.00  0.00            
ATOM    752 7GM1 DBG W 100     152.522 127.025  74.074  1.00  0.00            
ATOM    753  AM1 DBG W 100     146.072 121.575  66.174  1.00  0.00            
ATOM    754  AM2 DBG W 100     143.672 122.675  66.174  1.00  0.00            
ATOM    755  T1A DBG W 100     147.172 121.625  63.374  1.00  0.00            
ATOM    756  C2A DBG W 100     145.222 124.425  60.274  1.00  0.00           C
ATOM    757  C3A DBG W 100     142.222 124.825  57.674  1.00  0.00           C
ATOM    758  C4A DBG W 100     138.522 124.125  58.074  1.00  0.00           C
ATOM    759  C1B DBG W 100     141.572 124.325  63.524  1.00  0.00           C
ATOM    760  C2B DBG W 100     139.422 127.475  61.224  1.00  0.00           C
ATOM    761  C3B DBG W 100     139.372 132.875  60.374  1.00  0.00           C
ATOM    762  C4B DBG W 100     139.272 138.225  60.024  1.00  0.00           C
ATOM    763  C5B DBG W 100     134.872 139.975  59.724  1.00  0.00           C
ATOM    764  GM1 DBG X 101      78.722 172.425  73.274  1.00  0.00            
ATOM    765  GM2 DBG X 101      78.572 169.425  74.974  1.00  0.00            
ATOM    766  GM3 DBG X 101      78.422 169.425  72.074  1.00  0.00            
ATOM    767  GM4 DBG X 101      77.172 166.225  72.874  1.00  0.00            
ATOM    768  GM5 DBG X 101      77.722 166.625  69.024  1.00  0.00            
ATOM    769  GM6 DBG X 101      75.472 165.225  70.574  1.00  0.00            
ATOM    770  GM7 DBG X 101      72.122 166.075  71.174  1.00  0.00            
ATOM    771  GM8 DBG X 101      74.122 166.325  65.824  1.00  0.00            
ATOM    772  GM9 DBG X 101      71.422 165.175  67.924  1.00  0.00            
ATOM    773 0GM1 DBG X 101      69.622 163.525  69.624  1.00  0.00            
ATOM    774 1GM1 DBG X 101      69.822 161.575  66.174  1.00  0.00            
ATOM    775 2GM1 DBG X 101      68.122 161.525  68.674  1.00  0.00            
ATOM    776 3GM1 DBG X 101      73.622 162.525  72.474  1.00  0.00            
ATOM    777 4GM1 DBG X 101      76.372 160.925  73.824  1.00  0.00            
ATOM    778 5GM1 DBG X 101      76.122 160.825  70.174  1.00  0.00            
ATOM    779 6GM1 DBG X 101      77.422 158.375  72.124  1.00  0.00            
ATOM    780 7GM1 DBG X 101      74.272 160.775  68.174  1.00  0.00            
ATOM    781  AM1 DBG X 101      78.072 171.575  67.674  1.00  0.00            
ATOM    782  AM2 DBG X 101      80.672 171.425  67.774  1.00  0.00            
ATOM    783  T1A DBG X 101      76.072 170.825  65.824  1.00  0.00            
ATOM    784  C2A DBG X 101      77.622 168.625  62.274  1.00  0.00           C
ATOM    785  C3A DBG X 101      81.672 167.625  60.674  1.00  0.00           C
ATOM    786  C4A DBG X 101      85.822 167.625  62.724  1.00  0.00           C
ATOM    787  C1B DBG X 101      81.522 171.925  64.174  1.00  0.00           C
ATOM    788  C2B DBG X 101      80.572 172.825  59.824  1.00  0.00           C
ATOM    789  C3B DBG X 101      81.922 176.775  57.374  1.00  0.00           C
ATOM    790  C4B DBG X 101      80.722 180.675  56.074  1.00  0.00           C
ATOM    791  C5B DBG X 101      79.572 184.425  53.274  1.00  0.00           C
ATOM    792  GM1 DBG Y 102     140.522 166.775  76.774  1.00  0.00            
ATOM    793  GM2 DBG Y 102     143.472 166.175  75.124  1.00  0.00            
ATOM    794  GM3 DBG Y 102     141.922 164.175  76.874  1.00  0.00            
ATOM    795  GM4 DBG Y 102     144.772 162.225  76.374  1.00  0.00            
ATOM    796  GM5 DBG Y 102     141.872 160.675  78.474  1.00  0.00            
ATOM    797  GM6 DBG Y 102     144.872 160.025  78.424  1.00  0.00            
ATOM    798  GM7 DBG Y 102     147.572 160.925  80.374  1.00  0.00            
ATOM    799  GM8 DBG Y 102     142.822 158.425  82.324  1.00  0.00            
ATOM    800  GM9 DBG Y 102     146.772 158.225  82.424  1.00  0.00            
ATOM    801 0GM1 DBG Y 102     149.672 158.825  82.424  1.00  0.00            
ATOM    802 1GM1 DBG Y 102     148.922 155.925  84.974  1.00  0.00            
ATOM    803 2GM1 DBG Y 102     151.222 157.725  84.324  1.00  0.00            
ATOM    804 3GM1 DBG Y 102     147.872 158.325  77.274  1.00  0.00            
ATOM    805 4GM1 DBG Y 102     146.222 157.725  74.324  1.00  0.00            
ATOM    806 5GM1 DBG Y 102     144.722 156.175  77.224  1.00  0.00            
ATOM    807 6GM1 DBG Y 102     145.822 154.475  74.024  1.00  0.00            
ATOM    808 7GM1 DBG Y 102     144.622 154.825  79.424  1.00  0.00            
ATOM    809  AM1 DBG Y 102     140.322 163.075  72.474  1.00  0.00            
ATOM    810  AM2 DBG Y 102     142.372 161.875  71.274  1.00  0.00            
ATOM    811  T1A DBG Y 102     138.072 162.475  70.774  1.00  0.00            
ATOM    812  C2A DBG Y 102     138.322 161.225  67.274  1.00  0.00           C
ATOM    813  C3A DBG Y 102     139.722 157.125  66.024  1.00  0.00           C
ATOM    814  C4A DBG Y 102     141.872 154.825  64.224  1.00  0.00           C
ATOM    815  C1B DBG Y 102     143.972 161.125  68.074  1.00  0.00           C
ATOM    816  C2B DBG Y 102     144.822 159.225  64.424  1.00  0.00           C
ATOM    817  C3B DBG Y 102     147.122 156.525  61.474  1.00  0.00           C
ATOM    818  C4B DBG Y 102     145.222 155.275  57.874  1.00  0.00           C
ATOM    819  C5B DBG Y 102     146.272 151.075  55.724  1.00  0.00           C
ATOM    820  GM1 DBG Z 103     114.322 103.375  66.424  1.00  0.00            
ATOM    821  GM2 DBG Z 103     117.772 103.875  66.424  1.00  0.00            
ATOM    822  GM3 DBG Z 103     116.222 102.225  68.474  1.00  0.00            
ATOM    823  GM4 DBG Z 103     118.422 103.225  70.874  1.00  0.00            
ATOM    824  GM5 DBG Z 103     116.822  99.675  71.474  1.00  0.00            
ATOM    825  GM6 DBG Z 103     117.472 101.725  73.324  1.00  0.00            
ATOM    826  GM7 DBG Z 103     115.722 104.025  75.274  1.00  0.00            
ATOM    827  GM8 DBG Z 103     114.522  98.425  74.824  1.00  0.00            
ATOM    828  GM9 DBG Z 103     114.072 101.575  76.674  1.00  0.00            
ATOM    829 0GM1 DBG Z 103     114.122 104.175  78.274  1.00  0.00            
ATOM    830 1GM1 DBG Z 103     113.922 100.725  80.174  1.00  0.00            
ATOM    831 2GM1 DBG Z 103     113.472 103.575  80.774  1.00  0.00            
ATOM    832 3GM1 DBG Z 103     119.372 103.175  76.174  1.00  0.00            
ATOM    833 4GM1 DBG Z 103     122.172 101.525  74.974  1.00  0.00            
ATOM    834 5GM1 DBG Z 103     119.622  99.375  76.424  1.00  0.00            
ATOM    835 6GM1 DBG Z 103     122.822  98.725  76.874  1.00  0.00            
ATOM    836 7GM1 DBG Z 103     118.222  99.475  78.574  1.00  0.00            
ATOM    837  AM1 DBG Z 103     115.672  97.825  66.374  1.00  0.00            
ATOM    838  AM2 DBG Z 103     116.972  99.025  64.024  1.00  0.00            
ATOM    839  T1A DBG Z 103     114.372  95.225  65.974  1.00  0.00            
ATOM    840  C2A DBG Z 103     114.372  95.525  61.124  1.00  0.00           C
ATOM    841  C3A DBG Z 103     116.372  96.525  57.724  1.00  0.00           C
ATOM    842  C4A DBG Z 103     116.772  99.875  54.374  1.00  0.00           C
ATOM    843  C1B DBG Z 103     116.072 101.375  61.474  1.00  0.00           C
ATOM    844  C2B DBG Z 103     113.472 102.475  58.624  1.00  0.00           C
ATOM    845  C3B DBG Z 103     111.822 104.675  55.674  1.00  0.00           C
ATOM    846  C4B DBG Z 103     112.622 104.675  51.274  1.00  0.00           C
ATOM    847  C5B DBG Z 103     113.972 104.425  46.974  1.00  0.00           C
ATOM    848  GM1 DBG   104     108.822 139.025  73.824  1.00  0.00            
ATOM    849  GM2 DBG   104     106.672 138.625  76.474  1.00  0.00            
ATOM    850  GM3 DBG   104     106.522 140.825  74.674  1.00  0.00            
ATOM    851  GM4 DBG   104     105.672 142.475  77.574  1.00  0.00            
ATOM    852  GM5 DBG   104     105.122 144.075  74.124  1.00  0.00            
ATOM    853  GM6 DBG   104     105.722 145.325  76.774  1.00  0.00            
ATOM    854  GM7 DBG   104     108.472 146.475  78.124  1.00  0.00            
ATOM    855  GM8 DBG   104     105.322 148.075  73.674  1.00  0.00            
ATOM    856  GM9 DBG   104     108.122 149.275  76.374  1.00  0.00            
ATOM    857 0GM1 DBG   104     110.572 148.975  78.074  1.00  0.00            
ATOM    858 1GM1 DBG   104     109.222 152.725  78.274  1.00  0.00            
ATOM    859 2GM1 DBG   104     112.022 150.975  79.174  1.00  0.00            
ATOM    860 3GM1 DBG   104     104.872 146.625  80.474  1.00  0.00            
ATOM    861 4GM1 DBG   104     101.522 145.675  80.224  1.00  0.00            
ATOM    862 5GM1 DBG   104     102.622 148.225  77.824  1.00  0.00            
ATOM    863 6GM1 DBG   104      99.572 147.625  78.874  1.00  0.00            
ATOM    864 7GM1 DBG   104     103.972 150.725  78.224  1.00  0.00            
ATOM    865  AM1 DBG   104     107.222 142.575  69.624  1.00  0.00            
ATOM    866  AM2 DBG   104     105.372 140.475  69.524  1.00  0.00            
ATOM    867  T1A DBG   104     107.122 145.375  68.774  1.00  0.00            
ATOM    868  C2A DBG   104     104.522 146.675  65.424  1.00  0.00           C
ATOM    869  C3A DBG   104     102.072 143.575  62.824  1.00  0.00           C
ATOM    870  C4A DBG   104      98.672 141.175  62.924  1.00  0.00           C
ATOM    871  C1B DBG   104     105.172 140.675  65.874  1.00  0.00           C
ATOM    872  C2B DBG   104     103.872 138.725  62.074  1.00  0.00           C
ATOM    873  C3B DBG   104     102.472 140.975  58.574  1.00  0.00           C
ATOM    874  C4B DBG   104     105.522 142.825  53.774  1.00  0.00           C
ATOM    875  C5B DBG   104     104.372 142.125  50.024  1.00  0.00           C
ATOM    876  GM1 DBG   105     151.022 131.075  71.124  1.00  0.00            
ATOM    877  GM2 DBG   105     151.522 133.825  73.224  1.00  0.00            
ATOM    878  GM3 DBG   105     153.472 131.775  72.874  1.00  0.00            
ATOM    879  GM4 DBG   105     153.422 132.125  76.374  1.00  0.00            
ATOM    880  GM5 DBG   105     156.422 130.425  74.524  1.00  0.00            
ATOM    881  GM6 DBG   105     155.172 129.925  77.424  1.00  0.00            
ATOM    882  GM7 DBG   105     152.622 128.075  79.024  1.00  0.00            
ATOM    883  GM8 DBG   105     157.422 126.325  76.474  1.00  0.00            
ATOM    884  GM9 DBG   105     154.472 125.075  78.374  1.00  0.00            
ATOM    885 0GM1 DBG   105     152.472 124.275  80.524  1.00  0.00            
ATOM    886 1GM1 DBG   105     156.222 123.175  81.024  1.00  0.00            
ATOM    887 2GM1 DBG   105     153.222 121.975  81.674  1.00  0.00            
ATOM    888 3GM1 DBG   105     154.722 131.025  81.074  1.00  0.00            
ATOM    889 4GM1 DBG   105     156.972 133.625  80.474  1.00  0.00            
ATOM    890 5GM1 DBG   105     158.322 130.275  80.174  1.00  0.00            
ATOM    891 6GM1 DBG   105     160.072 132.775  81.674  1.00  0.00            
ATOM    892 7GM1 DBG   105     158.272 127.725  81.024  1.00  0.00            
ATOM    893  AM1 DBG   105     155.672 127.925  70.174  1.00  0.00            
ATOM    894  AM2 DBG   105     154.872 129.575  68.224  1.00  0.00            
ATOM    895  T1A DBG   105     156.872 125.725  69.074  1.00  0.00            
ATOM    896  C2A DBG   105     160.672 125.525  65.774  1.00  0.00           C
ATOM    897  C3A DBG   105     159.822 129.725  62.024  1.00  0.00           C
ATOM    898  C4A DBG   105     160.972 134.175  60.874  1.00  0.00           C
ATOM    899  C1B DBG   105     153.772 128.825  64.924  1.00  0.00           C
ATOM    900  C2B DBG   105     154.872 130.425  61.124  1.00  0.00           C
ATOM    901  C3B DBG   105     157.472 130.925  57.274  1.00  0.00           C
ATOM    902  C4B DBG   105     157.572 134.725  54.724  1.00  0.00           C
ATOM    903  C5B DBG   105     157.372 139.475  54.374  1.00  0.00           C
ATOM    904  GM1 DBG   106     162.272 126.375  69.974  1.00  0.00            
ATOM    905  GM2 DBG   106     160.222 125.625  72.624  1.00  0.00            
ATOM    906  GM3 DBG   106     162.922 124.175  71.974  1.00  0.00            
ATOM    907  GM4 DBG   106     161.872 121.675  74.724  1.00  0.00            
ATOM    908  GM5 DBG   106     165.522 120.775  73.674  1.00  0.00            
ATOM    909  GM6 DBG   106     163.372 119.075  74.524  1.00  0.00            
ATOM    910  GM7 DBG   106     161.122 117.075  72.674  1.00  0.00            
ATOM    911  GM8 DBG   106     166.772 116.525  72.124  1.00  0.00            
ATOM    912  GM9 DBG   106     163.772 114.825  72.024  1.00  0.00            
ATOM    913 0GM1 DBG   106     161.372 113.025  71.674  1.00  0.00            
ATOM    914 1GM1 DBG   106     164.622 111.075  72.674  1.00  0.00            
ATOM    915 2GM1 DBG   106     161.822 110.425  71.274  1.00  0.00            
ATOM    916 3GM1 DBG   106     160.972 117.175  76.724  1.00  0.00            
ATOM    917 4GM1 DBG   106     161.222 119.375  79.424  1.00  0.00            
ATOM    918 5GM1 DBG   106     164.222 117.425  78.674  1.00  0.00            
ATOM    919 6GM1 DBG   106     163.222 117.675  81.574  1.00  0.00            
ATOM    920 7GM1 DBG   106     166.122 116.225  77.224  1.00  0.00            
ATOM    921  AM1 DBG   106     159.672 121.375  69.924  1.00  0.00            
ATOM    922  AM2 DBG   106     161.772 120.075  69.174  1.00  0.00            
ATOM    923  T1A DBG   106     157.022 120.775  68.774  1.00  0.00            
ATOM    924  C2A DBG   106     155.972 118.725  63.724  1.00  0.00           C
ATOM    925  C3A DBG   106     159.672 115.825  62.074  1.00  0.00           C
ATOM    926  C4A DBG   106     163.072 112.875  59.774  1.00  0.00           C
ATOM    927  C1B DBG   106     161.122 120.375  65.574  1.00  0.00           C
ATOM    928  C2B DBG   106     161.622 122.825  62.074  1.00  0.00           C
ATOM    929  C3B DBG   106     159.272 120.675  58.824  1.00  0.00           C
ATOM    930  C4B DBG   106     159.622 117.725  55.724  1.00  0.00           C
ATOM    931  C5B DBG   106     163.372 114.775  55.274  1.00  0.00           C
ATOM    932  GM1 DBG   107     116.872 106.875  70.274  1.00  0.00            
ATOM    933  GM2 DBG   107     115.522 109.125  72.674  1.00  0.00            
ATOM    934  GM3 DBG   107     117.522 109.875  70.074  1.00  0.00            
ATOM    935  GM4 DBG   107     119.322 111.825  72.524  1.00  0.00            
ATOM    936  GM5 DBG   107     120.672 111.675  68.874  1.00  0.00            
ATOM    937  GM6 DBG   107     122.072 111.975  71.374  1.00  0.00            
ATOM    938  GM7 DBG   107     123.572 110.125  73.424  1.00  0.00            
ATOM    939  GM8 DBG   107     125.122 111.125  68.074  1.00  0.00            
ATOM    940  GM9 DBG   107     126.422 109.925  71.174  1.00  0.00            
ATOM    941 0GM1 DBG   107     126.922 108.775  73.874  1.00  0.00            
ATOM    942 1GM1 DBG   107     129.672 111.275  72.474  1.00  0.00            
ATOM    943 2GM1 DBG   107     129.022 109.775  75.224  1.00  0.00            
ATOM    944 3GM1 DBG   107     123.522 113.575  74.424  1.00  0.00            
ATOM    945 4GM1 DBG   107     121.672 116.475  73.924  1.00  0.00            
ATOM    946 5GM1 DBG   107     123.972 115.575  71.224  1.00  0.00            
ATOM    947 6GM1 DBG   107     123.172 118.925  72.774  1.00  0.00            
ATOM    948 7GM1 DBG   107     126.372 115.175  70.974  1.00  0.00            
ATOM    949  AM1 DBG   107     118.572 108.525  65.274  1.00  0.00            
ATOM    950  AM2 DBG   107     115.772 108.325  65.374  1.00  0.00            
ATOM    951  T1A DBG   107     119.522 109.375  62.674  1.00  0.00            
ATOM    952  C2A DBG   107     118.072 111.275  58.774  1.00  0.00           C
ATOM    953  C3A DBG   107     113.672 113.575  57.274  1.00  0.00           C
ATOM    954  C4A DBG   107     109.772 113.475  57.874  1.00  0.00           C
ATOM    955  C1B DBG   107     114.622 106.325  62.274  1.00  0.00           C
ATOM    956  C2B DBG   107     113.672 108.725  58.374  1.00  0.00           C
ATOM    957  C3B DBG   107     111.422 109.625  55.274  1.00  0.00           C
ATOM    958  C4B DBG   107     109.622 111.525  51.074  1.00  0.00           C
ATOM    959  C5B DBG   107     110.172 110.575  46.674  1.00  0.00           C
ATOM    960  GM1 DBG   108     170.172 132.025  70.224  1.00  0.00            
ATOM    961  GM2 DBG   108     170.922 130.025  73.174  1.00  0.00            
ATOM    962  GM3 DBG   108     168.972 132.275  72.924  1.00  0.00            
ATOM    963  GM4 DBG   108     169.022 132.375  76.724  1.00  0.00            
ATOM    964  GM5 DBG   108     165.972 133.875  74.874  1.00  0.00            
ATOM    965  GM6 DBG   108     167.372 134.725  77.474  1.00  0.00            
ATOM    966  GM7 DBG   108     169.872 137.125  77.824  1.00  0.00            
ATOM    967  GM8 DBG   108     164.572 138.375  76.124  1.00  0.00            
ATOM    968  GM9 DBG   108     167.472 139.325  78.524  1.00  0.00            
ATOM    969 0GM1 DBG   108     170.172 140.275  79.474  1.00  0.00            
ATOM    970 1GM1 DBG   108     167.422 140.675  82.274  1.00  0.00            
ATOM    971 2GM1 DBG   108     170.522 141.825  81.574  1.00  0.00            
ATOM    972 3GM1 DBG   108     168.272 135.025  80.974  1.00  0.00            
ATOM    973 4GM1 DBG   108     166.872 131.925  81.624  1.00  0.00            
ATOM    974 5GM1 DBG   108     164.472 134.475  80.724  1.00  0.00            
ATOM    975 6GM1 DBG   108     164.722 132.475  83.924  1.00  0.00            
ATOM    976 7GM1 DBG   108     163.572 136.975  80.774  1.00  0.00            
ATOM    977  AM1 DBG   108     170.372 137.325  73.124  1.00  0.00            
ATOM    978  AM2 DBG   108     167.872 137.125  71.874  1.00  0.00            
ATOM    979  T1A DBG   108     171.922 138.825  71.224  1.00  0.00            
ATOM    980  C2A DBG   108     170.422 141.575  67.774  1.00  0.00           C
ATOM    981  C3A DBG   108     167.572 142.575  68.374  1.00  0.00           C
ATOM    982  C4A DBG   108     163.772 144.075  65.624  1.00  0.00           C
ATOM    983  C1B DBG   108     168.622 136.775  68.324  1.00  0.00           C
ATOM    984  C2B DBG   108     168.022 133.325  65.674  1.00  0.00           C
ATOM    985  C3B DBG   108     166.372 132.675  61.474  1.00  0.00           C
ATOM    986  C4B DBG   108     164.372 132.175  57.324  1.00  0.00           C
ATOM    987  C5B DBG   108     161.672 131.875  53.824  1.00  0.00           C
ATOM    988  GM1 DBG   109     114.322 119.875  72.524  1.00  0.00            
ATOM    989  GM2 DBG   109     117.122 119.725  74.474  1.00  0.00            
ATOM    990  GM3 DBG   109     115.572 117.375  74.124  1.00  0.00            
ATOM    991  GM4 DBG   109     117.172 115.825  77.074  1.00  0.00            
ATOM    992  GM5 DBG   109     115.722 113.125  74.674  1.00  0.00            
ATOM    993  GM6 DBG   109     116.422 112.975  77.474  1.00  0.00            
ATOM    994  GM7 DBG   109     114.322 112.975  80.474  1.00  0.00            
ATOM    995  GM8 DBG   109     114.072 108.575  76.924  1.00  0.00            
ATOM    996  GM9 DBG   109     114.022 109.425  80.574  1.00  0.00            
ATOM    997 0GM1 DBG   109     114.172 110.225  83.474  1.00  0.00            
ATOM    998 1GM1 DBG   109     115.972 106.775  82.874  1.00  0.00            
ATOM    999 2GM1 DBG   109     115.072 108.525  85.274  1.00  0.00            
ATOM   1000 3GM1 DBG   109     118.422 112.825  80.524  1.00  0.00            
ATOM   1001 4GM1 DBG   109     121.322 113.825  78.874  1.00  0.00            
ATOM   1002 5GM1 DBG   109     120.022 110.575  77.924  1.00  0.00            
ATOM   1003 6GM1 DBG   109     122.922 111.075  78.874  1.00  0.00            
ATOM   1004 7GM1 DBG   109     118.972 108.225  78.474  1.00  0.00            
ATOM   1005  AM1 DBG   109     117.072 115.575  69.674  1.00  0.00            
ATOM   1006  AM2 DBG   109     119.672 116.475  69.474  1.00  0.00            
ATOM   1007  T1A DBG   109     116.472 113.825  67.374  1.00  0.00            
ATOM   1008  C2A DBG   109     119.722 114.125  63.574  1.00  0.00           C
ATOM   1009  C3A DBG   109     121.422 117.425  60.924  1.00  0.00           C
ATOM   1010  C4A DBG   109     123.722 120.275  62.824  1.00  0.00           C
ATOM   1011  C1B DBG   109     119.672 118.625  66.574  1.00  0.00           C
ATOM   1012  C2B DBG   109     118.672 121.775  62.674  1.00  0.00           C
ATOM   1013  C3B DBG   109     116.372 122.925  58.624  1.00  0.00           C
ATOM   1014  C4B DBG   109     112.972 125.425  58.974  1.00  0.00           C
ATOM   1015  C5B DBG   109     110.122 128.075  57.074  1.00  0.00           C
ATOM   1016  GM1 DBG   110      97.522 159.575  66.524  1.00  0.00            
ATOM   1017  GM2 DBG   110      96.572 160.025  70.024  1.00  0.00            
ATOM   1018  GM3 DBG   110      96.922 157.475  68.574  1.00  0.00            
ATOM   1019  GM4 DBG   110      96.172 155.775  71.624  1.00  0.00            
ATOM   1020  GM5 DBG   110      96.172 153.675  68.374  1.00  0.00            
ATOM   1021  GM6 DBG   110      94.122 153.875  70.574  1.00  0.00            
ATOM   1022  GM7 DBG   110      91.022 155.425  71.174  1.00  0.00            
ATOM   1023  GM8 DBG   110      92.222 151.275  67.474  1.00  0.00            
ATOM   1024  GM9 DBG   110      89.822 152.575  69.824  1.00  0.00            
ATOM   1025 0GM1 DBG   110      88.372 153.375  72.324  1.00  0.00            
ATOM   1026 1GM1 DBG   110      88.272 149.525  71.574  1.00  0.00            
ATOM   1027 2GM1 DBG   110      86.572 151.575  73.224  1.00  0.00            
ATOM   1028 3GM1 DBG   110      92.922 152.875  73.874  1.00  0.00            
ATOM   1029 4GM1 DBG   110      96.122 152.325  75.024  1.00  0.00            
ATOM   1030 5GM1 DBG   110      95.022 150.125  72.374  1.00  0.00            
ATOM   1031 6GM1 DBG   110      96.522 148.975  75.374  1.00  0.00            
ATOM   1032 7GM1 DBG   110      93.222 148.825  71.224  1.00  0.00            
ATOM   1033  AM1 DBG   110      92.172 158.075  66.974  1.00  0.00            
ATOM   1034  AM2 DBG   110      93.122 156.175  65.824  1.00  0.00            
ATOM   1035  T1A DBG   110      89.722 158.925  66.374  1.00  0.00            
ATOM   1036  C2A DBG   110      88.172 158.525  63.224  1.00  0.00           C
ATOM   1037  C3A DBG   110      90.222 156.975  59.224  1.00  0.00           C
ATOM   1038  C4A DBG   110      90.672 154.125  55.124  1.00  0.00           C
ATOM   1039  C1B DBG   110      91.822 154.575  62.924  1.00  0.00           C
ATOM   1040  C2B DBG   110      90.622 151.425  61.524  1.00  0.00           C
ATOM   1041  C3B DBG   110      90.722 149.475  57.224  1.00  0.00           C
ATOM   1042  C4B DBG   110      90.922 149.075  53.224  1.00  0.00           C
ATOM   1043  C5B DBG   110      91.222 151.425  49.024  1.00  0.00           C
ATOM   1044  GM1 DBG   111     116.422  91.325  63.924  1.00  0.00            
ATOM   1045  GM2 DBG   111     118.572  94.525  63.824  1.00  0.00            
ATOM   1046  GM3 DBG   111     118.622  92.275  65.674  1.00  0.00            
ATOM   1047  GM4 DBG   111     119.422  94.875  68.624  1.00  0.00            
ATOM   1048  GM5 DBG   111     119.222  91.125  69.624  1.00  0.00            
ATOM   1049  GM6 DBG   111     119.922  93.525  71.274  1.00  0.00            
ATOM   1050  GM7 DBG   111     118.222  95.025  73.524  1.00  0.00            
ATOM   1051  GM8 DBG   111     119.072  89.375  73.174  1.00  0.00            
ATOM   1052  GM9 DBG   111     119.622  92.425  75.524  1.00  0.00            
ATOM   1053 0GM1 DBG   111     119.172  94.675  77.474  1.00  0.00            
ATOM   1054 1GM1 DBG   111     122.872  93.325  77.674  1.00  0.00            
ATOM   1055 2GM1 DBG   111     120.822  95.125  79.524  1.00  0.00            
ATOM   1056 3GM1 DBG   111     121.922  95.975  72.874  1.00  0.00            
ATOM   1057 4GM1 DBG   111     123.672  96.475  69.924  1.00  0.00            
ATOM   1058 5GM1 DBG   111     123.922  93.125  71.324  1.00  0.00            
ATOM   1059 6GM1 DBG   111     126.722  95.075  70.474  1.00  0.00            
ATOM   1060 7GM1 DBG   111     123.772  91.275  73.024  1.00  0.00            
ATOM   1061  AM1 DBG   111     120.872  87.925  65.124  1.00  0.00            
ATOM   1062  AM2 DBG   111     121.772  89.325  62.974  1.00  0.00            
ATOM   1063  T1A DBG   111     121.022  85.075  65.324  1.00  0.00            
ATOM   1064  C2A DBG   111     121.722  83.425  61.874  1.00  0.00           C
ATOM   1065  C3A DBG   111     124.822  84.225  57.874  1.00  0.00           C
ATOM   1066  C4A DBG   111     126.822  86.925  55.774  1.00  0.00           C
ATOM   1067  C1B DBG   111     123.372  88.075  59.974  1.00  0.00           C
ATOM   1068  C2B DBG   111     122.522  89.375  56.074  1.00  0.00           C
ATOM   1069  C3B DBG   111     119.122  91.175  53.974  1.00  0.00           C
ATOM   1070  C4B DBG   111     115.272  90.275  51.124  1.00  0.00           C
ATOM   1071  C5B DBG   111     112.222  87.075  51.124  1.00  0.00           C
ATOM   1072  GM1 DBG   112     139.472 167.625  72.124  1.00  0.00            
ATOM   1073  GM2 DBG   112     141.122 170.525  70.824  1.00  0.00            
ATOM   1074  GM3 DBG   112     142.222 167.575  70.924  1.00  0.00            
ATOM   1075  GM4 DBG   112     145.672 168.975  71.574  1.00  0.00            
ATOM   1076  GM5 DBG   112     145.672 165.475  69.924  1.00  0.00            
ATOM   1077  GM6 DBG   112     147.322 166.525  72.124  1.00  0.00            
ATOM   1078  GM7 DBG   112     148.172 166.825  75.624  1.00  0.00            
ATOM   1079  GM8 DBG   112     148.072 161.975  72.674  1.00  0.00            
ATOM   1080  GM9 DBG   112     149.472 163.325  75.924  1.00  0.00            
ATOM   1081 0GM1 DBG   112     150.322 165.075  78.174  1.00  0.00            
ATOM   1082 1GM1 DBG   112     152.472 161.775  78.174  1.00  0.00            
ATOM   1083 2GM1 DBG   112     152.022 164.225  80.074  1.00  0.00            
ATOM   1084 3GM1 DBG   112     150.572 167.725  72.924  1.00  0.00            
ATOM   1085 4GM1 DBG   112     150.672 169.675  70.024  1.00  0.00            
ATOM   1086 5GM1 DBG   112     150.572 166.075  69.474  1.00  0.00            
ATOM   1087 6GM1 DBG   112     153.022 168.375  68.074  1.00  0.00            
ATOM   1088 7GM1 DBG   112     151.872 164.025  70.374  1.00  0.00            
ATOM   1089  AM1 DBG   112     140.322 168.075  66.574  1.00  0.00            
ATOM   1090  AM2 DBG   112     141.472 165.525  66.624  1.00  0.00            
ATOM   1091  T1A DBG   112     140.722 169.075  63.824  1.00  0.00            
ATOM   1092  C2A DBG   112     141.322 167.575  59.724  1.00  0.00           C
ATOM   1093  C3A DBG   112     143.522 163.825  58.274  1.00  0.00           C
ATOM   1094  C4A DBG   112     144.222 159.975  59.224  1.00  0.00           C
ATOM   1095  C1B DBG   112     142.022 163.525  63.674  1.00  0.00           C
ATOM   1096  C2B DBG   112     139.722 160.475  62.224  1.00  0.00           C
ATOM   1097  C3B DBG   112     140.422 156.975  59.974  1.00  0.00           C
ATOM   1098  C4B DBG   112     140.322 152.975  57.324  1.00  0.00           C
ATOM   1099  C5B DBG   112     142.222 151.625  53.224  1.00  0.00           C
ATOM   1100  GM1 DBG   113     114.772  90.625  68.224  1.00  0.00            
ATOM   1101  GM2 DBG   113     114.822  89.525  71.574  1.00  0.00            
ATOM   1102  GM3 DBG   113     113.322  88.125  69.024  1.00  0.00            
ATOM   1103  GM4 DBG   113     111.422  87.425  71.924  1.00  0.00            
ATOM   1104  GM5 DBG   113     111.322  84.575  69.224  1.00  0.00            
ATOM   1105  GM6 DBG   113     109.472  85.175  71.474  1.00  0.00            
ATOM   1106  GM7 DBG   113     106.422  86.725  71.774  1.00  0.00            
ATOM   1107  GM8 DBG   113     107.922  82.075  68.824  1.00  0.00            
ATOM   1108  GM9 DBG   113     105.072  83.875  70.424  1.00  0.00            
ATOM   1109 0GM1 DBG   113     103.722  86.125  71.824  1.00  0.00            
ATOM   1110 1GM1 DBG   113     103.072  82.525  73.324  1.00  0.00            
ATOM   1111 2GM1 DBG   113     102.322  85.375  74.024  1.00  0.00            
ATOM   1112 3GM1 DBG   113     107.722  84.875  74.824  1.00  0.00            
ATOM   1113 4GM1 DBG   113     110.672  84.375  76.524  1.00  0.00            
ATOM   1114 5GM1 DBG   113     109.822  81.775  74.074  1.00  0.00            
ATOM   1115 6GM1 DBG   113     111.422  81.275  76.424  1.00  0.00            
ATOM   1116 7GM1 DBG   113     107.672  80.025  73.274  1.00  0.00            
ATOM   1117  AM1 DBG   113     112.922  86.775  64.474  1.00  0.00            
ATOM   1118  AM2 DBG   113     115.272  86.075  65.024  1.00  0.00            
ATOM   1119  T1A DBG   113     111.722  86.525  61.974  1.00  0.00            
ATOM   1120  C2A DBG   113     113.722  84.475  57.974  1.00  0.00           C
ATOM   1121  C3A DBG   113     117.622  81.775  58.274  1.00  0.00           C
ATOM   1122  C4A DBG   113     121.572  79.525  58.774  1.00  0.00           C
ATOM   1123  C1B DBG   113     117.122  86.375  61.824  1.00  0.00           C
ATOM   1124  C2B DBG   113     118.572  86.625  58.174  1.00  0.00           C
ATOM   1125  C3B DBG   113     120.622  84.275  55.024  1.00  0.00           C
ATOM   1126  C4B DBG   113     124.522  83.175  52.424  1.00  0.00           C
ATOM   1127  C5B DBG   113     128.922  83.325  50.224  1.00  0.00           C
ATOM   1128  GM1 DBG   114      99.322 152.375  71.624  1.00  0.00            
ATOM   1129  GM2 DBG   114     100.822 151.175  74.274  1.00  0.00            
ATOM   1130  GM3 DBG   114     100.522 149.525  71.624  1.00  0.00            
ATOM   1131  GM4 DBG   114     100.972 146.675  73.874  1.00  0.00            
ATOM   1132  GM5 DBG   114     102.622 145.925  70.424  1.00  0.00            
ATOM   1133  GM6 DBG   114     100.322 144.425  71.974  1.00  0.00            
ATOM   1134  GM7 DBG   114      97.122 145.175  71.324  1.00  0.00            
ATOM   1135  GM8 DBG   114     100.872 143.075  67.524  1.00  0.00            
ATOM   1136  GM9 DBG   114      97.672 143.225  68.274  1.00  0.00            
ATOM   1137 0GM1 DBG   114      95.072 143.575  69.774  1.00  0.00            
ATOM   1138 1GM1 DBG   114      95.822 139.675  69.624  1.00  0.00            
ATOM   1139 2GM1 DBG   114      93.472 141.425  70.274  1.00  0.00            
ATOM   1140 3GM1 DBG   114      98.322 142.675  74.424  1.00  0.00            
ATOM   1141 4GM1 DBG   114     100.772 142.025  76.824  1.00  0.00            
ATOM   1142 5GM1 DBG   114     101.372 140.575  73.524  1.00  0.00            
ATOM   1143 6GM1 DBG   114     101.622 138.725  76.674  1.00  0.00            
ATOM   1144 7GM1 DBG   114     100.822 139.325  71.274  1.00  0.00            
ATOM   1145  AM1 DBG   114      97.422 148.775  67.724  1.00  0.00            
ATOM   1146  AM2 DBG   114      99.622 147.825  66.874  1.00  0.00            
ATOM   1147  T1A DBG   114      95.222 147.775  66.124  1.00  0.00            
ATOM   1148  C2A DBG   114      96.272 145.575  62.324  1.00  0.00           C
ATOM   1149  C3A DBG   114      98.272 143.175  58.724  1.00  0.00           C
ATOM   1150  C4A DBG   114     100.172 141.725  54.374  1.00  0.00           C
ATOM   1151  C1B DBG   114     100.272 148.375  63.074  1.00  0.00           C
ATOM   1152  C2B DBG   114     102.922 146.775  59.824  1.00  0.00           C
ATOM   1153  C3B DBG   114     101.922 146.375  56.274  1.00  0.00           C
ATOM   1154  C4B DBG   114     101.172 145.475  51.424  1.00  0.00           C
ATOM   1155  C5B DBG   114      99.622 145.125  47.974  1.00  0.00           C
ATOM   1156  NC3 DPP   115       8.422  89.125  30.974  1.00  0.00           N
ATOM   1157  PO4 DPP   115       7.472  85.325  31.374  1.00  0.00           P
ATOM   1158  GL1 DPP   115       7.072  84.525  34.724  1.00  0.00            
ATOM   1159  GL2 DPP   115       5.872  87.875  36.774  1.00  0.00            
ATOM   1160  C1A DPP   115       7.072  83.725  39.024  1.00  0.00           C
ATOM   1161  C2A DPP   115       5.372  82.475  42.424  1.00  0.00           C
ATOM   1162  C3A DPP   115       6.922  82.025  46.024  1.00  0.00           C
ATOM   1163  C4A DPP   115       6.422  80.475  50.174  1.00  0.00           C
ATOM   1164  C1B DPP   115       6.872  87.475  42.024  1.00  0.00           C
ATOM   1165  C2B DPP   115       4.922  87.325  45.724  1.00  0.00           C
ATOM   1166  C3B DPP   115       2.122  83.375  47.774  1.00  0.00           C
ATOM   1167  C4B DPP   115      -1.478  83.675  49.774  1.00  0.00           C
ATOM   1168  NC3 DPP   116      97.872  53.875  18.074  1.00  0.00           N
ATOM   1169  PO4 DPP   116      94.572  56.925  18.224  1.00  0.00           P
ATOM   1170  GL1 DPP   116      95.072  55.375  22.774  1.00  0.00            
ATOM   1171  GL2 DPP   116      95.572  56.125  25.474  1.00  0.00            
ATOM   1172  C1A DPP   116      96.172  51.475  24.624  1.00  0.00           C
ATOM   1173  C2A DPP   116      94.172  49.675  28.024  1.00  0.00           C
ATOM   1174  C3A DPP   116      93.222  50.025  32.574  1.00  0.00           C
ATOM   1175  C4A DPP   116      90.972  50.275  37.024  1.00  0.00           C
ATOM   1176  C1B DPP   116      94.922  54.175  29.224  1.00  0.00           C
ATOM   1177  C2B DPP   116      98.272  50.625  31.324  1.00  0.00           C
ATOM   1178  C3B DPP   116     100.872  48.325  31.724  1.00  0.00           C
ATOM   1179  C4B DPP   116     104.122  45.475  33.274  1.00  0.00           C
ATOM   1180  NC3 DPP   117     208.772  80.625  28.174  1.00  0.00           N
ATOM   1181  PO4 DPP   117     206.922  84.675  30.974  1.00  0.00           P
ATOM   1182  GL1 DPP   117     208.722  82.225  33.124  1.00  0.00            
ATOM   1183  GL2 DPP   117     210.022  78.675  33.474  1.00  0.00            
ATOM   1184  C1A DPP   117     208.172  81.075  37.424  1.00  0.00           C
ATOM   1185  C2A DPP   117     206.472  81.125  41.624  1.00  0.00           C
ATOM   1186  C3A DPP   117     203.422  82.025  44.624  1.00  0.00           C
ATOM   1187  C4A DPP   117     199.822  83.825  45.524  1.00  0.00           C
ATOM   1188  C1B DPP   117     209.972  76.875  38.124  1.00  0.00           C
ATOM   1189  C2B DPP   117     208.672  76.175  41.674  1.00  0.00           C
ATOM   1190  C3B DPP   117     206.472  72.625  43.824  1.00  0.00           C
ATOM   1191  C4B DPP   117     206.222  68.575  43.624  1.00  0.00           C
ATOM   1192  NC3 DPP   118      41.772  57.175  17.674  1.00  0.00           N
ATOM   1193  PO4 DPP   118      42.572  53.125  18.174  1.00  0.00           P
ATOM   1194  GL1 DPP   118      41.172  53.875  22.074  1.00  0.00            
ATOM   1195  GL2 DPP   118      37.672  52.975  21.024  1.00  0.00            
ATOM   1196  C1A DPP   118      40.622  54.625  26.224  1.00  0.00           C
ATOM   1197  C2A DPP   118      40.972  56.525  29.174  1.00  0.00           C
ATOM   1198  C3A DPP   118      39.472  57.625  32.924  1.00  0.00           C
ATOM   1199  C4A DPP   118      42.422  57.825  37.774  1.00  0.00           C
ATOM   1200  C1B DPP   118      38.422  50.275  24.824  1.00  0.00           C
ATOM   1201  C2B DPP   118      37.522  50.725  29.174  1.00  0.00           C
ATOM   1202  C3B DPP   118      36.272  50.625  33.474  1.00  0.00           C
ATOM   1203  C4B DPP   118      33.822  51.775  37.824  1.00  0.00           C
ATOM   1204  NC3 DPP   119     210.522   9.875  23.924  1.00  0.00           N
ATOM   1205  PO4 DPP   119     205.522  10.775  22.874  1.00  0.00           P
ATOM   1206  GL1 DPP   119     205.322   8.325  26.674  1.00  0.00            
ATOM   1207  GL2 DPP   119     208.722   7.075  27.474  1.00  0.00            
ATOM   1208  C1A DPP   119     206.072   8.275  31.624  1.00  0.00           C
ATOM   1209  C2A DPP   119     206.372   8.125  35.774  1.00  0.00           C
ATOM   1210  C3A DPP   119     201.922   9.125  38.474  1.00  0.00           C
ATOM   1211  C4A DPP   119     198.422  11.275  38.924  1.00  0.00           C
ATOM   1212  C1B DPP   119     209.122   4.125  29.924  1.00  0.00           C
ATOM   1213  C2B DPP   119     208.172   3.225  35.074  1.00  0.00           C
ATOM   1214  C3B DPP   119     208.972   2.725  39.024  1.00  0.00           C
ATOM   1215  C4B DPP   119     210.122  -0.025  42.724  1.00  0.00           C
ATOM   1216  NC3 DPP   120     137.672  80.025  27.374  1.00  0.00           N
ATOM   1217  PO4 DPP   120     134.222  77.875  26.474  1.00  0.00           P
ATOM   1218  GL1 DPP   120     135.822  75.475  29.924  1.00  0.00            
ATOM   1219  GL2 DPP   120     138.622  76.075  30.124  1.00  0.00            
ATOM   1220  C1A DPP   120     131.472  74.775  33.174  1.00  0.00           C
ATOM   1221  C2A DPP   120     128.472  74.875  36.324  1.00  0.00           C
ATOM   1222  C3A DPP   120     125.022  73.475  38.424  1.00  0.00           C
ATOM   1223  C4A DPP   120     124.422  69.425  38.124  1.00  0.00           C
ATOM   1224  C1B DPP   120     141.122  76.475  34.674  1.00  0.00           C
ATOM   1225  C2B DPP   120     143.372  73.925  36.524  1.00  0.00           C
ATOM   1226  C3B DPP   120     144.672  71.125  41.174  1.00  0.00           C
ATOM   1227  C4B DPP   120     144.572  71.825  44.824  1.00  0.00           C
ATOM   1228  NC3 DPP   121       9.672 130.375  26.824  1.00  0.00           N
ATOM   1229  PO4 DPP   121       5.622 131.675  26.974  1.00  0.00           P
ATOM   1230  GL1 DPP   121       5.872 132.525  31.374  1.00  0.00            
ATOM   1231  GL2 DPP   121       7.522 135.475  31.624  1.00  0.00            
ATOM   1232  C1A DPP   121       8.672 131.475  34.424  1.00  0.00           C
ATOM   1233  C2A DPP   121      10.122 133.225  38.374  1.00  0.00           C
ATOM   1234  C3A DPP   121      11.672 134.725  41.524  1.00  0.00           C
ATOM   1235  C4A DPP   121      12.522 132.425  44.974  1.00  0.00           C
ATOM   1236  C1B DPP   121       8.772 136.875  34.924  1.00  0.00           C
ATOM   1237  C2B DPP   121       9.622 137.925  38.224  1.00  0.00           C
ATOM   1238  C3B DPP   121       9.472 139.675  43.224  1.00  0.00           C
ATOM   1239  C4B DPP   121       7.522 141.075  46.274  1.00  0.00           C
ATOM   1240  NC3 DPP   122     142.122 117.575  32.874  1.00  0.00           N
ATOM   1241  PO4 DPP   122     140.072 117.525  36.774  1.00  0.00           P
ATOM   1242  GL1 DPP   122     139.322 119.175  39.924  1.00  0.00            
ATOM   1243  GL2 DPP   122     142.122 119.625  42.274  1.00  0.00            
ATOM   1244  C1A DPP   122     137.322 121.125  43.524  1.00  0.00           C
ATOM   1245  C2A DPP   122     136.022 121.725  46.224  1.00  0.00           C
ATOM   1246  C3A DPP   122     134.572 123.325  50.424  1.00  0.00           C
ATOM   1247  C4A DPP   122     135.322 127.875  51.474  1.00  0.00           C
ATOM   1248  C1B DPP   122     141.372 122.675  45.724  1.00  0.00           C
ATOM   1249  C2B DPP   122     140.922 124.625  49.274  1.00  0.00           C
ATOM   1250  C3B DPP   122     139.722 126.425  53.224  1.00  0.00           C
ATOM   1251  C4B DPP   122     138.222 129.025  56.274  1.00  0.00           C
ATOM   1252  NC3 DPP   123      84.872  28.625  15.374  1.00  0.00           N
ATOM   1253  PO4 DPP   123      89.772  29.975  15.574  1.00  0.00           P
ATOM   1254  GL1 DPP   123      89.322  27.725  20.074  1.00  0.00            
ATOM   1255  GL2 DPP   123      91.772  26.075  20.474  1.00  0.00            
ATOM   1256  C1A DPP   123      87.022  28.325  23.724  1.00  0.00           C
ATOM   1257  C2A DPP   123      88.072  28.325  27.774  1.00  0.00           C
ATOM   1258  C3A DPP   123      90.672  26.675  30.074  1.00  0.00           C
ATOM   1259  C4A DPP   123      94.222  25.925  32.724  1.00  0.00           C
ATOM   1260  C1B DPP   123      91.372  26.125  24.824  1.00  0.00           C
ATOM   1261  C2B DPP   123      95.122  27.675  27.974  1.00  0.00           C
ATOM   1262  C3B DPP   123      93.522  30.575  31.524  1.00  0.00           C
ATOM   1263  C4B DPP   123      91.722  33.375  34.574  1.00  0.00           C
ATOM   1264  NC3 DPP   124       7.422  30.575  23.824  1.00  0.00           N
ATOM   1265  PO4 DPP   124       4.322  30.975  20.874  1.00  0.00           P
ATOM   1266  GL1 DPP   124       2.572  29.975  25.474  1.00  0.00            
ATOM   1267  GL2 DPP   124       5.122  26.625  26.474  1.00  0.00            
ATOM   1268  C1A DPP   124       0.722  30.875  29.024  1.00  0.00           C
ATOM   1269  C2A DPP   124      -0.078  29.475  33.074  1.00  0.00           C
ATOM   1270  C3A DPP   124      -1.028  26.575  35.874  1.00  0.00           C
ATOM   1271  C4A DPP   124       0.922  23.675  39.974  1.00  0.00           C
ATOM   1272  C1B DPP   124       4.322  26.825  30.924  1.00  0.00           C
ATOM   1273  C2B DPP   124       3.822  27.725  35.424  1.00  0.00           C
ATOM   1274  C3B DPP   124       5.122  28.525  39.724  1.00  0.00           C
ATOM   1275  C4B DPP   124       6.472  30.275  43.274  1.00  0.00           C
ATOM   1276  NC3 DPP   125      61.272  97.725  16.574  1.00  0.00           N
ATOM   1277  PO4 DPP   125      58.472 100.475  18.774  1.00  0.00           P
ATOM   1278  GL1 DPP   125      58.522  97.475  21.374  1.00  0.00            
ATOM   1279  GL2 DPP   125      61.522  97.225  22.474  1.00  0.00            
ATOM   1280  C1A DPP   125      55.472  96.775  25.324  1.00  0.00           C
ATOM   1281  C2A DPP   125      54.022  93.975  29.224  1.00  0.00           C
ATOM   1282  C3A DPP   125      51.372  94.325  33.474  1.00  0.00           C
ATOM   1283  C4A DPP   125      49.572  91.225  37.824  1.00  0.00           C
ATOM   1284  C1B DPP   125      59.972  99.025  26.324  1.00  0.00           C
ATOM   1285  C2B DPP   125      57.322  98.975  29.974  1.00  0.00           C
ATOM   1286  C3B DPP   125      54.122  98.475  32.774  1.00  0.00           C
ATOM   1287  C4B DPP   125      53.022  98.475  36.824  1.00  0.00           C
ATOM   1288  NC3 DPP   126      89.172 124.925  25.074  1.00  0.00           N
ATOM   1289  PO4 DPP   126      92.122 125.775  28.024  1.00  0.00           P
ATOM   1290  GL1 DPP   126      90.472 127.675  31.774  1.00  0.00            
ATOM   1291  GL2 DPP   126      92.222 130.425  32.474  1.00  0.00            
ATOM   1292  C1A DPP   126      89.422 127.375  36.074  1.00  0.00           C
ATOM   1293  C2A DPP   126      87.372 124.725  38.174  1.00  0.00           C
ATOM   1294  C3A DPP   126      85.172 120.275  37.874  1.00  0.00           C
ATOM   1295  C4A DPP   126      83.922 118.775  41.474  1.00  0.00           C
ATOM   1296  C1B DPP   126      92.472 131.475  35.974  1.00  0.00           C
ATOM   1297  C2B DPP   126      91.272 130.325  39.724  1.00  0.00           C
ATOM   1298  C3B DPP   126      89.072 126.925  42.174  1.00  0.00           C
ATOM   1299  C4B DPP   126      87.772 122.325  43.224  1.00  0.00           C
ATOM   1300  NC3 DPP   127      36.872 184.425  21.374  1.00  0.00           N
ATOM   1301  PO4 DPP   127      39.272 181.525  24.424  1.00  0.00           P
ATOM   1302  GL1 DPP   127      36.922 183.075  27.824  1.00  0.00            
ATOM   1303  GL2 DPP   127      36.122 186.025  28.774  1.00  0.00            
ATOM   1304  C1A DPP   127      34.072 181.825  30.974  1.00  0.00           C
ATOM   1305  C2A DPP   127      31.772 177.775  29.974  1.00  0.00           C
ATOM   1306  C3A DPP   127      27.972 174.975  30.574  1.00  0.00           C
ATOM   1307  C4A DPP   127      25.122 178.375  30.824  1.00  0.00           C
ATOM   1308  C1B DPP   127      36.122 186.125  33.724  1.00  0.00           C
ATOM   1309  C2B DPP   127      35.322 186.825  38.974  1.00  0.00           C
ATOM   1310  C3B DPP   127      37.722 188.525  42.674  1.00  0.00           C
ATOM   1311  C4B DPP   127      39.822 189.575  45.974  1.00  0.00           C
ATOM   1312  NC3 DPP   128     110.122 106.125  30.274  1.00  0.00           N
ATOM   1313  PO4 DPP   128     109.422 110.775  30.024  1.00  0.00           P
ATOM   1314  GL1 DPP   128     110.672 113.025  33.874  1.00  0.00            
ATOM   1315  GL2 DPP   128     111.422 110.425  35.124  1.00  0.00            
ATOM   1316  C1A DPP   128     108.922 114.175  38.324  1.00  0.00           C
ATOM   1317  C2A DPP   128     108.222 114.775  42.374  1.00  0.00           C
ATOM   1318  C3A DPP   128     107.822 115.175  46.974  1.00  0.00           C
ATOM   1319  C4A DPP   128     106.372 115.375  50.474  1.00  0.00           C
ATOM   1320  C1B DPP   128     108.672 108.825  37.274  1.00  0.00           C
ATOM   1321  C2B DPP   128     105.772 108.475  40.774  1.00  0.00           C
ATOM   1322  C3B DPP   128     105.572 110.775  44.774  1.00  0.00           C
ATOM   1323  C4B DPP   128     104.972 111.275  49.574  1.00  0.00           C
ATOM   1324  NC3 DPP   129      30.122  70.675  17.524  1.00  0.00           N
ATOM   1325  PO4 DPP   129      28.922  73.025  21.024  1.00  0.00           P
ATOM   1326  GL1 DPP   129      28.422  73.575  24.924  1.00  0.00            
ATOM   1327  GL2 DPP   129      31.022  76.075  25.724  1.00  0.00            
ATOM   1328  C1A DPP   129      26.422  72.025  28.174  1.00  0.00           C
ATOM   1329  C2A DPP   129      26.722  73.725  31.724  1.00  0.00           C
ATOM   1330  C3A DPP   129      29.972  74.375  34.724  1.00  0.00           C
ATOM   1331  C4A DPP   129      32.072  74.375  38.724  1.00  0.00           C
ATOM   1332  C1B DPP   129      31.322  74.425  29.874  1.00  0.00           C
ATOM   1333  C2B DPP   129      34.472  76.075  33.774  1.00  0.00           C
ATOM   1334  C3B DPP   129      35.972  79.675  36.024  1.00  0.00           C
ATOM   1335  C4B DPP   129      37.172  84.275  37.874  1.00  0.00           C
ATOM   1336  NC3 DPP   130      41.272 126.575  21.174  1.00  0.00           N
ATOM   1337  PO4 DPP   130      42.572 130.025  24.874  1.00  0.00           P
ATOM   1338  GL1 DPP   130      41.072 129.425  28.924  1.00  0.00            
ATOM   1339  GL2 DPP   130      38.772 131.775  29.124  1.00  0.00            
ATOM   1340  C1A DPP   130      39.472 126.875  31.424  1.00  0.00           C
ATOM   1341  C2A DPP   130      39.772 126.925  34.974  1.00  0.00           C
ATOM   1342  C3A DPP   130      40.022 127.525  39.524  1.00  0.00           C
ATOM   1343  C4A DPP   130      42.472 128.825  43.274  1.00  0.00           C
ATOM   1344  C1B DPP   130      39.522 132.825  32.224  1.00  0.00           C
ATOM   1345  C2B DPP   130      39.422 134.875  35.424  1.00  0.00           C
ATOM   1346  C3B DPP   130      38.872 139.225  36.724  1.00  0.00           C
ATOM   1347  C4B DPP   130      40.122 142.525  38.474  1.00  0.00           C
ATOM   1348  NC3 DPP   131     209.222  69.975  24.324  1.00  0.00           N
ATOM   1349  PO4 DPP   131     210.272  70.425  28.824  1.00  0.00           P
ATOM   1350  GL1 DPP   131     208.072  67.525  32.074  1.00  0.00            
ATOM   1351  GL2 DPP   131     208.022  64.725  31.174  1.00  0.00            
ATOM   1352  C1A DPP   131     208.422  65.825  35.924  1.00  0.00           C
ATOM   1353  C2A DPP   131     209.072  65.075  39.474  1.00  0.00           C
ATOM   1354  C3A DPP   131     209.822  65.475  42.524  1.00  0.00           C
ATOM   1355  C4A DPP   131     212.572  64.925  45.624  1.00  0.00           C
ATOM   1356  C1B DPP   131     204.272  64.825  33.674  1.00  0.00           C
ATOM   1357  C2B DPP   131     202.022  61.225  34.874  1.00  0.00           C
ATOM   1358  C3B DPP   131     202.672  58.575  37.774  1.00  0.00           C
ATOM   1359  C4B DPP   131     204.822  55.175  39.074  1.00  0.00           C
ATOM   1360  NC3 DPP   132      98.722  66.275  22.374  1.00  0.00           N
ATOM   1361  PO4 DPP   132     101.922  63.175  21.374  1.00  0.00           P
ATOM   1362  GL1 DPP   132     105.222  62.775  23.924  1.00  0.00            
ATOM   1363  GL2 DPP   132     106.922  66.275  25.674  1.00  0.00            
ATOM   1364  C1A DPP   132     106.822  61.725  28.124  1.00  0.00           C
ATOM   1365  C2A DPP   132     107.372  58.425  30.974  1.00  0.00           C
ATOM   1366  C3A DPP   132     107.272  54.225  31.774  1.00  0.00           C
ATOM   1367  C4A DPP   132     106.272  50.875  30.674  1.00  0.00           C
ATOM   1368  C1B DPP   132     103.522  65.825  29.774  1.00  0.00           C
ATOM   1369  C2B DPP   132     101.022  65.825  33.874  1.00  0.00           C
ATOM   1370  C3B DPP   132      98.572  65.625  37.074  1.00  0.00           C
ATOM   1371  C4B DPP   132      94.422  64.875  37.074  1.00  0.00           C
ATOM   1372  NC3 DPP   133      86.622 177.675  25.324  1.00  0.00           N
ATOM   1373  PO4 DPP   133      83.572 179.075  26.674  1.00  0.00           P
ATOM   1374  GL1 DPP   133      86.722 178.675  30.324  1.00  0.00            
ATOM   1375  GL2 DPP   133      88.872 179.975  28.824  1.00  0.00            
ATOM   1376  C1A DPP   133      87.222 179.475  35.024  1.00  0.00           C
ATOM   1377  C2A DPP   133      86.522 179.825  39.174  1.00  0.00           C
ATOM   1378  C3A DPP   133      85.572 178.675  42.674  1.00  0.00           C
ATOM   1379  C4A DPP   133      85.622 178.475  46.874  1.00  0.00           C
ATOM   1380  C1B DPP   133      90.622 182.025  32.124  1.00  0.00           C
ATOM   1381  C2B DPP   133      91.022 183.275  36.124  1.00  0.00           C
ATOM   1382  C3B DPP   133      91.172 182.875  41.074  1.00  0.00           C
ATOM   1383  C4B DPP   133      93.872 181.475  43.524  1.00  0.00           C
ATOM   1384  NC3 DPP   134     132.722 152.825  30.274  1.00  0.00           N
ATOM   1385  PO4 DPP   134     133.472 147.975  31.074  1.00  0.00           P
ATOM   1386  GL1 DPP   134     130.822 145.175  34.274  1.00  0.00            
ATOM   1387  GL2 DPP   134     129.622 142.275  34.274  1.00  0.00            
ATOM   1388  C1A DPP   134     129.422 147.775  38.924  1.00  0.00           C
ATOM   1389  C2A DPP   134     129.522 147.825  43.624  1.00  0.00           C
ATOM   1390  C3A DPP   134     127.022 146.575  47.774  1.00  0.00           C
ATOM   1391  C4A DPP   134     125.272 148.025  51.324  1.00  0.00           C
ATOM   1392  C1B DPP   134     127.222 142.925  37.524  1.00  0.00           C
ATOM   1393  C2B DPP   134     125.972 144.075  40.774  1.00  0.00           C
ATOM   1394  C3B DPP   134     124.172 141.375  44.924  1.00  0.00           C
ATOM   1395  C4B DPP   134     124.922 141.875  49.374  1.00  0.00           C
ATOM   1396  NC3 DPP   135     150.572 143.575  36.324  1.00  0.00           N
ATOM   1397  PO4 DPP   135     153.622 142.175  39.124  1.00  0.00           P
ATOM   1398  GL1 DPP   135     156.322 143.975  42.374  1.00  0.00            
ATOM   1399  GL2 DPP   135     160.222 144.325  42.824  1.00  0.00            
ATOM   1400  C1A DPP   135     155.972 146.575  46.374  1.00  0.00           C
ATOM   1401  C2A DPP   135     157.122 147.075  50.574  1.00  0.00           C
ATOM   1402  C3A DPP   135     157.772 144.875  54.424  1.00  0.00           C
ATOM   1403  C4A DPP   135     159.922 142.275  58.274  1.00  0.00           C
ATOM   1404  C1B DPP   135     160.722 143.425  46.974  1.00  0.00           C
ATOM   1405  C2B DPP   135     161.072 142.875  51.174  1.00  0.00           C
ATOM   1406  C3B DPP   135     162.272 140.375  54.324  1.00  0.00           C
ATOM   1407  C4B DPP   135     161.972 136.775  56.074  1.00  0.00           C
ATOM   1408  NC3 DPP   136     168.472 186.625  26.874  1.00  0.00           N
ATOM   1409  PO4 DPP   136     169.122 183.325  30.324  1.00  0.00           P
ATOM   1410  GL1 DPP   136     167.572 186.225  34.824  1.00  0.00            
ATOM   1411  GL2 DPP   136     163.622 186.175  34.174  1.00  0.00            
ATOM   1412  C1A DPP   136     166.422 185.275  38.824  1.00  0.00           C
ATOM   1413  C2A DPP   136     166.972 185.125  42.824  1.00  0.00           C
ATOM   1414  C3A DPP   136     168.572 184.225  46.274  1.00  0.00           C
ATOM   1415  C4A DPP   136     169.222 183.575  50.774  1.00  0.00           C
ATOM   1416  C1B DPP   136     162.472 188.325  37.674  1.00  0.00           C
ATOM   1417  C2B DPP   136     163.022 187.675  41.374  1.00  0.00           C
ATOM   1418  C3B DPP   136     160.672 188.075  44.424  1.00  0.00           C
ATOM   1419  C4B DPP   136     159.172 187.725  48.974  1.00  0.00           C
ATOM   1420  NC3 DPP   137     204.522 213.625  21.624  1.00  0.00           N
ATOM   1421  PO4 DPP   137     206.922 210.325  22.524  1.00  0.00           P
ATOM   1422  GL1 DPP   137     204.622 210.525  26.024  1.00  0.00            
ATOM   1423  GL2 DPP   137     203.272 207.925  23.724  1.00  0.00            
ATOM   1424  C1A DPP   137     205.022 212.125  30.674  1.00  0.00           C
ATOM   1425  C2A DPP   137     204.372 212.825  35.774  1.00  0.00           C
ATOM   1426  C3A DPP   137     205.622 211.575  39.324  1.00  0.00           C
ATOM   1427  C4A DPP   137     205.172 213.925  42.824  1.00  0.00           C
ATOM   1428  C1B DPP   137     202.622 205.925  28.324  1.00  0.00           C
ATOM   1429  C2B DPP   137     203.072 207.775  31.924  1.00  0.00           C
ATOM   1430  C3B DPP   137     200.722 210.175  35.224  1.00  0.00           C
ATOM   1431  C4B DPP   137     198.272 213.325  37.424  1.00  0.00           C
ATOM   1432  NC3 DPP   138      76.922  -7.775  16.024  1.00  0.00           N
ATOM   1433  PO4 DPP   138      78.472  -6.025  21.324  1.00  0.00           P
ATOM   1434  GL1 DPP   138      79.972  -3.425  25.374  1.00  0.00            
ATOM   1435  GL2 DPP   138      81.222  -0.425  24.924  1.00  0.00            
ATOM   1436  C1A DPP   138      80.422  -2.425  30.174  1.00  0.00           C
ATOM   1437  C2A DPP   138      82.422   0.025  32.974  1.00  0.00           C
ATOM   1438  C3A DPP   138      82.822   3.325  34.924  1.00  0.00           C
ATOM   1439  C4A DPP   138      84.522   4.425  38.874  1.00  0.00           C
ATOM   1440  C1B DPP   138      81.972   2.075  28.724  1.00  0.00           C
ATOM   1441  C2B DPP   138      80.372   5.425  31.074  1.00  0.00           C
ATOM   1442  C3B DPP   138      82.522   8.525  33.674  1.00  0.00           C
ATOM   1443  C4B DPP   138      83.422   9.075  38.224  1.00  0.00           C
ATOM   1444  NC3 DPP   139     162.422 110.925  28.124  1.00  0.00           N
ATOM   1445  PO4 DPP   139     161.172 111.175  33.074  1.00  0.00           P
ATOM   1446  GL1 DPP   139     163.622 110.925  37.524  1.00  0.00            
ATOM   1447  GL2 DPP   139     164.772 114.675  38.024  1.00  0.00            
ATOM   1448  C1A DPP   139     163.272 109.675  40.974  1.00  0.00           C
ATOM   1449  C2A DPP   139     162.922 106.975  44.774  1.00  0.00           C
ATOM   1450  C3A DPP   139     162.772 107.175  48.174  1.00  0.00           C
ATOM   1451  C4A DPP   139     163.022 103.525  51.474  1.00  0.00           C
ATOM   1452  C1B DPP   139     166.572 113.375  41.974  1.00  0.00           C
ATOM   1453  C2B DPP   139     166.072 110.675  44.874  1.00  0.00           C
ATOM   1454  C3B DPP   139     167.672 109.475  48.874  1.00  0.00           C
ATOM   1455  C4B DPP   139     169.422 111.475  51.574  1.00  0.00           C
ATOM   1456  NC3 DPP   140       3.372  94.875  26.024  1.00  0.00           N
ATOM   1457  PO4 DPP   140       5.722  92.725  28.474  1.00  0.00           P
ATOM   1458  GL1 DPP   140       5.872  92.875  33.424  1.00  0.00            
ATOM   1459  GL2 DPP   140       2.972  92.175  34.724  1.00  0.00            
ATOM   1460  C1A DPP   140       8.722  92.025  36.924  1.00  0.00           C
ATOM   1461  C2A DPP   140       8.122  92.775  41.224  1.00  0.00           C
ATOM   1462  C3A DPP   140       8.422  95.125  45.174  1.00  0.00           C
ATOM   1463  C4A DPP   140      11.922  94.575  48.874  1.00  0.00           C
ATOM   1464  C1B DPP   140       4.172  91.575  38.374  1.00  0.00           C
ATOM   1465  C2B DPP   140       2.722  91.975  41.874  1.00  0.00           C
ATOM   1466  C3B DPP   140       1.522  92.925  45.924  1.00  0.00           C
ATOM   1467  C4B DPP   140       0.022  94.875  49.224  1.00  0.00           C
ATOM   1468  NC3 DPP   141     206.522 205.025  21.024  1.00  0.00           N
ATOM   1469  PO4 DPP   141     201.922 204.675  18.924  1.00  0.00           P
ATOM   1470  GL1 DPP   141     202.872 202.525  22.924  1.00  0.00            
ATOM   1471  GL2 DPP   141     205.972 203.175  25.474  1.00  0.00            
ATOM   1472  C1A DPP   141     203.822 199.075  25.724  1.00  0.00           C
ATOM   1473  C2A DPP   141     207.172 197.825  29.024  1.00  0.00           C
ATOM   1474  C3A DPP   141     209.072 194.325  31.374  1.00  0.00           C
ATOM   1475  C4A DPP   141     207.272 192.025  34.824  1.00  0.00           C
ATOM   1476  C1B DPP   141     206.572 202.775  29.474  1.00  0.00           C
ATOM   1477  C2B DPP   141     206.472 203.725  33.374  1.00  0.00           C
ATOM   1478  C3B DPP   141     203.622 201.525  36.724  1.00  0.00           C
ATOM   1479  C4B DPP   141     201.022 199.325  39.774  1.00  0.00           C
ATOM   1480  NC3 DPP   142      65.572 186.875  28.974  1.00  0.00           N
ATOM   1481  PO4 DPP   142      69.772 189.525  28.924  1.00  0.00           P
ATOM   1482  GL1 DPP   142      70.222 186.725  33.174  1.00  0.00            
ATOM   1483  GL2 DPP   142      71.672 189.175  34.724  1.00  0.00            
ATOM   1484  C1A DPP   142      73.372 184.475  35.724  1.00  0.00           C
ATOM   1485  C2A DPP   142      74.122 184.775  40.774  1.00  0.00           C
ATOM   1486  C3A DPP   142      71.622 183.725  43.474  1.00  0.00           C
ATOM   1487  C4A DPP   142      68.822 184.675  46.474  1.00  0.00           C
ATOM   1488  C1B DPP   142      70.472 188.675  38.824  1.00  0.00           C
ATOM   1489  C2B DPP   142      70.872 189.025  44.074  1.00  0.00           C
ATOM   1490  C3B DPP   142      73.172 186.925  47.574  1.00  0.00           C
ATOM   1491  C4B DPP   142      75.172 184.475  51.974  1.00  0.00           C
ATOM   1492  NC3 DPP   143      37.722  19.025  13.974  1.00  0.00           N
ATOM   1493  PO4 DPP   143      35.572  20.725  17.424  1.00  0.00           P
ATOM   1494  GL1 DPP   143      36.072  21.525  22.924  1.00  0.00            
ATOM   1495  GL2 DPP   143      34.822  18.325  22.874  1.00  0.00            
ATOM   1496  C1A DPP   143      36.522  23.175  26.724  1.00  0.00           C
ATOM   1497  C2A DPP   143      36.672  25.375  30.374  1.00  0.00           C
ATOM   1498  C3A DPP   143      36.822  25.075  34.674  1.00  0.00           C
ATOM   1499  C4A DPP   143      37.422  27.425  38.974  1.00  0.00           C
ATOM   1500  C1B DPP   143      35.972  18.075  27.224  1.00  0.00           C
ATOM   1501  C2B DPP   143      36.222  20.425  31.524  1.00  0.00           C
ATOM   1502  C3B DPP   143      37.322  19.325  35.924  1.00  0.00           C
ATOM   1503  C4B DPP   143      36.222  17.625  40.074  1.00  0.00           C
ATOM   1504  NC3 DPP   144      51.322 156.225  24.924  1.00  0.00           N
ATOM   1505  PO4 DPP   144      53.572 159.525  26.124  1.00  0.00           P
ATOM   1506  GL1 DPP   144      55.222 159.975  30.074  1.00  0.00            
ATOM   1507  GL2 DPP   144      58.522 161.075  30.074  1.00  0.00            
ATOM   1508  C1A DPP   144      53.622 158.025  34.424  1.00  0.00           C
ATOM   1509  C2A DPP   144      52.872 155.375  37.724  1.00  0.00           C
ATOM   1510  C3A DPP   144      50.072 153.925  40.824  1.00  0.00           C
ATOM   1511  C4A DPP   144      47.522 151.775  44.374  1.00  0.00           C
ATOM   1512  C1B DPP   144      57.122 161.825  34.524  1.00  0.00           C
ATOM   1513  C2B DPP   144      55.422 160.975  39.024  1.00  0.00           C
ATOM   1514  C3B DPP   144      54.872 157.375  42.574  1.00  0.00           C
ATOM   1515  C4B DPP   144      52.572 155.075  45.524  1.00  0.00           C
ATOM   1516  NC3 DPP   145      75.922 150.025  28.824  1.00  0.00           N
ATOM   1517  PO4 DPP   145      70.922 151.825  27.524  1.00  0.00           P
ATOM   1518  GL1 DPP   145      69.372 152.725  31.524  1.00  0.00            
ATOM   1519  GL2 DPP   145      70.772 149.475  31.774  1.00  0.00            
ATOM   1520  C1A DPP   145      66.922 153.875  34.374  1.00  0.00           C
ATOM   1521  C2A DPP   145      64.672 153.825  37.924  1.00  0.00           C
ATOM   1522  C3A DPP   145      64.922 155.175  42.074  1.00  0.00           C
ATOM   1523  C4A DPP   145      65.772 157.325  46.324  1.00  0.00           C
ATOM   1524  C1B DPP   145      69.372 148.325  35.524  1.00  0.00           C
ATOM   1525  C2B DPP   145      66.872 148.725  38.824  1.00  0.00           C
ATOM   1526  C3B DPP   145      62.872 150.175  41.024  1.00  0.00           C
ATOM   1527  C4B DPP   145      59.872 152.625  40.324  1.00  0.00           C
ATOM   1528  NC3 DPP   146     118.972 110.075  28.424  1.00  0.00           N
ATOM   1529  PO4 DPP   146     115.972 105.975  27.924  1.00  0.00           P
ATOM   1530  GL1 DPP   146     115.272 105.075  31.874  1.00  0.00            
ATOM   1531  GL2 DPP   146     118.372 103.875  33.324  1.00  0.00            
ATOM   1532  C1A DPP   146     113.372 105.525  36.324  1.00  0.00           C
ATOM   1533  C2A DPP   146     113.872 107.475  40.074  1.00  0.00           C
ATOM   1534  C3A DPP   146     111.072 107.875  42.524  1.00  0.00           C
ATOM   1535  C4A DPP   146     108.622 106.325  46.774  1.00  0.00           C
ATOM   1536  C1B DPP   146     118.372 104.725  37.874  1.00  0.00           C
ATOM   1537  C2B DPP   146     117.872 105.825  41.974  1.00  0.00           C
ATOM   1538  C3B DPP   146     119.422 104.225  45.574  1.00  0.00           C
ATOM   1539  C4B DPP   146     118.572 102.725  49.224  1.00  0.00           C
ATOM   1540  NC3 DPP   147     186.922 112.375  25.674  1.00  0.00           N
ATOM   1541  PO4 DPP   147     184.822 112.825  30.124  1.00  0.00           P
ATOM   1542  GL1 DPP   147     182.622 113.525  33.374  1.00  0.00            
ATOM   1543  GL2 DPP   147     179.972 112.825  34.974  1.00  0.00            
ATOM   1544  C1A DPP   147     184.822 114.425  37.374  1.00  0.00           C
ATOM   1545  C2A DPP   147     187.622 112.375  41.024  1.00  0.00           C
ATOM   1546  C3A DPP   147     187.722 109.625  44.724  1.00  0.00           C
ATOM   1547  C4A DPP   147     186.622 107.175  47.774  1.00  0.00           C
ATOM   1548  C1B DPP   147     178.972 114.325  39.524  1.00  0.00           C
ATOM   1549  C2B DPP   147     178.822 112.825  44.024  1.00  0.00           C
ATOM   1550  C3B DPP   147     176.672 111.775  48.074  1.00  0.00           C
ATOM   1551  C4B DPP   147     174.922 112.075  52.724  1.00  0.00           C
ATOM   1552  NC3 DPP   148      61.422  37.275  15.324  1.00  0.00           N
ATOM   1553  PO4 DPP   148      58.522  40.625  17.724  1.00  0.00           P
ATOM   1554  GL1 DPP   148      58.122  40.075  21.724  1.00  0.00            
ATOM   1555  GL2 DPP   148      57.272  37.525  22.924  1.00  0.00            
ATOM   1556  C1A DPP   148      60.822  42.625  24.924  1.00  0.00           C
ATOM   1557  C2A DPP   148      62.272  41.675  29.724  1.00  0.00           C
ATOM   1558  C3A DPP   148      62.322  41.475  33.674  1.00  0.00           C
ATOM   1559  C4A DPP   148      63.072  41.775  37.974  1.00  0.00           C
ATOM   1560  C1B DPP   148      59.122  37.775  27.724  1.00  0.00           C
ATOM   1561  C2B DPP   148      61.022  35.925  32.074  1.00  0.00           C
ATOM   1562  C3B DPP   148      62.522  36.675  36.024  1.00  0.00           C
ATOM   1563  C4B DPP   148      60.372  38.975  40.724  1.00  0.00           C
ATOM   1564  NC3 DPP   149      37.522  75.075  17.924  1.00  0.00           N
ATOM   1565  PO4 DPP   149      34.222  72.575  19.224  1.00  0.00           P
ATOM   1566  GL1 DPP   149      33.822  72.025  23.924  1.00  0.00            
ATOM   1567  GL2 DPP   149      32.322  68.675  22.374  1.00  0.00            
ATOM   1568  C1A DPP   149      35.972  71.225  28.524  1.00  0.00           C
ATOM   1569  C2A DPP   149      34.772  70.375  33.624  1.00  0.00           C
ATOM   1570  C3A DPP   149      30.722  69.525  35.974  1.00  0.00           C
ATOM   1571  C4A DPP   149      32.422  67.375  40.374  1.00  0.00           C
ATOM   1572  C1B DPP   149      29.472  67.575  25.774  1.00  0.00           C
ATOM   1573  C2B DPP   149      27.372  64.775  28.674  1.00  0.00           C
ATOM   1574  C3B DPP   149      26.922  63.775  32.574  1.00  0.00           C
ATOM   1575  C4B DPP   149      28.972  64.625  37.424  1.00  0.00           C
ATOM   1576  NC3 DPP   150     126.872 198.225  24.724  1.00  0.00           N
ATOM   1577  PO4 DPP   150     124.572 194.475  26.124  1.00  0.00           P
ATOM   1578  GL1 DPP   150     126.422 195.875  29.824  1.00  0.00            
ATOM   1579  GL2 DPP   150     130.022 195.375  31.024  1.00  0.00            
ATOM   1580  C1A DPP   150     126.022 196.125  33.624  1.00  0.00           C
ATOM   1581  C2A DPP   150     122.722 196.025  35.974  1.00  0.00           C
ATOM   1582  C3A DPP   150     120.472 194.325  38.174  1.00  0.00           C
ATOM   1583  C4A DPP   150     115.522 193.825  37.924  1.00  0.00           C
ATOM   1584  C1B DPP   150     130.222 198.475  33.724  1.00  0.00           C
ATOM   1585  C2B DPP   150     131.722 200.325  37.874  1.00  0.00           C
ATOM   1586  C3B DPP   150     133.372 199.925  42.274  1.00  0.00           C
ATOM   1587  C4B DPP   150     132.972 202.425  46.374  1.00  0.00           C
ATOM   1588  NC3 DPP   151     140.572 188.825  25.324  1.00  0.00           N
ATOM   1589  PO4 DPP   151     137.422 192.375  24.274  1.00  0.00           P
ATOM   1590  GL1 DPP   151     135.972 190.975  27.124  1.00  0.00            
ATOM   1591  GL2 DPP   151     138.672 191.575  29.074  1.00  0.00            
ATOM   1592  C1A DPP   151     134.672 193.375  31.274  1.00  0.00           C
ATOM   1593  C2A DPP   151     135.122 195.125  35.274  1.00  0.00           C
ATOM   1594  C3A DPP   151     134.172 195.575  39.574  1.00  0.00           C
ATOM   1595  C4A DPP   151     136.272 194.875  43.474  1.00  0.00           C
ATOM   1596  C1B DPP   151     140.872 192.675  33.674  1.00  0.00           C
ATOM   1597  C2B DPP   151     141.272 194.075  36.824  1.00  0.00           C
ATOM   1598  C3B DPP   151     139.722 197.275  40.874  1.00  0.00           C
ATOM   1599  C4B DPP   151     139.472 201.325  39.724  1.00  0.00           C
ATOM   1600  NC3 DPP   152     198.272   6.475  21.074  1.00  0.00           N
ATOM   1601  PO4 DPP   152     201.972   5.975  22.074  1.00  0.00           P
ATOM   1602  GL1 DPP   152     200.872   7.075  25.474  1.00  0.00            
ATOM   1603  GL2 DPP   152     198.372   5.625  27.724  1.00  0.00            
ATOM   1604  C1A DPP   152     201.672   9.275  29.524  1.00  0.00           C
ATOM   1605  C2A DPP   152     202.322  11.525  33.224  1.00  0.00           C
ATOM   1606  C3A DPP   152     204.972  13.025  36.824  1.00  0.00           C
ATOM   1607  C4A DPP   152     205.372  11.775  41.174  1.00  0.00           C
ATOM   1608  C1B DPP   152     197.022   6.775  31.424  1.00  0.00           C
ATOM   1609  C2B DPP   152     198.022   7.725  35.324  1.00  0.00           C
ATOM   1610  C3B DPP   152     196.822   6.225  38.874  1.00  0.00           C
ATOM   1611  C4B DPP   152     197.372   7.125  43.074  1.00  0.00           C
ATOM   1612  NC3 DPP   153     202.572 118.375  30.774  1.00  0.00           N
ATOM   1613  PO4 DPP   153     200.172 122.325  30.874  1.00  0.00           P
ATOM   1614  GL1 DPP   153     202.172 122.075  34.924  1.00  0.00            
ATOM   1615  GL2 DPP   153     201.872 118.975  36.074  1.00  0.00            
ATOM   1616  C1A DPP   153     203.372 123.725  39.374  1.00  0.00           C
ATOM   1617  C2A DPP   153     202.922 126.775  41.624  1.00  0.00           C
ATOM   1618  C3A DPP   153     205.372 128.375  44.974  1.00  0.00           C
ATOM   1619  C4A DPP   153     208.272 128.675  48.574  1.00  0.00           C
ATOM   1620  C1B DPP   153     200.072 120.525  40.224  1.00  0.00           C
ATOM   1621  C2B DPP   153     200.622 122.925  43.774  1.00  0.00           C
ATOM   1622  C3B DPP   153     201.672 124.625  47.524  1.00  0.00           C
ATOM   1623  C4B DPP   153     205.522 125.675  50.674  1.00  0.00           C
ATOM   1624  NC3 DPP   154     156.822 205.725  22.424  1.00  0.00           N
ATOM   1625  PO4 DPP   154     151.822 206.825  23.874  1.00  0.00           P
ATOM   1626  GL1 DPP   154     149.622 205.975  27.424  1.00  0.00            
ATOM   1627  GL2 DPP   154     147.522 208.225  26.174  1.00  0.00            
ATOM   1628  C1A DPP   154     149.472 204.325  32.124  1.00  0.00           C
ATOM   1629  C2A DPP   154     151.122 204.425  36.474  1.00  0.00           C
ATOM   1630  C3A DPP   154     149.872 202.475  40.674  1.00  0.00           C
ATOM   1631  C4A DPP   154     150.022 201.975  45.774  1.00  0.00           C
ATOM   1632  C1B DPP   154     147.172 208.775  31.024  1.00  0.00           C
ATOM   1633  C2B DPP   154     145.172 208.475  35.124  1.00  0.00           C
ATOM   1634  C3B DPP   154     147.772 207.675  39.074  1.00  0.00           C
ATOM   1635  C4B DPP   154     147.772 209.425  43.774  1.00  0.00           C
ATOM   1636  NC3 DPP   155     207.772 165.375  23.024  1.00  0.00           N
ATOM   1637  PO4 DPP   155     203.472 165.675  23.874  1.00  0.00           P
ATOM   1638  GL1 DPP   155     203.522 165.425  28.174  1.00  0.00            
ATOM   1639  GL2 DPP   155     203.072 163.075  29.724  1.00  0.00            
ATOM   1640  C1A DPP   155     205.322 167.275  31.724  1.00  0.00           C
ATOM   1641  C2A DPP   155     204.822 168.425  35.924  1.00  0.00           C
ATOM   1642  C3A DPP   155     204.622 168.425  41.324  1.00  0.00           C
ATOM   1643  C4A DPP   155     203.422 167.675  45.124  1.00  0.00           C
ATOM   1644  C1B DPP   155     204.822 161.625  33.624  1.00  0.00           C
ATOM   1645  C2B DPP   155     207.772 164.575  36.124  1.00  0.00           C
ATOM   1646  C3B DPP   155     209.822 167.325  39.524  1.00  0.00           C
ATOM   1647  C4B DPP   155     209.222 170.875  43.124  1.00  0.00           C
ATOM   1648  NC3 DPP   156     198.872 182.925  22.324  1.00  0.00           N
ATOM   1649  PO4 DPP   156     202.572 184.825  22.074  1.00  0.00           P
ATOM   1650  GL1 DPP   156     203.822 184.475  26.574  1.00  0.00            
ATOM   1651  GL2 DPP   156     203.872 187.675  27.474  1.00  0.00            
ATOM   1652  C1A DPP   156     203.322 182.675  30.424  1.00  0.00           C
ATOM   1653  C2A DPP   156     203.922 184.875  35.174  1.00  0.00           C
ATOM   1654  C3A DPP   156     204.222 187.125  38.074  1.00  0.00           C
ATOM   1655  C4A DPP   156     205.622 186.375  42.574  1.00  0.00           C
ATOM   1656  C1B DPP   156     201.072 187.775  31.274  1.00  0.00           C
ATOM   1657  C2B DPP   156     201.822 189.775  34.774  1.00  0.00           C
ATOM   1658  C3B DPP   156     202.622 193.275  36.224  1.00  0.00           C
ATOM   1659  C4B DPP   156     203.022 194.975  39.974  1.00  0.00           C
ATOM   1660  NC3 DPP   157      61.422  56.175  16.174  1.00  0.00           N
ATOM   1661  PO4 DPP   157      63.322  58.775  19.274  1.00  0.00           P
ATOM   1662  GL1 DPP   157      65.222  55.975  22.274  1.00  0.00            
ATOM   1663  GL2 DPP   157      68.472  57.025  22.874  1.00  0.00            
ATOM   1664  C1A DPP   157      66.872  52.975  25.374  1.00  0.00           C
ATOM   1665  C2A DPP   157      67.872  52.225  30.074  1.00  0.00           C
ATOM   1666  C3A DPP   157      67.722  54.625  33.474  1.00  0.00           C
ATOM   1667  C4A DPP   157      71.172  56.675  35.974  1.00  0.00           C
ATOM   1668  C1B DPP   157      68.072  57.225  27.524  1.00  0.00           C
ATOM   1669  C2B DPP   157      66.522  59.225  30.224  1.00  0.00           C
ATOM   1670  C3B DPP   157      67.922  59.825  33.724  1.00  0.00           C
ATOM   1671  C4B DPP   157      70.272  61.725  37.474  1.00  0.00           C
ATOM   1672  NC3 DPP   158      32.372 103.525  23.424  1.00  0.00           N
ATOM   1673  PO4 DPP   158      36.472 103.325  21.574  1.00  0.00           P
ATOM   1674  GL1 DPP   158      37.122 103.025  26.774  1.00  0.00            
ATOM   1675  GL2 DPP   158      40.472 104.025  26.274  1.00  0.00            
ATOM   1676  C1A DPP   158      36.472 100.525  31.774  1.00  0.00           C
ATOM   1677  C2A DPP   158      34.422  99.675  36.074  1.00  0.00           C
ATOM   1678  C3A DPP   158      32.972 101.125  40.424  1.00  0.00           C
ATOM   1679  C4A DPP   158      34.322 100.125  44.824  1.00  0.00           C
ATOM   1680  C1B DPP   158      40.222 104.275  31.024  1.00  0.00           C
ATOM   1681  C2B DPP   158      39.622 102.975  34.524  1.00  0.00           C
ATOM   1682  C3B DPP   158      38.722  98.225  36.324  1.00  0.00           C
ATOM   1683  C4B DPP   158      38.722  94.825  37.324  1.00  0.00           C
ATOM   1684  NC3 DPP   159      14.272  65.875  26.174  1.00  0.00           N
ATOM   1685  PO4 DPP   159      12.072  68.525  29.024  1.00  0.00           P
ATOM   1686  GL1 DPP   159      12.822  67.525  32.924  1.00  0.00            
ATOM   1687  GL2 DPP   159      12.072  71.375  33.324  1.00  0.00            
ATOM   1688  C1A DPP   159      13.272  66.725  37.324  1.00  0.00           C
ATOM   1689  C2A DPP   159      15.322  63.725  41.024  1.00  0.00           C
ATOM   1690  C3A DPP   159      13.472  61.675  44.524  1.00  0.00           C
ATOM   1691  C4A DPP   159      14.272  60.175  48.674  1.00  0.00           C
ATOM   1692  C1B DPP   159      11.522  71.825  38.574  1.00  0.00           C
ATOM   1693  C2B DPP   159      14.022  72.325  42.624  1.00  0.00           C
ATOM   1694  C3B DPP   159      15.172  69.925  47.174  1.00  0.00           C
ATOM   1695  C4B DPP   159      15.672  65.775  50.524  1.00  0.00           C
ATOM   1696  NC3 DPP   160     113.772 137.675  26.724  1.00  0.00           N
ATOM   1697  PO4 DPP   160     110.822 140.225  28.174  1.00  0.00           P
ATOM   1698  GL1 DPP   160     108.122 141.925  31.674  1.00  0.00            
ATOM   1699  GL2 DPP   160     106.272 143.675  31.874  1.00  0.00            
ATOM   1700  C1A DPP   160     106.322 141.825  36.924  1.00  0.00           C
ATOM   1701  C2A DPP   160     104.022 141.275  40.674  1.00  0.00           C
ATOM   1702  C3A DPP   160     103.872 142.025  45.274  1.00  0.00           C
ATOM   1703  C4A DPP   160     105.422 146.125  47.924  1.00  0.00           C
ATOM   1704  C1B DPP   160     103.422 145.125  34.574  1.00  0.00           C
ATOM   1705  C2B DPP   160     101.922 145.475  38.724  1.00  0.00           C
ATOM   1706  C3B DPP   160     102.922 146.225  42.074  1.00  0.00           C
ATOM   1707  C4B DPP   160     101.722 148.825  45.874  1.00  0.00           C
ATOM   1708  NC3 DPP   161      10.222 162.925  63.424  1.00  0.00           N
ATOM   1709  PO4 DPP   161       7.972 159.575  64.174  1.00  0.00           P
ATOM   1710  GL1 DPP   161       7.172 159.925  60.224  1.00  0.00            
ATOM   1711  GL2 DPP   161       3.722 160.075  59.624  1.00  0.00            
ATOM   1712  C1A DPP   161       8.122 157.125  57.074  1.00  0.00           C
ATOM   1713  C2A DPP   161       9.572 154.275  54.124  1.00  0.00           C
ATOM   1714  C3A DPP   161      12.722 153.375  50.474  1.00  0.00           C
ATOM   1715  C4A DPP   161      15.772 150.625  48.824  1.00  0.00           C
ATOM   1716  C1B DPP   161       3.222 158.325  56.024  1.00  0.00           C
ATOM   1717  C2B DPP   161       5.272 158.375  51.624  1.00  0.00           C
ATOM   1718  C3B DPP   161       7.772 155.825  50.224  1.00  0.00           C
ATOM   1719  C4B DPP   161      10.422 154.525  46.574  1.00  0.00           C
ATOM   1720  NC3 DPP   162     100.872  33.425  55.224  1.00  0.00           N
ATOM   1721  PO4 DPP   162      95.722  33.075  56.524  1.00  0.00           P
ATOM   1722  GL1 DPP   162      96.772  36.225  53.024  1.00  0.00            
ATOM   1723  GL2 DPP   162      96.372  40.025  53.024  1.00  0.00            
ATOM   1724  C1A DPP   162      95.872  36.225  49.274  1.00  0.00           C
ATOM   1725  C2A DPP   162      96.722  38.075  45.874  1.00  0.00           C
ATOM   1726  C3A DPP   162      97.622  39.075  41.824  1.00  0.00           C
ATOM   1727  C4A DPP   162     101.222  39.575  39.274  1.00  0.00           C
ATOM   1728  C1B DPP   162      96.922  42.525  50.124  1.00  0.00           C
ATOM   1729  C2B DPP   162      96.322  42.975  45.574  1.00  0.00           C
ATOM   1730  C3B DPP   162      94.122  46.225  43.474  1.00  0.00           C
ATOM   1731  C4B DPP   162      90.972  49.475  45.424  1.00  0.00           C
ATOM   1732  NC3 DPP   163     105.322 201.425  60.824  1.00  0.00           N
ATOM   1733  PO4 DPP   163     104.572 197.425  62.624  1.00  0.00           P
ATOM   1734  GL1 DPP   163     102.122 197.775  58.924  1.00  0.00            
ATOM   1735  GL2 DPP   163      98.122 198.125  59.474  1.00  0.00            
ATOM   1736  C1A DPP   163     102.572 196.575  55.324  1.00  0.00           C
ATOM   1737  C2A DPP   163     102.772 196.075  50.724  1.00  0.00           C
ATOM   1738  C3A DPP   163     103.372 196.575  46.724  1.00  0.00           C
ATOM   1739  C4A DPP   163     102.022 198.925  43.324  1.00  0.00           C
ATOM   1740  C1B DPP   163      98.572 200.225  55.474  1.00  0.00           C
ATOM   1741  C2B DPP   163      98.772 199.075  51.274  1.00  0.00           C
ATOM   1742  C3B DPP   163      99.122 199.025  47.224  1.00  0.00           C
ATOM   1743  C4B DPP   163      97.872 196.125  45.024  1.00  0.00           C
ATOM   1744  NC3 DPP   164     138.222  50.075  62.324  1.00  0.00           N
ATOM   1745  PO4 DPP   164     141.672  50.525  59.674  1.00  0.00           P
ATOM   1746  GL1 DPP   164     138.622  52.125  57.524  1.00  0.00            
ATOM   1747  GL2 DPP   164     136.922  49.425  57.624  1.00  0.00            
ATOM   1748  C1A DPP   164     137.122  53.075  52.924  1.00  0.00           C
ATOM   1749  C2A DPP   164     134.772  55.475  49.924  1.00  0.00           C
ATOM   1750  C3A DPP   164     132.172  56.925  47.174  1.00  0.00           C
ATOM   1751  C4A DPP   164     127.272  58.625  46.124  1.00  0.00           C
ATOM   1752  C1B DPP   164     137.272  48.425  53.574  1.00  0.00           C
ATOM   1753  C2B DPP   164     139.622  46.675  50.974  1.00  0.00           C
ATOM   1754  C3B DPP   164     141.272  42.975  48.124  1.00  0.00           C
ATOM   1755  C4B DPP   164     141.822  41.825  44.724  1.00  0.00           C
ATOM   1756  NC3 DPP   165      96.972 176.775  72.474  1.00  0.00           N
ATOM   1757  PO4 DPP   165      92.572 175.875  70.774  1.00  0.00           P
ATOM   1758  GL1 DPP   165      91.522 175.975  66.624  1.00  0.00            
ATOM   1759  GL2 DPP   165      94.772 176.225  64.274  1.00  0.00            
ATOM   1760  C1A DPP   165      88.422 174.025  63.774  1.00  0.00           C
ATOM   1761  C2A DPP   165      85.572 172.775  60.274  1.00  0.00           C
ATOM   1762  C3A DPP   165      84.772 169.725  57.824  1.00  0.00           C
ATOM   1763  C4A DPP   165      83.622 168.875  52.924  1.00  0.00           C
ATOM   1764  C1B DPP   165      93.372 174.275  59.774  1.00  0.00           C
ATOM   1765  C2B DPP   165      89.422 174.225  57.024  1.00  0.00           C
ATOM   1766  C3B DPP   165      85.372 174.025  55.024  1.00  0.00           C
ATOM   1767  C4B DPP   165      80.522 173.575  53.874  1.00  0.00           C
ATOM   1768  NC3 DPP   166      79.622  15.225  62.024  1.00  0.00           N
ATOM   1769  PO4 DPP   166      83.072  18.275  61.474  1.00  0.00           P
ATOM   1770  GL1 DPP   166      82.072  21.025  58.474  1.00  0.00            
ATOM   1771  GL2 DPP   166      82.972  23.325  57.624  1.00  0.00            
ATOM   1772  C1A DPP   166      80.422  19.075  54.674  1.00  0.00           C
ATOM   1773  C2A DPP   166      79.372  19.125  49.874  1.00  0.00           C
ATOM   1774  C3A DPP   166      78.022  17.125  46.074  1.00  0.00           C
ATOM   1775  C4A DPP   166      77.422  15.825  41.924  1.00  0.00           C
ATOM   1776  C1B DPP   166      84.072  22.625  53.224  1.00  0.00           C
ATOM   1777  C2B DPP   166      85.022  20.775  48.674  1.00  0.00           C
ATOM   1778  C3B DPP   166      83.722  19.075  45.524  1.00  0.00           C
ATOM   1779  C4B DPP   166      80.372  19.925  42.574  1.00  0.00           C
ATOM   1780  NC3 DPP   167      39.972  27.175  63.474  1.00  0.00           N
ATOM   1781  PO4 DPP   167      38.572  22.675  63.624  1.00  0.00           P
ATOM   1782  GL1 DPP   167      39.072  24.075  59.324  1.00  0.00            
ATOM   1783  GL2 DPP   167      41.072  26.025  58.474  1.00  0.00            
ATOM   1784  C1A DPP   167      38.422  21.525  56.674  1.00  0.00           C
ATOM   1785  C2A DPP   167      38.222  22.175  51.924  1.00  0.00           C
ATOM   1786  C3A DPP   167      39.072  21.725  48.624  1.00  0.00           C
ATOM   1787  C4A DPP   167      39.272  19.575  44.574  1.00  0.00           C
ATOM   1788  C1B DPP   167      42.322  24.975  54.274  1.00  0.00           C
ATOM   1789  C2B DPP   167      43.872  24.225  49.774  1.00  0.00           C
ATOM   1790  C3B DPP   167      42.372  23.725  45.574  1.00  0.00           C
ATOM   1791  C4B DPP   167      44.572  23.075  41.174  1.00  0.00           C
ATOM   1792  NC3 DPP   168      18.722 186.825  63.174  1.00  0.00           N
ATOM   1793  PO4 DPP   168      22.122 189.925  61.624  1.00  0.00           P
ATOM   1794  GL1 DPP   168      21.472 192.025  58.424  1.00  0.00            
ATOM   1795  GL2 DPP   168      18.222 192.025  57.074  1.00  0.00            
ATOM   1796  C1A DPP   168      22.822 191.425  54.074  1.00  0.00           C
ATOM   1797  C2A DPP   168      21.272 192.725  48.824  1.00  0.00           C
ATOM   1798  C3A DPP   168      19.222 195.675  46.374  1.00  0.00           C
ATOM   1799  C4A DPP   168      16.772 198.825  43.724  1.00  0.00           C
ATOM   1800  C1B DPP   168      18.272 193.475  52.574  1.00  0.00           C
ATOM   1801  C2B DPP   168      17.322 197.275  51.174  1.00  0.00           C
ATOM   1802  C3B DPP   168      18.222 200.825  49.874  1.00  0.00           C
ATOM   1803  C4B DPP   168      17.222 202.875  46.324  1.00  0.00           C
ATOM   1804  NC3 DPP   169      19.772   0.275  58.224  1.00  0.00           N
ATOM   1805  PO4 DPP   169      22.272   3.575  56.874  1.00  0.00           P
ATOM   1806  GL1 DPP   169      21.372   1.275  53.024  1.00  0.00            
ATOM   1807  GL2 DPP   169      19.472   3.575  52.174  1.00  0.00            
ATOM   1808  C1A DPP   169      24.472   0.675  49.574  1.00  0.00           C
ATOM   1809  C2A DPP   169      25.922   0.525  44.724  1.00  0.00           C
ATOM   1810  C3A DPP   169      24.672   2.125  40.574  1.00  0.00           C
ATOM   1811  C4A DPP   169      23.422   1.525  36.474  1.00  0.00           C
ATOM   1812  C1B DPP   169      14.872   5.775  52.474  1.00  0.00           C
ATOM   1813  C2B DPP   169      12.422   7.175  50.274  1.00  0.00           C
ATOM   1814  C3B DPP   169      12.222   8.975  47.674  1.00  0.00           C
ATOM   1815  C4B DPP   169       9.922  10.225  44.174  1.00  0.00           C
ATOM   1816  NC3 DPP   170      75.372  24.725  58.724  1.00  0.00           N
ATOM   1817  PO4 DPP   170      76.972  21.375  59.974  1.00  0.00           P
ATOM   1818  GL1 DPP   170      75.772  20.925  55.624  1.00  0.00            
ATOM   1819  GL2 DPP   170      72.672  20.325  55.674  1.00  0.00            
ATOM   1820  C1A DPP   170      75.872  17.275  53.774  1.00  0.00           C
ATOM   1821  C2A DPP   170      74.472  15.425  50.074  1.00  0.00           C
ATOM   1822  C3A DPP   170      73.572  14.625  45.824  1.00  0.00           C
ATOM   1823  C4A DPP   170      72.072  12.225  43.574  1.00  0.00           C
ATOM   1824  C1B DPP   170      72.672  21.625  51.174  1.00  0.00           C
ATOM   1825  C2B DPP   170      73.272  20.775  48.724  1.00  0.00           C
ATOM   1826  C3B DPP   170      72.622  19.375  44.924  1.00  0.00           C
ATOM   1827  C4B DPP   170      69.822  19.725  42.374  1.00  0.00           C
ATOM   1828  NC3 DPP   171      93.022  28.475  55.374  1.00  0.00           N
ATOM   1829  PO4 DPP   171      93.172  24.525  56.224  1.00  0.00           P
ATOM   1830  GL1 DPP   171      92.272  23.675  52.174  1.00  0.00            
ATOM   1831  GL2 DPP   171      88.822  24.625  52.124  1.00  0.00            
ATOM   1832  C1A DPP   171      90.672  23.125  47.924  1.00  0.00           C
ATOM   1833  C2A DPP   171      87.572  22.525  44.624  1.00  0.00           C
ATOM   1834  C3A DPP   171      86.222  20.775  40.424  1.00  0.00           C
ATOM   1835  C4A DPP   171      82.872  21.675  38.324  1.00  0.00           C
ATOM   1836  C1B DPP   171      86.972  25.775  49.124  1.00  0.00           C
ATOM   1837  C2B DPP   171      84.472  28.175  45.774  1.00  0.00           C
ATOM   1838  C3B DPP   171      84.272  29.925  41.574  1.00  0.00           C
ATOM   1839  C4B DPP   171      86.172  30.925  38.924  1.00  0.00           C
ATOM   1840  NC3 DPP   172      30.522 207.025  63.924  1.00  0.00           N
ATOM   1841  PO4 DPP   172      33.072 208.275  59.624  1.00  0.00           P
ATOM   1842  GL1 DPP   172      31.422 208.125  55.324  1.00  0.00            
ATOM   1843  GL2 DPP   172      30.872 205.075  55.224  1.00  0.00            
ATOM   1844  C1A DPP   172      30.772 207.875  51.074  1.00  0.00           C
ATOM   1845  C2A DPP   172      30.772 205.725  47.774  1.00  0.00           C
ATOM   1846  C3A DPP   172      30.022 205.825  42.524  1.00  0.00           C
ATOM   1847  C4A DPP   172      32.322 206.075  38.574  1.00  0.00           C
ATOM   1848  C1B DPP   172      27.372 203.325  51.124  1.00  0.00           C
ATOM   1849  C2B DPP   172      25.772 203.275  46.124  1.00  0.00           C
ATOM   1850  C3B DPP   172      26.322 202.675  42.324  1.00  0.00           C
ATOM   1851  C4B DPP   172      28.122 203.075  37.624  1.00  0.00           C
ATOM   1852  NC3 DPP   173      77.972 185.625  65.374  1.00  0.00           N
ATOM   1853  PO4 DPP   173      75.222 189.375  66.274  1.00  0.00           P
ATOM   1854  GL1 DPP   173      71.022 191.025  63.824  1.00  0.00            
ATOM   1855  GL2 DPP   173      68.322 193.325  63.374  1.00  0.00            
ATOM   1856  C1A DPP   173      70.822 192.375  59.274  1.00  0.00           C
ATOM   1857  C2A DPP   173      71.972 190.125  55.724  1.00  0.00           C
ATOM   1858  C3A DPP   173      71.522 188.925  51.774  1.00  0.00           C
ATOM   1859  C4A DPP   173      69.072 190.175  48.324  1.00  0.00           C
ATOM   1860  C1B DPP   173      65.872 191.675  60.074  1.00  0.00           C
ATOM   1861  C2B DPP   173      64.972 191.225  55.324  1.00  0.00           C
ATOM   1862  C3B DPP   173      64.672 190.275  50.774  1.00  0.00           C
ATOM   1863  C4B DPP   173      64.722 188.725  46.474  1.00  0.00           C
ATOM   1864  NC3 DPP   174     156.772  69.075  68.624  1.00  0.00           N
ATOM   1865  PO4 DPP   174     156.972  72.775  67.124  1.00  0.00           P
ATOM   1866  GL1 DPP   174     154.572  71.225  63.574  1.00  0.00            
ATOM   1867  GL2 DPP   174     152.522  73.975  62.674  1.00  0.00            
ATOM   1868  C1A DPP   174     154.922  71.275  59.174  1.00  0.00           C
ATOM   1869  C2A DPP   174     152.972  72.325  54.774  1.00  0.00           C
ATOM   1870  C3A DPP   174     154.122  74.875  52.674  1.00  0.00           C
ATOM   1871  C4A DPP   174     153.322  77.175  49.174  1.00  0.00           C
ATOM   1872  C1B DPP   174     150.422  74.375  58.824  1.00  0.00           C
ATOM   1873  C2B DPP   174     149.322  77.175  55.074  1.00  0.00           C
ATOM   1874  C3B DPP   174     151.572  80.875  53.024  1.00  0.00           C
ATOM   1875  C4B DPP   174     149.772  83.525  49.374  1.00  0.00           C
ATOM   1876  NC3 DPP   175      77.372  31.225  62.074  1.00  0.00           N
ATOM   1877  PO4 DPP   175      74.572  29.525  59.824  1.00  0.00           P
ATOM   1878  GL1 DPP   175      76.072  30.575  56.624  1.00  0.00            
ATOM   1879  GL2 DPP   175      77.872  27.275  55.374  1.00  0.00            
ATOM   1880  C1A DPP   175      77.222  31.225  52.274  1.00  0.00           C
ATOM   1881  C2A DPP   175      78.572  29.675  48.224  1.00  0.00           C
ATOM   1882  C3A DPP   175      78.222  27.175  44.074  1.00  0.00           C
ATOM   1883  C4A DPP   175      77.222  24.825  40.174  1.00  0.00           C
ATOM   1884  C1B DPP   175      77.622  24.125  52.674  1.00  0.00           C
ATOM   1885  C2B DPP   175      77.422  22.975  48.674  1.00  0.00           C
ATOM   1886  C3B DPP   175      75.622  22.925  44.724  1.00  0.00           C
ATOM   1887  C4B DPP   175      75.122  20.025  40.474  1.00  0.00           C
ATOM   1888  NC3 DPP   176     129.022 199.325  63.174  1.00  0.00           N
ATOM   1889  PO4 DPP   176     125.822 200.725  59.924  1.00  0.00           P
ATOM   1890  GL1 DPP   176     122.872 199.475  56.774  1.00  0.00            
ATOM   1891  GL2 DPP   176     119.422 199.475  55.574  1.00  0.00            
ATOM   1892  C1A DPP   176     123.822 196.975  53.474  1.00  0.00           C
ATOM   1893  C2A DPP   176     125.722 193.875  50.924  1.00  0.00           C
ATOM   1894  C3A DPP   176     127.072 190.775  46.724  1.00  0.00           C
ATOM   1895  C4A DPP   176     130.672 190.925  44.424  1.00  0.00           C
ATOM   1896  C1B DPP   176     119.572 198.575  52.174  1.00  0.00           C
ATOM   1897  C2B DPP   176     119.422 198.925  48.174  1.00  0.00           C
ATOM   1898  C3B DPP   176     121.572 199.675  43.124  1.00  0.00           C
ATOM   1899  C4B DPP   176     121.322 200.775  38.024  1.00  0.00           C
ATOM   1900  NC3 DPP   177      67.622  34.275  63.224  1.00  0.00           N
ATOM   1901  PO4 DPP   177      64.422  32.225  60.674  1.00  0.00           P
ATOM   1902  GL1 DPP   177      66.622  35.475  58.624  1.00  0.00            
ATOM   1903  GL2 DPP   177      65.422  38.975  56.674  1.00  0.00            
ATOM   1904  C1A DPP   177      67.472  33.975  54.724  1.00  0.00           C
ATOM   1905  C2A DPP   177      66.772  33.425  50.724  1.00  0.00           C
ATOM   1906  C3A DPP   177      66.272  33.025  46.724  1.00  0.00           C
ATOM   1907  C4A DPP   177      66.322  33.625  42.674  1.00  0.00           C
ATOM   1908  C1B DPP   177      63.922  37.825  52.824  1.00  0.00           C
ATOM   1909  C2B DPP   177      63.422  36.925  48.224  1.00  0.00           C
ATOM   1910  C3B DPP   177      62.072  35.125  44.474  1.00  0.00           C
ATOM   1911  C4B DPP   177      61.122  33.975  40.624  1.00  0.00           C
ATOM   1912  NC3 DPP   178      65.522 142.075  65.724  1.00  0.00           N
ATOM   1913  PO4 DPP   178      62.172 145.125  68.724  1.00  0.00           P
ATOM   1914  GL1 DPP   178      63.422 147.875  65.174  1.00  0.00            
ATOM   1915  GL2 DPP   178      66.972 148.675  63.824  1.00  0.00            
ATOM   1916  C1A DPP   178      61.972 148.025  61.174  1.00  0.00           C
ATOM   1917  C2A DPP   178      62.572 149.125  56.374  1.00  0.00           C
ATOM   1918  C3A DPP   178      63.172 150.675  51.524  1.00  0.00           C
ATOM   1919  C4A DPP   178      61.822 151.175  46.874  1.00  0.00           C
ATOM   1920  C1B DPP   178      66.422 150.525  60.674  1.00  0.00           C
ATOM   1921  C2B DPP   178      66.872 152.275  56.524  1.00  0.00           C
ATOM   1922  C3B DPP   178      67.872 153.225  52.124  1.00  0.00           C
ATOM   1923  C4B DPP   178      69.772 155.575  48.274  1.00  0.00           C
ATOM   1924  NC3 DPP   179      61.272  87.225  59.274  1.00  0.00           N
ATOM   1925  PO4 DPP   179      57.672  86.875  60.174  1.00  0.00           P
ATOM   1926  GL1 DPP   179      57.072  85.925  56.274  1.00  0.00            
ATOM   1927  GL2 DPP   179      58.272  88.975  54.774  1.00  0.00            
ATOM   1928  C1A DPP   179      55.672  85.675  51.274  1.00  0.00           C
ATOM   1929  C2A DPP   179      55.072  85.875  46.924  1.00  0.00           C
ATOM   1930  C3A DPP   179      54.072  85.275  43.224  1.00  0.00           C
ATOM   1931  C4A DPP   179      50.472  86.075  41.024  1.00  0.00           C
ATOM   1932  C1B DPP   179      55.572  90.775  51.924  1.00  0.00           C
ATOM   1933  C2B DPP   179      54.472  91.175  47.124  1.00  0.00           C
ATOM   1934  C3B DPP   179      56.722  92.325  44.274  1.00  0.00           C
ATOM   1935  C4B DPP   179      60.022  93.975  42.124  1.00  0.00           C
ATOM   1936  NC3 DPP   180      15.672 118.225  65.774  1.00  0.00           N
ATOM   1937  PO4 DPP   180      12.572 116.775  66.424  1.00  0.00           P
ATOM   1938  GL1 DPP   180      10.672 118.125  62.024  1.00  0.00            
ATOM   1939  GL2 DPP   180       7.572 120.075  62.724  1.00  0.00            
ATOM   1940  C1A DPP   180      10.022 115.975  57.974  1.00  0.00           C
ATOM   1941  C2A DPP   180      13.272 113.275  57.074  1.00  0.00           C
ATOM   1942  C3A DPP   180      14.972 111.475  59.824  1.00  0.00           C
ATOM   1943  C4A DPP   180      18.472 109.675  63.024  1.00  0.00           C
ATOM   1944  C1B DPP   180       5.422 118.225  59.674  1.00  0.00           C
ATOM   1945  C2B DPP   180       2.222 118.075  56.074  1.00  0.00           C
ATOM   1946  C3B DPP   180       2.222 119.625  51.674  1.00  0.00           C
ATOM   1947  C4B DPP   180       4.122 121.825  48.974  1.00  0.00           C
ATOM   1948  NC3 DPP   181     114.772 156.075  71.374  1.00  0.00           N
ATOM   1949  PO4 DPP   181     110.172 155.575  70.474  1.00  0.00           P
ATOM   1950  GL1 DPP   181     109.422 154.325  66.324  1.00  0.00            
ATOM   1951  GL2 DPP   181     106.822 152.175  64.924  1.00  0.00            
ATOM   1952  C1A DPP   181     110.472 155.775  62.624  1.00  0.00           C
ATOM   1953  C2A DPP   181     109.872 153.675  59.874  1.00  0.00           C
ATOM   1954  C3A DPP   181     107.772 152.125  55.874  1.00  0.00           C
ATOM   1955  C4A DPP   181     109.822 151.125  53.474  1.00  0.00           C
ATOM   1956  C1B DPP   181     105.772 150.725  60.724  1.00  0.00           C
ATOM   1957  C2B DPP   181     102.872 150.725  57.124  1.00  0.00           C
ATOM   1958  C3B DPP   181     102.972 153.275  53.624  1.00  0.00           C
ATOM   1959  C4B DPP   181      98.522 155.175  52.274  1.00  0.00           C
ATOM   1960  NC3 DPP   182      45.822  91.675  57.774  1.00  0.00           N
ATOM   1961  PO4 DPP   182      49.472  90.525  57.074  1.00  0.00           P
ATOM   1962  GL1 DPP   182      50.672  93.475  54.524  1.00  0.00            
ATOM   1963  GL2 DPP   182      49.822  96.725  56.024  1.00  0.00            
ATOM   1964  C1A DPP   182      51.022  93.675  49.874  1.00  0.00           C
ATOM   1965  C2A DPP   182      52.222  94.875  45.074  1.00  0.00           C
ATOM   1966  C3A DPP   182      51.972  92.325  42.224  1.00  0.00           C
ATOM   1967  C4A DPP   182      55.572  91.425  39.724  1.00  0.00           C
ATOM   1968  C1B DPP   182      49.372  98.425  51.724  1.00  0.00           C
ATOM   1969  C2B DPP   182      50.272  99.075  47.424  1.00  0.00           C
ATOM   1970  C3B DPP   182      52.672 100.225  44.724  1.00  0.00           C
ATOM   1971  C4B DPP   182      54.622 102.575  42.374  1.00  0.00           C
ATOM   1972  NC3 DPP   183     196.222  89.175  67.074  1.00  0.00           N
ATOM   1973  PO4 DPP   183     198.022  93.825  65.474  1.00  0.00           P
ATOM   1974  GL1 DPP   183     197.522  94.625  61.524  1.00  0.00            
ATOM   1975  GL2 DPP   183     197.822  97.675  61.674  1.00  0.00            
ATOM   1976  C1A DPP   183     197.322  91.225  57.574  1.00  0.00           C
ATOM   1977  C2A DPP   183     198.522  88.825  53.474  1.00  0.00           C
ATOM   1978  C3A DPP   183     197.422  84.625  49.924  1.00  0.00           C
ATOM   1979  C4A DPP   183     198.572  80.225  49.024  1.00  0.00           C
ATOM   1980  C1B DPP   183     201.322  97.925  58.124  1.00  0.00           C
ATOM   1981  C2B DPP   183     202.322  96.525  54.474  1.00  0.00           C
ATOM   1982  C3B DPP   183     200.972  98.325  50.724  1.00  0.00           C
ATOM   1983  C4B DPP   183     203.422 101.125  46.274  1.00  0.00           C
ATOM   1984  NC3 DPP   184     111.972  11.175  58.324  1.00  0.00           N
ATOM   1985  PO4 DPP   184     109.822   6.825  60.374  1.00  0.00           P
ATOM   1986  GL1 DPP   184     109.472   6.175  55.674  1.00  0.00            
ATOM   1987  GL2 DPP   184     106.322   6.125  54.474  1.00  0.00            
ATOM   1988  C1A DPP   184     110.322   3.525  51.924  1.00  0.00           C
ATOM   1989  C2A DPP   184     110.222   3.025  48.274  1.00  0.00           C
ATOM   1990  C3A DPP   184     107.322   2.975  45.174  1.00  0.00           C
ATOM   1991  C4A DPP   184     106.322   1.275  41.774  1.00  0.00           C
ATOM   1992  C1B DPP   184     105.572   4.975  50.024  1.00  0.00           C
ATOM   1993  C2B DPP   184     102.572   3.425  47.524  1.00  0.00           C
ATOM   1994  C3B DPP   184     100.572   0.675  46.024  1.00  0.00           C
ATOM   1995  C4B DPP   184     100.422  -1.675  41.974  1.00  0.00           C
ATOM   1996  NC3 DPP   185      74.172 209.025  68.824  1.00  0.00           N
ATOM   1997  PO4 DPP   185      76.122 207.575  64.424  1.00  0.00           P
ATOM   1998  GL1 DPP   185      76.822 207.175  59.574  1.00  0.00            
ATOM   1999  GL2 DPP   185      75.772 203.475  58.124  1.00  0.00            
ATOM   2000  C1A DPP   185      76.622 207.975  56.224  1.00  0.00           C
ATOM   2001  C2A DPP   185      76.872 211.275  52.924  1.00  0.00           C
ATOM   2002  C3A DPP   185      76.922 211.625  48.374  1.00  0.00           C
ATOM   2003  C4A DPP   185      77.022 209.575  44.924  1.00  0.00           C
ATOM   2004  C1B DPP   185      77.472 203.175  53.574  1.00  0.00           C
ATOM   2005  C2B DPP   185      77.872 202.325  50.024  1.00  0.00           C
ATOM   2006  C3B DPP   185      75.622 199.725  47.274  1.00  0.00           C
ATOM   2007  C4B DPP   185      72.122 198.775  46.324  1.00  0.00           C
ATOM   2008  NC3 DPP   186      83.672  86.175  62.524  1.00  0.00           N
ATOM   2009  PO4 DPP   186      87.122  82.875  63.024  1.00  0.00           P
ATOM   2010  GL1 DPP   186      87.322  83.225  58.424  1.00  0.00            
ATOM   2011  GL2 DPP   186      87.072  80.825  58.274  1.00  0.00            
ATOM   2012  C1A DPP   186      88.622  84.725  54.324  1.00  0.00           C
ATOM   2013  C2A DPP   186      91.572  86.725  51.624  1.00  0.00           C
ATOM   2014  C3A DPP   186      91.522  85.375  47.224  1.00  0.00           C
ATOM   2015  C4A DPP   186      91.322  86.175  42.624  1.00  0.00           C
ATOM   2016  C1B DPP   186      87.572  77.575  55.174  1.00  0.00           C
ATOM   2017  C2B DPP   186      88.222  76.425  51.124  1.00  0.00           C
ATOM   2018  C3B DPP   186      87.972  78.325  47.374  1.00  0.00           C
ATOM   2019  C4B DPP   186      88.522  80.075  43.324  1.00  0.00           C
ATOM   2020  NC3 DPP   187     132.972 122.075  72.524  1.00  0.00           N
ATOM   2021  PO4 DPP   187     131.172 124.375  70.174  1.00  0.00           P
ATOM   2022  GL1 DPP   187     130.272 125.625  66.424  1.00  0.00            
ATOM   2023  GL2 DPP   187     131.072 123.375  62.974  1.00  0.00            
ATOM   2024  C1A DPP   187     127.072 126.275  63.674  1.00  0.00           C
ATOM   2025  C2A DPP   187     127.022 125.725  59.874  1.00  0.00           C
ATOM   2026  C3A DPP   187     129.622 127.025  58.374  1.00  0.00           C
ATOM   2027  C4A DPP   187     133.172 129.075  56.024  1.00  0.00           C
ATOM   2028  C1B DPP   187     133.072 121.025  59.424  1.00  0.00           C
ATOM   2029  C2B DPP   187     129.122 119.675  57.224  1.00  0.00           C
ATOM   2030  C3B DPP   187     125.322 121.525  57.174  1.00  0.00           C
ATOM   2031  C4B DPP   187     121.372 120.275  56.924  1.00  0.00           C
ATOM   2032  NC3 DPP   188     119.222  56.025  64.274  1.00  0.00           N
ATOM   2033  PO4 DPP   188     122.022  58.475  62.474  1.00  0.00           P
ATOM   2034  GL1 DPP   188     122.522  61.725  59.724  1.00  0.00            
ATOM   2035  GL2 DPP   188     122.772  65.775  59.174  1.00  0.00            
ATOM   2036  C1A DPP   188     124.172  61.025  55.424  1.00  0.00           C
ATOM   2037  C2A DPP   188     123.822  60.825  51.374  1.00  0.00           C
ATOM   2038  C3A DPP   188     123.572  61.225  47.274  1.00  0.00           C
ATOM   2039  C4A DPP   188     123.322  65.375  45.024  1.00  0.00           C
ATOM   2040  C1B DPP   188     125.422  67.775  56.374  1.00  0.00           C
ATOM   2041  C2B DPP   188     125.272  69.025  52.574  1.00  0.00           C
ATOM   2042  C3B DPP   188     124.172  69.675  47.674  1.00  0.00           C
ATOM   2043  C4B DPP   188     123.322  72.525  45.724  1.00  0.00           C
ATOM   2044  NC3 DPP   189     190.522 168.125  73.874  1.00  0.00           N
ATOM   2045  PO4 DPP   189     193.622 167.875  70.624  1.00  0.00           P
ATOM   2046  GL1 DPP   189     192.172 165.325  65.924  1.00  0.00            
ATOM   2047  GL2 DPP   189     191.972 169.025  64.624  1.00  0.00            
ATOM   2048  C1A DPP   189     188.372 164.025  64.524  1.00  0.00           C
ATOM   2049  C2A DPP   189     186.522 162.025  61.874  1.00  0.00           C
ATOM   2050  C3A DPP   189     187.422 160.525  58.374  1.00  0.00           C
ATOM   2051  C4A DPP   189     185.022 159.825  54.224  1.00  0.00           C
ATOM   2052  C1B DPP   189     191.322 169.925  60.674  1.00  0.00           C
ATOM   2053  C2B DPP   189     188.922 170.475  55.974  1.00  0.00           C
ATOM   2054  C3B DPP   189     187.822 169.625  51.474  1.00  0.00           C
ATOM   2055  C4B DPP   189     184.922 167.875  48.074  1.00  0.00           C
ATOM   2056  NC3 DPP   190      28.922  92.475  63.224  1.00  0.00           N
ATOM   2057  PO4 DPP   190      24.422  92.025  64.874  1.00  0.00           P
ATOM   2058  GL1 DPP   190      24.522  93.575  61.574  1.00  0.00            
ATOM   2059  GL2 DPP   190      26.922  92.675  58.924  1.00  0.00            
ATOM   2060  C1A DPP   190      21.722  94.675  57.724  1.00  0.00           C
ATOM   2061  C2A DPP   190      18.872  95.475  55.074  1.00  0.00           C
ATOM   2062  C3A DPP   190      14.522  95.425  53.874  1.00  0.00           C
ATOM   2063  C4A DPP   190      12.522  90.825  51.824  1.00  0.00           C
ATOM   2064  C1B DPP   190      22.572  89.925  58.624  1.00  0.00           C
ATOM   2065  C2B DPP   190      22.772  88.225  55.524  1.00  0.00           C
ATOM   2066  C3B DPP   190      20.922  85.375  52.624  1.00  0.00           C
ATOM   2067  C4B DPP   190      21.772  83.925  48.574  1.00  0.00           C
ATOM   2068  NC3 DPP   191      23.922  30.025  63.174  1.00  0.00           N
ATOM   2069  PO4 DPP   191      27.072  31.825  60.974  1.00  0.00           P
ATOM   2070  GL1 DPP   191      27.772  33.225  57.524  1.00  0.00            
ATOM   2071  GL2 DPP   191      28.822  36.775  55.374  1.00  0.00            
ATOM   2072  C1A DPP   191      27.372  33.275  52.474  1.00  0.00           C
ATOM   2073  C2A DPP   191      27.272  33.425  47.574  1.00  0.00           C
ATOM   2074  C3A DPP   191      24.522  35.775  46.724  1.00  0.00           C
ATOM   2075  C4A DPP   191      22.122  38.525  44.074  1.00  0.00           C
ATOM   2076  C1B DPP   191      28.772  37.375  50.524  1.00  0.00           C
ATOM   2077  C2B DPP   191      28.772  38.875  45.774  1.00  0.00           C
ATOM   2078  C3B DPP   191      26.372  37.075  41.874  1.00  0.00           C
ATOM   2079  C4B DPP   191      23.172  34.625  39.924  1.00  0.00           C
ATOM   2080  NC3 DPP   192     187.772  90.575  71.274  1.00  0.00           N
ATOM   2081  PO4 DPP   192     186.422  94.025  69.024  1.00  0.00           P
ATOM   2082  GL1 DPP   192     186.222  93.375  62.924  1.00  0.00            
ATOM   2083  GL2 DPP   192     183.722  91.125  61.774  1.00  0.00            
ATOM   2084  C1A DPP   192     183.572  94.675  58.274  1.00  0.00           C
ATOM   2085  C2A DPP   192     180.822  98.375  56.324  1.00  0.00           C
ATOM   2086  C3A DPP   192     178.622 101.775  54.224  1.00  0.00           C
ATOM   2087  C4A DPP   192     175.222 101.775  51.074  1.00  0.00           C
ATOM   2088  C1B DPP   192     185.922  89.875  56.974  1.00  0.00           C
ATOM   2089  C2B DPP   192     190.172  91.525  56.724  1.00  0.00           C
ATOM   2090  C3B DPP   192     192.572  90.425  54.324  1.00  0.00           C
ATOM   2091  C4B DPP   192     194.572  90.475  50.424  1.00  0.00           C
ATOM   2092  NC3 DPP   193     208.372 155.125  68.824  1.00  0.00           N
ATOM   2093  PO4 DPP   193     207.222 157.675  65.574  1.00  0.00           P
ATOM   2094  GL1 DPP   193     204.622 157.825  62.074  1.00  0.00            
ATOM   2095  GL2 DPP   193     205.872 158.875  60.224  1.00  0.00            
ATOM   2096  C1A DPP   193     201.072 159.125  58.224  1.00  0.00           C
ATOM   2097  C2A DPP   193     200.772 157.925  53.424  1.00  0.00           C
ATOM   2098  C3A DPP   193     199.472 154.475  51.574  1.00  0.00           C
ATOM   2099  C4A DPP   193     198.522 151.125  49.024  1.00  0.00           C
ATOM   2100  C1B DPP   193     209.072 156.675  57.974  1.00  0.00           C
ATOM   2101  C2B DPP   193     209.722 155.725  54.024  1.00  0.00           C
ATOM   2102  C3B DPP   193     209.872 155.775  50.124  1.00  0.00           C
ATOM   2103  C4B DPP   193     209.222 152.975  46.874  1.00  0.00           C
ATOM   2104  NC3 DPP   194     196.272  38.625  62.174  1.00  0.00           N
ATOM   2105  PO4 DPP   194     191.722  39.475  59.924  1.00  0.00           P
ATOM   2106  GL1 DPP   194     194.722  42.075  57.924  1.00  0.00            
ATOM   2107  GL2 DPP   194     192.472  42.825  55.974  1.00  0.00            
ATOM   2108  C1A DPP   194     196.622  43.575  53.724  1.00  0.00           C
ATOM   2109  C2A DPP   194     193.772  45.025  50.124  1.00  0.00           C
ATOM   2110  C3A DPP   194     190.522  43.525  47.424  1.00  0.00           C
ATOM   2111  C4A DPP   194     189.772  41.525  44.074  1.00  0.00           C
ATOM   2112  C1B DPP   194     190.772  41.175  52.324  1.00  0.00           C
ATOM   2113  C2B DPP   194     189.322  39.025  49.224  1.00  0.00           C
ATOM   2114  C3B DPP   194     189.022  35.975  46.124  1.00  0.00           C
ATOM   2115  C4B DPP   194     190.322  31.525  46.224  1.00  0.00           C
ATOM   2116  NC3 DPP   195      67.922 146.775  68.674  1.00  0.00           N
ATOM   2117  PO4 DPP   195      69.472 144.375  64.474  1.00  0.00           P
ATOM   2118  GL1 DPP   195      72.472 145.275  61.174  1.00  0.00            
ATOM   2119  GL2 DPP   195      72.622 148.725  62.374  1.00  0.00            
ATOM   2120  C1A DPP   195      73.672 145.525  56.674  1.00  0.00           C
ATOM   2121  C2A DPP   195      74.272 145.825  52.124  1.00  0.00           C
ATOM   2122  C3A DPP   195      75.572 143.925  49.174  1.00  0.00           C
ATOM   2123  C4A DPP   195      77.522 143.175  46.274  1.00  0.00           C
ATOM   2124  C1B DPP   195      72.122 149.775  58.624  1.00  0.00           C
ATOM   2125  C2B DPP   195      72.172 150.275  54.024  1.00  0.00           C
ATOM   2126  C3B DPP   195      71.172 150.075  50.824  1.00  0.00           C
ATOM   2127  C4B DPP   195      72.072 151.225  47.624  1.00  0.00           C
ATOM   2128  NC3 DPP   196      11.272  22.925  62.274  1.00  0.00           N
ATOM   2129  PO4 DPP   196      14.172  18.625  62.124  1.00  0.00           P
ATOM   2130  GL1 DPP   196      15.172  20.675  58.074  1.00  0.00            
ATOM   2131  GL2 DPP   196      11.722  20.125  57.974  1.00  0.00            
ATOM   2132  C1A DPP   196      15.372  22.875  54.074  1.00  0.00           C
ATOM   2133  C2A DPP   196      15.522  24.025  50.074  1.00  0.00           C
ATOM   2134  C3A DPP   196      13.172  25.125  46.874  1.00  0.00           C
ATOM   2135  C4A DPP   196      10.222  24.925  44.124  1.00  0.00           C
ATOM   2136  C1B DPP   196      11.122  20.125  53.524  1.00  0.00           C
ATOM   2137  C2B DPP   196       9.822  22.375  50.124  1.00  0.00           C
ATOM   2138  C3B DPP   196       7.072  23.025  48.024  1.00  0.00           C
ATOM   2139  C4B DPP   196       4.472  25.525  45.124  1.00  0.00           C
ATOM   2140  NC3 DPP   197     107.322  64.025  62.624  1.00  0.00           N
ATOM   2141  PO4 DPP   197     103.722  62.025  61.324  1.00  0.00           P
ATOM   2142  GL1 DPP   197     104.072  63.375  57.074  1.00  0.00            
ATOM   2143  GL2 DPP   197     107.022  63.975  57.224  1.00  0.00            
ATOM   2144  C1A DPP   197     103.872  66.125  53.074  1.00  0.00           C
ATOM   2145  C2A DPP   197     106.572  67.275  49.374  1.00  0.00           C
ATOM   2146  C3A DPP   197     109.772  69.675  47.524  1.00  0.00           C
ATOM   2147  C4A DPP   197     113.972  72.675  48.274  1.00  0.00           C
ATOM   2148  C1B DPP   197     107.872  63.525  53.724  1.00  0.00           C
ATOM   2149  C2B DPP   197     108.272  62.375  50.124  1.00  0.00           C
ATOM   2150  C3B DPP   197     107.272  60.475  45.424  1.00  0.00           C
ATOM   2151  C4B DPP   197     105.672  62.775  42.874  1.00  0.00           C
ATOM   2152  NC3 DPP   198     123.122  41.575  56.574  1.00  0.00           N
ATOM   2153  PO4 DPP   198     121.772  45.525  57.124  1.00  0.00           P
ATOM   2154  GL1 DPP   198     120.222  48.675  54.074  1.00  0.00            
ATOM   2155  GL2 DPP   198     122.472  50.925  53.174  1.00  0.00            
ATOM   2156  C1A DPP   198     117.722  49.875  49.874  1.00  0.00           C
ATOM   2157  C2A DPP   198     118.672  52.375  46.574  1.00  0.00           C
ATOM   2158  C3A DPP   198     115.772  53.175  42.974  1.00  0.00           C
ATOM   2159  C4A DPP   198     112.072  54.125  40.674  1.00  0.00           C
ATOM   2160  C1B DPP   198     123.072  50.925  49.374  1.00  0.00           C
ATOM   2161  C2B DPP   198     123.122  49.575  44.324  1.00  0.00           C
ATOM   2162  C3B DPP   198     122.422  48.025  40.324  1.00  0.00           C
ATOM   2163  C4B DPP   198     124.822  45.325  36.974  1.00  0.00           C
ATOM   2164  NC3 DPP   199       4.872 219.225  20.024  1.00  0.00           N
ATOM   2165  PO4 DPP   199       4.772 214.525  19.924  1.00  0.00           P
ATOM   2166  GL1 DPP   199       5.422 212.275  24.974  1.00  0.00            
ATOM   2167  GL2 DPP   199       2.622 209.825  25.324  1.00  0.00            
ATOM   2168  C1A DPP   199       5.622 211.675  29.474  1.00  0.00           C
ATOM   2169  C2A DPP   199       7.322 211.275  33.174  1.00  0.00           C
ATOM   2170  C3A DPP   199      11.172 211.075  36.074  1.00  0.00           C
ATOM   2171  C4A DPP   199      14.972 210.375  39.574  1.00  0.00           C
ATOM   2172  C1B DPP   199       3.222 206.875  28.724  1.00  0.00           C
ATOM   2173  C2B DPP   199       4.322 206.925  33.124  1.00  0.00           C
ATOM   2174  C3B DPP   199       5.622 208.325  37.424  1.00  0.00           C
ATOM   2175  C4B DPP   199       3.622 211.025  40.874  1.00  0.00           C
ATOM   2176  NC3 DPP   200     197.072 176.875  26.424  1.00  0.00           N
ATOM   2177  PO4 DPP   200     194.472 179.625  24.974  1.00  0.00           P
ATOM   2178  GL1 DPP   200     197.972 181.525  27.874  1.00  0.00            
ATOM   2179  GL2 DPP   200     199.322 179.725  30.324  1.00  0.00            
ATOM   2180  C1A DPP   200     198.572 183.975  32.474  1.00  0.00           C
ATOM   2181  C2A DPP   200     199.222 185.525  36.174  1.00  0.00           C
ATOM   2182  C3A DPP   200     200.022 188.025  40.724  1.00  0.00           C
ATOM   2183  C4A DPP   200     197.672 188.825  45.124  1.00  0.00           C
ATOM   2184  C1B DPP   200     195.572 179.525  33.724  1.00  0.00           C
ATOM   2185  C2B DPP   200     195.422 176.325  36.874  1.00  0.00           C
ATOM   2186  C3B DPP   200     198.822 174.625  39.574  1.00  0.00           C
ATOM   2187  C4B DPP   200     201.272 172.425  42.824  1.00  0.00           C
ATOM   2188  NC3 DPP   201      47.272   3.925  19.874  1.00  0.00           N
ATOM   2189  PO4 DPP   201      47.222  -0.725  17.124  1.00  0.00           P
ATOM   2190  GL1 DPP   201      46.372  -1.275  21.074  1.00  0.00            
ATOM   2191  GL2 DPP   201      43.672  -0.025  21.374  1.00  0.00            
ATOM   2192  C1A DPP   201      48.472  -0.325  24.524  1.00  0.00           C
ATOM   2193  C2A DPP   201      49.822   1.325  28.374  1.00  0.00           C
ATOM   2194  C3A DPP   201      51.622   2.825  32.524  1.00  0.00           C
ATOM   2195  C4A DPP   201      52.822   1.425  36.424  1.00  0.00           C
ATOM   2196  C1B DPP   201      40.272  -0.325  23.574  1.00  0.00           C
ATOM   2197  C2B DPP   201      39.472  -0.725  28.274  1.00  0.00           C
ATOM   2198  C3B DPP   201      40.572  -0.125  32.574  1.00  0.00           C
ATOM   2199  C4B DPP   201      42.122  -0.975  37.324  1.00  0.00           C
ATOM   2200  NC3 DPP   202     145.222   3.725  14.974  1.00  0.00           N
ATOM   2201  PO4 DPP   202     143.722   4.975  19.524  1.00  0.00           P
ATOM   2202  GL1 DPP   202     142.272   6.525  23.224  1.00  0.00            
ATOM   2203  GL2 DPP   202     143.422   9.975  22.024  1.00  0.00            
ATOM   2204  C1A DPP   202     140.422   7.575  27.774  1.00  0.00           C
ATOM   2205  C2A DPP   202     139.322   6.775  31.724  1.00  0.00           C
ATOM   2206  C3A DPP   202     137.272   7.525  36.074  1.00  0.00           C
ATOM   2207  C4A DPP   202     136.022   3.225  39.824  1.00  0.00           C
ATOM   2208  C1B DPP   202     139.372  12.025  23.924  1.00  0.00           C
ATOM   2209  C2B DPP   202     136.872  15.325  27.874  1.00  0.00           C
ATOM   2210  C3B DPP   202     136.022  17.475  32.024  1.00  0.00           C
ATOM   2211  C4B DPP   202     134.922  18.475  36.074  1.00  0.00           C
ATOM   2212  NC3 DPP   203      53.622 123.875  22.674  1.00  0.00           N
ATOM   2213  PO4 DPP   203      54.822 127.925  21.174  1.00  0.00           P
ATOM   2214  GL1 DPP   203      55.872 127.575  25.724  1.00  0.00            
ATOM   2215  GL2 DPP   203      58.572 129.825  26.524  1.00  0.00            
ATOM   2216  C1A DPP   203      52.122 127.825  29.324  1.00  0.00           C
ATOM   2217  C2A DPP   203      49.222 127.075  32.724  1.00  0.00           C
ATOM   2218  C3A DPP   203      47.672 127.925  36.674  1.00  0.00           C
ATOM   2219  C4A DPP   203      46.372 129.075  40.574  1.00  0.00           C
ATOM   2220  C1B DPP   203      59.522 131.975  30.424  1.00  0.00           C
ATOM   2221  C2B DPP   203      62.122 133.275  35.074  1.00  0.00           C
ATOM   2222  C3B DPP   203      62.872 135.425  39.474  1.00  0.00           C
ATOM   2223  C4B DPP   203      66.922 135.625  41.724  1.00  0.00           C
ATOM   2224  NC3 DPP   204      49.672  31.275  18.824  1.00  0.00           N
ATOM   2225  PO4 DPP   204      47.672  34.825  20.924  1.00  0.00           P
ATOM   2226  GL1 DPP   204      49.222  31.975  24.274  1.00  0.00            
ATOM   2227  GL2 DPP   204      48.872  27.875  23.774  1.00  0.00            
ATOM   2228  C1A DPP   204      50.072  32.575  29.124  1.00  0.00           C
ATOM   2229  C2A DPP   204      49.822  30.875  33.424  1.00  0.00           C
ATOM   2230  C3A DPP   204      52.272  32.025  37.624  1.00  0.00           C
ATOM   2231  C4A DPP   204      55.022  35.875  38.924  1.00  0.00           C
ATOM   2232  C1B DPP   204      50.422  26.575  27.824  1.00  0.00           C
ATOM   2233  C2B DPP   204      52.372  25.775  31.774  1.00  0.00           C
ATOM   2234  C3B DPP   204      54.072  26.225  36.074  1.00  0.00           C
ATOM   2235  C4B DPP   204      57.472  24.575  38.974  1.00  0.00           C
ATOM   2236  NC3 DPP   205      43.122 134.975  23.324  1.00  0.00           N
ATOM   2237  PO4 DPP   205      47.572 132.575  23.924  1.00  0.00           P
ATOM   2238  GL1 DPP   205      48.372 130.575  28.174  1.00  0.00            
ATOM   2239  GL2 DPP   205      46.272 127.325  28.324  1.00  0.00            
ATOM   2240  C1A DPP   205      50.372 131.875  33.274  1.00  0.00           C
ATOM   2241  C2A DPP   205      50.972 132.675  37.474  1.00  0.00           C
ATOM   2242  C3A DPP   205      53.172 129.775  39.924  1.00  0.00           C
ATOM   2243  C4A DPP   205      52.722 128.625  44.324  1.00  0.00           C
ATOM   2244  C1B DPP   205      44.572 128.825  32.824  1.00  0.00           C
ATOM   2245  C2B DPP   205      42.622 130.925  36.774  1.00  0.00           C
ATOM   2246  C3B DPP   205      40.722 132.825  40.224  1.00  0.00           C
ATOM   2247  C4B DPP   205      37.122 134.975  41.424  1.00  0.00           C
ATOM   2248  NC3 DPP   206     195.022 172.825  23.374  1.00  0.00           N
ATOM   2249  PO4 DPP   206     197.822 171.575  25.924  1.00  0.00           P
ATOM   2250  GL1 DPP   206     195.572 173.175  29.574  1.00  0.00            
ATOM   2251  GL2 DPP   206     196.972 175.525  31.224  1.00  0.00            
ATOM   2252  C1A DPP   206     192.922 173.025  34.024  1.00  0.00           C
ATOM   2253  C2A DPP   206     193.672 172.175  38.524  1.00  0.00           C
ATOM   2254  C3A DPP   206     196.122 171.275  42.124  1.00  0.00           C
ATOM   2255  C4A DPP   206     197.872 169.075  45.724  1.00  0.00           C
ATOM   2256  C1B DPP   206     197.922 172.425  34.374  1.00  0.00           C
ATOM   2257  C2B DPP   206     200.222 169.925  37.324  1.00  0.00           C
ATOM   2258  C3B DPP   206     199.622 168.025  41.424  1.00  0.00           C
ATOM   2259  C4B DPP   206     200.622 164.275  43.424  1.00  0.00           C
ATOM   2260  NC3 DPP   207      14.872  77.275  26.174  1.00  0.00           N
ATOM   2261  PO4 DPP   207      18.472  77.575  24.424  1.00  0.00           P
ATOM   2262  GL1 DPP   207      20.872  76.875  27.224  1.00  0.00            
ATOM   2263  GL2 DPP   207      22.172  74.225  26.524  1.00  0.00            
ATOM   2264  C1A DPP   207      23.472  77.175  31.724  1.00  0.00           C
ATOM   2265  C2A DPP   207      25.622  76.475  35.424  1.00  0.00           C
ATOM   2266  C3A DPP   207      26.772  75.275  39.524  1.00  0.00           C
ATOM   2267  C4A DPP   207      26.422  75.075  43.474  1.00  0.00           C
ATOM   2268  C1B DPP   207      21.572  71.975  30.074  1.00  0.00           C
ATOM   2269  C2B DPP   207      22.072  72.625  34.374  1.00  0.00           C
ATOM   2270  C3B DPP   207      26.122  71.475  36.874  1.00  0.00           C
ATOM   2271  C4B DPP   207      28.472  70.475  41.024  1.00  0.00           C
ATOM   2272  NC3 DPP   208     131.472  84.225  28.224  1.00  0.00           N
ATOM   2273  PO4 DPP   208     135.922  85.375  30.574  1.00  0.00           P
ATOM   2274  GL1 DPP   208     134.022  81.875  32.974  1.00  0.00            
ATOM   2275  GL2 DPP   208     132.622  79.575  31.274  1.00  0.00            
ATOM   2276  C1A DPP   208     133.072  78.275  36.624  1.00  0.00           C
ATOM   2277  C2A DPP   208     131.872  76.475  40.824  1.00  0.00           C
ATOM   2278  C3A DPP   208     129.672  72.575  40.324  1.00  0.00           C
ATOM   2279  C4A DPP   208     125.872  69.625  42.874  1.00  0.00           C
ATOM   2280  C1B DPP   208     127.972  78.225  32.224  1.00  0.00           C
ATOM   2281  C2B DPP   208     125.122  77.875  34.924  1.00  0.00           C
ATOM   2282  C3B DPP   208     124.872  78.625  38.574  1.00  0.00           C
ATOM   2283  C4B DPP   208     124.172  79.625  42.524  1.00  0.00           C
ATOM   2284  NC3 DPP   209     127.172   6.575  19.674  1.00  0.00           N
ATOM   2285  PO4 DPP   209     124.022   7.225  21.674  1.00  0.00           P
ATOM   2286  GL1 DPP   209     126.622   5.875  25.224  1.00  0.00            
ATOM   2287  GL2 DPP   209     126.422   3.075  27.174  1.00  0.00            
ATOM   2288  C1A DPP   209     129.422   7.525  28.524  1.00  0.00           C
ATOM   2289  C2A DPP   209     130.122  11.575  31.624  1.00  0.00           C
ATOM   2290  C3A DPP   209     131.672  14.025  35.524  1.00  0.00           C
ATOM   2291  C4A DPP   209     132.722  14.725  39.874  1.00  0.00           C
ATOM   2292  C1B DPP   209     123.672   4.825  29.724  1.00  0.00           C
ATOM   2293  C2B DPP   209     125.022   7.275  33.574  1.00  0.00           C
ATOM   2294  C3B DPP   209     123.822  10.325  35.674  1.00  0.00           C
ATOM   2295  C4B DPP   209     120.322  12.525  36.474  1.00  0.00           C
ATOM   2296  NC3 DPP   210       9.122 211.375  20.974  1.00  0.00           N
ATOM   2297  PO4 DPP   210       5.822 208.325  20.574  1.00  0.00           P
ATOM   2298  GL1 DPP   210       5.822 205.425  24.874  1.00  0.00            
ATOM   2299  GL2 DPP   210       5.722 202.725  25.324  1.00  0.00            
ATOM   2300  C1A DPP   210       8.122 206.175  28.924  1.00  0.00           C
ATOM   2301  C2A DPP   210       9.672 206.025  33.474  1.00  0.00           C
ATOM   2302  C3A DPP   210      14.372 207.275  35.574  1.00  0.00           C
ATOM   2303  C4A DPP   210      18.022 207.075  38.074  1.00  0.00           C
ATOM   2304  C1B DPP   210       4.772 202.075  29.224  1.00  0.00           C
ATOM   2305  C2B DPP   210       5.522 202.425  33.224  1.00  0.00           C
ATOM   2306  C3B DPP   210       5.422 203.575  36.724  1.00  0.00           C
ATOM   2307  C4B DPP   210       2.922 204.175  40.174  1.00  0.00           C
ATOM   2308  NC3 DPP   211      64.372 172.775  67.874  1.00  0.00           N
ATOM   2309  PO4 DPP   211      68.222 172.825  70.324  1.00  0.00           P
ATOM   2310  GL1 DPP   211      69.122 173.775  66.024  1.00  0.00            
ATOM   2311  GL2 DPP   211      71.122 170.825  65.874  1.00  0.00            
ATOM   2312  C1A DPP   211      68.922 176.175  62.474  1.00  0.00           C
ATOM   2313  C2A DPP   211      72.072 176.975  59.174  1.00  0.00           C
ATOM   2314  C3A DPP   211      71.722 178.375  55.574  1.00  0.00           C
ATOM   2315  C4A DPP   211      73.472 179.825  52.424  1.00  0.00           C
ATOM   2316  C1B DPP   211      71.422 170.475  62.124  1.00  0.00           C
ATOM   2317  C2B DPP   211      71.672 171.725  58.174  1.00  0.00           C
ATOM   2318  C3B DPP   211      72.222 169.725  53.924  1.00  0.00           C
ATOM   2319  C4B DPP   211      72.072 169.625  49.474  1.00  0.00           C
ATOM   2320  NC3 DPP   212      81.022  31.375  58.674  1.00  0.00           N
ATOM   2321  PO4 DPP   212      83.572  28.225  56.374  1.00  0.00           P
ATOM   2322  GL1 DPP   212      83.422  28.975  52.024  1.00  0.00            
ATOM   2323  GL2 DPP   212      86.772  30.725  50.474  1.00  0.00            
ATOM   2324  C1A DPP   212      81.672  26.175  49.224  1.00  0.00           C
ATOM   2325  C2A DPP   212      81.772  24.125  45.474  1.00  0.00           C
ATOM   2326  C3A DPP   212      82.172  25.425  41.724  1.00  0.00           C
ATOM   2327  C4A DPP   212      80.672  27.975  38.824  1.00  0.00           C
ATOM   2328  C1B DPP   212      88.122  32.075  46.024  1.00  0.00           C
ATOM   2329  C2B DPP   212      89.522  33.325  42.424  1.00  0.00           C
ATOM   2330  C3B DPP   212      89.072  35.175  38.224  1.00  0.00           C
ATOM   2331  C4B DPP   212      86.222  33.925  35.474  1.00  0.00           C
ATOM   2332  NC3 DPP   213     121.972  21.825  58.124  1.00  0.00           N
ATOM   2333  PO4 DPP   213     122.572  18.275  55.674  1.00  0.00           P
ATOM   2334  GL1 DPP   213     121.172  20.875  52.524  1.00  0.00            
ATOM   2335  GL2 DPP   213     119.222  18.825  49.124  1.00  0.00            
ATOM   2336  C1A DPP   213     120.972  23.675  49.274  1.00  0.00           C
ATOM   2337  C2A DPP   213     121.872  25.125  45.324  1.00  0.00           C
ATOM   2338  C3A DPP   213     121.222  23.775  40.974  1.00  0.00           C
ATOM   2339  C4A DPP   213     121.922  21.875  37.174  1.00  0.00           C
ATOM   2340  C1B DPP   213     119.672  20.325  45.674  1.00  0.00           C
ATOM   2341  C2B DPP   213     118.522  19.975  41.624  1.00  0.00           C
ATOM   2342  C3B DPP   213     114.872  20.875  40.424  1.00  0.00           C
ATOM   2343  C4B DPP   213     114.172  24.725  37.424  1.00  0.00           C
ATOM   2344  NC3 DPP   214      10.422 191.125  61.774  1.00  0.00           N
ATOM   2345  PO4 DPP   214      14.522 188.775  61.774  1.00  0.00           P
ATOM   2346  GL1 DPP   214      15.972 186.325  58.424  1.00  0.00            
ATOM   2347  GL2 DPP   214      19.472 187.525  57.774  1.00  0.00            
ATOM   2348  C1A DPP   214      16.122 184.925  53.674  1.00  0.00           C
ATOM   2349  C2A DPP   214      14.972 181.175  51.024  1.00  0.00           C
ATOM   2350  C3A DPP   214      14.922 177.575  48.174  1.00  0.00           C
ATOM   2351  C4A DPP   214      13.522 173.325  48.174  1.00  0.00           C
ATOM   2352  C1B DPP   214      19.472 188.375  52.974  1.00  0.00           C
ATOM   2353  C2B DPP   214      18.572 186.825  48.574  1.00  0.00           C
ATOM   2354  C3B DPP   214      19.772 186.475  45.324  1.00  0.00           C
ATOM   2355  C4B DPP   214      21.572 182.625  43.524  1.00  0.00           C
ATOM   2356  NC3 DPP   215       6.372 188.225  68.574  1.00  0.00           N
ATOM   2357  PO4 DPP   215       8.422 187.575  64.224  1.00  0.00           P
ATOM   2358  GL1 DPP   215      10.822 185.925  60.474  1.00  0.00            
ATOM   2359  GL2 DPP   215       9.922 183.525  58.974  1.00  0.00            
ATOM   2360  C1A DPP   215      11.522 186.675  55.374  1.00  0.00           C
ATOM   2361  C2A DPP   215      11.672 185.925  50.724  1.00  0.00           C
ATOM   2362  C3A DPP   215       8.522 186.125  47.674  1.00  0.00           C
ATOM   2363  C4A DPP   215       7.472 187.225  43.624  1.00  0.00           C
ATOM   2364  C1B DPP   215       6.322 185.075  56.424  1.00  0.00           C
ATOM   2365  C2B DPP   215       5.872 187.575  52.374  1.00  0.00           C
ATOM   2366  C3B DPP   215       3.872 187.825  48.424  1.00  0.00           C
ATOM   2367  C4B DPP   215       1.172 187.675  45.524  1.00  0.00           C
ATOM   2368  NC3 DPP   216      96.322  55.175  58.174  1.00  0.00           N
ATOM   2369  PO4 DPP   216      99.272  57.425  62.174  1.00  0.00           P
ATOM   2370  GL1 DPP   216      99.772  59.375  58.074  1.00  0.00            
ATOM   2371  GL2 DPP   216      98.322  62.775  57.674  1.00  0.00            
ATOM   2372  C1A DPP   216      99.122  59.125  53.124  1.00  0.00           C
ATOM   2373  C2A DPP   216      97.922  60.425  48.674  1.00  0.00           C
ATOM   2374  C3A DPP   216      99.222  60.725  44.174  1.00  0.00           C
ATOM   2375  C4A DPP   216     100.922  62.825  41.024  1.00  0.00           C
ATOM   2376  C1B DPP   216      99.172  63.975  52.924  1.00  0.00           C
ATOM   2377  C2B DPP   216      99.422  66.975  50.224  1.00  0.00           C
ATOM   2378  C3B DPP   216     102.522  69.425  47.374  1.00  0.00           C
ATOM   2379  C4B DPP   216     105.972  72.175  45.424  1.00  0.00           C
ATOM   2380  NC3 DPP   217     179.822 193.725  63.124  1.00  0.00           N
ATOM   2381  PO4 DPP   217     180.672 189.875  65.974  1.00  0.00           P
ATOM   2382  GL1 DPP   217     182.272 188.675  61.324  1.00  0.00            
ATOM   2383  GL2 DPP   217     178.872 190.075  59.224  1.00  0.00            
ATOM   2384  C1A DPP   217     182.522 187.925  56.324  1.00  0.00           C
ATOM   2385  C2A DPP   217     183.022 190.425  52.324  1.00  0.00           C
ATOM   2386  C3A DPP   217     185.922 192.575  52.674  1.00  0.00           C
ATOM   2387  C4A DPP   217     188.322 195.725  55.024  1.00  0.00           C
ATOM   2388  C1B DPP   217     178.822 185.725  58.324  1.00  0.00           C
ATOM   2389  C2B DPP   217     175.422 184.625  55.624  1.00  0.00           C
ATOM   2390  C3B DPP   217     174.722 185.075  51.724  1.00  0.00           C
ATOM   2391  C4B DPP   217     175.822 186.425  48.874  1.00  0.00           C
ATOM   2392  NC3 DPP   218     166.722 176.275  34.374  1.00  0.00           N
ATOM   2393  PO4 DPP   218     162.372 177.825  32.174  1.00  0.00           P
ATOM   2394  GL1 DPP   218     161.222 176.825  36.724  1.00  0.00            
ATOM   2395  GL2 DPP   218     163.872 177.325  39.274  1.00  0.00            
ATOM   2396  C1A DPP   218     158.922 177.275  40.474  1.00  0.00           C
ATOM   2397  C2A DPP   218     159.372 176.975  45.624  1.00  0.00           C
ATOM   2398  C3A DPP   218     158.972 173.325  47.924  1.00  0.00           C
ATOM   2399  C4A DPP   218     161.472 170.375  49.574  1.00  0.00           C
ATOM   2400  C1B DPP   218     163.822 176.325  43.374  1.00  0.00           C
ATOM   2401  C2B DPP   218     163.722 174.075  46.474  1.00  0.00           C
ATOM   2402  C3B DPP   218     164.222 176.175  50.124  1.00  0.00           C
ATOM   2403  C4B DPP   218     168.522 178.075  52.274  1.00  0.00           C
ATOM   2404  NC3 DPP   219     100.722  28.525  16.374  1.00  0.00           N
ATOM   2405  PO4 DPP   219     102.422  24.025  16.224  1.00  0.00           P
ATOM   2406  GL1 DPP   219     100.672  22.875  20.274  1.00  0.00            
ATOM   2407  GL2 DPP   219      96.522  23.025  20.574  1.00  0.00            
ATOM   2408  C1A DPP   219     100.722  20.225  23.924  1.00  0.00           C
ATOM   2409  C2A DPP   219     102.422  20.175  28.174  1.00  0.00           C
ATOM   2410  C3A DPP   219     103.072  18.975  32.474  1.00  0.00           C
ATOM   2411  C4A DPP   219     102.222  16.025  36.224  1.00  0.00           C
ATOM   2412  C1B DPP   219      96.322  23.475  25.774  1.00  0.00           C
ATOM   2413  C2B DPP   219      98.872  24.175  30.174  1.00  0.00           C
ATOM   2414  C3B DPP   219     103.072  23.725  31.424  1.00  0.00           C
ATOM   2415  C4B DPP   219     106.822  21.775  31.474  1.00  0.00           C
ATOM   2416  NC3 DPP   220      81.972  90.625  18.074  1.00  0.00           N
ATOM   2417  PO4 DPP   220      78.672  92.825  18.024  1.00  0.00           P
ATOM   2418  GL1 DPP   220      79.272  92.925  22.424  1.00  0.00            
ATOM   2419  GL2 DPP   220      77.472  90.275  24.474  1.00  0.00            
ATOM   2420  C1A DPP   220      76.822  94.675  25.424  1.00  0.00           C
ATOM   2421  C2A DPP   220      74.122  93.075  28.074  1.00  0.00           C
ATOM   2422  C3A DPP   220      74.672  91.075  32.224  1.00  0.00           C
ATOM   2423  C4A DPP   220      75.272  89.375  36.524  1.00  0.00           C
ATOM   2424  C1B DPP   220      75.022  88.025  28.324  1.00  0.00           C
ATOM   2425  C2B DPP   220      75.922  85.525  32.424  1.00  0.00           C
ATOM   2426  C3B DPP   220      76.572  84.625  36.824  1.00  0.00           C
ATOM   2427  C4B DPP   220      73.772  84.125  39.824  1.00  0.00           C
ATOM   2428  NC3 DPP   221      87.522 114.725  22.524  1.00  0.00           N
ATOM   2429  PO4 DPP   221      92.422 117.675  22.374  1.00  0.00           P
ATOM   2430  GL1 DPP   221      91.472 114.775  26.774  1.00  0.00            
ATOM   2431  GL2 DPP   221      93.022 116.725  29.224  1.00  0.00            
ATOM   2432  C1A DPP   221      91.172 112.125  30.874  1.00  0.00           C
ATOM   2433  C2A DPP   221      92.272 113.925  34.624  1.00  0.00           C
ATOM   2434  C3A DPP   221      92.772 115.425  38.774  1.00  0.00           C
ATOM   2435  C4A DPP   221      90.772 111.825  41.824  1.00  0.00           C
ATOM   2436  C1B DPP   221      89.172 117.275  31.474  1.00  0.00           C
ATOM   2437  C2B DPP   221      86.222 117.975  33.924  1.00  0.00           C
ATOM   2438  C3B DPP   221      83.272 116.025  35.374  1.00  0.00           C
ATOM   2439  C4B DPP   221      80.422 115.325  39.324  1.00  0.00           C
ATOM   2440  NC3 DPP   222     103.522 150.575  27.674  1.00  0.00           N
ATOM   2441  PO4 DPP   222     104.122 154.575  27.324  1.00  0.00           P
ATOM   2442  GL1 DPP   222     103.472 154.575  31.124  1.00  0.00            
ATOM   2443  GL2 DPP   222     102.972 157.625  31.774  1.00  0.00            
ATOM   2444  C1A DPP   222     101.872 154.475  35.574  1.00  0.00           C
ATOM   2445  C2A DPP   222      99.822 154.525  39.674  1.00  0.00           C
ATOM   2446  C3A DPP   222      96.422 153.975  43.224  1.00  0.00           C
ATOM   2447  C4A DPP   222      95.522 153.075  47.774  1.00  0.00           C
ATOM   2448  C1B DPP   222     102.522 159.575  36.374  1.00  0.00           C
ATOM   2449  C2B DPP   222     102.272 159.125  39.924  1.00  0.00           C
ATOM   2450  C3B DPP   222     101.222 158.025  44.224  1.00  0.00           C
ATOM   2451  C4B DPP   222     101.122 154.225  46.124  1.00  0.00           C
ATOM   2452  NC3 DPP   223     167.772 134.075  30.024  1.00  0.00           N
ATOM   2453  PO4 DPP   223     167.472 130.025  30.874  1.00  0.00           P
ATOM   2454  GL1 DPP   223     167.422 129.225  35.674  1.00  0.00            
ATOM   2455  GL2 DPP   223     164.622 129.075  37.424  1.00  0.00            
ATOM   2456  C1A DPP   223     168.872 130.725  39.424  1.00  0.00           C
ATOM   2457  C2A DPP   223     169.172 130.225  43.624  1.00  0.00           C
ATOM   2458  C3A DPP   223     170.022 130.575  46.924  1.00  0.00           C
ATOM   2459  C4A DPP   223     170.922 131.325  50.774  1.00  0.00           C
ATOM   2460  C1B DPP   223     164.122 129.475  41.774  1.00  0.00           C
ATOM   2461  C2B DPP   223     164.172 128.075  46.324  1.00  0.00           C
ATOM   2462  C3B DPP   223     167.822 127.125  48.824  1.00  0.00           C
ATOM   2463  C4B DPP   223     169.722 126.575  52.974  1.00  0.00           C
ATOM   2464  NC3 DPP   224     147.872 196.025  26.924  1.00  0.00           N
ATOM   2465  PO4 DPP   224     149.872 200.275  26.374  1.00  0.00           P
ATOM   2466  GL1 DPP   224     150.922 199.625  30.324  1.00  0.00            
ATOM   2467  GL2 DPP   224     150.722 196.475  30.924  1.00  0.00            
ATOM   2468  C1A DPP   224     149.872 198.675  35.074  1.00  0.00           C
ATOM   2469  C2A DPP   224     152.522 198.225  38.124  1.00  0.00           C
ATOM   2470  C3A DPP   224     152.522 197.725  41.674  1.00  0.00           C
ATOM   2471  C4A DPP   224     153.372 195.175  45.124  1.00  0.00           C
ATOM   2472  C1B DPP   224     152.122 194.275  35.324  1.00  0.00           C
ATOM   2473  C2B DPP   224     153.572 193.575  39.124  1.00  0.00           C
ATOM   2474  C3B DPP   224     155.172 191.575  42.274  1.00  0.00           C
ATOM   2475  C4B DPP   224     158.022 191.725  46.524  1.00  0.00           C
ATOM   2476  NC3 DPP   225      19.322 138.825  24.974  1.00  0.00           N
ATOM   2477  PO4 DPP   225      23.322 140.775  22.874  1.00  0.00           P
ATOM   2478  GL1 DPP   225      23.522 141.175  27.124  1.00  0.00            
ATOM   2479  GL2 DPP   225      21.572 139.675  30.374  1.00  0.00            
ATOM   2480  C1A DPP   225      26.522 139.875  31.124  1.00  0.00           C
ATOM   2481  C2A DPP   225      30.472 139.825  33.824  1.00  0.00           C
ATOM   2482  C3A DPP   225      34.372 141.375  33.924  1.00  0.00           C
ATOM   2483  C4A DPP   225      35.872 144.025  36.824  1.00  0.00           C
ATOM   2484  C1B DPP   225      23.272 141.525  34.524  1.00  0.00           C
ATOM   2485  C2B DPP   225      27.172 142.125  37.074  1.00  0.00           C
ATOM   2486  C3B DPP   225      30.122 139.625  38.824  1.00  0.00           C
ATOM   2487  C4B DPP   225      33.872 141.075  40.224  1.00  0.00           C
ATOM   2488  NC3 DPP   226     102.622  74.325  23.024  1.00  0.00           N
ATOM   2489  PO4 DPP   226      99.522  71.325  21.724  1.00  0.00           P
ATOM   2490  GL1 DPP   226      97.772  70.375  25.124  1.00  0.00            
ATOM   2491  GL2 DPP   226     101.872  68.825  25.674  1.00  0.00            
ATOM   2492  C1A DPP   226      95.022  71.025  29.024  1.00  0.00           C
ATOM   2493  C2A DPP   226      94.122  72.575  32.674  1.00  0.00           C
ATOM   2494  C3A DPP   226      96.022  74.975  35.924  1.00  0.00           C
ATOM   2495  C4A DPP   226      95.572  73.725  40.174  1.00  0.00           C
ATOM   2496  C1B DPP   226      99.422  68.225  29.874  1.00  0.00           C
ATOM   2497  C2B DPP   226      96.572  67.925  32.824  1.00  0.00           C
ATOM   2498  C3B DPP   226      94.972  69.675  36.324  1.00  0.00           C
ATOM   2499  C4B DPP   226      96.222  69.325  39.724  1.00  0.00           C
ATOM   2500  NC3 DPP   227      67.922 210.275  20.024  1.00  0.00           N
ATOM   2501  PO4 DPP   227      69.372 206.775  21.824  1.00  0.00           P
ATOM   2502  GL1 DPP   227      68.822 206.975  26.924  1.00  0.00            
ATOM   2503  GL2 DPP   227      71.622 207.325  28.324  1.00  0.00            
ATOM   2504  C1A DPP   227      67.372 205.825  30.224  1.00  0.00           C
ATOM   2505  C2A DPP   227      66.072 205.675  34.474  1.00  0.00           C
ATOM   2506  C3A DPP   227      64.972 205.075  38.474  1.00  0.00           C
ATOM   2507  C4A DPP   227      62.722 206.625  42.824  1.00  0.00           C
ATOM   2508  C1B DPP   227      71.222 207.375  32.824  1.00  0.00           C
ATOM   2509  C2B DPP   227      69.372 209.425  37.074  1.00  0.00           C
ATOM   2510  C3B DPP   227      68.172 208.525  41.074  1.00  0.00           C
ATOM   2511  C4B DPP   227      67.272 207.575  45.724  1.00  0.00           C
ATOM   2512  NC3 DPP   228      13.322  56.425  23.224  1.00  0.00           N
ATOM   2513  PO4 DPP   228      17.322  58.325  22.624  1.00  0.00           P
ATOM   2514  GL1 DPP   228      16.322  58.725  27.674  1.00  0.00            
ATOM   2515  GL2 DPP   228      15.972  55.725  28.524  1.00  0.00            
ATOM   2516  C1A DPP   228      17.022  59.475  32.524  1.00  0.00           C
ATOM   2517  C2A DPP   228      16.422  60.025  36.574  1.00  0.00           C
ATOM   2518  C3A DPP   228      19.922  59.825  39.874  1.00  0.00           C
ATOM   2519  C4A DPP   228      18.372  60.275  44.324  1.00  0.00           C
ATOM   2520  C1B DPP   228      16.622  53.075  33.074  1.00  0.00           C
ATOM   2521  C2B DPP   228      14.822  49.175  33.524  1.00  0.00           C
ATOM   2522  C3B DPP   228      15.622  48.975  37.274  1.00  0.00           C
ATOM   2523  C4B DPP   228      18.772  48.025  40.374  1.00  0.00           C
ATOM   2524  NC3 DPP   229     130.972  93.525  28.174  1.00  0.00           N
ATOM   2525  PO4 DPP   229     131.272  88.825  28.174  1.00  0.00           P
ATOM   2526  GL1 DPP   229     130.572  89.075  32.774  1.00  0.00            
ATOM   2527  GL2 DPP   229     128.372  90.975  33.674  1.00  0.00            
ATOM   2528  C1A DPP   229     131.622  87.025  36.124  1.00  0.00           C
ATOM   2529  C2A DPP   229     130.622  84.875  40.674  1.00  0.00           C
ATOM   2530  C3A DPP   229     131.472  84.225  44.924  1.00  0.00           C
ATOM   2531  C4A DPP   229     133.522  83.175  48.074  1.00  0.00           C
ATOM   2532  C1B DPP   229     127.222  89.025  37.624  1.00  0.00           C
ATOM   2533  C2B DPP   229     124.672  88.825  42.124  1.00  0.00           C
ATOM   2534  C3B DPP   229     121.472  85.725  42.824  1.00  0.00           C
ATOM   2535  C4B DPP   229     119.822  82.375  44.274  1.00  0.00           C
ATOM   2536  NC3 DPP   230      95.822 199.775  20.774  1.00  0.00           N
ATOM   2537  PO4 DPP   230      90.372 200.075  19.524  1.00  0.00           P
ATOM   2538  GL1 DPP   230      89.872 198.275  23.374  1.00  0.00            
ATOM   2539  GL2 DPP   230      88.222 200.675  25.224  1.00  0.00            
ATOM   2540  C1A DPP   230      91.622 197.125  28.274  1.00  0.00           C
ATOM   2541  C2A DPP   230      92.122 196.425  32.524  1.00  0.00           C
ATOM   2542  C3A DPP   230      93.072 193.975  33.724  1.00  0.00           C
ATOM   2543  C4A DPP   230      91.422 192.575  37.624  1.00  0.00           C
ATOM   2544  C1B DPP   230      86.572 198.125  27.474  1.00  0.00           C
ATOM   2545  C2B DPP   230      87.772 198.975  31.374  1.00  0.00           C
ATOM   2546  C3B DPP   230      89.622 199.225  35.774  1.00  0.00           C
ATOM   2547  C4B DPP   230      91.872 200.925  38.674  1.00  0.00           C
ATOM   2548  NC3 DPP   231      14.422  73.925  21.974  1.00  0.00           N
ATOM   2549  PO4 DPP   231      15.572  72.475  26.324  1.00  0.00           P
ATOM   2550  GL1 DPP   231      16.822  74.325  29.574  1.00  0.00            
ATOM   2551  GL2 DPP   231      13.522  75.625  31.074  1.00  0.00            
ATOM   2552  C1A DPP   231      18.222  75.425  32.324  1.00  0.00           C
ATOM   2553  C2A DPP   231      18.772  75.475  36.274  1.00  0.00           C
ATOM   2554  C3A DPP   231      17.872  76.675  40.774  1.00  0.00           C
ATOM   2555  C4A DPP   231      16.822  79.375  43.824  1.00  0.00           C
ATOM   2556  C1B DPP   231      13.422  75.425  35.874  1.00  0.00           C
ATOM   2557  C2B DPP   231      12.822  77.475  39.924  1.00  0.00           C
ATOM   2558  C3B DPP   231      12.072  77.475  45.074  1.00  0.00           C
ATOM   2559  C4B DPP   231      12.872  76.725  49.974  1.00  0.00           C
ATOM   2560  NC3 DPP   232     156.272   2.125  17.774  1.00  0.00           N
ATOM   2561  PO4 DPP   232     153.572   2.875  22.424  1.00  0.00           P
ATOM   2562  GL1 DPP   232     152.372   3.375  27.024  1.00  0.00            
ATOM   2563  GL2 DPP   232     148.372   1.825  27.124  1.00  0.00            
ATOM   2564  C1A DPP   232     151.522   3.375  31.324  1.00  0.00           C
ATOM   2565  C2A DPP   232     151.672   3.375  36.974  1.00  0.00           C
ATOM   2566  C3A DPP   232     152.572   3.025  41.974  1.00  0.00           C
ATOM   2567  C4A DPP   232     153.222   6.325  45.774  1.00  0.00           C
ATOM   2568  C1B DPP   232     147.222   1.075  32.274  1.00  0.00           C
ATOM   2569  C2B DPP   232     146.422   1.125  36.974  1.00  0.00           C
ATOM   2570  C3B DPP   232     146.872   1.925  41.174  1.00  0.00           C
ATOM   2571  C4B DPP   232     148.522   3.975  44.224  1.00  0.00           C
ATOM   2572  NC3 DPP   233     162.822 131.775  34.124  1.00  0.00           N
ATOM   2573  PO4 DPP   233     162.072 135.125  35.274  1.00  0.00           P
ATOM   2574  GL1 DPP   233     161.972 137.875  38.474  1.00  0.00            
ATOM   2575  GL2 DPP   233     164.922 139.375  40.524  1.00  0.00            
ATOM   2576  C1A DPP   233     159.872 139.425  42.124  1.00  0.00           C
ATOM   2577  C2A DPP   233     160.622 138.125  45.724  1.00  0.00           C
ATOM   2578  C3A DPP   233     157.572 140.125  48.874  1.00  0.00           C
ATOM   2579  C4A DPP   233     155.122 142.475  50.324  1.00  0.00           C
ATOM   2580  C1B DPP   233     165.122 139.375  44.624  1.00  0.00           C
ATOM   2581  C2B DPP   233     165.372 138.475  48.924  1.00  0.00           C
ATOM   2582  C3B DPP   233     166.122 135.375  52.774  1.00  0.00           C
ATOM   2583  C4B DPP   233     168.222 132.525  54.424  1.00  0.00           C
ATOM   2584  NC3 DPP   234      51.272 208.275  68.274  1.00  0.00           N
ATOM   2585  PO4 DPP   234      54.322 208.325  64.374  1.00  0.00           P
ATOM   2586  GL1 DPP   234      57.122 207.525  61.324  1.00  0.00            
ATOM   2587  GL2 DPP   234      54.372 208.525  59.424  1.00  0.00            
ATOM   2588  C1A DPP   234      61.922 207.525  58.724  1.00  0.00           C
ATOM   2589  C2A DPP   234      62.422 207.125  54.474  1.00  0.00           C
ATOM   2590  C3A DPP   234      62.072 205.725  50.624  1.00  0.00           C
ATOM   2591  C4A DPP   234      63.622 203.925  46.974  1.00  0.00           C
ATOM   2592  C1B DPP   234      57.422 207.825  56.674  1.00  0.00           C
ATOM   2593  C2B DPP   234      57.422 207.175  52.824  1.00  0.00           C
ATOM   2594  C3B DPP   234      56.172 205.925  49.674  1.00  0.00           C
ATOM   2595  C4B DPP   234      54.572 203.725  46.524  1.00  0.00           C
ATOM   2596  NC3 DPP   235      79.222  45.675  56.774  1.00  0.00           N
ATOM   2597  PO4 DPP   235      83.322  45.925  58.674  1.00  0.00           P
ATOM   2598  GL1 DPP   235      83.822  46.775  55.524  1.00  0.00            
ATOM   2599  GL2 DPP   235      82.372  49.575  55.274  1.00  0.00            
ATOM   2600  C1A DPP   235      85.022  46.875  51.024  1.00  0.00           C
ATOM   2601  C2A DPP   235      82.522  44.525  47.724  1.00  0.00           C
ATOM   2602  C3A DPP   235      81.922  44.925  43.524  1.00  0.00           C
ATOM   2603  C4A DPP   235      81.872  45.775  38.074  1.00  0.00           C
ATOM   2604  C1B DPP   235      79.922  51.925  52.374  1.00  0.00           C
ATOM   2605  C2B DPP   235      77.372  52.275  49.074  1.00  0.00           C
ATOM   2606  C3B DPP   235      75.172  53.375  46.824  1.00  0.00           C
ATOM   2607  C4B DPP   235      76.222  57.575  44.274  1.00  0.00           C
ATOM   2608  NC3 DPP   236      18.672 194.925  61.074  1.00  0.00           N
ATOM   2609  PO4 DPP   236      16.872 198.775  61.574  1.00  0.00           P
ATOM   2610  GL1 DPP   236      19.272 199.275  57.974  1.00  0.00            
ATOM   2611  GL2 DPP   236      22.572 201.575  57.924  1.00  0.00            
ATOM   2612  C1A DPP   236      16.372 199.525  55.124  1.00  0.00           C
ATOM   2613  C2A DPP   236      13.922 200.575  51.874  1.00  0.00           C
ATOM   2614  C3A DPP   236      12.772 201.325  47.974  1.00  0.00           C
ATOM   2615  C4A DPP   236      12.472 201.525  43.374  1.00  0.00           C
ATOM   2616  C1B DPP   236      22.272 203.575  53.724  1.00  0.00           C
ATOM   2617  C2B DPP   236      22.422 204.825  49.824  1.00  0.00           C
ATOM   2618  C3B DPP   236      20.972 206.075  45.674  1.00  0.00           C
ATOM   2619  C4B DPP   236      19.472 206.125  43.074  1.00  0.00           C
ATOM   2620  NC3 DPP   237     110.672 215.675  63.324  1.00  0.00           N
ATOM   2621  PO4 DPP   237     108.972 214.625  59.974  1.00  0.00           P
ATOM   2622  GL1 DPP   237     106.522 212.425  57.324  1.00  0.00            
ATOM   2623  GL2 DPP   237     106.972 208.325  56.674  1.00  0.00            
ATOM   2624  C1A DPP   237     106.222 213.275  52.674  1.00  0.00           C
ATOM   2625  C2A DPP   237     105.822 212.075  48.874  1.00  0.00           C
ATOM   2626  C3A DPP   237     105.222 210.525  45.424  1.00  0.00           C
ATOM   2627  C4A DPP   237     104.572 207.675  42.324  1.00  0.00           C
ATOM   2628  C1B DPP   237     105.222 208.375  52.824  1.00  0.00           C
ATOM   2629  C2B DPP   237     104.922 205.525  49.024  1.00  0.00           C
ATOM   2630  C3B DPP   237     108.272 206.025  45.924  1.00  0.00           C
ATOM   2631  C4B DPP   237     110.672 205.975  42.174  1.00  0.00           C
ATOM   2632  NC3 DPP   238      80.322  52.575  62.024  1.00  0.00           N
ATOM   2633  PO4 DPP   238      79.922  49.825  59.724  1.00  0.00           P
ATOM   2634  GL1 DPP   238      76.772  51.725  56.424  1.00  0.00            
ATOM   2635  GL2 DPP   238      74.822  48.775  56.174  1.00  0.00            
ATOM   2636  C1A DPP   238      75.322  54.275  53.974  1.00  0.00           C
ATOM   2637  C2A DPP   238      73.122  55.575  50.974  1.00  0.00           C
ATOM   2638  C3A DPP   238      71.622  56.375  47.174  1.00  0.00           C
ATOM   2639  C4A DPP   238      69.072  55.975  44.424  1.00  0.00           C
ATOM   2640  C1B DPP   238      74.672  48.475  52.374  1.00  0.00           C
ATOM   2641  C2B DPP   238      74.222  48.425  48.174  1.00  0.00           C
ATOM   2642  C3B DPP   238      74.272  47.175  43.974  1.00  0.00           C
ATOM   2643  C4B DPP   238      74.422  48.175  40.174  1.00  0.00           C
ATOM   2644  NC3 DPP   239      42.422  75.625  65.024  1.00  0.00           N
ATOM   2645  PO4 DPP   239      44.222  75.725  60.374  1.00  0.00           P
ATOM   2646  GL1 DPP   239      44.922  72.025  58.424  1.00  0.00            
ATOM   2647  GL2 DPP   239      41.772  71.075  57.824  1.00  0.00            
ATOM   2648  C1A DPP   239      45.922  70.725  55.124  1.00  0.00           C
ATOM   2649  C2A DPP   239      45.672  68.475  51.724  1.00  0.00           C
ATOM   2650  C3A DPP   239      45.922  68.325  47.324  1.00  0.00           C
ATOM   2651  C4A DPP   239      46.072  67.875  43.624  1.00  0.00           C
ATOM   2652  C1B DPP   239      41.022  69.275  54.274  1.00  0.00           C
ATOM   2653  C2B DPP   239      40.522  68.325  49.674  1.00  0.00           C
ATOM   2654  C3B DPP   239      41.372  68.575  45.474  1.00  0.00           C
ATOM   2655  C4B DPP   239      38.572  66.325  42.274  1.00  0.00           C
ATOM   2656  NC3 DPP   240      71.322  40.425  57.574  1.00  0.00           N
ATOM   2657  PO4 DPP   240      74.022  44.175  59.174  1.00  0.00           P
ATOM   2658  GL1 DPP   240      71.572  44.075  54.174  1.00  0.00            
ATOM   2659  GL2 DPP   240      69.272  40.275  53.324  1.00  0.00            
ATOM   2660  C1A DPP   240      73.522  44.075  50.824  1.00  0.00           C
ATOM   2661  C2A DPP   240      71.722  42.425  47.674  1.00  0.00           C
ATOM   2662  C3A DPP   240      72.572  42.175  43.624  1.00  0.00           C
ATOM   2663  C4A DPP   240      72.522  43.775  39.774  1.00  0.00           C
ATOM   2664  C1B DPP   240      68.122  38.625  49.924  1.00  0.00           C
ATOM   2665  C2B DPP   240      69.172  36.625  46.424  1.00  0.00           C
ATOM   2666  C3B DPP   240      70.672  36.075  42.674  1.00  0.00           C
ATOM   2667  C4B DPP   240      71.822  38.925  39.924  1.00  0.00           C
ATOM   2668  NC3 DPP   241      60.622 169.775  24.374  1.00  0.00           N
ATOM   2669  PO4 DPP   241      59.622 165.225  24.024  1.00  0.00           P
ATOM   2670  GL1 DPP   241      60.172 165.425  28.324  1.00  0.00            
ATOM   2671  GL2 DPP   241      61.772 168.975  29.224  1.00  0.00            
ATOM   2672  C1A DPP   241      61.822 163.425  33.624  1.00  0.00           C
ATOM   2673  C2A DPP   241      62.272 162.575  37.474  1.00  0.00           C
ATOM   2674  C3A DPP   241      59.222 163.275  40.424  1.00  0.00           C
ATOM   2675  C4A DPP   241      58.572 161.075  45.074  1.00  0.00           C
ATOM   2676  C1B DPP   241      60.672 168.775  33.524  1.00  0.00           C
ATOM   2677  C2B DPP   241      60.522 167.425  37.724  1.00  0.00           C
ATOM   2678  C3B DPP   241      62.722 166.875  41.924  1.00  0.00           C
ATOM   2679  C4B DPP   241      64.122 164.925  44.974  1.00  0.00           C
ATOM   2680  NC3 DPP   242     160.272  25.575  18.674  1.00  0.00           N
ATOM   2681  PO4 DPP   242     160.422  28.475  22.524  1.00  0.00           P
ATOM   2682  GL1 DPP   242     158.722  28.975  26.824  1.00  0.00            
ATOM   2683  GL2 DPP   242     156.972  31.725  26.574  1.00  0.00            
ATOM   2684  C1A DPP   242     157.522  26.725  31.624  1.00  0.00           C
ATOM   2685  C2A DPP   242     156.672  26.625  36.374  1.00  0.00           C
ATOM   2686  C3A DPP   242     156.072  26.375  41.324  1.00  0.00           C
ATOM   2687  C4A DPP   242     158.222  26.025  45.324  1.00  0.00           C
ATOM   2688  C1B DPP   242     155.222  32.325  30.974  1.00  0.00           C
ATOM   2689  C2B DPP   242     154.872  31.375  35.224  1.00  0.00           C
ATOM   2690  C3B DPP   242     154.172  32.925  38.424  1.00  0.00           C
ATOM   2691  C4B DPP   242     153.722  31.075  42.274  1.00  0.00           C
ATOM   2692  NC3 DPP   243      52.872 184.675  65.574  1.00  0.00           N
ATOM   2693  PO4 DPP   243      56.572 182.975  65.724  1.00  0.00           P
ATOM   2694  GL1 DPP   243      55.822 183.125  61.274  1.00  0.00            
ATOM   2695  GL2 DPP   243      57.522 180.625  60.874  1.00  0.00            
ATOM   2696  C1A DPP   243      54.122 184.525  57.874  1.00  0.00           C
ATOM   2697  C2A DPP   243      56.072 183.725  52.874  1.00  0.00           C
ATOM   2698  C3A DPP   243      54.322 186.575  49.374  1.00  0.00           C
ATOM   2699  C4A DPP   243      52.322 188.425  47.474  1.00  0.00           C
ATOM   2700  C1B DPP   243      55.972 178.575  56.724  1.00  0.00           C
ATOM   2701  C2B DPP   243      60.122 175.425  56.574  1.00  0.00           C
ATOM   2702  C3B DPP   243      60.472 171.075  54.324  1.00  0.00           C
ATOM   2703  C4B DPP   243      62.172 167.725  54.574  1.00  0.00           C
ATOM   2704  NC3 DPP   244      46.722  55.075  62.974  1.00  0.00           N
ATOM   2705  PO4 DPP   244      45.772  51.275  60.474  1.00  0.00           P
ATOM   2706  GL1 DPP   244      47.672  52.525  56.424  1.00  0.00            
ATOM   2707  GL2 DPP   244      47.372  56.375  57.224  1.00  0.00            
ATOM   2708  C1A DPP   244      46.872  52.425  51.624  1.00  0.00           C
ATOM   2709  C2A DPP   244      46.972  53.525  47.074  1.00  0.00           C
ATOM   2710  C3A DPP   244      48.272  53.175  43.574  1.00  0.00           C
ATOM   2711  C4A DPP   244      47.772  53.625  39.674  1.00  0.00           C
ATOM   2712  C1B DPP   244      49.872  56.725  52.774  1.00  0.00           C
ATOM   2713  C2B DPP   244      50.372  57.025  47.674  1.00  0.00           C
ATOM   2714  C3B DPP   244      50.872  57.875  42.724  1.00  0.00           C
ATOM   2715  C4B DPP   244      48.522  61.025  39.824  1.00  0.00           C
ATOM   2716  NC3 DPP   245     152.422 105.725  36.724  1.00  0.00           N
ATOM   2717  PO4 DPP   245     148.722 107.425  36.174  1.00  0.00           P
ATOM   2718  GL1 DPP   245     149.172 106.975  40.474  1.00  0.00            
ATOM   2719  GL2 DPP   245     152.572 107.625  41.974  1.00  0.00            
ATOM   2720  C1A DPP   245     150.022 104.725  44.924  1.00  0.00           C
ATOM   2721  C2A DPP   245     149.872 103.925  49.074  1.00  0.00           C
ATOM   2722  C3A DPP   245     152.172 103.375  53.224  1.00  0.00           C
ATOM   2723  C4A DPP   245     151.922 105.525  57.674  1.00  0.00           C
ATOM   2724  C1B DPP   245     152.272 108.475  47.074  1.00  0.00           C
ATOM   2725  C2B DPP   245     150.372 108.625  50.774  1.00  0.00           C
ATOM   2726  C3B DPP   245     147.572 106.425  53.574  1.00  0.00           C
ATOM   2727  C4B DPP   245     144.422 103.225  55.624  1.00  0.00           C
ATOM   2728  NC3 DPP   246     105.922 102.075  22.224  1.00  0.00           N
ATOM   2729  PO4 DPP   246     104.922  98.375  24.324  1.00  0.00           P
ATOM   2730  GL1 DPP   246     102.422  98.275  27.874  1.00  0.00            
ATOM   2731  GL2 DPP   246     103.322 100.075  29.924  1.00  0.00            
ATOM   2732  C1A DPP   246      99.322  94.575  29.674  1.00  0.00           C
ATOM   2733  C2A DPP   246      97.322  94.125  33.524  1.00  0.00           C
ATOM   2734  C3A DPP   246      94.972  93.875  37.124  1.00  0.00           C
ATOM   2735  C4A DPP   246      93.072  93.125  41.374  1.00  0.00           C
ATOM   2736  C1B DPP   246     100.072  98.925  33.324  1.00  0.00           C
ATOM   2737  C2B DPP   246      98.172  98.775  37.074  1.00  0.00           C
ATOM   2738  C3B DPP   246      96.422  97.675  40.974  1.00  0.00           C
ATOM   2739  C4B DPP   246      98.272  94.225  43.724  1.00  0.00           C
ATOM   2740  NC3 DPP   247     102.872 182.475  24.024  1.00  0.00           N
ATOM   2741  PO4 DPP   247      98.272 180.525  23.924  1.00  0.00           P
ATOM   2742  GL1 DPP   247     100.422 180.325  27.924  1.00  0.00            
ATOM   2743  GL2 DPP   247      99.822 177.225  28.124  1.00  0.00            
ATOM   2744  C1A DPP   247     100.572 182.825  31.774  1.00  0.00           C
ATOM   2745  C2A DPP   247      98.872 185.625  32.774  1.00  0.00           C
ATOM   2746  C3A DPP   247      99.422 186.875  36.074  1.00  0.00           C
ATOM   2747  C4A DPP   247      98.522 188.175  40.474  1.00  0.00           C
ATOM   2748  C1B DPP   247     100.372 178.025  33.374  1.00  0.00           C
ATOM   2749  C2B DPP   247     100.372 179.825  37.074  1.00  0.00           C
ATOM   2750  C3B DPP   247     102.022 179.975  40.974  1.00  0.00           C
ATOM   2751  C4B DPP   247     104.022 180.775  44.774  1.00  0.00           C
ATOM   2752  NC3 DPP   248      24.022 191.425  17.524  1.00  0.00           N
ATOM   2753  PO4 DPP   248      22.372 188.775  19.474  1.00  0.00           P
ATOM   2754  GL1 DPP   248      20.222 188.425  22.624  1.00  0.00            
ATOM   2755  GL2 DPP   248      21.072 190.725  24.524  1.00  0.00            
ATOM   2756  C1A DPP   248      20.122 186.275  27.074  1.00  0.00           C
ATOM   2757  C2A DPP   248      23.072 188.625  29.624  1.00  0.00           C
ATOM   2758  C3A DPP   248      26.122 190.425  32.174  1.00  0.00           C
ATOM   2759  C4A DPP   248      26.222 190.075  36.674  1.00  0.00           C
ATOM   2760  C1B DPP   248      20.972 193.375  27.424  1.00  0.00           C
ATOM   2761  C2B DPP   248      22.772 195.125  31.374  1.00  0.00           C
ATOM   2762  C3B DPP   248      24.822 196.175  34.874  1.00  0.00           C
ATOM   2763  C4B DPP   248      25.822 199.075  38.474  1.00  0.00           C
ATOM   2764  NC3 DPP   249      80.622 167.775  25.224  1.00  0.00           N
ATOM   2765  PO4 DPP   249      78.722 167.725  29.274  1.00  0.00           P
ATOM   2766  GL1 DPP   249      76.272 166.675  32.224  1.00  0.00            
ATOM   2767  GL2 DPP   249      72.722 165.775  30.874  1.00  0.00            
ATOM   2768  C1A DPP   249      77.172 165.075  36.674  1.00  0.00           C
ATOM   2769  C2A DPP   249      78.172 164.775  40.624  1.00  0.00           C
ATOM   2770  C3A DPP   249      80.172 161.275  43.574  1.00  0.00           C
ATOM   2771  C4A DPP   249      82.772 161.075  46.724  1.00  0.00           C
ATOM   2772  C1B DPP   249      72.672 163.725  34.674  1.00  0.00           C
ATOM   2773  C2B DPP   249      72.422 162.475  38.574  1.00  0.00           C
ATOM   2774  C3B DPP   249      72.672 162.725  43.274  1.00  0.00           C
ATOM   2775  C4B DPP   249      73.022 159.525  47.124  1.00  0.00           C
ATOM   2776  NC3 DPP   250      10.972  83.375  28.374  1.00  0.00           N
ATOM   2777  PO4 DPP   250      10.772  78.975  28.124  1.00  0.00           P
ATOM   2778  GL1 DPP   250       9.772  80.675  32.124  1.00  0.00            
ATOM   2779  GL2 DPP   250       6.672  80.325  31.524  1.00  0.00            
ATOM   2780  C1A DPP   250      10.872  81.775  36.674  1.00  0.00           C
ATOM   2781  C2A DPP   250      11.072  81.775  41.524  1.00  0.00           C
ATOM   2782  C3A DPP   250      12.622  82.575  45.024  1.00  0.00           C
ATOM   2783  C4A DPP   250      11.122  81.275  48.824  1.00  0.00           C
ATOM   2784  C1B DPP   250       4.472  80.125  34.874  1.00  0.00           C
ATOM   2785  C2B DPP   250       2.922  80.125  38.224  1.00  0.00           C
ATOM   2786  C3B DPP   250       1.522  79.375  42.774  1.00  0.00           C
ATOM   2787  C4B DPP   250       2.672  78.575  47.424  1.00  0.00           C
ATOM   2788  NC3 DPP   251      67.522  27.125  13.524  1.00  0.00           N
ATOM   2789  PO4 DPP   251      70.772  24.575  15.024  1.00  0.00           P
ATOM   2790  GL1 DPP   251      71.472  23.775  19.874  1.00  0.00            
ATOM   2791  GL2 DPP   251      68.972  22.275  21.324  1.00  0.00            
ATOM   2792  C1A DPP   251      73.922  24.525  22.874  1.00  0.00           C
ATOM   2793  C2A DPP   251      74.772  25.375  26.824  1.00  0.00           C
ATOM   2794  C3A DPP   251      75.822  27.975  31.024  1.00  0.00           C
ATOM   2795  C4A DPP   251      77.722  29.225  34.874  1.00  0.00           C
ATOM   2796  C1B DPP   251      68.022  19.575  24.674  1.00  0.00           C
ATOM   2797  C2B DPP   251      68.472  17.975  28.024  1.00  0.00           C
ATOM   2798  C3B DPP   251      68.572  19.175  32.524  1.00  0.00           C
ATOM   2799  C4B DPP   251      67.222  18.575  36.724  1.00  0.00           C
ATOM   2800  NC3 DPP   252     134.172 142.975  31.074  1.00  0.00           N
ATOM   2801  PO4 DPP   252     137.422 141.425  32.374  1.00  0.00           P
ATOM   2802  GL1 DPP   252     137.472 137.475  35.074  1.00  0.00            
ATOM   2803  GL2 DPP   252     139.222 138.625  38.024  1.00  0.00            
ATOM   2804  C1A DPP   252     137.322 133.475  38.624  1.00  0.00           C
ATOM   2805  C2A DPP   252     139.922 130.525  41.224  1.00  0.00           C
ATOM   2806  C3A DPP   252     141.222 128.375  45.224  1.00  0.00           C
ATOM   2807  C4A DPP   252     140.222 129.975  49.674  1.00  0.00           C
ATOM   2808  C1B DPP   252     136.722 138.525  41.424  1.00  0.00           C
ATOM   2809  C2B DPP   252     137.722 137.275  46.474  1.00  0.00           C
ATOM   2810  C3B DPP   252     138.472 136.975  51.024  1.00  0.00           C
ATOM   2811  C4B DPP   252     137.872 138.875  54.874  1.00  0.00           C
ATOM   2812  NC3 DPP   253     123.822 205.575  19.474  1.00  0.00           N
ATOM   2813  PO4 DPP   253     124.572 202.325  21.824  1.00  0.00           P
ATOM   2814  GL1 DPP   253     124.422 203.275  26.574  1.00  0.00            
ATOM   2815  GL2 DPP   253     125.622 200.925  28.224  1.00  0.00            
ATOM   2816  C1A DPP   253     122.622 204.325  29.974  1.00  0.00           C
ATOM   2817  C2A DPP   253     124.022 206.075  34.224  1.00  0.00           C
ATOM   2818  C3A DPP   253     125.072 204.625  39.574  1.00  0.00           C
ATOM   2819  C4A DPP   253     124.072 203.425  43.624  1.00  0.00           C
ATOM   2820  C1B DPP   253     125.472 201.275  33.024  1.00  0.00           C
ATOM   2821  C2B DPP   253     126.622 199.875  37.674  1.00  0.00           C
ATOM   2822  C3B DPP   253     127.922 199.675  41.524  1.00  0.00           C
ATOM   2823  C4B DPP   253     127.322 200.825  45.424  1.00  0.00           C
ATOM   2824  NC3 DPP   254      44.222 183.475  26.274  1.00  0.00           N
ATOM   2825  PO4 DPP   254      47.922 185.175  25.874  1.00  0.00           P
ATOM   2826  GL1 DPP   254      48.672 186.475  30.424  1.00  0.00            
ATOM   2827  GL2 DPP   254      46.772 183.575  31.824  1.00  0.00            
ATOM   2828  C1A DPP   254      50.572 185.875  33.774  1.00  0.00           C
ATOM   2829  C2A DPP   254      50.522 185.675  36.974  1.00  0.00           C
ATOM   2830  C3A DPP   254      50.122 187.575  39.524  1.00  0.00           C
ATOM   2831  C4A DPP   254      48.872 188.125  43.524  1.00  0.00           C
ATOM   2832  C1B DPP   254      46.022 184.075  36.124  1.00  0.00           C
ATOM   2833  C2B DPP   254      45.622 184.375  39.924  1.00  0.00           C
ATOM   2834  C3B DPP   254      45.622 183.625  44.924  1.00  0.00           C
ATOM   2835  C4B DPP   254      47.822 180.475  47.374  1.00  0.00           C
ATOM   2836  NC3 DPP   255     122.822 160.725  28.874  1.00  0.00           N
ATOM   2837  PO4 DPP   255     124.622 158.675  32.524  1.00  0.00           P
ATOM   2838  GL1 DPP   255     123.422 157.575  36.474  1.00  0.00            
ATOM   2839  GL2 DPP   255     120.772 156.275  36.374  1.00  0.00            
ATOM   2840  C1A DPP   255     125.022 157.375  40.274  1.00  0.00           C
ATOM   2841  C2A DPP   255     127.272 156.175  42.824  1.00  0.00           C
ATOM   2842  C3A DPP   255     126.222 155.075  46.774  1.00  0.00           C
ATOM   2843  C4A DPP   255     127.922 152.525  49.674  1.00  0.00           C
ATOM   2844  C1B DPP   255     117.422 155.925  39.424  1.00  0.00           C
ATOM   2845  C2B DPP   255     116.822 154.525  43.524  1.00  0.00           C
ATOM   2846  C3B DPP   255     116.972 152.475  47.824  1.00  0.00           C
ATOM   2847  C4B DPP   255     114.822 150.325  51.574  1.00  0.00           C
ATOM   2848  NC3 DPP   256     189.022 171.325  24.024  1.00  0.00           N
ATOM   2849  PO4 DPP   256     191.522 175.225  25.824  1.00  0.00           P
ATOM   2850  GL1 DPP   256     190.972 176.825  29.724  1.00  0.00            
ATOM   2851  GL2 DPP   256     192.122 179.975  29.224  1.00  0.00            
ATOM   2852  C1A DPP   256     189.572 178.575  34.024  1.00  0.00           C
ATOM   2853  C2A DPP   256     191.522 180.275  37.224  1.00  0.00           C
ATOM   2854  C3A DPP   256     192.072 178.775  40.024  1.00  0.00           C
ATOM   2855  C4A DPP   256     194.822 176.025  42.024  1.00  0.00           C
ATOM   2856  C1B DPP   256     193.572 183.225  30.524  1.00  0.00           C
ATOM   2857  C2B DPP   256     194.172 185.025  35.574  1.00  0.00           C
ATOM   2858  C3B DPP   256     194.972 186.275  39.674  1.00  0.00           C
ATOM   2859  C4B DPP   256     193.072 188.425  42.724  1.00  0.00           C
ATOM   2860  NC3 DPP   257       3.922 175.075  19.624  1.00  0.00           N
ATOM   2861  PO4 DPP   257       7.522 175.125  21.324  1.00  0.00           P
ATOM   2862  GL1 DPP   257       9.422 176.075  25.924  1.00  0.00            
ATOM   2863  GL2 DPP   257       8.672 171.575  26.574  1.00  0.00            
ATOM   2864  C1A DPP   257       9.622 175.825  29.124  1.00  0.00           C
ATOM   2865  C2A DPP   257       8.122 176.375  32.924  1.00  0.00           C
ATOM   2866  C3A DPP   257       8.472 175.475  37.474  1.00  0.00           C
ATOM   2867  C4A DPP   257      11.322 174.525  40.024  1.00  0.00           C
ATOM   2868  C1B DPP   257       5.622 171.125  30.224  1.00  0.00           C
ATOM   2869  C2B DPP   257       5.222 171.425  34.274  1.00  0.00           C
ATOM   2870  C3B DPP   257       4.172 169.425  37.774  1.00  0.00           C
ATOM   2871  C4B DPP   257       2.772 168.775  42.474  1.00  0.00           C
ATOM   2872  NC3 DPP   258     107.672 196.475  20.474  1.00  0.00           N
ATOM   2873  PO4 DPP   258     105.822 191.775  21.124  1.00  0.00           P
ATOM   2874  GL1 DPP   258     103.972 193.675  25.024  1.00  0.00            
ATOM   2875  GL2 DPP   258     103.322 197.275  25.174  1.00  0.00            
ATOM   2876  C1A DPP   258     104.722 194.125  29.524  1.00  0.00           C
ATOM   2877  C2A DPP   258     104.322 196.825  32.974  1.00  0.00           C
ATOM   2878  C3A DPP   258     103.522 197.925  37.424  1.00  0.00           C
ATOM   2879  C4A DPP   258      98.972 199.625  38.724  1.00  0.00           C
ATOM   2880  C1B DPP   258     101.522 197.875  29.374  1.00  0.00           C
ATOM   2881  C2B DPP   258     100.772 200.475  33.324  1.00  0.00           C
ATOM   2882  C3B DPP   258     100.172 203.475  34.624  1.00  0.00           C
ATOM   2883  C4B DPP   258     100.172 207.325  37.424  1.00  0.00           C
ATOM   2884  NC3 DPP   259      98.872 176.875  20.524  1.00  0.00           N
ATOM   2885  PO4 DPP   259      97.572 174.675  24.224  1.00  0.00           P
ATOM   2886  GL1 DPP   259      96.172 173.925  28.574  1.00  0.00            
ATOM   2887  GL2 DPP   259      96.822 170.875  30.624  1.00  0.00            
ATOM   2888  C1A DPP   259      96.422 175.425  32.774  1.00  0.00           C
ATOM   2889  C2A DPP   259      97.272 176.425  37.074  1.00  0.00           C
ATOM   2890  C3A DPP   259      96.472 176.775  41.074  1.00  0.00           C
ATOM   2891  C4A DPP   259      94.172 175.275  44.424  1.00  0.00           C
ATOM   2892  C1B DPP   259     100.822 173.325  31.324  1.00  0.00           C
ATOM   2893  C2B DPP   259     101.772 173.475  35.424  1.00  0.00           C
ATOM   2894  C3B DPP   259     101.972 174.475  39.274  1.00  0.00           C
ATOM   2895  C4B DPP   259     103.222 174.775  43.574  1.00  0.00           C
ATOM   2896  NC3 DPP   260     135.722 110.125  29.924  1.00  0.00           N
ATOM   2897  PO4 DPP   260     136.572 108.325  34.024  1.00  0.00           P
ATOM   2898  GL1 DPP   260     136.922 108.875  38.274  1.00  0.00            
ATOM   2899  GL2 DPP   260     133.572 109.725  40.674  1.00  0.00            
ATOM   2900  C1A DPP   260     138.172 110.325  43.224  1.00  0.00           C
ATOM   2901  C2A DPP   260     139.222 112.025  47.374  1.00  0.00           C
ATOM   2902  C3A DPP   260     140.772 113.075  50.224  1.00  0.00           C
ATOM   2903  C4A DPP   260     142.522 111.275  54.024  1.00  0.00           C
ATOM   2904  C1B DPP   260     132.622 109.025  43.474  1.00  0.00           C
ATOM   2905  C2B DPP   260     132.022 110.775  47.774  1.00  0.00           C
ATOM   2906  C3B DPP   260     131.072 112.475  51.824  1.00  0.00           C
ATOM   2907  C4B DPP   260     126.872 111.075  54.224  1.00  0.00           C
ATOM   2908  NC3 DPP   261      94.922 148.575  26.624  1.00  0.00           N
ATOM   2909  PO4 DPP   261      99.222 148.425  26.024  1.00  0.00           P
ATOM   2910  GL1 DPP   261      98.322 147.325  30.324  1.00  0.00            
ATOM   2911  GL2 DPP   261     100.122 149.525  32.124  1.00  0.00            
ATOM   2912  C1A DPP   261      97.672 146.025  36.124  1.00  0.00           C
ATOM   2913  C2A DPP   261      96.972 144.725  40.824  1.00  0.00           C
ATOM   2914  C3A DPP   261      99.422 142.075  43.774  1.00  0.00           C
ATOM   2915  C4A DPP   261     100.622 139.675  47.424  1.00  0.00           C
ATOM   2916  C1B DPP   261      98.672 150.725  35.724  1.00  0.00           C
ATOM   2917  C2B DPP   261      98.722 148.925  40.074  1.00  0.00           C
ATOM   2918  C3B DPP   261      97.172 148.275  44.574  1.00  0.00           C
ATOM   2919  C4B DPP   261      93.422 148.225  46.574  1.00  0.00           C
ATOM   2920  NC3 DPP   262     183.672 134.725  28.974  1.00  0.00           N
ATOM   2921  PO4 DPP   262     183.972 138.575  31.124  1.00  0.00           P
ATOM   2922  GL1 DPP   262     187.122 139.225  33.724  1.00  0.00            
ATOM   2923  GL2 DPP   262     189.022 141.725  33.774  1.00  0.00            
ATOM   2924  C1A DPP   262     188.522 138.675  37.974  1.00  0.00           C
ATOM   2925  C2A DPP   262     189.572 136.775  42.074  1.00  0.00           C
ATOM   2926  C3A DPP   262     190.822 135.625  46.224  1.00  0.00           C
ATOM   2927  C4A DPP   262     188.622 134.575  50.024  1.00  0.00           C
ATOM   2928  C1B DPP   262     192.072 141.925  35.874  1.00  0.00           C
ATOM   2929  C2B DPP   262     192.072 140.725  40.874  1.00  0.00           C
ATOM   2930  C3B DPP   262     193.122 141.675  44.624  1.00  0.00           C
ATOM   2931  C4B DPP   262     195.172 142.225  49.124  1.00  0.00           C
ATOM   2932  NC3 DPP   263     146.472 142.275  38.374  1.00  0.00           N
ATOM   2933  PO4 DPP   263     149.522 138.225  39.024  1.00  0.00           P
ATOM   2934  GL1 DPP   263     150.172 141.275  42.774  1.00  0.00            
ATOM   2935  GL2 DPP   263     147.172 143.825  43.124  1.00  0.00            
ATOM   2936  C1A DPP   263     151.722 144.025  46.624  1.00  0.00           C
ATOM   2937  C2A DPP   263     152.022 146.975  49.724  1.00  0.00           C
ATOM   2938  C3A DPP   263     154.672 150.625  52.324  1.00  0.00           C
ATOM   2939  C4A DPP   263     154.872 155.125  54.824  1.00  0.00           C
ATOM   2940  C1B DPP   263     144.272 145.725  46.374  1.00  0.00           C
ATOM   2941  C2B DPP   263     143.322 146.425  50.524  1.00  0.00           C
ATOM   2942  C3B DPP   263     143.872 147.175  54.724  1.00  0.00           C
ATOM   2943  C4B DPP   263     142.522 146.175  57.724  1.00  0.00           C
ATOM   2944  NC3 DPP   264      94.522 178.675  27.124  1.00  0.00           N
ATOM   2945  PO4 DPP   264      91.372 175.875  26.174  1.00  0.00           P
ATOM   2946  GL1 DPP   264      91.872 175.625  30.524  1.00  0.00            
ATOM   2947  GL2 DPP   264      91.672 172.475  30.724  1.00  0.00            
ATOM   2948  C1A DPP   264      91.572 177.025  34.574  1.00  0.00           C
ATOM   2949  C2A DPP   264      92.172 178.575  38.624  1.00  0.00           C
ATOM   2950  C3A DPP   264      90.072 178.025  43.674  1.00  0.00           C
ATOM   2951  C4A DPP   264      89.722 181.425  45.824  1.00  0.00           C
ATOM   2952  C1B DPP   264      93.522 171.475  34.424  1.00  0.00           C
ATOM   2953  C2B DPP   264      93.322 173.425  37.824  1.00  0.00           C
ATOM   2954  C3B DPP   264      93.622 171.175  40.974  1.00  0.00           C
ATOM   2955  C4B DPP   264      91.922 171.175  44.574  1.00  0.00           C
ATOM   2956  NC3 DPP   265      24.172  15.975  20.574  1.00  0.00           N
ATOM   2957  PO4 DPP   265      26.472  12.675  20.374  1.00  0.00           P
ATOM   2958  GL1 DPP   265      27.372  12.725  24.174  1.00  0.00            
ATOM   2959  GL2 DPP   265      29.422  10.375  24.174  1.00  0.00            
ATOM   2960  C1A DPP   265      27.372  13.825  28.874  1.00  0.00           C
ATOM   2961  C2A DPP   265      25.772  14.575  33.024  1.00  0.00           C
ATOM   2962  C3A DPP   265      23.022  15.225  36.324  1.00  0.00           C
ATOM   2963  C4A DPP   265      18.222  16.775  36.924  1.00  0.00           C
ATOM   2964  C1B DPP   265      30.372  10.175  27.674  1.00  0.00           C
ATOM   2965  C2B DPP   265      29.972  10.575  31.724  1.00  0.00           C
ATOM   2966  C3B DPP   265      28.372  10.875  36.224  1.00  0.00           C
ATOM   2967  C4B DPP   265      25.422  11.675  39.474  1.00  0.00           C
ATOM   2968  NC3 DPP   266      21.322  59.225  24.824  1.00  0.00           N
ATOM   2969  PO4 DPP   266      18.322  63.825  24.574  1.00  0.00           P
ATOM   2970  GL1 DPP   266      18.772  64.375  28.074  1.00  0.00            
ATOM   2971  GL2 DPP   266      16.472  63.575  29.974  1.00  0.00            
ATOM   2972  C1A DPP   266      22.472  66.425  30.274  1.00  0.00           C
ATOM   2973  C2A DPP   266      22.472  67.225  33.974  1.00  0.00           C
ATOM   2974  C3A DPP   266      22.672  68.125  37.824  1.00  0.00           C
ATOM   2975  C4A DPP   266      22.072  72.175  39.924  1.00  0.00           C
ATOM   2976  C1B DPP   266      17.422  64.375  33.274  1.00  0.00           C
ATOM   2977  C2B DPP   266      18.872  63.975  37.424  1.00  0.00           C
ATOM   2978  C3B DPP   266      20.922  64.575  41.374  1.00  0.00           C
ATOM   2979  C4B DPP   266      23.272  67.925  42.474  1.00  0.00           C
ATOM   2980  NC3 DPP   267     133.622 178.225  19.224  1.00  0.00           N
ATOM   2981  PO4 DPP   267     132.422 179.175  24.274  1.00  0.00           P
ATOM   2982  GL1 DPP   267     132.572 179.875  28.524  1.00  0.00            
ATOM   2983  GL2 DPP   267     129.922 177.975  30.474  1.00  0.00            
ATOM   2984  C1A DPP   267     133.422 182.775  31.874  1.00  0.00           C
ATOM   2985  C2A DPP   267     133.972 185.525  35.974  1.00  0.00           C
ATOM   2986  C3A DPP   267     133.422 185.825  39.824  1.00  0.00           C
ATOM   2987  C4A DPP   267     133.272 190.425  40.874  1.00  0.00           C
ATOM   2988  C1B DPP   267     131.922 178.625  34.924  1.00  0.00           C
ATOM   2989  C2B DPP   267     131.572 179.625  38.574  1.00  0.00           C
ATOM   2990  C3B DPP   267     132.722 181.375  42.274  1.00  0.00           C
ATOM   2991  C4B DPP   267     134.122 182.125  46.124  1.00  0.00           C
ATOM   2992  NC3 DPP   268      85.972  73.525  21.424  1.00  0.00           N
ATOM   2993  PO4 DPP   268      89.672  72.975  19.224  1.00  0.00           P
ATOM   2994  GL1 DPP   268      89.722  74.875  24.074  1.00  0.00            
ATOM   2995  GL2 DPP   268      92.872  75.325  26.274  1.00  0.00            
ATOM   2996  C1A DPP   268      86.672  74.725  28.224  1.00  0.00           C
ATOM   2997  C2A DPP   268      83.322  73.675  31.974  1.00  0.00           C
ATOM   2998  C3A DPP   268      80.422  75.225  35.674  1.00  0.00           C
ATOM   2999  C4A DPP   268      81.822  75.425  39.424  1.00  0.00           C
ATOM   3000  C1B DPP   268      95.822  76.325  29.824  1.00  0.00           C
ATOM   3001  C2B DPP   268      96.372  79.925  33.124  1.00  0.00           C
ATOM   3002  C3B DPP   268      95.072  80.525  37.024  1.00  0.00           C
ATOM   3003  C4B DPP   268      97.922  78.225  40.424  1.00  0.00           C
ATOM   3004  NC3 DPP   269      62.822  28.475  15.324  1.00  0.00           N
ATOM   3005  PO4 DPP   269      60.972  32.825  15.624  1.00  0.00           P
ATOM   3006  GL1 DPP   269      62.972  34.525  19.024  1.00  0.00            
ATOM   3007  GL2 DPP   269      62.472  36.975  20.174  1.00  0.00            
ATOM   3008  C1A DPP   269      66.722  34.775  21.674  1.00  0.00           C
ATOM   3009  C2A DPP   269      68.122  36.275  24.524  1.00  0.00           C
ATOM   3010  C3A DPP   269      69.572  36.275  29.424  1.00  0.00           C
ATOM   3011  C4A DPP   269      73.022  37.375  33.274  1.00  0.00           C
ATOM   3012  C1B DPP   269      62.622  35.825  24.624  1.00  0.00           C
ATOM   3013  C2B DPP   269      64.472  37.375  28.874  1.00  0.00           C
ATOM   3014  C3B DPP   269      66.272  39.325  32.174  1.00  0.00           C
ATOM   3015  C4B DPP   269      69.372  39.725  35.124  1.00  0.00           C
ATOM   3016  NC3 DPP   270      46.622 197.125  22.774  1.00  0.00           N
ATOM   3017  PO4 DPP   270      45.722 193.775  25.424  1.00  0.00           P
ATOM   3018  GL1 DPP   270      42.422 194.575  27.824  1.00  0.00            
ATOM   3019  GL2 DPP   270      40.522 192.475  28.574  1.00  0.00            
ATOM   3020  C1A DPP   270      41.972 195.775  31.874  1.00  0.00           C
ATOM   3021  C2A DPP   270      40.622 195.025  36.224  1.00  0.00           C
ATOM   3022  C3A DPP   270      38.722 197.325  38.524  1.00  0.00           C
ATOM   3023  C4A DPP   270      37.572 199.725  42.524  1.00  0.00           C
ATOM   3024  C1B DPP   270      39.172 189.375  32.274  1.00  0.00           C
ATOM   3025  C2B DPP   270      38.972 189.775  36.774  1.00  0.00           C
ATOM   3026  C3B DPP   270      38.872 192.225  39.424  1.00  0.00           C
ATOM   3027  C4B DPP   270      38.622 194.375  44.174  1.00  0.00           C
ATOM   3028  NC3 DPP   271     110.622 161.475  28.774  1.00  0.00           N
ATOM   3029  PO4 DPP   271     106.522 159.925  28.824  1.00  0.00           P
ATOM   3030  GL1 DPP   271     107.672 159.175  34.374  1.00  0.00            
ATOM   3031  GL2 DPP   271     111.122 159.325  35.624  1.00  0.00            
ATOM   3032  C1A DPP   271     107.722 160.175  39.024  1.00  0.00           C
ATOM   3033  C2A DPP   271     105.172 161.675  43.124  1.00  0.00           C
ATOM   3034  C3A DPP   271     102.922 161.225  47.474  1.00  0.00           C
ATOM   3035  C4A DPP   271      99.722 161.925  50.374  1.00  0.00           C
ATOM   3036  C1B DPP   271     111.272 155.475  38.324  1.00  0.00           C
ATOM   3037  C2B DPP   271     113.172 152.175  40.624  1.00  0.00           C
ATOM   3038  C3B DPP   271     114.822 149.725  43.124  1.00  0.00           C
ATOM   3039  C4B DPP   271     114.472 148.125  46.624  1.00  0.00           C
ATOM   3040  NC3 DPP   272      30.422 157.275  25.024  1.00  0.00           N
ATOM   3041  PO4 DPP   272      28.222 159.375  21.974  1.00  0.00           P
ATOM   3042  GL1 DPP   272      27.122 159.725  27.374  1.00  0.00            
ATOM   3043  GL2 DPP   272      24.722 158.475  30.224  1.00  0.00            
ATOM   3044  C1A DPP   272      28.772 160.325  31.924  1.00  0.00           C
ATOM   3045  C2A DPP   272      30.322 159.075  36.474  1.00  0.00           C
ATOM   3046  C3A DPP   272      30.172 161.175  41.074  1.00  0.00           C
ATOM   3047  C4A DPP   272      31.072 165.475  42.274  1.00  0.00           C
ATOM   3048  C1B DPP   272      22.122 157.925  33.974  1.00  0.00           C
ATOM   3049  C2B DPP   272      20.472 158.575  38.324  1.00  0.00           C
ATOM   3050  C3B DPP   272      16.122 159.525  39.774  1.00  0.00           C
ATOM   3051  C4B DPP   272      12.272 158.125  38.774  1.00  0.00           C
ATOM   3052  NC3 DPP   273     113.172 166.675  22.124  1.00  0.00           N
ATOM   3053  PO4 DPP   273     110.872 167.675  27.374  1.00  0.00           P
ATOM   3054  GL1 DPP   273     108.122 168.925  30.474  1.00  0.00            
ATOM   3055  GL2 DPP   273     105.622 170.625  31.324  1.00  0.00            
ATOM   3056  C1A DPP   273     109.272 168.425  34.574  1.00  0.00           C
ATOM   3057  C2A DPP   273     110.872 168.875  38.724  1.00  0.00           C
ATOM   3058  C3A DPP   273     113.372 169.025  42.324  1.00  0.00           C
ATOM   3059  C4A DPP   273     114.422 170.025  45.874  1.00  0.00           C
ATOM   3060  C1B DPP   273     103.672 168.375  34.124  1.00  0.00           C
ATOM   3061  C2B DPP   273     103.322 168.375  38.824  1.00  0.00           C
ATOM   3062  C3B DPP   273     102.572 168.625  42.974  1.00  0.00           C
ATOM   3063  C4B DPP   273     101.222 165.925  46.374  1.00  0.00           C
ATOM   3064  NC3 DPP   274     123.422 150.575  30.424  1.00  0.00           N
ATOM   3065  PO4 DPP   274     123.322 153.425  32.824  1.00  0.00           P
ATOM   3066  GL1 DPP   274     121.272 151.275  35.824  1.00  0.00            
ATOM   3067  GL2 DPP   274     120.572 148.425  34.574  1.00  0.00            
ATOM   3068  C1A DPP   274     121.572 153.375  40.474  1.00  0.00           C
ATOM   3069  C2A DPP   274     121.672 154.975  45.174  1.00  0.00           C
ATOM   3070  C3A DPP   274     118.822 157.075  47.024  1.00  0.00           C
ATOM   3071  C4A DPP   274     116.572 159.875  44.574  1.00  0.00           C
ATOM   3072  C1B DPP   274     119.822 146.025  38.824  1.00  0.00           C
ATOM   3073  C2B DPP   274     117.472 145.875  42.724  1.00  0.00           C
ATOM   3074  C3B DPP   274     118.222 142.525  44.924  1.00  0.00           C
ATOM   3075  C4B DPP   274     119.972 139.975  48.574  1.00  0.00           C
ATOM   3076  NC3 DPP   275     103.072 195.125  19.124  1.00  0.00           N
ATOM   3077  PO4 DPP   275     102.872 198.875  19.774  1.00  0.00           P
ATOM   3078  GL1 DPP   275     103.872 201.225  22.524  1.00  0.00            
ATOM   3079  GL2 DPP   275      99.522 201.525  25.924  1.00  0.00            
ATOM   3080  C1A DPP   275     105.222 201.775  27.274  1.00  0.00           C
ATOM   3081  C2A DPP   275     103.572 202.625  29.974  1.00  0.00           C
ATOM   3082  C3A DPP   275     105.122 202.175  35.124  1.00  0.00           C
ATOM   3083  C4A DPP   275     106.872 206.225  38.574  1.00  0.00           C
ATOM   3084  C1B DPP   275      98.322 204.175  28.824  1.00  0.00           C
ATOM   3085  C2B DPP   275     100.022 207.575  30.574  1.00  0.00           C
ATOM   3086  C3B DPP   275     100.522 210.575  33.274  1.00  0.00           C
ATOM   3087  C4B DPP   275      97.672 213.725  34.724  1.00  0.00           C
ATOM   3088  NC3 DPP   276     141.272  96.375  33.174  1.00  0.00           N
ATOM   3089  PO4 DPP   276     137.972  93.975  32.824  1.00  0.00           P
ATOM   3090  GL1 DPP   276     135.922  93.975  37.174  1.00  0.00            
ATOM   3091  GL2 DPP   276     135.522  90.225  37.974  1.00  0.00            
ATOM   3092  C1A DPP   276     135.722  94.725  40.624  1.00  0.00           C
ATOM   3093  C2A DPP   276     134.172  95.775  44.224  1.00  0.00           C
ATOM   3094  C3A DPP   276     132.472  94.575  48.324  1.00  0.00           C
ATOM   3095  C4A DPP   276     130.172  92.075  51.024  1.00  0.00           C
ATOM   3096  C1B DPP   276     134.872  87.175  41.774  1.00  0.00           C
ATOM   3097  C2B DPP   276     136.672  86.075  44.324  1.00  0.00           C
ATOM   3098  C3B DPP   276     137.922  87.125  48.274  1.00  0.00           C
ATOM   3099  C4B DPP   276     139.822  89.225  52.324  1.00  0.00           C
ATOM   3100  NC3 DPP   277     177.472 193.875  25.624  1.00  0.00           N
ATOM   3101  PO4 DPP   277     175.572 191.725  28.274  1.00  0.00           P
ATOM   3102  GL1 DPP   277     177.622 192.475  31.824  1.00  0.00            
ATOM   3103  GL2 DPP   277     175.472 193.025  35.024  1.00  0.00            
ATOM   3104  C1A DPP   277     182.422 193.675  33.024  1.00  0.00           C
ATOM   3105  C2A DPP   277     183.622 192.975  37.724  1.00  0.00           C
ATOM   3106  C3A DPP   277     187.222 193.925  39.824  1.00  0.00           C
ATOM   3107  C4A DPP   277     189.722 191.975  43.024  1.00  0.00           C
ATOM   3108  C1B DPP   277     178.372 193.475  38.174  1.00  0.00           C
ATOM   3109  C2B DPP   277     180.872 196.175  40.824  1.00  0.00           C
ATOM   3110  C3B DPP   277     177.822 198.625  43.074  1.00  0.00           C
ATOM   3111  C4B DPP   277     177.022 197.425  47.174  1.00  0.00           C
ATOM   3112  NC3 DPP   278       8.522 100.275  25.524  1.00  0.00           N
ATOM   3113  PO4 DPP   278      11.222  98.825  27.674  1.00  0.00           P
ATOM   3114  GL1 DPP   278       8.572  96.625  30.274  1.00  0.00            
ATOM   3115  GL2 DPP   278       6.172  98.125  30.824  1.00  0.00            
ATOM   3116  C1A DPP   278       9.572  96.175  34.024  1.00  0.00           C
ATOM   3117  C2A DPP   278       9.522  96.975  38.524  1.00  0.00           C
ATOM   3118  C3A DPP   278      11.622  97.275  42.474  1.00  0.00           C
ATOM   3119  C4A DPP   278      15.022  96.075  45.374  1.00  0.00           C
ATOM   3120  C1B DPP   278       6.972 100.925  34.474  1.00  0.00           C
ATOM   3121  C2B DPP   278       6.822 100.675  37.974  1.00  0.00           C
ATOM   3122  C3B DPP   278       7.622 100.225  42.324  1.00  0.00           C
ATOM   3123  C4B DPP   278       9.222  99.625  46.474  1.00  0.00           C
ATOM   3124  NC3 DPP   279     143.422 148.675  35.624  1.00  0.00           N
ATOM   3125  PO4 DPP   279     147.472 147.025  34.624  1.00  0.00           P
ATOM   3126  GL1 DPP   279     146.422 147.675  39.574  1.00  0.00            
ATOM   3127  GL2 DPP   279     143.022 146.175  40.274  1.00  0.00            
ATOM   3128  C1A DPP   279     147.622 148.175  44.824  1.00  0.00           C
ATOM   3129  C2A DPP   279     147.322 149.525  50.424  1.00  0.00           C
ATOM   3130  C3A DPP   279     149.272 147.225  54.174  1.00  0.00           C
ATOM   3131  C4A DPP   279     152.972 145.675  54.274  1.00  0.00           C
ATOM   3132  C1B DPP   279     140.472 146.525  44.224  1.00  0.00           C
ATOM   3133  C2B DPP   279     138.922 146.375  47.974  1.00  0.00           C
ATOM   3134  C3B DPP   279     135.622 146.575  51.674  1.00  0.00           C
ATOM   3135  C4B DPP   279     133.822 148.825  55.024  1.00  0.00           C
ATOM   3136  NC3 DPP   280      66.872   2.725  18.674  1.00  0.00           N
ATOM   3137  PO4 DPP   280      68.872   2.575  22.074  1.00  0.00           P
ATOM   3138  GL1 DPP   280      66.422   2.725  25.624  1.00  0.00            
ATOM   3139  GL2 DPP   280      63.972   4.825  24.124  1.00  0.00            
ATOM   3140  C1A DPP   280      64.022   3.525  29.424  1.00  0.00           C
ATOM   3141  C2A DPP   280      65.422   5.325  33.274  1.00  0.00           C
ATOM   3142  C3A DPP   280      67.022   7.825  37.024  1.00  0.00           C
ATOM   3143  C4A DPP   280      70.522   5.925  39.474  1.00  0.00           C
ATOM   3144  C1B DPP   280      60.622   5.525  26.624  1.00  0.00           C
ATOM   3145  C2B DPP   280      59.872   5.975  31.124  1.00  0.00           C
ATOM   3146  C3B DPP   280      60.272   6.075  35.174  1.00  0.00           C
ATOM   3147  C4B DPP   280      59.422   5.775  38.524  1.00  0.00           C
ATOM   3148  NC3 DPP   281      83.272 199.725  20.474  1.00  0.00           N
ATOM   3149  PO4 DPP   281      85.822 202.175  21.224  1.00  0.00           P
ATOM   3150  GL1 DPP   281      88.972 205.125  22.874  1.00  0.00            
ATOM   3151  GL2 DPP   281      89.672 208.725  23.974  1.00  0.00            
ATOM   3152  C1A DPP   281      88.922 204.925  27.724  1.00  0.00           C
ATOM   3153  C2A DPP   281      89.372 204.375  32.074  1.00  0.00           C
ATOM   3154  C3A DPP   281      90.172 204.575  35.724  1.00  0.00           C
ATOM   3155  C4A DPP   281      90.122 208.575  38.124  1.00  0.00           C
ATOM   3156  C1B DPP   281      90.672 209.875  28.024  1.00  0.00           C
ATOM   3157  C2B DPP   281      90.722 208.975  32.474  1.00  0.00           C
ATOM   3158  C3B DPP   281      94.122 209.625  35.724  1.00  0.00           C
ATOM   3159  C4B DPP   281      96.072 209.475  39.624  1.00  0.00           C
ATOM   3160  NC3 DPP   282      56.922  47.575  16.174  1.00  0.00           N
ATOM   3161  PO4 DPP   282      52.822  48.375  17.674  1.00  0.00           P
ATOM   3162  GL1 DPP   282      53.472  46.525  21.674  1.00  0.00            
ATOM   3163  GL2 DPP   282      57.572  45.675  21.174  1.00  0.00            
ATOM   3164  C1A DPP   282      54.172  46.225  25.424  1.00  0.00           C
ATOM   3165  C2A DPP   282      55.072  47.575  29.524  1.00  0.00           C
ATOM   3166  C3A DPP   282      55.072  48.925  34.824  1.00  0.00           C
ATOM   3167  C4A DPP   282      55.322  48.275  39.824  1.00  0.00           C
ATOM   3168  C1B DPP   282      59.522  47.475  25.674  1.00  0.00           C
ATOM   3169  C2B DPP   282      60.522  46.675  30.124  1.00  0.00           C
ATOM   3170  C3B DPP   282      58.672  44.675  34.174  1.00  0.00           C
ATOM   3171  C4B DPP   282      59.722  45.525  38.824  1.00  0.00           C
ATOM   3172  NC3 DPP   283     111.872 176.125  25.024  1.00  0.00           N
ATOM   3173  PO4 DPP   283     115.422 175.425  26.824  1.00  0.00           P
ATOM   3174  GL1 DPP   283     116.322 175.225  30.724  1.00  0.00            
ATOM   3175  GL2 DPP   283     117.222 177.725  32.724  1.00  0.00            
ATOM   3176  C1A DPP   283     117.722 173.125  35.374  1.00  0.00           C
ATOM   3177  C2A DPP   283     119.522 174.575  39.974  1.00  0.00           C
ATOM   3178  C3A DPP   283     120.672 174.675  44.224  1.00  0.00           C
ATOM   3179  C4A DPP   283     121.322 177.125  48.724  1.00  0.00           C
ATOM   3180  C1B DPP   283     114.822 176.875  36.024  1.00  0.00           C
ATOM   3181  C2B DPP   283     114.622 178.525  38.774  1.00  0.00           C
ATOM   3182  C3B DPP   283     117.022 178.725  42.124  1.00  0.00           C
ATOM   3183  C4B DPP   283     119.022 179.975  45.674  1.00  0.00           C
ATOM   3184  NC3 DPP   284      22.522  21.025  13.624  1.00  0.00           N
ATOM   3185  PO4 DPP   284      23.422  19.875  17.624  1.00  0.00           P
ATOM   3186  GL1 DPP   284      20.972  20.225  20.724  1.00  0.00            
ATOM   3187  GL2 DPP   284      18.422  21.625  22.224  1.00  0.00            
ATOM   3188  C1A DPP   284      21.922  18.075  25.424  1.00  0.00           C
ATOM   3189  C2A DPP   284      22.822  19.775  29.974  1.00  0.00           C
ATOM   3190  C3A DPP   284      21.022  20.525  34.074  1.00  0.00           C
ATOM   3191  C4A DPP   284      17.422  22.425  36.274  1.00  0.00           C
ATOM   3192  C1B DPP   284      20.272  23.425  26.174  1.00  0.00           C
ATOM   3193  C2B DPP   284      20.872  24.525  29.924  1.00  0.00           C
ATOM   3194  C3B DPP   284      21.822  25.175  33.924  1.00  0.00           C
ATOM   3195  C4B DPP   284      23.322  25.075  38.474  1.00  0.00           C
ATOM   3196  NC3 DPP   285      -1.128 101.725  29.524  1.00  0.00           N
ATOM   3197  PO4 DPP   285      -0.328 106.225  32.024  1.00  0.00           P
ATOM   3198  GL1 DPP   285       2.272 108.725  34.524  1.00  0.00            
ATOM   3199  GL2 DPP   285       2.272 111.575  32.174  1.00  0.00            
ATOM   3200  C1A DPP   285       4.222 110.275  38.124  1.00  0.00           C
ATOM   3201  C2A DPP   285       2.972 112.525  42.224  1.00  0.00           C
ATOM   3202  C3A DPP   285       3.522 116.675  43.424  1.00  0.00           C
ATOM   3203  C4A DPP   285       3.722 120.925  43.874  1.00  0.00           C
ATOM   3204  C1B DPP   285       5.122 114.975  34.324  1.00  0.00           C
ATOM   3205  C2B DPP   285       5.872 115.725  38.424  1.00  0.00           C
ATOM   3206  C3B DPP   285       7.872 112.875  40.374  1.00  0.00           C
ATOM   3207  C4B DPP   285      11.472 111.075  43.024  1.00  0.00           C
ATOM   3208  NC3 DPP   286       6.722  39.875  20.274  1.00  0.00           N
ATOM   3209  PO4 DPP   286      10.572  41.775  21.724  1.00  0.00           P
ATOM   3210  GL1 DPP   286      11.922  40.925  25.374  1.00  0.00            
ATOM   3211  GL2 DPP   286      12.972  44.325  27.074  1.00  0.00            
ATOM   3212  C1A DPP   286      12.722  37.875  28.074  1.00  0.00           C
ATOM   3213  C2A DPP   286      12.822  36.175  32.124  1.00  0.00           C
ATOM   3214  C3A DPP   286      13.322  34.925  36.624  1.00  0.00           C
ATOM   3215  C4A DPP   286      12.322  32.875  40.774  1.00  0.00           C
ATOM   3216  C1B DPP   286      16.672  45.675  29.674  1.00  0.00           C
ATOM   3217  C2B DPP   286      17.872  45.025  33.424  1.00  0.00           C
ATOM   3218  C3B DPP   286      20.122  43.625  37.124  1.00  0.00           C
ATOM   3219  C4B DPP   286      22.222  43.925  41.624  1.00  0.00           C
ATOM   3220  NC3 DPP   287       3.772  52.925  22.924  1.00  0.00           N
ATOM   3221  PO4 DPP   287       3.922  56.575  25.474  1.00  0.00           P
ATOM   3222  GL1 DPP   287       3.222  53.575  28.624  1.00  0.00            
ATOM   3223  GL2 DPP   287       4.272  51.625  27.874  1.00  0.00            
ATOM   3224  C1A DPP   287       1.922  52.575  33.024  1.00  0.00           C
ATOM   3225  C2A DPP   287       2.622  49.175  35.524  1.00  0.00           C
ATOM   3226  C3A DPP   287       3.022  47.225  38.374  1.00  0.00           C
ATOM   3227  C4A DPP   287       7.272  46.525  39.674  1.00  0.00           C
ATOM   3228  C1B DPP   287       1.172  48.625  27.424  1.00  0.00           C
ATOM   3229  C2B DPP   287      -0.078  45.925  29.724  1.00  0.00           C
ATOM   3230  C3B DPP   287      -0.778  44.075  33.174  1.00  0.00           C
ATOM   3231  C4B DPP   287       0.372  42.775  37.774  1.00  0.00           C
ATOM   3232  NC3 DPP   288     210.872 176.125  26.724  1.00  0.00           N
ATOM   3233  PO4 DPP   288     209.822 173.775  24.924  1.00  0.00           P
ATOM   3234  GL1 DPP   288     207.572 173.925  29.824  1.00  0.00            
ATOM   3235  GL2 DPP   288     209.522 177.325  31.424  1.00  0.00            
ATOM   3236  C1A DPP   288     206.972 174.425  33.974  1.00  0.00           C
ATOM   3237  C2A DPP   288     206.322 177.275  36.874  1.00  0.00           C
ATOM   3238  C3A DPP   288     203.322 177.625  40.124  1.00  0.00           C
ATOM   3239  C4A DPP   288     198.772 178.575  42.224  1.00  0.00           C
ATOM   3240  C1B DPP   288     210.722 177.225  35.024  1.00  0.00           C
ATOM   3241  C2B DPP   288     210.072 180.775  37.374  1.00  0.00           C
ATOM   3242  C3B DPP   288     210.122 184.425  40.374  1.00  0.00           C
ATOM   3243  C4B DPP   288     210.122 189.325  40.624  1.00  0.00           C
ATOM   3244  NC3 DPP   289     172.372 178.525  28.674  1.00  0.00           N
ATOM   3245  PO4 DPP   289     172.572 174.875  27.724  1.00  0.00           P
ATOM   3246  GL1 DPP   289     176.122 174.175  30.474  1.00  0.00            
ATOM   3247  GL2 DPP   289     175.972 176.325  31.724  1.00  0.00            
ATOM   3248  C1A DPP   289     178.772 173.325  35.124  1.00  0.00           C
ATOM   3249  C2A DPP   289     179.522 173.575  38.274  1.00  0.00           C
ATOM   3250  C3A DPP   289     179.622 173.875  42.574  1.00  0.00           C
ATOM   3251  C4A DPP   289     178.372 175.425  46.274  1.00  0.00           C
ATOM   3252  C1B DPP   289     178.822 178.475  32.624  1.00  0.00           C
ATOM   3253  C2B DPP   289     181.372 178.575  36.724  1.00  0.00           C
ATOM   3254  C3B DPP   289     182.772 177.525  40.624  1.00  0.00           C
ATOM   3255  C4B DPP   289     185.722 176.525  44.074  1.00  0.00           C
ATOM   3256  NC3 DPP   290       4.972 181.175  21.674  1.00  0.00           N
ATOM   3257  PO4 DPP   290       4.122 178.175  24.824  1.00  0.00           P
ATOM   3258  GL1 DPP   290       4.122 178.775  28.324  1.00  0.00            
ATOM   3259  GL2 DPP   290       3.372 175.675  31.224  1.00  0.00            
ATOM   3260  C1A DPP   290       5.122 179.925  31.774  1.00  0.00           C
ATOM   3261  C2A DPP   290       7.072 180.275  35.374  1.00  0.00           C
ATOM   3262  C3A DPP   290       8.572 181.175  38.674  1.00  0.00           C
ATOM   3263  C4A DPP   290      12.422 179.525  40.824  1.00  0.00           C
ATOM   3264  C1B DPP   290       4.022 176.025  36.124  1.00  0.00           C
ATOM   3265  C2B DPP   290       4.472 177.325  39.524  1.00  0.00           C
ATOM   3266  C3B DPP   290       7.872 177.275  42.174  1.00  0.00           C
ATOM   3267  C4B DPP   290      11.122 177.275  44.624  1.00  0.00           C
ATOM   3268  NC3 DPP   291      13.072 145.175  24.374  1.00  0.00           N
ATOM   3269  PO4 DPP   291      14.872 148.825  26.624  1.00  0.00           P
ATOM   3270  GL1 DPP   291      15.122 146.275  29.724  1.00  0.00            
ATOM   3271  GL2 DPP   291      12.672 143.325  29.124  1.00  0.00            
ATOM   3272  C1A DPP   291      15.472 145.325  34.474  1.00  0.00           C
ATOM   3273  C2A DPP   291      17.472 143.625  37.574  1.00  0.00           C
ATOM   3274  C3A DPP   291      17.722 146.225  40.674  1.00  0.00           C
ATOM   3275  C4A DPP   291      17.772 150.825  42.274  1.00  0.00           C
ATOM   3276  C1B DPP   291      11.072 145.225  32.524  1.00  0.00           C
ATOM   3277  C2B DPP   291      10.722 146.275  36.924  1.00  0.00           C
ATOM   3278  C3B DPP   291      12.872 147.275  40.474  1.00  0.00           C
ATOM   3279  C4B DPP   291      12.422 149.875  44.124  1.00  0.00           C
ATOM   3280  NC3 DPP   292      52.222 156.775  19.274  1.00  0.00           N
ATOM   3281  PO4 DPP   292      51.022 152.925  21.324  1.00  0.00           P
ATOM   3282  GL1 DPP   292      50.822 151.325  25.974  1.00  0.00            
ATOM   3283  GL2 DPP   292      50.022 147.825  27.424  1.00  0.00            
ATOM   3284  C1A DPP   292      49.572 152.325  29.774  1.00  0.00           C
ATOM   3285  C2A DPP   292      47.572 151.275  33.174  1.00  0.00           C
ATOM   3286  C3A DPP   292      46.372 149.225  35.974  1.00  0.00           C
ATOM   3287  C4A DPP   292      43.872 148.925  40.124  1.00  0.00           C
ATOM   3288  C1B DPP   292      48.622 147.375  30.874  1.00  0.00           C
ATOM   3289  C2B DPP   292      50.822 145.075  33.874  1.00  0.00           C
ATOM   3290  C3B DPP   292      52.572 142.425  36.724  1.00  0.00           C
ATOM   3291  C4B DPP   292      55.122 139.975  38.924  1.00  0.00           C
ATOM   3292  NC3 DPP   293      15.572 115.225  26.424  1.00  0.00           N
ATOM   3293  PO4 DPP   293      19.772 114.575  26.474  1.00  0.00           P
ATOM   3294  GL1 DPP   293      20.372 112.575  29.624  1.00  0.00            
ATOM   3295  GL2 DPP   293      22.222 110.775  29.524  1.00  0.00            
ATOM   3296  C1A DPP   293      18.622 111.675  33.674  1.00  0.00           C
ATOM   3297  C2A DPP   293      18.672 111.825  37.224  1.00  0.00           C
ATOM   3298  C3A DPP   293      15.372 113.425  39.524  1.00  0.00           C
ATOM   3299  C4A DPP   293      13.272 115.525  43.024  1.00  0.00           C
ATOM   3300  C1B DPP   293      22.672 109.625  33.674  1.00  0.00           C
ATOM   3301  C2B DPP   293      22.772 109.075  39.074  1.00  0.00           C
ATOM   3302  C3B DPP   293      22.822 105.425  41.624  1.00  0.00           C
ATOM   3303  C4B DPP   293      22.322 103.825  45.724  1.00  0.00           C
ATOM   3304  NC3 DPP   294     132.972 192.725  22.674  1.00  0.00           N
ATOM   3305  PO4 DPP   294     130.172 188.925  23.924  1.00  0.00           P
ATOM   3306  GL1 DPP   294     131.472 187.475  27.674  1.00  0.00            
ATOM   3307  GL2 DPP   294     129.822 184.625  28.824  1.00  0.00            
ATOM   3308  C1A DPP   294     130.622 190.175  31.124  1.00  0.00           C
ATOM   3309  C2A DPP   294     130.422 192.225  35.224  1.00  0.00           C
ATOM   3310  C3A DPP   294     128.772 195.425  38.374  1.00  0.00           C
ATOM   3311  C4A DPP   294     124.522 195.725  40.474  1.00  0.00           C
ATOM   3312  C1B DPP   294     129.472 186.125  33.174  1.00  0.00           C
ATOM   3313  C2B DPP   294     129.372 188.775  37.824  1.00  0.00           C
ATOM   3314  C3B DPP   294     128.772 186.875  41.074  1.00  0.00           C
ATOM   3315  C4B DPP   294     126.122 186.525  44.474  1.00  0.00           C
ATOM   3316  NC3 DPP   295      67.322 174.325  23.374  1.00  0.00           N
ATOM   3317  PO4 DPP   295      65.072 176.525  27.474  1.00  0.00           P
ATOM   3318  GL1 DPP   295      66.872 177.575  31.624  1.00  0.00            
ATOM   3319  GL2 DPP   295      68.872 174.925  32.574  1.00  0.00            
ATOM   3320  C1A DPP   295      65.822 178.575  35.624  1.00  0.00           C
ATOM   3321  C2A DPP   295      66.172 177.225  38.524  1.00  0.00           C
ATOM   3322  C3A DPP   295      67.322 175.975  42.524  1.00  0.00           C
ATOM   3323  C4A DPP   295      64.822 175.325  47.124  1.00  0.00           C
ATOM   3324  C1B DPP   295      69.322 173.625  37.374  1.00  0.00           C
ATOM   3325  C2B DPP   295      71.472 173.475  41.574  1.00  0.00           C
ATOM   3326  C3B DPP   295      70.722 172.825  45.524  1.00  0.00           C
ATOM   3327  C4B DPP   295      68.522 173.275  49.924  1.00  0.00           C
ATOM   3328  NC3 DPP   296      53.522  43.075  18.124  1.00  0.00           N
ATOM   3329  PO4 DPP   296      53.922  39.025  18.824  1.00  0.00           P
ATOM   3330  GL1 DPP   296      52.172  36.425  22.424  1.00  0.00            
ATOM   3331  GL2 DPP   296      50.422  38.025  24.224  1.00  0.00            
ATOM   3332  C1A DPP   296      53.922  35.025  26.324  1.00  0.00           C
ATOM   3333  C2A DPP   296      53.772  34.775  30.274  1.00  0.00           C
ATOM   3334  C3A DPP   296      52.622  36.225  34.174  1.00  0.00           C
ATOM   3335  C4A DPP   296      51.522  39.825  36.674  1.00  0.00           C
ATOM   3336  C1B DPP   296      50.272  38.425  28.624  1.00  0.00           C
ATOM   3337  C2B DPP   296      50.322  40.025  31.674  1.00  0.00           C
ATOM   3338  C3B DPP   296      47.572  42.675  35.424  1.00  0.00           C
ATOM   3339  C4B DPP   296      48.222  44.825  39.974  1.00  0.00           C
ATOM   3340  NC3 DPP   297      96.972  82.675  21.424  1.00  0.00           N
ATOM   3341  PO4 DPP   297      97.772  86.575  20.524  1.00  0.00           P
ATOM   3342  GL1 DPP   297      98.122  89.875  24.124  1.00  0.00            
ATOM   3343  GL2 DPP   297      98.022  92.525  25.324  1.00  0.00            
ATOM   3344  C1A DPP   297      97.822  89.075  28.324  1.00  0.00           C
ATOM   3345  C2A DPP   297      98.622  89.075  32.824  1.00  0.00           C
ATOM   3346  C3A DPP   297      97.572  88.425  36.374  1.00  0.00           C
ATOM   3347  C4A DPP   297      98.872  91.125  38.824  1.00  0.00           C
ATOM   3348  C1B DPP   297      93.872  92.425  26.924  1.00  0.00           C
ATOM   3349  C2B DPP   297      92.922  93.875  30.074  1.00  0.00           C
ATOM   3350  C3B DPP   297      90.672  93.725  34.124  1.00  0.00           C
ATOM   3351  C4B DPP   297      87.322  95.875  37.174  1.00  0.00           C
ATOM   3352  NC3 DPP   298     113.372 101.875  27.024  1.00  0.00           N
ATOM   3353  PO4 DPP   298     112.372  96.725  27.374  1.00  0.00           P
ATOM   3354  GL1 DPP   298     109.772  96.775  31.824  1.00  0.00            
ATOM   3355  GL2 DPP   298     107.622  98.875  32.074  1.00  0.00            
ATOM   3356  C1A DPP   298     108.422  95.375  35.924  1.00  0.00           C
ATOM   3357  C2A DPP   298     107.522  93.375  38.674  1.00  0.00           C
ATOM   3358  C3A DPP   298     107.822  92.475  42.724  1.00  0.00           C
ATOM   3359  C4A DPP   298     107.572  93.275  46.174  1.00  0.00           C
ATOM   3360  C1B DPP   298     105.122  98.675  35.924  1.00  0.00           C
ATOM   3361  C2B DPP   298     106.472  98.025  39.974  1.00  0.00           C
ATOM   3362  C3B DPP   298     105.672  97.575  43.024  1.00  0.00           C
ATOM   3363  C4B DPP   298     104.472  96.575  46.624  1.00  0.00           C
ATOM   3364  NC3 DPP   299     200.672 161.675  24.974  1.00  0.00           N
ATOM   3365  PO4 DPP   299     198.872 166.525  25.674  1.00  0.00           P
ATOM   3366  GL1 DPP   299     199.422 167.875  29.374  1.00  0.00            
ATOM   3367  GL2 DPP   299     199.822 170.375  30.124  1.00  0.00            
ATOM   3368  C1A DPP   299     200.372 165.775  33.474  1.00  0.00           C
ATOM   3369  C2A DPP   299     202.572 164.625  38.274  1.00  0.00           C
ATOM   3370  C3A DPP   299     205.472 163.225  41.824  1.00  0.00           C
ATOM   3371  C4A DPP   299     209.622 162.575  40.774  1.00  0.00           C
ATOM   3372  C1B DPP   299     202.672 172.175  32.974  1.00  0.00           C
ATOM   3373  C2B DPP   299     203.072 173.825  37.074  1.00  0.00           C
ATOM   3374  C3B DPP   299     205.872 173.175  40.324  1.00  0.00           C
ATOM   3375  C4B DPP   299     209.222 176.375  41.124  1.00  0.00           C
ATOM   3376  NC3 DPP   300     132.972 168.975  31.124  1.00  0.00           N
ATOM   3377  PO4 DPP   300     128.472 168.725  31.724  1.00  0.00           P
ATOM   3378  GL1 DPP   300     125.572 168.375  34.874  1.00  0.00            
ATOM   3379  GL2 DPP   300     123.622 166.525  35.074  1.00  0.00            
ATOM   3380  C1A DPP   300     127.272 168.575  38.674  1.00  0.00           C
ATOM   3381  C2A DPP   300     128.022 167.875  42.874  1.00  0.00           C
ATOM   3382  C3A DPP   300     125.372 164.875  46.124  1.00  0.00           C
ATOM   3383  C4A DPP   300     126.122 164.725  50.524  1.00  0.00           C
ATOM   3384  C1B DPP   300     122.672 166.575  39.774  1.00  0.00           C
ATOM   3385  C2B DPP   300     122.572 168.125  43.124  1.00  0.00           C
ATOM   3386  C3B DPP   300     123.822 170.025  45.724  1.00  0.00           C
ATOM   3387  C4B DPP   300     126.572 169.075  48.274  1.00  0.00           C
ATOM   3388  NC3 DPP   301     117.622  85.225  21.974  1.00  0.00           N
ATOM   3389  PO4 DPP   301     115.872  86.725  25.774  1.00  0.00           P
ATOM   3390  GL1 DPP   301     114.522  87.625  29.574  1.00  0.00            
ATOM   3391  GL2 DPP   301     117.522  88.075  30.724  1.00  0.00            
ATOM   3392  C1A DPP   301     112.322  86.775  33.474  1.00  0.00           C
ATOM   3393  C2A DPP   301     111.022  85.625  37.824  1.00  0.00           C
ATOM   3394  C3A DPP   301     110.822  85.075  42.474  1.00  0.00           C
ATOM   3395  C4A DPP   301     112.122  85.125  46.174  1.00  0.00           C
ATOM   3396  C1B DPP   301     117.472  91.025  34.024  1.00  0.00           C
ATOM   3397  C2B DPP   301     118.322  91.325  38.624  1.00  0.00           C
ATOM   3398  C3B DPP   301     119.222  90.575  43.174  1.00  0.00           C
ATOM   3399  C4B DPP   301     121.422  89.525  46.474  1.00  0.00           C
ATOM   3400  NC3 DPP   302      64.872  48.825  15.224  1.00  0.00           N
ATOM   3401  PO4 DPP   302      60.622  50.875  15.574  1.00  0.00           P
ATOM   3402  GL1 DPP   302      58.972  52.525  20.274  1.00  0.00            
ATOM   3403  GL2 DPP   302      57.022  50.775  22.224  1.00  0.00            
ATOM   3404  C1A DPP   302      62.022  51.725  23.274  1.00  0.00           C
ATOM   3405  C2A DPP   302      63.172  51.125  27.374  1.00  0.00           C
ATOM   3406  C3A DPP   302      64.122  50.075  31.524  1.00  0.00           C
ATOM   3407  C4A DPP   302      63.572  48.075  35.374  1.00  0.00           C
ATOM   3408  C1B DPP   302      57.622  52.475  26.324  1.00  0.00           C
ATOM   3409  C2B DPP   302      58.222  51.475  30.674  1.00  0.00           C
ATOM   3410  C3B DPP   302      59.372  51.175  34.174  1.00  0.00           C
ATOM   3411  C4B DPP   302      61.372  51.075  38.524  1.00  0.00           C
ATOM   3412  NC3 DPP   303     143.722 164.525  31.824  1.00  0.00           N
ATOM   3413  PO4 DPP   303     139.922 161.125  32.824  1.00  0.00           P
ATOM   3414  GL1 DPP   303     138.872 163.175  36.674  1.00  0.00            
ATOM   3415  GL2 DPP   303     141.272 165.225  37.224  1.00  0.00            
ATOM   3416  C1A DPP   303     137.972 164.375  40.824  1.00  0.00           C
ATOM   3417  C2A DPP   303     137.622 165.575  44.674  1.00  0.00           C
ATOM   3418  C3A DPP   303     136.122 166.725  48.074  1.00  0.00           C
ATOM   3419  C4A DPP   303     137.872 170.025  50.924  1.00  0.00           C
ATOM   3420  C1B DPP   303     142.522 166.725  42.274  1.00  0.00           C
ATOM   3421  C2B DPP   303     142.622 163.825  45.724  1.00  0.00           C
ATOM   3422  C3B DPP   303     143.322 164.725  49.324  1.00  0.00           C
ATOM   3423  C4B DPP   303     142.772 168.675  52.524  1.00  0.00           C
ATOM   3424  NC3 DPP   304     130.422 165.525  25.174  1.00  0.00           N
ATOM   3425  PO4 DPP   304     130.822 164.375  28.824  1.00  0.00           P
ATOM   3426  GL1 DPP   304     129.922 162.575  33.124  1.00  0.00            
ATOM   3427  GL2 DPP   304     129.922 165.275  35.824  1.00  0.00            
ATOM   3428  C1A DPP   304     132.522 161.625  36.824  1.00  0.00           C
ATOM   3429  C2A DPP   304     134.022 161.375  41.974  1.00  0.00           C
ATOM   3430  C3A DPP   304     133.822 162.025  46.374  1.00  0.00           C
ATOM   3431  C4A DPP   304     132.822 163.075  49.874  1.00  0.00           C
ATOM   3432  C1B DPP   304     132.172 166.375  39.774  1.00  0.00           C
ATOM   3433  C2B DPP   304     133.522 166.425  43.074  1.00  0.00           C
ATOM   3434  C3B DPP   304     131.472 166.525  46.324  1.00  0.00           C
ATOM   3435  C4B DPP   304     130.922 167.775  50.724  1.00  0.00           C
ATOM   3436  NC3 DPP   305      49.972 127.725  19.974  1.00  0.00           N
ATOM   3437  PO4 DPP   305      47.922 123.675  20.124  1.00  0.00           P
ATOM   3438  GL1 DPP   305      49.122 122.475  24.224  1.00  0.00            
ATOM   3439  GL2 DPP   305      50.022 123.875  26.374  1.00  0.00            
ATOM   3440  C1A DPP   305      51.772 119.625  27.374  1.00  0.00           C
ATOM   3441  C2A DPP   305      54.122 120.775  31.374  1.00  0.00           C
ATOM   3442  C3A DPP   305      54.372 124.775  32.574  1.00  0.00           C
ATOM   3443  C4A DPP   305      53.072 128.025  34.874  1.00  0.00           C
ATOM   3444  C1B DPP   305      49.722 122.825  30.874  1.00  0.00           C
ATOM   3445  C2B DPP   305      50.372 122.775  35.424  1.00  0.00           C
ATOM   3446  C3B DPP   305      54.872 122.975  37.274  1.00  0.00           C
ATOM   3447  C4B DPP   305      56.022 126.125  40.674  1.00  0.00           C
ATOM   3448  NC3 DPP   306     123.072 109.325  25.574  1.00  0.00           N
ATOM   3449  PO4 DPP   306     123.572 109.475  30.474  1.00  0.00           P
ATOM   3450  GL1 DPP   306     121.022 112.825  32.124  1.00  0.00            
ATOM   3451  GL2 DPP   306     118.722 109.425  33.674  1.00  0.00            
ATOM   3452  C1A DPP   306     120.572 114.025  36.774  1.00  0.00           C
ATOM   3453  C2A DPP   306     118.922 115.375  39.624  1.00  0.00           C
ATOM   3454  C3A DPP   306     118.522 115.725  43.824  1.00  0.00           C
ATOM   3455  C4A DPP   306     118.622 115.125  48.024  1.00  0.00           C
ATOM   3456  C1B DPP   306     117.222 109.875  37.624  1.00  0.00           C
ATOM   3457  C2B DPP   306     118.522 111.125  41.174  1.00  0.00           C
ATOM   3458  C3B DPP   306     115.822 108.725  45.624  1.00  0.00           C
ATOM   3459  C4B DPP   306     113.722 110.425  49.774  1.00  0.00           C
ATOM   3460  NC3 DPP   307     188.222 156.725  28.424  1.00  0.00           N
ATOM   3461  PO4 DPP   307     192.722 154.225  27.824  1.00  0.00           P
ATOM   3462  GL1 DPP   307     194.272 152.675  31.474  1.00  0.00            
ATOM   3463  GL2 DPP   307     193.122 154.325  33.524  1.00  0.00            
ATOM   3464  C1A DPP   307     197.022 150.725  35.024  1.00  0.00           C
ATOM   3465  C2A DPP   307     201.672 151.475  36.524  1.00  0.00           C
ATOM   3466  C3A DPP   307     203.972 151.025  39.774  1.00  0.00           C
ATOM   3467  C4A DPP   307     209.372 151.975  40.824  1.00  0.00           C
ATOM   3468  C1B DPP   307     193.972 157.725  36.174  1.00  0.00           C
ATOM   3469  C2B DPP   307     195.822 159.075  39.374  1.00  0.00           C
ATOM   3470  C3B DPP   307     197.472 159.725  43.874  1.00  0.00           C
ATOM   3471  C4B DPP   307     199.822 159.675  48.124  1.00  0.00           C
ATOM   3472  NC3 DPP   308     203.172 146.375  23.774  1.00  0.00           N
ATOM   3473  PO4 DPP   308     205.722 143.025  24.924  1.00  0.00           P
ATOM   3474  GL1 DPP   308     206.872 142.125  29.874  1.00  0.00            
ATOM   3475  GL2 DPP   308     205.422 145.825  29.574  1.00  0.00            
ATOM   3476  C1A DPP   308     207.222 142.425  34.024  1.00  0.00           C
ATOM   3477  C2A DPP   308     208.222 142.475  38.574  1.00  0.00           C
ATOM   3478  C3A DPP   308     206.972 142.675  43.624  1.00  0.00           C
ATOM   3479  C4A DPP   308     207.372 143.975  47.774  1.00  0.00           C
ATOM   3480  C1B DPP   308     205.322 146.775  33.974  1.00  0.00           C
ATOM   3481  C2B DPP   308     204.272 145.275  38.174  1.00  0.00           C
ATOM   3482  C3B DPP   308     202.422 146.525  41.674  1.00  0.00           C
ATOM   3483  C4B DPP   308     201.622 149.475  44.524  1.00  0.00           C
ATOM   3484  NC3 DPP   309     118.322 162.175  30.774  1.00  0.00           N
ATOM   3485  PO4 DPP   309     114.422 159.325  30.824  1.00  0.00           P
ATOM   3486  GL1 DPP   309     116.772 159.975  35.074  1.00  0.00            
ATOM   3487  GL2 DPP   309     115.822 163.575  35.424  1.00  0.00            
ATOM   3488  C1A DPP   309     115.372 160.125  38.874  1.00  0.00           C
ATOM   3489  C2A DPP   309     112.522 157.725  42.374  1.00  0.00           C
ATOM   3490  C3A DPP   309     112.872 156.975  46.424  1.00  0.00           C
ATOM   3491  C4A DPP   309     114.422 155.525  50.824  1.00  0.00           C
ATOM   3492  C1B DPP   309     117.572 164.675  40.724  1.00  0.00           C
ATOM   3493  C2B DPP   309     118.272 165.525  44.624  1.00  0.00           C
ATOM   3494  C3B DPP   309     120.672 164.025  47.124  1.00  0.00           C
ATOM   3495  C4B DPP   309     121.322 165.125  50.774  1.00  0.00           C
ATOM   3496  NC3 DPP   310      22.222  80.325  18.724  1.00  0.00           N
ATOM   3497  PO4 DPP   310      19.122  82.325  20.974  1.00  0.00           P
ATOM   3498  GL1 DPP   310      20.222  82.575  26.174  1.00  0.00            
ATOM   3499  GL2 DPP   310      18.272  84.325  27.574  1.00  0.00            
ATOM   3500  C1A DPP   310      20.322  81.075  31.224  1.00  0.00           C
ATOM   3501  C2A DPP   310      21.622  79.875  35.624  1.00  0.00           C
ATOM   3502  C3A DPP   310      23.172  80.025  40.024  1.00  0.00           C
ATOM   3503  C4A DPP   310      21.422  82.225  43.974  1.00  0.00           C
ATOM   3504  C1B DPP   310      17.222  85.525  31.824  1.00  0.00           C
ATOM   3505  C2B DPP   310      20.272  85.225  35.074  1.00  0.00           C
ATOM   3506  C3B DPP   310      21.522  84.675  39.224  1.00  0.00           C
ATOM   3507  C4B DPP   310      23.172  87.175  43.074  1.00  0.00           C
ATOM   3508  NC3 DPP   311      49.822 109.225  20.624  1.00  0.00           N
ATOM   3509  PO4 DPP   311      48.172 113.575  20.424  1.00  0.00           P
ATOM   3510  GL1 DPP   311      47.372 114.175  24.224  1.00  0.00            
ATOM   3511  GL2 DPP   311      49.722 116.325  24.724  1.00  0.00            
ATOM   3512  C1A DPP   311      46.172 113.625  29.024  1.00  0.00           C
ATOM   3513  C2A DPP   311      48.122 112.225  33.374  1.00  0.00           C
ATOM   3514  C3A DPP   311      49.972 111.175  36.824  1.00  0.00           C
ATOM   3515  C4A DPP   311      53.822 111.325  36.774  1.00  0.00           C
ATOM   3516  C1B DPP   311      51.272 114.675  29.374  1.00  0.00           C
ATOM   3517  C2B DPP   311      52.922 115.325  34.024  1.00  0.00           C
ATOM   3518  C3B DPP   311      52.872 118.475  36.224  1.00  0.00           C
ATOM   3519  C4B DPP   311      50.822 119.875  40.174  1.00  0.00           C
ATOM   3520  NC3 DPP   312      42.922 188.775  18.824  1.00  0.00           N
ATOM   3521  PO4 DPP   312      39.172 188.575  20.774  1.00  0.00           P
ATOM   3522  GL1 DPP   312      35.872 190.425  24.824  1.00  0.00            
ATOM   3523  GL2 DPP   312      33.022 189.675  24.424  1.00  0.00            
ATOM   3524  C1A DPP   312      35.222 191.225  29.074  1.00  0.00           C
ATOM   3525  C2A DPP   312      35.122 191.875  34.274  1.00  0.00           C
ATOM   3526  C3A DPP   312      34.272 194.525  36.924  1.00  0.00           C
ATOM   3527  C4A DPP   312      34.172 195.925  41.574  1.00  0.00           C
ATOM   3528  C1B DPP   312      30.772 192.075  27.024  1.00  0.00           C
ATOM   3529  C2B DPP   312      30.972 193.475  31.074  1.00  0.00           C
ATOM   3530  C3B DPP   312      29.722 194.075  35.774  1.00  0.00           C
ATOM   3531  C4B DPP   312      29.122 194.875  39.874  1.00  0.00           C
ATOM   3532  NC3 DPP   313      21.622  50.425  22.124  1.00  0.00           N
ATOM   3533  PO4 DPP   313      22.672  54.225  23.124  1.00  0.00           P
ATOM   3534  GL1 DPP   313      26.422  53.475  24.974  1.00  0.00            
ATOM   3535  GL2 DPP   313      26.872  51.025  26.024  1.00  0.00            
ATOM   3536  C1A DPP   313      29.122  54.725  28.324  1.00  0.00           C
ATOM   3537  C2A DPP   313      30.322  54.625  33.174  1.00  0.00           C
ATOM   3538  C3A DPP   313      29.922  56.175  37.724  1.00  0.00           C
ATOM   3539  C4A DPP   313      33.872  56.425  40.174  1.00  0.00           C
ATOM   3540  C1B DPP   313      25.672  52.125  30.774  1.00  0.00           C
ATOM   3541  C2B DPP   313      25.672  55.425  33.624  1.00  0.00           C
ATOM   3542  C3B DPP   313      25.122  55.875  38.074  1.00  0.00           C
ATOM   3543  C4B DPP   313      26.922  53.225  40.974  1.00  0.00           C
ATOM   3544  NC3 DPP   314      83.972  46.425  15.274  1.00  0.00           N
ATOM   3545  PO4 DPP   314      87.422  46.175  15.474  1.00  0.00           P
ATOM   3546  GL1 DPP   314      87.222  47.725  19.424  1.00  0.00            
ATOM   3547  GL2 DPP   314      88.672  49.075  22.274  1.00  0.00            
ATOM   3548  C1A DPP   314      85.122  46.125  23.924  1.00  0.00           C
ATOM   3549  C2A DPP   314      84.572  46.425  28.124  1.00  0.00           C
ATOM   3550  C3A DPP   314      85.572  45.675  31.924  1.00  0.00           C
ATOM   3551  C4A DPP   314      87.022  46.425  36.474  1.00  0.00           C
ATOM   3552  C1B DPP   314      89.372  48.525  26.774  1.00  0.00           C
ATOM   3553  C2B DPP   314      89.972  47.025  30.724  1.00  0.00           C
ATOM   3554  C3B DPP   314      92.072  45.025  34.624  1.00  0.00           C
ATOM   3555  C4B DPP   314      90.122  41.675  38.374  1.00  0.00           C
ATOM   3556  NC3 DPP   315      83.572  82.075  18.224  1.00  0.00           N
ATOM   3557  PO4 DPP   315      81.972  85.475  18.674  1.00  0.00           P
ATOM   3558  GL1 DPP   315      81.972  83.975  22.974  1.00  0.00            
ATOM   3559  GL2 DPP   315      78.922  84.875  24.924  1.00  0.00            
ATOM   3560  C1A DPP   315      82.772  82.975  27.474  1.00  0.00           C
ATOM   3561  C2A DPP   315      86.072  81.025  29.874  1.00  0.00           C
ATOM   3562  C3A DPP   315      86.822  80.625  34.424  1.00  0.00           C
ATOM   3563  C4A DPP   315      85.072  85.525  36.574  1.00  0.00           C
ATOM   3564  C1B DPP   315      77.222  83.575  27.724  1.00  0.00           C
ATOM   3565  C2B DPP   315      77.822  81.175  30.274  1.00  0.00           C
ATOM   3566  C3B DPP   315      78.372  80.325  34.474  1.00  0.00           C
ATOM   3567  C4B DPP   315      78.422  79.775  39.024  1.00  0.00           C
ATOM   3568  NC3 DPP   316      32.222  54.925  12.974  1.00  0.00           N
ATOM   3569  PO4 DPP   316      31.572  56.175  17.124  1.00  0.00           P
ATOM   3570  GL1 DPP   316      34.272  57.325  20.624  1.00  0.00            
ATOM   3571  GL2 DPP   316      33.622  60.375  22.624  1.00  0.00            
ATOM   3572  C1A DPP   316      35.522  56.475  25.274  1.00  0.00           C
ATOM   3573  C2A DPP   316      34.422  55.275  29.774  1.00  0.00           C
ATOM   3574  C3A DPP   316      34.972  55.425  34.374  1.00  0.00           C
ATOM   3575  C4A DPP   316      37.622  54.375  36.524  1.00  0.00           C
ATOM   3576  C1B DPP   316      32.372  61.325  26.624  1.00  0.00           C
ATOM   3577  C2B DPP   316      31.522  62.925  30.674  1.00  0.00           C
ATOM   3578  C3B DPP   316      32.972  65.525  33.674  1.00  0.00           C
ATOM   3579  C4B DPP   316      36.222  64.675  37.724  1.00  0.00           C
ATOM   3580  NC3 DPP   317      15.372  39.025  21.774  1.00  0.00           N
ATOM   3581  PO4 DPP   317      19.372  39.725  20.074  1.00  0.00           P
ATOM   3582  GL1 DPP   317      20.972  38.825  23.024  1.00  0.00            
ATOM   3583  GL2 DPP   317      22.822  40.975  24.074  1.00  0.00            
ATOM   3584  C1A DPP   317      21.672  36.525  26.324  1.00  0.00           C
ATOM   3585  C2A DPP   317      21.672  36.375  30.874  1.00  0.00           C
ATOM   3586  C3A DPP   317      21.722  38.375  34.924  1.00  0.00           C
ATOM   3587  C4A DPP   317      21.172  38.975  38.824  1.00  0.00           C
ATOM   3588  C1B DPP   317      24.672  41.375  27.774  1.00  0.00           C
ATOM   3589  C2B DPP   317      25.872  39.075  31.774  1.00  0.00           C
ATOM   3590  C3B DPP   317      26.722  36.125  36.624  1.00  0.00           C
ATOM   3591  C4B DPP   317      28.222  32.325  37.074  1.00  0.00           C
ATOM   3592  NC3 DPP   318     154.722 201.625  26.524  1.00  0.00           N
ATOM   3593  PO4 DPP   318     155.222 197.975  28.174  1.00  0.00           P
ATOM   3594  GL1 DPP   318     155.472 198.125  32.624  1.00  0.00            
ATOM   3595  GL2 DPP   318     154.022 201.375  33.374  1.00  0.00            
ATOM   3596  C1A DPP   318     157.222 196.775  37.424  1.00  0.00           C
ATOM   3597  C2A DPP   318     157.322 195.775  41.674  1.00  0.00           C
ATOM   3598  C3A DPP   318     158.072 196.675  46.374  1.00  0.00           C
ATOM   3599  C4A DPP   318     159.372 194.525  50.424  1.00  0.00           C
ATOM   3600  C1B DPP   318     155.472 206.175  34.224  1.00  0.00           C
ATOM   3601  C2B DPP   318     156.572 210.975  35.574  1.00  0.00           C
ATOM   3602  C3B DPP   318     155.922 213.725  39.124  1.00  0.00           C
ATOM   3603  C4B DPP   318     157.622 213.325  43.174  1.00  0.00           C
ATOM   3604  NC3 DPP   319      72.672   5.525  21.724  1.00  0.00           N
ATOM   3605  PO4 DPP   319      70.122   7.425  19.924  1.00  0.00           P
ATOM   3606  GL1 DPP   319      68.572   8.125  23.874  1.00  0.00            
ATOM   3607  GL2 DPP   319      64.672  10.275  24.174  1.00  0.00            
ATOM   3608  C1A DPP   319      68.322   6.475  28.474  1.00  0.00           C
ATOM   3609  C2A DPP   319      70.022   7.275  32.474  1.00  0.00           C
ATOM   3610  C3A DPP   319      72.422   9.225  35.574  1.00  0.00           C
ATOM   3611  C4A DPP   319      71.672  11.925  38.874  1.00  0.00           C
ATOM   3612  C1B DPP   319      63.972   8.825  28.474  1.00  0.00           C
ATOM   3613  C2B DPP   319      64.972  10.225  32.624  1.00  0.00           C
ATOM   3614  C3B DPP   319      62.922  10.475  36.624  1.00  0.00           C
ATOM   3615  C4B DPP   319      63.072   7.975  40.824  1.00  0.00           C
ATOM   3616  NC3 DPP   320     173.872 123.625  73.974  1.00  0.00           N
ATOM   3617  PO4 DPP   320     176.222 127.125  72.024  1.00  0.00           P
ATOM   3618  GL1 DPP   320     174.372 128.275  68.424  1.00  0.00            
ATOM   3619  GL2 DPP   320     172.172 125.925  69.174  1.00  0.00            
ATOM   3620  C1A DPP   320     176.222 127.475  64.724  1.00  0.00           C
ATOM   3621  C2A DPP   320     174.222 127.275  60.824  1.00  0.00           C
ATOM   3622  C3A DPP   320     173.522 125.825  56.974  1.00  0.00           C
ATOM   3623  C4A DPP   320     174.172 121.475  56.474  1.00  0.00           C
ATOM   3624  C1B DPP   320     171.722 124.275  65.174  1.00  0.00           C
ATOM   3625  C2B DPP   320     169.872 125.725  62.424  1.00  0.00           C
ATOM   3626  C3B DPP   320     169.022 129.475  58.574  1.00  0.00           C
ATOM   3627  C4B DPP   320     173.022 130.625  55.374  1.00  0.00           C
ATOM   3628  NC3 DPP   321      56.072 203.275  64.574  1.00  0.00           N
ATOM   3629  PO4 DPP   321      51.872 202.875  65.374  1.00  0.00           P
ATOM   3630  GL1 DPP   321      52.022 202.625  61.424  1.00  0.00            
ATOM   3631  GL2 DPP   321      48.772 201.525  60.674  1.00  0.00            
ATOM   3632  C1A DPP   321      53.072 203.875  56.674  1.00  0.00           C
ATOM   3633  C2A DPP   321      51.622 205.275  53.224  1.00  0.00           C
ATOM   3634  C3A DPP   321      50.422 205.475  49.374  1.00  0.00           C
ATOM   3635  C4A DPP   321      49.472 204.025  45.774  1.00  0.00           C
ATOM   3636  C1B DPP   321      49.422 199.625  57.324  1.00  0.00           C
ATOM   3637  C2B DPP   321      49.322 198.975  53.324  1.00  0.00           C
ATOM   3638  C3B DPP   321      48.222 200.875  49.824  1.00  0.00           C
ATOM   3639  C4B DPP   321      44.822 201.225  46.874  1.00  0.00           C
ATOM   3640  NC3 DPP   322     126.972 172.925  76.424  1.00  0.00           N
ATOM   3641  PO4 DPP   322     124.772 171.275  73.474  1.00  0.00           P
ATOM   3642  GL1 DPP   322     128.322 169.825  70.024  1.00  0.00            
ATOM   3643  GL2 DPP   322     130.872 171.875  69.424  1.00  0.00            
ATOM   3644  C1A DPP   322     130.922 167.225  66.474  1.00  0.00           C
ATOM   3645  C2A DPP   322     131.772 167.525  62.724  1.00  0.00           C
ATOM   3646  C3A DPP   322     132.372 167.475  58.624  1.00  0.00           C
ATOM   3647  C4A DPP   322     133.572 169.975  55.024  1.00  0.00           C
ATOM   3648  C1B DPP   322     129.422 172.425  65.274  1.00  0.00           C
ATOM   3649  C2B DPP   322     126.922 171.975  61.324  1.00  0.00           C
ATOM   3650  C3B DPP   322     126.422 173.475  57.224  1.00  0.00           C
ATOM   3651  C4B DPP   322     128.472 172.125  54.124  1.00  0.00           C
ATOM   3652  NC3 DPP   323     130.122  61.425  63.774  1.00  0.00           N
ATOM   3653  PO4 DPP   323     129.122  65.075  65.024  1.00  0.00           P
ATOM   3654  GL1 DPP   323     127.822  65.175  61.024  1.00  0.00            
ATOM   3655  GL2 DPP   323     129.172  68.375  60.524  1.00  0.00            
ATOM   3656  C1A DPP   323     128.222  63.525  57.424  1.00  0.00           C
ATOM   3657  C2A DPP   323     127.472  63.325  53.074  1.00  0.00           C
ATOM   3658  C3A DPP   323     126.322  64.825  49.024  1.00  0.00           C
ATOM   3659  C4A DPP   323     128.522  63.725  45.024  1.00  0.00           C
ATOM   3660  C1B DPP   323     131.072  67.575  56.524  1.00  0.00           C
ATOM   3661  C2B DPP   323     130.972  66.925  53.324  1.00  0.00           C
ATOM   3662  C3B DPP   323     130.822  67.475  49.124  1.00  0.00           C
ATOM   3663  C4B DPP   323     130.522  68.725  45.124  1.00  0.00           C
ATOM   3664  NC3 DPP   324     130.672  -0.725  60.174  1.00  0.00           N
ATOM   3665  PO4 DPP   324     127.622   2.625  59.424  1.00  0.00           P
ATOM   3666  GL1 DPP   324     130.072   1.775  55.424  1.00  0.00            
ATOM   3667  GL2 DPP   324     131.472   4.225  54.174  1.00  0.00            
ATOM   3668  C1A DPP   324     131.172   0.675  50.824  1.00  0.00           C
ATOM   3669  C2A DPP   324     131.172  -0.225  47.124  1.00  0.00           C
ATOM   3670  C3A DPP   324     130.922   1.525  42.174  1.00  0.00           C
ATOM   3671  C4A DPP   324     130.872   4.775  39.424  1.00  0.00           C
ATOM   3672  C1B DPP   324     130.722   5.875  50.474  1.00  0.00           C
ATOM   3673  C2B DPP   324     132.872   6.475  46.524  1.00  0.00           C
ATOM   3674  C3B DPP   324     134.522   7.625  42.674  1.00  0.00           C
ATOM   3675  C4B DPP   324     132.622   9.275  39.774  1.00  0.00           C
ATOM   3676  NC3 DPP   325     136.222 194.525  64.724  1.00  0.00           N
ATOM   3677  PO4 DPP   325     138.472 197.925  63.724  1.00  0.00           P
ATOM   3678  GL1 DPP   325     138.672 195.625  59.974  1.00  0.00            
ATOM   3679  GL2 DPP   325     138.322 191.975  61.374  1.00  0.00            
ATOM   3680  C1A DPP   325     139.372 195.875  55.524  1.00  0.00           C
ATOM   3681  C2A DPP   325     139.972 197.575  51.574  1.00  0.00           C
ATOM   3682  C3A DPP   325     139.272 201.275  49.824  1.00  0.00           C
ATOM   3683  C4A DPP   325     136.122 203.975  51.024  1.00  0.00           C
ATOM   3684  C1B DPP   325     139.572 190.775  56.074  1.00  0.00           C
ATOM   3685  C2B DPP   325     140.572 190.725  52.274  1.00  0.00           C
ATOM   3686  C3B DPP   325     140.072 189.225  47.074  1.00  0.00           C
ATOM   3687  C4B DPP   325     137.272 185.975  44.774  1.00  0.00           C
ATOM   3688  NC3 DPP   326     112.572 183.225  69.474  1.00  0.00           N
ATOM   3689  PO4 DPP   326     112.922 188.325  69.274  1.00  0.00           P
ATOM   3690  GL1 DPP   326     112.972 186.225  64.774  1.00  0.00            
ATOM   3691  GL2 DPP   326     110.022 183.525  62.774  1.00  0.00            
ATOM   3692  C1A DPP   326     112.222 187.825  61.024  1.00  0.00           C
ATOM   3693  C2A DPP   326     112.372 189.875  56.274  1.00  0.00           C
ATOM   3694  C3A DPP   326     112.872 189.125  52.924  1.00  0.00           C
ATOM   3695  C4A DPP   326     111.322 186.075  50.324  1.00  0.00           C
ATOM   3696  C1B DPP   326     112.472 182.475  58.474  1.00  0.00           C
ATOM   3697  C2B DPP   326     111.022 182.525  55.124  1.00  0.00           C
ATOM   3698  C3B DPP   326     108.522 181.875  51.274  1.00  0.00           C
ATOM   3699  C4B DPP   326     108.772 181.475  47.374  1.00  0.00           C
ATOM   3700  NC3 DPP   327      48.422  67.175  63.924  1.00  0.00           N
ATOM   3701  PO4 DPP   327      48.372  69.225  60.374  1.00  0.00           P
ATOM   3702  GL1 DPP   327      50.822  71.125  58.024  1.00  0.00            
ATOM   3703  GL2 DPP   327      53.272  71.225  56.924  1.00  0.00            
ATOM   3704  C1A DPP   327      49.772  72.975  53.974  1.00  0.00           C
ATOM   3705  C2A DPP   327      48.722  71.675  48.974  1.00  0.00           C
ATOM   3706  C3A DPP   327      48.472  71.925  44.824  1.00  0.00           C
ATOM   3707  C4A DPP   327      46.872  73.525  41.924  1.00  0.00           C
ATOM   3708  C1B DPP   327      56.272  70.175  52.674  1.00  0.00           C
ATOM   3709  C2B DPP   327      55.522  69.975  48.224  1.00  0.00           C
ATOM   3710  C3B DPP   327      54.872  70.775  44.024  1.00  0.00           C
ATOM   3711  C4B DPP   327      54.372  72.325  39.524  1.00  0.00           C
ATOM   3712  NC3 DPP   328      74.122  69.125  62.074  1.00  0.00           N
ATOM   3713  PO4 DPP   328      74.422  65.325  60.224  1.00  0.00           P
ATOM   3714  GL1 DPP   328      76.122  63.075  56.974  1.00  0.00            
ATOM   3715  GL2 DPP   328      75.422  65.425  54.624  1.00  0.00            
ATOM   3716  C1A DPP   328      75.872  60.725  52.974  1.00  0.00           C
ATOM   3717  C2A DPP   328      75.822  60.725  48.574  1.00  0.00           C
ATOM   3718  C3A DPP   328      75.872  62.725  45.574  1.00  0.00           C
ATOM   3719  C4A DPP   328      74.222  62.825  41.174  1.00  0.00           C
ATOM   3720  C1B DPP   328      74.722  65.125  50.674  1.00  0.00           C
ATOM   3721  C2B DPP   328      75.972  68.175  48.024  1.00  0.00           C
ATOM   3722  C3B DPP   328      76.322  67.775  43.074  1.00  0.00           C
ATOM   3723  C4B DPP   328      75.472  68.425  39.124  1.00  0.00           C
ATOM   3724  NC3 DPP   329     190.172  30.175  61.024  1.00  0.00           N
ATOM   3725  PO4 DPP   329     189.172  33.625  59.124  1.00  0.00           P
ATOM   3726  GL1 DPP   329     193.672  32.375  56.874  1.00  0.00            
ATOM   3727  GL2 DPP   329     192.372  31.275  53.774  1.00  0.00            
ATOM   3728  C1A DPP   329     197.572  32.925  54.524  1.00  0.00           C
ATOM   3729  C2A DPP   329     198.022  34.925  50.974  1.00  0.00           C
ATOM   3730  C3A DPP   329     199.822  36.975  47.574  1.00  0.00           C
ATOM   3731  C4A DPP   329     202.622  41.275  46.424  1.00  0.00           C
ATOM   3732  C1B DPP   329     193.672  32.475  50.124  1.00  0.00           C
ATOM   3733  C2B DPP   329     194.572  34.975  46.474  1.00  0.00           C
ATOM   3734  C3B DPP   329     193.722  38.125  43.074  1.00  0.00           C
ATOM   3735  C4B DPP   329     193.972  41.925  41.024  1.00  0.00           C
ATOM   3736  NC3 DPP   330      47.522 100.325  60.324  1.00  0.00           N
ATOM   3737  PO4 DPP   330      44.922  96.725  58.674  1.00  0.00           P
ATOM   3738  GL1 DPP   330      45.972  99.775  55.324  1.00  0.00            
ATOM   3739  GL2 DPP   330      43.722 100.425  51.624  1.00  0.00            
ATOM   3740  C1A DPP   330      47.522 103.025  52.124  1.00  0.00           C
ATOM   3741  C2A DPP   330      47.522 104.675  48.774  1.00  0.00           C
ATOM   3742  C3A DPP   330      47.872 107.525  45.224  1.00  0.00           C
ATOM   3743  C4A DPP   330      51.022 109.375  46.374  1.00  0.00           C
ATOM   3744  C1B DPP   330      45.122 100.825  47.574  1.00  0.00           C
ATOM   3745  C2B DPP   330      47.672 102.675  43.974  1.00  0.00           C
ATOM   3746  C3B DPP   330      48.422 103.275  39.524  1.00  0.00           C
ATOM   3747  C4B DPP   330      47.822 106.875  35.574  1.00  0.00           C
ATOM   3748  NC3 DPP   331       0.122 106.675  70.624  1.00  0.00           N
ATOM   3749  PO4 DPP   331      -1.228 110.425  67.274  1.00  0.00           P
ATOM   3750  GL1 DPP   331       0.972 111.225  63.224  1.00  0.00            
ATOM   3751  GL2 DPP   331       3.822 111.225  64.474  1.00  0.00            
ATOM   3752  C1A DPP   331       1.972 110.325  59.824  1.00  0.00           C
ATOM   3753  C2A DPP   331       3.472 109.575  55.424  1.00  0.00           C
ATOM   3754  C3A DPP   331       6.172 107.825  51.924  1.00  0.00           C
ATOM   3755  C4A DPP   331       9.772 108.725  48.624  1.00  0.00           C
ATOM   3756  C1B DPP   331       5.772 113.125  60.424  1.00  0.00           C
ATOM   3757  C2B DPP   331       5.322 114.225  56.124  1.00  0.00           C
ATOM   3758  C3B DPP   331       3.322 114.925  52.324  1.00  0.00           C
ATOM   3759  C4B DPP   331       3.572 115.075  48.274  1.00  0.00           C
ATOM   3760  NC3 DPP   332     109.672 207.825  66.774  1.00  0.00           N
ATOM   3761  PO4 DPP   332     107.972 204.425  64.024  1.00  0.00           P
ATOM   3762  GL1 DPP   332     109.172 205.275  59.124  1.00  0.00            
ATOM   3763  GL2 DPP   332     110.772 201.975  57.574  1.00  0.00            
ATOM   3764  C1A DPP   332     113.072 205.875  56.374  1.00  0.00           C
ATOM   3765  C2A DPP   332     113.372 205.775  50.924  1.00  0.00           C
ATOM   3766  C3A DPP   332     113.122 206.175  46.924  1.00  0.00           C
ATOM   3767  C4A DPP   332     114.622 208.725  44.174  1.00  0.00           C
ATOM   3768  C1B DPP   332     113.322 201.475  54.024  1.00  0.00           C
ATOM   3769  C2B DPP   332     115.322 200.775  50.374  1.00  0.00           C
ATOM   3770  C3B DPP   332     116.172 200.775  45.324  1.00  0.00           C
ATOM   3771  C4B DPP   332     114.372 202.725  41.324  1.00  0.00           C
ATOM   3772  NC3 DPP   333      46.772  12.975  62.824  1.00  0.00           N
ATOM   3773  PO4 DPP   333      47.722   8.975  62.224  1.00  0.00           P
ATOM   3774  GL1 DPP   333      49.772  10.025  58.374  1.00  0.00            
ATOM   3775  GL2 DPP   333      49.222   7.975  56.824  1.00  0.00            
ATOM   3776  C1A DPP   333      49.522  12.175  53.824  1.00  0.00           C
ATOM   3777  C2A DPP   333      49.172  10.875  49.574  1.00  0.00           C
ATOM   3778  C3A DPP   333      48.722   8.825  46.374  1.00  0.00           C
ATOM   3779  C4A DPP   333      49.772   6.175  42.274  1.00  0.00           C
ATOM   3780  C1B DPP   333      48.922   7.125  52.724  1.00  0.00           C
ATOM   3781  C2B DPP   333      49.672   4.975  49.274  1.00  0.00           C
ATOM   3782  C3B DPP   333      50.572   1.525  45.474  1.00  0.00           C
ATOM   3783  C4B DPP   333      48.372  -2.375  44.474  1.00  0.00           C
ATOM   3784  NC3 DPP   334     133.672  43.625  64.874  1.00  0.00           N
ATOM   3785  PO4 DPP   334     135.422  45.575  61.424  1.00  0.00           P
ATOM   3786  GL1 DPP   334     138.022  43.975  57.074  1.00  0.00            
ATOM   3787  GL2 DPP   334     135.772  44.325  56.174  1.00  0.00            
ATOM   3788  C1A DPP   334     140.122  42.325  53.524  1.00  0.00           C
ATOM   3789  C2A DPP   334     138.772  39.225  50.774  1.00  0.00           C
ATOM   3790  C3A DPP   334     139.672  37.575  46.924  1.00  0.00           C
ATOM   3791  C4A DPP   334     137.622  39.575  44.424  1.00  0.00           C
ATOM   3792  C1B DPP   334     132.372  45.575  54.074  1.00  0.00           C
ATOM   3793  C2B DPP   334     129.622  44.425  50.874  1.00  0.00           C
ATOM   3794  C3B DPP   334     129.822  45.025  46.774  1.00  0.00           C
ATOM   3795  C4B DPP   334     127.372  47.225  42.724  1.00  0.00           C
ATOM   3796  NC3 DPP   335      55.422 137.825  66.124  1.00  0.00           N
ATOM   3797  PO4 DPP   335      55.872 142.375  63.474  1.00  0.00           P
ATOM   3798  GL1 DPP   335      55.072 143.725  59.574  1.00  0.00            
ATOM   3799  GL2 DPP   335      58.022 142.125  58.674  1.00  0.00            
ATOM   3800  C1A DPP   335      52.072 145.675  55.974  1.00  0.00           C
ATOM   3801  C2A DPP   335      51.472 146.725  50.824  1.00  0.00           C
ATOM   3802  C3A DPP   335      50.172 149.475  48.674  1.00  0.00           C
ATOM   3803  C4A DPP   335      46.822 151.825  49.724  1.00  0.00           C
ATOM   3804  C1B DPP   335      62.322 143.425  56.924  1.00  0.00           C
ATOM   3805  C2B DPP   335      62.472 145.375  52.124  1.00  0.00           C
ATOM   3806  C3B DPP   335      61.922 145.725  47.874  1.00  0.00           C
ATOM   3807  C4B DPP   335      62.372 145.875  43.374  1.00  0.00           C
ATOM   3808  NC3 DPP   336     105.222 176.575  68.824  1.00  0.00           N
ATOM   3809  PO4 DPP   336     101.972 178.325  65.174  1.00  0.00           P
ATOM   3810  GL1 DPP   336     105.472 176.625  63.624  1.00  0.00            
ATOM   3811  GL2 DPP   336     107.472 176.775  61.224  1.00  0.00            
ATOM   3812  C1A DPP   336     103.522 172.875  61.524  1.00  0.00           C
ATOM   3813  C2A DPP   336     101.772 170.125  59.174  1.00  0.00           C
ATOM   3814  C3A DPP   336     100.922 169.125  56.424  1.00  0.00           C
ATOM   3815  C4A DPP   336     100.572 166.175  52.874  1.00  0.00           C
ATOM   3816  C1B DPP   336     106.122 174.575  57.374  1.00  0.00           C
ATOM   3817  C2B DPP   336     102.522 173.775  55.624  1.00  0.00           C
ATOM   3818  C3B DPP   336     102.572 172.175  51.824  1.00  0.00           C
ATOM   3819  C4B DPP   336     102.572 171.675  47.124  1.00  0.00           C
ATOM   3820  NC3 DPP   337     131.272 155.825  75.674  1.00  0.00           N
ATOM   3821  PO4 DPP   337     128.372 158.925  74.324  1.00  0.00           P
ATOM   3822  GL1 DPP   337     125.172 157.175  70.924  1.00  0.00            
ATOM   3823  GL2 DPP   337     123.722 160.275  70.074  1.00  0.00            
ATOM   3824  C1A DPP   337     124.422 156.275  66.974  1.00  0.00           C
ATOM   3825  C2A DPP   337     125.522 155.675  63.524  1.00  0.00           C
ATOM   3826  C3A DPP   337     125.572 156.825  59.324  1.00  0.00           C
ATOM   3827  C4A DPP   337     125.272 156.825  55.574  1.00  0.00           C
ATOM   3828  C1B DPP   337     124.522 160.825  65.874  1.00  0.00           C
ATOM   3829  C2B DPP   337     125.322 161.125  61.574  1.00  0.00           C
ATOM   3830  C3B DPP   337     126.172 162.525  58.374  1.00  0.00           C
ATOM   3831  C4B DPP   337     127.172 161.375  54.024  1.00  0.00           C
ATOM   3832  NC3 DPP   338      89.472 208.725  63.624  1.00  0.00           N
ATOM   3833  PO4 DPP   338      93.072 211.475  64.274  1.00  0.00           P
ATOM   3834  GL1 DPP   338      92.972 214.375  61.024  1.00  0.00            
ATOM   3835  GL2 DPP   338      89.522 212.975  60.874  1.00  0.00            
ATOM   3836  C1A DPP   338      93.722 213.175  57.224  1.00  0.00           C
ATOM   3837  C2A DPP   338      95.222 212.875  53.274  1.00  0.00           C
ATOM   3838  C3A DPP   338      96.222 212.775  49.224  1.00  0.00           C
ATOM   3839  C4A DPP   338      96.072 210.675  45.024  1.00  0.00           C
ATOM   3840  C1B DPP   338      87.472 212.975  56.524  1.00  0.00           C
ATOM   3841  C2B DPP   338      87.372 212.825  52.124  1.00  0.00           C
ATOM   3842  C3B DPP   338      86.822 211.825  47.724  1.00  0.00           C
ATOM   3843  C4B DPP   338      86.622 208.775  43.824  1.00  0.00           C
ATOM   3844  NC3 DPP   339      30.722  11.375  64.424  1.00  0.00           N
ATOM   3845  PO4 DPP   339      28.272   9.475  61.924  1.00  0.00           P
ATOM   3846  GL1 DPP   339      26.072  12.175  58.674  1.00  0.00            
ATOM   3847  GL2 DPP   339      28.222  10.075  55.974  1.00  0.00            
ATOM   3848  C1A DPP   339      25.572  15.075  54.724  1.00  0.00           C
ATOM   3849  C2A DPP   339      25.772  14.575  50.874  1.00  0.00           C
ATOM   3850  C3A DPP   339      24.572  15.925  47.274  1.00  0.00           C
ATOM   3851  C4A DPP   339      22.572  14.375  43.574  1.00  0.00           C
ATOM   3852  C1B DPP   339      28.422   9.475  52.124  1.00  0.00           C
ATOM   3853  C2B DPP   339      26.672  10.925  48.224  1.00  0.00           C
ATOM   3854  C3B DPP   339      27.672  13.575  44.624  1.00  0.00           C
ATOM   3855  C4B DPP   339      31.522  15.675  43.824  1.00  0.00           C
ATOM   3856  NC3 DPP   340      28.672  58.125  67.024  1.00  0.00           N
ATOM   3857  PO4 DPP   340      27.222  58.775  63.524  1.00  0.00           P
ATOM   3858  GL1 DPP   340      27.422  57.025  59.274  1.00  0.00            
ATOM   3859  GL2 DPP   340      24.122  56.625  58.374  1.00  0.00            
ATOM   3860  C1A DPP   340      29.722  56.425  54.924  1.00  0.00           C
ATOM   3861  C2A DPP   340      29.772  53.775  51.324  1.00  0.00           C
ATOM   3862  C3A DPP   340      26.522  49.875  50.824  1.00  0.00           C
ATOM   3863  C4A DPP   340      23.572  46.575  49.924  1.00  0.00           C
ATOM   3864  C1B DPP   340      19.972  57.625  56.974  1.00  0.00           C
ATOM   3865  C2B DPP   340      18.472  53.675  53.924  1.00  0.00           C
ATOM   3866  C3B DPP   340      18.472  51.625  50.024  1.00  0.00           C
ATOM   3867  C4B DPP   340      19.422  49.925  44.774  1.00  0.00           C
ATOM   3868  NC3 DPP   341     158.522   0.825  64.474  1.00  0.00           N
ATOM   3869  PO4 DPP   341     156.622   2.175  61.524  1.00  0.00           P
ATOM   3870  GL1 DPP   341     153.822   1.725  57.524  1.00  0.00            
ATOM   3871  GL2 DPP   341     151.172   2.925  58.124  1.00  0.00            
ATOM   3872  C1A DPP   341     152.122  -0.025  53.124  1.00  0.00           C
ATOM   3873  C2A DPP   341     149.872  -2.625  50.474  1.00  0.00           C
ATOM   3874  C3A DPP   341     150.622  -4.575  46.924  1.00  0.00           C
ATOM   3875  C4A DPP   341     152.522  -6.775  43.924  1.00  0.00           C
ATOM   3876  C1B DPP   341     147.422   3.325  57.374  1.00  0.00           C
ATOM   3877  C2B DPP   341     147.072   0.475  53.674  1.00  0.00           C
ATOM   3878  C3B DPP   341     146.072   0.775  49.174  1.00  0.00           C
ATOM   3879  C4B DPP   341     144.872   0.575  45.024  1.00  0.00           C
ATOM   3880  NC3 DPP   342       0.872 166.125  63.374  1.00  0.00           N
ATOM   3881  PO4 DPP   342       5.372 164.275  63.024  1.00  0.00           P
ATOM   3882  GL1 DPP   342       3.872 164.675  58.774  1.00  0.00            
ATOM   3883  GL2 DPP   342       0.222 165.625  57.974  1.00  0.00            
ATOM   3884  C1A DPP   342       4.172 164.075  55.024  1.00  0.00           C
ATOM   3885  C2A DPP   342       4.772 163.425  51.174  1.00  0.00           C
ATOM   3886  C3A DPP   342       5.372 161.075  47.324  1.00  0.00           C
ATOM   3887  C4A DPP   342       3.722 159.875  44.324  1.00  0.00           C
ATOM   3888  C1B DPP   342      -0.328 166.725  53.724  1.00  0.00           C
ATOM   3889  C2B DPP   342      -0.128 166.075  49.674  1.00  0.00           C
ATOM   3890  C3B DPP   342       2.872 165.025  46.124  1.00  0.00           C
ATOM   3891  C4B DPP   342       5.022 164.425  42.174  1.00  0.00           C
ATOM   3892  NC3 DPP   343     193.222 176.925  64.974  1.00  0.00           N
ATOM   3893  PO4 DPP   343     189.322 178.775  64.574  1.00  0.00           P
ATOM   3894  GL1 DPP   343     189.622 177.725  61.074  1.00  0.00            
ATOM   3895  GL2 DPP   343     191.522 174.625  60.274  1.00  0.00            
ATOM   3896  C1A DPP   343     192.772 179.425  58.224  1.00  0.00           C
ATOM   3897  C2A DPP   343     191.622 180.075  54.674  1.00  0.00           C
ATOM   3898  C3A DPP   343     191.122 179.575  50.274  1.00  0.00           C
ATOM   3899  C4A DPP   343     188.022 178.825  47.624  1.00  0.00           C
ATOM   3900  C1B DPP   343     191.472 174.975  56.674  1.00  0.00           C
ATOM   3901  C2B DPP   343     187.972 175.875  56.074  1.00  0.00           C
ATOM   3902  C3B DPP   343     187.122 175.775  51.374  1.00  0.00           C
ATOM   3903  C4B DPP   343     188.172 173.225  48.324  1.00  0.00           C
ATOM   3904  NC3 DPP   344      18.822  37.575  66.074  1.00  0.00           N
ATOM   3905  PO4 DPP   344      20.672  33.575  65.874  1.00  0.00           P
ATOM   3906  GL1 DPP   344      20.422  34.925  61.774  1.00  0.00            
ATOM   3907  GL2 DPP   344      22.872  34.225  60.224  1.00  0.00            
ATOM   3908  C1A DPP   344      18.622  33.525  57.224  1.00  0.00           C
ATOM   3909  C2A DPP   344      18.922  32.725  53.824  1.00  0.00           C
ATOM   3910  C3A DPP   344      18.572  32.125  49.774  1.00  0.00           C
ATOM   3911  C4A DPP   344      20.572  32.025  45.274  1.00  0.00           C
ATOM   3912  C1B DPP   344      23.272  34.825  55.374  1.00  0.00           C
ATOM   3913  C2B DPP   344      22.522  35.725  51.374  1.00  0.00           C
ATOM   3914  C3B DPP   344      19.372  36.575  47.574  1.00  0.00           C
ATOM   3915  C4B DPP   344      15.972  36.975  45.324  1.00  0.00           C
ATOM   3916  NC3 DPP   345     121.772 151.375  75.674  1.00  0.00           N
ATOM   3917  PO4 DPP   345     121.172 147.525  74.024  1.00  0.00           P
ATOM   3918  GL1 DPP   345     122.522 148.975  70.474  1.00  0.00            
ATOM   3919  GL2 DPP   345     121.822 152.275  69.524  1.00  0.00            
ATOM   3920  C1A DPP   345     122.872 147.825  66.724  1.00  0.00           C
ATOM   3921  C2A DPP   345     123.622 148.275  61.974  1.00  0.00           C
ATOM   3922  C3A DPP   345     123.022 148.375  58.874  1.00  0.00           C
ATOM   3923  C4A DPP   345     122.072 149.225  55.224  1.00  0.00           C
ATOM   3924  C1B DPP   345     126.322 151.675  68.524  1.00  0.00           C
ATOM   3925  C2B DPP   345     128.372 152.225  65.174  1.00  0.00           C
ATOM   3926  C3B DPP   345     127.372 151.775  61.074  1.00  0.00           C
ATOM   3927  C4B DPP   345     126.372 152.025  56.874  1.00  0.00           C
ATOM   3928  NC3 DPP   346      18.722 204.025  62.124  1.00  0.00           N
ATOM   3929  PO4 DPP   346      20.772 207.125  59.274  1.00  0.00           P
ATOM   3930  GL1 DPP   346      22.972 209.775  55.974  1.00  0.00            
ATOM   3931  GL2 DPP   346      20.722 208.675  54.024  1.00  0.00            
ATOM   3932  C1A DPP   346      24.972 209.325  52.324  1.00  0.00           C
ATOM   3933  C2A DPP   346      25.972 208.075  48.424  1.00  0.00           C
ATOM   3934  C3A DPP   346      24.922 207.475  43.424  1.00  0.00           C
ATOM   3935  C4A DPP   346      22.572 209.725  40.224  1.00  0.00           C
ATOM   3936  C1B DPP   346      20.472 209.475  49.824  1.00  0.00           C
ATOM   3937  C2B DPP   346      21.322 210.925  45.524  1.00  0.00           C
ATOM   3938  C3B DPP   346      18.372 211.975  42.974  1.00  0.00           C
ATOM   3939  C4B DPP   346      19.122 213.825  38.924  1.00  0.00           C
ATOM   3940  NC3 DPP   347      71.422 157.975  70.674  1.00  0.00           N
ATOM   3941  PO4 DPP   347      73.122 154.775  68.624  1.00  0.00           P
ATOM   3942  GL1 DPP   347      73.322 156.725  64.174  1.00  0.00            
ATOM   3943  GL2 DPP   347      74.972 153.825  62.724  1.00  0.00            
ATOM   3944  C1A DPP   347      75.772 157.875  59.824  1.00  0.00           C
ATOM   3945  C2A DPP   347      77.172 156.925  55.874  1.00  0.00           C
ATOM   3946  C3A DPP   347      80.072 155.625  52.424  1.00  0.00           C
ATOM   3947  C4A DPP   347      79.422 153.975  48.074  1.00  0.00           C
ATOM   3948  C1B DPP   347      77.022 152.825  58.974  1.00  0.00           C
ATOM   3949  C2B DPP   347      76.472 152.075  54.624  1.00  0.00           C
ATOM   3950  C3B DPP   347      77.322 150.675  51.524  1.00  0.00           C
ATOM   3951  C4B DPP   347      76.822 149.525  47.674  1.00  0.00           C
ATOM   3952  NC3 DPP   348      99.372 170.175  68.074  1.00  0.00           N
ATOM   3953  PO4 DPP   348      95.422 167.625  68.274  1.00  0.00           P
ATOM   3954  GL1 DPP   348      95.872 168.575  64.274  1.00  0.00            
ATOM   3955  GL2 DPP   348      97.822 172.075  63.124  1.00  0.00            
ATOM   3956  C1A DPP   348      95.772 169.275  59.624  1.00  0.00           C
ATOM   3957  C2A DPP   348      92.272 170.625  56.074  1.00  0.00           C
ATOM   3958  C3A DPP   348      89.222 170.125  53.124  1.00  0.00           C
ATOM   3959  C4A DPP   348      88.772 171.825  49.124  1.00  0.00           C
ATOM   3960  C1B DPP   348      99.472 174.125  59.174  1.00  0.00           C
ATOM   3961  C2B DPP   348      96.622 173.775  56.124  1.00  0.00           C
ATOM   3962  C3B DPP   348      97.072 174.125  51.974  1.00  0.00           C
ATOM   3963  C4B DPP   348      93.622 171.925  49.524  1.00  0.00           C
ATOM   3964  NC3 DPP   349     140.322   3.625  59.874  1.00  0.00           N
ATOM   3965  PO4 DPP   349     139.672   7.075  60.674  1.00  0.00           P
ATOM   3966  GL1 DPP   349     138.472   9.125  56.774  1.00  0.00            
ATOM   3967  GL2 DPP   349     138.672  11.175  56.224  1.00  0.00            
ATOM   3968  C1A DPP   349     140.372   7.775  52.724  1.00  0.00           C
ATOM   3969  C2A DPP   349     139.322   7.075  49.274  1.00  0.00           C
ATOM   3970  C3A DPP   349     140.172   7.675  45.124  1.00  0.00           C
ATOM   3971  C4A DPP   349     140.072   8.525  40.574  1.00  0.00           C
ATOM   3972  C1B DPP   349     139.372  13.575  52.174  1.00  0.00           C
ATOM   3973  C2B DPP   349     139.022  14.275  47.674  1.00  0.00           C
ATOM   3974  C3B DPP   349     140.522  13.175  43.374  1.00  0.00           C
ATOM   3975  C4B DPP   349     141.672  13.425  39.074  1.00  0.00           C
ATOM   3976  NC3 DPP   350     125.072  62.725  64.174  1.00  0.00           N
ATOM   3977  PO4 DPP   350     125.072  68.475  64.274  1.00  0.00           P
ATOM   3978  GL1 DPP   350     124.922  70.375  60.174  1.00  0.00            
ATOM   3979  GL2 DPP   350     126.322  72.525  62.074  1.00  0.00            
ATOM   3980  C1A DPP   350     125.122  73.225  55.324  1.00  0.00           C
ATOM   3981  C2A DPP   350     123.872  74.625  50.724  1.00  0.00           C
ATOM   3982  C3A DPP   350     121.022  76.825  47.274  1.00  0.00           C
ATOM   3983  C4A DPP   350     116.722  78.825  47.824  1.00  0.00           C
ATOM   3984  C1B DPP   350     126.022  76.275  59.524  1.00  0.00           C
ATOM   3985  C2B DPP   350     125.672  78.475  54.174  1.00  0.00           C
ATOM   3986  C3B DPP   350     127.072  78.825  50.424  1.00  0.00           C
ATOM   3987  C4B DPP   350     126.172  80.925  47.074  1.00  0.00           C
ATOM   3988  NC3 DPP   351      52.372 173.625  64.674  1.00  0.00           N
ATOM   3989  PO4 DPP   351      49.022 175.925  65.974  1.00  0.00           P
ATOM   3990  GL1 DPP   351      48.372 175.725  60.674  1.00  0.00            
ATOM   3991  GL2 DPP   351      45.272 174.725  58.874  1.00  0.00            
ATOM   3992  C1A DPP   351      50.772 174.575  57.124  1.00  0.00           C
ATOM   3993  C2A DPP   351      51.522 175.225  53.374  1.00  0.00           C
ATOM   3994  C3A DPP   351      53.272 172.275  50.224  1.00  0.00           C
ATOM   3995  C4A DPP   351      54.972 170.725  45.474  1.00  0.00           C
ATOM   3996  C1B DPP   351      44.372 171.875  55.424  1.00  0.00           C
ATOM   3997  C2B DPP   351      43.222 173.425  52.524  1.00  0.00           C
ATOM   3998  C3B DPP   351      41.572 172.725  48.574  1.00  0.00           C
ATOM   3999  C4B DPP   351      41.622 169.075  47.524  1.00  0.00           C
ATOM   4000  NC3 DPP   352     102.222 128.325  74.124  1.00  0.00           N
ATOM   4001  PO4 DPP   352     105.372 131.025  71.724  1.00  0.00           P
ATOM   4002  GL1 DPP   352     107.472 131.175  67.524  1.00  0.00            
ATOM   4003  GL2 DPP   352     109.722 129.275  64.874  1.00  0.00            
ATOM   4004  C1A DPP   352     106.072 131.225  62.974  1.00  0.00           C
ATOM   4005  C2A DPP   352     107.522 132.525  59.724  1.00  0.00           C
ATOM   4006  C3A DPP   352     110.672 135.125  57.024  1.00  0.00           C
ATOM   4007  C4A DPP   352     113.572 136.825  54.024  1.00  0.00           C
ATOM   4008  C1B DPP   352     112.872 129.675  62.374  1.00  0.00           C
ATOM   4009  C2B DPP   352     113.772 131.125  58.124  1.00  0.00           C
ATOM   4010  C3B DPP   352     116.172 132.925  55.274  1.00  0.00           C
ATOM   4011  C4B DPP   352     118.422 135.875  51.424  1.00  0.00           C
ATOM   4012  NC3 DPP   353     203.822 183.575  62.374  1.00  0.00           N
ATOM   4013  PO4 DPP   353     205.072 187.125  63.924  1.00  0.00           P
ATOM   4014  GL1 DPP   353     207.122 187.175  59.124  1.00  0.00            
ATOM   4015  GL2 DPP   353     209.072 189.425  60.074  1.00  0.00            
ATOM   4016  C1A DPP   353     206.122 184.525  55.674  1.00  0.00           C
ATOM   4017  C2A DPP   353     206.172 181.575  52.074  1.00  0.00           C
ATOM   4018  C3A DPP   353     207.022 179.075  47.274  1.00  0.00           C
ATOM   4019  C4A DPP   353     207.472 180.375  43.124  1.00  0.00           C
ATOM   4020  C1B DPP   353     208.372 190.225  55.324  1.00  0.00           C
ATOM   4021  C2B DPP   353     206.272 188.625  52.024  1.00  0.00           C
ATOM   4022  C3B DPP   353     206.172 186.125  48.274  1.00  0.00           C
ATOM   4023  C4B DPP   353     204.522 182.925  47.624  1.00  0.00           C
ATOM   4024  NC3 DPP   354      56.922   0.675  63.574  1.00  0.00           N
ATOM   4025  PO4 DPP   354      57.722   5.325  62.024  1.00  0.00           P
ATOM   4026  GL1 DPP   354      60.422   4.575  57.824  1.00  0.00            
ATOM   4027  GL2 DPP   354      62.922   2.925  56.974  1.00  0.00            
ATOM   4028  C1A DPP   354      59.072   5.425  53.974  1.00  0.00           C
ATOM   4029  C2A DPP   354      58.622   5.975  49.174  1.00  0.00           C
ATOM   4030  C3A DPP   354      57.722   5.875  43.674  1.00  0.00           C
ATOM   4031  C4A DPP   354      54.472   3.475  41.324  1.00  0.00           C
ATOM   4032  C1B DPP   354      63.472   3.825  52.774  1.00  0.00           C
ATOM   4033  C2B DPP   354      63.072   2.225  48.824  1.00  0.00           C
ATOM   4034  C3B DPP   354      63.122  -1.375  45.574  1.00  0.00           C
ATOM   4035  C4B DPP   354      63.772  -0.725  41.274  1.00  0.00           C
ATOM   4036  NC3 DPP   355      79.772 108.075  62.074  1.00  0.00           N
ATOM   4037  PO4 DPP   355      79.672 103.425  61.124  1.00  0.00           P
ATOM   4038  GL1 DPP   355      80.772 100.875  57.924  1.00  0.00            
ATOM   4039  GL2 DPP   355      84.722  98.775  57.674  1.00  0.00            
ATOM   4040  C1A DPP   355      82.322  99.525  53.424  1.00  0.00           C
ATOM   4041  C2A DPP   355      84.272  98.275  50.274  1.00  0.00           C
ATOM   4042  C3A DPP   355      85.922  97.525  45.374  1.00  0.00           C
ATOM   4043  C4A DPP   355      87.972  93.725  42.774  1.00  0.00           C
ATOM   4044  C1B DPP   355      87.222  99.775  53.574  1.00  0.00           C
ATOM   4045  C2B DPP   355      87.572 102.275  49.924  1.00  0.00           C
ATOM   4046  C3B DPP   355      88.922 101.425  45.574  1.00  0.00           C
ATOM   4047  C4B DPP   355      87.772 101.475  41.224  1.00  0.00           C
ATOM   4048  NC3 DPP   356      35.322 101.175  63.424  1.00  0.00           N
ATOM   4049  PO4 DPP   356      33.422  96.025  62.874  1.00  0.00           P
ATOM   4050  GL1 DPP   356      33.722  96.125  58.324  1.00  0.00            
ATOM   4051  GL2 DPP   356      35.872  94.675  57.324  1.00  0.00            
ATOM   4052  C1A DPP   356      30.172  94.675  55.574  1.00  0.00           C
ATOM   4053  C2A DPP   356      26.522  92.325  53.874  1.00  0.00           C
ATOM   4054  C3A DPP   356      23.222  92.725  51.074  1.00  0.00           C
ATOM   4055  C4A DPP   356      21.172  90.125  50.324  1.00  0.00           C
ATOM   4056  C1B DPP   356      36.572  93.175  53.474  1.00  0.00           C
ATOM   4057  C2B DPP   356      36.422  94.125  50.174  1.00  0.00           C
ATOM   4058  C3B DPP   356      35.672  95.475  46.374  1.00  0.00           C
ATOM   4059  C4B DPP   356      32.722  92.425  44.724  1.00  0.00           C
ATOM   4060  NC3 DPP   357      41.372 204.575  68.174  1.00  0.00           N
ATOM   4061  PO4 DPP   357      42.622 199.325  67.124  1.00  0.00           P
ATOM   4062  GL1 DPP   357      43.522 199.975  62.074  1.00  0.00            
ATOM   4063  GL2 DPP   357      43.072 196.775  59.974  1.00  0.00            
ATOM   4064  C1A DPP   357      44.622 201.875  58.424  1.00  0.00           C
ATOM   4065  C2A DPP   357      44.022 200.975  54.124  1.00  0.00           C
ATOM   4066  C3A DPP   357      44.072 197.725  50.524  1.00  0.00           C
ATOM   4067  C4A DPP   357      43.822 195.975  46.174  1.00  0.00           C
ATOM   4068  C1B DPP   357      40.772 196.575  56.174  1.00  0.00           C
ATOM   4069  C2B DPP   357      39.322 193.225  53.374  1.00  0.00           C
ATOM   4070  C3B DPP   357      36.872 189.525  54.274  1.00  0.00           C
ATOM   4071  C4B DPP   357      36.772 185.525  56.324  1.00  0.00           C
ATOM   4072  NC3 DPP   358      78.122  62.325  61.624  1.00  0.00           N
ATOM   4073  PO4 DPP   358      82.272  64.575  61.724  1.00  0.00           P
ATOM   4074  GL1 DPP   358      83.822  63.825  58.174  1.00  0.00            
ATOM   4075  GL2 DPP   358      81.522  60.775  57.274  1.00  0.00            
ATOM   4076  C1A DPP   358      86.072  63.375  53.774  1.00  0.00           C
ATOM   4077  C2A DPP   358      88.572  65.825  51.924  1.00  0.00           C
ATOM   4078  C3A DPP   358      89.222  70.275  49.774  1.00  0.00           C
ATOM   4079  C4A DPP   358      87.822  73.925  46.124  1.00  0.00           C
ATOM   4080  C1B DPP   358      80.522  62.225  53.874  1.00  0.00           C
ATOM   4081  C2B DPP   358      80.222  61.225  50.074  1.00  0.00           C
ATOM   4082  C3B DPP   358      81.172  60.325  45.574  1.00  0.00           C
ATOM   4083  C4B DPP   358      83.322  63.125  43.224  1.00  0.00           C
ATOM   4084  NC3 DPP   359      62.272 166.725  67.274  1.00  0.00           N
ATOM   4085  PO4 DPP   359      66.722 165.825  66.324  1.00  0.00           P
ATOM   4086  GL1 DPP   359      68.922 166.025  62.974  1.00  0.00            
ATOM   4087  GL2 DPP   359      69.872 162.175  60.924  1.00  0.00            
ATOM   4088  C1A DPP   359      72.972 165.925  60.774  1.00  0.00           C
ATOM   4089  C2A DPP   359      75.372 167.925  57.624  1.00  0.00           C
ATOM   4090  C3A DPP   359      76.422 173.325  56.874  1.00  0.00           C
ATOM   4091  C4A DPP   359      77.372 177.775  53.974  1.00  0.00           C
ATOM   4092  C1B DPP   359      72.672 161.725  58.574  1.00  0.00           C
ATOM   4093  C2B DPP   359      73.622 160.275  54.574  1.00  0.00           C
ATOM   4094  C3B DPP   359      75.172 162.075  51.174  1.00  0.00           C
ATOM   4095  C4B DPP   359      76.122 164.425  47.324  1.00  0.00           C
ATOM   4096  NC3 DPP   360     109.222 133.575  72.324  1.00  0.00           N
ATOM   4097  PO4 DPP   360     111.972 132.675  67.924  1.00  0.00           P
ATOM   4098  GL1 DPP   360     111.622 134.075  64.024  1.00  0.00            
ATOM   4099  GL2 DPP   360     110.922 136.625  64.424  1.00  0.00            
ATOM   4100  C1A DPP   360     114.272 134.925  60.524  1.00  0.00           C
ATOM   4101  C2A DPP   360     117.472 137.075  57.724  1.00  0.00           C
ATOM   4102  C3A DPP   360     121.622 138.825  58.974  1.00  0.00           C
ATOM   4103  C4A DPP   360     125.222 138.975  56.774  1.00  0.00           C
ATOM   4104  C1B DPP   360     108.522 137.325  60.974  1.00  0.00           C
ATOM   4105  C2B DPP   360     107.772 139.475  56.974  1.00  0.00           C
ATOM   4106  C3B DPP   360     108.372 138.825  52.574  1.00  0.00           C
ATOM   4107  C4B DPP   360     110.072 138.175  48.424  1.00  0.00           C
ATOM   4108  NC3 DPP   361     113.372 166.675  70.974  1.00  0.00           N
ATOM   4109  PO4 DPP   361     115.022 169.725  67.674  1.00  0.00           P
ATOM   4110  GL1 DPP   361     114.772 167.425  64.624  1.00  0.00            
ATOM   4111  GL2 DPP   361     111.722 167.025  63.874  1.00  0.00            
ATOM   4112  C1A DPP   361     117.022 167.525  61.174  1.00  0.00           C
ATOM   4113  C2A DPP   361     118.722 167.475  57.724  1.00  0.00           C
ATOM   4114  C3A DPP   361     119.022 168.725  54.024  1.00  0.00           C
ATOM   4115  C4A DPP   361     119.822 171.975  51.024  1.00  0.00           C
ATOM   4116  C1B DPP   361     113.022 164.225  60.374  1.00  0.00           C
ATOM   4117  C2B DPP   361     116.522 162.975  58.274  1.00  0.00           C
ATOM   4118  C3B DPP   361     118.222 163.375  54.674  1.00  0.00           C
ATOM   4119  C4B DPP   361     116.472 162.325  50.524  1.00  0.00           C
ATOM   4120  NC3 DPP   362      43.022 130.275  66.424  1.00  0.00           N
ATOM   4121  PO4 DPP   362      47.722 129.725  65.624  1.00  0.00           P
ATOM   4122  GL1 DPP   362      47.272 127.925  61.224  1.00  0.00            
ATOM   4123  GL2 DPP   362      51.122 126.275  61.274  1.00  0.00            
ATOM   4124  C1A DPP   362      45.522 126.125  57.624  1.00  0.00           C
ATOM   4125  C2A DPP   362      41.722 126.375  56.624  1.00  0.00           C
ATOM   4126  C3A DPP   362      40.522 126.625  53.124  1.00  0.00           C
ATOM   4127  C4A DPP   362      38.322 125.075  49.774  1.00  0.00           C
ATOM   4128  C1B DPP   362      50.222 125.575  57.574  1.00  0.00           C
ATOM   4129  C2B DPP   362      49.922 127.825  53.174  1.00  0.00           C
ATOM   4130  C3B DPP   362      48.522 127.375  49.074  1.00  0.00           C
ATOM   4131  C4B DPP   362      47.672 127.875  45.174  1.00  0.00           C
ATOM   4132  NC3 DPP   363     116.522 201.525  59.774  1.00  0.00           N
ATOM   4133  PO4 DPP   363     120.322 204.375  60.224  1.00  0.00           P
ATOM   4134  GL1 DPP   363     122.472 204.875  55.924  1.00  0.00            
ATOM   4135  GL2 DPP   363     121.572 207.725  54.324  1.00  0.00            
ATOM   4136  C1A DPP   363     123.622 202.325  52.574  1.00  0.00           C
ATOM   4137  C2A DPP   363     124.222 199.475  48.774  1.00  0.00           C
ATOM   4138  C3A DPP   363     124.972 196.175  46.074  1.00  0.00           C
ATOM   4139  C4A DPP   363     128.722 195.325  43.324  1.00  0.00           C
ATOM   4140  C1B DPP   363     122.722 207.325  50.374  1.00  0.00           C
ATOM   4141  C2B DPP   363     123.522 207.925  46.274  1.00  0.00           C
ATOM   4142  C3B DPP   363     122.072 207.875  42.124  1.00  0.00           C
ATOM   4143  C4B DPP   363     124.022 210.275  38.474  1.00  0.00           C
ATOM   4144  NC3 DPP   364      25.372 114.375  68.224  1.00  0.00           N
ATOM   4145  PO4 DPP   364      26.322 111.275  65.474  1.00  0.00           P
ATOM   4146  GL1 DPP   364      22.472 112.575  63.774  1.00  0.00            
ATOM   4147  GL2 DPP   364      25.072 115.475  62.874  1.00  0.00            
ATOM   4148  C1A DPP   364      18.822 114.675  61.674  1.00  0.00           C
ATOM   4149  C2A DPP   364      18.122 115.425  57.874  1.00  0.00           C
ATOM   4150  C3A DPP   364      17.722 115.525  53.224  1.00  0.00           C
ATOM   4151  C4A DPP   364      18.672 114.375  49.274  1.00  0.00           C
ATOM   4152  C1B DPP   364      23.872 115.825  58.274  1.00  0.00           C
ATOM   4153  C2B DPP   364      22.322 116.725  54.574  1.00  0.00           C
ATOM   4154  C3B DPP   364      22.322 117.375  50.974  1.00  0.00           C
ATOM   4155  C4B DPP   364      22.072 118.025  45.874  1.00  0.00           C
ATOM   4156  NC3 DPP   365      62.322  19.275  62.474  1.00  0.00           N
ATOM   4157  PO4 DPP   365      61.372  23.075  61.624  1.00  0.00           P
ATOM   4158  GL1 DPP   365      62.972  20.775  57.874  1.00  0.00            
ATOM   4159  GL2 DPP   365      60.922  18.275  57.024  1.00  0.00            
ATOM   4160  C1A DPP   365      63.622  22.275  53.524  1.00  0.00           C
ATOM   4161  C2A DPP   365      64.472  21.175  48.624  1.00  0.00           C
ATOM   4162  C3A DPP   365      64.572  19.525  45.074  1.00  0.00           C
ATOM   4163  C4A DPP   365      61.322  17.125  41.774  1.00  0.00           C
ATOM   4164  C1B DPP   365      58.722  16.825  53.124  1.00  0.00           C
ATOM   4165  C2B DPP   365      57.372  16.025  48.224  1.00  0.00           C
ATOM   4166  C3B DPP   365      56.522  15.325  44.224  1.00  0.00           C
ATOM   4167  C4B DPP   365      57.522  14.925  39.374  1.00  0.00           C
ATOM   4168  NC3 DPP   366      85.872 121.425  63.924  1.00  0.00           N
ATOM   4169  PO4 DPP   366      85.572 125.575  62.874  1.00  0.00           P
ATOM   4170  GL1 DPP   366      88.022 127.925  61.374  1.00  0.00            
ATOM   4171  GL2 DPP   366      85.672 128.925  59.424  1.00  0.00            
ATOM   4172  C1A DPP   366      90.122 128.275  57.874  1.00  0.00           C
ATOM   4173  C2A DPP   366      93.822 129.375  55.724  1.00  0.00           C
ATOM   4174  C3A DPP   366      94.872 126.475  52.124  1.00  0.00           C
ATOM   4175  C4A DPP   366      97.172 123.125  53.174  1.00  0.00           C
ATOM   4176  C1B DPP   366      86.022 129.525  55.424  1.00  0.00           C
ATOM   4177  C2B DPP   366      88.822 128.225  51.624  1.00  0.00           C
ATOM   4178  C3B DPP   366      88.172 129.425  47.224  1.00  0.00           C
ATOM   4179  C4B DPP   366      91.822 131.525  44.874  1.00  0.00           C
ATOM   4180  NC3 DPP   367     200.922  46.275  64.524  1.00  0.00           N
ATOM   4181  PO4 DPP   367     199.672  41.875  63.124  1.00  0.00           P
ATOM   4182  GL1 DPP   367     200.572  43.625  59.774  1.00  0.00            
ATOM   4183  GL2 DPP   367     202.022  42.275  57.024  1.00  0.00            
ATOM   4184  C1A DPP   367     200.172  47.075  56.524  1.00  0.00           C
ATOM   4185  C2A DPP   367     197.872  48.475  52.374  1.00  0.00           C
ATOM   4186  C3A DPP   367     198.372  48.525  48.574  1.00  0.00           C
ATOM   4187  C4A DPP   367     198.622  51.625  44.874  1.00  0.00           C
ATOM   4188  C1B DPP   367     203.722  44.775  53.674  1.00  0.00           C
ATOM   4189  C2B DPP   367     204.522  45.525  48.024  1.00  0.00           C
ATOM   4190  C3B DPP   367     205.472  44.875  43.474  1.00  0.00           C
ATOM   4191  C4B DPP   367     209.022  45.775  41.224  1.00  0.00           C
ATOM   4192  NC3 DPP   368     129.672 126.625  74.824  1.00  0.00           N
ATOM   4193  PO4 DPP   368     127.072 126.275  72.474  1.00  0.00           P
ATOM   4194  GL1 DPP   368     126.072 127.825  69.524  1.00  0.00            
ATOM   4195  GL2 DPP   368     122.822 129.075  70.124  1.00  0.00            
ATOM   4196  C1A DPP   368     128.372 130.525  66.474  1.00  0.00           C
ATOM   4197  C2A DPP   368     130.822 134.325  64.924  1.00  0.00           C
ATOM   4198  C3A DPP   368     131.272 136.625  60.774  1.00  0.00           C
ATOM   4199  C4A DPP   368     130.772 137.725  56.324  1.00  0.00           C
ATOM   4200  C1B DPP   368     122.972 129.425  65.724  1.00  0.00           C
ATOM   4201  C2B DPP   368     123.022 129.475  62.224  1.00  0.00           C
ATOM   4202  C3B DPP   368     124.272 129.875  58.824  1.00  0.00           C
ATOM   4203  C4B DPP   368     124.722 130.575  55.024  1.00  0.00           C
ATOM   4204  NC3 DPP   369      80.072 209.525  63.524  1.00  0.00           N
ATOM   4205  PO4 DPP   369      81.522 205.575  63.474  1.00  0.00           P
ATOM   4206  GL1 DPP   369      81.572 207.125  59.324  1.00  0.00            
ATOM   4207  GL2 DPP   369      81.272 210.975  58.024  1.00  0.00            
ATOM   4208  C1A DPP   369      81.022 205.925  55.724  1.00  0.00           C
ATOM   4209  C2A DPP   369      80.622 207.425  51.724  1.00  0.00           C
ATOM   4210  C3A DPP   369      79.822 206.425  46.724  1.00  0.00           C
ATOM   4211  C4A DPP   369      79.072 201.425  44.524  1.00  0.00           C
ATOM   4212  C1B DPP   369      82.772 213.525  53.824  1.00  0.00           C
ATOM   4213  C2B DPP   369      81.672 211.775  49.674  1.00  0.00           C
ATOM   4214  C3B DPP   369      82.022 210.625  45.474  1.00  0.00           C
ATOM   4215  C4B DPP   369      81.572 208.375  41.874  1.00  0.00           C
ATOM   4216  NC3 DPP   370      38.172 123.075  69.224  1.00  0.00           N
ATOM   4217  PO4 DPP   370      42.122 125.175  67.224  1.00  0.00           P
ATOM   4218  GL1 DPP   370      42.322 126.825  62.724  1.00  0.00            
ATOM   4219  GL2 DPP   370      39.272 126.675  60.724  1.00  0.00            
ATOM   4220  C1A DPP   370      43.422 130.025  58.874  1.00  0.00           C
ATOM   4221  C2A DPP   370      43.722 134.225  56.324  1.00  0.00           C
ATOM   4222  C3A DPP   370      40.622 135.925  52.874  1.00  0.00           C
ATOM   4223  C4A DPP   370      39.972 137.025  48.724  1.00  0.00           C
ATOM   4224  C1B DPP   370      36.972 125.875  56.224  1.00  0.00           C
ATOM   4225  C2B DPP   370      33.122 124.775  52.274  1.00  0.00           C
ATOM   4226  C3B DPP   370      29.122 123.775  51.174  1.00  0.00           C
ATOM   4227  C4B DPP   370      24.922 125.925  49.374  1.00  0.00           C
ATOM   4228  NC3 DPP   371     190.222 184.475  65.124  1.00  0.00           N
ATOM   4229  PO4 DPP   371     193.672 185.475  67.374  1.00  0.00           P
ATOM   4230  GL1 DPP   371     194.272 186.675  63.424  1.00  0.00            
ATOM   4231  GL2 DPP   371     196.022 187.625  62.224  1.00  0.00            
ATOM   4232  C1A DPP   371     192.772 184.375  58.824  1.00  0.00           C
ATOM   4233  C2A DPP   371     191.722 185.925  54.474  1.00  0.00           C
ATOM   4234  C3A DPP   371     190.072 184.575  50.574  1.00  0.00           C
ATOM   4235  C4A DPP   371     190.472 183.425  46.924  1.00  0.00           C
ATOM   4236  C1B DPP   371     195.572 188.125  58.474  1.00  0.00           C
ATOM   4237  C2B DPP   371     196.422 188.325  54.624  1.00  0.00           C
ATOM   4238  C3B DPP   371     196.072 187.225  50.774  1.00  0.00           C
ATOM   4239  C4B DPP   371     194.922 184.925  47.474  1.00  0.00           C
ATOM   4240  NC3 DPP   372      19.122  20.975  61.324  1.00  0.00           N
ATOM   4241  PO4 DPP   372      16.472  25.075  60.624  1.00  0.00           P
ATOM   4242  GL1 DPP   372      17.672  25.975  57.574  1.00  0.00            
ATOM   4243  GL2 DPP   372      21.122  25.875  57.324  1.00  0.00            
ATOM   4244  C1A DPP   372      17.872  28.075  53.574  1.00  0.00           C
ATOM   4245  C2A DPP   372      19.422  27.275  51.174  1.00  0.00           C
ATOM   4246  C3A DPP   372      19.022  27.725  46.974  1.00  0.00           C
ATOM   4247  C4A DPP   372      16.622  30.475  43.874  1.00  0.00           C
ATOM   4248  C1B DPP   372      22.572  24.175  55.074  1.00  0.00           C
ATOM   4249  C2B DPP   372      25.522  24.875  51.224  1.00  0.00           C
ATOM   4250  C3B DPP   372      24.022  24.775  46.474  1.00  0.00           C
ATOM   4251  C4B DPP   372      21.122  24.925  42.724  1.00  0.00           C
ATOM   4252  NC3 DPP   373      53.672   8.125  63.974  1.00  0.00           N
ATOM   4253  PO4 DPP   373      57.472  10.425  62.124  1.00  0.00           P
ATOM   4254  GL1 DPP   373      55.172   8.625  58.624  1.00  0.00            
ATOM   4255  GL2 DPP   373      54.622   4.575  57.724  1.00  0.00            
ATOM   4256  C1A DPP   373      53.972   8.375  53.974  1.00  0.00           C
ATOM   4257  C2A DPP   373      54.022   8.075  50.124  1.00  0.00           C
ATOM   4258  C3A DPP   373      53.472   5.925  45.774  1.00  0.00           C
ATOM   4259  C4A DPP   373      55.722   1.425  45.974  1.00  0.00           C
ATOM   4260  C1B DPP   373      52.722   3.725  54.374  1.00  0.00           C
ATOM   4261  C2B DPP   373      53.822   2.675  50.524  1.00  0.00           C
ATOM   4262  C3B DPP   373      52.822  -1.525  48.324  1.00  0.00           C
ATOM   4263  C4B DPP   373      53.772  -4.625  44.624  1.00  0.00           C
ATOM   4264  NC3 DPP   374      75.172  48.375  61.324  1.00  0.00           N
ATOM   4265  PO4 DPP   374      71.072  51.175  62.074  1.00  0.00           P
ATOM   4266  GL1 DPP   374      71.822  53.025  56.824  1.00  0.00            
ATOM   4267  GL2 DPP   374      70.372  51.625  53.824  1.00  0.00            
ATOM   4268  C1A DPP   374      70.272  57.425  54.374  1.00  0.00           C
ATOM   4269  C2A DPP   374      67.322  57.875  50.224  1.00  0.00           C
ATOM   4270  C3A DPP   374      64.772  58.125  46.674  1.00  0.00           C
ATOM   4271  C4A DPP   374      63.072  56.175  43.324  1.00  0.00           C
ATOM   4272  C1B DPP   374      70.772  51.575  49.824  1.00  0.00           C
ATOM   4273  C2B DPP   374      70.972  51.625  45.324  1.00  0.00           C
ATOM   4274  C3B DPP   374      75.272  53.175  42.074  1.00  0.00           C
ATOM   4275  C4B DPP   374      75.122  54.625  37.874  1.00  0.00           C
ATOM   4276  NC3 DPP   375      50.772 117.875  64.424  1.00  0.00           N
ATOM   4277  PO4 DPP   375      51.822 115.175  61.324  1.00  0.00           P
ATOM   4278  GL1 DPP   375      51.272 117.025  57.424  1.00  0.00            
ATOM   4279  GL2 DPP   375      55.122 117.275  55.324  1.00  0.00            
ATOM   4280  C1A DPP   375      50.422 117.175  53.674  1.00  0.00           C
ATOM   4281  C2A DPP   375      49.622 118.325  49.724  1.00  0.00           C
ATOM   4282  C3A DPP   375      46.122 121.175  48.524  1.00  0.00           C
ATOM   4283  C4A DPP   375      44.322 123.825  46.574  1.00  0.00           C
ATOM   4284  C1B DPP   375      54.772 118.025  51.374  1.00  0.00           C
ATOM   4285  C2B DPP   375      54.072 117.375  47.874  1.00  0.00           C
ATOM   4286  C3B DPP   375      52.022 118.275  44.424  1.00  0.00           C
ATOM   4287  C4B DPP   375      54.472 115.525  42.124  1.00  0.00           C
ATOM   4288  NC3 DPP   376     126.222 163.025  73.524  1.00  0.00           N
ATOM   4289  PO4 DPP   376     130.522 165.625  73.124  1.00  0.00           P
ATOM   4290  GL1 DPP   376     129.922 163.475  70.324  1.00  0.00            
ATOM   4291  GL2 DPP   376     129.022 160.575  69.574  1.00  0.00            
ATOM   4292  C1A DPP   376     129.872 162.675  64.424  1.00  0.00           C
ATOM   4293  C2A DPP   376     131.922 162.825  60.424  1.00  0.00           C
ATOM   4294  C3A DPP   376     132.272 163.475  55.624  1.00  0.00           C
ATOM   4295  C4A DPP   376     135.072 165.625  53.124  1.00  0.00           C
ATOM   4296  C1B DPP   376     129.322 158.125  65.974  1.00  0.00           C
ATOM   4297  C2B DPP   376     129.972 158.075  61.824  1.00  0.00           C
ATOM   4298  C3B DPP   376     130.572 159.075  56.974  1.00  0.00           C
ATOM   4299  C4B DPP   376     132.172 159.625  53.124  1.00  0.00           C
ATOM   4300  NC3 DPP   377     191.672 202.625  61.624  1.00  0.00           N
ATOM   4301  PO4 DPP   377     195.622 201.425  59.674  1.00  0.00           P
ATOM   4302  GL1 DPP   377     194.872 199.525  55.074  1.00  0.00            
ATOM   4303  GL2 DPP   377     195.172 196.775  56.824  1.00  0.00            
ATOM   4304  C1A DPP   377     197.772 198.375  51.124  1.00  0.00           C
ATOM   4305  C2A DPP   377     199.622 199.325  47.324  1.00  0.00           C
ATOM   4306  C3A DPP   377     203.422 198.775  46.324  1.00  0.00           C
ATOM   4307  C4A DPP   377     207.722 197.175  43.824  1.00  0.00           C
ATOM   4308  C1B DPP   377     196.422 193.375  53.424  1.00  0.00           C
ATOM   4309  C2B DPP   377     196.572 192.625  49.974  1.00  0.00           C
ATOM   4310  C3B DPP   377     195.172 193.075  45.824  1.00  0.00           C
ATOM   4311  C4B DPP   377     194.472 193.025  41.074  1.00  0.00           C
ATOM   4312  NC3 DPP   378      64.672 199.875  64.624  1.00  0.00           N
ATOM   4313  PO4 DPP   378      60.872 200.425  66.074  1.00  0.00           P
ATOM   4314  GL1 DPP   378      58.772 198.525  62.424  1.00  0.00            
ATOM   4315  GL2 DPP   378      61.322 199.225  59.674  1.00  0.00            
ATOM   4316  C1A DPP   378      55.572 198.875  59.374  1.00  0.00           C
ATOM   4317  C2A DPP   378      54.322 199.825  54.774  1.00  0.00           C
ATOM   4318  C3A DPP   378      54.372 201.325  50.524  1.00  0.00           C
ATOM   4319  C4A DPP   378      54.572 198.575  46.574  1.00  0.00           C
ATOM   4320  C1B DPP   378      59.322 195.875  57.574  1.00  0.00           C
ATOM   4321  C2B DPP   378      56.272 195.425  54.224  1.00  0.00           C
ATOM   4322  C3B DPP   378      53.122 195.675  50.574  1.00  0.00           C
ATOM   4323  C4B DPP   378      50.272 196.975  48.374  1.00  0.00           C
ATOM   4324  NC3 DPP   379      35.322  80.875  61.624  1.00  0.00           N
ATOM   4325  PO4 DPP   379      39.672  82.975  62.274  1.00  0.00           P
ATOM   4326  GL1 DPP   379      39.122  84.175  57.624  1.00  0.00            
ATOM   4327  GL2 DPP   379      36.372  84.025  57.124  1.00  0.00            
ATOM   4328  C1A DPP   379      41.572  84.875  53.624  1.00  0.00           C
ATOM   4329  C2A DPP   379      40.672  86.875  49.574  1.00  0.00           C
ATOM   4330  C3A DPP   379      41.372  87.575  45.324  1.00  0.00           C
ATOM   4331  C4A DPP   379      41.922  89.575  41.474  1.00  0.00           C
ATOM   4332  C1B DPP   379      32.422  85.625  53.674  1.00  0.00           C
ATOM   4333  C2B DPP   379      30.522  85.625  49.324  1.00  0.00           C
ATOM   4334  C3B DPP   379      30.822  87.125  45.524  1.00  0.00           C
ATOM   4335  C4B DPP   379      27.822  89.525  43.574  1.00  0.00           C
ATOM   4336  NC3 DPP   380      22.822 154.525  66.424  1.00  0.00           N
ATOM   4337  PO4 DPP   380      26.822 155.725  64.324  1.00  0.00           P
ATOM   4338  GL1 DPP   380      28.272 153.525  60.474  1.00  0.00            
ATOM   4339  GL2 DPP   380      29.022 150.075  60.574  1.00  0.00            
ATOM   4340  C1A DPP   380      27.772 155.325  56.224  1.00  0.00           C
ATOM   4341  C2A DPP   380      28.922 155.625  51.724  1.00  0.00           C
ATOM   4342  C3A DPP   380      27.622 156.375  47.474  1.00  0.00           C
ATOM   4343  C4A DPP   380      28.222 158.825  45.374  1.00  0.00           C
ATOM   4344  C1B DPP   380      26.172 150.875  56.974  1.00  0.00           C
ATOM   4345  C2B DPP   380      22.922 149.675  54.374  1.00  0.00           C
ATOM   4346  C3B DPP   380      21.222 148.075  50.574  1.00  0.00           C
ATOM   4347  C4B DPP   380      20.722 149.525  46.274  1.00  0.00           C
ATOM   4348  NC3 DPP   381      14.772  99.925  69.174  1.00  0.00           N
ATOM   4349  PO4 DPP   381      14.872 104.475  69.924  1.00  0.00           P
ATOM   4350  GL1 DPP   381      14.572 102.925  65.374  1.00  0.00            
ATOM   4351  GL2 DPP   381      13.622 105.225  64.024  1.00  0.00            
ATOM   4352  C1A DPP   381      10.822 102.325  60.774  1.00  0.00           C
ATOM   4353  C2A DPP   381       9.972 103.125  56.424  1.00  0.00           C
ATOM   4354  C3A DPP   381      10.222 105.625  53.624  1.00  0.00           C
ATOM   4355  C4A DPP   381      12.372 110.525  52.624  1.00  0.00           C
ATOM   4356  C1B DPP   381      16.222 106.325  59.874  1.00  0.00           C
ATOM   4357  C2B DPP   381      14.122 107.175  56.324  1.00  0.00           C
ATOM   4358  C3B DPP   381      15.322 106.075  52.374  1.00  0.00           C
ATOM   4359  C4B DPP   381      12.722 103.875  49.274  1.00  0.00           C
ATOM   4360  NC3 DPP   382      84.222 150.275  68.924  1.00  0.00           N
ATOM   4361  PO4 DPP   382      80.922 148.025  68.174  1.00  0.00           P
ATOM   4362  GL1 DPP   382      81.622 148.325  63.424  1.00  0.00            
ATOM   4363  GL2 DPP   382      80.822 149.875  61.174  1.00  0.00            
ATOM   4364  C1A DPP   382      82.922 145.175  60.424  1.00  0.00           C
ATOM   4365  C2A DPP   382      83.522 144.675  55.424  1.00  0.00           C
ATOM   4366  C3A DPP   382      84.172 144.925  52.024  1.00  0.00           C
ATOM   4367  C4A DPP   382      86.472 142.825  49.224  1.00  0.00           C
ATOM   4368  C1B DPP   382      81.472 150.975  56.374  1.00  0.00           C
ATOM   4369  C2B DPP   382      84.422 154.425  54.274  1.00  0.00           C
ATOM   4370  C3B DPP   382      87.322 155.925  50.424  1.00  0.00           C
ATOM   4371  C4B DPP   382      86.722 157.325  46.724  1.00  0.00           C
ATOM   4372  NC3 DPP   383       1.472 171.375  68.524  1.00  0.00           N
ATOM   4373  PO4 DPP   383       4.322 168.875  65.674  1.00  0.00           P
ATOM   4374  GL1 DPP   383       4.122 169.175  61.524  1.00  0.00            
ATOM   4375  GL2 DPP   383       7.672 168.425  60.324  1.00  0.00            
ATOM   4376  C1A DPP   383       3.722 169.525  57.424  1.00  0.00           C
ATOM   4377  C2A DPP   383       4.022 169.375  52.424  1.00  0.00           C
ATOM   4378  C3A DPP   383       6.022 168.975  47.324  1.00  0.00           C
ATOM   4379  C4A DPP   383       7.622 168.325  43.624  1.00  0.00           C
ATOM   4380  C1B DPP   383       7.922 167.475  56.074  1.00  0.00           C
ATOM   4381  C2B DPP   383       8.522 166.375  51.374  1.00  0.00           C
ATOM   4382  C3B DPP   383      11.722 168.075  47.024  1.00  0.00           C
ATOM   4383  C4B DPP   383      13.072 169.775  43.324  1.00  0.00           C
ATOM   4384  NC3 DPP   384     136.472 170.625  75.324  1.00  0.00           N
ATOM   4385  PO4 DPP   384     136.222 173.175  71.374  1.00  0.00           P
ATOM   4386  GL1 DPP   384     137.072 171.975  68.224  1.00  0.00            
ATOM   4387  GL2 DPP   384     135.272 171.325  65.574  1.00  0.00            
ATOM   4388  C1A DPP   384     139.922 173.675  64.724  1.00  0.00           C
ATOM   4389  C2A DPP   384     141.322 173.075  60.774  1.00  0.00           C
ATOM   4390  C3A DPP   384     142.122 172.325  57.374  1.00  0.00           C
ATOM   4391  C4A DPP   384     139.722 172.375  54.324  1.00  0.00           C
ATOM   4392  C1B DPP   384     136.822 170.275  60.424  1.00  0.00           C
ATOM   4393  C2B DPP   384     137.522 168.125  56.574  1.00  0.00           C
ATOM   4394  C3B DPP   384     140.222 165.375  54.974  1.00  0.00           C
ATOM   4395  C4B DPP   384     140.922 162.075  54.824  1.00  0.00           C
ATOM   4396  NC3 DPP   385      89.122   5.475  62.574  1.00  0.00           N
ATOM   4397  PO4 DPP   385      87.772   9.475  60.774  1.00  0.00           P
ATOM   4398  GL1 DPP   385      90.522   7.875  57.874  1.00  0.00            
ATOM   4399  GL2 DPP   385      90.872   4.925  57.374  1.00  0.00            
ATOM   4400  C1A DPP   385      90.472   9.025  54.024  1.00  0.00           C
ATOM   4401  C2A DPP   385      91.072   7.775  50.924  1.00  0.00           C
ATOM   4402  C3A DPP   385      91.872   6.675  46.774  1.00  0.00           C
ATOM   4403  C4A DPP   385      92.522   5.175  42.674  1.00  0.00           C
ATOM   4404  C1B DPP   385      91.222   3.125  53.624  1.00  0.00           C
ATOM   4405  C2B DPP   385      91.522   2.675  49.524  1.00  0.00           C
ATOM   4406  C3B DPP   385      91.122   0.975  45.374  1.00  0.00           C
ATOM   4407  C4B DPP   385      88.772   1.575  40.424  1.00  0.00           C
ATOM   4408  NC3 DPP   386     116.322  63.775  64.324  1.00  0.00           N
ATOM   4409  PO4 DPP   386     118.122  61.425  61.074  1.00  0.00           P
ATOM   4410  GL1 DPP   386     117.822  64.475  59.174  1.00  0.00            
ATOM   4411  GL2 DPP   386     118.022  63.875  56.724  1.00  0.00            
ATOM   4412  C1A DPP   386     114.622  68.425  56.824  1.00  0.00           C
ATOM   4413  C2A DPP   386     115.372  71.575  54.274  1.00  0.00           C
ATOM   4414  C3A DPP   386     112.522  75.125  52.874  1.00  0.00           C
ATOM   4415  C4A DPP   386     109.372  78.525  50.624  1.00  0.00           C
ATOM   4416  C1B DPP   386     121.422  64.825  53.724  1.00  0.00           C
ATOM   4417  C2B DPP   386     121.222  66.525  49.874  1.00  0.00           C
ATOM   4418  C3B DPP   386     118.722  68.575  46.824  1.00  0.00           C
ATOM   4419  C4B DPP   386     118.222  72.325  45.574  1.00  0.00           C
ATOM   4420  NC3 DPP   387     183.472 152.275  73.474  1.00  0.00           N
ATOM   4421  PO4 DPP   387     180.722 154.175  70.624  1.00  0.00           P
ATOM   4422  GL1 DPP   387     183.722 155.825  66.774  1.00  0.00            
ATOM   4423  GL2 DPP   387     185.422 158.175  65.524  1.00  0.00            
ATOM   4424  C1A DPP   387     181.922 155.025  62.874  1.00  0.00           C
ATOM   4425  C2A DPP   387     183.672 152.125  59.574  1.00  0.00           C
ATOM   4426  C3A DPP   387     183.072 148.475  57.624  1.00  0.00           C
ATOM   4427  C4A DPP   387     180.022 147.625  53.924  1.00  0.00           C
ATOM   4428  C1B DPP   387     182.322 160.625  64.024  1.00  0.00           C
ATOM   4429  C2B DPP   387     181.972 161.575  60.124  1.00  0.00           C
ATOM   4430  C3B DPP   387     180.822 161.875  56.124  1.00  0.00           C
ATOM   4431  C4B DPP   387     177.972 163.275  53.174  1.00  0.00           C
ATOM   4432  NC3 DPP   388      26.022 193.875  61.374  1.00  0.00           N
ATOM   4433  PO4 DPP   388      27.372 198.775  59.874  1.00  0.00           P
ATOM   4434  GL1 DPP   388      28.572 196.075  55.424  1.00  0.00            
ATOM   4435  GL2 DPP   388      27.922 192.725  56.624  1.00  0.00            
ATOM   4436  C1A DPP   388      27.822 197.775  50.774  1.00  0.00           C
ATOM   4437  C2A DPP   388      27.372 198.675  46.024  1.00  0.00           C
ATOM   4438  C3A DPP   388      30.572 199.675  43.024  1.00  0.00           C
ATOM   4439  C4A DPP   388      33.922 201.875  39.774  1.00  0.00           C
ATOM   4440  C1B DPP   388      27.072 192.775  52.174  1.00  0.00           C
ATOM   4441  C2B DPP   388      25.722 193.625  48.274  1.00  0.00           C
ATOM   4442  C3B DPP   388      24.922 194.425  43.824  1.00  0.00           C
ATOM   4443  C4B DPP   388      23.972 193.775  39.474  1.00  0.00           C
ATOM   4444  NC3 DPP   389     109.072 198.725  62.874  1.00  0.00           N
ATOM   4445  PO4 DPP   389     108.022 195.075  66.324  1.00  0.00           P
ATOM   4446  GL1 DPP   389     107.372 193.275  62.574  1.00  0.00            
ATOM   4447  GL2 DPP   389     110.622 193.275  60.074  1.00  0.00            
ATOM   4448  C1A DPP   389     106.422 193.325  57.724  1.00  0.00           C
ATOM   4449  C2A DPP   389     104.222 192.425  54.524  1.00  0.00           C
ATOM   4450  C3A DPP   389     105.122 191.825  50.124  1.00  0.00           C
ATOM   4451  C4A DPP   389     105.722 189.975  45.774  1.00  0.00           C
ATOM   4452  C1B DPP   389     110.672 194.675  56.024  1.00  0.00           C
ATOM   4453  C2B DPP   389     109.322 193.075  51.974  1.00  0.00           C
ATOM   4454  C3B DPP   389     110.672 190.825  48.974  1.00  0.00           C
ATOM   4455  C4B DPP   389     111.372 188.075  45.574  1.00  0.00           C
ATOM   4456  NC3 DPP   390      11.872 104.075  26.624  1.00  0.00           N
ATOM   4457  PO4 DPP   390      14.022 106.725  28.024  1.00  0.00           P
ATOM   4458  GL1 DPP   390      12.922 104.975  31.924  1.00  0.00            
ATOM   4459  GL2 DPP   390      15.172 103.375  32.024  1.00  0.00            
ATOM   4460  C1A DPP   390       9.322 105.475  34.324  1.00  0.00           C
ATOM   4461  C2A DPP   390       5.372 105.725  35.974  1.00  0.00           C
ATOM   4462  C3A DPP   390       5.572 105.175  39.474  1.00  0.00           C
ATOM   4463  C4A DPP   390       5.272 103.925  44.124  1.00  0.00           C
ATOM   4464  C1B DPP   390      17.622 105.625  35.074  1.00  0.00           C
ATOM   4465  C2B DPP   390      18.072 104.175  39.474  1.00  0.00           C
ATOM   4466  C3B DPP   390      17.322 104.325  44.074  1.00  0.00           C
ATOM   4467  C4B DPP   390      17.522 103.725  48.424  1.00  0.00           C
ATOM   4468  NC3 DPP   391      57.972 182.075  22.824  1.00  0.00           N
ATOM   4469  PO4 DPP   391      55.922 182.825  26.574  1.00  0.00           P
ATOM   4470  GL1 DPP   391      55.222 181.125  29.624  1.00  0.00            
ATOM   4471  GL2 DPP   391      51.122 180.875  30.024  1.00  0.00            
ATOM   4472  C1A DPP   391      54.822 179.775  33.574  1.00  0.00           C
ATOM   4473  C2A DPP   391      54.822 182.375  37.274  1.00  0.00           C
ATOM   4474  C3A DPP   391      53.672 184.425  40.924  1.00  0.00           C
ATOM   4475  C4A DPP   391      55.922 185.475  44.474  1.00  0.00           C
ATOM   4476  C1B DPP   391      49.372 179.975  34.024  1.00  0.00           C
ATOM   4477  C2B DPP   391      49.172 180.575  38.324  1.00  0.00           C
ATOM   4478  C3B DPP   391      50.622 179.925  41.724  1.00  0.00           C
ATOM   4479  C4B DPP   391      48.072 176.975  43.524  1.00  0.00           C
ATOM   4480  NC3 DPP   392     108.572 108.675  25.374  1.00  0.00           N
ATOM   4481  PO4 DPP   392     105.822 105.475  25.674  1.00  0.00           P
ATOM   4482  GL1 DPP   392     104.072 106.075  30.074  1.00  0.00            
ATOM   4483  GL2 DPP   392     105.122 108.925  32.924  1.00  0.00            
ATOM   4484  C1A DPP   392     102.772 103.925  32.974  1.00  0.00           C
ATOM   4485  C2A DPP   392     102.022 102.675  36.274  1.00  0.00           C
ATOM   4486  C3A DPP   392     102.122 100.225  39.974  1.00  0.00           C
ATOM   4487  C4A DPP   392     100.572  98.875  44.124  1.00  0.00           C
ATOM   4488  C1B DPP   392     103.872 107.025  36.674  1.00  0.00           C
ATOM   4489  C2B DPP   392     100.972 105.325  40.124  1.00  0.00           C
ATOM   4490  C3B DPP   392     100.022 104.075  44.024  1.00  0.00           C
ATOM   4491  C4B DPP   392     100.372 101.775  48.824  1.00  0.00           C
ATOM   4492  NC3 DPP   393      38.022  97.825  20.274  1.00  0.00           N
ATOM   4493  PO4 DPP   393      33.372  98.925  21.674  1.00  0.00           P
ATOM   4494  GL1 DPP   393      37.372  98.625  25.424  1.00  0.00            
ATOM   4495  GL2 DPP   393      40.972  98.775  24.324  1.00  0.00            
ATOM   4496  C1A DPP   393      36.422  96.525  28.324  1.00  0.00           C
ATOM   4497  C2A DPP   393      36.572  94.925  32.224  1.00  0.00           C
ATOM   4498  C3A DPP   393      33.972  93.125  35.274  1.00  0.00           C
ATOM   4499  C4A DPP   393      34.172  95.675  39.124  1.00  0.00           C
ATOM   4500  C1B DPP   393      40.572  99.925  28.674  1.00  0.00           C
ATOM   4501  C2B DPP   393      40.772  97.775  32.024  1.00  0.00           C
ATOM   4502  C3B DPP   393      43.122  96.825  35.774  1.00  0.00           C
ATOM   4503  C4B DPP   393      46.972  96.275  37.524  1.00  0.00           C
ATOM   4504  NC3 DPP   394     138.422 146.025  28.574  1.00  0.00           N
ATOM   4505  PO4 DPP   394     140.372 145.375  32.024  1.00  0.00           P
ATOM   4506  GL1 DPP   394     138.572 146.675  35.474  1.00  0.00            
ATOM   4507  GL2 DPP   394     135.172 147.175  35.874  1.00  0.00            
ATOM   4508  C1A DPP   394     138.422 144.425  39.624  1.00  0.00           C
ATOM   4509  C2A DPP   394     136.722 142.725  43.974  1.00  0.00           C
ATOM   4510  C3A DPP   394     135.922 142.275  48.974  1.00  0.00           C
ATOM   4511  C4A DPP   394     133.072 139.475  51.074  1.00  0.00           C
ATOM   4512  C1B DPP   394     134.422 146.975  41.324  1.00  0.00           C
ATOM   4513  C2B DPP   394     133.672 147.175  45.724  1.00  0.00           C
ATOM   4514  C3B DPP   394     131.872 146.675  48.624  1.00  0.00           C
ATOM   4515  C4B DPP   394     129.922 148.225  52.224  1.00  0.00           C
ATOM   4516  NC3 DPP   395      67.922  71.425  22.474  1.00  0.00           N
ATOM   4517  PO4 DPP   395      66.722  68.025  20.174  1.00  0.00           P
ATOM   4518  GL1 DPP   395      67.672  65.975  23.824  1.00  0.00            
ATOM   4519  GL2 DPP   395      64.872  66.075  25.624  1.00  0.00            
ATOM   4520  C1A DPP   395      68.322  63.375  28.074  1.00  0.00           C
ATOM   4521  C2A DPP   395      70.672  62.825  31.574  1.00  0.00           C
ATOM   4522  C3A DPP   395      71.972  65.675  35.124  1.00  0.00           C
ATOM   4523  C4A DPP   395      69.822  67.825  38.274  1.00  0.00           C
ATOM   4524  C1B DPP   395      64.372  68.075  29.124  1.00  0.00           C
ATOM   4525  C2B DPP   395      64.072  69.275  33.424  1.00  0.00           C
ATOM   4526  C3B DPP   395      62.522  72.375  35.724  1.00  0.00           C
ATOM   4527  C4B DPP   395      60.872  73.575  39.374  1.00  0.00           C
ATOM   4528  NC3 DPP   396      36.822   8.575  20.274  1.00  0.00           N
ATOM   4529  PO4 DPP   396      38.922   4.825  18.324  1.00  0.00           P
ATOM   4530  GL1 DPP   396      39.322   4.525  22.174  1.00  0.00            
ATOM   4531  GL2 DPP   396      35.722   4.225  24.124  1.00  0.00            
ATOM   4532  C1A DPP   396      39.972   4.325  26.274  1.00  0.00           C
ATOM   4533  C2A DPP   396      38.772   4.925  30.174  1.00  0.00           C
ATOM   4534  C3A DPP   396      39.672   4.425  33.824  1.00  0.00           C
ATOM   4535  C4A DPP   396      39.372   3.875  38.324  1.00  0.00           C
ATOM   4536  C1B DPP   396      34.972   2.575  28.074  1.00  0.00           C
ATOM   4537  C2B DPP   396      36.172   1.325  32.174  1.00  0.00           C
ATOM   4538  C3B DPP   396      37.272  -0.575  36.074  1.00  0.00           C
ATOM   4539  C4B DPP   396      36.122  -2.775  39.724  1.00  0.00           C
ATOM   4540  NC3 DPP   397     195.722  50.775  28.674  1.00  0.00           N
ATOM   4541  PO4 DPP   397     196.372  53.725  25.824  1.00  0.00           P
ATOM   4542  GL1 DPP   397     200.222  54.325  29.074  1.00  0.00            
ATOM   4543  GL2 DPP   397     199.372  52.775  31.774  1.00  0.00            
ATOM   4544  C1A DPP   397     203.572  56.325  31.774  1.00  0.00           C
ATOM   4545  C2A DPP   397     206.372  53.875  34.324  1.00  0.00           C
ATOM   4546  C3A DPP   397     208.722  51.925  37.724  1.00  0.00           C
ATOM   4547  C4A DPP   397     211.572  50.575  40.724  1.00  0.00           C
ATOM   4548  C1B DPP   397     199.622  54.875  36.274  1.00  0.00           C
ATOM   4549  C2B DPP   397     200.022  54.725  41.574  1.00  0.00           C
ATOM   4550  C3B DPP   397     202.722  55.075  45.274  1.00  0.00           C
ATOM   4551  C4B DPP   397     206.172  53.925  47.874  1.00  0.00           C
ATOM   4552  NC3 DPP   398      81.322  25.625  11.674  1.00  0.00           N
ATOM   4553  PO4 DPP   398      83.172  23.525  14.724  1.00  0.00           P
ATOM   4554  GL1 DPP   398      82.472  22.875  18.274  1.00  0.00            
ATOM   4555  GL2 DPP   398      83.972  25.825  19.524  1.00  0.00            
ATOM   4556  C1A DPP   398      79.372  25.675  21.574  1.00  0.00           C
ATOM   4557  C2A DPP   398      79.472  24.975  26.324  1.00  0.00           C
ATOM   4558  C3A DPP   398      80.022  25.925  30.724  1.00  0.00           C
ATOM   4559  C4A DPP   398      79.922  23.975  34.974  1.00  0.00           C
ATOM   4560  C1B DPP   398      83.622  24.425  23.674  1.00  0.00           C
ATOM   4561  C2B DPP   398      84.172  24.825  27.224  1.00  0.00           C
ATOM   4562  C3B DPP   398      85.322  26.375  31.324  1.00  0.00           C
ATOM   4563  C4B DPP   398      87.872  29.275  33.624  1.00  0.00           C
ATOM   4564  NC3 DPP   399     177.022 187.075  23.274  1.00  0.00           N
ATOM   4565  PO4 DPP   399     180.272 189.675  24.374  1.00  0.00           P
ATOM   4566  GL1 DPP   399     178.572 187.975  28.874  1.00  0.00            
ATOM   4567  GL2 DPP   399     181.472 188.825  30.024  1.00  0.00            
ATOM   4568  C1A DPP   399     176.872 187.175  33.274  1.00  0.00           C
ATOM   4569  C2A DPP   399     176.522 188.725  37.474  1.00  0.00           C
ATOM   4570  C3A DPP   399     176.272 189.225  41.624  1.00  0.00           C
ATOM   4571  C4A DPP   399     177.722 187.975  44.724  1.00  0.00           C
ATOM   4572  C1B DPP   399     181.472 189.175  34.924  1.00  0.00           C
ATOM   4573  C2B DPP   399     181.922 189.125  39.724  1.00  0.00           C
ATOM   4574  C3B DPP   399     183.972 191.875  43.324  1.00  0.00           C
ATOM   4575  C4B DPP   399     186.372 192.025  47.874  1.00  0.00           C
ATOM   4576  NC3 DPP   400      48.172  53.225  18.224  1.00  0.00           N
ATOM   4577  PO4 DPP   400      52.522  56.825  18.374  1.00  0.00           P
ATOM   4578  GL1 DPP   400      52.872  58.075  22.774  1.00  0.00            
ATOM   4579  GL2 DPP   400      55.322  60.575  23.274  1.00  0.00            
ATOM   4580  C1A DPP   400      50.572  59.525  26.124  1.00  0.00           C
ATOM   4581  C2A DPP   400      50.272  59.375  29.674  1.00  0.00           C
ATOM   4582  C3A DPP   400      51.472  58.075  33.974  1.00  0.00           C
ATOM   4583  C4A DPP   400      52.422  58.175  38.074  1.00  0.00           C
ATOM   4584  C1B DPP   400      55.822  58.225  26.974  1.00  0.00           C
ATOM   4585  C2B DPP   400      55.822  56.275  31.824  1.00  0.00           C
ATOM   4586  C3B DPP   400      56.222  55.225  36.174  1.00  0.00           C
ATOM   4587  C4B DPP   400      57.172  52.975  39.424  1.00  0.00           C
ATOM   4588  NC3 DPP   401     166.172 111.925  32.824  1.00  0.00           N
ATOM   4589  PO4 DPP   401     167.072 107.475  33.974  1.00  0.00           P
ATOM   4590  GL1 DPP   401     166.222 106.175  37.874  1.00  0.00            
ATOM   4591  GL2 DPP   401     163.022 105.325  37.724  1.00  0.00            
ATOM   4592  C1A DPP   401     168.472 106.975  41.374  1.00  0.00           C
ATOM   4593  C2A DPP   401     167.722 106.125  44.374  1.00  0.00           C
ATOM   4594  C3A DPP   401     168.172 104.975  48.124  1.00  0.00           C
ATOM   4595  C4A DPP   401     170.672 103.475  52.324  1.00  0.00           C
ATOM   4596  C1B DPP   401     165.422 102.775  41.224  1.00  0.00           C
ATOM   4597  C2B DPP   401     168.922 101.375  44.074  1.00  0.00           C
ATOM   4598  C3B DPP   401     171.172 101.175  46.874  1.00  0.00           C
ATOM   4599  C4B DPP   401     174.522  98.175  48.024  1.00  0.00           C
ATOM   4600  NC3 DPP   402     112.772 143.525  24.874  1.00  0.00           N
ATOM   4601  PO4 DPP   402     113.272 146.575  27.024  1.00  0.00           P
ATOM   4602  GL1 DPP   402     112.422 144.725  30.574  1.00  0.00            
ATOM   4603  GL2 DPP   402     114.172 143.075  32.174  1.00  0.00            
ATOM   4604  C1A DPP   402     110.322 146.775  33.774  1.00  0.00           C
ATOM   4605  C2A DPP   402     108.972 146.125  37.774  1.00  0.00           C
ATOM   4606  C3A DPP   402     107.572 144.625  41.174  1.00  0.00           C
ATOM   4607  C4A DPP   402     108.222 142.875  45.974  1.00  0.00           C
ATOM   4608  C1B DPP   402     111.322 141.925  36.274  1.00  0.00           C
ATOM   4609  C2B DPP   402     109.722 139.575  40.274  1.00  0.00           C
ATOM   4610  C3B DPP   402     106.872 137.275  43.624  1.00  0.00           C
ATOM   4611  C4B DPP   402     102.872 137.325  43.724  1.00  0.00           C
ATOM   4612  NC3 DPP   403      95.122 207.875  16.224  1.00  0.00           N
ATOM   4613  PO4 DPP   403      94.672 204.825  20.074  1.00  0.00           P
ATOM   4614  GL1 DPP   403      94.572 206.675  24.074  1.00  0.00            
ATOM   4615  GL2 DPP   403      97.422 205.675  24.124  1.00  0.00            
ATOM   4616  C1A DPP   403      94.172 206.825  28.774  1.00  0.00           C
ATOM   4617  C2A DPP   403      95.172 206.525  32.524  1.00  0.00           C
ATOM   4618  C3A DPP   403      94.872 205.075  37.174  1.00  0.00           C
ATOM   4619  C4A DPP   403      93.322 204.475  41.574  1.00  0.00           C
ATOM   4620  C1B DPP   403      98.872 209.525  26.074  1.00  0.00           C
ATOM   4621  C2B DPP   403     101.572 211.975  28.074  1.00  0.00           C
ATOM   4622  C3B DPP   403     102.972 214.625  31.724  1.00  0.00           C
ATOM   4623  C4B DPP   403     101.722 215.075  36.174  1.00  0.00           C
ATOM   4624  NC3 DPP   404     118.972 156.825  31.724  1.00  0.00           N
ATOM   4625  PO4 DPP   404     118.322 151.675  31.724  1.00  0.00           P
ATOM   4626  GL1 DPP   404     116.122 150.925  35.224  1.00  0.00            
ATOM   4627  GL2 DPP   404     115.272 147.625  35.224  1.00  0.00            
ATOM   4628  C1A DPP   404     118.072 150.125  39.424  1.00  0.00           C
ATOM   4629  C2A DPP   404     120.072 149.975  44.074  1.00  0.00           C
ATOM   4630  C3A DPP   404     121.922 150.925  48.474  1.00  0.00           C
ATOM   4631  C4A DPP   404     122.872 155.125  50.924  1.00  0.00           C
ATOM   4632  C1B DPP   404     113.772 146.425  38.624  1.00  0.00           C
ATOM   4633  C2B DPP   404     112.572 144.675  42.974  1.00  0.00           C
ATOM   4634  C3B DPP   404     113.472 143.325  47.274  1.00  0.00           C
ATOM   4635  C4B DPP   404     114.922 142.125  51.424  1.00  0.00           C
ATOM   4636  NC3 DPP   405     114.072 125.425  25.974  1.00  0.00           N
ATOM   4637  PO4 DPP   405     117.672 127.175  25.974  1.00  0.00           P
ATOM   4638  GL1 DPP   405     117.872 127.125  30.524  1.00  0.00            
ATOM   4639  GL2 DPP   405     114.972 128.125  31.474  1.00  0.00            
ATOM   4640  C1A DPP   405     118.322 127.275  34.874  1.00  0.00           C
ATOM   4641  C2A DPP   405     116.672 127.575  38.624  1.00  0.00           C
ATOM   4642  C3A DPP   405     114.572 128.325  41.824  1.00  0.00           C
ATOM   4643  C4A DPP   405     113.172 129.125  45.874  1.00  0.00           C
ATOM   4644  C1B DPP   405     112.922 130.175  35.874  1.00  0.00           C
ATOM   4645  C2B DPP   405     110.072 132.975  38.174  1.00  0.00           C
ATOM   4646  C3B DPP   405     109.422 132.775  43.524  1.00  0.00           C
ATOM   4647  C4B DPP   405     109.122 133.575  46.674  1.00  0.00           C
ATOM   4648  NC3 DPP   406     104.122 110.225  27.524  1.00  0.00           N
ATOM   4649  PO4 DPP   406     100.522 113.275  26.224  1.00  0.00           P
ATOM   4650  GL1 DPP   406      98.122 114.375  28.924  1.00  0.00            
ATOM   4651  GL2 DPP   406      98.972 117.575  30.324  1.00  0.00            
ATOM   4652  C1A DPP   406      97.072 113.225  33.274  1.00  0.00           C
ATOM   4653  C2A DPP   406      97.372 115.575  37.724  1.00  0.00           C
ATOM   4654  C3A DPP   406      97.122 112.775  40.974  1.00  0.00           C
ATOM   4655  C4A DPP   406     100.022 109.325  42.274  1.00  0.00           C
ATOM   4656  C1B DPP   406     100.522 117.875  34.724  1.00  0.00           C
ATOM   4657  C2B DPP   406     101.022 119.125  39.024  1.00  0.00           C
ATOM   4658  C3B DPP   406      99.222 117.675  42.274  1.00  0.00           C
ATOM   4659  C4B DPP   406      97.022 118.875  45.274  1.00  0.00           C
ATOM   4660  NC3 DPP   407      42.372  39.175  12.474  1.00  0.00           N
ATOM   4661  PO4 DPP   407      41.022  39.125  17.174  1.00  0.00           P
ATOM   4662  GL1 DPP   407      41.072  38.475  20.974  1.00  0.00            
ATOM   4663  GL2 DPP   407      44.622  38.925  21.524  1.00  0.00            
ATOM   4664  C1A DPP   407      40.472  37.875  24.824  1.00  0.00           C
ATOM   4665  C2A DPP   407      40.822  39.025  28.724  1.00  0.00           C
ATOM   4666  C3A DPP   407      41.122  36.525  32.174  1.00  0.00           C
ATOM   4667  C4A DPP   407      42.322  36.425  37.124  1.00  0.00           C
ATOM   4668  C1B DPP   407      45.572  40.625  25.374  1.00  0.00           C
ATOM   4669  C2B DPP   407      44.972  41.975  29.024  1.00  0.00           C
ATOM   4670  C3B DPP   407      43.122  41.225  33.624  1.00  0.00           C
ATOM   4671  C4B DPP   407      42.872  41.725  37.574  1.00  0.00           C
ATOM   4672  NC3 DPP   408     158.972 174.825  32.574  1.00  0.00           N
ATOM   4673  PO4 DPP   408     162.972 172.825  33.524  1.00  0.00           P
ATOM   4674  GL1 DPP   408     164.522 172.775  37.574  1.00  0.00            
ATOM   4675  GL2 DPP   408     166.822 172.725  39.374  1.00  0.00            
ATOM   4676  C1A DPP   408     161.622 172.425  41.224  1.00  0.00           C
ATOM   4677  C2A DPP   408     160.422 169.425  44.674  1.00  0.00           C
ATOM   4678  C3A DPP   408     157.072 168.225  47.274  1.00  0.00           C
ATOM   4679  C4A DPP   408     155.372 164.375  47.924  1.00  0.00           C
ATOM   4680  C1B DPP   408     168.772 174.875  43.874  1.00  0.00           C
ATOM   4681  C2B DPP   408     172.272 177.775  45.224  1.00  0.00           C
ATOM   4682  C3B DPP   408     172.872 177.175  50.124  1.00  0.00           C
ATOM   4683  C4B DPP   408     173.472 180.275  53.724  1.00  0.00           C
ATOM   4684  NC3 DPP   409      79.122  62.175  20.574  1.00  0.00           N
ATOM   4685  PO4 DPP   409      77.222  65.925  21.674  1.00  0.00           P
ATOM   4686  GL1 DPP   409      76.122  67.475  24.574  1.00  0.00            
ATOM   4687  GL2 DPP   409      76.322  70.225  25.074  1.00  0.00            
ATOM   4688  C1A DPP   409      71.472  67.975  26.224  1.00  0.00           C
ATOM   4689  C2A DPP   409      69.522  67.675  29.774  1.00  0.00           C
ATOM   4690  C3A DPP   409      69.522  68.575  32.824  1.00  0.00           C
ATOM   4691  C4A DPP   409      72.172  71.775  35.974  1.00  0.00           C
ATOM   4692  C1B DPP   409      76.472  71.575  28.824  1.00  0.00           C
ATOM   4693  C2B DPP   409      76.472  70.225  33.324  1.00  0.00           C
ATOM   4694  C3B DPP   409      78.872  70.475  35.624  1.00  0.00           C
ATOM   4695  C4B DPP   409      80.172  70.225  39.724  1.00  0.00           C
ATOM   4696  NC3 DPP   410     127.422 173.675  30.124  1.00  0.00           N
ATOM   4697  PO4 DPP   410     124.972 176.875  29.324  1.00  0.00           P
ATOM   4698  GL1 DPP   410     125.622 175.725  34.274  1.00  0.00            
ATOM   4699  GL2 DPP   410     126.922 172.775  35.724  1.00  0.00            
ATOM   4700  C1A DPP   410     123.872 176.225  37.924  1.00  0.00           C
ATOM   4701  C2A DPP   410     124.272 177.275  41.274  1.00  0.00           C
ATOM   4702  C3A DPP   410     124.722 177.625  44.924  1.00  0.00           C
ATOM   4703  C4A DPP   410     125.422 179.325  48.974  1.00  0.00           C
ATOM   4704  C1B DPP   410     128.772 175.225  38.124  1.00  0.00           C
ATOM   4705  C2B DPP   410     129.922 176.525  42.174  1.00  0.00           C
ATOM   4706  C3B DPP   410     130.222 177.375  46.524  1.00  0.00           C
ATOM   4707  C4B DPP   410     134.022 178.625  49.624  1.00  0.00           C
ATOM   4708  NC3 DPP   411     174.972 128.625  32.824  1.00  0.00           N
ATOM   4709  PO4 DPP   411     178.222 127.525  29.774  1.00  0.00           P
ATOM   4710  GL1 DPP   411     180.122 125.525  33.724  1.00  0.00            
ATOM   4711  GL2 DPP   411     178.072 122.775  34.824  1.00  0.00            
ATOM   4712  C1A DPP   411     181.272 126.975  37.174  1.00  0.00           C
ATOM   4713  C2A DPP   411     182.322 126.375  40.724  1.00  0.00           C
ATOM   4714  C3A DPP   411     182.822 126.325  44.874  1.00  0.00           C
ATOM   4715  C4A DPP   411     184.172 124.925  48.924  1.00  0.00           C
ATOM   4716  C1B DPP   411     176.322 125.025  38.074  1.00  0.00           C
ATOM   4717  C2B DPP   411     176.922 126.125  42.374  1.00  0.00           C
ATOM   4718  C3B DPP   411     177.872 127.425  46.924  1.00  0.00           C
ATOM   4719  C4B DPP   411     180.022 129.325  49.424  1.00  0.00           C
ATOM   4720  NC3 DPP   412     144.472  84.625  28.024  1.00  0.00           N
ATOM   4721  PO4 DPP   412     142.372  81.575  28.774  1.00  0.00           P
ATOM   4722  GL1 DPP   412     139.072  81.625  31.774  1.00  0.00            
ATOM   4723  GL2 DPP   412     141.872  81.625  34.374  1.00  0.00            
ATOM   4724  C1A DPP   412     137.372  79.225  35.524  1.00  0.00           C
ATOM   4725  C2A DPP   412     137.272  76.275  38.624  1.00  0.00           C
ATOM   4726  C3A DPP   412     135.672  73.675  41.774  1.00  0.00           C
ATOM   4727  C4A DPP   412     135.222  69.375  43.524  1.00  0.00           C
ATOM   4728  C1B DPP   412     141.172  80.175  38.574  1.00  0.00           C
ATOM   4729  C2B DPP   412     140.772  79.625  42.674  1.00  0.00           C
ATOM   4730  C3B DPP   412     140.022  77.975  46.174  1.00  0.00           C
ATOM   4731  C4B DPP   412     136.572  76.175  48.874  1.00  0.00           C
ATOM   4732  NC3 DPP   413      67.722  20.825  16.474  1.00  0.00           N
ATOM   4733  PO4 DPP   413      64.422  23.825  15.724  1.00  0.00           P
ATOM   4734  GL1 DPP   413      63.822  23.375  20.674  1.00  0.00            
ATOM   4735  GL2 DPP   413      64.522  21.175  20.674  1.00  0.00            
ATOM   4736  C1A DPP   413      65.222  25.675  24.174  1.00  0.00           C
ATOM   4737  C2A DPP   413      69.222  25.975  25.924  1.00  0.00           C
ATOM   4738  C3A DPP   413      71.172  28.625  27.974  1.00  0.00           C
ATOM   4739  C4A DPP   413      72.522  32.375  29.174  1.00  0.00           C
ATOM   4740  C1B DPP   413      63.372  16.725  21.424  1.00  0.00           C
ATOM   4741  C2B DPP   413      63.572  15.075  24.724  1.00  0.00           C
ATOM   4742  C3B DPP   413      64.022  14.675  28.424  1.00  0.00           C
ATOM   4743  C4B DPP   413      64.772  15.975  32.724  1.00  0.00           C
ATOM   4744  NC3 DPP   414      51.422 208.525  17.474  1.00  0.00           N
ATOM   4745  PO4 DPP   414      47.222 207.125  18.724  1.00  0.00           P
ATOM   4746  GL1 DPP   414      49.972 207.925  23.124  1.00  0.00            
ATOM   4747  GL2 DPP   414      52.672 209.975  25.824  1.00  0.00            
ATOM   4748  C1A DPP   414      48.372 208.775  27.574  1.00  0.00           C
ATOM   4749  C2A DPP   414      49.722 209.825  32.274  1.00  0.00           C
ATOM   4750  C3A DPP   414      50.572 208.775  36.474  1.00  0.00           C
ATOM   4751  C4A DPP   414      50.272 207.425  40.424  1.00  0.00           C
ATOM   4752  C1B DPP   414      52.272 206.825  29.474  1.00  0.00           C
ATOM   4753  C2B DPP   414      51.872 204.125  33.674  1.00  0.00           C
ATOM   4754  C3B DPP   414      49.072 203.175  37.474  1.00  0.00           C
ATOM   4755  C4B DPP   414      46.672 203.075  41.074  1.00  0.00           C
ATOM   4756  NC3 DPP   415     141.922 201.375  21.474  1.00  0.00           N
ATOM   4757  PO4 DPP   415     139.422 201.175  23.424  1.00  0.00           P
ATOM   4758  GL1 DPP   415     140.522 200.875  28.374  1.00  0.00            
ATOM   4759  GL2 DPP   415     143.822 199.775  28.274  1.00  0.00            
ATOM   4760  C1A DPP   415     141.272 201.575  33.174  1.00  0.00           C
ATOM   4761  C2A DPP   415     140.972 205.525  35.874  1.00  0.00           C
ATOM   4762  C3A DPP   415     139.972 206.625  40.824  1.00  0.00           C
ATOM   4763  C4A DPP   415     141.272 209.575  43.774  1.00  0.00           C
ATOM   4764  C1B DPP   415     146.122 200.875  32.624  1.00  0.00           C
ATOM   4765  C2B DPP   415     145.472 203.425  35.874  1.00  0.00           C
ATOM   4766  C3B DPP   415     144.322 203.825  40.174  1.00  0.00           C
ATOM   4767  C4B DPP   415     145.422 204.975  44.924  1.00  0.00           C
ATOM   4768  NC3 DPP   416      74.922  16.525  17.024  1.00  0.00           N
ATOM   4769  PO4 DPP   416      72.672  19.975  16.124  1.00  0.00           P
ATOM   4770  GL1 DPP   416      75.522  20.975  18.624  1.00  0.00            
ATOM   4771  GL2 DPP   416      73.822  19.275  21.174  1.00  0.00            
ATOM   4772  C1A DPP   416      78.022  21.325  23.274  1.00  0.00           C
ATOM   4773  C2A DPP   416      76.922  20.875  28.024  1.00  0.00           C
ATOM   4774  C3A DPP   416      76.372  21.675  31.924  1.00  0.00           C
ATOM   4775  C4A DPP   416      75.022  23.325  36.024  1.00  0.00           C
ATOM   4776  C1B DPP   416      72.372  21.275  25.474  1.00  0.00           C
ATOM   4777  C2B DPP   416      72.272  22.475  29.724  1.00  0.00           C
ATOM   4778  C3B DPP   416      71.522  26.125  33.524  1.00  0.00           C
ATOM   4779  C4B DPP   416      72.472  30.625  34.924  1.00  0.00           C
ATOM   4780  NC3 DPP   417     125.372  78.475  24.424  1.00  0.00           N
ATOM   4781  PO4 DPP   417     124.072  81.675  27.274  1.00  0.00           P
ATOM   4782  GL1 DPP   417     125.222  82.675  31.974  1.00  0.00            
ATOM   4783  GL2 DPP   417     128.572  84.825  32.524  1.00  0.00            
ATOM   4784  C1A DPP   417     125.472  83.225  36.074  1.00  0.00           C
ATOM   4785  C2A DPP   417     125.422  83.825  38.874  1.00  0.00           C
ATOM   4786  C3A DPP   417     125.972  84.225  43.174  1.00  0.00           C
ATOM   4787  C4A DPP   417     123.172  84.475  47.774  1.00  0.00           C
ATOM   4788  C1B DPP   417     130.072  82.325  36.574  1.00  0.00           C
ATOM   4789  C2B DPP   417     129.122  80.225  39.824  1.00  0.00           C
ATOM   4790  C3B DPP   417     129.822  79.525  44.024  1.00  0.00           C
ATOM   4791  C4B DPP   417     131.772  78.675  48.174  1.00  0.00           C
ATOM   4792  NC3 DPP   418     111.072  86.525  24.824  1.00  0.00           N
ATOM   4793  PO4 DPP   418     113.272  82.725  23.574  1.00  0.00           P
ATOM   4794  GL1 DPP   418     113.522  82.675  28.324  1.00  0.00            
ATOM   4795  GL2 DPP   418     110.072  83.425  28.374  1.00  0.00            
ATOM   4796  C1A DPP   418     115.122  83.225  32.124  1.00  0.00           C
ATOM   4797  C2A DPP   418     114.222  81.875  36.074  1.00  0.00           C
ATOM   4798  C3A DPP   418     114.772  81.375  41.174  1.00  0.00           C
ATOM   4799  C4A DPP   418     114.022  77.575  43.474  1.00  0.00           C
ATOM   4800  C1B DPP   418     109.922  80.675  31.824  1.00  0.00           C
ATOM   4801  C2B DPP   418     109.722  80.525  36.374  1.00  0.00           C
ATOM   4802  C3B DPP   418     109.272  80.225  41.324  1.00  0.00           C
ATOM   4803  C4B DPP   418     110.872  80.725  45.974  1.00  0.00           C
ATOM   4804  NC3 DPP   419      80.672  53.725  18.524  1.00  0.00           N
ATOM   4805  PO4 DPP   419      80.472  49.025  17.674  1.00  0.00           P
ATOM   4806  GL1 DPP   419      80.172  49.525  21.574  1.00  0.00            
ATOM   4807  GL2 DPP   419      83.022  50.975  21.424  1.00  0.00            
ATOM   4808  C1A DPP   419      80.022  45.875  25.024  1.00  0.00           C
ATOM   4809  C2A DPP   419      79.722  46.525  28.724  1.00  0.00           C
ATOM   4810  C3A DPP   419      77.672  45.375  32.224  1.00  0.00           C
ATOM   4811  C4A DPP   419      76.872  45.325  36.474  1.00  0.00           C
ATOM   4812  C1B DPP   419      83.972  51.425  25.924  1.00  0.00           C
ATOM   4813  C2B DPP   419      85.172  50.675  30.174  1.00  0.00           C
ATOM   4814  C3B DPP   419      85.972  50.625  34.274  1.00  0.00           C
ATOM   4815  C4B DPP   419      83.322  50.975  37.724  1.00  0.00           C
ATOM   4816  NC3 DPP   420      90.672  57.125  21.224  1.00  0.00           N
ATOM   4817  PO4 DPP   420      92.472  60.275  21.724  1.00  0.00           P
ATOM   4818  GL1 DPP   420      90.572  59.275  25.724  1.00  0.00            
ATOM   4819  GL2 DPP   420      88.072  58.775  25.874  1.00  0.00            
ATOM   4820  C1A DPP   420      93.522  59.125  29.424  1.00  0.00           C
ATOM   4821  C2A DPP   420      93.022  56.475  33.524  1.00  0.00           C
ATOM   4822  C3A DPP   420      91.922  55.575  37.574  1.00  0.00           C
ATOM   4823  C4A DPP   420      87.172  55.325  39.224  1.00  0.00           C
ATOM   4824  C1B DPP   420      88.122  60.975  29.974  1.00  0.00           C
ATOM   4825  C2B DPP   420      91.272  60.875  33.624  1.00  0.00           C
ATOM   4826  C3B DPP   420      90.922  60.225  37.174  1.00  0.00           C
ATOM   4827  C4B DPP   420      91.122  58.175  41.424  1.00  0.00           C
ATOM   4828  NC3 DPP   421      55.672 165.025  26.774  1.00  0.00           N
ATOM   4829  PO4 DPP   421      56.222 169.125  27.724  1.00  0.00           P
ATOM   4830  GL1 DPP   421      56.872 171.475  31.074  1.00  0.00            
ATOM   4831  GL2 DPP   421      54.822 171.875  32.874  1.00  0.00            
ATOM   4832  C1A DPP   421      58.872 174.275  34.574  1.00  0.00           C
ATOM   4833  C2A DPP   421      58.922 175.075  38.474  1.00  0.00           C
ATOM   4834  C3A DPP   421      58.222 174.375  42.524  1.00  0.00           C
ATOM   4835  C4A DPP   421      58.422 175.575  46.374  1.00  0.00           C
ATOM   4836  C1B DPP   421      56.722 170.775  37.424  1.00  0.00           C
ATOM   4837  C2B DPP   421      58.522 169.725  41.774  1.00  0.00           C
ATOM   4838  C3B DPP   421      59.322 166.275  44.924  1.00  0.00           C
ATOM   4839  C4B DPP   421      60.622 167.475  49.474  1.00  0.00           C
ATOM   4840  NC3 DPP   422     131.372  -0.875  21.374  1.00  0.00           N
ATOM   4841  PO4 DPP   422     131.322   4.725  22.074  1.00  0.00           P
ATOM   4842  GL1 DPP   422     131.772   3.675  25.174  1.00  0.00            
ATOM   4843  GL2 DPP   422     134.422   5.325  26.824  1.00  0.00            
ATOM   4844  C1A DPP   422     130.922   2.575  28.824  1.00  0.00           C
ATOM   4845  C2A DPP   422     129.172   3.625  33.024  1.00  0.00           C
ATOM   4846  C3A DPP   422     126.822   2.775  36.874  1.00  0.00           C
ATOM   4847  C4A DPP   422     121.972   2.175  38.274  1.00  0.00           C
ATOM   4848  C1B DPP   422     134.422   6.575  31.274  1.00  0.00           C
ATOM   4849  C2B DPP   422     132.672   7.375  34.624  1.00  0.00           C
ATOM   4850  C3B DPP   422     128.622   8.425  36.374  1.00  0.00           C
ATOM   4851  C4B DPP   422     125.522   7.725  39.174  1.00  0.00           C
ATOM   4852  NC3 DPP   423      59.672  62.475  20.874  1.00  0.00           N
ATOM   4853  PO4 DPP   423      60.572  63.625  23.824  1.00  0.00           P
ATOM   4854  GL1 DPP   423      59.872  61.725  26.974  1.00  0.00            
ATOM   4855  GL2 DPP   423      62.772  62.125  28.424  1.00  0.00            
ATOM   4856  C1A DPP   423      58.922  60.275  31.124  1.00  0.00           C
ATOM   4857  C2A DPP   423      61.522  59.825  33.774  1.00  0.00           C
ATOM   4858  C3A DPP   423      64.522  59.225  36.924  1.00  0.00           C
ATOM   4859  C4A DPP   423      67.622  56.575  39.724  1.00  0.00           C
ATOM   4860  C1B DPP   423      64.822  63.475  31.474  1.00  0.00           C
ATOM   4861  C2B DPP   423      66.822  64.575  34.974  1.00  0.00           C
ATOM   4862  C3B DPP   423      64.872  67.575  38.374  1.00  0.00           C
ATOM   4863  C4B DPP   423      65.622  71.375  40.524  1.00  0.00           C
ATOM   4864  NC3 DPP   424      12.772 184.675  21.024  1.00  0.00           N
ATOM   4865  PO4 DPP   424      15.822 179.675  19.224  1.00  0.00           P
ATOM   4866  GL1 DPP   424      14.322 180.775  24.174  1.00  0.00            
ATOM   4867  GL2 DPP   424      14.472 178.825  25.924  1.00  0.00            
ATOM   4868  C1A DPP   424      15.372 183.175  27.824  1.00  0.00           C
ATOM   4869  C2A DPP   424      15.172 183.175  32.424  1.00  0.00           C
ATOM   4870  C3A DPP   424      14.772 181.975  36.424  1.00  0.00           C
ATOM   4871  C4A DPP   424      17.372 182.575  40.374  1.00  0.00           C
ATOM   4872  C1B DPP   424      15.172 178.725  29.924  1.00  0.00           C
ATOM   4873  C2B DPP   424      17.122 177.725  33.774  1.00  0.00           C
ATOM   4874  C3B DPP   424      20.622 179.325  36.424  1.00  0.00           C
ATOM   4875  C4B DPP   424      21.372 178.125  40.624  1.00  0.00           C
ATOM   4876  NC3 DPP   425     148.972 122.025  33.924  1.00  0.00           N
ATOM   4877  PO4 DPP   425     152.622 124.475  35.024  1.00  0.00           P
ATOM   4878  GL1 DPP   425     150.672 123.875  38.974  1.00  0.00            
ATOM   4879  GL2 DPP   425     147.822 122.025  39.974  1.00  0.00            
ATOM   4880  C1A DPP   425     151.322 124.775  43.224  1.00  0.00           C
ATOM   4881  C2A DPP   425     150.672 125.425  47.274  1.00  0.00           C
ATOM   4882  C3A DPP   425     151.322 125.925  51.674  1.00  0.00           C
ATOM   4883  C4A DPP   425     153.072 127.075  56.124  1.00  0.00           C
ATOM   4884  C1B DPP   425     145.872 123.175  43.724  1.00  0.00           C
ATOM   4885  C2B DPP   425     145.822 126.725  45.824  1.00  0.00           C
ATOM   4886  C3B DPP   425     149.122 129.625  48.524  1.00  0.00           C
ATOM   4887  C4B DPP   425     149.222 130.825  52.974  1.00  0.00           C
ATOM   4888  NC3 DPP   426      99.222 136.725  23.924  1.00  0.00           N
ATOM   4889  PO4 DPP   426     100.922 138.625  26.824  1.00  0.00           P
ATOM   4890  GL1 DPP   426      99.022 137.625  31.224  1.00  0.00            
ATOM   4891  GL2 DPP   426      96.072 137.225  30.624  1.00  0.00            
ATOM   4892  C1A DPP   426      99.922 133.725  33.524  1.00  0.00           C
ATOM   4893  C2A DPP   426      97.672 131.175  35.574  1.00  0.00           C
ATOM   4894  C3A DPP   426      96.572 129.275  38.574  1.00  0.00           C
ATOM   4895  C4A DPP   426      95.922 129.275  41.474  1.00  0.00           C
ATOM   4896  C1B DPP   426      95.822 135.475  35.324  1.00  0.00           C
ATOM   4897  C2B DPP   426      94.772 134.525  39.724  1.00  0.00           C
ATOM   4898  C3B DPP   426      93.722 136.025  43.074  1.00  0.00           C
ATOM   4899  C4B DPP   426      93.072 138.625  48.074  1.00  0.00           C
ATOM   4900  NC3 DPP   427     202.222 126.325  28.124  1.00  0.00           N
ATOM   4901  PO4 DPP   427     198.022 127.275  30.424  1.00  0.00           P
ATOM   4902  GL1 DPP   427     198.722 127.975  33.924  1.00  0.00            
ATOM   4903  GL2 DPP   427     201.572 127.575  33.974  1.00  0.00            
ATOM   4904  C1A DPP   427     198.722 127.475  37.974  1.00  0.00           C
ATOM   4905  C2A DPP   427     197.772 127.075  42.024  1.00  0.00           C
ATOM   4906  C3A DPP   427     198.872 127.575  44.924  1.00  0.00           C
ATOM   4907  C4A DPP   427     196.922 127.125  48.424  1.00  0.00           C
ATOM   4908  C1B DPP   427     204.322 130.025  37.124  1.00  0.00           C
ATOM   4909  C2B DPP   427     208.072 128.775  39.274  1.00  0.00           C
ATOM   4910  C3B DPP   427     209.872 127.975  43.574  1.00  0.00           C
ATOM   4911  C4B DPP   427     211.722 123.975  46.024  1.00  0.00           C
ATOM   4912  NC3 DPP   428      82.872  71.275  14.024  1.00  0.00           N
ATOM   4913  PO4 DPP   428      81.722  72.725  18.474  1.00  0.00           P
ATOM   4914  GL1 DPP   428      80.622  70.625  22.324  1.00  0.00            
ATOM   4915  GL2 DPP   428      80.922  72.975  23.824  1.00  0.00            
ATOM   4916  C1A DPP   428      80.822  67.375  26.024  1.00  0.00           C
ATOM   4917  C2A DPP   428      82.572  64.525  28.224  1.00  0.00           C
ATOM   4918  C3A DPP   428      84.922  64.225  32.124  1.00  0.00           C
ATOM   4919  C4A DPP   428      86.372  62.575  35.474  1.00  0.00           C
ATOM   4920  C1B DPP   428      81.622  71.625  28.274  1.00  0.00           C
ATOM   4921  C2B DPP   428      81.272  67.975  32.074  1.00  0.00           C
ATOM   4922  C3B DPP   428      82.122  66.725  36.274  1.00  0.00           C
ATOM   4923  C4B DPP   428      83.772  66.175  39.574  1.00  0.00           C
ATOM   4924  NC3 DPP   429     186.972  85.325  27.374  1.00  0.00           N
ATOM   4925  PO4 DPP   429     185.872  88.175  30.474  1.00  0.00           P
ATOM   4926  GL1 DPP   429     184.772  87.425  35.024  1.00  0.00            
ATOM   4927  GL2 DPP   429     180.972  86.575  34.124  1.00  0.00            
ATOM   4928  C1A DPP   429     186.522  85.725  39.274  1.00  0.00           C
ATOM   4929  C2A DPP   429     188.072  85.325  43.574  1.00  0.00           C
ATOM   4930  C3A DPP   429     190.672  88.325  47.124  1.00  0.00           C
ATOM   4931  C4A DPP   429     192.572  85.475  50.024  1.00  0.00           C
ATOM   4932  C1B DPP   429     183.122  83.275  36.824  1.00  0.00           C
ATOM   4933  C2B DPP   429     185.072  81.075  41.274  1.00  0.00           C
ATOM   4934  C3B DPP   429     184.822  82.275  45.874  1.00  0.00           C
ATOM   4935  C4B DPP   429     187.222  84.225  49.024  1.00  0.00           C
ATOM   4936  NC3 DPP   430     143.172  60.375  26.174  1.00  0.00           N
ATOM   4937  PO4 DPP   430     141.772  64.025  26.574  1.00  0.00           P
ATOM   4938  GL1 DPP   430     141.522  67.675  29.474  1.00  0.00            
ATOM   4939  GL2 DPP   430     140.922  65.975  32.974  1.00  0.00            
ATOM   4940  C1A DPP   430     140.272  70.475  32.524  1.00  0.00           C
ATOM   4941  C2A DPP   430     136.922  73.525  33.924  1.00  0.00           C
ATOM   4942  C3A DPP   430     133.872  72.575  37.024  1.00  0.00           C
ATOM   4943  C4A DPP   430     130.622  69.075  36.724  1.00  0.00           C
ATOM   4944  C1B DPP   430     136.472  67.725  33.824  1.00  0.00           C
ATOM   4945  C2B DPP   430     135.322  67.625  38.474  1.00  0.00           C
ATOM   4946  C3B DPP   430     131.572  66.825  40.824  1.00  0.00           C
ATOM   4947  C4B DPP   430     126.972  65.425  40.624  1.00  0.00           C
ATOM   4948  NC3 DPP   431       7.522 190.075  18.674  1.00  0.00           N
ATOM   4949  PO4 DPP   431       9.322 194.425  20.824  1.00  0.00           P
ATOM   4950  GL1 DPP   431      11.822 194.025  25.124  1.00  0.00            
ATOM   4951  GL2 DPP   431      15.122 195.075  26.074  1.00  0.00            
ATOM   4952  C1A DPP   431      12.022 193.375  29.874  1.00  0.00           C
ATOM   4953  C2A DPP   431      13.022 192.425  34.874  1.00  0.00           C
ATOM   4954  C3A DPP   431      14.122 190.725  38.924  1.00  0.00           C
ATOM   4955  C4A DPP   431      16.672 188.275  41.124  1.00  0.00           C
ATOM   4956  C1B DPP   431      18.122 196.875  30.274  1.00  0.00           C
ATOM   4957  C2B DPP   431      19.322 197.475  35.074  1.00  0.00           C
ATOM   4958  C3B DPP   431      21.272 200.425  36.974  1.00  0.00           C
ATOM   4959  C4B DPP   431      22.822 204.425  39.074  1.00  0.00           C
ATOM   4960  NC3 DPP   432     142.022 138.975  32.624  1.00  0.00           N
ATOM   4961  PO4 DPP   432     144.322 138.225  36.524  1.00  0.00           P
ATOM   4962  GL1 DPP   432     144.072 136.425  40.474  1.00  0.00            
ATOM   4963  GL2 DPP   432     145.622 136.825  42.824  1.00  0.00            
ATOM   4964  C1A DPP   432     140.772 135.525  42.174  1.00  0.00           C
ATOM   4965  C2A DPP   432     139.072 132.525  45.674  1.00  0.00           C
ATOM   4966  C3A DPP   432     136.572 133.025  48.424  1.00  0.00           C
ATOM   4967  C4A DPP   432     134.222 132.125  52.774  1.00  0.00           C
ATOM   4968  C1B DPP   432     142.372 135.975  47.124  1.00  0.00           C
ATOM   4969  C2B DPP   432     143.372 134.125  50.124  1.00  0.00           C
ATOM   4970  C3B DPP   432     140.572 133.325  53.824  1.00  0.00           C
ATOM   4971  C4B DPP   432     136.772 134.275  56.424  1.00  0.00           C
ATOM   4972  NC3 DPP   433     117.322 146.775  30.674  1.00  0.00           N
ATOM   4973  PO4 DPP   433     120.572 144.575  30.124  1.00  0.00           P
ATOM   4974  GL1 DPP   433     123.022 143.525  33.624  1.00  0.00            
ATOM   4975  GL2 DPP   433     125.622 145.175  33.024  1.00  0.00            
ATOM   4976  C1A DPP   433     121.922 141.575  37.724  1.00  0.00           C
ATOM   4977  C2A DPP   433     121.322 140.275  41.224  1.00  0.00           C
ATOM   4978  C3A DPP   433     118.672 137.525  44.074  1.00  0.00           C
ATOM   4979  C4A DPP   433     119.772 134.925  46.924  1.00  0.00           C
ATOM   4980  C1B DPP   433     124.522 147.425  36.474  1.00  0.00           C
ATOM   4981  C2B DPP   433     123.272 148.725  40.174  1.00  0.00           C
ATOM   4982  C3B DPP   433     123.772 146.125  44.274  1.00  0.00           C
ATOM   4983  C4B DPP   433     120.522 146.225  47.424  1.00  0.00           C
ATOM   4984  NC3 DPP   434      98.722  58.775  20.424  1.00  0.00           N
ATOM   4985  PO4 DPP   434     101.422  55.725  21.974  1.00  0.00           P
ATOM   4986  GL1 DPP   434     101.672  58.925  25.224  1.00  0.00            
ATOM   4987  GL2 DPP   434     101.172  62.175  27.174  1.00  0.00            
ATOM   4988  C1A DPP   434      98.622  58.225  29.224  1.00  0.00           C
ATOM   4989  C2A DPP   434      97.822  56.375  33.224  1.00  0.00           C
ATOM   4990  C3A DPP   434      96.922  52.875  35.174  1.00  0.00           C
ATOM   4991  C4A DPP   434      96.472  48.125  35.524  1.00  0.00           C
ATOM   4992  C1B DPP   434     102.572  60.725  30.974  1.00  0.00           C
ATOM   4993  C2B DPP   434     103.272  56.975  33.274  1.00  0.00           C
ATOM   4994  C3B DPP   434     103.022  53.625  34.974  1.00  0.00           C
ATOM   4995  C4B DPP   434     104.372  49.075  37.124  1.00  0.00           C
ATOM   4996  NC3 DPP   435     162.072 117.325  33.974  1.00  0.00           N
ATOM   4997  PO4 DPP   435     158.322 117.775  34.624  1.00  0.00           P
ATOM   4998  GL1 DPP   435     160.322 118.125  38.524  1.00  0.00            
ATOM   4999  GL2 DPP   435     162.172 120.325  39.724  1.00  0.00            
ATOM   5000  C1A DPP   435     160.772 118.975  44.174  1.00  0.00           C
ATOM   5001  C2A DPP   435     159.822 117.775  48.174  1.00  0.00           C
ATOM   5002  C3A DPP   435     156.522 116.725  51.574  1.00  0.00           C
ATOM   5003  C4A DPP   435     152.522 117.275  54.624  1.00  0.00           C
ATOM   5004  C1B DPP   435     165.872 118.375  41.274  1.00  0.00           C
ATOM   5005  C2B DPP   435     166.472 117.875  45.124  1.00  0.00           C
ATOM   5006  C3B DPP   435     167.722 115.275  48.074  1.00  0.00           C
ATOM   5007  C4B DPP   435     172.172 114.725  49.424  1.00  0.00           C
ATOM   5008  NC3 DPP   436      31.172  12.325  15.624  1.00  0.00           N
ATOM   5009  PO4 DPP   436      32.022   9.675  19.974  1.00  0.00           P
ATOM   5010  GL1 DPP   436      31.222   5.925  23.124  1.00  0.00            
ATOM   5011  GL2 DPP   436      30.472   3.175  21.774  1.00  0.00            
ATOM   5012  C1A DPP   436      28.372   5.425  26.424  1.00  0.00           C
ATOM   5013  C2A DPP   436      27.372   4.825  31.174  1.00  0.00           C
ATOM   5014  C3A DPP   436      26.072   5.425  35.474  1.00  0.00           C
ATOM   5015  C4A DPP   436      27.672   6.425  38.924  1.00  0.00           C
ATOM   5016  C1B DPP   436      30.572   0.375  24.174  1.00  0.00           C
ATOM   5017  C2B DPP   436      29.622   0.775  28.974  1.00  0.00           C
ATOM   5018  C3B DPP   436      31.072   2.175  32.674  1.00  0.00           C
ATOM   5019  C4B DPP   436      29.672   2.575  37.024  1.00  0.00           C
ATOM   5020  NC3 DPP   437      -2.678  92.125  27.424  1.00  0.00           N
ATOM   5021  PO4 DPP   437      -0.878  97.425  27.624  1.00  0.00           P
ATOM   5022  GL1 DPP   437       1.822  96.375  31.824  1.00  0.00            
ATOM   5023  GL2 DPP   437       1.522  98.425  32.424  1.00  0.00            
ATOM   5024  C1A DPP   437       4.072  96.475  36.624  1.00  0.00           C
ATOM   5025  C2A DPP   437       4.522  96.625  40.074  1.00  0.00           C
ATOM   5026  C3A DPP   437       3.822  97.675  44.174  1.00  0.00           C
ATOM   5027  C4A DPP   437       5.572  97.675  48.824  1.00  0.00           C
ATOM   5028  C1B DPP   437       1.722 101.375  36.024  1.00  0.00           C
ATOM   5029  C2B DPP   437       2.322 101.475  40.574  1.00  0.00           C
ATOM   5030  C3B DPP   437       0.822 101.475  45.274  1.00  0.00           C
ATOM   5031  C4B DPP   437       2.822 102.625  49.374  1.00  0.00           C
ATOM   5032  NC3 DPP   438     183.072 126.475  29.924  1.00  0.00           N
ATOM   5033  PO4 DPP   438     182.472 130.525  31.274  1.00  0.00           P
ATOM   5034  GL1 DPP   438     185.622 129.575  34.074  1.00  0.00            
ATOM   5035  GL2 DPP   438     187.522 129.725  32.874  1.00  0.00            
ATOM   5036  C1A DPP   438     185.022 130.225  38.474  1.00  0.00           C
ATOM   5037  C2A DPP   438     186.472 129.225  42.074  1.00  0.00           C
ATOM   5038  C3A DPP   438     187.772 127.725  45.474  1.00  0.00           C
ATOM   5039  C4A DPP   438     189.522 125.225  47.924  1.00  0.00           C
ATOM   5040  C1B DPP   438     189.972 128.925  36.374  1.00  0.00           C
ATOM   5041  C2B DPP   438     191.222 127.325  41.024  1.00  0.00           C
ATOM   5042  C3B DPP   438     193.372 125.475  44.874  1.00  0.00           C
ATOM   5043  C4B DPP   438     195.572 123.075  45.674  1.00  0.00           C
ATOM   5044  NC3 DPP   439     121.972 125.475  27.174  1.00  0.00           N
ATOM   5045  PO4 DPP   439     123.072 128.575  28.524  1.00  0.00           P
ATOM   5046  GL1 DPP   439     123.622 127.225  32.774  1.00  0.00            
ATOM   5047  GL2 DPP   439     126.572 125.875  34.724  1.00  0.00            
ATOM   5048  C1A DPP   439     122.322 126.125  37.174  1.00  0.00           C
ATOM   5049  C2A DPP   439     122.022 126.675  40.874  1.00  0.00           C
ATOM   5050  C3A DPP   439     121.672 126.775  45.224  1.00  0.00           C
ATOM   5051  C4A DPP   439     124.072 126.225  48.674  1.00  0.00           C
ATOM   5052  C1B DPP   439     127.072 123.825  39.024  1.00  0.00           C
ATOM   5053  C2B DPP   439     128.022 122.175  42.574  1.00  0.00           C
ATOM   5054  C3B DPP   439     126.972 118.075  43.474  1.00  0.00           C
ATOM   5055  C4B DPP   439     123.872 116.625  46.324  1.00  0.00           C
ATOM   5056  NC3 DPP   440      85.372  19.425  15.374  1.00  0.00           N
ATOM   5057  PO4 DPP   440      88.472  16.975  17.024  1.00  0.00           P
ATOM   5058  GL1 DPP   440      86.772  19.525  20.274  1.00  0.00            
ATOM   5059  GL2 DPP   440      88.372  22.575  20.074  1.00  0.00            
ATOM   5060  C1A DPP   440      86.672  20.825  24.824  1.00  0.00           C
ATOM   5061  C2A DPP   440      87.122  21.275  29.324  1.00  0.00           C
[truncated: 3,971,184 more chars]
