# Supplementary material for: Data showing the lipid conformations and membrane binding behaviors of beta-amyloid fibrils in phase-separated cholesterol-enriched lipid domains with and without glycolipid and oxidized cholesterol from coarse-grained molecular dynamics simulations
Source: Data Brief. 2020 Apr 19;30:105496. doi: 10.1016/j.dib.2020.105496 (PMC7186522; doi:10.1016/j.dib.2020.105496)
Supplement: Supplementary file 1 [file mmc1.zip › Supplementary-Data/S08-12/C1-AB-2.pdb]

TITLE     C1-AB system t= 19999200.00000
REMARK    THIS IS A SIMULATION BOX
CRYST1  222.576  224.304  129.802  90.00  90.00  90.00 P 1           1
MODEL        1
ATOM      1  BB  LEU     1     114.221  97.884  61.938  1.00  0.00           B
ATOM      2  SC1 LEU     1     114.221  95.584  60.588  1.00  0.00           S
ATOM      3  BB  VAL     2     117.921  98.334  62.788  1.00  0.00           B
ATOM      4  SC1 VAL     2     119.821  98.084  62.238  1.00  0.00           S
ATOM      5  BB  PHE     3     116.871 101.384  64.888  1.00  0.00           B
ATOM      6  SC1 PHE     3     117.371 101.634  68.238  1.00  0.00           S
ATOM      7  SC2 PHE     3     116.321  99.534  67.788  1.00  0.00           S
ATOM      8  SC3 PHE     3     116.871 100.134  70.038  1.00  0.00           S
ATOM      9  BB  PHE     4     113.671 103.234  65.238  1.00  0.00           B
ATOM     10  SC1 PHE     4     110.321 103.334  66.288  1.00  0.00           S
ATOM     11  SC2 PHE     4     111.471 101.634  67.588  1.00  0.00           S
ATOM     12  SC3 PHE     4     109.071 101.534  67.288  1.00  0.00           S
ATOM     13  BB  ALA     5     113.871 105.984  67.788  1.00  0.00           B
ATOM     14  BB  GLU     6     110.871 106.634  70.088  1.00  0.00           B
ATOM     15  SC1 GLU     6     108.671 105.284  70.738  1.00  0.00           S
ATOM     16  BB  ASP     7     109.521 110.184  69.988  1.00  0.00           B
ATOM     17  SC1 ASP     7     110.721 111.534  68.188  1.00  0.00           S
ATOM     18  BB  VAL     8     107.371 111.084  72.988  1.00  0.00           B
ATOM     19  SC1 VAL     8     107.321 110.134  74.738  1.00  0.00           S
ATOM     20  BB  GLY     9     105.071 114.184  72.788  1.00  0.00           B
ATOM     21  BB  SER    10     104.071 115.734  76.138  1.00  0.00           B
ATOM     22  SC1 SER    10     104.071 114.234  77.438  1.00  0.00           S
ATOM     23  BB  ASN    11     102.121 118.934  75.588  1.00  0.00           B
ATOM     24  SC1 ASN    11     100.121 118.784  77.088  1.00  0.00           S
ATOM     25  BB  LYS    12     102.671 121.334  72.738  1.00  0.00           B
ATOM     26  SC1 LYS    12     101.871 123.434  73.738  1.00  0.00           S
ATOM     27  SC2 LYS    12     102.171 126.284  73.938  1.00  0.00           S
ATOM     28  BB  GLY    13     100.921 121.534  69.338  1.00  0.00           B
ATOM     29  BB  ALA    14      99.871 124.784  67.588  1.00  0.00           B
ATOM     30  BB  ILE    15     100.921 124.984  63.888  1.00  0.00           B
ATOM     31  SC1 ILE    15      99.921 125.984  62.188  1.00  0.00           S
ATOM     32  BB  ILE    16     102.571 121.584  63.238  1.00  0.00           B
ATOM     33  SC1 ILE    16     101.271 120.334  61.638  1.00  0.00           S
ATOM     34  BB  GLY    17     103.271 118.834  65.688  1.00  0.00           B
ATOM     35  BB  LEU    18     103.171 115.084  65.188  1.00  0.00           B
ATOM     36  SC1 LEU    18     103.121 114.784  62.538  1.00  0.00           S
ATOM     37  BB  MET    19     105.621 113.484  67.538  1.00  0.00           B
ATOM     38  SC1 MET    19     107.121 115.734  68.638  1.00  0.00           S
ATOM     39  BB  VAL    20     105.821 110.434  65.238  1.00  0.00           B
ATOM     40  SC1 VAL    20     105.471 110.334  63.288  1.00  0.00           S
ATOM     41  BB  GLY    21     107.371 107.184  66.338  1.00  0.00           B
ATOM     42  BB  GLY    22     106.321 104.484  63.988  1.00  0.00           B
ATOM     43  BB  VAL    23     105.371 105.334  60.488  1.00  0.00           B
ATOM     44  SC1 VAL    23     104.871 107.234  60.038  1.00  0.00           S
ATOM     45  BB  VAL    24     104.021 102.634  58.288  1.00  0.00           B
ATOM     46  SC1 VAL    24     103.021 103.384  56.738  1.00  0.00           S
ATOM     47  BB  ILE    25     104.271  99.084  59.538  1.00  0.00           B
ATOM     48  SC1 ILE    25     103.521  97.534  57.788  1.00  0.00           S
ATOM     49  BB  ALA    26     106.221  99.434  62.838  1.00  0.00           B
ATOM     50  BB  LEU    27     113.871 102.834  60.238  1.00  0.00           B
ATOM     51  SC1 LEU    27     113.571 103.934  57.838  1.00  0.00           S
ATOM     52  BB  VAL    28     117.621 102.484  59.388  1.00  0.00           B
ATOM     53  SC1 VAL    28     118.821 102.484  57.788  1.00  0.00           S
ATOM     54  BB  PHE    29     119.171 103.634  62.788  1.00  0.00           B
ATOM     55  SC1 PHE    29     122.321 105.084  61.688  1.00  0.00           S
ATOM     56  SC2 PHE    29     122.271 102.684  61.638  1.00  0.00           S
ATOM     57  SC3 PHE    29     122.921 103.934  59.688  1.00  0.00           S
ATOM     58  BB  PHE    30     116.121 105.684  63.788  1.00  0.00           B
ATOM     59  SC1 PHE    30     114.671 108.084  62.388  1.00  0.00           S
ATOM     60  SC2 PHE    30     116.121 107.034  60.788  1.00  0.00           S
ATOM     61  SC3 PHE    30     114.621 108.734  60.088  1.00  0.00           S
ATOM     62  BB  ALA    31     116.971 107.734  66.888  1.00  0.00           B
ATOM     63  BB  GLU    32     114.971 109.034  69.738  1.00  0.00           B
ATOM     64  SC1 GLU    32     116.321 107.084  72.288  1.00  0.00           S
ATOM     65  BB  ASP    33     114.271 112.434  71.188  1.00  0.00           B
ATOM     66  SC1 ASP    33     114.971 114.334  69.638  1.00  0.00           S
ATOM     67  BB  VAL    34     111.821 112.934  73.988  1.00  0.00           B
ATOM     68  SC1 VAL    34     111.271 112.934  75.938  1.00  0.00           S
ATOM     69  BB  GLY    35     109.621 115.684  72.588  1.00  0.00           B
ATOM     70  BB  SER    36     108.621 117.634  75.688  1.00  0.00           B
ATOM     71  SC1 SER    36     108.771 117.434  77.588  1.00  0.00           S
ATOM     72  BB  ASN    37     105.921 120.284  74.888  1.00  0.00           B
ATOM     73  SC1 ASN    37     105.821 121.884  76.838  1.00  0.00           S
ATOM     74  BB  LYS    38     106.621 120.784  71.288  1.00  0.00           B
ATOM     75  SC1 LYS    38     108.571 119.834  70.138  1.00  0.00           S
ATOM     76  SC2 LYS    38     110.871 118.684  68.438  1.00  0.00           S
ATOM     77  BB  GLY    39     104.121 123.134  69.638  1.00  0.00           B
ATOM     78  BB  ALA    40     105.021 126.634  68.438  1.00  0.00           B
ATOM     79  BB  ILE    41     104.871 126.784  64.638  1.00  0.00           B
ATOM     80  SC1 ILE    41     105.521 128.884  64.338  1.00  0.00           S
ATOM     81  BB  ILE    42     106.421 123.534  63.538  1.00  0.00           B
ATOM     82  SC1 ILE    42     107.821 122.984  61.938  1.00  0.00           S
ATOM     83  BB  GLY    43     106.321 120.484  65.788  1.00  0.00           B
ATOM     84  BB  LEU    44     107.421 117.584  63.788  1.00  0.00           B
ATOM     85  SC1 LEU    44     106.321 118.284  61.438  1.00  0.00           S
ATOM     86  BB  MET    45     109.471 114.534  64.538  1.00  0.00           B
ATOM     87  SC1 MET    45     112.571 116.184  64.388  1.00  0.00           S
ATOM     88  BB  VAL    46     110.671 111.334  62.888  1.00  0.00           B
ATOM     89  SC1 VAL    46     110.321 110.784  60.988  1.00  0.00           S
ATOM     90  BB  GLY    47     110.571 108.134  64.938  1.00  0.00           B
ATOM     91  BB  GLY    48     110.171 105.784  62.038  1.00  0.00           B
ATOM     92  BB  VAL    49     109.221 105.484  58.438  1.00  0.00           B
ATOM     93  SC1 VAL    49     109.871 107.034  57.338  1.00  0.00           S
ATOM     94  BB  VAL    50     108.421 102.184  56.888  1.00  0.00           B
ATOM     95  SC1 VAL    50     108.321 102.434  54.888  1.00  0.00           S
ATOM     96  BB  ILE    51     110.071  99.284  58.788  1.00  0.00           B
ATOM     97  SC1 ILE    51     110.321  97.534  57.238  1.00  0.00           S
ATOM     98  BB  ALA    52     109.721 100.284  62.388  1.00  0.00           B
ATOM     99  ROH CHO    53      74.721 141.984  46.188  1.00  0.00            
ATOM    100  R1  CHO    53      76.871 140.584  44.938  1.00  0.00            
ATOM    101  R2  CHO    53      78.021 141.384  42.538  1.00  0.00            
ATOM    102  R3  CHO    53      80.321 141.284  43.988  1.00  0.00            
ATOM    103  R4  CHO    53      81.171 141.284  41.188  1.00  0.00            
ATOM    104  R5  CHO    53      81.721 139.784  42.688  1.00  0.00            
ATOM    105  C1  CHO    53      85.171 141.084  41.738  1.00  0.00           C
ATOM    106  C2  CHO    53      89.421 141.434  40.838  1.00  0.00           C
ATOM    107  ROH CHO    54       3.871 135.734  43.788  1.00  0.00            
ATOM    108  R1  CHO    54       2.871 134.984  46.288  1.00  0.00            
ATOM    109  R2  CHO    54       1.021 132.934  46.638  1.00  0.00            
ATOM    110  R3  CHO    54       2.871 132.034  48.388  1.00  0.00            
ATOM    111  R4  CHO    54       0.421 130.734  49.188  1.00  0.00            
ATOM    112  R5  CHO    54       1.721 131.884  50.488  1.00  0.00            
ATOM    113  C1  CHO    54       1.771 128.584  52.388  1.00  0.00           C
ATOM    114  C2  CHO    54       0.621 128.234  55.738  1.00  0.00           C
ATOM    115  ROH CHO    55      97.871  25.684  36.188  1.00  0.00            
ATOM    116  R1  CHO    55      97.671  28.034  37.738  1.00  0.00            
ATOM    117  R2  CHO    55      95.321  28.884  38.888  1.00  0.00            
ATOM    118  R3  CHO    55      96.821  28.884  41.188  1.00  0.00            
ATOM    119  R4  CHO    55      94.421  30.434  41.838  1.00  0.00            
ATOM    120  R5  CHO    55      96.471  31.084  42.138  1.00  0.00            
ATOM    121  C1  CHO    55      95.221  31.334  45.738  1.00  0.00           C
ATOM    122  C2  CHO    55      93.071  29.034  48.788  1.00  0.00           C
ATOM    123  ROH CHO    56     133.471 194.384  55.388  1.00  0.00            
ATOM    124  R1  CHO    56     131.271 193.284  53.988  1.00  0.00            
ATOM    125  R2  CHO    56     130.621 194.084  51.388  1.00  0.00            
ATOM    126  R3  CHO    56     130.771 191.434  50.888  1.00  0.00            
ATOM    127  R4  CHO    56     128.771 192.434  49.038  1.00  0.00            
ATOM    128  R5  CHO    56     128.521 190.784  50.438  1.00  0.00            
ATOM    129  C1  CHO    56     127.821 188.934  47.138  1.00  0.00           C
ATOM    130  C2  CHO    56     125.371 189.034  44.338  1.00  0.00           C
ATOM    131  ROH CHO    57      71.071  39.134  42.988  1.00  0.00            
ATOM    132  R1  CHO    57      68.421  40.034  43.488  1.00  0.00            
ATOM    133  R2  CHO    57      67.921  42.234  45.138  1.00  0.00            
ATOM    134  R3  CHO    57      66.521  43.134  42.988  1.00  0.00            
ATOM    135  R4  CHO    57      65.421  44.584  45.238  1.00  0.00            
ATOM    136  R5  CHO    57      64.321  43.434  43.738  1.00  0.00            
ATOM    137  C1  CHO    57      62.671  46.834  43.238  1.00  0.00           C
ATOM    138  C2  CHO    57      58.371  47.634  43.738  1.00  0.00           C
ATOM    139  ROH CHO    58     167.821 197.934  30.938  1.00  0.00            
ATOM    140  R1  CHO    58     169.821 197.334  32.838  1.00  0.00            
ATOM    141  R2  CHO    58     172.371 198.434  32.738  1.00  0.00            
ATOM    142  R3  CHO    58     171.771 199.184  35.288  1.00  0.00            
ATOM    143  R4  CHO    58     174.671 199.634  34.988  1.00  0.00            
ATOM    144  R5  CHO    58     173.671 198.484  36.538  1.00  0.00            
ATOM    145  C1  CHO    58     175.471 201.084  38.688  1.00  0.00           C
ATOM    146  C2  CHO    58     179.521 202.584  38.988  1.00  0.00           C
ATOM    147  ROH CHO    59     160.821  99.034  52.338  1.00  0.00            
ATOM    148  R1  CHO    59     162.921 100.884  52.638  1.00  0.00            
ATOM    149  R2  CHO    59     164.471 101.734  50.538  1.00  0.00            
ATOM    150  R3  CHO    59     163.721 104.184  51.388  1.00  0.00            
ATOM    151  R4  CHO    59     166.621 104.484  50.888  1.00  0.00            
ATOM    152  R5  CHO    59     165.571 104.984  52.738  1.00  0.00            
ATOM    153  C1  CHO    59     167.121 108.334  51.888  1.00  0.00           C
ATOM    154  C2  CHO    59     169.121 109.134  48.838  1.00  0.00           C
ATOM    155  ROH CHO    60     160.121 173.434  53.888  1.00  0.00            
ATOM    156  R1  CHO    60     161.421 173.034  51.388  1.00  0.00            
ATOM    157  R2  CHO    60     163.721 174.384  50.688  1.00  0.00            
ATOM    158  R3  CHO    60     164.671 171.884  50.288  1.00  0.00            
ATOM    159  R4  CHO    60     166.071 173.584  48.338  1.00  0.00            
ATOM    160  R5  CHO    60     164.971 171.784  47.888  1.00  0.00            
ATOM    161  C1  CHO    60     168.371 170.734  46.538  1.00  0.00           C
ATOM    162  C2  CHO    60     170.521 170.634  43.988  1.00  0.00           C
ATOM    163  ROH CHO    61      73.971  76.684  50.238  1.00  0.00            
ATOM    164  R1  CHO    61      75.071  77.434  47.738  1.00  0.00            
ATOM    165  R2  CHO    61      76.921  79.484  47.488  1.00  0.00            
ATOM    166  R3  CHO    61      78.321  77.534  46.188  1.00  0.00            
ATOM    167  R4  CHO    61      79.771  80.034  45.588  1.00  0.00            
ATOM    168  R5  CHO    61      79.021  78.584  44.138  1.00  0.00            
ATOM    169  C1  CHO    61      82.721  78.534  43.288  1.00  0.00           C
ATOM    170  C2  CHO    61      84.721  80.984  41.288  1.00  0.00           C
ATOM    171  ROH CHO    62      49.671 150.434  46.188  1.00  0.00            
ATOM    172  R1  CHO    62      51.571 152.134  47.388  1.00  0.00            
ATOM    173  R2  CHO    62      51.471 152.784  50.038  1.00  0.00            
ATOM    174  R3  CHO    62      54.021 151.884  49.988  1.00  0.00            
ATOM    175  R4  CHO    62      53.571 152.634  52.788  1.00  0.00            
ATOM    176  R5  CHO    62      55.171 153.334  51.538  1.00  0.00            
ATOM    177  C1  CHO    62      57.171 151.684  54.388  1.00  0.00           C
ATOM    178  C2  CHO    62      59.171 152.734  57.588  1.00  0.00           C
ATOM    179  ROH CHO    63       8.921 116.534  46.488  1.00  0.00            
ATOM    180  R1  CHO    63       9.571 115.534  43.888  1.00  0.00            
ATOM    181  R2  CHO    63       8.771 116.784  41.588  1.00  0.00            
ATOM    182  R3  CHO    63      11.421 116.684  40.988  1.00  0.00            
ATOM    183  R4  CHO    63      10.121 117.134  38.388  1.00  0.00            
ATOM    184  R5  CHO    63      11.521 115.534  38.888  1.00  0.00            
ATOM    185  C1  CHO    63      13.371 117.234  36.038  1.00  0.00           C
ATOM    186  C2  CHO    63      15.171 117.784  32.438  1.00  0.00           C
ATOM    187  ROH CHO    64     208.071 205.434  40.588  1.00  0.00            
ATOM    188  R1  CHO    64     209.971 205.584  42.688  1.00  0.00            
ATOM    189  R2  CHO    64     211.771 203.534  43.188  1.00  0.00            
ATOM    190  R3  CHO    64     213.571 205.534  42.988  1.00  0.00            
ATOM    191  R4  CHO    64     214.371 204.084  45.388  1.00  0.00            
ATOM    192  R5  CHO    64     213.971 206.234  45.238  1.00  0.00            
ATOM    193  C1  CHO    64     217.621 206.234  46.488  1.00  0.00           C
ATOM    194  C2  CHO    64     220.721 208.484  46.188  1.00  0.00           C
ATOM    195  ROH CHO    65     176.371   2.984  41.638  1.00  0.00            
ATOM    196  R1  CHO    65     174.371   4.934  41.888  1.00  0.00            
ATOM    197  R2  CHO    65     174.871   7.634  41.888  1.00  0.00            
ATOM    198  R3  CHO    65     173.021   7.684  39.888  1.00  0.00            
ATOM    199  R4  CHO    65     173.021  10.384  40.938  1.00  0.00            
ATOM    200  R5  CHO    65     171.271   9.084  40.738  1.00  0.00            
ATOM    201  C1  CHO    65     170.171  12.034  38.538  1.00  0.00           C
ATOM    202  C2  CHO    65     166.521  13.334  36.288  1.00  0.00           C
ATOM    203  ROH CHO    66      63.321 138.334  50.438  1.00  0.00            
ATOM    204  R1  CHO    66      61.471 139.184  52.388  1.00  0.00            
ATOM    205  R2  CHO    66      58.771 138.884  52.088  1.00  0.00            
ATOM    206  R3  CHO    66      58.971 137.684  54.538  1.00  0.00            
ATOM    207  R4  CHO    66      56.121 138.434  54.288  1.00  0.00            
ATOM    208  R5  CHO    66      57.471 138.934  55.938  1.00  0.00            
ATOM    209  C1  CHO    66      54.771 137.034  57.838  1.00  0.00           C
ATOM    210  C2  CHO    66      51.571 137.384  60.438  1.00  0.00           C
ATOM    211  ROH CHO    67      64.971 176.934  62.838  1.00  0.00            
ATOM    212  R1  CHO    67      64.271 174.884  60.988  1.00  0.00            
ATOM    213  R2  CHO    67      62.121 175.084  59.288  1.00  0.00            
ATOM    214  R3  CHO    67      63.971 174.634  57.338  1.00  0.00            
ATOM    215  R4  CHO    67      61.471 173.584  56.238  1.00  0.00            
ATOM    216  R5  CHO    67      63.371 172.484  56.438  1.00  0.00            
ATOM    217  C1  CHO    67      62.871 172.234  52.688  1.00  0.00           C
ATOM    218  C2  CHO    67      63.421 169.634  50.138  1.00  0.00           C
ATOM    219  ROH CHO    68      74.421 195.684  52.838  1.00  0.00            
ATOM    220  R1  CHO    68      72.721 195.484  50.588  1.00  0.00            
ATOM    221  R2  CHO    68      72.571 197.434  48.638  1.00  0.00            
ATOM    222  R3  CHO    68      73.071 195.334  46.988  1.00  0.00            
ATOM    223  R4  CHO    68      71.871 197.384  45.238  1.00  0.00            
ATOM    224  R5  CHO    68      71.221 195.334  45.438  1.00  0.00            
ATOM    225  C1  CHO    68      71.971 195.434  41.738  1.00  0.00           C
ATOM    226  C2  CHO    68      69.421 196.784  38.438  1.00  0.00           C
ATOM    227  ROH CHO    69     106.671 123.334  47.238  1.00  0.00            
ATOM    228  R1  CHO    69     103.871 122.884  47.038  1.00  0.00            
ATOM    229  R2  CHO    69     102.721 121.684  44.838  1.00  0.00            
ATOM    230  R3  CHO    69     101.721 119.984  46.688  1.00  0.00            
ATOM    231  R4  CHO    69      99.771 119.884  44.488  1.00  0.00            
ATOM    232  R5  CHO    69      99.321 120.284  46.538  1.00  0.00            
ATOM    233  C1  CHO    69      97.121 117.234  45.988  1.00  0.00           C
ATOM    234  C2  CHO    69      94.521 115.934  43.788  1.00  0.00           C
ATOM    235  ROH CHO    70     212.371 109.384  42.688  1.00  0.00            
ATOM    236  R1  CHO    70     211.021 109.834  45.138  1.00  0.00            
ATOM    237  R2  CHO    70     209.171 108.034  46.138  1.00  0.00            
ATOM    238  R3  CHO    70     210.721 108.084  48.338  1.00  0.00            
ATOM    239  R4  CHO    70     208.171 107.134  49.338  1.00  0.00            
ATOM    240  R5  CHO    70     209.271 108.834  50.138  1.00  0.00            
ATOM    241  C1  CHO    70     209.071 106.634  53.238  1.00  0.00           C
ATOM    242  C2  CHO    70     208.221 104.884  56.688  1.00  0.00           C
ATOM    243  ROH CHO    71      22.371 201.784  55.488  1.00  0.00            
ATOM    244  R1  CHO    71      24.971 201.834  54.438  1.00  0.00            
ATOM    245  R2  CHO    71      27.021 203.334  55.538  1.00  0.00            
ATOM    246  R3  CHO    71      28.321 200.984  55.538  1.00  0.00            
ATOM    247  R4  CHO    71      30.371 202.934  56.238  1.00  0.00            
ATOM    248  R5  CHO    71      30.471 201.484  54.638  1.00  0.00            
ATOM    249  C1  CHO    71      33.571 200.484  56.638  1.00  0.00           C
ATOM    250  C2  CHO    71      37.721 200.734  55.688  1.00  0.00           C
ATOM    251  ROH CHO    72     161.671  -2.316  47.188  1.00  0.00            
ATOM    252  R1  CHO    72     159.821  -1.566  45.188  1.00  0.00            
ATOM    253  R2  CHO    72     157.221  -2.516  45.138  1.00  0.00            
ATOM    254  R3  CHO    72     156.571   0.134  45.088  1.00  0.00            
ATOM    255  R4  CHO    72     154.171  -1.266  44.088  1.00  0.00            
ATOM    256  R5  CHO    72     155.221   0.384  43.138  1.00  0.00            
ATOM    257  C1  CHO    72     151.821   1.984  43.488  1.00  0.00           C
ATOM    258  C2  CHO    72     149.721   4.784  42.488  1.00  0.00           C
ATOM    259  ROH CHO    73      59.921 104.634  45.538  1.00  0.00            
ATOM    260  R1  CHO    73      62.021 106.484  45.638  1.00  0.00            
ATOM    261  R2  CHO    73      63.921 106.484  47.688  1.00  0.00            
ATOM    262  R3  CHO    73      65.671 106.334  45.638  1.00  0.00            
ATOM    263  R4  CHO    73      67.321 107.084  47.938  1.00  0.00            
ATOM    264  R5  CHO    73      67.221 108.134  46.038  1.00  0.00            
ATOM    265  C1  CHO    73      70.921 107.334  46.138  1.00  0.00           C
ATOM    266  C2  CHO    73      74.021 105.134  46.388  1.00  0.00           C
ATOM    267  ROH CHO    74     124.821 204.034  49.238  1.00  0.00            
ATOM    268  R1  CHO    74     126.121 201.534  49.438  1.00  0.00            
ATOM    269  R2  CHO    74     128.571 201.084  48.288  1.00  0.00            
ATOM    270  R3  CHO    74     129.221 200.284  50.788  1.00  0.00            
ATOM    271  R4  CHO    74     131.371 199.184  49.088  1.00  0.00            
ATOM    272  R5  CHO    74     130.121 198.084  50.538  1.00  0.00            
ATOM    273  C1  CHO    74     133.621 197.384  51.938  1.00  0.00           C
ATOM    274  C2  CHO    74     134.521 194.884  48.988  1.00  0.00           C
ATOM    275  ROH CHO    75     215.221  40.084  50.888  1.00  0.00            
ATOM    276  R1  CHO    75     213.471  39.434  48.788  1.00  0.00            
ATOM    277  R2  CHO    75     211.721  41.284  47.638  1.00  0.00            
ATOM    278  R3  CHO    75     212.921  40.484  45.338  1.00  0.00            
ATOM    279  R4  CHO    75     210.271  41.434  44.538  1.00  0.00            
ATOM    280  R5  CHO    75     211.171  39.484  44.088  1.00  0.00            
ATOM    281  C1  CHO    75     210.521  40.834  40.538  1.00  0.00           C
ATOM    282  C2  CHO    75     211.071  37.984  37.438  1.00  0.00           C
ATOM    283  ROH CHO    76      69.171  75.934  44.488  1.00  0.00            
ATOM    284  R1  CHO    76      71.021  77.634  45.738  1.00  0.00            
ATOM    285  R2  CHO    76      71.071  80.384  45.338  1.00  0.00            
ATOM    286  R3  CHO    76      70.921  80.434  48.088  1.00  0.00            
ATOM    287  R4  CHO    76      72.371  82.934  47.338  1.00  0.00            
ATOM    288  R5  CHO    76      73.021  81.384  48.738  1.00  0.00            
ATOM    289  C1  CHO    76      72.921  84.484  50.988  1.00  0.00           C
ATOM    290  C2  CHO    76      71.171  87.234  50.388  1.00  0.00           C
ATOM    291  ROH CHO    77      80.771  82.184  38.188  1.00  0.00            
ATOM    292  R1  CHO    77      79.821  79.884  39.538  1.00  0.00            
ATOM    293  R2  CHO    77      78.621  77.784  38.238  1.00  0.00            
ATOM    294  R3  CHO    77      80.521  76.334  39.488  1.00  0.00            
ATOM    295  R4  CHO    77      78.471  74.384  38.738  1.00  0.00            
ATOM    296  R5  CHO    77      79.271  74.684  40.738  1.00  0.00            
ATOM    297  C1  CHO    77      80.221  70.984  40.188  1.00  0.00           C
ATOM    298  C2  CHO    77      78.421  68.434  42.888  1.00  0.00           C
ATOM    299  ROH CHO    78      95.871 198.434  46.238  1.00  0.00            
ATOM    300  R1  CHO    78      96.971 198.134  48.788  1.00  0.00            
ATOM    301  R2  CHO    78      99.671 197.734  49.188  1.00  0.00            
ATOM    302  R3  CHO    78      99.421 199.884  50.888  1.00  0.00            
ATOM    303  R4  CHO    78     101.671 198.384  51.938  1.00  0.00            
ATOM    304  R5  CHO    78      99.921 198.984  53.038  1.00  0.00            
ATOM    305  C1  CHO    78     102.571 200.784  55.138  1.00  0.00           C
ATOM    306  C2  CHO    78     104.871 201.484  56.588  1.00  0.00           C
ATOM    307  ROH CHO    79     165.071  86.584  56.388  1.00  0.00            
ATOM    308  R1  CHO    79     165.371  88.034  53.988  1.00  0.00            
ATOM    309  R2  CHO    79     166.571  90.484  53.888  1.00  0.00            
ATOM    310  R3  CHO    79     168.121  89.284  51.988  1.00  0.00            
ATOM    311  R4  CHO    79     169.271  91.934  52.338  1.00  0.00            
ATOM    312  R5  CHO    79     168.621  91.034  50.438  1.00  0.00            
ATOM    313  C1  CHO    79     172.321  91.684  49.638  1.00  0.00           C
ATOM    314  C2  CHO    79     174.121  93.134  47.138  1.00  0.00           C
ATOM    315  ROH CHO    80     133.021  35.384  41.788  1.00  0.00            
ATOM    316  R1  CHO    80     131.221  37.384  42.788  1.00  0.00            
ATOM    317  R2  CHO    80     131.021  37.984  45.438  1.00  0.00            
ATOM    318  R3  CHO    80     131.521  40.534  44.588  1.00  0.00            
ATOM    319  R4  CHO    80     129.871  40.834  46.988  1.00  0.00            
ATOM    320  R5  CHO    80     129.471  41.684  45.038  1.00  0.00            
ATOM    321  C1  CHO    80     129.671  44.884  47.088  1.00  0.00           C
ATOM    322  C2  CHO    80     127.121  48.034  47.888  1.00  0.00           C
ATOM    323  ROH CHO    81     135.621 141.784  51.538  1.00  0.00            
ATOM    324  R1  CHO    81     137.221 139.484  52.138  1.00  0.00            
ATOM    325  R2  CHO    81     136.671 136.984  51.088  1.00  0.00            
ATOM    326  R3  CHO    81     139.321 137.134  50.338  1.00  0.00            
ATOM    327  R4  CHO    81     138.771 134.284  50.638  1.00  0.00            
ATOM    328  R5  CHO    81     140.371 135.434  51.588  1.00  0.00            
ATOM    329  C1  CHO    81     142.471 132.834  49.638  1.00  0.00           C
ATOM    330  C2  CHO    81     145.121 131.984  46.688  1.00  0.00           C
ATOM    331  ROH CHO    82      52.921 179.834  57.688  1.00  0.00            
ATOM    332  R1  CHO    82      53.321 180.934  60.288  1.00  0.00            
ATOM    333  R2  CHO    82      54.471 179.534  62.338  1.00  0.00            
ATOM    334  R3  CHO    82      56.121 181.684  62.438  1.00  0.00            
ATOM    335  R4  CHO    82      56.371 180.434  65.088  1.00  0.00            
ATOM    336  R5  CHO    82      55.921 182.534  64.638  1.00  0.00            
ATOM    337  C1  CHO    82      59.071 182.984  66.738  1.00  0.00           C
ATOM    338  C2  CHO    82      60.521 181.584  69.988  1.00  0.00           C
ATOM    339  ROH CHO    83     202.421 144.084  50.838  1.00  0.00            
ATOM    340  R1  CHO    83     204.821 142.684  51.388  1.00  0.00            
ATOM    341  R2  CHO    83     206.271 141.384  49.438  1.00  0.00            
ATOM    342  R3  CHO    83     208.271 142.934  50.438  1.00  0.00            
ATOM    343  R4  CHO    83     209.621 140.534  49.338  1.00  0.00            
ATOM    344  R5  CHO    83     209.821 141.384  51.388  1.00  0.00            
ATOM    345  C1  CHO    83     213.471 141.484  50.188  1.00  0.00           C
ATOM    346  C2  CHO    83     215.971 144.234  48.288  1.00  0.00           C
ATOM    347  ROH CHO    84     207.071  61.034  54.138  1.00  0.00            
ATOM    348  R1  CHO    84     205.521  61.484  51.838  1.00  0.00            
ATOM    349  R2  CHO    84     206.221  60.484  49.338  1.00  0.00            
ATOM    350  R3  CHO    84     203.721  59.434  49.388  1.00  0.00            
ATOM    351  R4  CHO    84     204.371  59.634  46.588  1.00  0.00            
ATOM    352  R5  CHO    84     202.621  60.434  47.538  1.00  0.00            
ATOM    353  C1  CHO    84     200.971  58.084  44.988  1.00  0.00           C
ATOM    354  C2  CHO    84     198.021  58.984  41.788  1.00  0.00           C
ATOM    355  ROH CHO    85     199.421 127.634  43.188  1.00  0.00            
ATOM    356  R1  CHO    85     200.871 129.884  42.238  1.00  0.00            
ATOM    357  R2  CHO    85     202.521 131.334  43.888  1.00  0.00            
ATOM    358  R3  CHO    85     204.421 130.784  41.988  1.00  0.00            
ATOM    359  R4  CHO    85     205.771 132.534  43.888  1.00  0.00            
ATOM    360  R5  CHO    85     205.621 132.834  41.738  1.00  0.00            
ATOM    361  C1  CHO    85     209.421 132.684  42.088  1.00  0.00           C
ATOM    362  C2  CHO    85     213.321 134.034  41.638  1.00  0.00           C
ATOM    363  ROH CHO    86     151.721 168.734  38.988  1.00  0.00            
ATOM    364  R1  CHO    86     151.571 165.984  38.288  1.00  0.00            
ATOM    365  R2  CHO    86     153.321 164.834  36.488  1.00  0.00            
ATOM    366  R3  CHO    86     153.721 163.084  38.538  1.00  0.00            
ATOM    367  R4  CHO    86     154.271 161.534  36.138  1.00  0.00            
ATOM    368  R5  CHO    86     152.921 160.984  37.738  1.00  0.00            
ATOM    369  C1  CHO    86     155.221 157.984  37.838  1.00  0.00           C
ATOM    370  C2  CHO    86     155.471 154.234  38.438  1.00  0.00           C
ATOM    371  ROH CHO    87     109.071  90.284  54.238  1.00  0.00            
ATOM    372  R1  CHO    87     108.871  89.134  51.638  1.00  0.00            
ATOM    373  R2  CHO    87     106.571  89.234  50.088  1.00  0.00            
ATOM    374  R3  CHO    87     108.271  90.384  48.238  1.00  0.00            
ATOM    375  R4  CHO    87     105.671  90.234  46.938  1.00  0.00            
ATOM    376  R5  CHO    87     107.571  89.434  46.188  1.00  0.00            
ATOM    377  C1  CHO    87     106.671  91.834  43.338  1.00  0.00           C
ATOM    378  C2  CHO    87     106.871  95.834  42.138  1.00  0.00           C
ATOM    379  ROH CHO    88     202.671  74.284  44.038  1.00  0.00            
ATOM    380  R1  CHO    88     203.771  72.984  46.288  1.00  0.00            
ATOM    381  R2  CHO    88     205.121  70.584  46.088  1.00  0.00            
ATOM    382  R3  CHO    88     207.121  71.984  47.338  1.00  0.00            
ATOM    383  R4  CHO    88     208.021  69.184  47.388  1.00  0.00            
ATOM    384  R5  CHO    88     207.821  70.534  49.088  1.00  0.00            
ATOM    385  C1  CHO    88     211.571  69.684  49.338  1.00  0.00           C
ATOM    386  C2  CHO    88     214.921  71.534  49.388  1.00  0.00           C
ATOM    387  ROH CHO    89      61.371 220.684  53.738  1.00  0.00            
ATOM    388  R1  CHO    89      63.521 220.584  51.888  1.00  0.00            
ATOM    389  R2  CHO    89      63.921 222.484  49.938  1.00  0.00            
ATOM    390  R3  CHO    89      66.421 222.634  51.038  1.00  0.00            
ATOM    391  R4  CHO    89      66.821 223.284  48.188  1.00  0.00            
ATOM    392  R5  CHO    89      67.871 221.734  49.338  1.00  0.00            
ATOM    393  C1  CHO    89      70.821 223.884  48.238  1.00  0.00           C
ATOM    394  C2  CHO    89      73.871 223.684  46.188  1.00  0.00           C
ATOM    395  ROH CHO    90     113.171 131.884  47.738  1.00  0.00            
ATOM    396  R1  CHO    90     110.671 132.584  48.838  1.00  0.00            
ATOM    397  R2  CHO    90     108.971 134.434  47.688  1.00  0.00            
ATOM    398  R3  CHO    90     107.171 132.384  47.888  1.00  0.00            
ATOM    399  R4  CHO    90     105.521 134.834  47.788  1.00  0.00            
ATOM    400  R5  CHO    90     105.421 133.284  49.288  1.00  0.00            
ATOM    401  C1  CHO    90     101.871 133.184  47.988  1.00  0.00           C
ATOM    402  C2  CHO    90      99.371 135.084  47.288  1.00  0.00           C
ATOM    403  ROH CHO    91      98.571 112.384  49.038  1.00  0.00            
ATOM    404  R1  CHO    91      98.321 109.584  48.888  1.00  0.00            
ATOM    405  R2  CHO    91      96.721 108.134  50.638  1.00  0.00            
ATOM    406  R3  CHO    91      95.621 107.184  48.338  1.00  0.00            
ATOM    407  R4  CHO    91      94.821 105.284  50.388  1.00  0.00            
ATOM    408  R5  CHO    91      95.821 104.834  48.538  1.00  0.00            
ATOM    409  C1  CHO    91      92.671 102.734  48.088  1.00  0.00           C
ATOM    410  C2  CHO    91      91.271  99.834  46.638  1.00  0.00           C
ATOM    411  ROH CHO    92      77.771  27.784  29.388  1.00  0.00            
ATOM    412  R1  CHO    92      78.171  27.584  32.188  1.00  0.00            
ATOM    413  R2  CHO    92      76.171  28.184  34.038  1.00  0.00            
ATOM    414  R3  CHO    92      76.721  25.684  34.938  1.00  0.00            
ATOM    415  R4  CHO    92      75.621  27.084  37.238  1.00  0.00            
ATOM    416  R5  CHO    92      77.521  25.984  37.138  1.00  0.00            
ATOM    417  C1  CHO    92      75.821  24.084  39.988  1.00  0.00           C
ATOM    418  C2  CHO    92      76.221  20.684  40.138  1.00  0.00           C
ATOM    419  ROH CHO    93      94.021  82.284  48.588  1.00  0.00            
ATOM    420  R1  CHO    93      95.221  84.834  48.288  1.00  0.00            
ATOM    421  R2  CHO    93      94.871  86.384  45.988  1.00  0.00            
ATOM    422  R3  CHO    93      94.021  88.234  47.788  1.00  0.00            
ATOM    423  R4  CHO    93      94.921  89.784  45.438  1.00  0.00            
ATOM    424  R5  CHO    93      95.571  90.084  47.488  1.00  0.00            
ATOM    425  C1  CHO    93      94.171  93.534  46.738  1.00  0.00           C
ATOM    426  C2  CHO    93      95.121  95.934  49.338  1.00  0.00           C
ATOM    427  ROH CHO    94     187.571 139.034  46.638  1.00  0.00            
ATOM    428  R1  CHO    94     189.821 137.684  45.588  1.00  0.00            
ATOM    429  R2  CHO    94     191.421 138.784  43.588  1.00  0.00            
ATOM    430  R3  CHO    94     193.421 138.334  45.338  1.00  0.00            
ATOM    431  R4  CHO    94     194.771 138.584  42.788  1.00  0.00            
ATOM    432  R5  CHO    94     194.971 136.934  44.188  1.00  0.00            
ATOM    433  C1  CHO    94     198.621 138.084  43.988  1.00  0.00           C
ATOM    434  C2  CHO    94     201.221 135.684  42.188  1.00  0.00           C
ATOM    435  ROH CHO    95     206.571 146.834  34.438  1.00  0.00            
ATOM    436  R1  CHO    95     207.721 146.934  37.038  1.00  0.00            
ATOM    437  R2  CHO    95     210.421 146.584  37.438  1.00  0.00            
ATOM    438  R3  CHO    95     210.221 148.984  38.738  1.00  0.00            
ATOM    439  R4  CHO    95     212.921 148.084  39.388  1.00  0.00            
ATOM    440  R5  CHO    95     211.371 148.684  40.788  1.00  0.00            
ATOM    441  C1  CHO    95     214.121 151.184  41.688  1.00  0.00           C
ATOM    442  C2  CHO    95     218.121 151.534  42.488  1.00  0.00           C
ATOM    443  ROH CHO    96      79.971 147.334  54.488  1.00  0.00            
ATOM    444  R1  CHO    96      79.921 146.584  57.238  1.00  0.00            
ATOM    445  R2  CHO    96      77.671 146.884  58.838  1.00  0.00            
ATOM    446  R3  CHO    96      78.071 144.234  59.288  1.00  0.00            
ATOM    447  R4  CHO    96      77.371 145.384  61.888  1.00  0.00            
ATOM    448  R5  CHO    96      79.121 144.184  61.438  1.00  0.00            
ATOM    449  C1  CHO    96      77.571 141.984  64.188  1.00  0.00           C
ATOM    450  C2  CHO    96      75.771 143.634  66.188  1.00  0.00           C
ATOM    451  ROH CHO    97      20.021  49.034  51.938  1.00  0.00            
ATOM    452  R1  CHO    97      19.021  49.934  49.438  1.00  0.00            
ATOM    453  R2  CHO    97      16.571  51.184  49.238  1.00  0.00            
ATOM    454  R3  CHO    97      18.071  53.134  47.988  1.00  0.00            
ATOM    455  R4  CHO    97      15.321  53.634  47.088  1.00  0.00            
ATOM    456  R5  CHO    97      17.071  53.384  45.838  1.00  0.00            
ATOM    457  C1  CHO    97      15.971  56.834  44.688  1.00  0.00           C
ATOM    458  C2  CHO    97      14.221  59.834  43.738  1.00  0.00           C
ATOM    459  ROH CHO    98      72.721  17.634  43.738  1.00  0.00            
ATOM    460  R1  CHO    98      73.171  15.384  42.038  1.00  0.00            
ATOM    461  R2  CHO    98      75.621  14.134  41.838  1.00  0.00            
ATOM    462  R3  CHO    98      74.171  11.934  42.488  1.00  0.00            
ATOM    463  R4  CHO    98      76.671  10.884  41.388  1.00  0.00            
ATOM    464  R5  CHO    98      74.671  10.384  40.738  1.00  0.00            
ATOM    465  C1  CHO    98      75.971   6.934  41.738  1.00  0.00           C
ATOM    466  C2  CHO    98      77.171   3.234  41.088  1.00  0.00           C
ATOM    467  ROH CHO    99     179.571 190.184  44.338  1.00  0.00            
ATOM    468  R1  CHO    99     182.221 189.684  43.438  1.00  0.00            
ATOM    469  R2  CHO    99     184.171 191.634  43.488  1.00  0.00            
ATOM    470  R3  CHO    99     185.571 189.734  44.888  1.00  0.00            
ATOM    471  R4  CHO    99     187.571 191.634  43.988  1.00  0.00            
ATOM    472  R5  CHO    99     187.621 189.484  43.688  1.00  0.00            
ATOM    473  C1  CHO    99     190.871 189.934  45.638  1.00  0.00           C
ATOM    474  C2  CHO    99     190.221 188.334  48.588  1.00  0.00           C
ATOM    475  ROH CHO   100     173.921 156.534  50.588  1.00  0.00            
ATOM    476  R1  CHO   100     174.671 156.184  47.888  1.00  0.00            
ATOM    477  R2  CHO   100     173.421 154.384  46.238  1.00  0.00            
ATOM    478  R3  CHO   100     173.071 156.534  44.638  1.00  0.00            
ATOM    479  R4  CHO   100     173.021 154.284  42.788  1.00  0.00            
ATOM    480  R5  CHO   100     174.321 155.984  42.638  1.00  0.00            
ATOM    481  C1  CHO   100     172.471 156.234  39.288  1.00  0.00           C
ATOM    482  C2  CHO   100     172.371 158.584  35.738  1.00  0.00           C
ATOM    483  ROH CHO   101     131.821 213.584  53.238  1.00  0.00            
ATOM    484  R1  CHO   101     133.921 212.734  51.588  1.00  0.00            
ATOM    485  R2  CHO   101     133.521 211.984  48.938  1.00  0.00            
ATOM    486  R3  CHO   101     135.471 213.834  48.488  1.00  0.00            
ATOM    487  R4  CHO   101     135.071 212.484  45.888  1.00  0.00            
ATOM    488  R5  CHO   101     136.971 212.734  46.938  1.00  0.00            
ATOM    489  C1  CHO   101     137.771 214.534  43.638  1.00  0.00           C
ATOM    490  C2  CHO   101     137.771 216.634  40.738  1.00  0.00           C
ATOM    491  ROH CHO   102     188.121  35.484  39.838  1.00  0.00            
ATOM    492  R1  CHO   102     187.571  32.984  40.988  1.00  0.00            
ATOM    493  R2  CHO   102     189.221  30.784  40.638  1.00  0.00            
ATOM    494  R3  CHO   102     189.221  30.734  43.338  1.00  0.00            
ATOM    495  R4  CHO   102     189.921  27.984  42.538  1.00  0.00            
ATOM    496  R5  CHO   102     188.321  28.584  43.938  1.00  0.00            
ATOM    497  C1  CHO   102     190.321  26.334  46.238  1.00  0.00           C
ATOM    498  C2  CHO   102     190.521  23.584  49.338  1.00  0.00           C
ATOM    499  ROH CHO   103     132.721  67.084  38.488  1.00  0.00            
ATOM    500  R1  CHO   103     133.621  65.434  40.588  1.00  0.00            
ATOM    501  R2  CHO   103     135.921  63.934  40.438  1.00  0.00            
ATOM    502  R3  CHO   103     136.571  65.234  42.688  1.00  0.00            
ATOM    503  R4  CHO   103     138.471  63.034  42.538  1.00  0.00            
ATOM    504  R5  CHO   103     137.221  63.484  44.238  1.00  0.00            
ATOM    505  C1  CHO   103     140.621  63.734  45.938  1.00  0.00           C
ATOM    506  C2  CHO   103     141.271  60.334  47.188  1.00  0.00           C
ATOM    507  ROH CHO   104     126.621  17.984  44.438  1.00  0.00            
ATOM    508  R1  CHO   104     126.971  15.634  45.938  1.00  0.00            
ATOM    509  R2  CHO   104     128.521  13.534  45.088  1.00  0.00            
ATOM    510  R3  CHO   104     129.721  13.884  47.488  1.00  0.00            
ATOM    511  R4  CHO   104     131.271  11.734  46.188  1.00  0.00            
ATOM    512  R5  CHO   104     130.371  11.684  48.188  1.00  0.00            
ATOM    513  C1  CHO   104     134.021  11.034  49.138  1.00  0.00           C
ATOM    514  C2  CHO   104     136.671   8.634  49.338  1.00  0.00           C
ATOM    515  ROH CHO   105      76.721  96.734  45.838  1.00  0.00            
ATOM    516  R1  CHO   105      75.721  94.634  44.288  1.00  0.00            
ATOM    517  R2  CHO   105      76.871  92.134  44.188  1.00  0.00            
ATOM    518  R3  CHO   105      74.371  91.284  44.888  1.00  0.00            
ATOM    519  R4  CHO   105      75.571  88.984  43.488  1.00  0.00            
ATOM    520  R5  CHO   105      73.671  89.934  42.988  1.00  0.00            
ATOM    521  C1  CHO   105      72.471  86.384  43.688  1.00  0.00           C
ATOM    522  C2  CHO   105      71.271  83.484  41.738  1.00  0.00           C
ATOM    523  ROH CHO   106      35.821 170.234  49.638  1.00  0.00            
ATOM    524  R1  CHO   106      36.671 171.634  51.938  1.00  0.00            
ATOM    525  R2  CHO   106      39.221 172.634  52.188  1.00  0.00            
ATOM    526  R3  CHO   106      37.921 174.984  52.688  1.00  0.00            
ATOM    527  R4  CHO   106      40.571 175.334  53.888  1.00  0.00            
ATOM    528  R5  CHO   106      38.671 175.634  54.838  1.00  0.00            
ATOM    529  C1  CHO   106      40.121 179.084  55.288  1.00  0.00           C
ATOM    530  C2  CHO   106      41.671 182.734  55.888  1.00  0.00           C
ATOM    531  ROH CHO   107      53.921  67.934  55.688  1.00  0.00            
ATOM    532  R1  CHO   107      54.571  69.334  53.338  1.00  0.00            
ATOM    533  R2  CHO   107      54.471  68.134  50.838  1.00  0.00            
ATOM    534  R3  CHO   107      52.921  70.284  50.238  1.00  0.00            
ATOM    535  R4  CHO   107      55.021  70.334  48.188  1.00  0.00            
ATOM    536  R5  CHO   107      54.471  71.984  49.538  1.00  0.00            
ATOM    537  C1  CHO   107      53.871  73.634  46.188  1.00  0.00           C
ATOM    538  C2  CHO   107      57.121  72.984  43.588  1.00  0.00           C
ATOM    539  ROH CHO   108     206.621  52.134  40.688  1.00  0.00            
ATOM    540  R1  CHO   108     209.071  50.784  40.938  1.00  0.00            
ATOM    541  R2  CHO   108     210.871  50.534  38.838  1.00  0.00            
ATOM    542  R3  CHO   108     212.621  51.634  40.588  1.00  0.00            
ATOM    543  R4  CHO   108     214.171  51.234  38.138  1.00  0.00            
ATOM    544  R5  CHO   108     214.671  50.534  40.138  1.00  0.00            
ATOM    545  C1  CHO   108     217.721  52.734  39.388  1.00  0.00           C
ATOM    546  C2  CHO   108     218.671  56.384  39.188  1.00  0.00           C
ATOM    547  ROH CHO   109      10.671   3.684  51.988  1.00  0.00            
ATOM    548  R1  CHO   109       8.171   2.734  52.838  1.00  0.00            
ATOM    549  R2  CHO   109       5.821   3.684  51.738  1.00  0.00            
ATOM    550  R3  CHO   109       5.321   1.034  51.288  1.00  0.00            
ATOM    551  R4  CHO   109       2.671   2.184  51.738  1.00  0.00            
ATOM    552  R5  CHO   109       3.571   0.484  52.788  1.00  0.00            
ATOM    553  C1  CHO   109       0.421  -1.166  51.338  1.00  0.00           C
ATOM    554  C2  CHO   109      -2.079  -2.916  49.138  1.00  0.00           C
ATOM    555  ROH CHO   110     118.171 192.134  45.138  1.00  0.00            
ATOM    556  R1  CHO   110     117.571 190.034  46.988  1.00  0.00            
ATOM    557  R2  CHO   110     118.771 187.534  46.838  1.00  0.00            
ATOM    558  R3  CHO   110     119.371 188.084  49.438  1.00  0.00            
ATOM    559  R4  CHO   110     120.171 185.334  49.038  1.00  0.00            
ATOM    560  R5  CHO   110     118.871 186.084  50.588  1.00  0.00            
ATOM    561  C1  CHO   110     121.621 184.484  52.738  1.00  0.00           C
ATOM    562  C2  CHO   110     124.221 185.234  54.438  1.00  0.00           C
ATOM    563  ROH CHO   111      90.921 157.934  56.438  1.00  0.00            
ATOM    564  R1  CHO   111      90.021 158.984  53.988  1.00  0.00            
ATOM    565  R2  CHO   111      91.321 158.484  51.588  1.00  0.00            
ATOM    566  R3  CHO   111      88.871 157.584  50.838  1.00  0.00            
ATOM    567  R4  CHO   111      90.271 158.184  48.288  1.00  0.00            
ATOM    568  R5  CHO   111      88.321 158.934  48.888  1.00  0.00            
ATOM    569  C1  CHO   111      87.371 157.134  45.688  1.00  0.00           C
ATOM    570  C2  CHO   111      86.471 154.234  42.788  1.00  0.00           C
ATOM    571  ROH CHO   112     205.821 209.034  43.888  1.00  0.00            
ATOM    572  R1  CHO   112     206.421 207.334  46.038  1.00  0.00            
ATOM    573  R2  CHO   112     204.771 205.234  46.838  1.00  0.00            
ATOM    574  R3  CHO   112     207.021 203.784  46.538  1.00  0.00            
ATOM    575  R4  CHO   112     204.921 201.784  46.988  1.00  0.00            
ATOM    576  R5  CHO   112     206.821 201.984  48.088  1.00  0.00            
ATOM    577  C1  CHO   112     207.121 198.384  46.838  1.00  0.00           C
ATOM    578  C2  CHO   112     209.421 195.084  46.738  1.00  0.00           C
ATOM    579  ROH CHO   113     129.221 185.034  44.888  1.00  0.00            
ATOM    580  R1  CHO   113     127.321 183.234  45.938  1.00  0.00            
ATOM    581  R2  CHO   113     127.171 182.584  48.638  1.00  0.00            
ATOM    582  R3  CHO   113     124.571 183.434  48.388  1.00  0.00            
ATOM    583  R4  CHO   113     124.421 180.934  49.888  1.00  0.00            
ATOM    584  R5  CHO   113     123.371 181.384  48.038  1.00  0.00            
ATOM    585  C1  CHO   113     120.421 180.684  50.388  1.00  0.00           C
ATOM    586  C2  CHO   113     118.971 178.134  52.938  1.00  0.00           C
ATOM    587  ROH CHO   114      33.971 226.234  43.938  1.00  0.00            
ATOM    588  R1  CHO   114      34.121 223.634  45.038  1.00  0.00            
ATOM    589  R2  CHO   114      36.021 222.934  46.838  1.00  0.00            
ATOM    590  R3  CHO   114      33.871 222.184  48.338  1.00  0.00            
ATOM    591  R4  CHO   114      36.021 220.334  49.138  1.00  0.00            
ATOM    592  R5  CHO   114      34.021 219.784  48.438  1.00  0.00            
ATOM    593  C1  CHO   114      33.971 218.084  51.838  1.00  0.00           C
ATOM    594  C2  CHO   114      32.521 214.084  50.738  1.00  0.00           C
ATOM    595  ROH CHO   115      15.321 148.634  60.738  1.00  0.00            
ATOM    596  R1  CHO   115      16.621 150.684  59.288  1.00  0.00            
ATOM    597  R2  CHO   115      19.271 151.334  59.738  1.00  0.00            
ATOM    598  R3  CHO   115      19.471 150.934  57.038  1.00  0.00            
ATOM    599  R4  CHO   115      21.421 153.084  57.638  1.00  0.00            
ATOM    600  R5  CHO   115      19.821 153.134  56.138  1.00  0.00            
ATOM    601  C1  CHO   115      22.871 153.684  53.888  1.00  0.00           C
ATOM    602  C2  CHO   115      24.771 155.834  55.288  1.00  0.00           C
ATOM    603  ROH CHO   116      15.871 118.234  41.788  1.00  0.00            
ATOM    604  R1  CHO   116      18.621 117.484  41.988  1.00  0.00            
ATOM    605  R2  CHO   116      19.571 115.984  44.088  1.00  0.00            
ATOM    606  R3  CHO   116      20.521 114.384  42.088  1.00  0.00            
ATOM    607  R4  CHO   116      21.371 113.084  44.538  1.00  0.00            
ATOM    608  R5  CHO   116      22.671 113.634  42.888  1.00  0.00            
ATOM    609  C1  CHO   116      23.321 109.884  42.938  1.00  0.00           C
ATOM    610  C2  CHO   116      25.871 106.784  42.488  1.00  0.00           C
ATOM    611  ROH CHO   117      90.171 181.284  50.388  1.00  0.00            
ATOM    612  R1  CHO   117      92.821 181.884  49.588  1.00  0.00            
ATOM    613  R2  CHO   117      93.521 182.284  46.938  1.00  0.00            
ATOM    614  R3  CHO   117      94.471 184.634  47.888  1.00  0.00            
ATOM    615  R4  CHO   117      96.571 183.684  46.088  1.00  0.00            
ATOM    616  R5  CHO   117      96.821 184.284  48.138  1.00  0.00            
ATOM    617  C1  CHO   117      99.271 186.684  46.438  1.00  0.00           C
ATOM    618  C2  CHO   117     102.771 187.134  46.488  1.00  0.00           C
ATOM    619  ROH CHO   118     202.421  47.284  47.338  1.00  0.00            
ATOM    620  R1  CHO   118     203.521  48.284  49.788  1.00  0.00            
ATOM    621  R2  CHO   118     205.971  49.434  49.988  1.00  0.00            
ATOM    622  R3  CHO   118     204.571  51.484  51.088  1.00  0.00            
ATOM    623  R4  CHO   118     207.371  51.934  51.938  1.00  0.00            
ATOM    624  R5  CHO   118     205.671  51.784  53.238  1.00  0.00            
ATOM    625  C1  CHO   118     206.871  55.284  54.138  1.00  0.00           C
ATOM    626  C2  CHO   118     207.521  55.284  57.438  1.00  0.00           C
ATOM    627  ROH CHO   119     147.771  43.284  47.488  1.00  0.00            
ATOM    628  R1  CHO   119     146.421  44.984  49.288  1.00  0.00            
ATOM    629  R2  CHO   119     147.421  45.634  51.788  1.00  0.00            
ATOM    630  R3  CHO   119     147.121  48.184  50.938  1.00  0.00            
ATOM    631  R4  CHO   119     147.571  48.434  53.788  1.00  0.00            
ATOM    632  R5  CHO   119     145.921  49.284  52.688  1.00  0.00            
ATOM    633  C1  CHO   119     147.371  52.484  54.138  1.00  0.00           C
ATOM    634  C2  CHO   119     144.921  55.334  55.438  1.00  0.00           C
ATOM    635  ROH CHO   120     180.371  78.834  46.588  1.00  0.00            
ATOM    636  R1  CHO   120     179.871  78.784  49.338  1.00  0.00            
ATOM    637  R2  CHO   120     181.721  77.934  51.188  1.00  0.00            
ATOM    638  R3  CHO   120     181.221  80.334  52.338  1.00  0.00            
ATOM    639  R4  CHO   120     181.321  78.484  54.588  1.00  0.00            
ATOM    640  R5  CHO   120     179.721  79.884  54.138  1.00  0.00            
ATOM    641  C1  CHO   120     180.621  81.084  57.638  1.00  0.00           C
ATOM    642  C2  CHO   120     181.071  80.034  59.938  1.00  0.00           C
ATOM    643  ROH CHO   121     110.371 161.934  42.938  1.00  0.00            
ATOM    644  R1  CHO   121     110.921 163.984  44.838  1.00  0.00            
ATOM    645  R2  CHO   121     113.421 165.184  45.038  1.00  0.00            
ATOM    646  R3  CHO   121     111.971 167.484  44.738  1.00  0.00            
ATOM    647  R4  CHO   121     114.371 168.284  46.238  1.00  0.00            
ATOM    648  R5  CHO   121     112.271 168.634  46.788  1.00  0.00            
ATOM    649  C1  CHO   121     113.571 172.234  46.688  1.00  0.00           C
ATOM    650  C2  CHO   121     113.521 175.934  46.138  1.00  0.00           C
ATOM    651  ROH CHO   122     221.521  63.784  34.938  1.00  0.00            
ATOM    652  R1  CHO   122     219.871  63.934  37.238  1.00  0.00            
ATOM    653  R2  CHO   122     219.321  61.734  38.838  1.00  0.00            
ATOM    654  R3  CHO   122     220.271  63.284  40.788  1.00  0.00            
ATOM    655  R4  CHO   122     218.571  61.334  42.188  1.00  0.00            
ATOM    656  R5  CHO   122     218.471  63.534  42.338  1.00  0.00            
ATOM    657  C1  CHO   122     219.021  62.584  45.988  1.00  0.00           C
ATOM    658  C2  CHO   122     216.971  61.884  48.888  1.00  0.00           C
ATOM    659  ROH CHO   123     177.571 222.934  39.038  1.00  0.00            
ATOM    660  R1  CHO   123     175.121 222.134  40.188  1.00  0.00            
ATOM    661  R2  CHO   123     173.421 223.884  41.438  1.00  0.00            
ATOM    662  R3  CHO   123     171.571 222.934  39.688  1.00  0.00            
ATOM    663  R4  CHO   123     170.021 223.734  42.038  1.00  0.00            
ATOM    664  R5  CHO   123     169.971 221.784  41.088  1.00  0.00            
ATOM    665  C1  CHO   123     166.321 222.684  40.688  1.00  0.00           C
ATOM    666  C2  CHO   123     163.621 222.534  41.538  1.00  0.00           C
ATOM    667  ROH CHO   124     115.421 150.584  48.488  1.00  0.00            
ATOM    668  R1  CHO   124     116.921 148.284  49.138  1.00  0.00            
ATOM    669  R2  CHO   124     116.171 146.534  51.138  1.00  0.00            
ATOM    670  R3  CHO   124     116.421 144.684  49.138  1.00  0.00            
ATOM    671  R4  CHO   124     116.571 143.134  51.638  1.00  0.00            
ATOM    672  R5  CHO   124     118.021 143.134  49.988  1.00  0.00            
ATOM    673  C1  CHO   124     117.021 139.434  50.038  1.00  0.00           C
ATOM    674  C2  CHO   124     118.821 137.084  48.488  1.00  0.00           C
ATOM    675  ROH CHO   125      36.071  53.384  44.988  1.00  0.00            
ATOM    676  R1  CHO   125      33.921  54.584  46.338  1.00  0.00            
ATOM    677  R2  CHO   125      34.321  56.134  48.638  1.00  0.00            
ATOM    678  R3  CHO   125      32.921  57.984  47.238  1.00  0.00            
ATOM    679  R4  CHO   125      33.421  59.234  49.888  1.00  0.00            
ATOM    680  R5  CHO   125      31.471  58.984  48.888  1.00  0.00            
ATOM    681  C1  CHO   125      31.621  62.784  49.238  1.00  0.00           C
ATOM    682  C2  CHO   125      31.271  66.634  50.988  1.00  0.00           C
ATOM    683  ROH CHO   126      36.521 114.334  45.788  1.00  0.00            
ATOM    684  R1  CHO   126      34.371 113.484  47.438  1.00  0.00            
ATOM    685  R2  CHO   126      33.721 114.784  49.788  1.00  0.00            
ATOM    686  R3  CHO   126      31.271 114.934  48.638  1.00  0.00            
ATOM    687  R4  CHO   126      30.821 115.684  51.438  1.00  0.00            
ATOM    688  R5  CHO   126      29.771 114.134  50.338  1.00  0.00            
ATOM    689  C1  CHO   126      26.821 116.384  51.338  1.00  0.00           C
ATOM    690  C2  CHO   126      26.521 117.684  55.038  1.00  0.00           C
ATOM    691  ROH CHO   127     104.471 150.884  40.338  1.00  0.00            
ATOM    692  R1  CHO   127     102.871 152.834  41.538  1.00  0.00            
ATOM    693  R2  CHO   127     101.171 152.284  43.638  1.00  0.00            
ATOM    694  R3  CHO   127     102.471 154.284  44.838  1.00  0.00            
ATOM    695  R4  CHO   127     100.321 153.634  46.688  1.00  0.00            
ATOM    696  R5  CHO   127     100.771 155.634  45.888  1.00  0.00            
ATOM    697  C1  CHO   127     101.071 156.384  49.588  1.00  0.00           C
ATOM    698  C2  CHO   127      98.171 155.834  51.088  1.00  0.00           C
ATOM    699  ROH CHO   128      20.521 177.684  41.838  1.00  0.00            
ATOM    700  R1  CHO   128      22.371 178.984  43.538  1.00  0.00            
ATOM    701  R2  CHO   128      21.621 180.984  45.338  1.00  0.00            
ATOM    702  R3  CHO   128      22.871 179.384  47.138  1.00  0.00            
ATOM    703  R4  CHO   128      23.171 182.084  48.238  1.00  0.00            
ATOM    704  R5  CHO   128      24.771 180.634  47.888  1.00  0.00            
ATOM    705  C1  CHO   128      25.221 181.234  51.638  1.00  0.00           C
ATOM    706  C2  CHO   128      25.771 183.434  54.588  1.00  0.00           C
ATOM    707  ROH CHO   129      69.821  90.484  46.438  1.00  0.00            
ATOM    708  R1  CHO   129      67.821  88.484  46.438  1.00  0.00            
ATOM    709  R2  CHO   129      67.821  86.384  44.638  1.00  0.00            
ATOM    710  R3  CHO   129      67.671  84.884  46.888  1.00  0.00            
ATOM    711  R4  CHO   129      67.171  82.984  44.738  1.00  0.00            
ATOM    712  R5  CHO   129      65.921  83.284  46.488  1.00  0.00            
ATOM    713  C1  CHO   129      66.621  79.584  46.888  1.00  0.00           C
ATOM    714  C2  CHO   129      67.871  76.734  49.838  1.00  0.00           C
ATOM    715  ROH CHO   130     134.571  76.584  59.238  1.00  0.00            
ATOM    716  R1  CHO   130     136.471  74.534  58.738  1.00  0.00            
ATOM    717  R2  CHO   130     138.571  74.834  56.938  1.00  0.00            
ATOM    718  R3  CHO   130     140.071  74.084  59.088  1.00  0.00            
ATOM    719  R4  CHO   130     141.271  72.734  56.788  1.00  0.00            
ATOM    720  R5  CHO   130     140.571  71.784  58.638  1.00  0.00            
ATOM    721  C1  CHO   130     144.271  70.784  58.738  1.00  0.00           C
ATOM    722  C2  CHO   130     145.921  67.034  58.088  1.00  0.00           C
ATOM    723  ROH CHO   131     184.871  65.234  56.788  1.00  0.00            
ATOM    724  R1  CHO   131     186.521  67.534  56.888  1.00  0.00            
ATOM    725  R2  CHO   131     189.121  67.584  55.888  1.00  0.00            
ATOM    726  R3  CHO   131     188.171  69.734  54.488  1.00  0.00            
ATOM    727  R4  CHO   131     191.071  69.834  54.238  1.00  0.00            
ATOM    728  R5  CHO   131     189.771  71.434  54.938  1.00  0.00            
ATOM    729  C1  CHO   131     191.371  73.184  51.938  1.00  0.00           C
ATOM    730  C2  CHO   131     190.671  74.484  49.338  1.00  0.00           C
ATOM    731  ROH CHO   132     130.421  57.534  54.188  1.00  0.00            
ATOM    732  R1  CHO   132     128.221  59.334  53.988  1.00  0.00            
ATOM    733  R2  CHO   132     128.571  62.034  54.138  1.00  0.00            
ATOM    734  R3  CHO   132     127.221  62.034  51.788  1.00  0.00            
ATOM    735  R4  CHO   132     127.021  64.784  52.688  1.00  0.00            
ATOM    736  R5  CHO   132     125.371  63.484  52.088  1.00  0.00            
ATOM    737  C1  CHO   132     124.921  66.334  49.638  1.00  0.00           C
ATOM    738  C2  CHO   132     121.471  66.184  49.088  1.00  0.00           C
ATOM    739  ROH CHO   133      45.421  79.184  50.938  1.00  0.00            
ATOM    740  R1  CHO   133      47.071  77.584  49.338  1.00  0.00            
ATOM    741  R2  CHO   133      46.471  76.934  46.688  1.00  0.00            
ATOM    742  R3  CHO   133      48.921  77.984  46.238  1.00  0.00            
ATOM    743  R4  CHO   133      48.021  76.934  43.638  1.00  0.00            
ATOM    744  R5  CHO   133      49.921  76.434  44.638  1.00  0.00            
ATOM    745  C1  CHO   133      51.271  77.884  41.388  1.00  0.00           C
ATOM    746  C2  CHO   133      51.521  77.834  39.038  1.00  0.00           C
ATOM    747  ROH CHO   134      87.071 207.984  44.738  1.00  0.00            
ATOM    748  R1  CHO   134      87.921 205.384  44.138  1.00  0.00            
ATOM    749  R2  CHO   134      88.171 204.484  41.538  1.00  0.00            
ATOM    750  R3  CHO   134      90.671 203.834  42.388  1.00  0.00            
ATOM    751  R4  CHO   134      89.821 201.534  40.738  1.00  0.00            
ATOM    752  R5  CHO   134      90.621 201.484  42.788  1.00  0.00            
ATOM    753  C1  CHO   134      93.171 199.234  41.038  1.00  0.00           C
ATOM    754  C2  CHO   134      95.421 197.734  37.438  1.00  0.00           C
ATOM    755  ROH CHO   135     215.221 215.384  46.038  1.00  0.00            
ATOM    756  R1  CHO   135     212.771 216.784  46.188  1.00  0.00            
ATOM    757  R2  CHO   135     212.071 218.784  44.388  1.00  0.00            
ATOM    758  R3  CHO   135     209.821 217.234  44.088  1.00  0.00            
ATOM    759  R4  CHO   135     209.071 219.884  43.038  1.00  0.00            
ATOM    760  R5  CHO   135     208.021 218.734  44.588  1.00  0.00            
ATOM    761  C1  CHO   135     205.221 219.084  41.988  1.00  0.00           C
ATOM    762  C2  CHO   135     202.421 217.584  40.188  1.00  0.00           C
ATOM    763  ROH CHO   136      89.671 149.334  51.288  1.00  0.00            
ATOM    764  R1  CHO   136      89.971 146.484  51.188  1.00  0.00            
ATOM    765  R2  CHO   136      88.771 144.784  52.988  1.00  0.00            
ATOM    766  R3  CHO   136      87.721 143.634  50.788  1.00  0.00            
ATOM    767  R4  CHO   136      86.571 142.134  52.988  1.00  0.00            
ATOM    768  R5  CHO   136      87.671 141.284  51.288  1.00  0.00            
ATOM    769  C1  CHO   136      84.321 139.484  50.888  1.00  0.00           C
ATOM    770  C2  CHO   136      80.771 140.434  49.138  1.00  0.00           C
ATOM    771  ROH CHO   137      91.221 207.634  60.738  1.00  0.00            
ATOM    772  R1  CHO   137      92.721 208.584  58.488  1.00  0.00            
ATOM    773  R2  CHO   137      94.121 206.884  56.838  1.00  0.00            
ATOM    774  R3  CHO   137      92.671 208.084  54.888  1.00  0.00            
ATOM    775  R4  CHO   137      94.721 206.534  53.438  1.00  0.00            
ATOM    776  R5  CHO   137      94.321 208.684  53.238  1.00  0.00            
ATOM    777  C1  CHO   137      93.671 207.484  49.638  1.00  0.00           C
ATOM    778  C2  CHO   137      92.471 205.634  46.338  1.00  0.00           C
ATOM    779  ROH CHO   138     184.171  72.784  54.638  1.00  0.00            
ATOM    780  R1  CHO   138     182.321  73.984  52.888  1.00  0.00            
ATOM    781  R2  CHO   138     180.371  72.534  51.538  1.00  0.00            
ATOM    782  R3  CHO   138     178.721  74.334  52.688  1.00  0.00            
ATOM    783  R4  CHO   138     177.021  72.834  50.788  1.00  0.00            
ATOM    784  R5  CHO   138     177.271  74.984  50.888  1.00  0.00            
ATOM    785  C1  CHO   138     173.471  74.684  51.388  1.00  0.00           C
ATOM    786  C2  CHO   138     171.371  75.684  49.638  1.00  0.00           C
ATOM    787  ROH CHO   139     208.821   4.734  45.888  1.00  0.00            
ATOM    788  R1  CHO   139     206.871   6.734  46.438  1.00  0.00            
ATOM    789  R2  CHO   139     207.521   9.034  47.888  1.00  0.00            
ATOM    790  R3  CHO   139     206.471  10.284  45.738  1.00  0.00            
ATOM    791  R4  CHO   139     206.871  12.384  47.688  1.00  0.00            
ATOM    792  R5  CHO   139     205.021  11.934  46.688  1.00  0.00            
ATOM    793  C1  CHO   139     205.521  15.584  45.588  1.00  0.00           C
ATOM    794  C2  CHO   139     207.021  18.184  44.938  1.00  0.00           C
ATOM    795  ROH CHO   140     111.271  29.784  29.388  1.00  0.00            
ATOM    796  R1  CHO   140     109.621  30.084  31.638  1.00  0.00            
ATOM    797  R2  CHO   140     110.571  29.984  34.238  1.00  0.00            
ATOM    798  R3  CHO   140     109.371  32.384  34.488  1.00  0.00            
ATOM    799  R4  CHO   140     109.821  31.484  37.238  1.00  0.00            
ATOM    800  R5  CHO   140     107.921  32.134  36.338  1.00  0.00            
ATOM    801  C1  CHO   140     108.171  34.634  39.188  1.00  0.00           C
ATOM    802  C2  CHO   140     110.521  34.034  41.588  1.00  0.00           C
ATOM    803  ROH CHO   141      77.621  28.884  41.238  1.00  0.00            
ATOM    804  R1  CHO   141      74.771  29.184  41.388  1.00  0.00            
ATOM    805  R2  CHO   141      73.221  27.434  42.838  1.00  0.00            
ATOM    806  R3  CHO   141      72.321  29.734  44.038  1.00  0.00            
ATOM    807  R4  CHO   141      70.371  27.684  44.838  1.00  0.00            
ATOM    808  R5  CHO   141      69.971  29.584  43.888  1.00  0.00            
ATOM    809  C1  CHO   141      67.921  29.984  47.038  1.00  0.00           C
ATOM    810  C2  CHO   141      64.421  30.334  48.138  1.00  0.00           C
ATOM    811  ROH CHO   142       7.071 167.834  47.638  1.00  0.00            
ATOM    812  R1  CHO   142       5.621 166.834  49.838  1.00  0.00            
ATOM    813  R2  CHO   142       3.021 165.884  49.588  1.00  0.00            
ATOM    814  R3  CHO   142       4.071 163.684  50.738  1.00  0.00            
ATOM    815  R4  CHO   142       1.221 163.184  50.738  1.00  0.00            
ATOM    816  R5  CHO   142       2.521 163.084  52.488  1.00  0.00            
ATOM    817  C1  CHO   142       1.121 159.584  52.538  1.00  0.00           C
ATOM    818  C2  CHO   142       1.021 155.884  53.038  1.00  0.00           C
ATOM    819  ROH CHO   143     204.321 186.984  47.588  1.00  0.00            
ATOM    820  R1  CHO   143     204.821 186.284  50.288  1.00  0.00            
ATOM    821  R2  CHO   143     206.471 187.784  51.938  1.00  0.00            
ATOM    822  R3  CHO   143     204.271 187.784  53.588  1.00  0.00            
ATOM    823  R4  CHO   143     206.571 188.084  55.388  1.00  0.00            
ATOM    824  R5  CHO   143     205.021 186.584  55.538  1.00  0.00            
ATOM    825  C1  CHO   143     204.621 188.234  58.938  1.00  0.00           C
ATOM    826  C2  CHO   143     206.571 190.584  59.738  1.00  0.00           C
ATOM    827  ROH CHO   144      13.021 100.534  49.988  1.00  0.00            
ATOM    828  R1  CHO   144      14.471 101.334  47.688  1.00  0.00            
ATOM    829  R2  CHO   144      14.371  99.934  45.288  1.00  0.00            
ATOM    830  R3  CHO   144      13.671 102.384  44.288  1.00  0.00            
ATOM    831  R4  CHO   144      15.021 100.984  42.038  1.00  0.00            
ATOM    832  R5  CHO   144      15.521 102.934  42.838  1.00  0.00            
ATOM    833  C1  CHO   144      14.721 103.834  39.188  1.00  0.00           C
ATOM    834  C2  CHO   144      17.621 104.084  37.788  1.00  0.00           C
ATOM    835  ROH CHO   145      90.521 215.934  45.488  1.00  0.00            
ATOM    836  R1  CHO   145      90.321 215.334  48.238  1.00  0.00            
ATOM    837  R2  CHO   145      91.971 216.534  50.088  1.00  0.00            
ATOM    838  R3  CHO   145      89.621 217.184  51.288  1.00  0.00            
ATOM    839  R4  CHO   145      91.421 216.484  53.538  1.00  0.00            
ATOM    840  R5  CHO   145      89.471 215.634  53.138  1.00  0.00            
ATOM    841  C1  CHO   145      88.921 217.034  56.638  1.00  0.00           C
ATOM    842  C2  CHO   145      86.571 215.184  59.538  1.00  0.00           C
ATOM    843  ROH CHO   146      60.771  87.184  50.938  1.00  0.00            
ATOM    844  R1  CHO   146      60.471  87.284  48.138  1.00  0.00            
ATOM    845  R2  CHO   146      62.571  87.734  46.388  1.00  0.00            
ATOM    846  R3  CHO   146      61.721  85.434  45.238  1.00  0.00            
ATOM    847  R4  CHO   146      63.421  86.734  43.238  1.00  0.00            
ATOM    848  R5  CHO   146      61.371  86.034  42.988  1.00  0.00            
ATOM    849  C1  CHO   146      63.121  83.984  40.288  1.00  0.00           C
ATOM    850  C2  CHO   146      63.171  80.784  37.738  1.00  0.00           C
ATOM    851  ROH CHO   147     132.221  90.534  49.488  1.00  0.00            
ATOM    852  R1  CHO   147     132.071  87.784  49.988  1.00  0.00            
ATOM    853  R2  CHO   147     130.371  86.084  48.588  1.00  0.00            
ATOM    854  R3  CHO   147     132.621  84.684  48.138  1.00  0.00            
ATOM    855  R4  CHO   147     130.521  83.034  47.038  1.00  0.00            
ATOM    856  R5  CHO   147     132.021  82.434  48.488  1.00  0.00            
ATOM    857  C1  CHO   147     132.721  79.934  45.688  1.00  0.00           C
ATOM    858  C2  CHO   147     131.921  79.084  41.888  1.00  0.00           C
ATOM    859  ROH CHO   148     138.771  68.284  47.388  1.00  0.00            
ATOM    860  R1  CHO   148     141.521  68.234  47.938  1.00  0.00            
ATOM    861  R2  CHO   148     142.771  66.134  49.188  1.00  0.00            
ATOM    862  R3  CHO   148     144.371  66.184  46.988  1.00  0.00            
ATOM    863  R4  CHO   148     145.971  64.884  49.088  1.00  0.00            
ATOM    864  R5  CHO   148     146.571  66.584  47.888  1.00  0.00            
ATOM    865  C1  CHO   148     149.371  64.184  46.988  1.00  0.00           C
ATOM    866  C2  CHO   148     152.471  63.934  49.338  1.00  0.00           C
ATOM    867  ROH CHO   149     205.071 176.534  45.338  1.00  0.00            
ATOM    868  R1  CHO   149     202.671 175.134  45.538  1.00  0.00            
ATOM    869  R2  CHO   149     200.821 175.634  47.538  1.00  0.00            
ATOM    870  R3  CHO   149     199.121 175.934  45.438  1.00  0.00            
ATOM    871  R4  CHO   149     197.371 175.234  47.738  1.00  0.00            
ATOM    872  R5  CHO   149     197.421 174.234  45.788  1.00  0.00            
ATOM    873  C1  CHO   149     193.771 175.334  45.888  1.00  0.00           C
ATOM    874  C2  CHO   149     190.621 175.884  48.688  1.00  0.00           C
ATOM    875  ROH CHO   150      34.621 191.584  59.138  1.00  0.00            
ATOM    876  R1  CHO   150      33.021 191.034  56.888  1.00  0.00            
ATOM    877  R2  CHO   150      31.821 188.584  56.438  1.00  0.00            
ATOM    878  R3  CHO   150      29.571 190.084  56.288  1.00  0.00            
ATOM    879  R4  CHO   150      28.971 187.634  54.738  1.00  0.00            
ATOM    880  R5  CHO   150      28.771 189.684  54.038  1.00  0.00            
ATOM    881  C1  CHO   150      25.171 188.484  53.638  1.00  0.00           C
ATOM    882  C2  CHO   150      22.171 190.134  53.838  1.00  0.00           C
ATOM    883  ROH CHO   151      30.171 167.634  52.438  1.00  0.00            
ATOM    884  R1  CHO   151      32.571 168.934  53.188  1.00  0.00            
ATOM    885  R2  CHO   151      32.721 171.684  53.538  1.00  0.00            
ATOM    886  R3  CHO   151      33.721 170.984  55.988  1.00  0.00            
ATOM    887  R4  CHO   151      34.271 173.884  55.738  1.00  0.00            
ATOM    888  R5  CHO   151      35.721 172.284  56.188  1.00  0.00            
ATOM    889  C1  CHO   151      36.121 174.484  59.288  1.00  0.00           C
ATOM    890  C2  CHO   151      39.471 176.934  59.738  1.00  0.00           C
ATOM    891  ROH CHO   152     118.071  44.384  48.238  1.00  0.00            
ATOM    892  R1  CHO   152     119.971  46.434  48.788  1.00  0.00            
ATOM    893  R2  CHO   152     121.621  47.484  46.888  1.00  0.00            
ATOM    894  R3  CHO   152     120.571  49.834  47.688  1.00  0.00            
ATOM    895  R4  CHO   152     123.021  50.584  46.288  1.00  0.00            
ATOM    896  R5  CHO   152     122.471  51.184  48.288  1.00  0.00            
ATOM    897  C1  CHO   152     122.821  54.584  46.688  1.00  0.00           C
ATOM    898  C2  CHO   152     123.071  57.434  45.138  1.00  0.00           C
ATOM    899  ROH CHO   153      73.821 202.684  45.638  1.00  0.00            
ATOM    900  R1  CHO   153      73.171 203.184  48.338  1.00  0.00            
ATOM    901  R2  CHO   153      73.671 201.384  50.338  1.00  0.00            
ATOM    902  R3  CHO   153      74.921 203.534  51.488  1.00  0.00            
ATOM    903  R4  CHO   153      74.271 201.784  53.738  1.00  0.00            
ATOM    904  R5  CHO   153      73.771 203.884  53.538  1.00  0.00            
ATOM    905  C1  CHO   153      75.771 204.034  56.738  1.00  0.00           C
ATOM    906  C2  CHO   153      75.421 202.384  59.288  1.00  0.00           C
ATOM    907  ROH CHO   154     177.871 152.834  45.188  1.00  0.00            
ATOM    908  R1  CHO   154     179.571 154.834  46.238  1.00  0.00            
ATOM    909  R2  CHO   154     179.271 155.884  48.788  1.00  0.00            
ATOM    910  R3  CHO   154     181.871 155.134  49.038  1.00  0.00            
ATOM    911  R4  CHO   154     181.621 157.584  50.638  1.00  0.00            
ATOM    912  R5  CHO   154     183.071 157.234  49.038  1.00  0.00            
ATOM    913  C1  CHO   154     185.421 157.884  51.988  1.00  0.00           C
ATOM    914  C2  CHO   154     186.771 160.134  53.538  1.00  0.00           C
ATOM    915  ROH CHO   155      58.521  28.634  48.138  1.00  0.00            
ATOM    916  R1  CHO   155      56.621  30.734  47.838  1.00  0.00            
ATOM    917  R2  CHO   155      54.771  31.384  49.788  1.00  0.00            
ATOM    918  R3  CHO   155      55.821  33.884  49.438  1.00  0.00            
ATOM    919  R4  CHO   155      52.971  34.334  50.088  1.00  0.00            
ATOM    920  R5  CHO   155      54.071  35.134  48.388  1.00  0.00            
ATOM    921  C1  CHO   155      52.921  38.384  49.988  1.00  0.00           C
ATOM    922  C2  CHO   155      53.321  41.784  48.888  1.00  0.00           C
ATOM    923  ROH CHO   156     107.171 135.984  42.188  1.00  0.00            
ATOM    924  R1  CHO   156     106.871 138.134  44.038  1.00  0.00            
ATOM    925  R2  CHO   156     106.121 140.684  43.288  1.00  0.00            
ATOM    926  R3  CHO   156     104.221 140.334  45.138  1.00  0.00            
ATOM    927  R4  CHO   156     104.071 143.184  44.488  1.00  0.00            
ATOM    928  R5  CHO   156     104.271 142.334  46.488  1.00  0.00            
ATOM    929  C1  CHO   156     101.071 144.284  46.938  1.00  0.00           C
ATOM    930  C2  CHO   156      98.071 146.184  48.188  1.00  0.00           C
ATOM    931  ROH CHO   157      33.421  34.134  47.438  1.00  0.00            
ATOM    932  R1  CHO   157      34.421  36.084  49.238  1.00  0.00            
ATOM    933  R2  CHO   157      36.871  37.384  48.788  1.00  0.00            
ATOM    934  R3  CHO   157      35.321  39.634  49.038  1.00  0.00            
ATOM    935  R4  CHO   157      38.021  40.434  49.938  1.00  0.00            
ATOM    936  R5  CHO   157      36.171  40.634  51.038  1.00  0.00            
ATOM    937  C1  CHO   157      37.271  44.284  50.838  1.00  0.00           C
ATOM    938  C2  CHO   157      39.371  47.834  51.138  1.00  0.00           C
ATOM    939  ROH CHO   158      98.221 171.634  46.438  1.00  0.00            
ATOM    940  R1  CHO   158      97.821 173.584  48.488  1.00  0.00            
ATOM    941  R2  CHO   158      97.321 172.884  51.138  1.00  0.00            
ATOM    942  R3  CHO   158      99.421 174.534  51.588  1.00  0.00            
ATOM    943  R4  CHO   158      97.621 174.984  53.838  1.00  0.00            
ATOM    944  R5  CHO   158      98.471 176.484  52.538  1.00  0.00            
ATOM    945  C1  CHO   158      99.771 177.734  55.888  1.00  0.00           C
ATOM    946  C2  CHO   158      97.321 179.984  56.738  1.00  0.00           C
ATOM    947  ROH CHO   159      54.321  55.734  39.038  1.00  0.00            
ATOM    948  R1  CHO   159      52.121  54.234  39.988  1.00  0.00            
ATOM    949  R2  CHO   159      49.921  53.684  38.438  1.00  0.00            
ATOM    950  R3  CHO   159      50.471  51.134  39.138  1.00  0.00            
ATOM    951  R4  CHO   159      47.621  51.084  38.438  1.00  0.00            
ATOM    952  R5  CHO   159      48.521  50.384  40.288  1.00  0.00            
ATOM    953  C1  CHO   159      46.821  47.184  39.088  1.00  0.00           C
ATOM    954  C2  CHO   159      45.521  44.634  39.738  1.00  0.00           C
ATOM    955  ROH CHO   160     164.421  64.784  44.288  1.00  0.00            
ATOM    956  R1  CHO   160     163.621  64.084  46.888  1.00  0.00            
ATOM    957  R2  CHO   160     161.071  63.184  47.488  1.00  0.00            
ATOM    958  R3  CHO   160     162.371  61.084  48.588  1.00  0.00            
ATOM    959  R4  CHO   160     159.671  60.884  49.688  1.00  0.00            
ATOM    960  R5  CHO   160     161.521  60.934  50.788  1.00  0.00            
ATOM    961  C1  CHO   160     160.121  57.584  51.988  1.00  0.00           C
ATOM    962  C2  CHO   160     160.871  54.684  54.538  1.00  0.00           C
ATOM    963  ROH CHO   161     216.571  59.184  33.988  1.00  0.00            
ATOM    964  R1  CHO   161     216.321  61.484  35.638  1.00  0.00            
ATOM    965  R2  CHO   161     213.871  62.584  36.288  1.00  0.00            
ATOM    966  R3  CHO   161     214.821  62.284  38.838  1.00  0.00            
ATOM    967  R4  CHO   161     212.471  64.034  39.088  1.00  0.00            
ATOM    968  R5  CHO   161     214.471  64.434  39.838  1.00  0.00            
ATOM    969  C1  CHO   161     212.571  64.634  43.088  1.00  0.00           C
ATOM    970  C2  CHO   161     209.221  66.984  42.938  1.00  0.00           C
ATOM    971  ROH CHO   162      42.621  11.784  51.488  1.00  0.00            
ATOM    972  R1  CHO   162      39.821  12.234  51.638  1.00  0.00            
ATOM    973  R2  CHO   162      38.771  14.684  52.438  1.00  0.00            
ATOM    974  R3  CHO   162      37.471  14.534  50.088  1.00  0.00            
ATOM    975  R4  CHO   162      35.871  16.384  51.738  1.00  0.00            
ATOM    976  R5  CHO   162      35.171  14.634  50.688  1.00  0.00            
ATOM    977  C1  CHO   162      32.971  17.284  49.038  1.00  0.00           C
ATOM    978  C2  CHO   162      31.221  21.534  49.038  1.00  0.00           C
ATOM    979  ROH CHO   163     122.671 150.934  37.488  1.00  0.00            
ATOM    980  R1  CHO   163     122.171 153.284  38.988  1.00  0.00            
ATOM    981  R2  CHO   163     121.921 153.234  41.738  1.00  0.00            
ATOM    982  R3  CHO   163     123.821 155.134  41.638  1.00  0.00            
ATOM    983  R4  CHO   163     122.521 155.584  44.238  1.00  0.00            
ATOM    984  R5  CHO   163     122.821 157.034  42.638  1.00  0.00            
ATOM    985  C1  CHO   163     124.671 158.734  45.538  1.00  0.00           C
ATOM    986  C2  CHO   163     123.771 161.634  48.638  1.00  0.00           C
ATOM    987  ROH CHO   164     215.271 118.534  56.638  1.00  0.00            
ATOM    988  R1  CHO   164     214.321 119.634  54.188  1.00  0.00            
ATOM    989  R2  CHO   164     215.871 119.734  51.888  1.00  0.00            
ATOM    990  R3  CHO   164     213.721 118.434  50.838  1.00  0.00            
ATOM    991  R4  CHO   164     214.821 120.034  48.638  1.00  0.00            
ATOM    992  R5  CHO   164     212.771 120.084  49.338  1.00  0.00            
ATOM    993  C1  CHO   164     212.221 119.034  45.688  1.00  0.00           C
ATOM    994  C2  CHO   164     213.071 119.934  42.488  1.00  0.00           C
ATOM    995  ROH CHO   165      46.571 122.434  50.138  1.00  0.00            
ATOM    996  R1  CHO   165      48.271 120.734  51.638  1.00  0.00            
ATOM    997  R2  CHO   165      50.921 121.434  52.188  1.00  0.00            
ATOM    998  R3  CHO   165      50.121 120.984  54.738  1.00  0.00            
ATOM    999  R4  CHO   165      53.071 120.784  54.788  1.00  0.00            
ATOM   1000  R5  CHO   165      51.621 119.284  55.538  1.00  0.00            
ATOM   1001  C1  CHO   165      53.571 120.034  58.738  1.00  0.00           C
ATOM   1002  C2  CHO   165      53.171 119.284  61.738  1.00  0.00           C
ATOM   1003  ROH CHO   166     168.921 197.984  43.388  1.00  0.00            
ATOM   1004  R1  CHO   166     171.671 197.534  43.838  1.00  0.00            
ATOM   1005  R2  CHO   166     173.571 197.734  41.838  1.00  0.00            
ATOM   1006  R3  CHO   166     174.771 199.434  43.538  1.00  0.00            
ATOM   1007  R4  CHO   166     176.921 198.484  41.838  1.00  0.00            
ATOM   1008  R5  CHO   166     176.871 198.434  44.038  1.00  0.00            
ATOM   1009  C1  CHO   166     180.021 200.484  43.538  1.00  0.00           C
ATOM   1010  C2  CHO   166     182.571 199.234  41.888  1.00  0.00           C
ATOM   1011  ROH CHO   167      31.871  77.534  40.788  1.00  0.00            
ATOM   1012  R1  CHO   167      32.721  79.584  42.588  1.00  0.00            
ATOM   1013  R2  CHO   167      33.721  79.034  45.088  1.00  0.00            
ATOM   1014  R3  CHO   167      35.821  80.534  44.188  1.00  0.00            
ATOM   1015  R4  CHO   167      36.071  80.534  47.138  1.00  0.00            
ATOM   1016  R5  CHO   167      36.021  82.284  45.838  1.00  0.00            
ATOM   1017  C1  CHO   167      39.421  82.834  47.488  1.00  0.00           C
ATOM   1018  C2  CHO   167      42.071  83.934  50.838  1.00  0.00           C
ATOM   1019  ROH CHO   168      81.821 217.284  44.888  1.00  0.00            
ATOM   1020  R1  CHO   168      83.421 217.734  42.588  1.00  0.00            
ATOM   1021  R2  CHO   168      83.471 215.984  40.488  1.00  0.00            
ATOM   1022  R3  CHO   168      82.821 218.184  39.038  1.00  0.00            
ATOM   1023  R4  CHO   168      83.771 216.284  37.038  1.00  0.00            
ATOM   1024  R5  CHO   168      84.471 218.334  37.338  1.00  0.00            
ATOM   1025  C1  CHO   168      83.321 218.584  33.688  1.00  0.00           C
ATOM   1026  C2  CHO   168      84.621 217.484  30.738  1.00  0.00           C
ATOM   1027  ROH CHO   169     184.071  59.134  38.088  1.00  0.00            
ATOM   1028  R1  CHO   169     186.121  59.334  39.988  1.00  0.00            
ATOM   1029  R2  CHO   169     185.621  59.434  42.738  1.00  0.00            
ATOM   1030  R3  CHO   169     187.321  57.334  42.788  1.00  0.00            
ATOM   1031  R4  CHO   169     187.271  58.334  45.538  1.00  0.00            
ATOM   1032  R5  CHO   169     189.071  57.984  44.338  1.00  0.00            
ATOM   1033  C1  CHO   169     189.871  55.734  47.238  1.00  0.00           C
ATOM   1034  C2  CHO   169     192.921  53.234  48.088  1.00  0.00           C
ATOM   1035  ROH CHO   170      22.571 203.534  50.488  1.00  0.00            
ATOM   1036  R1  CHO   170      22.021 202.884  47.838  1.00  0.00            
ATOM   1037  R2  CHO   170      22.021 204.734  45.788  1.00  0.00            
ATOM   1038  R3  CHO   170      23.771 203.034  44.638  1.00  0.00            
ATOM   1039  R4  CHO   170      22.471 204.434  42.388  1.00  0.00            
ATOM   1040  R5  CHO   170      22.621 202.284  42.638  1.00  0.00            
ATOM   1041  C1  CHO   170      24.421 202.634  39.288  1.00  0.00           C
ATOM   1042  C2  CHO   170      21.821 202.984  36.288  1.00  0.00           C
ATOM   1043  ROH CHO   171     215.271  17.634  46.788  1.00  0.00            
ATOM   1044  R1  CHO   171     213.621  19.834  46.088  1.00  0.00            
ATOM   1045  R2  CHO   171     212.421  21.434  47.988  1.00  0.00            
ATOM   1046  R3  CHO   171     213.671  23.434  46.638  1.00  0.00            
ATOM   1047  R4  CHO   171     212.071  24.784  48.638  1.00  0.00            
ATOM   1048  R5  CHO   171     212.071  25.184  46.488  1.00  0.00            
ATOM   1049  C1  CHO   171     213.021  28.634  47.788  1.00  0.00           C
ATOM   1050  C2  CHO   171     211.521  31.084  45.088  1.00  0.00           C
ATOM   1051  ROH CHO   172      21.621 215.234  37.788  1.00  0.00            
ATOM   1052  R1  CHO   172      22.471 215.084  40.488  1.00  0.00            
ATOM   1053  R2  CHO   172      22.021 217.184  42.238  1.00  0.00            
ATOM   1054  R3  CHO   172      20.871 215.234  43.738  1.00  0.00            
ATOM   1055  R4  CHO   172      20.621 217.684  45.388  1.00  0.00            
ATOM   1056  R5  CHO   172      21.521 215.734  45.988  1.00  0.00            
ATOM   1057  C1  CHO   172      18.721 216.134  48.588  1.00  0.00           C
ATOM   1058  C2  CHO   172      16.921 216.934  52.638  1.00  0.00           C
ATOM   1059  ROH CHO   173     193.921  82.984  49.638  1.00  0.00            
ATOM   1060  R1  CHO   173     194.771  85.634  50.088  1.00  0.00            
ATOM   1061  R2  CHO   173     193.421  87.384  51.738  1.00  0.00            
ATOM   1062  R3  CHO   173     195.821  87.634  52.938  1.00  0.00            
ATOM   1063  R4  CHO   173     194.171  89.684  54.188  1.00  0.00            
ATOM   1064  R5  CHO   173     196.121  89.984  53.238  1.00  0.00            
ATOM   1065  C1  CHO   173     196.871  91.234  56.788  1.00  0.00           C
ATOM   1066  C2  CHO   173     196.521  94.884  57.538  1.00  0.00           C
ATOM   1067  ROH CHO   174     205.471  26.534  35.438  1.00  0.00            
ATOM   1068  R1  CHO   174     206.971  27.184  37.738  1.00  0.00            
ATOM   1069  R2  CHO   174     208.521  25.334  39.088  1.00  0.00            
ATOM   1070  R3  CHO   174     210.471  27.234  38.738  1.00  0.00            
ATOM   1071  R4  CHO   174     211.071  25.934  41.338  1.00  0.00            
ATOM   1072  R5  CHO   174     210.821  28.084  40.938  1.00  0.00            
ATOM   1073  C1  CHO   174     214.421  28.034  42.288  1.00  0.00           C
ATOM   1074  C2  CHO   174     218.421  27.234  42.788  1.00  0.00           C
ATOM   1075  ROH CHO   175      77.321  94.884  37.238  1.00  0.00            
ATOM   1076  R1  CHO   175      75.621  94.484  39.488  1.00  0.00            
ATOM   1077  R2  CHO   175      73.871  96.434  40.388  1.00  0.00            
ATOM   1078  R3  CHO   175      72.021  94.484  40.088  1.00  0.00            
ATOM   1079  R4  CHO   175      71.221  95.884  42.488  1.00  0.00            
ATOM   1080  R5  CHO   175      71.571  93.734  42.288  1.00  0.00            
ATOM   1081  C1  CHO   175      67.921  93.734  43.438  1.00  0.00           C
ATOM   1082  C2  CHO   175      64.521  91.384  43.888  1.00  0.00           C
ATOM   1083  ROH CHO   176     106.771  56.234  43.588  1.00  0.00            
ATOM   1084  R1  CHO   176     104.771  54.434  44.438  1.00  0.00            
ATOM   1085  R2  CHO   176     104.471  53.634  47.038  1.00  0.00            
ATOM   1086  R3  CHO   176     101.921  54.484  46.688  1.00  0.00            
ATOM   1087  R4  CHO   176     101.771  52.584  48.888  1.00  0.00            
ATOM   1088  R5  CHO   176     100.571  52.584  47.038  1.00  0.00            
ATOM   1089  C1  CHO   176      97.771  52.734  49.638  1.00  0.00           C
ATOM   1090  C2  CHO   176      94.521  54.334  51.738  1.00  0.00           C
ATOM   1091  ROH CHO   177     109.321  65.834  51.088  1.00  0.00            
ATOM   1092  R1  CHO   177     108.021  63.934  49.488  1.00  0.00            
ATOM   1093  R2  CHO   177     105.821  64.584  47.938  1.00  0.00            
ATOM   1094  R3  CHO   177     107.321  63.534  45.938  1.00  0.00            
ATOM   1095  R4  CHO   177     104.671  63.784  44.788  1.00  0.00            
ATOM   1096  R5  CHO   177     105.921  61.984  44.838  1.00  0.00            
ATOM   1097  C1  CHO   177     105.421  62.334  41.038  1.00  0.00           C
ATOM   1098  C2  CHO   177     107.321  59.134  39.388  1.00  0.00           C
ATOM   1099  ROH CHO   178     178.121  35.434  46.788  1.00  0.00            
ATOM   1100  R1  CHO   178     178.171  33.084  48.388  1.00  0.00            
ATOM   1101  R2  CHO   178     175.971  32.334  49.888  1.00  0.00            
ATOM   1102  R3  CHO   178     176.271  29.984  48.488  1.00  0.00            
ATOM   1103  R4  CHO   178     175.171  29.184  51.088  1.00  0.00            
ATOM   1104  R5  CHO   178     176.971  28.384  50.188  1.00  0.00            
ATOM   1105  C1  CHO   178     174.971  25.184  50.538  1.00  0.00           C
ATOM   1106  C2  CHO   178     172.971  22.184  51.888  1.00  0.00           C
ATOM   1107  ROH CHO   179      44.921 161.234  60.588  1.00  0.00            
ATOM   1108  R1  CHO   179      47.121 162.434  59.238  1.00  0.00            
ATOM   1109  R2  CHO   179      46.821 163.884  56.938  1.00  0.00            
ATOM   1110  R3  CHO   179      48.121 165.834  58.338  1.00  0.00            
ATOM   1111  R4  CHO   179      48.871 166.284  55.538  1.00  0.00            
ATOM   1112  R5  CHO   179      50.221 166.034  57.238  1.00  0.00            
ATOM   1113  C1  CHO   179      51.321 169.484  56.088  1.00  0.00           C
ATOM   1114  C2  CHO   179      54.071 171.584  57.188  1.00  0.00           C
ATOM   1115  ROH CHO   180     112.771 175.134  40.688  1.00  0.00            
ATOM   1116  R1  CHO   180     113.871 177.734  40.738  1.00  0.00            
ATOM   1117  R2  CHO   180     112.321 179.984  40.888  1.00  0.00            
ATOM   1118  R3  CHO   180     113.871 180.534  43.088  1.00  0.00            
ATOM   1119  R4  CHO   180     113.671 183.084  41.638  1.00  0.00            
ATOM   1120  R5  CHO   180     115.521 182.084  42.238  1.00  0.00            
ATOM   1121  C1  CHO   180     115.921 185.384  44.088  1.00  0.00           C
ATOM   1122  C2  CHO   180     113.921 188.234  43.238  1.00  0.00           C
ATOM   1123  ROH CHO   181     123.421  70.884  57.038  1.00  0.00            
ATOM   1124  R1  CHO   181     121.771  69.234  55.488  1.00  0.00            
ATOM   1125  R2  CHO   181     122.571  66.784  54.488  1.00  0.00            
ATOM   1126  R3  CHO   181     120.371  65.884  55.738  1.00  0.00            
ATOM   1127  R4  CHO   181     121.221  63.684  54.038  1.00  0.00            
ATOM   1128  R5  CHO   181     119.221  64.584  54.088  1.00  0.00            
ATOM   1129  C1  CHO   181     118.321  60.984  54.938  1.00  0.00           C
ATOM   1130  C2  CHO   181     115.171  58.784  52.388  1.00  0.00           C
ATOM   1131  ROH CHO   182     152.571 122.034  50.738  1.00  0.00            
ATOM   1132  R1  CHO   182     154.421 119.934  50.638  1.00  0.00            
ATOM   1133  R2  CHO   182     154.821 118.184  52.738  1.00  0.00            
ATOM   1134  R3  CHO   182     154.321 116.284  50.838  1.00  0.00            
ATOM   1135  R4  CHO   182     156.171 114.984  52.688  1.00  0.00            
ATOM   1136  R5  CHO   182     156.421 115.184  50.538  1.00  0.00            
ATOM   1137  C1  CHO   182     156.521 111.384  50.888  1.00  0.00           C
ATOM   1138  C2  CHO   182     154.021 109.934  53.138  1.00  0.00           C
ATOM   1139  ROH CHO   183     172.371 220.584  47.288  1.00  0.00            
ATOM   1140  R1  CHO   183     172.321 220.484  44.438  1.00  0.00            
ATOM   1141  R2  CHO   183     174.071 218.884  42.988  1.00  0.00            
ATOM   1142  R3  CHO   183     171.771 217.884  41.938  1.00  0.00            
ATOM   1143  R4  CHO   183     173.871 217.134  40.038  1.00  0.00            
ATOM   1144  R5  CHO   183     172.021 218.184  39.588  1.00  0.00            
ATOM   1145  C1  CHO   183     171.571 215.184  37.288  1.00  0.00           C
ATOM   1146  C2  CHO   183     171.621 215.534  33.188  1.00  0.00           C
ATOM   1147  ROH CHO   184      92.671   4.184  42.638  1.00  0.00            
ATOM   1148  R1  CHO   184      90.371   5.634  43.438  1.00  0.00            
ATOM   1149  R2  CHO   184      88.321   6.284  41.688  1.00  0.00            
ATOM   1150  R3  CHO   184      86.771   5.034  43.538  1.00  0.00            
ATOM   1151  R4  CHO   184      84.971   6.884  42.238  1.00  0.00            
ATOM   1152  R5  CHO   184      85.321   6.734  44.388  1.00  0.00            
ATOM   1153  C1  CHO   184      81.571   6.084  44.288  1.00  0.00           C
ATOM   1154  C2  CHO   184      79.771   8.934  44.538  1.00  0.00           C
ATOM   1155  ROH CHO   185     197.921  14.584  52.388  1.00  0.00            
ATOM   1156  R1  CHO   185     200.221  15.634  53.588  1.00  0.00            
ATOM   1157  R2  CHO   185     200.721  15.484  56.288  1.00  0.00            
ATOM   1158  R3  CHO   185     203.021  14.334  55.488  1.00  0.00            
ATOM   1159  R4  CHO   185     203.771  15.934  57.838  1.00  0.00            
ATOM   1160  R5  CHO   185     204.671  16.034  55.888  1.00  0.00            
ATOM   1161  C1  CHO   185     207.721  15.134  57.988  1.00  0.00           C
ATOM   1162  C2  CHO   185     211.121  17.784  58.788  1.00  0.00           C
ATOM   1163  ROH CHO   186     195.321   3.084  39.088  1.00  0.00            
ATOM   1164  R1  CHO   186     193.321   2.584  41.038  1.00  0.00            
ATOM   1165  R2  CHO   186     192.821   0.084  42.038  1.00  0.00            
ATOM   1166  R3  CHO   186     193.221   1.334  44.438  1.00  0.00            
ATOM   1167  R4  CHO   186     191.821  -1.116  45.138  1.00  0.00            
ATOM   1168  R5  CHO   186     191.221   0.884  45.688  1.00  0.00            
ATOM   1169  C1  CHO   186     191.571  -0.666  49.138  1.00  0.00           C
ATOM   1170  C2  CHO   186     194.071  -4.116  51.338  1.00  0.00           C
ATOM   1171  ROH CHO   187      34.621  98.734  39.688  1.00  0.00            
ATOM   1172  R1  CHO   187      34.271 101.384  38.788  1.00  0.00            
ATOM   1173  R2  CHO   187      31.821 102.634  38.838  1.00  0.00            
ATOM   1174  R3  CHO   187      33.121 104.534  40.238  1.00  0.00            
ATOM   1175  R4  CHO   187      30.371 105.484  40.188  1.00  0.00            
ATOM   1176  R5  CHO   187      32.121 106.634  39.588  1.00  0.00            
ATOM   1177  C1  CHO   187      30.771 108.884  42.338  1.00  0.00           C
ATOM   1178  C2  CHO   187      30.071 109.984  46.738  1.00  0.00           C
ATOM   1179  ROH CHO   188      38.821 115.084  51.688  1.00  0.00            
ATOM   1180  R1  CHO   188      38.721 116.684  49.388  1.00  0.00            
ATOM   1181  R2  CHO   188      38.871 119.434  49.538  1.00  0.00            
ATOM   1182  R3  CHO   188      40.921 119.084  47.788  1.00  0.00            
ATOM   1183  R4  CHO   188      40.971 121.984  48.388  1.00  0.00            
ATOM   1184  R5  CHO   188      40.871 121.034  46.388  1.00  0.00            
ATOM   1185  C1  CHO   188      44.071 123.084  46.088  1.00  0.00           C
ATOM   1186  C2  CHO   188      47.071 124.234  44.188  1.00  0.00           C
ATOM   1187  ROH CHO   189     182.871 179.184  40.788  1.00  0.00            
ATOM   1188  R1  CHO   189     181.421 181.034  42.388  1.00  0.00            
ATOM   1189  R2  CHO   189     181.721 181.234  45.138  1.00  0.00            
ATOM   1190  R3  CHO   189     182.221 183.834  44.538  1.00  0.00            
ATOM   1191  R4  CHO   189     181.671 183.834  47.438  1.00  0.00            
ATOM   1192  R5  CHO   189     180.671 185.084  45.938  1.00  0.00            
ATOM   1193  C1  CHO   189     182.071 187.784  48.238  1.00  0.00           C
ATOM   1194  C2  CHO   189     182.671 188.784  50.988  1.00  0.00           C
ATOM   1195  ROH CHO   190      50.921 212.684  42.388  1.00  0.00            
ATOM   1196  R1  CHO   190      51.821 213.634  44.888  1.00  0.00            
ATOM   1197  R2  CHO   190      53.021 212.034  46.788  1.00  0.00            
ATOM   1198  R3  CHO   190      54.971 213.884  46.688  1.00  0.00            
ATOM   1199  R4  CHO   190      54.921 213.084  49.488  1.00  0.00            
ATOM   1200  R5  CHO   190      54.821 215.084  48.738  1.00  0.00            
ATOM   1201  C1  CHO   190      57.921 215.384  50.888  1.00  0.00           C
ATOM   1202  C2  CHO   190      57.921 216.884  54.088  1.00  0.00           C
ATOM   1203  ROH CHO   191     161.571 216.934  46.938  1.00  0.00            
ATOM   1204  R1  CHO   191     159.521 218.234  45.438  1.00  0.00            
ATOM   1205  R2  CHO   191     159.971 219.134  42.888  1.00  0.00            
ATOM   1206  R3  CHO   191     157.821 217.634  42.288  1.00  0.00            
ATOM   1207  R4  CHO   191     157.871 219.634  40.138  1.00  0.00            
ATOM   1208  R5  CHO   191     156.221 219.184  41.438  1.00  0.00            
ATOM   1209  C1  CHO   191     154.621 218.484  38.038  1.00  0.00           C
ATOM   1210  C2  CHO   191     152.921 220.834  35.538  1.00  0.00           C
ATOM   1211  ROH CHO   192      22.221 117.484  53.088  1.00  0.00            
ATOM   1212  R1  CHO   192      21.971 119.834  54.638  1.00  0.00            
ATOM   1213  R2  CHO   192      20.471 122.034  53.838  1.00  0.00            
ATOM   1214  R3  CHO   192      19.271 121.684  56.238  1.00  0.00            
ATOM   1215  R4  CHO   192      18.471 124.384  55.388  1.00  0.00            
ATOM   1216  R5  CHO   192      19.421 123.884  57.288  1.00  0.00            
ATOM   1217  C1  CHO   192      16.221 125.434  58.588  1.00  0.00           C
ATOM   1218  C2  CHO   192      14.121 126.784  56.938  1.00  0.00           C
ATOM   1219  ROH CHO   193     135.171 177.334  46.788  1.00  0.00            
ATOM   1220  R1  CHO   193     136.271 179.834  47.488  1.00  0.00            
ATOM   1221  R2  CHO   193     137.521 181.484  45.688  1.00  0.00            
ATOM   1222  R3  CHO   193     135.771 183.334  46.588  1.00  0.00            
ATOM   1223  R4  CHO   193     138.221 184.834  46.188  1.00  0.00            
ATOM   1224  R5  CHO   193     137.071 184.784  48.038  1.00  0.00            
ATOM   1225  C1  CHO   193     136.971 188.534  47.338  1.00  0.00           C
ATOM   1226  C2  CHO   193     139.771 191.084  49.038  1.00  0.00           C
ATOM   1227  ROH CHO   194      76.871 196.234  43.338  1.00  0.00            
ATOM   1228  R1  CHO   194      78.121 198.084  41.638  1.00  0.00            
ATOM   1229  R2  CHO   194      77.471 200.784  41.588  1.00  0.00            
ATOM   1230  R3  CHO   194      80.121 201.134  41.988  1.00  0.00            
ATOM   1231  R4  CHO   194      79.121 203.834  41.388  1.00  0.00            
ATOM   1232  R5  CHO   194      80.771 202.784  40.388  1.00  0.00            
ATOM   1233  C1  CHO   194      82.571 205.884  41.688  1.00  0.00           C
ATOM   1234  C2  CHO   194      81.921 207.684  44.588  1.00  0.00           C
ATOM   1235  ROH CHO   195     157.721 126.534  46.888  1.00  0.00            
ATOM   1236  R1  CHO   195     160.221 125.734  45.888  1.00  0.00            
ATOM   1237  R2  CHO   195     162.621 126.434  47.038  1.00  0.00            
ATOM   1238  R3  CHO   195     163.071 123.784  47.038  1.00  0.00            
ATOM   1239  R4  CHO   195     165.721 124.934  47.538  1.00  0.00            
ATOM   1240  R5  CHO   195     165.171 123.484  45.988  1.00  0.00            
ATOM   1241  C1  CHO   195     167.871 121.534  47.788  1.00  0.00           C
ATOM   1242  C2  CHO   195     169.421 118.684  47.638  1.00  0.00           C
ATOM   1243  ROH CHO   196      20.021 208.584  35.188  1.00  0.00            
ATOM   1244  R1  CHO   196      19.471 209.184  37.888  1.00  0.00            
ATOM   1245  R2  CHO   196      20.671 207.884  39.988  1.00  0.00            
ATOM   1246  R3  CHO   196      21.371 210.384  40.788  1.00  0.00            
ATOM   1247  R4  CHO   196      21.521 208.784  43.238  1.00  0.00            
ATOM   1248  R5  CHO   196      20.371 210.584  42.988  1.00  0.00            
ATOM   1249  C1  CHO   196      22.621 211.634  45.888  1.00  0.00           C
ATOM   1250  C2  CHO   196      21.621 211.984  49.338  1.00  0.00           C
ATOM   1251  ROH CHO   197     105.371  65.984  36.538  1.00  0.00            
ATOM   1252  R1  CHO   197     103.771  66.184  38.838  1.00  0.00            
ATOM   1253  R2  CHO   197     100.971  65.984  38.788  1.00  0.00            
ATOM   1254  R3  CHO   197     101.421  63.984  40.638  1.00  0.00            
ATOM   1255  R4  CHO   197      98.821  65.184  41.388  1.00  0.00            
ATOM   1256  R5  CHO   197     100.571  64.884  42.688  1.00  0.00            
ATOM   1257  C1  CHO   197      97.971  62.884  44.588  1.00  0.00           C
ATOM   1258  C2  CHO   197      95.071  60.884  43.438  1.00  0.00           C
ATOM   1259  ROH CHO   198       5.521  33.784  52.638  1.00  0.00            
ATOM   1260  R1  CHO   198       5.821  36.284  51.288  1.00  0.00            
ATOM   1261  R2  CHO   198       6.421  36.384  48.588  1.00  0.00            
ATOM   1262  R3  CHO   198       4.221  37.984  48.488  1.00  0.00            
ATOM   1263  R4  CHO   198       5.421  38.284  45.838  1.00  0.00            
ATOM   1264  R5  CHO   198       4.871  39.884  47.238  1.00  0.00            
ATOM   1265  C1  CHO   198       2.771  40.884  44.188  1.00  0.00           C
ATOM   1266  C2  CHO   198       1.271  39.634  41.038  1.00  0.00           C
ATOM   1267  ROH CHO   199      49.371 139.384  55.988  1.00  0.00            
ATOM   1268  R1  CHO   199      46.721 138.684  56.688  1.00  0.00            
ATOM   1269  R2  CHO   199      44.771 140.584  57.188  1.00  0.00            
ATOM   1270  R3  CHO   199      43.371 139.184  55.338  1.00  0.00            
ATOM   1271  R4  CHO   199      41.421 140.984  56.538  1.00  0.00            
ATOM   1272  R5  CHO   199      41.221 138.834  56.338  1.00  0.00            
ATOM   1273  C1  CHO   199      38.171 139.934  54.338  1.00  0.00           C
ATOM   1274  C2  CHO   199      33.871 141.884  53.488  1.00  0.00           C
ATOM   1275  ROH CHO   200     107.471  55.584  52.538  1.00  0.00            
ATOM   1276  R1  CHO   200     105.021  55.284  51.188  1.00  0.00            
ATOM   1277  R2  CHO   200     102.571  55.184  52.488  1.00  0.00            
ATOM   1278  R3  CHO   200     101.921  57.234  50.838  1.00  0.00            
ATOM   1279  R4  CHO   200      99.421  56.584  52.138  1.00  0.00            
ATOM   1280  R5  CHO   200      99.771  56.684  49.988  1.00  0.00            
ATOM   1281  C1  CHO   200      96.971  59.284  50.388  1.00  0.00           C
ATOM   1282  C2  CHO   200      93.271  60.984  50.688  1.00  0.00           C
ATOM   1283  ROH CHO   201      36.121 128.084  45.788  1.00  0.00            
ATOM   1284  R1  CHO   201      35.271 130.784  46.138  1.00  0.00            
ATOM   1285  R2  CHO   201      33.071 131.434  47.688  1.00  0.00            
ATOM   1286  R3  CHO   201      34.871 133.034  48.938  1.00  0.00            
ATOM   1287  R4  CHO   201      32.221 133.984  49.838  1.00  0.00            
ATOM   1288  R5  CHO   201      33.821 135.184  48.938  1.00  0.00            
ATOM   1289  C1  CHO   201      33.421 136.984  52.288  1.00  0.00           C
ATOM   1290  C2  CHO   201      33.071 136.884  55.688  1.00  0.00           C
ATOM   1291  ROH CHO   202      54.371  37.034  60.638  1.00  0.00            
ATOM   1292  R1  CHO   202      53.071  35.934  58.388  1.00  0.00            
ATOM   1293  R2  CHO   202      50.321  35.884  58.088  1.00  0.00            
ATOM   1294  R3  CHO   202      50.921  37.084  55.688  1.00  0.00            
ATOM   1295  R4  CHO   202      48.121  36.234  55.438  1.00  0.00            
ATOM   1296  R5  CHO   202      49.721  35.784  54.088  1.00  0.00            
ATOM   1297  C1  CHO   202      47.321  37.584  51.688  1.00  0.00           C
ATOM   1298  C2  CHO   202      47.821  40.934  48.138  1.00  0.00           C
ATOM   1299  ROH CHO   203     214.071 193.284  42.838  1.00  0.00            
ATOM   1300  R1  CHO   203     216.871 193.084  43.338  1.00  0.00            
ATOM   1301  R2  CHO   203     218.471 195.334  43.688  1.00  0.00            
ATOM   1302  R3  CHO   203     219.121 194.134  46.038  1.00  0.00            
ATOM   1303  R4  CHO   203     220.771 196.534  45.938  1.00  0.00            
ATOM   1304  R5  CHO   203     221.471 194.484  46.238  1.00  0.00            
ATOM   1305  C1  CHO   203     222.671 196.134  49.488  1.00  0.00           C
ATOM   1306  C2  CHO   203     223.321 200.084  50.138  1.00  0.00           C
ATOM   1307  ROH CHO   204     207.771 131.334  52.688  1.00  0.00            
ATOM   1308  R1  CHO   204     208.971 131.134  50.138  1.00  0.00            
ATOM   1309  R2  CHO   204     209.321 128.684  48.888  1.00  0.00            
ATOM   1310  R3  CHO   204     207.971 129.934  46.838  1.00  0.00            
ATOM   1311  R4  CHO   204     209.271 127.634  45.588  1.00  0.00            
ATOM   1312  R5  CHO   204     209.421 129.684  44.938  1.00  0.00            
ATOM   1313  C1  CHO   204     207.971 128.134  41.788  1.00  0.00           C
ATOM   1314  C2  CHO   204     206.471 124.734  38.488  1.00  0.00           C
ATOM   1315  ROH CHO   205      63.571  27.434  55.588  1.00  0.00            
ATOM   1316  R1  CHO   205      63.571  29.434  53.638  1.00  0.00            
ATOM   1317  R2  CHO   205      61.421  29.884  51.938  1.00  0.00            
ATOM   1318  R3  CHO   205      61.621  32.434  52.838  1.00  0.00            
ATOM   1319  R4  CHO   205      60.171  32.684  50.288  1.00  0.00            
ATOM   1320  R5  CHO   205      61.971  33.734  50.888  1.00  0.00            
ATOM   1321  C1  CHO   205      59.671  36.684  50.238  1.00  0.00           C
ATOM   1322  C2  CHO   205      57.871  38.134  47.038  1.00  0.00           C
ATOM   1323  ROH CHO   206     161.871 226.534  35.188  1.00  0.00            
ATOM   1324  R1  CHO   206     159.921 224.484  35.088  1.00  0.00            
ATOM   1325  R2  CHO   206     160.121 222.284  33.488  1.00  0.00            
ATOM   1326  R3  CHO   206     159.771 220.934  35.838  1.00  0.00            
ATOM   1327  R4  CHO   206     158.671 219.184  33.788  1.00  0.00            
ATOM   1328  R5  CHO   206     157.671 219.884  35.588  1.00  0.00            
ATOM   1329  C1  CHO   206     157.471 216.084  36.138  1.00  0.00           C
ATOM   1330  C2  CHO   206     158.221 214.084  32.938  1.00  0.00           C
ATOM   1331  ROH CHO   207     215.371  92.434  41.888  1.00  0.00            
ATOM   1332  R1  CHO   207     215.071  95.234  41.688  1.00  0.00            
ATOM   1333  R2  CHO   207     212.871  96.584  42.638  1.00  0.00            
ATOM   1334  R3  CHO   207     214.721  98.034  43.988  1.00  0.00            
ATOM   1335  R4  CHO   207     212.271  99.584  44.238  1.00  0.00            
ATOM   1336  R5  CHO   207     214.171 100.334  43.488  1.00  0.00            
ATOM   1337  C1  CHO   207     213.671 102.684  46.438  1.00  0.00           C
ATOM   1338  C2  CHO   207     214.771 106.284  45.938  1.00  0.00           C
ATOM   1339  ROH CHO   208     208.171   5.284  41.038  1.00  0.00            
ATOM   1340  R1  CHO   208     207.471   7.884  41.888  1.00  0.00            
ATOM   1341  R2  CHO   208     208.521  10.134  40.738  1.00  0.00            
ATOM   1342  R3  CHO   208     205.871  10.834  40.438  1.00  0.00            
ATOM   1343  R4  CHO   208     207.321  13.384  40.638  1.00  0.00            
ATOM   1344  R5  CHO   208     205.621  12.734  41.838  1.00  0.00            
ATOM   1345  C1  CHO   208     204.121  15.884  40.288  1.00  0.00           C
ATOM   1346  C2  CHO   208     201.421  18.984  39.888  1.00  0.00           C
ATOM   1347  ROH CHO   209     127.571 226.734  30.738  1.00  0.00            
ATOM   1348  R1  CHO   209     125.771 225.734  32.688  1.00  0.00            
ATOM   1349  R2  CHO   209     124.021 223.684  32.138  1.00  0.00            
ATOM   1350  R3  CHO   209     125.121 222.584  34.388  1.00  0.00            
ATOM   1351  R4  CHO   209     122.821 220.934  33.838  1.00  0.00            
ATOM   1352  R5  CHO   209     123.271 221.884  35.688  1.00  0.00            
ATOM   1353  C1  CHO   209     123.121 218.284  36.888  1.00  0.00           C
ATOM   1354  C2  CHO   209     121.421 217.584  40.438  1.00  0.00           C
ATOM   1355  ROH CHO   210     149.321 200.084  46.838  1.00  0.00            
ATOM   1356  R1  CHO   210     148.671 202.784  46.338  1.00  0.00            
ATOM   1357  R2  CHO   210     150.471 204.584  45.288  1.00  0.00            
ATOM   1358  R3  CHO   210     148.521 204.984  43.438  1.00  0.00            
ATOM   1359  R4  CHO   210     150.221 207.384  43.288  1.00  0.00            
ATOM   1360  R5  CHO   210     148.071 207.334  43.588  1.00  0.00            
ATOM   1361  C1  CHO   210     148.171 209.384  40.388  1.00  0.00           C
ATOM   1362  C2  CHO   210     146.421 211.884  40.188  1.00  0.00           C
ATOM   1363  ROH CHO   211     187.371  19.984  47.088  1.00  0.00            
ATOM   1364  R1  CHO   211     184.921  19.634  48.488  1.00  0.00            
ATOM   1365  R2  CHO   211     182.471  19.734  47.238  1.00  0.00            
ATOM   1366  R3  CHO   211     182.121  17.284  48.388  1.00  0.00            
ATOM   1367  R4  CHO   211     179.721  17.684  46.838  1.00  0.00            
ATOM   1368  R5  CHO   211     179.821  17.184  48.938  1.00  0.00            
ATOM   1369  C1  CHO   211     177.771  14.184  47.688  1.00  0.00           C
ATOM   1370  C2  CHO   211     173.771  13.884  50.288  1.00  0.00           C
ATOM   1371  ROH CHO   212      49.471 153.334  59.488  1.00  0.00            
ATOM   1372  R1  CHO   212      48.171 150.834  59.338  1.00  0.00            
ATOM   1373  R2  CHO   212      45.471 150.634  58.688  1.00  0.00            
ATOM   1374  R3  CHO   212      46.421 148.884  56.788  1.00  0.00            
ATOM   1375  R4  CHO   212      43.821 147.784  57.588  1.00  0.00            
ATOM   1376  R5  CHO   212      45.721 146.734  57.588  1.00  0.00            
ATOM   1377  C1  CHO   212      43.721 144.534  55.188  1.00  0.00           C
ATOM   1378  C2  CHO   212      43.971 143.034  51.988  1.00  0.00           C
ATOM   1379  ROH CHO   213      94.221 154.934  55.438  1.00  0.00            
ATOM   1380  R1  CHO   213      95.371 152.484  54.538  1.00  0.00            
ATOM   1381  R2  CHO   213      94.971 150.084  55.888  1.00  0.00            
ATOM   1382  R3  CHO   213      94.121 149.234  53.438  1.00  0.00            
ATOM   1383  R4  CHO   213      94.821 146.784  54.938  1.00  0.00            
ATOM   1384  R5  CHO   213      95.571 147.384  52.938  1.00  0.00            
ATOM   1385  C1  CHO   213      93.921 144.034  52.088  1.00  0.00           C
ATOM   1386  C2  CHO   213      91.871 140.684  53.838  1.00  0.00           C
ATOM   1387  ROH CHO   214      99.871  40.834  43.988  1.00  0.00            
ATOM   1388  R1  CHO   214      98.371  38.984  42.438  1.00  0.00            
ATOM   1389  R2  CHO   214      98.621  38.834  39.688  1.00  0.00            
ATOM   1390  R3  CHO   214      99.121  36.234  40.188  1.00  0.00            
ATOM   1391  R4  CHO   214      97.671  36.234  37.638  1.00  0.00            
ATOM   1392  R5  CHO   214      97.171  35.084  39.388  1.00  0.00            
ATOM   1393  C1  CHO   214      97.671  32.234  36.888  1.00  0.00           C
ATOM   1394  C2  CHO   214      98.971  32.034  32.988  1.00  0.00           C
ATOM   1395  ROH CHO   215      18.221  90.884  31.538  1.00  0.00            
ATOM   1396  R1  CHO   215      18.421  88.934  33.588  1.00  0.00            
ATOM   1397  R2  CHO   215      19.721  89.434  35.938  1.00  0.00            
ATOM   1398  R3  CHO   215      17.371  88.684  37.088  1.00  0.00            
ATOM   1399  R4  CHO   215      19.271  88.684  39.288  1.00  0.00            
ATOM   1400  R5  CHO   215      17.971  87.034  38.688  1.00  0.00            
ATOM   1401  C1  CHO   215      16.771  87.534  42.288  1.00  0.00           C
ATOM   1402  C2  CHO   215      14.621  84.534  43.588  1.00  0.00           C
ATOM   1403  ROH CHO   216      91.271 200.484  47.788  1.00  0.00            
ATOM   1404  R1  CHO   216      89.021 202.034  46.988  1.00  0.00            
ATOM   1405  R2  CHO   216      87.171 201.084  45.138  1.00  0.00            
ATOM   1406  R3  CHO   216      85.421 201.734  47.088  1.00  0.00            
ATOM   1407  R4  CHO   216      83.921 201.984  44.588  1.00  0.00            
ATOM   1408  R5  CHO   216      84.121 203.484  46.188  1.00  0.00            
ATOM   1409  C1  CHO   216      80.321 203.134  46.138  1.00  0.00           C
ATOM   1410  C2  CHO   216      77.671 206.034  46.588  1.00  0.00           C
ATOM   1411  ROH CHO   217     121.871 118.534  50.838  1.00  0.00            
ATOM   1412  R1  CHO   217     119.121 118.484  50.138  1.00  0.00            
ATOM   1413  R2  CHO   217     117.071 118.734  51.988  1.00  0.00            
ATOM   1414  R3  CHO   217     116.271 120.734  50.388  1.00  0.00            
ATOM   1415  R4  CHO   217     114.021 120.284  52.238  1.00  0.00            
ATOM   1416  R5  CHO   217     113.921 120.284  50.038  1.00  0.00            
ATOM   1417  C1  CHO   217     111.471 123.084  50.788  1.00  0.00           C
ATOM   1418  C2  CHO   217     109.221 123.234  52.788  1.00  0.00           C
ATOM   1419  ROH CHO   218      30.771 129.634  52.088  1.00  0.00            
ATOM   1420  R1  CHO   218      29.871 128.634  49.638  1.00  0.00            
ATOM   1421  R2  CHO   218      31.071 126.434  48.388  1.00  0.00            
ATOM   1422  R3  CHO   218      28.521 125.434  48.388  1.00  0.00            
ATOM   1423  R4  CHO   218      30.121 123.434  46.938  1.00  0.00            
ATOM   1424  R5  CHO   218      28.271 124.434  46.238  1.00  0.00            
ATOM   1425  C1  CHO   218      27.171 120.784  46.138  1.00  0.00           C
ATOM   1426  C2  CHO   218      29.421 118.734  46.088  1.00  0.00           C
ATOM   1427  ROH CHO   219      89.171  25.234  39.588  1.00  0.00            
ATOM   1428  R1  CHO   219      91.821  25.484  40.588  1.00  0.00            
ATOM   1429  R2  CHO   219      93.271  23.284  41.488  1.00  0.00            
ATOM   1430  R3  CHO   219      95.121  24.184  39.738  1.00  0.00            
ATOM   1431  R4  CHO   219      96.621  22.434  41.488  1.00  0.00            
ATOM   1432  R5  CHO   219      97.071  24.484  41.038  1.00  0.00            
ATOM   1433  C1  CHO   219     100.271  22.784  39.838  1.00  0.00           C
ATOM   1434  C2  CHO   219     102.671  22.034  41.888  1.00  0.00           C
ATOM   1435  ROH CHO   220     134.821  20.834  38.138  1.00  0.00            
ATOM   1436  R1  CHO   220     133.321  22.134  40.138  1.00  0.00            
ATOM   1437  R2  CHO   220     130.821  23.184  39.638  1.00  0.00            
ATOM   1438  R3  CHO   220     130.071  21.584  41.738  1.00  0.00            
ATOM   1439  R4  CHO   220     128.371  23.984  41.988  1.00  0.00            
ATOM   1440  R5  CHO   220     129.671  23.134  43.538  1.00  0.00            
ATOM   1441  C1  CHO   220     126.321  22.934  45.288  1.00  0.00           C
ATOM   1442  C2  CHO   220     123.871  26.034  47.038  1.00  0.00           C
ATOM   1443  ROH CHO   221     141.521 188.434  52.688  1.00  0.00            
ATOM   1444  R1  CHO   221     140.471 186.134  51.438  1.00  0.00            
ATOM   1445  R2  CHO   221     142.021 184.134  50.388  1.00  0.00            
ATOM   1446  R3  CHO   221     140.571 182.534  52.038  1.00  0.00            
ATOM   1447  R4  CHO   221     141.071 180.884  49.688  1.00  0.00            
ATOM   1448  R5  CHO   221     139.121 181.334  50.538  1.00  0.00            
ATOM   1449  C1  CHO   221     139.121 177.534  50.788  1.00  0.00           C
ATOM   1450  C2  CHO   221     136.771 173.634  52.888  1.00  0.00           C
ATOM   1451  ROH CHO   222     105.121 158.184  48.538  1.00  0.00            
ATOM   1452  R1  CHO   222     104.671 157.834  45.788  1.00  0.00            
ATOM   1453  R2  CHO   222     106.471 158.684  43.888  1.00  0.00            
ATOM   1454  R3  CHO   222     106.371 156.084  43.038  1.00  0.00            
ATOM   1455  R4  CHO   222     107.671 157.534  40.838  1.00  0.00            
ATOM   1456  R5  CHO   222     105.921 156.234  40.688  1.00  0.00            
ATOM   1457  C1  CHO   222     108.271 154.434  38.338  1.00  0.00           C
ATOM   1458  C2  CHO   222     108.021 151.684  35.188  1.00  0.00           C
ATOM   1459  ROH CHO   223      17.871 172.034  47.838  1.00  0.00            
ATOM   1460  R1  CHO   223      16.221 170.234  49.288  1.00  0.00            
ATOM   1461  R2  CHO   223      16.021 167.534  48.638  1.00  0.00            
ATOM   1462  R3  CHO   223      16.721 167.234  51.288  1.00  0.00            
ATOM   1463  R4  CHO   223      15.271 164.734  50.538  1.00  0.00            
ATOM   1464  R5  CHO   223      14.821 166.084  52.238  1.00  0.00            
ATOM   1465  C1  CHO   223      15.471 162.834  54.088  1.00  0.00           C
ATOM   1466  C2  CHO   223      12.271 160.734  55.838  1.00  0.00           C
ATOM   1467  ROH CHO   224     120.721 128.184  53.188  1.00  0.00            
ATOM   1468  R1  CHO   224     118.871 130.234  53.888  1.00  0.00            
ATOM   1469  R2  CHO   224     118.721 132.634  52.588  1.00  0.00            
ATOM   1470  R3  CHO   224     116.071 131.984  52.338  1.00  0.00            
ATOM   1471  R4  CHO   224     116.071 134.884  52.438  1.00  0.00            
ATOM   1472  R5  CHO   224     114.921 133.584  53.688  1.00  0.00            
ATOM   1473  C1  CHO   224     112.121 135.584  52.038  1.00  0.00           C
ATOM   1474  C2  CHO   224     112.471 138.734  52.838  1.00  0.00           C
ATOM   1475  ROH CHO   225     202.221 145.334  43.538  1.00  0.00            
ATOM   1476  R1  CHO   225     201.271 147.234  41.638  1.00  0.00            
ATOM   1477  R2  CHO   225     202.871 148.184  39.588  1.00  0.00            
ATOM   1478  R3  CHO   225     200.821 147.334  38.038  1.00  0.00            
ATOM   1479  R4  CHO   225     202.121 149.484  36.438  1.00  0.00            
ATOM   1480  R5  CHO   225     200.021 149.334  36.988  1.00  0.00            
ATOM   1481  C1  CHO   225     199.771 149.384  33.138  1.00  0.00           C
ATOM   1482  C2  CHO   225     198.671 153.184  32.288  1.00  0.00           C
ATOM   1483  ROH CHO   226      82.271 179.634  60.338  1.00  0.00            
ATOM   1484  R1  CHO   226      84.321 180.284  58.538  1.00  0.00            
ATOM   1485  R2  CHO   226      84.471 179.184  55.988  1.00  0.00            
ATOM   1486  R3  CHO   226      84.571 181.834  55.238  1.00  0.00            
ATOM   1487  R4  CHO   226      85.021 180.334  52.788  1.00  0.00            
ATOM   1488  R5  CHO   226      86.321 181.884  53.588  1.00  0.00            
ATOM   1489  C1  CHO   226      85.471 183.434  50.188  1.00  0.00           C
ATOM   1490  C2  CHO   226      88.371 184.984  47.338  1.00  0.00           C
ATOM   1491  ROH CHO   227      67.221  50.684  46.288  1.00  0.00            
ATOM   1492  R1  CHO   227      65.571  49.934  44.088  1.00  0.00            
ATOM   1493  R2  CHO   227      65.271  51.584  41.888  1.00  0.00            
ATOM   1494  R3  CHO   227      66.021  49.334  40.538  1.00  0.00            
ATOM   1495  R4  CHO   227      65.271  51.234  38.438  1.00  0.00            
ATOM   1496  R5  CHO   227      64.521  49.184  38.688  1.00  0.00            
ATOM   1497  C1  CHO   227      66.021  48.884  35.188  1.00  0.00           C
ATOM   1498  C2  CHO   227      66.021  48.884  31.538  1.00  0.00           C
ATOM   1499  ROH CHO   228      52.921 187.334  49.988  1.00  0.00            
ATOM   1500  R1  CHO   228      54.471 189.584  50.688  1.00  0.00            
ATOM   1501  R2  CHO   228      57.121 189.884  49.938  1.00  0.00            
ATOM   1502  R3  CHO   228      56.221 192.234  48.938  1.00  0.00            
ATOM   1503  R4  CHO   228      58.871 191.834  47.688  1.00  0.00            
ATOM   1504  R5  CHO   228      58.221 193.584  48.788  1.00  0.00            
ATOM   1505  C1  CHO   228      59.021 195.184  45.388  1.00  0.00           C
ATOM   1506  C2  CHO   228      61.671 198.084  42.988  1.00  0.00           C
ATOM   1507  ROH CHO   229       8.571  22.534  49.088  1.00  0.00            
ATOM   1508  R1  CHO   229       6.871  20.334  49.638  1.00  0.00            
ATOM   1509  R2  CHO   229       6.371  19.434  52.188  1.00  0.00            
ATOM   1510  R3  CHO   229       3.771  19.784  51.438  1.00  0.00            
ATOM   1511  R4  CHO   229       3.671  17.884  53.688  1.00  0.00            
ATOM   1512  R5  CHO   229       2.821  17.634  51.688  1.00  0.00            
ATOM   1513  C1  CHO   229      -0.329  17.334  53.838  1.00  0.00           C
ATOM   1514  C2  CHO   229      -0.779  14.484  57.088  1.00  0.00           C
ATOM   1515  ROH CHO   230      13.821 208.634  35.438  1.00  0.00            
ATOM   1516  R1  CHO   230      14.271 209.134  38.188  1.00  0.00            
ATOM   1517  R2  CHO   230      13.521 207.284  40.138  1.00  0.00            
ATOM   1518  R3  CHO   230      16.121 207.534  40.888  1.00  0.00            
ATOM   1519  R4  CHO   230      14.721 207.084  43.388  1.00  0.00            
ATOM   1520  R5  CHO   230      16.071 208.684  42.938  1.00  0.00            
ATOM   1521  C1  CHO   230      17.871 207.134  45.938  1.00  0.00           C
ATOM   1522  C2  CHO   230      19.221 207.834  48.588  1.00  0.00           C
ATOM   1523  ROH CHO   231      86.921  89.584  39.188  1.00  0.00            
ATOM   1524  R1  CHO   231      85.871  90.034  41.788  1.00  0.00            
ATOM   1525  R2  CHO   231      83.721  91.734  42.288  1.00  0.00            
ATOM   1526  R3  CHO   231      82.671  89.534  43.488  1.00  0.00            
ATOM   1527  R4  CHO   231      81.121  91.784  44.538  1.00  0.00            
ATOM   1528  R5  CHO   231      82.171  90.234  45.688  1.00  0.00            
ATOM   1529  C1  CHO   231      78.671  89.734  47.038  1.00  0.00           C
ATOM   1530  C2  CHO   231      75.271  89.084  48.988  1.00  0.00           C
ATOM   1531  ROH CHO   232       8.421 177.884  55.988  1.00  0.00            
ATOM   1532  R1  CHO   232       8.421 180.734  55.938  1.00  0.00            
ATOM   1533  R2  CHO   232       9.721 182.234  57.888  1.00  0.00            
ATOM   1534  R3  CHO   232      10.921 183.334  55.738  1.00  0.00            
ATOM   1535  R4  CHO   232      11.421 185.234  57.938  1.00  0.00            
ATOM   1536  R5  CHO   232      10.571 185.684  55.988  1.00  0.00            
ATOM   1537  C1  CHO   232      13.621 187.984  55.938  1.00  0.00           C
ATOM   1538  C2  CHO   232      16.671 188.684  54.038  1.00  0.00           C
ATOM   1539  ROH CHO   233     177.371 113.434  57.538  1.00  0.00            
ATOM   1540  R1  CHO   233     175.621 112.684  55.438  1.00  0.00            
ATOM   1541  R2  CHO   233     175.821 113.734  52.888  1.00  0.00            
ATOM   1542  R3  CHO   233     175.921 111.134  52.188  1.00  0.00            
ATOM   1543  R4  CHO   233     175.221 112.584  49.738  1.00  0.00            
ATOM   1544  R5  CHO   233     174.171 110.884  50.588  1.00  0.00            
ATOM   1545  C1  CHO   233     174.971 109.434  47.188  1.00  0.00           C
ATOM   1546  C2  CHO   233     171.821 106.984  44.088  1.00  0.00           C
ATOM   1547  ROH CHO   234      19.121  15.334  53.838  1.00  0.00            
ATOM   1548  R1  CHO   234      20.621  16.484  51.738  1.00  0.00            
ATOM   1549  R2  CHO   234      21.321  15.134  49.488  1.00  0.00            
ATOM   1550  R3  CHO   234      20.121  17.234  48.238  1.00  0.00            
ATOM   1551  R4  CHO   234      22.371  16.484  46.488  1.00  0.00            
ATOM   1552  R5  CHO   234      21.921  18.484  47.288  1.00  0.00            
ATOM   1553  C1  CHO   234      21.821  19.284  43.538  1.00  0.00           C
ATOM   1554  C2  CHO   234      21.621  21.734  40.138  1.00  0.00           C
ATOM   1555  ROH CHO   235     174.721 176.484  41.738  1.00  0.00            
ATOM   1556  R1  CHO   235     172.171 175.334  41.338  1.00  0.00            
ATOM   1557  R2  CHO   235     170.671 175.934  39.088  1.00  0.00            
ATOM   1558  R3  CHO   235     170.621 173.234  38.838  1.00  0.00            
ATOM   1559  R4  CHO   235     167.921 174.034  38.038  1.00  0.00            
ATOM   1560  R5  CHO   235     168.471 172.534  39.538  1.00  0.00            
ATOM   1561  C1  CHO   235     166.371 170.384  37.238  1.00  0.00           C
ATOM   1562  C2  CHO   235     164.471 168.084  36.988  1.00  0.00           C
ATOM   1563  ROH CHO   236     127.971   0.834  51.888  1.00  0.00            
ATOM   1564  R1  CHO   236     128.721   2.384  49.638  1.00  0.00            
ATOM   1565  R2  CHO   236     130.171   4.734  49.888  1.00  0.00            
ATOM   1566  R3  CHO   236     131.821   3.484  48.138  1.00  0.00            
ATOM   1567  R4  CHO   236     132.171   6.384  47.588  1.00  0.00            
ATOM   1568  R5  CHO   236     131.671   4.834  46.138  1.00  0.00            
ATOM   1569  C1  CHO   236     134.921   6.184  44.588  1.00  0.00           C
ATOM   1570  C2  CHO   236     137.871   7.784  42.388  1.00  0.00           C
ATOM   1571  ROH CHO   237     179.771 108.084  47.738  1.00  0.00            
ATOM   1572  R1  CHO   237     181.321 107.884  50.088  1.00  0.00            
ATOM   1573  R2  CHO   237     184.071 107.784  50.088  1.00  0.00            
ATOM   1574  R3  CHO   237     183.871 109.884  51.788  1.00  0.00            
ATOM   1575  R4  CHO   237     186.671 109.084  51.938  1.00  0.00            
ATOM   1576  R5  CHO   237     185.271 109.284  53.588  1.00  0.00            
ATOM   1577  C1  CHO   237     187.971 111.784  54.638  1.00  0.00           C
ATOM   1578  C2  CHO   237     187.621 111.134  58.688  1.00  0.00           C
ATOM   1579  ROH CHO   238     159.771  47.334  50.188  1.00  0.00            
ATOM   1580  R1  CHO   238     159.371  44.734  49.088  1.00  0.00            
ATOM   1581  R2  CHO   238     161.321  43.384  47.738  1.00  0.00            
ATOM   1582  R3  CHO   238     160.771  41.434  49.538  1.00  0.00            
ATOM   1583  R4  CHO   238     162.321  40.084  47.438  1.00  0.00            
ATOM   1584  R5  CHO   238     160.421  39.484  48.238  1.00  0.00            
ATOM   1585  C1  CHO   238     162.421  36.334  48.988  1.00  0.00           C
ATOM   1586  C2  CHO   238     166.421  35.684  50.338  1.00  0.00           C
ATOM   1587  ROH CHO   239      11.671  48.684  40.288  1.00  0.00            
ATOM   1588  R1  CHO   239      11.571  46.384  41.938  1.00  0.00            
ATOM   1589  R2  CHO   239      12.821  43.984  41.238  1.00  0.00            
ATOM   1590  R3  CHO   239      14.021  44.284  43.688  1.00  0.00            
ATOM   1591  R4  CHO   239      14.621  41.534  42.888  1.00  0.00            
ATOM   1592  R5  CHO   239      13.671  42.184  44.788  1.00  0.00            
ATOM   1593  C1  CHO   239      16.771  40.384  46.138  1.00  0.00           C
ATOM   1594  C2  CHO   239      19.971  40.034  47.888  1.00  0.00           C
ATOM   1595  ROH CHO   240     194.121 148.334  56.338  1.00  0.00            
ATOM   1596  R1  CHO   240     193.221 147.684  53.738  1.00  0.00            
ATOM   1597  R2  CHO   240     191.721 149.434  52.188  1.00  0.00            
ATOM   1598  R3  CHO   240     193.671 148.934  50.388  1.00  0.00            
ATOM   1599  R4  CHO   240     191.321 149.734  48.788  1.00  0.00            
ATOM   1600  R5  CHO   240     192.521 147.884  48.538  1.00  0.00            
ATOM   1601  C1  CHO   240     192.871 149.434  45.088  1.00  0.00           C
ATOM   1602  C2  CHO   240     192.421 147.834  42.288  1.00  0.00           C
ATOM   1603  ROH CHO   241      83.621 120.784  50.538  1.00  0.00            
ATOM   1604  R1  CHO   241      85.021 118.284  50.538  1.00  0.00            
ATOM   1605  R2  CHO   241      84.471 116.284  52.388  1.00  0.00            
ATOM   1606  R3  CHO   241      84.121 114.784  50.138  1.00  0.00            
ATOM   1607  R4  CHO   241      84.571 112.834  52.238  1.00  0.00            
ATOM   1608  R5  CHO   241      85.671 112.984  50.388  1.00  0.00            
ATOM   1609  C1  CHO   241      84.321 109.434  50.088  1.00  0.00           C
ATOM   1610  C2  CHO   241      84.871 106.284  51.888  1.00  0.00           C
ATOM   1611  ROH CHO   242     201.471 121.434  43.088  1.00  0.00            
ATOM   1612  R1  CHO   242     204.221 121.434  42.538  1.00  0.00            
ATOM   1613  R2  CHO   242     205.821 119.184  42.838  1.00  0.00            
ATOM   1614  R3  CHO   242     206.521 119.784  40.238  1.00  0.00            
ATOM   1615  R4  CHO   242     208.521 117.834  41.138  1.00  0.00            
ATOM   1616  R5  CHO   242     208.871 119.834  40.288  1.00  0.00            
ATOM   1617  C1  CHO   242     210.771 117.634  37.788  1.00  0.00           C
ATOM   1618  C2  CHO   242     214.021 119.384  37.488  1.00  0.00           C
ATOM   1619  ROH CHO   243     159.321  45.784  35.088  1.00  0.00            
ATOM   1620  R1  CHO   243     157.471  46.334  37.138  1.00  0.00            
ATOM   1621  R2  CHO   243     156.171  44.334  38.538  1.00  0.00            
ATOM   1622  R3  CHO   243     157.171  45.584  40.688  1.00  0.00            
ATOM   1623  R4  CHO   243     154.471  44.734  41.538  1.00  0.00            
ATOM   1624  R5  CHO   243     155.321  46.784  41.638  1.00  0.00            
ATOM   1625  C1  CHO   243     154.471  46.184  45.338  1.00  0.00           C
ATOM   1626  C2  CHO   243     151.571  45.934  46.938  1.00  0.00           C
ATOM   1627  ROH CHO   244      25.921  22.634  43.838  1.00  0.00            
ATOM   1628  R1  CHO   244      28.571  22.834  44.838  1.00  0.00            
ATOM   1629  R2  CHO   244      30.671  23.734  43.288  1.00  0.00            
ATOM   1630  R3  CHO   244      31.021  25.484  45.338  1.00  0.00            
ATOM   1631  R4  CHO   244      33.521  25.584  43.838  1.00  0.00            
ATOM   1632  R5  CHO   244      33.271  25.234  45.988  1.00  0.00            
ATOM   1633  C1  CHO   244      35.521  28.334  46.088  1.00  0.00           C
ATOM   1634  C2  CHO   244      39.721  28.284  47.138  1.00  0.00           C
ATOM   1635  ROH CHO   245     141.521  38.134  47.538  1.00  0.00            
ATOM   1636  R1  CHO   245     141.471  36.234  49.638  1.00  0.00            
ATOM   1637  R2  CHO   245     143.021  33.934  49.588  1.00  0.00            
ATOM   1638  R3  CHO   245     143.871  34.834  51.988  1.00  0.00            
ATOM   1639  R4  CHO   245     145.021  32.134  51.738  1.00  0.00            
ATOM   1640  R5  CHO   245     143.821  32.884  53.388  1.00  0.00            
ATOM   1641  C1  CHO   245     147.021  31.984  55.288  1.00  0.00           C
ATOM   1642  C2  CHO   245     150.171  31.734  55.888  1.00  0.00           C
ATOM   1643  ROH CHO   246      37.571 107.084  36.588  1.00  0.00            
ATOM   1644  R1  CHO   246      37.571 104.934  38.388  1.00  0.00            
ATOM   1645  R2  CHO   246      39.621 104.434  40.188  1.00  0.00            
ATOM   1646  R3  CHO   246      37.621 104.534  42.038  1.00  0.00            
ATOM   1647  R4  CHO   246      39.471 102.584  43.088  1.00  0.00            
ATOM   1648  R5  CHO   246      37.371 102.284  42.738  1.00  0.00            
ATOM   1649  C1  CHO   246      37.521 101.534  46.488  1.00  0.00           C
ATOM   1650  C2  CHO   246      39.021 100.884  50.138  1.00  0.00           C
ATOM   1651  ROH CHO   247     175.521 187.384  43.638  1.00  0.00            
ATOM   1652  R1  CHO   247     172.871 186.984  42.788  1.00  0.00            
ATOM   1653  R2  CHO   247     170.721 187.184  44.488  1.00  0.00            
ATOM   1654  R3  CHO   247     169.821 188.984  42.688  1.00  0.00            
ATOM   1655  R4  CHO   247     167.421 188.184  44.188  1.00  0.00            
ATOM   1656  R5  CHO   247     167.671 188.084  42.038  1.00  0.00            
ATOM   1657  C1  CHO   247     164.671 190.434  42.288  1.00  0.00           C
ATOM   1658  C2  CHO   247     162.971 186.084  43.538  1.00  0.00           C
ATOM   1659  ROH CHO   248      62.121 210.434  58.638  1.00  0.00            
ATOM   1660  R1  CHO   248      59.271 210.334  58.438  1.00  0.00            
ATOM   1661  R2  CHO   248      57.671 209.734  60.588  1.00  0.00            
ATOM   1662  R3  CHO   248      56.471 212.084  59.988  1.00  0.00            
ATOM   1663  R4  CHO   248      54.671 210.834  61.888  1.00  0.00            
ATOM   1664  R5  CHO   248      54.121 211.584  59.938  1.00  0.00            
ATOM   1665  C1  CHO   248      51.821 213.734  62.038  1.00  0.00           C
ATOM   1666  C2  CHO   248      49.671 215.334  65.788  1.00  0.00           C
ATOM   1667  ROH CHO   249     179.521 108.034  54.938  1.00  0.00            
ATOM   1668  R1  CHO   249     179.071 106.034  56.888  1.00  0.00            
ATOM   1669  R2  CHO   249     177.471 103.784  56.388  1.00  0.00            
ATOM   1670  R3  CHO   249     179.721 102.484  57.188  1.00  0.00            
ATOM   1671  R4  CHO   249     177.471 100.934  58.288  1.00  0.00            
ATOM   1672  R5  CHO   249     179.171 101.684  59.388  1.00  0.00            
ATOM   1673  C1  CHO   249     179.521  97.984  60.138  1.00  0.00           C
ATOM   1674  C2  CHO   249     182.321  94.984  60.938  1.00  0.00           C
ATOM   1675  ROH CHO   250     152.921  34.334  52.688  1.00  0.00            
ATOM   1676  R1  CHO   250     151.621  34.584  50.188  1.00  0.00            
ATOM   1677  R2  CHO   250     152.321  36.534  48.338  1.00  0.00            
ATOM   1678  R3  CHO   250     152.571  34.384  46.688  1.00  0.00            
ATOM   1679  R4  CHO   250     151.721  36.584  44.938  1.00  0.00            
ATOM   1680  R5  CHO   250     150.771  34.634  45.088  1.00  0.00            
ATOM   1681  C1  CHO   250     151.621  34.634  41.388  1.00  0.00           C
ATOM   1682  C2  CHO   250     150.421  31.334  40.388  1.00  0.00           C
ATOM   1683  ROH CHO   251     204.171 181.784  52.688  1.00  0.00            
ATOM   1684  R1  CHO   251     205.271 179.184  52.288  1.00  0.00            
ATOM   1685  R2  CHO   251     203.721 176.884  52.438  1.00  0.00            
ATOM   1686  R3  CHO   251     204.771 176.434  49.938  1.00  0.00            
ATOM   1687  R4  CHO   251     203.921 173.784  50.938  1.00  0.00            
ATOM   1688  R5  CHO   251     205.921 174.334  50.188  1.00  0.00            
ATOM   1689  C1  CHO   251     205.021 171.534  47.738  1.00  0.00           C
ATOM   1690  C2  CHO   251     207.171 168.584  49.088  1.00  0.00           C
ATOM   1691  ROH CHO   252      10.271  32.934  45.638  1.00  0.00            
ATOM   1692  R1  CHO   252       8.421  34.134  43.888  1.00  0.00            
ATOM   1693  R2  CHO   252       7.371  32.884  41.688  1.00  0.00            
ATOM   1694  R3  CHO   252       5.021  33.534  42.838  1.00  0.00            
ATOM   1695  R4  CHO   252       4.371  33.234  39.988  1.00  0.00            
ATOM   1696  R5  CHO   252       3.971  34.984  41.188  1.00  0.00            
ATOM   1697  C1  CHO   252       0.421  34.084  40.038  1.00  0.00           C
ATOM   1698  C2  CHO   252      -0.679  36.834  36.838  1.00  0.00           C
ATOM   1699  ROH CHO   253     118.571 204.734  38.738  1.00  0.00            
ATOM   1700  R1  CHO   253     118.521 203.034  40.988  1.00  0.00            
ATOM   1701  R2  CHO   253     119.821 200.634  41.088  1.00  0.00            
ATOM   1702  R3  CHO   253     120.921 201.684  43.338  1.00  0.00            
ATOM   1703  R4  CHO   253     121.521 198.834  43.488  1.00  0.00            
ATOM   1704  R5  CHO   253     120.571 200.034  45.038  1.00  0.00            
ATOM   1705  C1  CHO   253     123.621 198.784  46.988  1.00  0.00           C
ATOM   1706  C2  CHO   253     125.871 196.284  48.588  1.00  0.00           C
ATOM   1707  ROH CHO   254      24.071 218.484  51.988  1.00  0.00            
ATOM   1708  R1  CHO   254      21.671 218.584  50.538  1.00  0.00            
ATOM   1709  R2  CHO   254      19.671 220.384  51.088  1.00  0.00            
ATOM   1710  R3  CHO   254      19.921 220.984  48.438  1.00  0.00            
ATOM   1711  R4  CHO   254      17.821 222.784  49.438  1.00  0.00            
ATOM   1712  R5  CHO   254      17.671 221.434  47.738  1.00  0.00            
ATOM   1713  C1  CHO   254      16.971 224.784  45.988  1.00  0.00           C
ATOM   1714  C2  CHO   254      16.971 227.884  43.188  1.00  0.00           C
ATOM   1715  ROH CHO   255     132.021 100.934  38.888  1.00  0.00            
ATOM   1716  R1  CHO   255     131.421 100.884  41.638  1.00  0.00            
ATOM   1717  R2  CHO   255     129.021 101.784  42.638  1.00  0.00            
ATOM   1718  R3  CHO   255     128.971  99.334  43.788  1.00  0.00            
ATOM   1719  R4  CHO   255     126.971 100.884  45.238  1.00  0.00            
ATOM   1720  R5  CHO   255     128.621  99.734  46.088  1.00  0.00            
ATOM   1721  C1  CHO   255     125.671  97.984  47.838  1.00  0.00           C
ATOM   1722  C2  CHO   255     124.871  96.834  50.838  1.00  0.00           C
ATOM   1723  ROH CHO   256     116.671 208.634  41.238  1.00  0.00            
ATOM   1724  R1  CHO   256     118.671 208.234  43.188  1.00  0.00            
ATOM   1725  R2  CHO   256     120.621 206.334  42.938  1.00  0.00            
ATOM   1726  R3  CHO   256     122.321 208.434  43.288  1.00  0.00            
ATOM   1727  R4  CHO   256     123.571 206.184  44.688  1.00  0.00            
ATOM   1728  R5  CHO   256     123.121 208.134  45.538  1.00  0.00            
ATOM   1729  C1  CHO   256     126.921 208.084  46.088  1.00  0.00           C
ATOM   1730  C2  CHO   256     129.471 207.084  47.788  1.00  0.00           C
ATOM   1731  ROH CHO   257     198.921  94.884  47.438  1.00  0.00            
ATOM   1732  R1  CHO   257     198.021  97.534  47.838  1.00  0.00            
ATOM   1733  R2  CHO   257     199.721  99.634  48.338  1.00  0.00            
ATOM   1734  R3  CHO   257     198.421 100.784  46.238  1.00  0.00            
ATOM   1735  R4  CHO   257     198.921 102.984  48.088  1.00  0.00            
ATOM   1736  R5  CHO   257     196.971 102.384  47.238  1.00  0.00            
ATOM   1737  C1  CHO   257     197.171 105.984  45.988  1.00  0.00           C
ATOM   1738  C2  CHO   257     196.121 109.134  43.638  1.00  0.00           C
ATOM   1739  ROH CHO   258     175.521  62.384  59.188  1.00  0.00            
ATOM   1740  R1  CHO   258     172.871  63.434  59.238  1.00  0.00            
ATOM   1741  R2  CHO   258     172.321  66.134  58.938  1.00  0.00            
ATOM   1742  R3  CHO   258     170.771  65.284  56.888  1.00  0.00            
ATOM   1743  R4  CHO   258     169.921  68.034  57.388  1.00  0.00            
ATOM   1744  R5  CHO   258     168.621  66.284  57.338  1.00  0.00            
ATOM   1745  C1  CHO   258     167.021  68.384  54.588  1.00  0.00           C
ATOM   1746  C2  CHO   258     165.371  68.284  51.238  1.00  0.00           C
ATOM   1747  ROH CHO   259     208.471  83.434  42.588  1.00  0.00            
ATOM   1748  R1  CHO   259     210.371  83.084  44.638  1.00  0.00            
ATOM   1749  R2  CHO   259     210.121  81.084  46.588  1.00  0.00            
ATOM   1750  R3  CHO   259     212.621  80.384  45.738  1.00  0.00            
ATOM   1751  R4  CHO   259     212.221  78.884  48.188  1.00  0.00            
ATOM   1752  R5  CHO   259     213.871  80.234  47.738  1.00  0.00            
ATOM   1753  C1  CHO   259     215.771  76.984  48.388  1.00  0.00           C
ATOM   1754  C2  CHO   259     217.021  76.084  51.938  1.00  0.00           C
ATOM   1755  ROH CHO   260     127.221  -0.766  46.588  1.00  0.00            
ATOM   1756  R1  CHO   260     126.171   1.684  45.638  1.00  0.00            
ATOM   1757  R2  CHO   260     127.571   3.334  43.888  1.00  0.00            
ATOM   1758  R3  CHO   260     125.321   3.134  42.388  1.00  0.00            
ATOM   1759  R4  CHO   260     126.871   5.234  41.088  1.00  0.00            
ATOM   1760  R5  CHO   260     124.821   5.384  41.738  1.00  0.00            
ATOM   1761  C1  CHO   260     124.321   6.134  38.038  1.00  0.00           C
ATOM   1762  C2  CHO   260     126.621   9.134  37.488  1.00  0.00           C
ATOM   1763  ROH CHO   261      96.171 215.384  36.488  1.00  0.00            
ATOM   1764  R1  CHO   261      98.271 214.134  37.938  1.00  0.00            
ATOM   1765  R2  CHO   261      99.021 214.934  40.438  1.00  0.00            
ATOM   1766  R3  CHO   261      98.621 212.334  41.088  1.00  0.00            
ATOM   1767  R4  CHO   261     100.221 213.384  43.288  1.00  0.00            
ATOM   1768  R5  CHO   261     100.721 211.634  42.088  1.00  0.00            
ATOM   1769  C1  CHO   261     100.571 209.984  45.488  1.00  0.00           C
ATOM   1770  C2  CHO   261     102.271 206.984  43.738  1.00  0.00           C
ATOM   1771  ROH CHO   262     182.121 198.434  47.688  1.00  0.00            
ATOM   1772  R1  CHO   262     184.871 197.884  47.288  1.00  0.00            
ATOM   1773  R2  CHO   262     185.721 196.284  45.188  1.00  0.00            
ATOM   1774  R3  CHO   262     187.321 198.434  44.638  1.00  0.00            
ATOM   1775  R4  CHO   262     188.671 196.184  43.338  1.00  0.00            
ATOM   1776  R5  CHO   262     189.571 197.584  44.738  1.00  0.00            
ATOM   1777  C1  CHO   262     191.821 198.184  41.738  1.00  0.00           C
ATOM   1778  C2  CHO   262     193.771 201.084  40.138  1.00  0.00           C
ATOM   1779  ROH CHO   263     222.371  41.484  48.188  1.00  0.00            
ATOM   1780  R1  CHO   263     220.721  43.734  48.638  1.00  0.00            
ATOM   1781  R2  CHO   263     221.571  45.934  50.038  1.00  0.00            
ATOM   1782  R3  CHO   263     220.771  47.284  47.788  1.00  0.00            
ATOM   1783  R4  CHO   263     220.371  49.184  49.938  1.00  0.00            
ATOM   1784  R5  CHO   263     218.871  48.534  48.488  1.00  0.00            
ATOM   1785  C1  CHO   263     218.871  52.284  47.788  1.00  0.00           C
ATOM   1786  C2  CHO   263     215.721  53.384  44.888  1.00  0.00           C
ATOM   1787  ROH CHO   264     105.971 112.884  58.738  1.00  0.00            
ATOM   1788  R1  CHO   264     105.171 111.634  56.338  1.00  0.00            
ATOM   1789  R2  CHO   264     106.871 110.134  54.788  1.00  0.00            
ATOM   1790  R3  CHO   264     104.971 108.234  55.088  1.00  0.00            
ATOM   1791  R4  CHO   264     106.421 107.484  52.638  1.00  0.00            
ATOM   1792  R5  CHO   264     104.271 107.734  52.838  1.00  0.00            
ATOM   1793  C1  CHO   264     104.321 104.134  51.638  1.00  0.00           C
ATOM   1794  C2  CHO   264     105.971 102.934  48.938  1.00  0.00           C
ATOM   1795  ROH CHO   265      66.021  57.534  47.888  1.00  0.00            
ATOM   1796  R1  CHO   265      63.271  57.284  48.388  1.00  0.00            
ATOM   1797  R2  CHO   265      61.371  59.084  47.388  1.00  0.00            
ATOM   1798  R3  CHO   265      60.221  56.834  46.438  1.00  0.00            
ATOM   1799  R4  CHO   265      58.021  58.734  46.738  1.00  0.00            
ATOM   1800  R5  CHO   265      58.121  56.684  47.588  1.00  0.00            
ATOM   1801  C1  CHO   265      54.971  56.384  45.488  1.00  0.00           C
ATOM   1802  C2  CHO   265      51.921  56.484  44.438  1.00  0.00           C
ATOM   1803  ROH CHO   266      75.821 119.734  61.038  1.00  0.00            
ATOM   1804  R1  CHO   266      78.121 120.884  62.288  1.00  0.00            
ATOM   1805  R2  CHO   266      80.671 120.534  61.338  1.00  0.00            
ATOM   1806  R3  CHO   266      80.671 123.284  61.388  1.00  0.00            
ATOM   1807  R4  CHO   266      83.321 122.534  60.288  1.00  0.00            
ATOM   1808  R5  CHO   266      82.921 123.834  61.988  1.00  0.00            
ATOM   1809  C1  CHO   266      84.871 126.234  59.738  1.00  0.00           C
ATOM   1810  C2  CHO   266      87.671 126.984  62.538  1.00  0.00           C
ATOM   1811  ROH CHO   267     211.321 179.334  56.638  1.00  0.00            
ATOM   1812  R1  CHO   267     211.521 178.084  54.088  1.00  0.00            
ATOM   1813  R2  CHO   267     209.421 178.134  52.238  1.00  0.00            
ATOM   1814  R3  CHO   267     211.321 179.184  50.638  1.00  0.00            
ATOM   1815  R4  CHO   267     209.271 178.034  48.788  1.00  0.00            
ATOM   1816  R5  CHO   267     211.421 177.634  48.788  1.00  0.00            
ATOM   1817  C1  CHO   267     210.971 179.034  45.238  1.00  0.00           C
ATOM   1818  C2  CHO   267     210.021 179.734  41.838  1.00  0.00           C
ATOM   1819  ROH CHO   268     149.471 195.084  34.738  1.00  0.00            
ATOM   1820  R1  CHO   268     148.821 193.334  36.838  1.00  0.00            
ATOM   1821  R2  CHO   268     149.521 190.684  36.838  1.00  0.00            
ATOM   1822  R3  CHO   268     150.571 191.284  39.288  1.00  0.00            
ATOM   1823  R4  CHO   268     150.221 188.384  39.388  1.00  0.00            
ATOM   1824  R5  CHO   268     149.471 189.884  40.838  1.00  0.00            
ATOM   1825  C1  CHO   268     151.571 187.684  43.138  1.00  0.00           C
ATOM   1826  C2  CHO   268     155.421 187.284  43.638  1.00  0.00           C
ATOM   1827  ROH CHO   269      73.471  35.384  45.438  1.00  0.00            
ATOM   1828  R1  CHO   269      73.721  34.634  48.138  1.00  0.00            
ATOM   1829  R2  CHO   269      76.121  34.134  49.388  1.00  0.00            
ATOM   1830  R3  CHO   269      75.271  35.984  51.138  1.00  0.00            
ATOM   1831  R4  CHO   269      77.321  34.484  52.588  1.00  0.00            
ATOM   1832  R5  CHO   269      75.271  34.834  53.238  1.00  0.00            
ATOM   1833  C1  CHO   269      77.221  36.434  56.138  1.00  0.00           C
ATOM   1834  C2  CHO   269      79.321  36.834  59.338  1.00  0.00           C
ATOM   1835  ROH CHO   270     179.121 167.984  45.788  1.00  0.00            
ATOM   1836  R1  CHO   270     181.421 169.334  44.788  1.00  0.00            
ATOM   1837  R2  CHO   270     181.221 171.734  43.438  1.00  0.00            
ATOM   1838  R3  CHO   270     182.971 172.584  45.338  1.00  0.00            
ATOM   1839  R4  CHO   270     184.021 173.734  42.838  1.00  0.00            
ATOM   1840  R5  CHO   270     185.121 172.534  44.288  1.00  0.00            
ATOM   1841  C1  CHO   270     187.271 175.684  44.288  1.00  0.00           C
ATOM   1842  C2  CHO   270     190.071 177.434  43.188  1.00  0.00           C
ATOM   1843  ROH CHO   271     151.671  85.684  48.938  1.00  0.00            
ATOM   1844  R1  CHO   271     150.821  83.034  49.338  1.00  0.00            
ATOM   1845  R2  CHO   271     151.971  80.884  48.038  1.00  0.00            
ATOM   1846  R3  CHO   271     152.321  79.934  50.538  1.00  0.00            
ATOM   1847  R4  CHO   271     151.921  77.534  48.888  1.00  0.00            
ATOM   1848  R5  CHO   271     150.821  78.084  50.688  1.00  0.00            
ATOM   1849  C1  CHO   271     152.221  74.734  51.788  1.00  0.00           C
ATOM   1850  C2  CHO   271     152.971  72.334  54.838  1.00  0.00           C
ATOM   1851  ROH CHO   272     160.771 157.684  45.038  1.00  0.00            
ATOM   1852  R1  CHO   272     160.371 160.334  45.988  1.00  0.00            
ATOM   1853  R2  CHO   272     161.171 162.584  44.638  1.00  0.00            
ATOM   1854  R3  CHO   272     158.571 163.284  44.938  1.00  0.00            
ATOM   1855  R4  CHO   272     159.871 165.734  43.988  1.00  0.00            
ATOM   1856  R5  CHO   272     158.621 165.534  45.788  1.00  0.00            
ATOM   1857  C1  CHO   272     156.671 168.184  43.888  1.00  0.00           C
ATOM   1858  C2  CHO   272     155.121 171.184  41.238  1.00  0.00           C
ATOM   1859  ROH CHO   273      43.571 208.484  63.788  1.00  0.00            
ATOM   1860  R1  CHO   273      44.171 210.334  61.738  1.00  0.00            
ATOM   1861  R2  CHO   273      46.621 211.634  61.638  1.00  0.00            
ATOM   1862  R3  CHO   273      46.671 210.634  59.138  1.00  0.00            
ATOM   1863  R4  CHO   273      48.621 212.884  59.088  1.00  0.00            
ATOM   1864  R5  CHO   273      46.921 212.584  57.738  1.00  0.00            
ATOM   1865  C1  CHO   273      49.821 212.634  55.238  1.00  0.00           C
ATOM   1866  C2  CHO   273      50.921 212.584  51.288  1.00  0.00           C
ATOM   1867  ROH CHO   274     110.321  94.384  52.088  1.00  0.00            
ATOM   1868  R1  CHO   274     109.121  96.784  52.888  1.00  0.00            
ATOM   1869  R2  CHO   274     107.321  98.184  51.288  1.00  0.00            
ATOM   1870  R3  CHO   274     105.721  97.984  53.488  1.00  0.00            
ATOM   1871  R4  CHO   274     103.971  99.084  51.388  1.00  0.00            
ATOM   1872  R5  CHO   274     104.321  99.934  53.388  1.00  0.00            
ATOM   1873  C1  CHO   274     100.521  99.484  53.488  1.00  0.00           C
ATOM   1874  C2  CHO   274      96.521 100.434  51.538  1.00  0.00           C
ATOM   1875  ROH CHO   275      63.921  60.884  43.088  1.00  0.00            
ATOM   1876  R1  CHO   275      62.771  61.234  40.488  1.00  0.00            
ATOM   1877  R2  CHO   275      64.121  60.684  38.188  1.00  0.00            
ATOM   1878  R3  CHO   275      61.921  59.134  37.638  1.00  0.00            
ATOM   1879  R4  CHO   275      63.071  59.684  35.038  1.00  0.00            
ATOM   1880  R5  CHO   275      61.021  60.084  35.638  1.00  0.00            
ATOM   1881  C1  CHO   275      60.421  57.734  32.688  1.00  0.00           C
ATOM   1882  C2  CHO   275      59.471  58.884  29.138  1.00  0.00           C
ATOM   1883  ROH CHO   276     223.021  20.034  47.088  1.00  0.00            
ATOM   1884  R1  CHO   276     222.471  17.284  47.388  1.00  0.00            
ATOM   1885  R2  CHO   276     221.221  16.234  49.588  1.00  0.00            
ATOM   1886  R3  CHO   276     219.521  15.184  47.738  1.00  0.00            
ATOM   1887  R4  CHO   276     217.971  15.234  50.238  1.00  0.00            
ATOM   1888  R5  CHO   276     218.271  13.534  48.938  1.00  0.00            
ATOM   1889  C1  CHO   276     214.471  13.734  48.938  1.00  0.00           C
ATOM   1890  C2  CHO   276     213.321  11.134  48.988  1.00  0.00           C
ATOM   1891  ROH CHO   277      -1.229 172.984  55.138  1.00  0.00            
ATOM   1892  R1  CHO   277      -0.529 175.584  54.288  1.00  0.00            
ATOM   1893  R2  CHO   277       0.021 177.634  56.038  1.00  0.00            
ATOM   1894  R3  CHO   277       2.321 177.834  54.688  1.00  0.00            
ATOM   1895  R4  CHO   277       1.821 180.534  55.588  1.00  0.00            
ATOM   1896  R5  CHO   277       2.171 179.934  53.538  1.00  0.00            
ATOM   1897  C1  CHO   277       5.021 182.384  53.988  1.00  0.00           C
ATOM   1898  C2  CHO   277       5.971 185.634  53.538  1.00  0.00           C
ATOM   1899  ROH CHO   278     163.371 205.484  55.338  1.00  0.00            
ATOM   1900  R1  CHO   278     163.771 205.734  52.538  1.00  0.00            
ATOM   1901  R2  CHO   278     161.921 204.884  50.688  1.00  0.00            
ATOM   1902  R3  CHO   278     162.021 207.434  49.788  1.00  0.00            
ATOM   1903  R4  CHO   278     160.871 205.884  47.588  1.00  0.00            
ATOM   1904  R5  CHO   278     162.621 207.184  47.488  1.00  0.00            
ATOM   1905  C1  CHO   278     160.421 208.934  44.888  1.00  0.00           C
ATOM   1906  C2  CHO   278     158.571 209.084  41.488  1.00  0.00           C
ATOM   1907  ROH CHO   279      27.771  76.034  43.488  1.00  0.00            
ATOM   1908  R1  CHO   279      24.971  75.834  43.638  1.00  0.00            
ATOM   1909  R2  CHO   279      23.321  78.034  43.288  1.00  0.00            
ATOM   1910  R3  CHO   279      22.171  76.484  41.388  1.00  0.00            
ATOM   1911  R4  CHO   279      20.621  78.934  41.288  1.00  0.00            
ATOM   1912  R5  CHO   279      19.821  76.934  41.538  1.00  0.00            
ATOM   1913  C1  CHO   279      18.021  77.984  38.338  1.00  0.00           C
ATOM   1914  C2  CHO   279      13.921  78.284  38.238  1.00  0.00           C
ATOM   1915  ROH CHO   280     132.171 166.834  55.688  1.00  0.00            
ATOM   1916  R1  CHO   280     133.271 164.934  53.938  1.00  0.00            
ATOM   1917  R2  CHO   280     133.821 162.334  54.688  1.00  0.00            
ATOM   1918  R3  CHO   280     132.321 161.734  52.488  1.00  0.00            
ATOM   1919  R4  CHO   280     133.521 159.184  53.288  1.00  0.00            
ATOM   1920  R5  CHO   280     133.571 160.084  51.338  1.00  0.00            
ATOM   1921  C1  CHO   280     131.921 156.784  50.438  1.00  0.00           C
ATOM   1922  C2  CHO   280     130.321 154.234  50.738  1.00  0.00           C
ATOM   1923  ROH CHO   281      78.571 212.684  57.438  1.00  0.00            
ATOM   1924  R1  CHO   281      76.321 213.584  55.988  1.00  0.00            
ATOM   1925  R2  CHO   281      76.521 214.634  53.388  1.00  0.00            
ATOM   1926  R3  CHO   281      74.671 212.734  52.838  1.00  0.00            
ATOM   1927  R4  CHO   281      74.771 214.384  50.438  1.00  0.00            
ATOM   1928  R5  CHO   281      73.021 213.884  51.588  1.00  0.00            
ATOM   1929  C1  CHO   281      72.021 212.484  48.188  1.00  0.00           C
ATOM   1930  C2  CHO   281      69.471 210.784  46.188  1.00  0.00           C
ATOM   1931  ROH CHO   282      71.421 120.584  63.538  1.00  0.00            
ATOM   1932  R1  CHO   282      70.721 120.984  60.838  1.00  0.00            
ATOM   1933  R2  CHO   282      71.121 123.384  59.538  1.00  0.00            
ATOM   1934  R3  CHO   282      72.471 121.834  57.738  1.00  0.00            
ATOM   1935  R4  CHO   282      71.871 124.284  56.288  1.00  0.00            
ATOM   1936  R5  CHO   282      71.371 122.284  55.638  1.00  0.00            
ATOM   1937  C1  CHO   282      73.571 123.384  52.738  1.00  0.00           C
ATOM   1938  C2  CHO   282      72.621 125.384  49.038  1.00  0.00           C
ATOM   1939  ROH CHO   283     124.121  11.034  46.788  1.00  0.00            
ATOM   1940  R1  CHO   283     122.721  13.534  46.588  1.00  0.00            
ATOM   1941  R2  CHO   283     121.621  14.434  44.238  1.00  0.00            
ATOM   1942  R3  CHO   283     119.371  14.634  45.738  1.00  0.00            
ATOM   1943  R4  CHO   283     118.721  16.034  43.238  1.00  0.00            
ATOM   1944  R5  CHO   283     118.521  16.784  45.288  1.00  0.00            
ATOM   1945  C1  CHO   283     114.921  17.134  44.088  1.00  0.00           C
ATOM   1946  C2  CHO   283     111.871  18.984  44.238  1.00  0.00           C
ATOM   1947  ROH CHO   284     227.621 135.534  50.938  1.00  0.00            
ATOM   1948  R1  CHO   284     225.821 137.684  50.488  1.00  0.00            
ATOM   1949  R2  CHO   284     223.171 137.334  49.838  1.00  0.00            
ATOM   1950  R3  CHO   284     222.771 138.934  51.988  1.00  0.00            
ATOM   1951  R4  CHO   284     220.321 139.184  50.438  1.00  0.00            
ATOM   1952  R5  CHO   284     221.571 140.834  51.138  1.00  0.00            
ATOM   1953  C1  CHO   284     218.271 141.784  52.788  1.00  0.00           C
ATOM   1954  C2  CHO   284     215.771 142.984  54.888  1.00  0.00           C
ATOM   1955  ROH CHO   285     109.321 127.684  48.738  1.00  0.00            
ATOM   1956  R1  CHO   285     111.321 126.084  47.488  1.00  0.00            
ATOM   1957  R2  CHO   285     113.771 127.084  46.738  1.00  0.00            
ATOM   1958  R3  CHO   285     114.671 125.034  48.238  1.00  0.00            
ATOM   1959  R4  CHO   285     116.771 125.484  46.238  1.00  0.00            
ATOM   1960  R5  CHO   285     115.771 123.584  46.688  1.00  0.00            
ATOM   1961  C1  CHO   285     119.421 122.584  47.338  1.00  0.00           C
ATOM   1962  C2  CHO   285     121.321 122.134  44.388  1.00  0.00           C
ATOM   1963  ROH CHO   286     120.071 123.484  52.138  1.00  0.00            
ATOM   1964  R1  CHO   286     117.771 124.834  51.238  1.00  0.00            
ATOM   1965  R2  CHO   286     115.371 124.734  52.538  1.00  0.00            
ATOM   1966  R3  CHO   286     115.571 127.434  52.488  1.00  0.00            
ATOM   1967  R4  CHO   286     112.721 126.934  52.688  1.00  0.00            
ATOM   1968  R5  CHO   286     113.721 128.184  51.188  1.00  0.00            
ATOM   1969  C1  CHO   286     111.371 130.784  52.738  1.00  0.00           C
ATOM   1970  C2  CHO   286     108.521 131.834  53.238  1.00  0.00           C
ATOM   1971  ROH CHO   287     111.171 160.384  37.838  1.00  0.00            
ATOM   1972  R1  CHO   287     112.621 162.784  37.938  1.00  0.00            
ATOM   1973  R2  CHO   287     111.371 165.284  37.988  1.00  0.00            
ATOM   1974  R3  CHO   287     112.871 165.634  40.238  1.00  0.00            
ATOM   1975  R4  CHO   287     112.321 168.334  39.238  1.00  0.00            
ATOM   1976  R5  CHO   287     114.271 167.484  39.738  1.00  0.00            
ATOM   1977  C1  CHO   287     114.221 170.484  42.088  1.00  0.00           C
ATOM   1978  C2  CHO   287     117.071 173.934  43.088  1.00  0.00           C
ATOM   1979  ROH CHO   288      66.221  91.784  49.538  1.00  0.00            
ATOM   1980  R1  CHO   288      63.421  91.734  50.038  1.00  0.00            
ATOM   1981  R2  CHO   288      62.371  92.684  52.388  1.00  0.00            
ATOM   1982  R3  CHO   288      60.871  94.234  50.688  1.00  0.00            
ATOM   1983  R4  CHO   288      58.921  92.934  52.438  1.00  0.00            
ATOM   1984  R5  CHO   288      58.921  92.884  50.288  1.00  0.00            
ATOM   1985  C1  CHO   288      55.471  94.484  50.888  1.00  0.00           C
ATOM   1986  C2  CHO   288      51.671  94.784  50.438  1.00  0.00           C
ATOM   1987  ROH CHO   289      34.771 206.284  42.488  1.00  0.00            
ATOM   1988  R1  CHO   289      35.671 206.184  45.188  1.00  0.00            
ATOM   1989  R2  CHO   289      35.371 203.884  46.738  1.00  0.00            
ATOM   1990  R3  CHO   289      38.071 204.234  47.038  1.00  0.00            
ATOM   1991  R4  CHO   289      37.271 202.484  49.238  1.00  0.00            
ATOM   1992  R5  CHO   289      38.371 204.334  49.438  1.00  0.00            
ATOM   1993  C1  CHO   289      40.871 201.984  51.038  1.00  0.00           C
ATOM   1994  C2  CHO   289      42.871 199.534  53.938  1.00  0.00           C
ATOM   1995  ROH CHO   290      56.571  84.834  44.738  1.00  0.00            
ATOM   1996  R1  CHO   290      54.871  83.984  46.838  1.00  0.00            
ATOM   1997  R2  CHO   290      55.821  83.434  49.388  1.00  0.00            
ATOM   1998  R3  CHO   290      53.921  85.234  50.088  1.00  0.00            
ATOM   1999  R4  CHO   290      54.871  84.084  52.638  1.00  0.00            
ATOM   2000  R5  CHO   290      52.771  84.184  51.938  1.00  0.00            
ATOM   2001  C1  CHO   290      52.471  86.134  55.188  1.00  0.00           C
ATOM   2002  C2  CHO   290      48.571  87.034  56.938  1.00  0.00           C
ATOM   2003  ROH CHO   291     149.621 130.834  37.038  1.00  0.00            
ATOM   2004  R1  CHO   291     148.071 132.034  39.088  1.00  0.00            
ATOM   2005  R2  CHO   291     146.371 134.184  38.588  1.00  0.00            
ATOM   2006  R3  CHO   291     144.521 132.534  39.788  1.00  0.00            
ATOM   2007  R4  CHO   291     143.471 135.234  40.138  1.00  0.00            
ATOM   2008  R5  CHO   291     143.821 133.784  41.688  1.00  0.00            
ATOM   2009  C1  CHO   291     140.071 134.334  42.138  1.00  0.00           C
ATOM   2010  C2  CHO   291     140.921 135.434  45.838  1.00  0.00           C
ATOM   2011  ROH CHO   292     142.321 116.484  52.088  1.00  0.00            
ATOM   2012  R1  CHO   292     143.921 114.584  53.538  1.00  0.00            
ATOM   2013  R2  CHO   292     146.221 115.334  54.838  1.00  0.00            
ATOM   2014  R3  CHO   292     144.971 114.184  56.988  1.00  0.00            
ATOM   2015  R4  CHO   292     147.871 113.884  57.538  1.00  0.00            
ATOM   2016  R5  CHO   292     146.371 112.284  57.538  1.00  0.00            
ATOM   2017  C1  CHO   292     147.621 111.934  61.088  1.00  0.00           C
ATOM   2018  C2  CHO   292     147.271 107.534  60.688  1.00  0.00           C
ATOM   2019  ROH CHO   293     194.771  15.434  48.738  1.00  0.00            
ATOM   2020  R1  CHO   293     193.971  13.834  46.488  1.00  0.00            
ATOM   2021  R2  CHO   293     195.721  13.084  44.488  1.00  0.00            
ATOM   2022  R3  CHO   293     194.871  10.584  45.138  1.00  0.00            
ATOM   2023  R4  CHO   293     196.271  10.284  42.538  1.00  0.00            
ATOM   2024  R5  CHO   293     194.221   9.634  43.038  1.00  0.00            
ATOM   2025  C1  CHO   293     195.721   6.284  41.988  1.00  0.00           C
ATOM   2026  C2  CHO   293     197.971   2.834  43.238  1.00  0.00           C
ATOM   2027  ROH CHO   294      25.821 147.234  46.188  1.00  0.00            
ATOM   2028  R1  CHO   294      26.021 145.784  48.638  1.00  0.00            
ATOM   2029  R2  CHO   294      23.821 144.634  49.838  1.00  0.00            
ATOM   2030  R3  CHO   294      25.321 142.384  49.688  1.00  0.00            
ATOM   2031  R4  CHO   294      23.471 141.884  51.938  1.00  0.00            
ATOM   2032  R5  CHO   294      25.621 141.734  51.988  1.00  0.00            
ATOM   2033  C1  CHO   294      24.671 138.184  52.988  1.00  0.00           C
ATOM   2034  C2  CHO   294      24.671 135.534  56.338  1.00  0.00           C
ATOM   2035  ROH CHO   295     107.771  39.234  39.288  1.00  0.00            
ATOM   2036  R1  CHO   295     108.821  41.834  39.738  1.00  0.00            
ATOM   2037  R2  CHO   295     107.221  43.884  40.638  1.00  0.00            
ATOM   2038  R3  CHO   295     109.121  44.084  42.588  1.00  0.00            
ATOM   2039  R4  CHO   295     107.221  46.184  43.238  1.00  0.00            
ATOM   2040  R5  CHO   295     109.371  46.434  42.988  1.00  0.00            
ATOM   2041  C1  CHO   295     108.971  47.684  46.538  1.00  0.00           C
ATOM   2042  C2  CHO   295     108.621  50.734  47.638  1.00  0.00           C
ATOM   2043  ROH CHO   296     215.571 191.484  47.738  1.00  0.00            
ATOM   2044  R1  CHO   296     216.021 189.284  45.938  1.00  0.00            
ATOM   2045  R2  CHO   296     214.121 188.334  44.238  1.00  0.00            
ATOM   2046  R3  CHO   296     216.021 188.784  42.338  1.00  0.00            
ATOM   2047  R4  CHO   296     214.121 186.984  41.038  1.00  0.00            
ATOM   2048  R5  CHO   296     216.271 186.684  41.238  1.00  0.00            
ATOM   2049  C1  CHO   296     215.871 186.634  37.438  1.00  0.00           C
ATOM   2050  C2  CHO   296     218.221 185.684  35.688  1.00  0.00           C
ATOM   2051  ROH CHO   297      24.871 167.534  56.888  1.00  0.00            
ATOM   2052  R1  CHO   297      22.621 168.284  55.338  1.00  0.00            
ATOM   2053  R2  CHO   297      20.871 170.234  56.138  1.00  0.00            
ATOM   2054  R3  CHO   297      21.421 171.334  53.738  1.00  0.00            
ATOM   2055  R4  CHO   297      18.971 172.734  54.638  1.00  0.00            
ATOM   2056  R5  CHO   297      19.271 171.684  52.738  1.00  0.00            
ATOM   2057  C1  CHO   297      18.421 175.234  51.488  1.00  0.00           C
ATOM   2058  C2  CHO   297      15.621 176.484  50.438  1.00  0.00           C
ATOM   2059  ROH CHO   298     119.971 203.534  47.938  1.00  0.00            
ATOM   2060  R1  CHO   298     120.171 200.984  49.188  1.00  0.00            
ATOM   2061  R2  CHO   298     121.771 200.534  51.438  1.00  0.00            
ATOM   2062  R3  CHO   298     119.421 199.584  52.488  1.00  0.00            
ATOM   2063  R4  CHO   298     121.571 197.984  53.738  1.00  0.00            
ATOM   2064  R5  CHO   298     119.821 197.234  52.638  1.00  0.00            
ATOM   2065  C1  CHO   298     119.271 195.584  56.038  1.00  0.00           C
ATOM   2066  C2  CHO   298     119.971 193.134  59.038  1.00  0.00           C
ATOM   2067  ROH CHO   299      89.371 107.534  41.038  1.00  0.00            
ATOM   2068  R1  CHO   299      91.471 105.684  41.338  1.00  0.00            
ATOM   2069  R2  CHO   299      93.771 106.234  42.788  1.00  0.00            
ATOM   2070  R3  CHO   299      93.121 103.984  44.138  1.00  0.00            
ATOM   2071  R4  CHO   299      96.021 104.134  44.288  1.00  0.00            
ATOM   2072  R5  CHO   299      94.871 102.434  43.588  1.00  0.00            
ATOM   2073  C1  CHO   299      96.771 100.734  46.388  1.00  0.00           C
ATOM   2074  C2  CHO   299     100.171 100.084  48.438  1.00  0.00           C
ATOM   2075  ROH CHO   300     205.371 159.584  46.738  1.00  0.00            
ATOM   2076  R1  CHO   300     206.171 157.034  47.688  1.00  0.00            
ATOM   2077  R2  CHO   300     205.071 155.884  49.988  1.00  0.00            
ATOM   2078  R3  CHO   300     204.521 153.834  48.288  1.00  0.00            
ATOM   2079  R4  CHO   300     203.771 152.884  50.938  1.00  0.00            
ATOM   2080  R5  CHO   300     205.071 151.884  49.538  1.00  0.00            
ATOM   2081  C1  CHO   300     202.471 149.184  49.938  1.00  0.00           C
ATOM   2082  C2  CHO   300     199.421 147.884  51.788  1.00  0.00           C
ATOM   2083  ROH CHO   301     128.371 156.584  39.788  1.00  0.00            
ATOM   2084  R1  CHO   301     130.421 155.384  41.288  1.00  0.00            
ATOM   2085  R2  CHO   301     133.021 155.134  40.338  1.00  0.00            
ATOM   2086  R3  CHO   301     133.671 156.434  42.638  1.00  0.00            
ATOM   2087  R4  CHO   301     136.221 156.084  41.238  1.00  0.00            
ATOM   2088  R5  CHO   301     135.771 155.484  43.288  1.00  0.00            
ATOM   2089  C1  CHO   301     138.671 157.834  43.938  1.00  0.00           C
ATOM   2090  C2  CHO   301     139.221 160.884  47.138  1.00  0.00           C
ATOM   2091  ROH CHO   302     188.721  84.334  49.738  1.00  0.00            
ATOM   2092  R1  CHO   302     188.971  84.034  52.538  1.00  0.00            
ATOM   2093  R2  CHO   302     191.421  83.834  53.788  1.00  0.00            
ATOM   2094  R3  CHO   302     190.471  85.934  55.238  1.00  0.00            
ATOM   2095  R4  CHO   302     192.121  84.384  57.138  1.00  0.00            
ATOM   2096  R5  CHO   302     190.021  85.034  57.388  1.00  0.00            
ATOM   2097  C1  CHO   302     191.621  86.684  60.438  1.00  0.00           C
ATOM   2098  C2  CHO   302     189.321  85.134  63.538  1.00  0.00           C
ATOM   2099  ROH CHO   303     197.871 101.034  52.888  1.00  0.00            
ATOM   2100  R1  CHO   303     195.421 100.934  51.488  1.00  0.00            
ATOM   2101  R2  CHO   303     193.571  98.934  51.938  1.00  0.00            
ATOM   2102  R3  CHO   303     191.871 101.034  52.388  1.00  0.00            
ATOM   2103  R4  CHO   303     190.271  98.634  52.888  1.00  0.00            
ATOM   2104  R5  CHO   303     189.771 100.284  51.538  1.00  0.00            
ATOM   2105  C1  CHO   303     186.771 100.434  53.888  1.00  0.00           C
ATOM   2106  C2  CHO   303     183.871  98.584  52.488  1.00  0.00           C
ATOM   2107  ROH CHO   304     200.471 184.934  55.488  1.00  0.00            
ATOM   2108  R1  CHO   304     199.621 184.184  52.888  1.00  0.00            
ATOM   2109  R2  CHO   304     198.971 186.084  50.988  1.00  0.00            
ATOM   2110  R3  CHO   304     200.821 184.734  49.488  1.00  0.00            
ATOM   2111  R4  CHO   304     199.121 186.084  47.538  1.00  0.00            
ATOM   2112  R5  CHO   304     199.621 183.934  47.588  1.00  0.00            
ATOM   2113  C1  CHO   304     200.921 184.784  44.138  1.00  0.00           C
ATOM   2114  C2  CHO   304     201.271 186.934  41.088  1.00  0.00           C
ATOM   2115  ROH CHO   305      75.421 167.784  61.138  1.00  0.00            
ATOM   2116  R1  CHO   305      74.421 166.984  58.588  1.00  0.00            
ATOM   2117  R2  CHO   305      71.721 166.884  57.988  1.00  0.00            
ATOM   2118  R3  CHO   305      72.521 168.484  55.888  1.00  0.00            
ATOM   2119  R4  CHO   305      69.621 168.234  55.638  1.00  0.00            
ATOM   2120  R5  CHO   305      71.071 167.834  54.088  1.00  0.00            
ATOM   2121  C1  CHO   305      69.071 170.534  52.288  1.00  0.00           C
ATOM   2122  C2  CHO   305      68.971 173.884  51.138  1.00  0.00           C
ATOM   2123  ROH CHO   306     129.021 160.584  48.288  1.00  0.00            
ATOM   2124  R1  CHO   306     128.521 163.234  49.288  1.00  0.00            
ATOM   2125  R2  CHO   306     130.571 164.934  49.938  1.00  0.00            
ATOM   2126  R3  CHO   306     129.321 166.634  48.188  1.00  0.00            
ATOM   2127  R4  CHO   306     131.121 168.384  49.688  1.00  0.00            
ATOM   2128  R5  CHO   306     128.971 168.634  49.438  1.00  0.00            
ATOM   2129  C1  CHO   306     130.221 171.884  47.938  1.00  0.00           C
ATOM   2130  C2  CHO   306     132.221 174.984  49.688  1.00  0.00           C
ATOM   2131  ROH CHO   307     130.671 107.034  46.038  1.00  0.00            
ATOM   2132  R1  CHO   307     130.871 104.234  45.938  1.00  0.00            
ATOM   2133  R2  CHO   307     133.271 102.934  45.388  1.00  0.00            
ATOM   2134  R3  CHO   307     132.771 101.684  47.738  1.00  0.00            
ATOM   2135  R4  CHO   307     134.821 100.034  46.438  1.00  0.00            
ATOM   2136  R5  CHO   307     132.921  99.334  47.188  1.00  0.00            
ATOM   2137  C1  CHO   307     135.271  97.184  49.288  1.00  0.00           C
ATOM   2138  C2  CHO   307     138.221  95.584  51.238  1.00  0.00           C
ATOM   2139  ROH CHO   308      52.321 149.584  56.938  1.00  0.00            
ATOM   2140  R1  CHO   308      51.271 146.984  57.338  1.00  0.00            
ATOM   2141  R2  CHO   308      52.071 145.334  59.438  1.00  0.00            
ATOM   2142  R3  CHO   308      49.421 145.234  59.938  1.00  0.00            
ATOM   2143  R4  CHO   308      50.321 142.434  60.188  1.00  0.00            
ATOM   2144  R5  CHO   308      48.671 143.184  58.938  1.00  0.00            
ATOM   2145  C1  CHO   308      46.771 140.684  61.088  1.00  0.00           C
ATOM   2146  C2  CHO   308      44.271 136.934  60.588  1.00  0.00           C
ATOM   2147  ROH CHO   309     107.721 202.484  44.888  1.00  0.00            
ATOM   2148  R1  CHO   309     106.371 204.184  43.088  1.00  0.00            
ATOM   2149  R2  CHO   309     106.871 206.884  42.938  1.00  0.00            
ATOM   2150  R3  CHO   309     107.271 206.334  40.338  1.00  0.00            
ATOM   2151  R4  CHO   309     106.521 209.184  40.388  1.00  0.00            
ATOM   2152  R5  CHO   309     105.571 207.634  39.188  1.00  0.00            
ATOM   2153  C1  CHO   309     106.721 209.984  36.388  1.00  0.00           C
ATOM   2154  C2  CHO   309     107.121 214.584  34.888  1.00  0.00           C
ATOM   2155  ROH CHO   310      92.571  31.384  52.788  1.00  0.00            
ATOM   2156  R1  CHO   310      95.021  32.534  51.888  1.00  0.00            
ATOM   2157  R2  CHO   310      97.471  31.284  52.338  1.00  0.00            
ATOM   2158  R3  CHO   310      97.721  31.584  49.638  1.00  0.00            
ATOM   2159  R4  CHO   310     100.471  31.484  50.638  1.00  0.00            
ATOM   2160  R5  CHO   310      99.621  33.034  49.388  1.00  0.00            
ATOM   2161  C1  CHO   310     102.471  31.834  47.138  1.00  0.00           C
ATOM   2162  C2  CHO   310     105.571  32.834  43.638  1.00  0.00           C
ATOM   2163  ROH CHO   311     202.471 105.934  47.288  1.00  0.00            
ATOM   2164  R1  CHO   311     202.971 106.684  44.588  1.00  0.00            
ATOM   2165  R2  CHO   311     205.221 108.084  43.838  1.00  0.00            
ATOM   2166  R3  CHO   311     205.521 105.984  42.138  1.00  0.00            
ATOM   2167  R4  CHO   311     207.371 108.084  41.138  1.00  0.00            
ATOM   2168  R5  CHO   311     205.821 107.034  39.988  1.00  0.00            
ATOM   2169  C1  CHO   311     208.921 106.134  37.938  1.00  0.00           C
ATOM   2170  C2  CHO   311     212.471 109.784  37.288  1.00  0.00           C
ATOM   2171  ROH CHO   312      93.171 139.884  44.188  1.00  0.00            
ATOM   2172  R1  CHO   312      94.171 138.684  41.838  1.00  0.00            
ATOM   2173  R2  CHO   312      96.621 139.334  40.788  1.00  0.00            
ATOM   2174  R3  CHO   312      97.071 136.634  40.988  1.00  0.00            
ATOM   2175  R4  CHO   312      99.171 137.584  39.188  1.00  0.00            
ATOM   2176  R5  CHO   312      97.771 135.984  38.788  1.00  0.00            
ATOM   2177  C1  CHO   312     101.071 134.084  38.388  1.00  0.00           C
ATOM   2178  C2  CHO   312     104.521 134.684  36.788  1.00  0.00           C
ATOM   2179  ROH CHO   313     188.071 162.484  49.238  1.00  0.00            
ATOM   2180  R1  CHO   313     188.621 163.434  46.638  1.00  0.00            
ATOM   2181  R2  CHO   313     189.521 161.784  44.588  1.00  0.00            
ATOM   2182  R3  CHO   313     187.371 162.734  43.238  1.00  0.00            
ATOM   2183  R4  CHO   313     189.171 161.884  41.138  1.00  0.00            
ATOM   2184  R5  CHO   313     188.271 163.834  41.338  1.00  0.00            
ATOM   2185  C1  CHO   313     186.971 162.884  37.888  1.00  0.00           C
ATOM   2186  C2  CHO   313     188.071 163.984  34.038  1.00  0.00           C
ATOM   2187  ROH CHO   314     103.321   6.684  42.788  1.00  0.00            
ATOM   2188  R1  CHO   314     102.771   9.384  42.088  1.00  0.00            
ATOM   2189  R2  CHO   314     103.721  10.484  39.738  1.00  0.00            
ATOM   2190  R3  CHO   314     101.071  11.084  39.338  1.00  0.00            
ATOM   2191  R4  CHO   314     102.571  13.184  37.938  1.00  0.00            
ATOM   2192  R5  CHO   314     101.021  13.484  39.438  1.00  0.00            
ATOM   2193  C1  CHO   314      99.421  15.334  36.488  1.00  0.00           C
ATOM   2194  C2  CHO   314     101.521  16.334  34.088  1.00  0.00           C
ATOM   2195  ROH CHO   315      68.621 123.984  51.838  1.00  0.00            
ATOM   2196  R1  CHO   315      67.871 122.734  49.438  1.00  0.00            
ATOM   2197  R2  CHO   315      65.721 121.034  49.188  1.00  0.00            
ATOM   2198  R3  CHO   315      64.971 122.734  47.238  1.00  0.00            
ATOM   2199  R4  CHO   315      63.471 120.284  46.688  1.00  0.00            
ATOM   2200  R5  CHO   315      64.771 121.334  45.288  1.00  0.00            
ATOM   2201  C1  CHO   315      61.521 121.434  43.338  1.00  0.00           C
ATOM   2202  C2  CHO   315      60.371 118.484  42.688  1.00  0.00           C
ATOM   2203  ROH CHO   316      76.621  48.134  54.838  1.00  0.00            
ATOM   2204  R1  CHO   316      77.121  45.434  55.488  1.00  0.00            
ATOM   2205  R2  CHO   316      77.621  44.584  58.088  1.00  0.00            
ATOM   2206  R3  CHO   316      75.571  42.884  57.588  1.00  0.00            
ATOM   2207  R4  CHO   316      76.471  42.134  60.288  1.00  0.00            
ATOM   2208  R5  CHO   316      76.221  40.784  58.588  1.00  0.00            
ATOM   2209  C1  CHO   316      73.871  39.134  61.038  1.00  0.00           C
ATOM   2210  C2  CHO   316      71.621  37.434  62.038  1.00  0.00           C
ATOM   2211  ROH CHO   317      37.921 167.884  55.638  1.00  0.00            
ATOM   2212  R1  CHO   317      35.521 166.384  55.488  1.00  0.00            
ATOM   2213  R2  CHO   317      34.721 164.684  57.538  1.00  0.00            
ATOM   2214  R3  CHO   317      32.471 166.184  57.438  1.00  0.00            
ATOM   2215  R4  CHO   317      31.671 163.684  58.738  1.00  0.00            
ATOM   2216  R5  CHO   317      30.721 164.584  56.988  1.00  0.00            
ATOM   2217  C1  CHO   317      27.721 164.434  59.338  1.00  0.00           C
ATOM   2218  C2  CHO   317      23.571 163.434  58.688  1.00  0.00           C
ATOM   2219  ROH CHO   318      17.871  15.784  43.688  1.00  0.00            
ATOM   2220  R1  CHO   318      17.571  18.184  42.188  1.00  0.00            
ATOM   2221  R2  CHO   318      15.471  18.584  40.488  1.00  0.00            
ATOM   2222  R3  CHO   318      15.171  20.884  41.938  1.00  0.00            
ATOM   2223  R4  CHO   318      14.271  21.584  39.238  1.00  0.00            
ATOM   2224  R5  CHO   318      15.771  22.634  40.438  1.00  0.00            
ATOM   2225  C1  CHO   318      13.271  25.484  39.888  1.00  0.00           C
ATOM   2226  C2  CHO   318      14.671  28.834  39.688  1.00  0.00           C
ATOM   2227  ROH CHO   319     148.671  42.584  55.688  1.00  0.00            
ATOM   2228  R1  CHO   319     150.571  44.584  54.988  1.00  0.00            
ATOM   2229  R2  CHO   319     152.671  44.084  53.238  1.00  0.00            
ATOM   2230  R3  CHO   319     151.671  46.284  51.938  1.00  0.00            
ATOM   2231  R4  CHO   319     154.471  46.084  51.088  1.00  0.00            
ATOM   2232  R5  CHO   319     153.471  47.834  51.938  1.00  0.00            
ATOM   2233  C1  CHO   319     154.571  49.284  48.588  1.00  0.00           C
ATOM   2234  C2  CHO   319     156.321  50.834  44.938  1.00  0.00           C
ATOM   2235  ROH CHO   320     219.071 154.984  49.188  1.00  0.00            
ATOM   2236  R1  CHO   320     218.471 153.384  51.438  1.00  0.00            
ATOM   2237  R2  CHO   320     220.371 151.734  52.638  1.00  0.00            
ATOM   2238  R3  CHO   320     219.671 153.134  54.888  1.00  0.00            
ATOM   2239  R4  CHO   320     221.871 151.384  55.738  1.00  0.00            
ATOM   2240  R5  CHO   320     219.871 151.534  56.638  1.00  0.00            
ATOM   2241  C1  CHO   320     222.021 152.484  59.638  1.00  0.00           C
ATOM   2242  C2  CHO   320     219.071 152.384  61.688  1.00  0.00           C
ATOM   2243  ROH CHO   321      15.921 183.384  58.488  1.00  0.00            
ATOM   2244  R1  CHO   321      15.271 180.634  58.238  1.00  0.00            
ATOM   2245  R2  CHO   321      13.521 179.734  56.288  1.00  0.00            
ATOM   2246  R3  CHO   321      15.621 178.084  55.638  1.00  0.00            
ATOM   2247  R4  CHO   321      13.221 176.534  55.038  1.00  0.00            
ATOM   2248  R5  CHO   321      14.871 175.934  56.288  1.00  0.00            
ATOM   2249  C1  CHO   321      14.971 173.134  53.688  1.00  0.00           C
ATOM   2250  C2  CHO   321      13.921 171.184  53.438  1.00  0.00           C
ATOM   2251  ROH CHO   322      97.771 190.734  40.788  1.00  0.00            
ATOM   2252  R1  CHO   322     100.221 191.734  41.738  1.00  0.00            
ATOM   2253  R2  CHO   322     102.171 190.084  42.838  1.00  0.00            
ATOM   2254  R3  CHO   322     103.771 191.234  40.938  1.00  0.00            
ATOM   2255  R4  CHO   322     105.621 189.984  42.838  1.00  0.00            
ATOM   2256  R5  CHO   322     105.621 192.084  42.188  1.00  0.00            
ATOM   2257  C1  CHO   322     109.121 191.034  41.088  1.00  0.00           C
ATOM   2258  C2  CHO   322     110.421 187.234  39.188  1.00  0.00           C
ATOM   2259  ROH CHO   323      59.271 200.334  62.138  1.00  0.00            
ATOM   2260  R1  CHO   323      57.021 201.634  61.038  1.00  0.00            
ATOM   2261  R2  CHO   323      55.021 200.334  59.688  1.00  0.00            
ATOM   2262  R3  CHO   323      53.421 201.534  61.488  1.00  0.00            
ATOM   2263  R4  CHO   323      51.621 200.734  59.338  1.00  0.00            
ATOM   2264  R5  CHO   323      51.821 202.734  60.188  1.00  0.00            
ATOM   2265  C1  CHO   323      48.121 202.084  60.888  1.00  0.00           C
ATOM   2266  C2  CHO   323      46.221 205.384  61.338  1.00  0.00           C
ATOM   2267  ROH CHO   324      14.071  84.634  54.088  1.00  0.00            
ATOM   2268  R1  CHO   324      16.471  86.034  53.438  1.00  0.00            
ATOM   2269  R2  CHO   324      18.921  85.334  54.538  1.00  0.00            
ATOM   2270  R3  CHO   324      19.671  85.184  51.888  1.00  0.00            
ATOM   2271  R4  CHO   324      22.071  86.084  53.338  1.00  0.00            
ATOM   2272  R5  CHO   324      21.171  87.034  51.588  1.00  0.00            
ATOM   2273  C1  CHO   324      24.621  86.384  50.188  1.00  0.00           C
ATOM   2274  C2  CHO   324      26.271  86.384  47.338  1.00  0.00           C
ATOM   2275  ROH CHO   325     217.071 108.534  41.988  1.00  0.00            
ATOM   2276  R1  CHO   325     216.871 111.284  41.438  1.00  0.00            
ATOM   2277  R2  CHO   325     218.771 113.084  42.338  1.00  0.00            
ATOM   2278  R3  CHO   325     218.921 113.784  39.738  1.00  0.00            
ATOM   2279  R4  CHO   325     219.621 116.234  41.188  1.00  0.00            
ATOM   2280  R5  CHO   325     218.071 116.034  39.638  1.00  0.00            
ATOM   2281  C1  CHO   325     220.271 118.684  38.038  1.00  0.00           C
ATOM   2282  C2  CHO   325     222.421 119.984  36.388  1.00  0.00           C
ATOM   2283  ROH CHO   326       1.021 114.434  52.088  1.00  0.00            
ATOM   2284  R1  CHO   326       2.371 116.534  50.688  1.00  0.00            
ATOM   2285  R2  CHO   326       3.571 118.634  51.988  1.00  0.00            
ATOM   2286  R3  CHO   326       5.771 117.834  50.538  1.00  0.00            
ATOM   2287  R4  CHO   326       6.271 120.684  51.188  1.00  0.00            
ATOM   2288  R5  CHO   326       6.321 119.784  49.238  1.00  0.00            
ATOM   2289  C1  CHO   326       9.871 121.084  49.388  1.00  0.00           C
ATOM   2290  C2  CHO   326      10.271 124.184  47.638  1.00  0.00           C
ATOM   2291  ROH CHO   327     165.671  28.634  54.638  1.00  0.00            
ATOM   2292  R1  CHO   327     163.721  29.184  52.638  1.00  0.00            
ATOM   2293  R2  CHO   327     162.921  27.284  50.838  1.00  0.00            
ATOM   2294  R3  CHO   327     160.471  27.934  51.738  1.00  0.00            
ATOM   2295  R4  CHO   327     159.921  26.034  49.588  1.00  0.00            
ATOM   2296  R5  CHO   327     159.071  27.984  49.788  1.00  0.00            
ATOM   2297  C1  CHO   327     155.871  25.884  49.788  1.00  0.00           C
ATOM   2298  C2  CHO   327     153.871  25.584  47.888  1.00  0.00           C
ATOM   2299  ROH CHO   328     115.121 198.734  49.588  1.00  0.00            
ATOM   2300  R1  CHO   328     114.721 196.834  47.538  1.00  0.00            
ATOM   2301  R2  CHO   328     114.671 194.134  47.988  1.00  0.00            
ATOM   2302  R3  CHO   328     112.271 194.284  46.738  1.00  0.00            
ATOM   2303  R4  CHO   328     112.671 191.434  47.138  1.00  0.00            
ATOM   2304  R5  CHO   328     112.221 192.384  45.238  1.00  0.00            
ATOM   2305  C1  CHO   328     109.271 189.984  45.438  1.00  0.00           C
ATOM   2306  C2  CHO   328     107.521 186.584  47.888  1.00  0.00           C
ATOM   2307  ROH CHO   329      36.821 136.184  44.738  1.00  0.00            
ATOM   2308  R1  CHO   329      39.421 136.384  43.638  1.00  0.00            
ATOM   2309  R2  CHO   329      41.671 136.884  45.238  1.00  0.00            
ATOM   2310  R3  CHO   329      42.571 134.634  44.038  1.00  0.00            
ATOM   2311  R4  CHO   329      44.971 136.284  44.438  1.00  0.00            
ATOM   2312  R5  CHO   329      44.321 135.384  42.588  1.00  0.00            
ATOM   2313  C1  CHO   329      47.771 133.834  42.888  1.00  0.00           C
ATOM   2314  C2  CHO   329      51.371 132.034  41.988  1.00  0.00           C
ATOM   2315  ROH CHO   330      55.221 123.634  50.538  1.00  0.00            
ATOM   2316  R1  CHO   330      56.921 124.984  48.738  1.00  0.00            
ATOM   2317  R2  CHO   330      59.621 125.284  49.138  1.00  0.00            
ATOM   2318  R3  CHO   330      59.771 124.134  46.688  1.00  0.00            
ATOM   2319  R4  CHO   330      62.171 125.834  46.888  1.00  0.00            
ATOM   2320  R5  CHO   330      60.671 125.834  45.288  1.00  0.00            
ATOM   2321  C1  CHO   330      63.821 125.084  43.238  1.00  0.00           C
ATOM   2322  C2  CHO   330      64.821 125.934  39.188  1.00  0.00           C
ATOM   2323  ROH CHO   331      -0.029 185.884  52.988  1.00  0.00            
ATOM   2324  R1  CHO   331       0.321 188.534  53.938  1.00  0.00            
ATOM   2325  R2  CHO   331       2.771 189.634  54.388  1.00  0.00            
ATOM   2326  R3  CHO   331       1.871 191.584  52.788  1.00  0.00            
ATOM   2327  R4  CHO   331       4.571 192.484  53.538  1.00  0.00            
ATOM   2328  R5  CHO   331       2.721 193.634  53.738  1.00  0.00            
ATOM   2329  C1  CHO   331       4.721 195.984  51.488  1.00  0.00           C
ATOM   2330  C2  CHO   331       7.171 197.534  51.688  1.00  0.00           C
ATOM   2331  ROH CHO   332      46.821  93.234  39.288  1.00  0.00            
ATOM   2332  R1  CHO   332      46.521  93.234  42.088  1.00  0.00            
ATOM   2333  R2  CHO   332      44.971  95.134  43.438  1.00  0.00            
ATOM   2334  R3  CHO   332      43.721  92.934  44.438  1.00  0.00            
ATOM   2335  R4  CHO   332      43.121  95.084  46.338  1.00  0.00            
ATOM   2336  R5  CHO   332      43.971  93.134  46.788  1.00  0.00            
ATOM   2337  C1  CHO   332      40.821  93.034  48.938  1.00  0.00           C
ATOM   2338  C2  CHO   332      40.321  94.084  52.038  1.00  0.00           C
ATOM   2339  ROH CHO   333      54.771  17.734  43.888  1.00  0.00            
ATOM   2340  R1  CHO   333      56.171  15.884  45.538  1.00  0.00            
ATOM   2341  R2  CHO   333      58.521  14.684  44.738  1.00  0.00            
ATOM   2342  R3  CHO   333      59.421  15.684  47.088  1.00  0.00            
ATOM   2343  R4  CHO   333      61.321  13.584  46.388  1.00  0.00            
ATOM   2344  R5  CHO   333      60.271  13.784  48.288  1.00  0.00            
ATOM   2345  C1  CHO   333      63.821  13.884  49.588  1.00  0.00           C
ATOM   2346  C2  CHO   333      67.921  13.334  50.538  1.00  0.00           C
ATOM   2347  ROH CHO   334     135.671  98.034  42.088  1.00  0.00            
ATOM   2348  R1  CHO   334     133.171  96.634  42.038  1.00  0.00            
ATOM   2349  R2  CHO   334     131.971  95.834  39.688  1.00  0.00            
ATOM   2350  R3  CHO   334     131.971  93.384  40.888  1.00  0.00            
ATOM   2351  R4  CHO   334     129.721  93.284  38.988  1.00  0.00            
ATOM   2352  R5  CHO   334     129.671  92.834  41.138  1.00  0.00            
ATOM   2353  C1  CHO   334     128.471  89.534  39.738  1.00  0.00           C
ATOM   2354  C2  CHO   334     126.521  86.834  39.538  1.00  0.00           C
ATOM   2355  ROH CHO   335     219.471  37.684  50.838  1.00  0.00            
ATOM   2356  R1  CHO   335     217.621  35.684  50.138  1.00  0.00            
ATOM   2357  R2  CHO   335     216.471  33.984  51.988  1.00  0.00            
ATOM   2358  R3  CHO   335     214.171  34.884  50.888  1.00  0.00            
ATOM   2359  R4  CHO   335     213.621  32.084  51.638  1.00  0.00            
ATOM   2360  R5  CHO   335     213.321  33.034  49.688  1.00  0.00            
ATOM   2361  C1  CHO   335     209.721  31.884  50.388  1.00  0.00           C
ATOM   2362  C2  CHO   335     207.321  31.984  47.088  1.00  0.00           C
ATOM   2363  ROH CHO   336      86.571  98.584  45.638  1.00  0.00            
ATOM   2364  R1  CHO   336      85.921  98.584  48.388  1.00  0.00            
ATOM   2365  R2  CHO   336      87.121 100.284  50.238  1.00  0.00            
ATOM   2366  R3  CHO   336      84.571 100.984  50.788  1.00  0.00            
ATOM   2367  R4  CHO   336      86.071 101.534  53.238  1.00  0.00            
ATOM   2368  R5  CHO   336      84.271 100.334  53.088  1.00  0.00            
ATOM   2369  C1  CHO   336      83.021 102.934  55.538  1.00  0.00           C
ATOM   2370  C2  CHO   336      84.271 103.534  58.938  1.00  0.00           C
ATOM   2371  ROH CHO   337     162.471 195.784  32.488  1.00  0.00            
ATOM   2372  R1  CHO   337     163.671 196.584  34.888  1.00  0.00            
ATOM   2373  R2  CHO   337     166.121 195.584  35.738  1.00  0.00            
ATOM   2374  R3  CHO   337     166.821 198.234  35.838  1.00  0.00            
ATOM   2375  R4  CHO   337     168.471 196.934  37.838  1.00  0.00            
ATOM   2376  R5  CHO   337     167.171 198.634  38.188  1.00  0.00            
ATOM   2377  C1  CHO   337     170.521 200.134  39.188  1.00  0.00           C
ATOM   2378  C2  CHO   337     171.271 203.584  41.138  1.00  0.00           C
ATOM   2379  ROH CHO   338      91.371 100.484  40.388  1.00  0.00            
ATOM   2380  R1  CHO   338      89.771  98.434  41.538  1.00  0.00            
ATOM   2381  R2  CHO   338      90.321  95.784  41.138  1.00  0.00            
ATOM   2382  R3  CHO   338      90.321  95.684  43.838  1.00  0.00            
ATOM   2383  R4  CHO   338      90.371  92.884  43.038  1.00  0.00            
ATOM   2384  R5  CHO   338      88.921  93.784  44.388  1.00  0.00            
ATOM   2385  C1  CHO   338      90.421  91.084  46.688  1.00  0.00           C
ATOM   2386  C2  CHO   338      86.871  89.334  46.938  1.00  0.00           C
ATOM   2387  ROH CHO   339       4.921 180.384  45.938  1.00  0.00            
ATOM   2388  R1  CHO   339       6.871 182.484  46.338  1.00  0.00            
ATOM   2389  R2  CHO   339       7.171 183.734  48.788  1.00  0.00            
ATOM   2390  R3  CHO   339       9.771 182.984  48.388  1.00  0.00            
ATOM   2391  R4  CHO   339       9.821 184.734  50.788  1.00  0.00            
ATOM   2392  R5  CHO   339      11.021 184.934  48.988  1.00  0.00            
ATOM   2393  C1  CHO   339      13.771 184.584  51.588  1.00  0.00           C
ATOM   2394  C2  CHO   339      15.721 184.034  53.688  1.00  0.00           C
ATOM   2395  ROH CHO   340     114.621  14.784  39.338  1.00  0.00            
ATOM   2396  R1  CHO   340     113.221  17.134  38.588  1.00  0.00            
ATOM   2397  R2  CHO   340     113.871  18.634  36.388  1.00  0.00            
ATOM   2398  R3  CHO   340     111.271  18.234  35.738  1.00  0.00            
ATOM   2399  R4  CHO   340     111.971  20.834  34.538  1.00  0.00            
ATOM   2400  R5  CHO   340     110.321  20.434  35.888  1.00  0.00            
ATOM   2401  C1  CHO   340     108.421  21.784  32.888  1.00  0.00           C
ATOM   2402  C2  CHO   340     106.821  25.184  33.238  1.00  0.00           C
ATOM   2403  ROH CHO   341      18.821 188.934  49.888  1.00  0.00            
ATOM   2404  R1  CHO   341      16.771 190.884  49.438  1.00  0.00            
ATOM   2405  R2  CHO   341      16.271 192.934  51.188  1.00  0.00            
ATOM   2406  R3  CHO   341      16.571 194.484  48.988  1.00  0.00            
ATOM   2407  R4  CHO   341      14.571 195.884  50.588  1.00  0.00            
ATOM   2408  R5  CHO   341      14.371 195.284  48.488  1.00  0.00            
ATOM   2409  C1  CHO   341      13.871 199.034  48.138  1.00  0.00           C
ATOM   2410  C2  CHO   341      11.771 200.184  51.138  1.00  0.00           C
ATOM   2411  ROH CHO   342       2.171  81.284  47.138  1.00  0.00            
ATOM   2412  R1  CHO   342       4.171  79.884  45.738  1.00  0.00            
ATOM   2413  R2  CHO   342       3.771  77.284  44.738  1.00  0.00            
ATOM   2414  R3  CHO   342       4.521  78.434  42.388  1.00  0.00            
ATOM   2415  R4  CHO   342       4.021  75.634  41.738  1.00  0.00            
ATOM   2416  R5  CHO   342       5.871  76.734  41.338  1.00  0.00            
ATOM   2417  C1  CHO   342       4.921  75.684  37.788  1.00  0.00           C
ATOM   2418  C2  CHO   342       3.221  73.734  36.038  1.00  0.00           C
ATOM   2419  ROH CHO   343      10.321  74.434  31.438  1.00  0.00            
ATOM   2420  R1  CHO   343       9.621  75.334  34.038  1.00  0.00            
ATOM   2421  R2  CHO   343       8.221  73.734  35.788  1.00  0.00            
ATOM   2422  R3  CHO   343      10.271  74.284  37.438  1.00  0.00            
ATOM   2423  R4  CHO   343       8.271  73.134  39.188  1.00  0.00            
ATOM   2424  R5  CHO   343       9.271  75.034  39.488  1.00  0.00            
ATOM   2425  C1  CHO   343      10.221  73.334  42.738  1.00  0.00           C
ATOM   2426  C2  CHO   343       7.071  72.234  44.438  1.00  0.00           C
ATOM   2427  ROH CHO   344     169.821  42.284  43.638  1.00  0.00            
ATOM   2428  R1  CHO   344     167.721  44.034  44.338  1.00  0.00            
ATOM   2429  R2  CHO   344     166.571  44.084  46.888  1.00  0.00            
ATOM   2430  R3  CHO   344     167.271  46.684  46.838  1.00  0.00            
ATOM   2431  R4  CHO   344     164.671  46.634  48.188  1.00  0.00            
ATOM   2432  R5  CHO   344     165.221  47.834  46.438  1.00  0.00            
ATOM   2433  C1  CHO   344     164.221  50.584  48.888  1.00  0.00           C
ATOM   2434  C2  CHO   344     161.771  51.234  47.688  1.00  0.00           C
ATOM   2435  ROH CHO   345     188.721   8.784  51.888  1.00  0.00            
ATOM   2436  R1  CHO   345     186.521   7.984  50.288  1.00  0.00            
ATOM   2437  R2  CHO   345     185.621   9.434  48.138  1.00  0.00            
ATOM   2438  R3  CHO   345     185.921   7.084  46.838  1.00  0.00            
ATOM   2439  R4  CHO   345     184.971   8.934  44.788  1.00  0.00            
ATOM   2440  R5  CHO   345     184.071   6.984  45.288  1.00  0.00            
ATOM   2441  C1  CHO   345     184.821   6.384  41.638  1.00  0.00           C
ATOM   2442  C2  CHO   345     181.571   8.334  41.088  1.00  0.00           C
ATOM   2443  ROH CHO   346      45.121 117.634  49.238  1.00  0.00            
ATOM   2444  R1  CHO   346      46.371 118.634  46.938  1.00  0.00            
ATOM   2445  R2  CHO   346      49.021 119.434  46.888  1.00  0.00            
ATOM   2446  R3  CHO   346      49.171 117.684  44.788  1.00  0.00            
ATOM   2447  R4  CHO   346      50.921 119.884  44.038  1.00  0.00            
ATOM   2448  R5  CHO   346      49.271 119.084  42.838  1.00  0.00            
ATOM   2449  C1  CHO   346      52.171 118.534  40.388  1.00  0.00           C
ATOM   2450  C2  CHO   346      53.371 117.484  36.138  1.00  0.00           C
ATOM   2451  ROH CHO   347      20.121 146.784  46.838  1.00  0.00            
ATOM   2452  R1  CHO   347      20.821 149.334  45.888  1.00  0.00            
ATOM   2453  R2  CHO   347      20.821 151.584  47.488  1.00  0.00            
ATOM   2454  R3  CHO   347      23.371 151.834  46.588  1.00  0.00            
ATOM   2455  R4  CHO   347      22.571 154.584  47.288  1.00  0.00            
ATOM   2456  R5  CHO   347      23.371 153.934  45.388  1.00  0.00            
ATOM   2457  C1  CHO   347      25.971 156.534  46.288  1.00  0.00           C
ATOM   2458  C2  CHO   347      26.171 160.084  46.088  1.00  0.00           C
ATOM   2459  ROH CHO   348      91.621  68.184  38.988  1.00  0.00            
ATOM   2460  R1  CHO   348      91.821  70.034  41.138  1.00  0.00            
ATOM   2461  R2  CHO   348      91.521  72.784  40.788  1.00  0.00            
ATOM   2462  R3  CHO   348      89.621  72.484  42.688  1.00  0.00            
ATOM   2463  R4  CHO   348      90.271  75.334  42.688  1.00  0.00            
ATOM   2464  R5  CHO   348      90.271  74.034  44.438  1.00  0.00            
ATOM   2465  C1  CHO   348      87.721  76.584  45.588  1.00  0.00           C
ATOM   2466  C2  CHO   348      88.371  77.384  48.388  1.00  0.00           C
ATOM   2467  ROH CHO   349     104.571 214.284  54.188  1.00  0.00            
ATOM   2468  R1  CHO   349     105.071 215.584  51.738  1.00  0.00            
ATOM   2469  R2  CHO   349     107.471 216.934  51.288  1.00  0.00            
ATOM   2470  R3  CHO   349     107.571 215.334  49.088  1.00  0.00            
ATOM   2471  R4  CHO   349     109.971 216.984  48.888  1.00  0.00            
ATOM   2472  R5  CHO   349     108.471 216.684  47.338  1.00  0.00            
ATOM   2473  C1  CHO   349     111.521 215.484  45.488  1.00  0.00           C
ATOM   2474  C2  CHO   349     112.871 215.784  43.288  1.00  0.00           C
ATOM   2475  ROH CHO   350     178.971  87.384  45.888  1.00  0.00            
ATOM   2476  R1  CHO   350     176.321  88.134  46.438  1.00  0.00            
ATOM   2477  R2  CHO   350     174.171  87.134  44.988  1.00  0.00            
ATOM   2478  R3  CHO   350     173.221  86.434  47.438  1.00  0.00            
ATOM   2479  R4  CHO   350     170.871  86.384  45.738  1.00  0.00            
ATOM   2480  R5  CHO   350     171.121  87.434  47.588  1.00  0.00            
ATOM   2481  C1  CHO   350     168.071  85.284  48.438  1.00  0.00           C
ATOM   2482  C2  CHO   350     166.071  83.084  47.738  1.00  0.00           C
ATOM   2483  ROH CHO   351     118.621 143.684  43.688  1.00  0.00            
ATOM   2484  R1  CHO   351     119.371 142.384  46.088  1.00  0.00            
ATOM   2485  R2  CHO   351     121.521 140.684  46.188  1.00  0.00            
ATOM   2486  R3  CHO   351     122.271 142.334  48.238  1.00  0.00            
ATOM   2487  R4  CHO   351     123.571 139.734  48.838  1.00  0.00            
ATOM   2488  R5  CHO   351     122.321 140.934  50.188  1.00  0.00            
ATOM   2489  C1  CHO   351     125.471 140.784  52.288  1.00  0.00           C
ATOM   2490  C2  CHO   351     129.221 140.184  55.988  1.00  0.00           C
ATOM   2491  ROH CHO   352     185.921 213.384  42.388  1.00  0.00            
ATOM   2492  R1  CHO   352     184.021 212.484  40.538  1.00  0.00            
ATOM   2493  R2  CHO   352     181.671 211.234  41.238  1.00  0.00            
ATOM   2494  R3  CHO   352     180.521 213.184  39.738  1.00  0.00            
ATOM   2495  R4  CHO   352     178.321 211.384  40.438  1.00  0.00            
ATOM   2496  R5  CHO   352     178.871 212.034  38.438  1.00  0.00            
ATOM   2497  C1  CHO   352     175.271 213.284  38.488  1.00  0.00           C
ATOM   2498  C2  CHO   352     173.071 210.134  39.888  1.00  0.00           C
ATOM   2499  ROH CHO   353     113.871 106.184  45.138  1.00  0.00            
ATOM   2500  R1  CHO   353     114.021 107.334  47.688  1.00  0.00            
ATOM   2501  R2  CHO   353     116.371 107.584  49.138  1.00  0.00            
ATOM   2502  R3  CHO   353     115.621 110.234  49.238  1.00  0.00            
ATOM   2503  R4  CHO   353     117.971 110.034  50.988  1.00  0.00            
ATOM   2504  R5  CHO   353     116.021 110.834  51.488  1.00  0.00            
ATOM   2505  C1  CHO   353     118.221 113.884  52.188  1.00  0.00           C
ATOM   2506  C2  CHO   353     119.971 115.134  54.538  1.00  0.00           C
ATOM   2507  ROH CHO   354     221.421 169.534  51.538  1.00  0.00            
ATOM   2508  R1  CHO   354     221.721 167.084  50.138  1.00  0.00            
ATOM   2509  R2  CHO   354     219.771 166.084  48.488  1.00  0.00            
ATOM   2510  R3  CHO   354     221.821 166.034  46.638  1.00  0.00            
ATOM   2511  R4  CHO   354     219.971 163.934  45.788  1.00  0.00            
ATOM   2512  R5  CHO   354     222.121 163.734  46.188  1.00  0.00            
ATOM   2513  C1  CHO   354     221.971 162.584  42.538  1.00  0.00           C
ATOM   2514  C2  CHO   354     222.321 160.984  39.488  1.00  0.00           C
ATOM   2515  ROH CHO   355     136.971 146.184  48.288  1.00  0.00            
ATOM   2516  R1  CHO   355     136.371 144.384  46.238  1.00  0.00            
ATOM   2517  R2  CHO   355     134.071 142.834  46.238  1.00  0.00            
ATOM   2518  R3  CHO   355     133.721 143.934  43.788  1.00  0.00            
ATOM   2519  R4  CHO   355     131.471 142.034  44.088  1.00  0.00            
ATOM   2520  R5  CHO   355     132.921 142.134  42.388  1.00  0.00            
ATOM   2521  C1  CHO   355     129.671 142.634  40.488  1.00  0.00           C
ATOM   2522  C2  CHO   355     127.021 140.984  38.738  1.00  0.00           C
ATOM   2523  ROH CHO   356     127.721  42.234  51.838  1.00  0.00            
ATOM   2524  R1  CHO   356     130.371  43.184  51.538  1.00  0.00            
ATOM   2525  R2  CHO   356     131.021  45.884  51.338  1.00  0.00            
ATOM   2526  R3  CHO   356     132.721  45.284  53.388  1.00  0.00            
ATOM   2527  R4  CHO   356     133.821  47.734  52.188  1.00  0.00            
ATOM   2528  R5  CHO   356     134.871  45.834  52.588  1.00  0.00            
ATOM   2529  C1  CHO   356     137.021  48.234  54.638  1.00  0.00           C
ATOM   2530  C2  CHO   356     141.071  49.184  54.888  1.00  0.00           C
ATOM   2531  ROH CHO   357      86.971  47.084  41.788  1.00  0.00            
ATOM   2532  R1  CHO   357      84.621  45.784  40.788  1.00  0.00            
ATOM   2533  R2  CHO   357      84.521  44.684  38.288  1.00  0.00            
ATOM   2534  R3  CHO   357      83.771  42.434  39.638  1.00  0.00            
ATOM   2535  R4  CHO   357      83.021  41.884  36.888  1.00  0.00            
ATOM   2536  R5  CHO   357      81.721  41.734  38.638  1.00  0.00            
ATOM   2537  C1  CHO   357      81.521  38.134  37.338  1.00  0.00           C
ATOM   2538  C2  CHO   357      80.521  35.134  39.038  1.00  0.00           C
ATOM   2539  ROH CHO   358      35.571   7.184  45.688  1.00  0.00            
ATOM   2540  R1  CHO   358      33.121   7.584  44.288  1.00  0.00            
ATOM   2541  R2  CHO   358      32.821   6.934  41.638  1.00  0.00            
ATOM   2542  R3  CHO   358      30.721   5.534  42.538  1.00  0.00            
ATOM   2543  R4  CHO   358      30.071   6.034  39.738  1.00  0.00            
ATOM   2544  R5  CHO   358      28.821   6.484  41.438  1.00  0.00            
ATOM   2545  C1  CHO   358      26.521   4.134  39.488  1.00  0.00           C
ATOM   2546  C2  CHO   358      24.021   2.634  41.138  1.00  0.00           C
ATOM   2547  ROH CHO   359     213.921 163.134  46.638  1.00  0.00            
ATOM   2548  R1  CHO   359     216.121 163.584  48.288  1.00  0.00            
ATOM   2549  R2  CHO   359     216.021 165.284  50.488  1.00  0.00            
ATOM   2550  R3  CHO   359     217.021 163.084  51.788  1.00  0.00            
ATOM   2551  R4  CHO   359     218.271 165.384  53.138  1.00  0.00            
ATOM   2552  R5  CHO   359     219.271 163.684  52.288  1.00  0.00            
ATOM   2553  C1  CHO   359     220.471 163.384  55.888  1.00  0.00           C
ATOM   2554  C2  CHO   359     223.971 162.984  57.788  1.00  0.00           C
ATOM   2555  ROH CHO   360      92.321 143.234  58.088  1.00  0.00            
ATOM   2556  R1  CHO   360      90.571 145.434  57.638  1.00  0.00            
ATOM   2557  R2  CHO   360      91.221 148.034  58.338  1.00  0.00            
ATOM   2558  R3  CHO   360      90.671 148.534  55.738  1.00  0.00            
ATOM   2559  R4  CHO   360      90.071 151.034  57.088  1.00  0.00            
ATOM   2560  R5  CHO   360      88.721 149.934  55.788  1.00  0.00            
ATOM   2561  C1  CHO   360      88.921 153.284  53.938  1.00  0.00           C
ATOM   2562  C2  CHO   360      85.671 154.684  54.988  1.00  0.00           C
ATOM   2563  ROH CHO   361      76.071 126.984  54.688  1.00  0.00            
ATOM   2564  R1  CHO   361      73.821 128.734  54.688  1.00  0.00            
ATOM   2565  R2  CHO   361      71.471 128.134  53.388  1.00  0.00            
ATOM   2566  R3  CHO   361      70.371 128.634  55.838  1.00  0.00            
ATOM   2567  R4  CHO   361      68.121 128.834  53.938  1.00  0.00            
ATOM   2568  R5  CHO   361      68.721 130.334  55.438  1.00  0.00            
ATOM   2569  C1  CHO   361      65.171 129.684  56.588  1.00  0.00           C
ATOM   2570  C2  CHO   361      62.371 129.234  55.788  1.00  0.00           C
ATOM   2571  ROH CHO   362      87.721  77.484  38.488  1.00  0.00            
ATOM   2572  R1  CHO   362      88.971  79.084  40.438  1.00  0.00            
ATOM   2573  R2  CHO   362      91.721  79.184  40.738  1.00  0.00            
ATOM   2574  R3  CHO   362      91.321  81.834  40.488  1.00  0.00            
ATOM   2575  R4  CHO   362      94.071  81.634  41.388  1.00  0.00            
ATOM   2576  R5  CHO   362      92.521  82.834  42.288  1.00  0.00            
ATOM   2577  C1  CHO   362      95.071  85.534  41.538  1.00  0.00           C
ATOM   2578  C2  CHO   362      98.521  88.534  42.138  1.00  0.00           C
ATOM   2579  ROH CHO   363     133.071 224.384  38.038  1.00  0.00            
ATOM   2580  R1  CHO   363     133.721 221.634  38.388  1.00  0.00            
ATOM   2581  R2  CHO   363     134.121 220.484  40.838  1.00  0.00            
ATOM   2582  R3  CHO   363     132.221 218.784  39.988  1.00  0.00            
ATOM   2583  R4  CHO   363     133.371 217.484  42.338  1.00  0.00            
ATOM   2584  R5  CHO   363     133.121 216.584  40.388  1.00  0.00            
ATOM   2585  C1  CHO   363     131.121 214.084  42.438  1.00  0.00           C
ATOM   2586  C2  CHO   363     129.921 211.684  45.338  1.00  0.00           C
ATOM   2587  ROH CHO   364      47.871 180.534  56.188  1.00  0.00            
ATOM   2588  R1  CHO   364      47.321 182.484  54.138  1.00  0.00            
ATOM   2589  R2  CHO   364      46.421 185.034  54.738  1.00  0.00            
ATOM   2590  R3  CHO   364      48.571 185.784  53.288  1.00  0.00            
ATOM   2591  R4  CHO   364      47.071 188.234  53.688  1.00  0.00            
ATOM   2592  R5  CHO   364      47.721 187.484  51.788  1.00  0.00            
ATOM   2593  C1  CHO   364      49.471 190.834  51.738  1.00  0.00           C
ATOM   2594  C2  CHO   364      51.271 193.984  51.188  1.00  0.00           C
ATOM   2595  ROH CHO   365      17.621  82.484  40.238  1.00  0.00            
ATOM   2596  R1  CHO   365      19.621  83.984  41.588  1.00  0.00            
ATOM   2597  R2  CHO   365      22.121  82.984  42.138  1.00  0.00            
ATOM   2598  R3  CHO   365      22.971  85.234  40.838  1.00  0.00            
ATOM   2599  R4  CHO   365      24.871  84.884  43.038  1.00  0.00            
ATOM   2600  R5  CHO   365      23.721  86.684  42.588  1.00  0.00            
ATOM   2601  C1  CHO   365      27.221  88.084  42.388  1.00  0.00           C
ATOM   2602  C2  CHO   365      30.171  89.234  40.188  1.00  0.00           C
ATOM   2603  ROH CHO   366     161.921   2.884  45.638  1.00  0.00            
ATOM   2604  R1  CHO   366     164.171   1.534  46.688  1.00  0.00            
ATOM   2605  R2  CHO   366     166.421   0.984  45.188  1.00  0.00            
ATOM   2606  R3  CHO   366     167.721   2.284  47.238  1.00  0.00            
ATOM   2607  R4  CHO   366     169.571   0.134  46.388  1.00  0.00            
ATOM   2608  R5  CHO   366     168.821   0.484  48.438  1.00  0.00            
ATOM   2609  C1  CHO   366     172.571   0.834  49.038  1.00  0.00           C
ATOM   2610  C2  CHO   366     174.421   1.334  45.888  1.00  0.00           C
ATOM   2611  ROH CHO   367     162.821  49.784  53.738  1.00  0.00            
ATOM   2612  R1  CHO   367     165.071  48.634  52.438  1.00  0.00            
ATOM   2613  R2  CHO   367     167.371  47.934  53.838  1.00  0.00            
ATOM   2614  R3  CHO   367     166.921  45.534  52.638  1.00  0.00            
ATOM   2615  R4  CHO   367     169.821  45.884  52.538  1.00  0.00            
ATOM   2616  R5  CHO   367     168.471  45.434  50.838  1.00  0.00            
ATOM   2617  C1  CHO   367     170.821  42.434  50.638  1.00  0.00           C
ATOM   2618  C2  CHO   367     173.521  42.134  49.688  1.00  0.00           C
ATOM   2619  ROH CHO   368      44.921 217.634  43.288  1.00  0.00            
ATOM   2620  R1  CHO   368      42.421 218.584  44.238  1.00  0.00            
ATOM   2621  R2  CHO   368      40.271 219.084  42.588  1.00  0.00            
ATOM   2622  R3  CHO   368      38.971 217.384  44.288  1.00  0.00            
ATOM   2623  R4  CHO   368      36.821 218.734  42.788  1.00  0.00            
ATOM   2624  R5  CHO   368      37.021 218.634  44.938  1.00  0.00            
ATOM   2625  C1  CHO   368      33.621 216.984  44.488  1.00  0.00           C
ATOM   2626  C2  CHO   368      31.221 215.384  45.188  1.00  0.00           C
ATOM   2627  ROH CHO   369      59.421   4.534  44.388  1.00  0.00            
ATOM   2628  R1  CHO   369      62.171   4.784  43.888  1.00  0.00            
ATOM   2629  R2  CHO   369      64.071   3.184  45.188  1.00  0.00            
ATOM   2630  R3  CHO   369      64.871   2.684  42.638  1.00  0.00            
ATOM   2631  R4  CHO   369      66.971   1.584  44.338  1.00  0.00            
ATOM   2632  R5  CHO   369      67.271   2.984  42.688  1.00  0.00            
ATOM   2633  C1  CHO   369      69.471   0.134  41.438  1.00  0.00           C
ATOM   2634  C2  CHO   369      70.621  -2.716  39.138  1.00  0.00           C
ATOM   2635  ROH CHO   370     181.971  46.284  56.738  1.00  0.00            
ATOM   2636  R1  CHO   370     184.021  48.234  56.938  1.00  0.00            
ATOM   2637  R2  CHO   370     186.171  47.884  58.638  1.00  0.00            
ATOM   2638  R3  CHO   370     187.621  48.284  56.388  1.00  0.00            
ATOM   2639  R4  CHO   370     189.571  48.584  58.538  1.00  0.00            
ATOM   2640  R5  CHO   370     189.171  49.984  56.938  1.00  0.00            
ATOM   2641  C1  CHO   370     192.871  49.334  56.338  1.00  0.00           C
ATOM   2642  C2  CHO   370     196.371  49.684  54.638  1.00  0.00           C
ATOM   2643  ROH CHO   371     108.371 144.534  62.838  1.00  0.00            
ATOM   2644  R1  CHO   371     108.871 144.584  60.038  1.00  0.00            
ATOM   2645  R2  CHO   371     106.821 145.034  58.188  1.00  0.00            
ATOM   2646  R3  CHO   371     108.471 147.034  57.338  1.00  0.00            
ATOM   2647  R4  CHO   371     106.471 146.834  55.238  1.00  0.00            
ATOM   2648  R5  CHO   371     108.621 146.734  54.988  1.00  0.00            
ATOM   2649  C1  CHO   371     107.771 149.684  52.738  1.00  0.00           C
ATOM   2650  C2  CHO   371     110.421 149.884  48.838  1.00  0.00           C
ATOM   2651  ROH CHO   372      14.221  65.384  45.488  1.00  0.00            
ATOM   2652  R1  CHO   372      15.871  67.484  46.438  1.00  0.00            
ATOM   2653  R2  CHO   372      14.871  69.784  47.588  1.00  0.00            
ATOM   2654  R3  CHO   372      16.521  69.134  49.638  1.00  0.00            
ATOM   2655  R4  CHO   372      15.421  71.684  50.438  1.00  0.00            
ATOM   2656  R5  CHO   372      17.521  71.184  50.338  1.00  0.00            
ATOM   2657  C1  CHO   372      17.271  72.134  53.988  1.00  0.00           C
ATOM   2658  C2  CHO   372      18.371  74.884  55.038  1.00  0.00           C
ATOM   2659  ROH CHO   373     112.271 224.834  45.738  1.00  0.00            
ATOM   2660  R1  CHO   373     112.121 222.484  44.138  1.00  0.00            
ATOM   2661  R2  CHO   373     110.371 220.434  44.688  1.00  0.00            
ATOM   2662  R3  CHO   373     109.621 220.834  42.088  1.00  0.00            
ATOM   2663  R4  CHO   373     108.421 218.284  42.788  1.00  0.00            
ATOM   2664  R5  CHO   373     109.721 218.634  41.088  1.00  0.00            
ATOM   2665  C1  CHO   373     106.671 217.334  39.288  1.00  0.00           C
ATOM   2666  C2  CHO   373     105.021 213.834  39.438  1.00  0.00           C
ATOM   2667  ROH CHO   374     106.921   1.484  45.338  1.00  0.00            
ATOM   2668  R1  CHO   374     105.421   3.784  46.038  1.00  0.00            
ATOM   2669  R2  CHO   374     105.471   4.834  48.588  1.00  0.00            
ATOM   2670  R3  CHO   374     106.171   7.084  47.288  1.00  0.00            
ATOM   2671  R4  CHO   374     105.221   7.984  49.938  1.00  0.00            
ATOM   2672  R5  CHO   374     104.521   8.684  48.038  1.00  0.00            
ATOM   2673  C1  CHO   374     105.721  11.984  49.488  1.00  0.00           C
ATOM   2674  C2  CHO   374     104.021  16.034  50.688  1.00  0.00           C
ATOM   2675  ROH CHO   375     191.471 218.684  47.638  1.00  0.00            
ATOM   2676  R1  CHO   375     193.671 218.884  45.888  1.00  0.00            
ATOM   2677  R2  CHO   375     196.171 217.784  46.438  1.00  0.00            
ATOM   2678  R3  CHO   375     195.821 216.584  44.038  1.00  0.00            
ATOM   2679  R4  CHO   375     198.571 215.984  44.788  1.00  0.00            
ATOM   2680  R5  CHO   375     197.921 216.884  42.888  1.00  0.00            
ATOM   2681  C1  CHO   375     199.671 213.784  41.538  1.00  0.00           C
ATOM   2682  C2  CHO   375     201.521 211.234  43.488  1.00  0.00           C
ATOM   2683  ROH CHO   376      33.171 136.484  61.388  1.00  0.00            
ATOM   2684  R1  CHO   376      33.671 139.134  60.538  1.00  0.00            
ATOM   2685  R2  CHO   376      36.171 140.284  60.688  1.00  0.00            
ATOM   2686  R3  CHO   376      35.771 140.784  58.038  1.00  0.00            
ATOM   2687  R4  CHO   376      37.971 142.584  58.788  1.00  0.00            
ATOM   2688  R5  CHO   376      36.071 143.134  57.838  1.00  0.00            
ATOM   2689  C1  CHO   376      38.571 144.384  55.238  1.00  0.00           C
ATOM   2690  C2  CHO   376      39.171 144.584  51.938  1.00  0.00           C
ATOM   2691  ROH CHO   377      87.221  72.484  49.438  1.00  0.00            
ATOM   2692  R1  CHO   377      88.671  70.834  47.688  1.00  0.00            
ATOM   2693  R2  CHO   377      88.271  68.084  47.588  1.00  0.00            
ATOM   2694  R3  CHO   377      87.921  68.584  44.938  1.00  0.00            
ATOM   2695  R4  CHO   377      88.821  65.784  45.038  1.00  0.00            
ATOM   2696  R5  CHO   377      89.671  67.434  43.838  1.00  0.00            
ATOM   2697  C1  CHO   377      88.821  64.934  41.038  1.00  0.00           C
ATOM   2698  C2  CHO   377      90.671  62.234  40.488  1.00  0.00           C
ATOM   2699  ROH CHO   378     123.321  30.484  43.438  1.00  0.00            
ATOM   2700  R1  CHO   378     120.571  30.334  43.938  1.00  0.00            
ATOM   2701  R2  CHO   378     119.421  30.884  46.388  1.00  0.00            
ATOM   2702  R3  CHO   378     117.921  32.584  44.938  1.00  0.00            
ATOM   2703  R4  CHO   378     116.171  31.684  47.138  1.00  0.00            
ATOM   2704  R5  CHO   378     115.721  31.584  44.988  1.00  0.00            
ATOM   2705  C1  CHO   378     112.821  33.734  46.188  1.00  0.00           C
ATOM   2706  C2  CHO   378     112.171  33.834  49.638  1.00  0.00           C
ATOM   2707  ROH CHO   379     160.921 111.734  44.238  1.00  0.00            
ATOM   2708  R1  CHO   379     162.221 113.734  42.688  1.00  0.00            
ATOM   2709  R2  CHO   379     164.971 114.134  42.738  1.00  0.00            
ATOM   2710  R3  CHO   379     164.771 113.784  40.088  1.00  0.00            
ATOM   2711  R4  CHO   379     167.621 114.234  40.538  1.00  0.00            
ATOM   2712  R5  CHO   379     166.371 115.334  39.138  1.00  0.00            
ATOM   2713  C1  CHO   379     168.971 113.984  36.738  1.00  0.00           C
ATOM   2714  C2  CHO   379     171.721 114.684  34.188  1.00  0.00           C
ATOM   2715  ROH CHO   380     175.321 192.984  43.088  1.00  0.00            
ATOM   2716  R1  CHO   380     175.171 194.084  45.638  1.00  0.00            
ATOM   2717  R2  CHO   380     176.071 192.784  47.938  1.00  0.00            
ATOM   2718  R3  CHO   380     177.471 195.084  48.288  1.00  0.00            
ATOM   2719  R4  CHO   380     178.071 193.434  50.638  1.00  0.00            
ATOM   2720  R5  CHO   380     177.321 195.484  50.638  1.00  0.00            
ATOM   2721  C1  CHO   380     180.571 195.984  52.588  1.00  0.00           C
ATOM   2722  C2  CHO   380     180.671 199.184  56.088  1.00  0.00           C
ATOM   2723  ROH CHO   381      68.521 187.634  48.438  1.00  0.00            
ATOM   2724  R1  CHO   381      68.071 186.084  50.788  1.00  0.00            
ATOM   2725  R2  CHO   381      67.671 187.234  53.288  1.00  0.00            
ATOM   2726  R3  CHO   381      65.421 185.634  53.238  1.00  0.00            
ATOM   2727  R4  CHO   381      66.121 185.884  56.088  1.00  0.00            
ATOM   2728  R5  CHO   381      65.821 184.034  54.988  1.00  0.00            
ATOM   2729  C1  CHO   381      63.171 183.634  57.688  1.00  0.00           C
ATOM   2730  C2  CHO   381      61.671 182.384  60.888  1.00  0.00           C
ATOM   2731  ROH CHO   382     117.721 216.834  45.538  1.00  0.00            
ATOM   2732  R1  CHO   382     120.071 218.334  45.288  1.00  0.00            
ATOM   2733  R2  CHO   382     122.121 218.284  47.138  1.00  0.00            
ATOM   2734  R3  CHO   382     123.621 217.634  44.988  1.00  0.00            
ATOM   2735  R4  CHO   382     125.571 218.184  47.138  1.00  0.00            
ATOM   2736  R5  CHO   382     125.521 219.084  45.138  1.00  0.00            
ATOM   2737  C1  CHO   382     129.021 217.534  45.088  1.00  0.00           C
ATOM   2738  C2  CHO   382     130.571 216.084  47.888  1.00  0.00           C
ATOM   2739  ROH CHO   383      75.621  41.084  45.988  1.00  0.00            
ATOM   2740  R1  CHO   383      74.171  40.034  48.188  1.00  0.00            
ATOM   2741  R2  CHO   383      71.721  41.034  48.988  1.00  0.00            
ATOM   2742  R3  CHO   383      70.971  38.434  48.738  1.00  0.00            
ATOM   2743  R4  CHO   383      69.671  39.384  51.188  1.00  0.00            
ATOM   2744  R5  CHO   383      70.921  37.634  50.988  1.00  0.00            
ATOM   2745  C1  CHO   383      67.771  35.934  52.288  1.00  0.00           C
ATOM   2746  C2  CHO   383      67.121  33.434  51.488  1.00  0.00           C
ATOM   2747  ROH CHO   384     157.671  55.684  43.638  1.00  0.00            
ATOM   2748  R1  CHO   384     159.721  54.884  45.438  1.00  0.00            
ATOM   2749  R2  CHO   384     162.221  56.034  45.438  1.00  0.00            
ATOM   2750  R3  CHO   384     161.721  56.384  48.038  1.00  0.00            
ATOM   2751  R4  CHO   384     164.471  57.384  47.688  1.00  0.00            
ATOM   2752  R5  CHO   384     163.771  55.884  49.138  1.00  0.00            
ATOM   2753  C1  CHO   384     165.271  58.484  51.488  1.00  0.00           C
ATOM   2754  C2  CHO   384     169.121  57.484  50.388  1.00  0.00           C
ATOM   2755  ROH CHO   385     102.321 113.884  46.088  1.00  0.00            
ATOM   2756  R1  CHO   385     101.171 112.884  43.688  1.00  0.00            
ATOM   2757  R2  CHO   385      99.221 114.234  42.338  1.00  0.00            
ATOM   2758  R3  CHO   385     100.921 113.934  40.238  1.00  0.00            
ATOM   2759  R4  CHO   385      98.321 113.284  39.138  1.00  0.00            
ATOM   2760  R5  CHO   385     100.121 112.034  39.038  1.00  0.00            
ATOM   2761  C1  CHO   385      99.421 112.484  35.288  1.00  0.00           C
ATOM   2762  C2  CHO   385      96.271 112.334  34.088  1.00  0.00           C
ATOM   2763  ROH CHO   386     156.221  62.834  45.988  1.00  0.00            
ATOM   2764  R1  CHO   386     155.671  60.634  47.638  1.00  0.00            
ATOM   2765  R2  CHO   386     155.221  58.084  46.688  1.00  0.00            
ATOM   2766  R3  CHO   386     157.221  57.434  48.388  1.00  0.00            
ATOM   2767  R4  CHO   386     155.571  54.984  48.188  1.00  0.00            
ATOM   2768  R5  CHO   386     156.171  56.034  50.038  1.00  0.00            
ATOM   2769  C1  CHO   386     157.671  52.584  50.688  1.00  0.00           C
ATOM   2770  C2  CHO   386     157.471  50.334  53.838  1.00  0.00           C
ATOM   2771  ROH CHO   387      31.471 171.334  48.338  1.00  0.00            
ATOM   2772  R1  CHO   387      29.571 172.734  49.938  1.00  0.00            
ATOM   2773  R2  CHO   387      27.521 171.434  51.238  1.00  0.00            
ATOM   2774  R3  CHO   387      28.571 172.734  53.438  1.00  0.00            
ATOM   2775  R4  CHO   387      25.971 171.734  54.338  1.00  0.00            
ATOM   2776  R5  CHO   387      26.721 173.784  54.438  1.00  0.00            
ATOM   2777  C1  CHO   387      26.021 173.134  58.138  1.00  0.00           C
ATOM   2778  C2  CHO   387      23.871 172.084  59.888  1.00  0.00           C
ATOM   2779  ROH CHO   388     181.871 210.334  57.738  1.00  0.00            
ATOM   2780  R1  CHO   388     181.571 212.834  56.438  1.00  0.00            
ATOM   2781  R2  CHO   388     181.571 213.084  53.688  1.00  0.00            
ATOM   2782  R3  CHO   388     179.171 214.284  54.088  1.00  0.00            
ATOM   2783  R4  CHO   388     179.921 215.034  51.338  1.00  0.00            
ATOM   2784  R5  CHO   388     179.421 216.434  52.988  1.00  0.00            
ATOM   2785  C1  CHO   388     176.771 217.384  50.388  1.00  0.00           C
ATOM   2786  C2  CHO   388     177.071 217.734  47.188  1.00  0.00           C
ATOM   2787  ROH CHO   389      71.871 179.334  37.288  1.00  0.00            
ATOM   2788  R1  CHO   389      73.271 180.984  39.138  1.00  0.00            
ATOM   2789  R2  CHO   389      74.821 183.134  38.288  1.00  0.00            
ATOM   2790  R3  CHO   389      73.271 184.534  40.038  1.00  0.00            
ATOM   2791  R4  CHO   389      75.171 186.534  38.988  1.00  0.00            
ATOM   2792  R5  CHO   389      74.771 186.084  41.088  1.00  0.00            
ATOM   2793  C1  CHO   389      73.871 189.784  41.038  1.00  0.00           C
ATOM   2794  C2  CHO   389      75.471 191.784  43.438  1.00  0.00           C
ATOM   2795  ROH CHO   390     202.871  70.034  50.238  1.00  0.00            
ATOM   2796  R1  CHO   390     200.621  69.484  48.638  1.00  0.00            
ATOM   2797  R2  CHO   390     199.571  71.334  46.838  1.00  0.00            
ATOM   2798  R3  CHO   390     199.921  69.284  45.088  1.00  0.00            
ATOM   2799  R4  CHO   390     197.721  70.884  43.938  1.00  0.00            
ATOM   2800  R5  CHO   390     197.671  68.734  44.338  1.00  0.00            
ATOM   2801  C1  CHO   390     196.971  68.734  40.638  1.00  0.00           C
ATOM   2802  C2  CHO   390     194.171  68.134  38.388  1.00  0.00           C
ATOM   2803  ROH CHO   391      25.321  38.984  44.588  1.00  0.00            
ATOM   2804  R1  CHO   391      26.221  40.534  46.788  1.00  0.00            
ATOM   2805  R2  CHO   391      24.821  42.684  47.788  1.00  0.00            
ATOM   2806  R3  CHO   391      25.071  41.334  50.138  1.00  0.00            
ATOM   2807  R4  CHO   391      23.821  43.934  50.888  1.00  0.00            
ATOM   2808  R5  CHO   391      25.621  43.034  51.738  1.00  0.00            
ATOM   2809  C1  CHO   391      23.421  43.334  54.838  1.00  0.00           C
ATOM   2810  C2  CHO   391      24.321  40.284  57.538  1.00  0.00           C
ATOM   2811  ROH CHO   392     221.421  64.834  57.138  1.00  0.00            
ATOM   2812  R1  CHO   392     221.821  64.784  54.338  1.00  0.00            
ATOM   2813  R2  CHO   392     223.921  63.434  53.138  1.00  0.00            
ATOM   2814  R3  CHO   392     221.921  62.284  51.688  1.00  0.00            
ATOM   2815  R4  CHO   392     224.371  61.684  50.188  1.00  0.00            
ATOM   2816  R5  CHO   392     222.571  62.634  49.388  1.00  0.00            
ATOM   2817  C1  CHO   392     222.771  59.584  47.138  1.00  0.00           C
ATOM   2818  C2  CHO   392     220.971  57.534  44.338  1.00  0.00           C
ATOM   2819  ROH CHO   393     197.921 205.534  43.288  1.00  0.00            
ATOM   2820  R1  CHO   393     195.871 203.634  43.788  1.00  0.00            
ATOM   2821  R2  CHO   393     196.371 201.134  44.838  1.00  0.00            
ATOM   2822  R3  CHO   393     194.471 201.884  46.638  1.00  0.00            
ATOM   2823  R4  CHO   393     194.071 199.034  46.288  1.00  0.00            
ATOM   2824  R5  CHO   393     192.571 200.584  46.088  1.00  0.00            
ATOM   2825  C1  CHO   393     190.921 198.484  48.838  1.00  0.00           C
ATOM   2826  C2  CHO   393     188.721 198.284  50.288  1.00  0.00           C
ATOM   2827  ROH CHO   394     159.821  15.534  42.538  1.00  0.00            
ATOM   2828  R1  CHO   394     161.421  13.784  44.138  1.00  0.00            
ATOM   2829  R2  CHO   394     163.521  14.734  45.688  1.00  0.00            
ATOM   2830  R3  CHO   394     162.221  13.434  47.688  1.00  0.00            
ATOM   2831  R4  CHO   394     165.021  13.284  48.438  1.00  0.00            
ATOM   2832  R5  CHO   394     163.671  11.634  48.288  1.00  0.00            
ATOM   2833  C1  CHO   394     164.621  11.234  51.938  1.00  0.00           C
ATOM   2834  C2  CHO   394     167.321   8.734  53.738  1.00  0.00           C
ATOM   2835  ROH CHO   395     114.371  82.534  57.438  1.00  0.00            
ATOM   2836  R1  CHO   395     116.171  84.534  56.538  1.00  0.00            
ATOM   2837  R2  CHO   395     117.621  84.284  54.238  1.00  0.00            
ATOM   2838  R3  CHO   395     116.521  86.684  53.638  1.00  0.00            
ATOM   2839  R4  CHO   395     118.321  86.134  51.388  1.00  0.00            
ATOM   2840  R5  CHO   395     118.271  87.934  52.638  1.00  0.00            
ATOM   2841  C1  CHO   395     117.721  89.534  49.238  1.00  0.00           C
ATOM   2842  C2  CHO   395     117.521  91.734  46.238  1.00  0.00           C
ATOM   2843  ROH CHO   396      81.421  20.684  50.538  1.00  0.00            
ATOM   2844  R1  CHO   396      80.671  20.784  47.788  1.00  0.00            
ATOM   2845  R2  CHO   396      82.421  20.184  45.738  1.00  0.00            
ATOM   2846  R3  CHO   396      80.471  18.434  45.038  1.00  0.00            
ATOM   2847  R4  CHO   396      82.421  18.284  42.888  1.00  0.00            
ATOM   2848  R5  CHO   396      80.271  18.684  42.638  1.00  0.00            
ATOM   2849  C1  CHO   396      80.571  15.534  40.488  1.00  0.00           C
ATOM   2850  C2  CHO   396      77.521  15.784  37.488  1.00  0.00           C
ATOM   2851  ROH CHO   397     142.021  30.984  43.838  1.00  0.00            
ATOM   2852  R1  CHO   397     141.021  32.934  45.588  1.00  0.00            
ATOM   2853  R2  CHO   397     138.721  34.384  45.038  1.00  0.00            
ATOM   2854  R3  CHO   397     138.021  33.484  47.538  1.00  0.00            
ATOM   2855  R4  CHO   397     135.721  35.134  46.638  1.00  0.00            
ATOM   2856  R5  CHO   397     136.871  35.334  48.538  1.00  0.00            
ATOM   2857  C1  CHO   397     133.321  34.784  49.888  1.00  0.00           C
ATOM   2858  C2  CHO   397     130.421  37.534  50.988  1.00  0.00           C
ATOM   2859  ROH CHO   398     224.421  -0.566  46.238  1.00  0.00            
ATOM   2860  R1  CHO   398     222.271   1.084  46.938  1.00  0.00            
ATOM   2861  R2  CHO   398     221.221   2.984  45.188  1.00  0.00            
ATOM   2862  R3  CHO   398     218.871   1.684  45.688  1.00  0.00            
ATOM   2863  R4  CHO   398     218.071   4.334  44.788  1.00  0.00            
ATOM   2864  R5  CHO   398     217.471   3.384  46.638  1.00  0.00            
ATOM   2865  C1  CHO   398     214.071   3.934  45.038  1.00  0.00           C
ATOM   2866  C2  CHO   398     212.921   5.784  48.038  1.00  0.00           C
ATOM   2867  ROH CHO   399     209.821  64.134  47.238  1.00  0.00            
ATOM   2868  R1  CHO   399     208.371  64.334  49.638  1.00  0.00            
ATOM   2869  R2  CHO   399     209.121  66.034  51.688  1.00  0.00            
ATOM   2870  R3  CHO   399     206.571  66.934  51.438  1.00  0.00            
ATOM   2871  R4  CHO   399     207.071  66.984  54.338  1.00  0.00            
ATOM   2872  R5  CHO   399     205.421  66.034  53.338  1.00  0.00            
ATOM   2873  C1  CHO   399     203.521  68.384  55.638  1.00  0.00           C
ATOM   2874  C2  CHO   399     203.771  68.534  58.588  1.00  0.00           C
ATOM   2875  ROH CHO   400     219.521  72.234  50.138  1.00  0.00            
ATOM   2876  R1  CHO   400     220.771  73.484  47.938  1.00  0.00            
ATOM   2877  R2  CHO   400     219.271  74.634  45.888  1.00  0.00            
ATOM   2878  R3  CHO   400     220.821  76.784  46.438  1.00  0.00            
ATOM   2879  R4  CHO   400     219.971  77.184  43.638  1.00  0.00            
ATOM   2880  R5  CHO   400     222.021  77.234  44.388  1.00  0.00            
ATOM   2881  C1  CHO   400     221.771  80.734  42.888  1.00  0.00           C
ATOM   2882  C2  CHO   400     222.371  82.534  39.238  1.00  0.00           C
ATOM   2883  ROH CHO   401     110.921  85.734  45.488  1.00  0.00            
ATOM   2884  R1  CHO   401     113.221  84.284  46.338  1.00  0.00            
ATOM   2885  R2  CHO   401     113.071  81.734  47.338  1.00  0.00            
ATOM   2886  R3  CHO   401     114.971  81.234  45.388  1.00  0.00            
ATOM   2887  R4  CHO   401     115.371  79.134  47.388  1.00  0.00            
ATOM   2888  R5  CHO   401     116.871  80.484  46.588  1.00  0.00            
ATOM   2889  C1  CHO   401     118.421  77.134  45.638  1.00  0.00           C
ATOM   2890  C2  CHO   401     120.421  74.084  43.038  1.00  0.00           C
ATOM   2891  ROH CHO   402     207.921 161.884  34.188  1.00  0.00            
ATOM   2892  R1  CHO   402     207.771 161.584  36.988  1.00  0.00            
ATOM   2893  R2  CHO   402     206.771 163.534  38.638  1.00  0.00            
ATOM   2894  R3  CHO   402     205.171 161.484  39.538  1.00  0.00            
ATOM   2895  R4  CHO   402     204.721 163.684  41.438  1.00  0.00            
ATOM   2896  R5  CHO   402     205.271 161.634  41.888  1.00  0.00            
ATOM   2897  C1  CHO   402     202.021 161.834  43.838  1.00  0.00           C
ATOM   2898  C2  CHO   402     200.621 160.584  46.588  1.00  0.00           C
ATOM   2899  ROH CHO   403     151.421 170.284  44.888  1.00  0.00            
ATOM   2900  R1  CHO   403     151.421 167.484  44.688  1.00  0.00            
ATOM   2901  R2  CHO   403     152.871 166.134  42.788  1.00  0.00            
ATOM   2902  R3  CHO   403     153.871 164.784  44.938  1.00  0.00            
ATOM   2903  R4  CHO   403     154.121 162.884  42.688  1.00  0.00            
ATOM   2904  R5  CHO   403     153.171 162.534  44.638  1.00  0.00            
ATOM   2905  C1  CHO   403     155.821 159.784  44.688  1.00  0.00           C
ATOM   2906  C2  CHO   403     155.571 156.034  45.188  1.00  0.00           C
ATOM   2907  ROH CHO   404     137.771  46.834  46.588  1.00  0.00            
ATOM   2908  R1  CHO   404     136.921  47.884  49.088  1.00  0.00            
ATOM   2909  R2  CHO   404     138.271  49.884  50.388  1.00  0.00            
ATOM   2910  R3  CHO   404     135.821  51.084  50.388  1.00  0.00            
ATOM   2911  R4  CHO   404     137.421  52.634  52.288  1.00  0.00            
ATOM   2912  R5  CHO   404     135.471  51.734  52.688  1.00  0.00            
ATOM   2913  C1  CHO   404     134.671  55.384  53.388  1.00  0.00           C
ATOM   2914  C2  CHO   404     133.971  55.334  56.288  1.00  0.00           C
ATOM   2915  ROH CHO   405      34.921  49.484  33.138  1.00  0.00            
ATOM   2916  R1  CHO   405      34.921  47.834  35.438  1.00  0.00            
ATOM   2917  R2  CHO   405      36.721  48.184  37.538  1.00  0.00            
ATOM   2918  R3  CHO   405      34.471  48.334  39.038  1.00  0.00            
ATOM   2919  R4  CHO   405      36.671  48.184  40.988  1.00  0.00            
ATOM   2920  R5  CHO   405      34.921  46.884  40.888  1.00  0.00            
ATOM   2921  C1  CHO   405      34.521  48.284  44.388  1.00  0.00           C
ATOM   2922  C2  CHO   405      33.671  46.234  47.938  1.00  0.00           C
ATOM   2923  ROH CHO   406     177.521 107.434  33.188  1.00  0.00            
ATOM   2924  R1  CHO   406     178.371 106.884  35.838  1.00  0.00            
ATOM   2925  R2  CHO   406     180.421 105.084  36.388  1.00  0.00            
ATOM   2926  R3  CHO   406     181.471 107.184  37.738  1.00  0.00            
ATOM   2927  R4  CHO   406     182.221 104.834  39.288  1.00  0.00            
ATOM   2928  R5  CHO   406     181.221 106.634  40.038  1.00  0.00            
ATOM   2929  C1  CHO   406     184.321 106.684  42.238  1.00  0.00           C
ATOM   2930  C2  CHO   406     183.571 105.084  45.738  1.00  0.00           C
ATOM   2931  ROH CHO   407     116.921 155.334  49.488  1.00  0.00            
ATOM   2932  R1  CHO   407     114.671 156.384  50.838  1.00  0.00            
ATOM   2933  R2  CHO   407     112.771 154.784  52.038  1.00  0.00            
ATOM   2934  R3  CHO   407     113.371 156.284  54.238  1.00  0.00            
ATOM   2935  R4  CHO   407     111.421 154.284  55.188  1.00  0.00            
ATOM   2936  R5  CHO   407     111.271 156.484  55.388  1.00  0.00            
ATOM   2937  C1  CHO   407     111.121 155.434  59.038  1.00  0.00           C
ATOM   2938  C2  CHO   407     113.821 154.634  61.738  1.00  0.00           C
ATOM   2939  ROH CHO   408      51.021  22.334  43.838  1.00  0.00            
ATOM   2940  R1  CHO   408      52.471  21.184  45.988  1.00  0.00            
ATOM   2941  R2  CHO   408      51.421  20.984  48.538  1.00  0.00            
ATOM   2942  R3  CHO   408      51.971  18.334  48.238  1.00  0.00            
ATOM   2943  R4  CHO   408      50.871  18.584  50.938  1.00  0.00            
ATOM   2944  R5  CHO   408      52.771  17.684  50.388  1.00  0.00            
ATOM   2945  C1  CHO   408      51.121  14.684  52.088  1.00  0.00           C
ATOM   2946  C2  CHO   408      52.521  12.934  55.388  1.00  0.00           C
ATOM   2947  ROH CHO   409      75.871 163.634  40.738  1.00  0.00            
ATOM   2948  R1  CHO   409      76.621 161.984  42.888  1.00  0.00            
ATOM   2949  R2  CHO   409      79.071 162.184  44.138  1.00  0.00            
ATOM   2950  R3  CHO   409      77.571 162.434  46.388  1.00  0.00            
ATOM   2951  R4  CHO   409      80.021 161.134  47.288  1.00  0.00            
ATOM   2952  R5  CHO   409      78.021 160.384  47.588  1.00  0.00            
ATOM   2953  C1  CHO   409      79.171 160.684  51.188  1.00  0.00           C
ATOM   2954  C2  CHO   409      79.621 160.534  54.538  1.00  0.00           C
ATOM   2955  ROH CHO   410      69.771 194.734  55.738  1.00  0.00            
ATOM   2956  R1  CHO   410      67.421 196.084  56.588  1.00  0.00            
ATOM   2957  R2  CHO   410      65.921 197.634  54.888  1.00  0.00            
ATOM   2958  R3  CHO   410      63.871 195.984  55.688  1.00  0.00            
ATOM   2959  R4  CHO   410      62.571 197.934  53.938  1.00  0.00            
ATOM   2960  R5  CHO   410      62.021 197.484  55.988  1.00  0.00            
ATOM   2961  C1  CHO   410      58.771 196.584  54.188  1.00  0.00           C
ATOM   2962  C2  CHO   410      55.671 193.984  53.588  1.00  0.00           C
ATOM   2963  ROH CHO   411     128.471 166.034  40.488  1.00  0.00            
ATOM   2964  R1  CHO   411     130.971 165.634  41.788  1.00  0.00            
ATOM   2965  R2  CHO   411     131.671 167.034  44.088  1.00  0.00            
ATOM   2966  R3  CHO   411     132.071 164.534  45.088  1.00  0.00            
ATOM   2967  R4  CHO   411     133.571 166.334  46.888  1.00  0.00            
ATOM   2968  R5  CHO   411     134.371 164.584  45.838  1.00  0.00            
ATOM   2969  C1  CHO   411     135.021 163.584  49.488  1.00  0.00           C
ATOM   2970  C2  CHO   411     138.871 163.534  52.188  1.00  0.00           C
ATOM   2971  ROH CHO   412     198.971  17.784  48.438  1.00  0.00            
ATOM   2972  R1  CHO   412     201.571  16.984  49.038  1.00  0.00            
ATOM   2973  R2  CHO   412     203.671  18.784  49.238  1.00  0.00            
ATOM   2974  R3  CHO   412     204.021  17.684  51.688  1.00  0.00            
ATOM   2975  R4  CHO   412     206.721  18.534  50.888  1.00  0.00            
ATOM   2976  R5  CHO   412     206.121  16.534  51.538  1.00  0.00            
ATOM   2977  C1  CHO   412     208.771  17.334  54.138  1.00  0.00           C
ATOM   2978  C2  CHO   412     213.321  17.334  52.938  1.00  0.00           C
ATOM   2979  ROH CHO   413      66.021 217.834  47.188  1.00  0.00            
ATOM   2980  R1  CHO   413      63.571 219.234  47.238  1.00  0.00            
ATOM   2981  R2  CHO   413      61.171 218.184  46.338  1.00  0.00            
ATOM   2982  R3  CHO   413      60.321 218.884  48.838  1.00  0.00            
ATOM   2983  R4  CHO   413      57.871 218.534  47.238  1.00  0.00            
ATOM   2984  R5  CHO   413      58.421 220.284  48.438  1.00  0.00            
ATOM   2985  C1  CHO   413      55.121 219.434  50.088  1.00  0.00           C
ATOM   2986  C2  CHO   413      52.421 217.434  52.738  1.00  0.00           C
ATOM   2987  ROH CHO   414     109.071 176.834  43.238  1.00  0.00            
ATOM   2988  R1  CHO   414     107.521 174.484  42.838  1.00  0.00            
ATOM   2989  R2  CHO   414     105.721 173.534  44.738  1.00  0.00            
ATOM   2990  R3  CHO   414     103.971 173.634  42.688  1.00  0.00            
ATOM   2991  R4  CHO   414     102.921 171.584  44.438  1.00  0.00            
ATOM   2992  R5  CHO   414     103.321 171.384  42.338  1.00  0.00            
ATOM   2993  C1  CHO   414      99.621 170.534  42.338  1.00  0.00           C
ATOM   2994  C2  CHO   414      96.871 168.084  43.538  1.00  0.00           C
ATOM   2995  ROH CHO   415      94.721  20.534  46.788  1.00  0.00            
ATOM   2996  R1  CHO   415      92.471  19.484  48.138  1.00  0.00            
ATOM   2997  R2  CHO   415      91.121  17.284  47.188  1.00  0.00            
ATOM   2998  R3  CHO   415      91.621  16.284  49.688  1.00  0.00            
ATOM   2999  R4  CHO   415      89.171  14.934  48.838  1.00  0.00            
ATOM   3000  R5  CHO   415      89.471  16.034  50.688  1.00  0.00            
ATOM   3001  C1  CHO   415      88.471  12.634  52.138  1.00  0.00           C
ATOM   3002  C2  CHO   415      87.571  11.184  56.188  1.00  0.00           C
ATOM   3003  ROH CHO   416      46.471 203.484  56.288  1.00  0.00            
ATOM   3004  R1  CHO   416      49.121 202.434  56.088  1.00  0.00            
ATOM   3005  R2  CHO   416      50.571 202.484  53.738  1.00  0.00            
ATOM   3006  R3  CHO   416      52.421 203.684  55.288  1.00  0.00            
ATOM   3007  R4  CHO   416      53.721 203.334  52.688  1.00  0.00            
ATOM   3008  R5  CHO   416      54.471 202.634  54.638  1.00  0.00            
ATOM   3009  C1  CHO   416      57.371 204.934  53.538  1.00  0.00           C
ATOM   3010  C2  CHO   416      60.071 206.834  54.888  1.00  0.00           C
ATOM   3011  ROH CHO   417      37.721 155.534  42.138  1.00  0.00            
ATOM   3012  R1  CHO   417      37.221 155.184  44.888  1.00  0.00            
ATOM   3013  R2  CHO   417      38.321 156.784  46.838  1.00  0.00            
ATOM   3014  R3  CHO   417      35.721 157.084  47.588  1.00  0.00            
ATOM   3015  R4  CHO   417      37.271 157.934  49.938  1.00  0.00            
ATOM   3016  R5  CHO   417      35.721 156.434  49.888  1.00  0.00            
ATOM   3017  C1  CHO   417      34.271 158.884  52.438  1.00  0.00           C
ATOM   3018  C2  CHO   417      34.571 160.184  55.388  1.00  0.00           C
ATOM   3019  ROH CHO   418      30.321 227.434  46.788  1.00  0.00            
ATOM   3020  R1  CHO   418      31.371 225.534  48.588  1.00  0.00            
ATOM   3021  R2  CHO   418      30.771 225.534  51.288  1.00  0.00            
ATOM   3022  R3  CHO   418      30.021 222.984  50.788  1.00  0.00            
ATOM   3023  R4  CHO   418      30.471 223.134  53.688  1.00  0.00            
ATOM   3024  R5  CHO   418      31.371 221.684  52.288  1.00  0.00            
ATOM   3025  C1  CHO   418      29.571 219.284  54.638  1.00  0.00           C
ATOM   3026  C2  CHO   418      31.171 217.534  56.838  1.00  0.00           C
ATOM   3027  ROH CHO   419      50.471  16.434  41.338  1.00  0.00            
ATOM   3028  R1  CHO   419      52.321  17.134  39.288  1.00  0.00            
ATOM   3029  R2  CHO   419      53.521  19.634  39.188  1.00  0.00            
ATOM   3030  R3  CHO   419      55.771  18.184  39.138  1.00  0.00            
ATOM   3031  R4  CHO   419      56.621  20.834  38.288  1.00  0.00            
ATOM   3032  R5  CHO   419      56.971  18.984  37.238  1.00  0.00            
ATOM   3033  C1  CHO   419      60.571  20.184  37.738  1.00  0.00           C
ATOM   3034  C2  CHO   419      63.271  20.684  35.438  1.00  0.00           C
ATOM   3035  ROH CHO   420      80.471 103.984  51.788  1.00  0.00            
ATOM   3036  R1  CHO   420      79.221 105.834  50.038  1.00  0.00            
ATOM   3037  R2  CHO   420      80.621 107.584  48.438  1.00  0.00            
ATOM   3038  R3  CHO   420      79.171 106.434  46.438  1.00  0.00            
ATOM   3039  R4  CHO   420      79.671 109.134  45.538  1.00  0.00            
ATOM   3040  R5  CHO   420      77.721 108.184  45.688  1.00  0.00            
ATOM   3041  C1  CHO   420      77.721 108.984  41.938  1.00  0.00           C
ATOM   3042  C2  CHO   420      76.271 109.584  38.988  1.00  0.00           C
ATOM   3043  ROH CHO   421     127.321 151.284  40.388  1.00  0.00            
ATOM   3044  R1  CHO   421     127.471 152.134  43.038  1.00  0.00            
ATOM   3045  R2  CHO   421     125.321 152.184  44.738  1.00  0.00            
ATOM   3046  R3  CHO   421     126.921 150.684  46.338  1.00  0.00            
ATOM   3047  R4  CHO   421     124.721 151.534  48.088  1.00  0.00            
ATOM   3048  R5  CHO   421     126.871 151.834  48.488  1.00  0.00            
ATOM   3049  C1  CHO   421     125.921 149.734  51.538  1.00  0.00           C
ATOM   3050  C2  CHO   421     125.371 152.284  53.988  1.00  0.00           C
ATOM   3051  ROH CHO   422     118.421  38.034  55.688  1.00  0.00            
ATOM   3052  R1  CHO   422     117.971  39.084  53.088  1.00  0.00            
ATOM   3053  R2  CHO   422     117.321  37.484  50.938  1.00  0.00            
ATOM   3054  R3  CHO   422     115.271  39.184  50.688  1.00  0.00            
ATOM   3055  R4  CHO   422     115.171  37.584  48.238  1.00  0.00            
ATOM   3056  R5  CHO   422     115.221  39.784  48.388  1.00  0.00            
ATOM   3057  C1  CHO   422     111.971  39.284  46.438  1.00  0.00           C
ATOM   3058  C2  CHO   422     109.321  38.484  44.088  1.00  0.00           C
ATOM   3059  ROH CHO   423     227.821 192.134  60.888  1.00  0.00            
ATOM   3060  R1  CHO   423     226.171 191.984  58.588  1.00  0.00            
ATOM   3061  R2  CHO   423     223.771 190.534  58.588  1.00  0.00            
ATOM   3062  R3  CHO   423     222.771 192.934  57.688  1.00  0.00            
ATOM   3063  R4  CHO   423     220.571 190.984  57.388  1.00  0.00            
ATOM   3064  R5  CHO   423     221.371 192.284  55.838  1.00  0.00            
ATOM   3065  C1  CHO   423     217.771 193.434  55.838  1.00  0.00           C
ATOM   3066  C2  CHO   423     214.421 192.584  53.188  1.00  0.00           C
ATOM   3067  ROH CHO   424     219.971  85.234  60.788  1.00  0.00            
ATOM   3068  R1  CHO   424     219.521  83.584  58.538  1.00  0.00            
ATOM   3069  R2  CHO   424     217.071  82.334  58.038  1.00  0.00            
ATOM   3070  R3  CHO   424     217.371  83.534  55.638  1.00  0.00            
ATOM   3071  R4  CHO   424     215.121  81.684  55.338  1.00  0.00            
ATOM   3072  R5  CHO   424     216.871  81.834  54.038  1.00  0.00            
ATOM   3073  C1  CHO   424     214.171  82.434  51.438  1.00  0.00           C
ATOM   3074  C2  CHO   424     211.321  82.834  51.038  1.00  0.00           C
ATOM   3075  ROH CHO   425     194.421  20.584  47.638  1.00  0.00            
ATOM   3076  R1  CHO   425     193.021  19.934  45.238  1.00  0.00            
ATOM   3077  R2  CHO   425     191.271  21.684  44.038  1.00  0.00            
ATOM   3078  R3  CHO   425     192.821  21.234  41.838  1.00  0.00            
ATOM   3079  R4  CHO   425     190.321  22.334  40.738  1.00  0.00            
ATOM   3080  R5  CHO   425     191.271  20.484  40.138  1.00  0.00            
ATOM   3081  C1  CHO   425     191.271  22.334  36.838  1.00  0.00           C
ATOM   3082  C2  CHO   425     187.921  20.084  34.738  1.00  0.00           C
ATOM   3083  ROH CHO   426     112.971  44.484  51.038  1.00  0.00            
ATOM   3084  R1  CHO   426     112.571  43.384  48.438  1.00  0.00            
ATOM   3085  R2  CHO   426     112.571  44.934  46.188  1.00  0.00            
ATOM   3086  R3  CHO   426     114.471  43.184  45.338  1.00  0.00            
ATOM   3087  R4  CHO   426     113.571  44.484  42.888  1.00  0.00            
ATOM   3088  R5  CHO   426     113.621  42.334  43.238  1.00  0.00            
ATOM   3089  C1  CHO   426     115.921  42.534  40.238  1.00  0.00           C
ATOM   3090  C2  CHO   426     119.321  43.334  38.788  1.00  0.00           C
ATOM   3091  ROH CHO   427     155.921 124.984  38.288  1.00  0.00            
ATOM   3092  R1  CHO   427     158.171 124.334  39.938  1.00  0.00            
ATOM   3093  R2  CHO   427     157.921 123.384  42.488  1.00  0.00            
ATOM   3094  R3  CHO   427     159.521 121.384  41.538  1.00  0.00            
ATOM   3095  R4  CHO   427     159.621 121.084  44.438  1.00  0.00            
ATOM   3096  R5  CHO   427     161.321 121.284  43.138  1.00  0.00            
ATOM   3097  C1  CHO   427     162.121 117.884  44.688  1.00  0.00           C
ATOM   3098  C2  CHO   427     163.921 118.184  47.988  1.00  0.00           C
ATOM   3099  ROH CHO   428      18.921  75.734  50.638  1.00  0.00            
ATOM   3100  R1  CHO   428      18.421  75.034  47.938  1.00  0.00            
ATOM   3101  R2  CHO   428      20.321  73.834  46.338  1.00  0.00            
ATOM   3102  R3  CHO   428      18.371  71.984  45.988  1.00  0.00            
ATOM   3103  R4  CHO   428      19.721  72.084  43.388  1.00  0.00            
ATOM   3104  R5  CHO   428      17.621  72.334  43.738  1.00  0.00            
ATOM   3105  C1  CHO   428      17.571  69.384  41.338  1.00  0.00           C
ATOM   3106  C2  CHO   428      16.721  65.834  40.788  1.00  0.00           C
ATOM   3107  ROH CHO   429      76.621 216.134  45.938  1.00  0.00            
ATOM   3108  R1  CHO   429      74.971 215.334  43.738  1.00  0.00            
ATOM   3109  R2  CHO   429      75.671 213.234  42.038  1.00  0.00            
ATOM   3110  R3  CHO   429      73.221 212.334  42.738  1.00  0.00            
ATOM   3111  R4  CHO   429      73.821 211.084  40.138  1.00  0.00            
ATOM   3112  R5  CHO   429      72.021 212.234  40.638  1.00  0.00            
ATOM   3113  C1  CHO   429      70.421 208.934  39.638  1.00  0.00           C
ATOM   3114  C2  CHO   429      68.321 207.434  36.338  1.00  0.00           C
ATOM   3115  ROH CHO   430      92.771  -0.016  39.588  1.00  0.00            
ATOM   3116  R1  CHO   430      90.321  -0.616  40.938  1.00  0.00            
ATOM   3117  R2  CHO   430      90.121  -0.616  43.688  1.00  0.00            
ATOM   3118  R3  CHO   430      88.071   1.084  43.188  1.00  0.00            
ATOM   3119  R4  CHO   430      87.871   0.484  46.038  1.00  0.00            
ATOM   3120  R5  CHO   430      86.271   0.284  44.538  1.00  0.00            
ATOM   3121  C1  CHO   430      84.571   2.734  46.938  1.00  0.00           C
ATOM   3122  C2  CHO   430      83.371   5.284  49.138  1.00  0.00           C
ATOM   3123  ROH CHO   431     190.321  79.484  50.388  1.00  0.00            
ATOM   3124  R1  CHO   431     189.621  79.734  47.638  1.00  0.00            
ATOM   3125  R2  CHO   431     191.171  78.784  45.588  1.00  0.00            
ATOM   3126  R3  CHO   431     188.921  77.484  44.888  1.00  0.00            
ATOM   3127  R4  CHO   431     190.921  76.684  42.888  1.00  0.00            
ATOM   3128  R5  CHO   431     188.921  77.534  42.488  1.00  0.00            
ATOM   3129  C1  CHO   431     188.621  74.234  40.588  1.00  0.00           C
ATOM   3130  C2  CHO   431     190.271  71.884  38.288  1.00  0.00           C
ATOM   3131  ROH CHO   432      83.871 193.134  48.788  1.00  0.00            
ATOM   3132  R1  CHO   432      85.221 191.834  46.638  1.00  0.00            
ATOM   3133  R2  CHO   432      85.221 189.084  46.388  1.00  0.00            
ATOM   3134  R3  CHO   432      84.271 189.684  43.888  1.00  0.00            
ATOM   3135  R4  CHO   432      84.971 186.834  43.738  1.00  0.00            
ATOM   3136  R5  CHO   432      85.671 188.384  42.388  1.00  0.00            
ATOM   3137  C1  CHO   432      84.021 186.084  39.888  1.00  0.00           C
ATOM   3138  C2  CHO   432      85.421 184.384  36.788  1.00  0.00           C
ATOM   3139  ROH CHO   433     151.621 218.134  42.038  1.00  0.00            
ATOM   3140  R1  CHO   433     149.471 218.184  40.238  1.00  0.00            
ATOM   3141  R2  CHO   433     147.021 216.984  40.838  1.00  0.00            
ATOM   3142  R3  CHO   433     146.071 219.484  40.188  1.00  0.00            
ATOM   3143  R4  CHO   433     143.671 217.834  40.688  1.00  0.00            
ATOM   3144  R5  CHO   433     144.071 219.034  38.888  1.00  0.00            
ATOM   3145  C1  CHO   433     140.821 220.634  40.038  1.00  0.00           C
ATOM   3146  C2  CHO   433     138.821 223.934  40.488  1.00  0.00           C
ATOM   3147  ROH CHO   434      91.371 203.384  51.988  1.00  0.00            
ATOM   3148  R1  CHO   434      89.971 205.784  51.488  1.00  0.00            
ATOM   3149  R2  CHO   434      88.071 205.984  49.488  1.00  0.00            
ATOM   3150  R3  CHO   434      86.471 206.784  51.538  1.00  0.00            
ATOM   3151  R4  CHO   434      84.771 206.984  49.138  1.00  0.00            
ATOM   3152  R5  CHO   434      85.121 208.584  50.588  1.00  0.00            
ATOM   3153  C1  CHO   434      81.321 208.284  50.838  1.00  0.00           C
ATOM   3154  C2  CHO   434      80.221 210.534  53.188  1.00  0.00           C
ATOM   3155  ROH CHO   435      47.371 112.184  56.238  1.00  0.00            
ATOM   3156  R1  CHO   435      46.221 111.534  53.738  1.00  0.00            
ATOM   3157  R2  CHO   435      47.721 110.584  51.638  1.00  0.00            
ATOM   3158  R3  CHO   435      45.871 108.584  51.638  1.00  0.00            
ATOM   3159  R4  CHO   435      47.421 108.234  49.138  1.00  0.00            
ATOM   3160  R5  CHO   435      45.221 108.384  49.338  1.00  0.00            
ATOM   3161  C1  CHO   435      45.521 104.934  47.738  1.00  0.00           C
ATOM   3162  C2  CHO   435      42.471 103.634  46.688  1.00  0.00           C
ATOM   3163  ROH CHO   436     147.571  15.884  52.638  1.00  0.00            
ATOM   3164  R1  CHO   436     149.771  16.084  50.838  1.00  0.00            
ATOM   3165  R2  CHO   436     151.821  17.884  51.238  1.00  0.00            
ATOM   3166  R3  CHO   436     153.371  15.634  50.988  1.00  0.00            
ATOM   3167  R4  CHO   436     155.221  17.884  50.588  1.00  0.00            
ATOM   3168  R5  CHO   436     154.921  16.184  49.238  1.00  0.00            
ATOM   3169  C1  CHO   436     158.621  15.734  49.938  1.00  0.00           C
ATOM   3170  C2  CHO   436     160.321  18.434  47.588  1.00  0.00           C
ATOM   3171  ROH CHO   437      16.821  42.184  38.238  1.00  0.00            
ATOM   3172  R1  CHO   437      18.571  41.884  40.438  1.00  0.00            
ATOM   3173  R2  CHO   437      20.721  43.534  40.938  1.00  0.00            
ATOM   3174  R3  CHO   437      19.521  43.834  43.338  1.00  0.00            
ATOM   3175  R4  CHO   437      22.071  45.184  43.638  1.00  0.00            
ATOM   3176  R5  CHO   437      21.321  43.584  44.938  1.00  0.00            
ATOM   3177  C1  CHO   437      21.771  46.384  47.488  1.00  0.00           C
ATOM   3178  C2  CHO   437      24.671  48.534  49.138  1.00  0.00           C
ATOM   3179  ROH CHO   438     179.321 186.384  32.938  1.00  0.00            
ATOM   3180  R1  CHO   438     179.371 187.434  35.588  1.00  0.00            
ATOM   3181  R2  CHO   438     181.621 188.534  36.688  1.00  0.00            
ATOM   3182  R3  CHO   438     179.971 190.634  37.138  1.00  0.00            
ATOM   3183  R4  CHO   438     182.121 190.934  39.138  1.00  0.00            
ATOM   3184  R5  CHO   438     179.971 190.884  39.538  1.00  0.00            
ATOM   3185  C1  CHO   438     180.821 194.284  40.988  1.00  0.00           C
ATOM   3186  C2  CHO   438     180.521 195.234  44.388  1.00  0.00           C
ATOM   3187  ROH CHO   439     120.771 164.434  37.288  1.00  0.00            
ATOM   3188  R1  CHO   439     118.521 164.084  39.038  1.00  0.00            
ATOM   3189  R2  CHO   439     116.871 161.884  38.838  1.00  0.00            
ATOM   3190  R3  CHO   439     117.471 161.584  41.488  1.00  0.00            
ATOM   3191  R4  CHO   439     114.821 160.334  41.188  1.00  0.00            
ATOM   3192  R5  CHO   439     115.421 161.934  42.638  1.00  0.00            
ATOM   3193  C1  CHO   439     114.221 159.234  45.038  1.00  0.00           C
ATOM   3194  C2  CHO   439     114.071 160.884  47.438  1.00  0.00           C
ATOM   3195  ROH CHO   440     136.671  90.184  52.688  1.00  0.00            
ATOM   3196  R1  CHO   440     139.421  89.834  52.138  1.00  0.00            
ATOM   3197  R2  CHO   440     141.271  91.884  52.538  1.00  0.00            
ATOM   3198  R3  CHO   440     142.521  89.934  53.988  1.00  0.00            
ATOM   3199  R4  CHO   440     144.621  91.884  53.288  1.00  0.00            
ATOM   3200  R5  CHO   440     144.671  89.734  52.938  1.00  0.00            
ATOM   3201  C1  CHO   440     147.771  90.134  55.088  1.00  0.00           C
ATOM   3202  C2  CHO   440     151.171  87.984  53.138  1.00  0.00           C
ATOM   3203  ROH CHO   441     132.871  39.584  55.238  1.00  0.00            
ATOM   3204  R1  CHO   441     134.621  41.784  54.838  1.00  0.00            
ATOM   3205  R2  CHO   441     137.121  41.984  55.938  1.00  0.00            
ATOM   3206  R3  CHO   441     137.871  42.384  53.388  1.00  0.00            
ATOM   3207  R4  CHO   441     140.121  43.384  54.988  1.00  0.00            
ATOM   3208  R5  CHO   441     139.071  44.484  53.438  1.00  0.00            
ATOM   3209  C1  CHO   441     142.571  44.584  52.038  1.00  0.00           C
ATOM   3210  C2  CHO   441     142.621  47.284  49.038  1.00  0.00           C
ATOM   3211  ROH CHO   442      20.521 120.634  48.738  1.00  0.00            
ATOM   3212  R1  CHO   442      19.571 120.584  46.088  1.00  0.00            
ATOM   3213  R2  CHO   442      17.221 121.884  45.338  1.00  0.00            
ATOM   3214  R3  CHO   442      18.821 123.084  43.538  1.00  0.00            
ATOM   3215  R4  CHO   442      16.121 123.534  42.488  1.00  0.00            
ATOM   3216  R5  CHO   442      17.771 122.634  41.438  1.00  0.00            
ATOM   3217  C1  CHO   442      17.021 125.584  39.138  1.00  0.00           C
ATOM   3218  C2  CHO   442      18.721 127.084  36.788  1.00  0.00           C
ATOM   3219  ROH CHO   443      43.371  69.984  42.138  1.00  0.00            
ATOM   3220  R1  CHO   443      46.121  69.434  42.638  1.00  0.00            
ATOM   3221  R2  CHO   443      46.971  67.034  43.638  1.00  0.00            
ATOM   3222  R3  CHO   443      48.571  67.084  41.438  1.00  0.00            
ATOM   3223  R4  CHO   443      49.921  65.284  43.338  1.00  0.00            
ATOM   3224  R5  CHO   443      50.821  67.034  42.338  1.00  0.00            
ATOM   3225  C1  CHO   443      53.171  64.284  41.088  1.00  0.00           C
ATOM   3226  C2  CHO   443      54.771  63.934  37.888  1.00  0.00           C
ATOM   3227  ROH CHO   444       5.071 206.984  55.138  1.00  0.00            
ATOM   3228  R1  CHO   444       4.721 208.434  52.688  1.00  0.00            
ATOM   3229  R2  CHO   444       2.221 209.084  51.738  1.00  0.00            
ATOM   3230  R3  CHO   444       3.271 211.584  51.688  1.00  0.00            
ATOM   3231  R4  CHO   444       1.121 211.684  49.688  1.00  0.00            
ATOM   3232  R5  CHO   444       3.221 212.234  49.388  1.00  0.00            
ATOM   3233  C1  CHO   444       1.471 215.534  48.538  1.00  0.00           C
ATOM   3234  C2  CHO   444       0.521 218.034  47.388  1.00  0.00           C
ATOM   3235  ROH CHO   445      65.221 152.834  58.088  1.00  0.00            
ATOM   3236  R1  CHO   445      68.021 152.834  57.538  1.00  0.00            
ATOM   3237  R2  CHO   445      69.821 151.484  59.138  1.00  0.00            
ATOM   3238  R3  CHO   445      70.571 150.334  56.788  1.00  0.00            
ATOM   3239  R4  CHO   445      73.071 150.734  58.238  1.00  0.00            
ATOM   3240  R5  CHO   445      72.621 151.434  56.238  1.00  0.00            
ATOM   3241  C1  CHO   445      75.671 149.234  55.488  1.00  0.00           C
ATOM   3242  C2  CHO   445      78.021 151.534  56.438  1.00  0.00           C
ATOM   3243  ROH CHO   446      81.571  29.834  45.038  1.00  0.00            
ATOM   3244  R1  CHO   446      83.071  31.834  43.638  1.00  0.00            
ATOM   3245  R2  CHO   446      84.871  33.484  44.888  1.00  0.00            
ATOM   3246  R3  CHO   446      86.571  32.534  42.988  1.00  0.00            
ATOM   3247  R4  CHO   446      87.871  34.934  43.938  1.00  0.00            
ATOM   3248  R5  CHO   446      87.421  34.484  41.888  1.00  0.00            
ATOM   3249  C1  CHO   446      91.171  34.884  41.638  1.00  0.00           C
ATOM   3250  C2  CHO   446      94.321  35.734  43.288  1.00  0.00           C
ATOM   3251  ROH CHO   447     151.821 152.934  43.688  1.00  0.00            
ATOM   3252  R1  CHO   447     150.171 150.634  43.938  1.00  0.00            
ATOM   3253  R2  CHO   447     151.221 148.084  44.238  1.00  0.00            
ATOM   3254  R3  CHO   447     149.571 148.034  46.438  1.00  0.00            
ATOM   3255  R4  CHO   447     150.921 145.484  46.488  1.00  0.00            
ATOM   3256  R5  CHO   447     148.771 145.784  46.538  1.00  0.00            
ATOM   3257  C1  CHO   447     149.271 143.934  49.838  1.00  0.00           C
ATOM   3258  C2  CHO   447     150.971 141.534  52.938  1.00  0.00           C
ATOM   3259  ROH CHO   448      86.271  35.834  49.188  1.00  0.00            
ATOM   3260  R1  CHO   448      85.671  37.384  46.888  1.00  0.00            
ATOM   3261  R2  CHO   448      83.321  38.834  46.638  1.00  0.00            
ATOM   3262  R3  CHO   448      85.021  40.884  46.188  1.00  0.00            
ATOM   3263  R4  CHO   448      82.321  42.034  45.888  1.00  0.00            
ATOM   3264  R5  CHO   448      83.971  42.134  44.438  1.00  0.00            
ATOM   3265  C1  CHO   448      83.321  45.834  44.988  1.00  0.00           C
ATOM   3266  C2  CHO   448      83.421  49.834  46.538  1.00  0.00           C
ATOM   3267  ROH CHO   449     149.171 124.084  48.038  1.00  0.00            
ATOM   3268  R1  CHO   449     149.571 122.684  45.588  1.00  0.00            
ATOM   3269  R2  CHO   449     147.671 122.484  43.638  1.00  0.00            
ATOM   3270  R3  CHO   449     149.621 123.534  42.038  1.00  0.00            
ATOM   3271  R4  CHO   449     148.021 121.934  40.238  1.00  0.00            
ATOM   3272  R5  CHO   449     150.171 121.784  40.488  1.00  0.00            
ATOM   3273  C1  CHO   449     150.021 122.534  36.788  1.00  0.00           C
ATOM   3274  C2  CHO   449     150.321 121.684  32.788  1.00  0.00           C
ATOM   3275  ROH CHO   450     127.621 180.334  38.138  1.00  0.00            
ATOM   3276  R1  CHO   450     128.871 182.534  39.488  1.00  0.00            
ATOM   3277  R2  CHO   450     130.171 184.534  38.138  1.00  0.00            
ATOM   3278  R3  CHO   450     128.471 186.134  39.538  1.00  0.00            
ATOM   3279  R4  CHO   450     130.821 187.834  39.088  1.00  0.00            
ATOM   3280  R5  CHO   450     129.871 187.384  40.988  1.00  0.00            
ATOM   3281  C1  CHO   450     129.571 191.184  40.938  1.00  0.00           C
ATOM   3282  C2  CHO   450     128.421 192.784  42.888  1.00  0.00           C
ATOM   3283  ROH CHO   451      89.621 130.134  54.588  1.00  0.00            
ATOM   3284  R1  CHO   451      89.421 131.084  51.938  1.00  0.00            
ATOM   3285  R2  CHO   451      91.671 131.234  50.288  1.00  0.00            
ATOM   3286  R3  CHO   451      90.121 129.734  48.588  1.00  0.00            
ATOM   3287  R4  CHO   451      91.471 131.684  46.838  1.00  0.00            
ATOM   3288  R5  CHO   451      89.321 131.284  46.988  1.00  0.00            
ATOM   3289  C1  CHO   451      89.871 130.484  43.288  1.00  0.00           C
ATOM   3290  C2  CHO   451      86.971 131.884  41.438  1.00  0.00           C
ATOM   3291  ROH CHO   452     139.271  22.884  49.138  1.00  0.00            
ATOM   3292  R1  CHO   452     142.071  22.634  48.788  1.00  0.00            
ATOM   3293  R2  CHO   452     143.371  20.184  48.988  1.00  0.00            
ATOM   3294  R3  CHO   452     144.321  20.884  46.538  1.00  0.00            
ATOM   3295  R4  CHO   452     145.921  18.534  47.288  1.00  0.00            
ATOM   3296  R5  CHO   452     146.671  20.484  46.638  1.00  0.00            
ATOM   3297  C1  CHO   452     148.271  18.184  44.038  1.00  0.00           C
ATOM   3298  C2  CHO   452     149.171  18.984  41.038  1.00  0.00           C
ATOM   3299  ROH CHO   453     145.821 103.584  35.638  1.00  0.00            
ATOM   3300  R1  CHO   453     146.371 102.384  38.138  1.00  0.00            
ATOM   3301  R2  CHO   453     146.871 103.884  40.438  1.00  0.00            
ATOM   3302  R3  CHO   453     144.821 102.384  41.438  1.00  0.00            
ATOM   3303  R4  CHO   453     146.221 103.484  43.788  1.00  0.00            
ATOM   3304  R5  CHO   453     145.771 101.384  43.438  1.00  0.00            
ATOM   3305  C1  CHO   453     143.921 101.884  46.738  1.00  0.00           C
ATOM   3306  C2  CHO   453     142.271  98.884  49.638  1.00  0.00           C
ATOM   3307  ROH CHO   454      82.071  25.334  47.838  1.00  0.00            
ATOM   3308  R1  CHO   454      84.371  26.484  48.988  1.00  0.00            
ATOM   3309  R2  CHO   454      84.721  29.234  49.188  1.00  0.00            
ATOM   3310  R3  CHO   454      85.071  28.684  51.838  1.00  0.00            
ATOM   3311  R4  CHO   454      86.271  31.334  51.438  1.00  0.00            
ATOM   3312  R5  CHO   454      87.271  29.634  52.288  1.00  0.00            
ATOM   3313  C1  CHO   454      87.521  32.084  55.188  1.00  0.00           C
ATOM   3314  C2  CHO   454      86.271  35.434  54.738  1.00  0.00           C
ATOM   3315  ROH CHO   455      75.671   9.834  47.638  1.00  0.00            
ATOM   3316  R1  CHO   455      76.021   7.034  47.888  1.00  0.00            
ATOM   3317  R2  CHO   455      76.621   5.384  45.738  1.00  0.00            
ATOM   3318  R3  CHO   455      78.721   4.634  47.338  1.00  0.00            
ATOM   3319  R4  CHO   455      77.871   2.184  45.988  1.00  0.00            
ATOM   3320  R5  CHO   455      78.121   2.484  48.088  1.00  0.00            
ATOM   3321  C1  CHO   455      80.571  -0.366  47.588  1.00  0.00           C
ATOM   3322  C2  CHO   455      83.371  -2.966  47.638  1.00  0.00           C
ATOM   3323  ROH CHO   456      68.221  34.984  45.988  1.00  0.00            
ATOM   3324  R1  CHO   456      66.021  36.084  47.338  1.00  0.00            
ATOM   3325  R2  CHO   456      66.071  38.584  48.488  1.00  0.00            
ATOM   3326  R3  CHO   456      63.871  38.984  46.938  1.00  0.00            
ATOM   3327  R4  CHO   456      64.221  41.534  48.338  1.00  0.00            
ATOM   3328  R5  CHO   456      62.421  40.334  48.288  1.00  0.00            
ATOM   3329  C1  CHO   456      61.121  43.584  46.838  1.00  0.00           C
ATOM   3330  C2  CHO   456      58.921  46.384  49.038  1.00  0.00           C
ATOM   3331  ROH CHO   457      76.571  53.284  45.338  1.00  0.00            
ATOM   3332  R1  CHO   457      75.271  52.384  42.988  1.00  0.00            
ATOM   3333  R2  CHO   457      75.321  53.834  40.588  1.00  0.00            
ATOM   3334  R3  CHO   457      76.221  51.484  39.588  1.00  0.00            
ATOM   3335  R4  CHO   457      74.971  52.834  37.338  1.00  0.00            
ATOM   3336  R5  CHO   457      74.521  50.834  38.038  1.00  0.00            
ATOM   3337  C1  CHO   457      75.571  50.034  34.438  1.00  0.00           C
ATOM   3338  C2  CHO   457      78.321  49.684  33.438  1.00  0.00           C
ATOM   3339  ROH CHO   458     106.971 210.934  57.338  1.00  0.00            
ATOM   3340  R1  CHO   458     108.721 211.084  55.088  1.00  0.00            
ATOM   3341  R2  CHO   458     108.621 209.284  52.988  1.00  0.00            
ATOM   3342  R3  CHO   458     108.371 211.584  51.488  1.00  0.00            
ATOM   3343  R4  CHO   458     108.671 209.434  49.538  1.00  0.00            
ATOM   3344  R5  CHO   458     109.871 211.234  49.688  1.00  0.00            
ATOM   3345  C1  CHO   458     108.471 211.634  46.138  1.00  0.00           C
ATOM   3346  C2  CHO   458     105.421 212.734  44.388  1.00  0.00           C
ATOM   3347  ROH CHO   459     200.371 215.334  49.138  1.00  0.00            
ATOM   3348  R1  CHO   459     197.871 215.684  50.388  1.00  0.00            
ATOM   3349  R2  CHO   459     197.071 214.134  52.538  1.00  0.00            
ATOM   3350  R3  CHO   459     196.671 216.534  53.738  1.00  0.00            
ATOM   3351  R4  CHO   459     195.671 214.584  55.688  1.00  0.00            
ATOM   3352  R5  CHO   459     194.621 216.284  54.888  1.00  0.00            
ATOM   3353  C1  CHO   459     194.571 217.084  58.638  1.00  0.00           C
ATOM   3354  C2  CHO   459     194.471 214.784  61.338  1.00  0.00           C
ATOM   3355  ROH CHO   460      96.521 180.434  40.838  1.00  0.00            
ATOM   3356  R1  CHO   460      95.521 180.134  43.438  1.00  0.00            
ATOM   3357  R2  CHO   460      93.321 178.534  44.038  1.00  0.00            
ATOM   3358  R3  CHO   460      95.021 177.384  45.788  1.00  0.00            
ATOM   3359  R4  CHO   460      92.371 177.084  47.038  1.00  0.00            
ATOM   3360  R5  CHO   460      94.121 177.984  47.938  1.00  0.00            
ATOM   3361  C1  CHO   460      93.421 175.134  50.438  1.00  0.00           C
ATOM   3362  C2  CHO   460      92.221 172.184  51.638  1.00  0.00           C
ATOM   3363  ROH CHO   461     105.971  74.934  34.038  1.00  0.00            
ATOM   3364  R1  CHO   461     103.921  74.784  35.988  1.00  0.00            
ATOM   3365  R2  CHO   461     104.371  75.334  38.638  1.00  0.00            
ATOM   3366  R3  CHO   461     102.321  77.034  38.338  1.00  0.00            
ATOM   3367  R4  CHO   461     102.621  76.784  41.238  1.00  0.00            
ATOM   3368  R5  CHO   461     100.821  76.484  40.088  1.00  0.00            
ATOM   3369  C1  CHO   461      99.671  79.284  42.438  1.00  0.00           C
ATOM   3370  C2  CHO   461      98.121  82.184  44.738  1.00  0.00           C
ATOM   3371  ROH CHO   462      83.271  61.384  28.438  1.00  0.00            
ATOM   3372  R1  CHO   462      85.621  61.984  29.838  1.00  0.00            
ATOM   3373  R2  CHO   462      86.271  60.834  32.238  1.00  0.00            
ATOM   3374  R3  CHO   462      88.571  60.134  30.988  1.00  0.00            
ATOM   3375  R4  CHO   462      89.421  60.934  33.688  1.00  0.00            
ATOM   3376  R5  CHO   462      90.171  61.734  31.788  1.00  0.00            
ATOM   3377  C1  CHO   462      93.421  60.384  33.288  1.00  0.00           C
ATOM   3378  C2  CHO   462      94.521  58.984  35.788  1.00  0.00           C
ATOM   3379  ROH CHO   463     187.271  57.884  63.938  1.00  0.00            
ATOM   3380  R1  CHO   463     187.821  58.984  61.388  1.00  0.00            
ATOM   3381  R2  CHO   463     187.171  57.684  59.038  1.00  0.00            
ATOM   3382  R3  CHO   463     185.871  60.034  58.488  1.00  0.00            
ATOM   3383  R4  CHO   463     186.271  58.734  55.838  1.00  0.00            
ATOM   3384  R5  CHO   463     186.821  60.784  56.388  1.00  0.00            
ATOM   3385  C1  CHO   463     184.471  61.534  53.488  1.00  0.00           C
ATOM   3386  C2  CHO   463     185.471  60.584  49.738  1.00  0.00           C
ATOM   3387  ROH CHO   464     178.371 112.634  45.538  1.00  0.00            
ATOM   3388  R1  CHO   464     175.671 112.834  44.738  1.00  0.00            
ATOM   3389  R2  CHO   464     174.921 113.434  42.138  1.00  0.00            
ATOM   3390  R3  CHO   464     173.471 111.134  42.388  1.00  0.00            
ATOM   3391  R4  CHO   464     172.521 112.384  39.888  1.00  0.00            
ATOM   3392  R5  CHO   464     171.321 111.734  41.588  1.00  0.00            
ATOM   3393  C1  CHO   464     169.771 109.634  38.788  1.00  0.00           C
ATOM   3394  C2  CHO   464     170.421 108.884  34.988  1.00  0.00           C
ATOM   3395  ROH CHO   465      26.021 187.034  58.788  1.00  0.00            
ATOM   3396  R1  CHO   465      24.921 189.584  58.238  1.00  0.00            
ATOM   3397  R2  CHO   465      26.271 191.934  58.888  1.00  0.00            
ATOM   3398  R3  CHO   465      25.921 192.484  56.238  1.00  0.00            
ATOM   3399  R4  CHO   465      26.121 195.134  57.538  1.00  0.00            
ATOM   3400  R5  CHO   465      24.521 194.434  56.238  1.00  0.00            
ATOM   3401  C1  CHO   465      25.721 197.484  54.238  1.00  0.00           C
ATOM   3402  C2  CHO   465      22.621 198.384  51.738  1.00  0.00           C
ATOM   3403  ROH CHO   466      14.721 135.734  49.538  1.00  0.00            
ATOM   3404  R1  CHO   466      16.621 133.734  50.288  1.00  0.00            
ATOM   3405  R2  CHO   466      16.221 131.984  52.388  1.00  0.00            
ATOM   3406  R3  CHO   466      16.721 130.134  50.488  1.00  0.00            
ATOM   3407  R4  CHO   466      15.971 128.584  52.888  1.00  0.00            
ATOM   3408  R5  CHO   466      17.771 128.334  51.688  1.00  0.00            
ATOM   3409  C1  CHO   466      16.271 124.834  51.388  1.00  0.00           C
ATOM   3410  C2  CHO   466      15.021 121.584  50.038  1.00  0.00           C
ATOM   3411  ROH CHO   467     146.871  12.384  41.438  1.00  0.00            
ATOM   3412  R1  CHO   467     149.571  12.534  42.338  1.00  0.00            
ATOM   3413  R2  CHO   467     151.521  13.834  40.938  1.00  0.00            
ATOM   3414  R3  CHO   467     151.871  15.184  43.238  1.00  0.00            
ATOM   3415  R4  CHO   467     154.221  15.884  41.638  1.00  0.00            
ATOM   3416  R5  CHO   467     154.221  15.084  43.688  1.00  0.00            
ATOM   3417  C1  CHO   467     156.121  18.334  44.238  1.00  0.00           C
ATOM   3418  C2  CHO   467     156.821  21.484  47.438  1.00  0.00           C
ATOM   3419  ROH CHO   468     118.821  97.034  57.488  1.00  0.00            
ATOM   3420  R1  CHO   468     116.371  97.284  56.038  1.00  0.00            
ATOM   3421  R2  CHO   468     115.021  99.634  55.838  1.00  0.00            
ATOM   3422  R3  CHO   468     115.221  99.134  53.138  1.00  0.00            
ATOM   3423  R4  CHO   468     112.671 100.584  53.438  1.00  0.00            
ATOM   3424  R5  CHO   468     112.971  98.684  52.488  1.00  0.00            
ATOM   3425  C1  CHO   468     111.471 100.684  49.588  1.00  0.00           C
ATOM   3426  C2  CHO   468     111.071 102.184  46.838  1.00  0.00           C
ATOM   3427  ROH CHO   469      39.371  67.634  37.088  1.00  0.00            
ATOM   3428  R1  CHO   469      40.671  66.434  39.338  1.00  0.00            
ATOM   3429  R2  CHO   469      41.371  63.734  39.338  1.00  0.00            
ATOM   3430  R3  CHO   469      43.821  64.734  39.938  1.00  0.00            
ATOM   3431  R4  CHO   469      43.871  61.934  40.838  1.00  0.00            
ATOM   3432  R5  CHO   469      44.371  63.684  42.038  1.00  0.00            
ATOM   3433  C1  CHO   469      47.671  61.784  42.288  1.00  0.00           C
ATOM   3434  C2  CHO   469      48.171  60.134  45.138  1.00  0.00           C
ATOM   3435  ROH CHO   470      17.621 139.534  57.538  1.00  0.00            
ATOM   3436  R1  CHO   470      19.971 140.984  58.088  1.00  0.00            
ATOM   3437  R2  CHO   470      22.471 140.234  57.188  1.00  0.00            
ATOM   3438  R3  CHO   470      22.521 142.734  56.138  1.00  0.00            
ATOM   3439  R4  CHO   470      25.371 141.934  56.338  1.00  0.00            
ATOM   3440  R5  CHO   470      24.471 143.734  57.138  1.00  0.00            
ATOM   3441  C1  CHO   470      27.071 145.284  54.838  1.00  0.00           C
ATOM   3442  C2  CHO   470      29.921 143.984  51.538  1.00  0.00           C
ATOM   3443  ROH CHO   471     143.921   5.234  39.938  1.00  0.00            
ATOM   3444  R1  CHO   471     141.571   4.334  41.188  1.00  0.00            
ATOM   3445  R2  CHO   471     141.521   2.334  43.138  1.00  0.00            
ATOM   3446  R3  CHO   471     140.171   4.234  44.538  1.00  0.00            
ATOM   3447  R4  CHO   471     139.371   1.684  45.738  1.00  0.00            
ATOM   3448  R5  CHO   471     138.071   3.234  44.988  1.00  0.00            
ATOM   3449  C1  CHO   471     136.871   3.034  48.588  1.00  0.00           C
ATOM   3450  C2  CHO   471     134.921   4.334  51.488  1.00  0.00           C
ATOM   3451  ROH CHO   472     189.271  58.784  51.888  1.00  0.00            
ATOM   3452  R1  CHO   472     191.471  57.334  50.938  1.00  0.00            
ATOM   3453  R2  CHO   472     194.071  58.084  51.338  1.00  0.00            
ATOM   3454  R3  CHO   472     194.371  55.584  52.338  1.00  0.00            
ATOM   3455  R4  CHO   472     197.121  56.484  51.838  1.00  0.00            
ATOM   3456  R5  CHO   472     196.171  54.634  51.088  1.00  0.00            
ATOM   3457  C1  CHO   472     199.071  53.134  53.038  1.00  0.00           C
ATOM   3458  C2  CHO   472     202.321  55.184  53.338  1.00  0.00           C
ATOM   3459  ROH CHO   473     154.071 126.434  56.838  1.00  0.00            
ATOM   3460  R1  CHO   473     153.971 127.684  54.288  1.00  0.00            
ATOM   3461  R2  CHO   473     154.321 126.284  51.938  1.00  0.00            
ATOM   3462  R3  CHO   473     151.971 127.434  51.288  1.00  0.00            
ATOM   3463  R4  CHO   473     153.371 127.184  48.738  1.00  0.00            
ATOM   3464  R5  CHO   473     152.471 128.984  49.588  1.00  0.00            
ATOM   3465  C1  CHO   473     150.571 128.784  46.288  1.00  0.00           C
ATOM   3466  C2  CHO   473     149.471 131.784  44.088  1.00  0.00           C
ATOM   3467  ROH CHO   474       1.121  53.784  46.938  1.00  0.00            
ATOM   3468  R1  CHO   474       0.871  52.284  49.338  1.00  0.00            
ATOM   3469  R2  CHO   474       2.221  49.884  49.738  1.00  0.00            
ATOM   3470  R3  CHO   474       3.121  51.134  51.988  1.00  0.00            
ATOM   3471  R4  CHO   474       2.571  48.384  52.838  1.00  0.00            
ATOM   3472  R5  CHO   474       1.771  50.234  53.738  1.00  0.00            
ATOM   3473  C1  CHO   474       3.571  48.684  56.738  1.00  0.00           C
ATOM   3474  C2  CHO   474       3.721  47.684  60.638  1.00  0.00           C
ATOM   3475  ROH CHO   475     137.271  48.734  41.588  1.00  0.00            
ATOM   3476  R1  CHO   475     135.321  49.734  43.388  1.00  0.00            
ATOM   3477  R2  CHO   475     135.971  51.134  45.638  1.00  0.00            
ATOM   3478  R3  CHO   475     134.271  52.984  44.638  1.00  0.00            
ATOM   3479  R4  CHO   475     134.871  53.934  47.338  1.00  0.00            
ATOM   3480  R5  CHO   475     132.871  53.584  46.488  1.00  0.00            
ATOM   3481  C1  CHO   475     132.571  57.284  47.338  1.00  0.00           C
ATOM   3482  C2  CHO   475     131.321  60.434  49.038  1.00  0.00           C
ATOM   3483  ROH CHO   476     179.521  95.284  55.588  1.00  0.00            
ATOM   3484  R1  CHO   476     178.971  97.934  54.638  1.00  0.00            
ATOM   3485  R2  CHO   476     177.421  98.384  52.388  1.00  0.00            
ATOM   3486  R3  CHO   476     175.971  99.934  54.088  1.00  0.00            
ATOM   3487  R4  CHO   476     174.721 100.334  51.488  1.00  0.00            
ATOM   3488  R5  CHO   476     175.471 101.884  52.838  1.00  0.00            
ATOM   3489  C1  CHO   476     171.821 102.934  52.538  1.00  0.00           C
ATOM   3490  C2  CHO   476     171.871 106.184  51.388  1.00  0.00           C
ATOM   3491  ROH CHO   477      56.921 211.184  35.788  1.00  0.00            
ATOM   3492  R1  CHO   477      56.971 211.684  38.538  1.00  0.00            
ATOM   3493  R2  CHO   477      55.021 210.734  40.288  1.00  0.00            
ATOM   3494  R3  CHO   477      57.121 209.634  41.588  1.00  0.00            
ATOM   3495  R4  CHO   477      54.971 209.784  43.588  1.00  0.00            
ATOM   3496  R5  CHO   477      56.971 210.584  43.788  1.00  0.00            
ATOM   3497  C1  CHO   477      56.971 208.184  46.738  1.00  0.00           C
ATOM   3498  C2  CHO   477      54.071 207.634  49.538  1.00  0.00           C
ATOM   3499  ROH CHO   478     207.321 167.134  43.938  1.00  0.00            
ATOM   3500  R1  CHO   478     204.771 166.284  44.838  1.00  0.00            
ATOM   3501  R2  CHO   478     204.421 164.834  47.138  1.00  0.00            
ATOM   3502  R3  CHO   478     202.721 166.834  47.788  1.00  0.00            
ATOM   3503  R4  CHO   478     201.771 164.484  49.288  1.00  0.00            
ATOM   3504  R5  CHO   478     200.571 165.734  47.938  1.00  0.00            
ATOM   3505  C1  CHO   478     198.571 166.184  51.138  1.00  0.00           C
ATOM   3506  C2  CHO   478     198.021 168.634  54.388  1.00  0.00           C
ATOM   3507  ROH CHO   479      70.121  34.284  41.588  1.00  0.00            
ATOM   3508  R1  CHO   479      72.621  34.784  40.388  1.00  0.00            
ATOM   3509  R2  CHO   479      72.871  35.834  37.838  1.00  0.00            
ATOM   3510  R3  CHO   479      74.371  37.684  39.088  1.00  0.00            
ATOM   3511  R4  CHO   479      74.921  38.084  36.238  1.00  0.00            
ATOM   3512  R5  CHO   479      76.421  37.784  37.838  1.00  0.00            
ATOM   3513  C1  CHO   479      77.571  41.184  36.488  1.00  0.00           C
ATOM   3514  C2  CHO   479      79.721  45.034  35.238  1.00  0.00           C
ATOM   3515  ROH CHO   480      73.071 115.834  44.438  1.00  0.00            
ATOM   3516  R1  CHO   480      73.671 116.434  47.138  1.00  0.00            
ATOM   3517  R2  CHO   480      72.421 115.184  49.288  1.00  0.00            
ATOM   3518  R3  CHO   480      74.971 114.634  50.038  1.00  0.00            
ATOM   3519  R4  CHO   480      73.371 114.084  52.388  1.00  0.00            
ATOM   3520  R5  CHO   480      75.071 115.384  52.288  1.00  0.00            
ATOM   3521  C1  CHO   480      76.271 112.934  54.938  1.00  0.00           C
ATOM   3522  C2  CHO   480      78.071 111.634  58.088  1.00  0.00           C
ATOM   3523  ROH CHO   481     116.971 221.984  44.538  1.00  0.00            
ATOM   3524  R1  CHO   481     115.671 220.084  42.888  1.00  0.00            
ATOM   3525  R2  CHO   481     114.021 220.834  40.788  1.00  0.00            
ATOM   3526  R3  CHO   481     115.671 219.234  39.338  1.00  0.00            
ATOM   3527  R4  CHO   481     113.171 219.384  37.788  1.00  0.00            
ATOM   3528  R5  CHO   481     114.221 217.534  38.438  1.00  0.00            
ATOM   3529  C1  CHO   481     114.221 216.984  34.638  1.00  0.00           C
ATOM   3530  C2  CHO   481     115.221 215.484  32.288  1.00  0.00           C
ATOM   3531  ROH CHO   482     123.271 111.084  58.988  1.00  0.00            
ATOM   3532  R1  CHO   482     123.271 111.884  56.288  1.00  0.00            
ATOM   3533  R2  CHO   482     124.571 110.434  54.338  1.00  0.00            
ATOM   3534  R3  CHO   482     122.121 110.484  53.138  1.00  0.00            
ATOM   3535  R4  CHO   482     123.971 110.084  50.938  1.00  0.00            
ATOM   3536  R5  CHO   482     122.471 111.634  51.088  1.00  0.00            
ATOM   3537  C1  CHO   482     121.321 109.934  47.838  1.00  0.00           C
ATOM   3538  C2  CHO   482     122.821 109.934  44.538  1.00  0.00           C
ATOM   3539  ROH CHO   483     164.571 208.534  35.088  1.00  0.00            
ATOM   3540  R1  CHO   483     163.771 208.284  37.788  1.00  0.00            
ATOM   3541  R2  CHO   483     161.721 206.634  38.588  1.00  0.00            
ATOM   3542  R3  CHO   483     163.621 205.684  40.288  1.00  0.00            
ATOM   3543  R4  CHO   483     161.021 204.884  41.488  1.00  0.00            
ATOM   3544  R5  CHO   483     162.621 205.984  42.438  1.00  0.00            
ATOM   3545  C1  CHO   483     162.421 202.934  44.738  1.00  0.00           C
ATOM   3546  C2  CHO   483     163.871 201.934  47.438  1.00  0.00           C
ATOM   3547  ROH CHO   484     200.371 114.434  52.588  1.00  0.00            
ATOM   3548  R1  CHO   484     198.421 115.934  51.138  1.00  0.00            
ATOM   3549  R2  CHO   484     199.021 118.234  49.788  1.00  0.00            
ATOM   3550  R3  CHO   484     197.821 116.934  47.688  1.00  0.00            
ATOM   3551  R4  CHO   484     198.471 119.584  46.638  1.00  0.00            
ATOM   3552  R5  CHO   484     196.521 118.634  46.588  1.00  0.00            
ATOM   3553  C1  CHO   484     197.071 119.134  42.888  1.00  0.00           C
ATOM   3554  C2  CHO   484     195.971 118.034  39.638  1.00  0.00           C
ATOM   3555  ROH CHO   485      64.421 134.134  46.088  1.00  0.00            
ATOM   3556  R1  CHO   485      62.271 132.734  44.838  1.00  0.00            
ATOM   3557  R2  CHO   485      62.421 131.734  42.288  1.00  0.00            
ATOM   3558  R3  CHO   485      61.671 129.434  43.438  1.00  0.00            
ATOM   3559  R4  CHO   485      61.371 128.934  40.588  1.00  0.00            
ATOM   3560  R5  CHO   485      59.871 128.634  42.138  1.00  0.00            
ATOM   3561  C1  CHO   485      60.071 125.084  40.738  1.00  0.00           C
ATOM   3562  C2  CHO   485      59.321 121.834  38.738  1.00  0.00           C
ATOM   3563  ROH CHO   486     102.121 161.234  42.938  1.00  0.00            
ATOM   3564  R1  CHO   486     100.621 161.684  45.288  1.00  0.00            
ATOM   3565  R2  CHO   486     100.621 159.934  47.438  1.00  0.00            
ATOM   3566  R3  CHO   486     101.271 162.184  48.838  1.00  0.00            
ATOM   3567  R4  CHO   486     100.371 160.234  50.838  1.00  0.00            
ATOM   3568  R5  CHO   486      99.621 162.284  50.588  1.00  0.00            
ATOM   3569  C1  CHO   486     100.821 162.534  54.188  1.00  0.00           C
ATOM   3570  C2  CHO   486      99.971 163.834  58.238  1.00  0.00           C
ATOM   3571  ROH CHO   487     155.171 199.784  51.838  1.00  0.00            
ATOM   3572  R1  CHO   487     154.171 197.284  51.088  1.00  0.00            
ATOM   3573  R2  CHO   487     151.471 196.834  50.638  1.00  0.00            
ATOM   3574  R3  CHO   487     152.371 195.934  48.238  1.00  0.00            
ATOM   3575  R4  CHO   487     149.421 195.634  48.088  1.00  0.00            
ATOM   3576  R5  CHO   487     150.921 194.084  47.738  1.00  0.00            
ATOM   3577  C1  CHO   487     149.121 194.034  44.388  1.00  0.00           C
ATOM   3578  C2  CHO   487     146.621 195.434  41.888  1.00  0.00           C
ATOM   3579  ROH CHO   488      98.921 186.884  51.438  1.00  0.00            
ATOM   3580  R1  CHO   488     100.921 188.934  51.588  1.00  0.00            
ATOM   3581  R2  CHO   488     103.171 188.684  53.188  1.00  0.00            
ATOM   3582  R3  CHO   488     104.471 189.184  50.888  1.00  0.00            
ATOM   3583  R4  CHO   488     106.371 189.884  52.988  1.00  0.00            
ATOM   3584  R5  CHO   488     105.771 191.134  51.338  1.00  0.00            
ATOM   3585  C1  CHO   488     109.521 191.034  50.738  1.00  0.00           C
ATOM   3586  C2  CHO   488     110.321 194.584  51.688  1.00  0.00           C
ATOM   3587  ROH CHO   489       7.771  63.784  38.038  1.00  0.00            
ATOM   3588  R1  CHO   489       7.471  61.434  39.588  1.00  0.00            
ATOM   3589  R2  CHO   489       9.021  59.184  39.238  1.00  0.00            
ATOM   3590  R3  CHO   489       9.521  59.484  41.888  1.00  0.00            
ATOM   3591  R4  CHO   489       9.821  56.634  41.438  1.00  0.00            
ATOM   3592  R5  CHO   489       8.571  57.584  42.938  1.00  0.00            
ATOM   3593  C1  CHO   489      10.771  55.434  45.188  1.00  0.00           C
ATOM   3594  C2  CHO   489      10.921  56.134  48.388  1.00  0.00           C
ATOM   3595  ROH CHO   490     166.021  80.784  52.188  1.00  0.00            
ATOM   3596  R1  CHO   490     164.171  82.634  53.288  1.00  0.00            
ATOM   3597  R2  CHO   490     162.971  84.584  51.738  1.00  0.00            
ATOM   3598  R3  CHO   490     160.671  83.534  52.738  1.00  0.00            
ATOM   3599  R4  CHO   490     159.921  86.234  51.838  1.00  0.00            
ATOM   3600  R5  CHO   490     159.571  85.384  53.838  1.00  0.00            
ATOM   3601  C1  CHO   490     155.971  86.134  52.838  1.00  0.00           C
ATOM   3602  C2  CHO   490     155.571  90.334  54.138  1.00  0.00           C
ATOM   3603  ROH CHO   491     196.821  62.684  52.738  1.00  0.00            
ATOM   3604  R1  CHO   491     194.071  62.734  52.088  1.00  0.00            
ATOM   3605  R2  CHO   491     192.071  62.534  53.988  1.00  0.00            
ATOM   3606  R3  CHO   491     191.171  64.834  52.788  1.00  0.00            
ATOM   3607  R4  CHO   491     188.771  63.384  53.538  1.00  0.00            
ATOM   3608  R5  CHO   491     189.271  64.134  51.538  1.00  0.00            
ATOM   3609  C1  CHO   491     185.971  65.984  52.138  1.00  0.00           C
ATOM   3610  C2  CHO   491     182.971  68.734  49.988  1.00  0.00           C
ATOM   3611  ROH CHO   492      50.171 217.684  42.788  1.00  0.00            
ATOM   3612  R1  CHO   492      52.871 217.434  42.038  1.00  0.00            
ATOM   3613  R2  CHO   492      54.921 217.234  43.888  1.00  0.00            
ATOM   3614  R3  CHO   492      55.521 214.984  42.488  1.00  0.00            
ATOM   3615  R4  CHO   492      58.121 216.034  43.388  1.00  0.00            
ATOM   3616  R5  CHO   492      57.571 215.534  41.338  1.00  0.00            
ATOM   3617  C1  CHO   492      60.571 213.184  41.838  1.00  0.00           C
ATOM   3618  C2  CHO   492      62.971 216.584  41.738  1.00  0.00           C
ATOM   3619  ROH CHO   493     128.821 155.734  46.288  1.00  0.00            
ATOM   3620  R1  CHO   493     131.271 154.434  45.888  1.00  0.00            
ATOM   3621  R2  CHO   493     131.521 151.684  45.988  1.00  0.00            
ATOM   3622  R3  CHO   493     132.621 151.984  43.538  1.00  0.00            
ATOM   3623  R4  CHO   493     133.771 149.484  44.538  1.00  0.00            
ATOM   3624  R5  CHO   493     134.871 151.184  43.838  1.00  0.00            
ATOM   3625  C1  CHO   493     136.121 148.534  41.388  1.00  0.00           C
ATOM   3626  C2  CHO   493     138.521 146.984  39.138  1.00  0.00           C
ATOM   3627  ROH CHO   494      41.421 139.384  50.488  1.00  0.00            
ATOM   3628  R1  CHO   494      39.071 139.184  48.988  1.00  0.00            
ATOM   3629  R2  CHO   494      36.571 139.734  50.038  1.00  0.00            
ATOM   3630  R3  CHO   494      36.421 141.434  47.938  1.00  0.00            
ATOM   3631  R4  CHO   494      33.621 140.534  48.388  1.00  0.00            
ATOM   3632  R5  CHO   494      34.771 140.434  46.538  1.00  0.00            
ATOM   3633  C1  CHO   494      31.771 142.584  45.438  1.00  0.00           C
ATOM   3634  C2  CHO   494      27.771 142.384  45.238  1.00  0.00           C
ATOM   3635  ROH CHO   495     150.321 162.884  49.438  1.00  0.00            
ATOM   3636  R1  CHO   495     148.621 163.084  51.688  1.00  0.00            
ATOM   3637  R2  CHO   495     149.571 163.634  54.188  1.00  0.00            
ATOM   3638  R3  CHO   495     147.721 165.634  54.138  1.00  0.00            
ATOM   3639  R4  CHO   495     148.621 165.534  56.938  1.00  0.00            
ATOM   3640  R5  CHO   495     146.571 165.434  56.188  1.00  0.00            
ATOM   3641  C1  CHO   495     146.321 168.534  58.438  1.00  0.00           C
ATOM   3642  C2  CHO   495     145.621 167.884  63.138  1.00  0.00           C
ATOM   3643  ROH CHO   496      93.871 192.884  38.088  1.00  0.00            
ATOM   3644  R1  CHO   496      92.821 194.434  40.188  1.00  0.00            
ATOM   3645  R2  CHO   496      91.271 193.384  42.188  1.00  0.00            
ATOM   3646  R3  CHO   496      93.121 194.484  43.788  1.00  0.00            
ATOM   3647  R4  CHO   496      91.071 193.584  45.638  1.00  0.00            
ATOM   3648  R5  CHO   496      91.871 195.584  45.538  1.00  0.00            
ATOM   3649  C1  CHO   496      92.671 194.784  49.138  1.00  0.00           C
ATOM   3650  C2  CHO   496      90.871 197.284  52.588  1.00  0.00           C
ATOM   3651  ROH CHO   497       6.821 173.084  46.538  1.00  0.00            
ATOM   3652  R1  CHO   497       5.271 175.234  47.488  1.00  0.00            
ATOM   3653  R2  CHO   497       2.771 175.834  46.438  1.00  0.00            
ATOM   3654  R3  CHO   497       2.071 175.734  49.088  1.00  0.00            
ATOM   3655  R4  CHO   497       0.471 177.934  47.938  1.00  0.00            
ATOM   3656  R5  CHO   497       1.721 178.034  49.688  1.00  0.00            
ATOM   3657  C1  CHO   497      -1.579 179.034  51.288  1.00  0.00           C
ATOM   3658  C2  CHO   497      -2.629 181.634  54.438  1.00  0.00           C
ATOM   3659  ROH CHO   498     136.071  23.184  44.438  1.00  0.00            
ATOM   3660  R1  CHO   498     133.571  21.984  45.138  1.00  0.00            
ATOM   3661  R2  CHO   498     133.371  19.584  46.438  1.00  0.00            
ATOM   3662  R3  CHO   498     131.871  21.034  48.188  1.00  0.00            
ATOM   3663  R4  CHO   498     130.221  18.734  47.538  1.00  0.00            
ATOM   3664  R5  CHO   498     129.671  20.784  47.388  1.00  0.00            
ATOM   3665  C1  CHO   498     126.971  19.584  49.788  1.00  0.00           C
ATOM   3666  C2  CHO   498     123.821  18.384  48.488  1.00  0.00           C
ATOM   3667  ROH CHO   499     146.571 209.684  35.038  1.00  0.00            
ATOM   3668  R1  CHO   499     145.421 208.034  37.038  1.00  0.00            
ATOM   3669  R2  CHO   499     145.121 205.284  36.688  1.00  0.00            
ATOM   3670  R3  CHO   499     146.521 205.184  39.038  1.00  0.00            
ATOM   3671  R4  CHO   499     145.471 202.484  38.638  1.00  0.00            
ATOM   3672  R5  CHO   499     145.221 203.684  40.388  1.00  0.00            
ATOM   3673  C1  CHO   499     146.971 200.684  41.938  1.00  0.00           C
ATOM   3674  C2  CHO   499     145.271 199.634  44.038  1.00  0.00           C
ATOM   3675  ROH CHO   500     104.221 116.084  55.288  1.00  0.00            
ATOM   3676  R1  CHO   500     104.021 118.134  57.188  1.00  0.00            
ATOM   3677  R2  CHO   500     105.771 120.284  57.238  1.00  0.00            
ATOM   3678  R3  CHO   500     103.471 121.734  57.188  1.00  0.00            
ATOM   3679  R4  CHO   500     105.571 123.734  57.588  1.00  0.00            
ATOM   3680  R5  CHO   500     103.821 123.434  58.838  1.00  0.00            
ATOM   3681  C1  CHO   500     103.321 127.084  57.738  1.00  0.00           C
ATOM   3682  C2  CHO   500     105.371 130.884  58.138  1.00  0.00           C
ATOM   3683  ROH CHO   501     118.471  61.584  49.988  1.00  0.00            
ATOM   3684  R1  CHO   501     117.571  59.934  47.888  1.00  0.00            
ATOM   3685  R2  CHO   501     118.171  57.234  47.788  1.00  0.00            
ATOM   3686  R3  CHO   501     115.521  56.934  47.538  1.00  0.00            
ATOM   3687  R4  CHO   501     116.571  54.684  46.038  1.00  0.00            
ATOM   3688  R5  CHO   501     115.171  56.184  45.338  1.00  0.00            
ATOM   3689  C1  CHO   501     113.121  52.984  44.838  1.00  0.00           C
ATOM   3690  C2  CHO   501     112.671  49.984  42.938  1.00  0.00           C
ATOM   3691  ROH CHO   502     165.971 144.534  44.638  1.00  0.00            
ATOM   3692  R1  CHO   502     163.221 144.034  44.238  1.00  0.00            
ATOM   3693  R2  CHO   502     162.321 142.434  42.188  1.00  0.00            
ATOM   3694  R3  CHO   502     161.121 141.084  44.188  1.00  0.00            
ATOM   3695  R4  CHO   502     159.571 140.384  41.788  1.00  0.00            
ATOM   3696  R5  CHO   502     158.771 141.184  43.638  1.00  0.00            
ATOM   3697  C1  CHO   502     156.821 137.934  43.488  1.00  0.00           C
ATOM   3698  C2  CHO   502     154.371 138.584  40.738  1.00  0.00           C
ATOM   3699  ROH CHO   503     129.221 206.434  41.888  1.00  0.00            
ATOM   3700  R1  CHO   503     130.171 204.084  40.638  1.00  0.00            
ATOM   3701  R2  CHO   503     131.121 201.884  42.038  1.00  0.00            
ATOM   3702  R3  CHO   503     129.271 200.534  40.538  1.00  0.00            
ATOM   3703  R4  CHO   503     131.471 198.634  40.988  1.00  0.00            
ATOM   3704  R5  CHO   503     130.621 199.184  39.088  1.00  0.00            
ATOM   3705  C1  CHO   503     129.921 195.434  38.988  1.00  0.00           C
ATOM   3706  C2  CHO   503     127.121 193.834  37.138  1.00  0.00           C
ATOM   3707  ROH CHO   504     219.221  50.934  55.188  1.00  0.00            
ATOM   3708  R1  CHO   504     217.671  51.534  52.888  1.00  0.00            
ATOM   3709  R2  CHO   504     215.121  50.634  52.538  1.00  0.00            
ATOM   3710  R3  CHO   504     214.571  53.284  52.138  1.00  0.00            
ATOM   3711  R4  CHO   504     212.371  51.884  50.788  1.00  0.00            
ATOM   3712  R5  CHO   504     213.721  53.384  49.888  1.00  0.00            
ATOM   3713  C1  CHO   504     210.321  55.084  49.388  1.00  0.00           C
ATOM   3714  C2  CHO   504     206.621  55.384  48.838  1.00  0.00           C
ATOM   3715  ROH CHO   505      95.421 136.834  52.788  1.00  0.00            
ATOM   3716  R1  CHO   505      95.771 137.284  55.538  1.00  0.00            
ATOM   3717  R2  CHO   505      95.621 139.784  56.738  1.00  0.00            
ATOM   3718  R3  CHO   505      93.771 138.534  58.338  1.00  0.00            
ATOM   3719  R4  CHO   505      95.621 139.884  60.188  1.00  0.00            
ATOM   3720  R5  CHO   505      95.071 137.784  60.188  1.00  0.00            
ATOM   3721  C1  CHO   505      93.921 138.834  63.688  1.00  0.00           C
ATOM   3722  C2  CHO   505      92.271 136.834  66.638  1.00  0.00           C
ATOM   3723  ROH CHO   506      66.621 138.634  53.838  1.00  0.00            
ATOM   3724  R1  CHO   506      66.421 141.434  53.788  1.00  0.00            
ATOM   3725  R2  CHO   506      64.771 142.734  51.938  1.00  0.00            
ATOM   3726  R3  CHO   506      63.721 143.884  54.188  1.00  0.00            
ATOM   3727  R4  CHO   506      62.621 145.434  51.988  1.00  0.00            
ATOM   3728  R5  CHO   506      63.671 146.234  53.738  1.00  0.00            
ATOM   3729  C1  CHO   506      60.371 148.084  54.138  1.00  0.00           C
ATOM   3730  C2  CHO   506      62.721 150.584  54.888  1.00  0.00           C
ATOM   3731  ROH CHO   507      40.921 215.234  56.638  1.00  0.00            
ATOM   3732  R1  CHO   507      42.471 212.934  57.188  1.00  0.00            
ATOM   3733  R2  CHO   507      41.521 210.834  58.688  1.00  0.00            
ATOM   3734  R3  CHO   507      42.221 209.384  56.488  1.00  0.00            
ATOM   3735  R4  CHO   507      41.171 207.434  58.388  1.00  0.00            
ATOM   3736  R5  CHO   507      43.121 207.334  57.388  1.00  0.00            
ATOM   3737  C1  CHO   507      41.621 204.034  56.188  1.00  0.00           C
ATOM   3738  C2  CHO   507      41.471 200.884  58.688  1.00  0.00           C
ATOM   3739  ROH CHO   508      33.671 199.534  51.638  1.00  0.00            
ATOM   3740  R1  CHO   508      33.771 200.134  48.888  1.00  0.00            
ATOM   3741  R2  CHO   508      32.071 198.934  47.038  1.00  0.00            
ATOM   3742  R3  CHO   508      31.421 201.484  46.388  1.00  0.00            
ATOM   3743  R4  CHO   508      29.821 199.834  44.588  1.00  0.00            
ATOM   3744  R5  CHO   508      31.171 201.434  44.038  1.00  0.00            
ATOM   3745  C1  CHO   508      27.871 202.784  42.588  1.00  0.00           C
ATOM   3746  C2  CHO   508      29.421 204.534  39.338  1.00  0.00           C
ATOM   3747  ROH CHO   509      38.171  85.584  42.988  1.00  0.00            
ATOM   3748  R1  CHO   509      39.471  83.084  42.788  1.00  0.00            
ATOM   3749  R2  CHO   509      39.621  81.684  40.388  1.00  0.00            
ATOM   3750  R3  CHO   509      42.321  81.684  40.988  1.00  0.00            
ATOM   3751  R4  CHO   509      41.971  79.434  39.138  1.00  0.00            
ATOM   3752  R5  CHO   509      42.921  79.384  41.088  1.00  0.00            
ATOM   3753  C1  CHO   509      45.771  78.134  38.938  1.00  0.00           C
ATOM   3754  C2  CHO   509      47.321  79.234  35.888  1.00  0.00           C
ATOM   3755  ROH CHO   510      41.671 114.634  45.138  1.00  0.00            
ATOM   3756  R1  CHO   510      41.621 113.184  42.688  1.00  0.00            
ATOM   3757  R2  CHO   510      40.571 114.234  40.388  1.00  0.00            
ATOM   3758  R3  CHO   510      43.021 113.584  39.388  1.00  0.00            
ATOM   3759  R4  CHO   510      41.571 114.684  37.088  1.00  0.00            
ATOM   3760  R5  CHO   510      42.571 112.784  37.188  1.00  0.00            
ATOM   3761  C1  CHO   510      44.421 114.334  34.238  1.00  0.00           C
ATOM   3762  C2  CHO   510      43.921 112.934  30.538  1.00  0.00           C
ATOM   3763  ROH CHO   511     215.121 152.784  46.438  1.00  0.00            
ATOM   3764  R1  CHO   511     214.971 154.884  44.538  1.00  0.00            
ATOM   3765  R2  CHO   511     217.221 156.084  43.438  1.00  0.00            
ATOM   3766  R3  CHO   511     216.021 155.434  41.088  1.00  0.00            
ATOM   3767  R4  CHO   511     217.971 157.484  40.388  1.00  0.00            
ATOM   3768  R5  CHO   511     215.821 157.534  39.938  1.00  0.00            
ATOM   3769  C1  CHO   511     217.271 157.734  36.388  1.00  0.00           C
ATOM   3770  C2  CHO   511     218.571 160.884  34.688  1.00  0.00           C
ATOM   3771  ROH CHO   512     178.821 131.134  41.438  1.00  0.00            
ATOM   3772  R1  CHO   512     177.821 128.684  42.438  1.00  0.00            
ATOM   3773  R2  CHO   512     177.971 126.334  41.038  1.00  0.00            
ATOM   3774  R3  CHO   512     179.171 125.434  43.338  1.00  0.00            
ATOM   3775  R4  CHO   512     177.721 123.134  42.288  1.00  0.00            
ATOM   3776  R5  CHO   512     177.571 123.934  44.288  1.00  0.00            
ATOM   3777  C1  CHO   512     178.671 120.384  45.138  1.00  0.00           C
ATOM   3778  C2  CHO   512     179.971 117.334  46.788  1.00  0.00           C
ATOM   3779  ROH CHO   513      42.571   2.634  49.538  1.00  0.00            
ATOM   3780  R1  CHO   513      44.421   1.884  47.588  1.00  0.00            
ATOM   3781  R2  CHO   513      44.271   2.734  44.938  1.00  0.00            
ATOM   3782  R3  CHO   513      46.821   3.534  45.388  1.00  0.00            
ATOM   3783  R4  CHO   513      46.771   2.934  42.538  1.00  0.00            
ATOM   3784  R5  CHO   513      48.171   2.134  43.988  1.00  0.00            
ATOM   3785  C1  CHO   513      50.621   3.784  41.588  1.00  0.00           C
ATOM   3786  C2  CHO   513      54.771   3.384  42.738  1.00  0.00           C
ATOM   3787  ROH CHO   514     177.271  51.284  39.788  1.00  0.00            
ATOM   3788  R1  CHO   514     178.321  51.084  42.388  1.00  0.00            
ATOM   3789  R2  CHO   514     179.171  48.684  43.488  1.00  0.00            
ATOM   3790  R3  CHO   514     181.471  50.084  43.938  1.00  0.00            
ATOM   3791  R4  CHO   514     180.821  48.834  46.538  1.00  0.00            
ATOM   3792  R5  CHO   514     181.171  50.984  46.138  1.00  0.00            
ATOM   3793  C1  CHO   514     183.871  50.284  48.738  1.00  0.00           C
ATOM   3794  C2  CHO   514     183.971  50.484  52.838  1.00  0.00           C
ATOM   3795  ROH CHO   515     114.721  87.784  36.038  1.00  0.00            
ATOM   3796  R1  CHO   515     117.021  88.284  37.588  1.00  0.00            
ATOM   3797  R2  CHO   515     116.971  88.534  40.338  1.00  0.00            
ATOM   3798  R3  CHO   515     118.871  86.634  40.238  1.00  0.00            
ATOM   3799  R4  CHO   515     119.571  88.234  42.588  1.00  0.00            
ATOM   3800  R5  CHO   515     120.871  87.734  40.938  1.00  0.00            
ATOM   3801  C1  CHO   515     122.871  86.234  43.788  1.00  0.00           C
ATOM   3802  C2  CHO   515     126.221  85.784  46.038  1.00  0.00           C
ATOM   3803  ROH CHO   516     163.921 107.084  45.688  1.00  0.00            
ATOM   3804  R1  CHO   516     163.971 108.034  48.388  1.00  0.00            
ATOM   3805  R2  CHO   516     162.221 109.934  49.288  1.00  0.00            
ATOM   3806  R3  CHO   516     161.671 108.034  51.188  1.00  0.00            
ATOM   3807  R4  CHO   516     160.471 110.534  52.238  1.00  0.00            
ATOM   3808  R5  CHO   516     161.921 109.234  53.288  1.00  0.00            
ATOM   3809  C1  CHO   516     158.971 109.134  55.738  1.00  0.00           C
ATOM   3810  C2  CHO   516     157.071 111.634  56.638  1.00  0.00           C
ATOM   3811  ROH CHO   517      87.471 111.884  46.188  1.00  0.00            
ATOM   3812  R1  CHO   517      86.521 109.784  44.538  1.00  0.00            
ATOM   3813  R2  CHO   517      84.471 108.084  45.288  1.00  0.00            
ATOM   3814  R3  CHO   517      83.421 108.834  42.888  1.00  0.00            
ATOM   3815  R4  CHO   517      82.671 106.034  43.188  1.00  0.00            
ATOM   3816  R5  CHO   517      83.671 106.934  41.488  1.00  0.00            
ATOM   3817  C1  CHO   517      80.571 105.584  39.688  1.00  0.00           C
ATOM   3818  C2  CHO   517      81.221 104.084  37.738  1.00  0.00           C
ATOM   3819  ROH CHO   518     211.621  73.984  46.188  1.00  0.00            
ATOM   3820  R1  CHO   518     210.271  72.634  44.088  1.00  0.00            
ATOM   3821  R2  CHO   518     207.721  73.384  43.238  1.00  0.00            
ATOM   3822  R3  CHO   518     208.921  73.534  40.838  1.00  0.00            
ATOM   3823  R4  CHO   518     206.121  73.034  40.238  1.00  0.00            
ATOM   3824  R5  CHO   518     207.821  71.884  39.488  1.00  0.00            
ATOM   3825  C1  CHO   518     206.321  72.934  36.188  1.00  0.00           C
ATOM   3826  C2  CHO   518     203.371  73.484  36.138  1.00  0.00           C
ATOM   3827  ROH CHO   519       7.471  92.884  43.438  1.00  0.00            
ATOM   3828  R1  CHO   519       8.071  93.034  40.688  1.00  0.00            
ATOM   3829  R2  CHO   519       7.571  95.334  39.188  1.00  0.00            
ATOM   3830  R3  CHO   519      10.221  95.034  38.538  1.00  0.00            
ATOM   3831  R4  CHO   519       9.021  96.384  36.238  1.00  0.00            
ATOM   3832  R5  CHO   519      10.221  94.534  36.188  1.00  0.00            
ATOM   3833  C1  CHO   519      12.371  96.734  33.938  1.00  0.00           C
ATOM   3834  C2  CHO   519      12.171  97.284  31.038  1.00  0.00           C
ATOM   3835  ROH CHO   520     150.921  25.234  51.788  1.00  0.00            
ATOM   3836  R1  CHO   520     153.121  26.234  53.288  1.00  0.00            
ATOM   3837  R2  CHO   520     153.571  28.884  53.788  1.00  0.00            
ATOM   3838  R3  CHO   520     153.621  28.134  56.388  1.00  0.00            
ATOM   3839  R4  CHO   520     155.621  30.234  56.188  1.00  0.00            
ATOM   3840  R5  CHO   520     155.921  28.234  56.988  1.00  0.00            
ATOM   3841  C1  CHO   520     156.871  30.234  60.038  1.00  0.00           C
ATOM   3842  C2  CHO   520     158.921  33.584  60.088  1.00  0.00           C
ATOM   3843  ROH CHO   521      76.171 127.934  44.488  1.00  0.00            
ATOM   3844  R1  CHO   521      74.971 130.084  45.888  1.00  0.00            
ATOM   3845  R2  CHO   521      75.971 130.984  48.338  1.00  0.00            
ATOM   3846  R3  CHO   521      76.071 133.384  47.038  1.00  0.00            
ATOM   3847  R4  CHO   521      75.571 134.084  49.838  1.00  0.00            
ATOM   3848  R5  CHO   521      74.371 134.684  48.088  1.00  0.00            
ATOM   3849  C1  CHO   521      75.421 138.084  49.488  1.00  0.00           C
ATOM   3850  C2  CHO   521      76.921 139.484  52.388  1.00  0.00           C
ATOM   3851  ROH CHO   522      34.821  70.984  42.988  1.00  0.00            
ATOM   3852  R1  CHO   522      36.571  68.784  42.538  1.00  0.00            
ATOM   3853  R2  CHO   522      39.121  68.734  43.588  1.00  0.00            
ATOM   3854  R3  CHO   522      38.321  66.384  44.638  1.00  0.00            
ATOM   3855  R4  CHO   522      41.121  65.884  43.938  1.00  0.00            
ATOM   3856  R5  CHO   522      39.421  64.684  43.338  1.00  0.00            
ATOM   3857  C1  CHO   522      41.521  62.084  45.188  1.00  0.00           C
ATOM   3858  C2  CHO   522      43.471  59.234  47.038  1.00  0.00           C
ATOM   3859  ROH CHO   523     178.621 160.984  39.688  1.00  0.00            
ATOM   3860  R1  CHO   523     175.971 160.134  39.488  1.00  0.00            
ATOM   3861  R2  CHO   523     174.221 160.034  41.638  1.00  0.00            
ATOM   3862  R3  CHO   523     172.671 161.584  40.038  1.00  0.00            
ATOM   3863  R4  CHO   523     170.971 160.884  42.338  1.00  0.00            
ATOM   3864  R5  CHO   523     170.471 160.584  40.238  1.00  0.00            
ATOM   3865  C1  CHO   523     167.571 162.784  41.288  1.00  0.00           C
ATOM   3866  C2  CHO   523     163.871 164.784  40.838  1.00  0.00           C
ATOM   3867  ROH CHO   524     106.071 200.484  51.688  1.00  0.00            
ATOM   3868  R1  CHO   524     105.621 200.884  48.888  1.00  0.00            
ATOM   3869  R2  CHO   524     103.821 199.334  47.438  1.00  0.00            
ATOM   3870  R3  CHO   524     102.821 201.734  46.788  1.00  0.00            
ATOM   3871  R4  CHO   524     101.721 199.934  44.788  1.00  0.00            
ATOM   3872  R5  CHO   524     102.821 201.784  44.388  1.00  0.00            
ATOM   3873  C1  CHO   524      99.521 202.534  42.588  1.00  0.00           C
ATOM   3874  C2  CHO   524      95.921 203.484  44.038  1.00  0.00           C
ATOM   3875  ROH CHO   525     117.671 122.884  41.538  1.00  0.00            
ATOM   3876  R1  CHO   525     115.671 124.884  41.788  1.00  0.00            
ATOM   3877  R2  CHO   525     113.371 124.884  40.288  1.00  0.00            
ATOM   3878  R3  CHO   525     112.171 124.984  42.738  1.00  0.00            
ATOM   3879  R4  CHO   525     110.171 126.084  40.888  1.00  0.00            
ATOM   3880  R5  CHO   525     110.921 127.034  42.638  1.00  0.00            
ATOM   3881  C1  CHO   525     107.221 126.934  43.488  1.00  0.00           C
ATOM   3882  C2  CHO   525     103.821 126.284  43.188  1.00  0.00           C
ATOM   3883  ROH CHO   526      38.121  97.334  33.738  1.00  0.00            
ATOM   3884  R1  CHO   526      36.621  95.784  35.538  1.00  0.00            
ATOM   3885  R2  CHO   526      35.821  93.184  34.988  1.00  0.00            
ATOM   3886  R3  CHO   526      37.071  92.634  37.338  1.00  0.00            
ATOM   3887  R4  CHO   526      34.321  91.534  37.638  1.00  0.00            
ATOM   3888  R5  CHO   526      35.371  92.934  38.988  1.00  0.00            
ATOM   3889  C1  CHO   526      34.671  90.084  41.388  1.00  0.00           C
ATOM   3890  C2  CHO   526      33.671  87.384  44.738  1.00  0.00           C
ATOM   3891  ROH CHO   527     203.221 172.034  36.938  1.00  0.00            
ATOM   3892  R1  CHO   527     201.171 172.884  38.738  1.00  0.00            
ATOM   3893  R2  CHO   527     198.671 173.634  37.838  1.00  0.00            
ATOM   3894  R3  CHO   527     197.871 171.734  39.638  1.00  0.00            
ATOM   3895  R4  CHO   527     195.621 173.584  39.438  1.00  0.00            
ATOM   3896  R5  CHO   527     196.621 172.934  41.288  1.00  0.00            
ATOM   3897  C1  CHO   527     193.071 171.834  42.038  1.00  0.00           C
ATOM   3898  C2  CHO   527     190.571 171.784  44.438  1.00  0.00           C
ATOM   3899  ROH CHO   528      52.271  59.084  49.338  1.00  0.00            
ATOM   3900  R1  CHO   528      54.121  58.884  51.438  1.00  0.00            
ATOM   3901  R2  CHO   528      56.221  57.184  51.438  1.00  0.00            
ATOM   3902  R3  CHO   528      57.671  59.434  51.938  1.00  0.00            
ATOM   3903  R4  CHO   528      59.671  57.284  51.738  1.00  0.00            
ATOM   3904  R5  CHO   528      59.421  58.684  53.388  1.00  0.00            
ATOM   3905  C1  CHO   528      63.021  59.484  52.388  1.00  0.00           C
ATOM   3906  C2  CHO   528      67.021  58.384  52.388  1.00  0.00           C
ATOM   3907  ROH CHO   529      84.021 154.634  64.188  1.00  0.00            
ATOM   3908  R1  CHO   529      82.671 155.784  61.988  1.00  0.00            
ATOM   3909  R2  CHO   529      83.471 155.334  59.388  1.00  0.00            
ATOM   3910  R3  CHO   529      80.871 154.584  59.038  1.00  0.00            
ATOM   3911  R4  CHO   529      81.521 156.084  56.638  1.00  0.00            
ATOM   3912  R5  CHO   529      79.821 156.434  57.988  1.00  0.00            
ATOM   3913  C1  CHO   529      77.921 155.834  54.738  1.00  0.00           C
ATOM   3914  C2  CHO   529      77.971 155.884  49.938  1.00  0.00           C
ATOM   3915  ROH CHO   530      68.321 170.734  47.488  1.00  0.00            
ATOM   3916  R1  CHO   530      67.921 167.984  48.088  1.00  0.00            
ATOM   3917  R2  CHO   530      69.171 166.684  50.188  1.00  0.00            
ATOM   3918  R3  CHO   530      66.621 166.034  50.888  1.00  0.00            
ATOM   3919  R4  CHO   530      68.321 164.484  52.688  1.00  0.00            
ATOM   3920  R5  CHO   530      66.771 163.684  51.438  1.00  0.00            
ATOM   3921  C1  CHO   530      65.471 162.584  54.838  1.00  0.00           C
ATOM   3922  C2  CHO   530      62.821 160.134  57.688  1.00  0.00           C
ATOM   3923  ROH CHO   531     165.921  53.734  53.638  1.00  0.00            
ATOM   3924  R1  CHO   531     167.621  52.934  51.538  1.00  0.00            
ATOM   3925  R2  CHO   531     170.021  51.634  51.988  1.00  0.00            
ATOM   3926  R3  CHO   531     168.971  49.784  50.238  1.00  0.00            
ATOM   3927  R4  CHO   531     171.871  49.284  50.238  1.00  0.00            
ATOM   3928  R5  CHO   531     170.621  49.634  48.488  1.00  0.00            
ATOM   3929  C1  CHO   531     171.971  46.184  47.588  1.00  0.00           C
ATOM   3930  C2  CHO   531     174.071  48.534  43.788  1.00  0.00           C
ATOM   3931  ROH CHO   532     192.921  94.534  48.388  1.00  0.00            
ATOM   3932  R1  CHO   532     192.421  91.734  48.538  1.00  0.00            
ATOM   3933  R2  CHO   532     190.521  90.534  46.888  1.00  0.00            
ATOM   3934  R3  CHO   532     192.621  88.884  46.238  1.00  0.00            
ATOM   3935  R4  CHO   532     190.221  87.234  45.838  1.00  0.00            
ATOM   3936  R5  CHO   532     191.971  86.734  47.038  1.00  0.00            
ATOM   3937  C1  CHO   532     192.021  83.834  44.588  1.00  0.00           C
ATOM   3938  C2  CHO   532     193.771  82.284  41.338  1.00  0.00           C
ATOM   3939  ROH CHO   533     119.771   2.434  43.238  1.00  0.00            
ATOM   3940  R1  CHO   533     117.421   3.384  41.938  1.00  0.00            
ATOM   3941  R2  CHO   533     115.171   4.184  43.338  1.00  0.00            
ATOM   3942  R3  CHO   533     115.521   6.434  41.888  1.00  0.00            
ATOM   3943  R4  CHO   533     112.771   6.584  42.838  1.00  0.00            
ATOM   3944  R5  CHO   533     113.421   6.734  40.738  1.00  0.00            
ATOM   3945  C1  CHO   533     111.621  10.084  41.138  1.00  0.00           C
ATOM   3946  C2  CHO   533     110.971  13.984  43.188  1.00  0.00           C
ATOM   3947  ROH CHO   534      87.621 168.984  61.188  1.00  0.00            
ATOM   3948  R1  CHO   534      85.571 170.134  59.588  1.00  0.00            
ATOM   3949  R2  CHO   534      84.321 168.734  57.588  1.00  0.00            
ATOM   3950  R3  CHO   534      82.071 169.484  58.938  1.00  0.00            
ATOM   3951  R4  CHO   534      81.171 169.034  56.188  1.00  0.00            
ATOM   3952  R5  CHO   534      80.871 170.834  57.338  1.00  0.00            
ATOM   3953  C1  CHO   534      77.271 169.934  56.588  1.00  0.00           C
ATOM   3954  C2  CHO   534      76.521 173.134  57.738  1.00  0.00           C
ATOM   3955  ROH CHO   535     189.921 210.184  43.338  1.00  0.00            
ATOM   3956  R1  CHO   535     192.071 209.684  45.088  1.00  0.00            
ATOM   3957  R2  CHO   535     191.871 207.934  47.238  1.00  0.00            
ATOM   3958  R3  CHO   535     194.071 206.784  46.088  1.00  0.00            
ATOM   3959  R4  CHO   535     194.321 206.234  48.938  1.00  0.00            
ATOM   3960  R5  CHO   535     195.821 207.184  47.638  1.00  0.00            
ATOM   3961  C1  CHO   535     197.821 204.184  48.888  1.00  0.00           C
ATOM   3962  C2  CHO   535     200.071 202.784  47.588  1.00  0.00           C
ATOM   3963  ROH CHO   536     147.871 106.584  48.538  1.00  0.00            
ATOM   3964  R1  CHO   536     148.571 109.134  47.538  1.00  0.00            
ATOM   3965  R2  CHO   536     150.221 110.834  48.938  1.00  0.00            
ATOM   3966  R3  CHO   536     151.621 110.834  46.588  1.00  0.00            
ATOM   3967  R4  CHO   536     153.171 112.584  48.388  1.00  0.00            
ATOM   3968  R5  CHO   536     152.421 113.084  46.388  1.00  0.00            
ATOM   3969  C1  CHO   536     156.171 113.584  45.888  1.00  0.00           C
ATOM   3970  C2  CHO   536     156.721 117.534  46.288  1.00  0.00           C
ATOM   3971  ROH CHO   537      35.071  58.034  36.188  1.00  0.00            
ATOM   3972  R1  CHO   537      32.721  58.634  37.638  1.00  0.00            
ATOM   3973  R2  CHO   537      32.171  61.184  38.588  1.00  0.00            
ATOM   3974  R3  CHO   537      29.821  60.784  37.238  1.00  0.00            
ATOM   3975  R4  CHO   537      29.071  62.284  39.638  1.00  0.00            
ATOM   3976  R5  CHO   537      28.221  60.384  38.938  1.00  0.00            
ATOM   3977  C1  CHO   537      25.071  62.584  38.988  1.00  0.00           C
ATOM   3978  C2  CHO   537      20.971  62.934  39.288  1.00  0.00           C
ATOM   3979  ROH CHO   538      69.121 112.334  44.038  1.00  0.00            
ATOM   3980  R1  CHO   538      66.571 112.384  42.838  1.00  0.00            
ATOM   3981  R2  CHO   538      64.421 110.984  43.788  1.00  0.00            
ATOM   3982  R3  CHO   538      63.221 113.384  43.738  1.00  0.00            
ATOM   3983  R4  CHO   538      61.021 111.484  44.038  1.00  0.00            
ATOM   3984  R5  CHO   538      61.171 113.034  42.538  1.00  0.00            
ATOM   3985  C1  CHO   538      57.921 114.084  44.188  1.00  0.00           C
ATOM   3986  C2  CHO   538      54.271 116.334  45.038  1.00  0.00           C
ATOM   3987  ROH CHO   539     207.271 215.734  49.088  1.00  0.00            
ATOM   3988  R1  CHO   539     209.271 214.134  47.838  1.00  0.00            
ATOM   3989  R2  CHO   539     208.771 211.584  46.938  1.00  0.00            
ATOM   3990  R3  CHO   539     209.771 212.584  44.588  1.00  0.00            
ATOM   3991  R4  CHO   539     210.321 209.684  44.488  1.00  0.00            
ATOM   3992  R5  CHO   539     211.771 211.284  44.238  1.00  0.00            
ATOM   3993  C1  CHO   539     212.171 209.534  40.888  1.00  0.00           C
ATOM   3994  C2  CHO   539     212.671 208.984  37.188  1.00  0.00           C
ATOM   3995  ROH CHO   540      19.021 179.934  49.888  1.00  0.00            
ATOM   3996  R1  CHO   540      19.321 179.534  52.688  1.00  0.00            
ATOM   3997  R2  CHO   540      21.621 180.134  54.088  1.00  0.00            
ATOM   3998  R3  CHO   540      19.921 181.584  55.638  1.00  0.00            
ATOM   3999  R4  CHO   540      22.321 181.184  57.288  1.00  0.00            
ATOM   4000  R5  CHO   540      20.271 180.684  57.838  1.00  0.00            
ATOM   4001  C1  CHO   540      21.121 183.134  60.638  1.00  0.00           C
ATOM   4002  C2  CHO   540      23.871 183.684  62.838  1.00  0.00           C
ATOM   4003  ROH CHO   541     151.821  97.884  51.288  1.00  0.00            
ATOM   4004  R1  CHO   541     154.371  97.034  50.388  1.00  0.00            
ATOM   4005  R2  CHO   541     156.571  96.734  52.088  1.00  0.00            
ATOM   4006  R3  CHO   541     156.621  94.234  51.038  1.00  0.00            
ATOM   4007  R4  CHO   541     159.021  94.434  52.738  1.00  0.00            
ATOM   4008  R5  CHO   541     158.921  93.834  50.638  1.00  0.00            
ATOM   4009  C1  CHO   541     160.521  90.684  52.138  1.00  0.00           C
ATOM   4010  C2  CHO   541     161.121  90.034  55.988  1.00  0.00           C
ATOM   4011  ROH CHO   542      18.121 177.134  46.088  1.00  0.00            
ATOM   4012  R1  CHO   542      16.421 175.434  44.588  1.00  0.00            
ATOM   4013  R2  CHO   542      13.871 174.834  45.438  1.00  0.00            
ATOM   4014  R3  CHO   542      13.171 175.734  42.988  1.00  0.00            
ATOM   4015  R4  CHO   542      10.771 174.334  43.938  1.00  0.00            
ATOM   4016  R5  CHO   542      11.821 173.984  42.038  1.00  0.00            
ATOM   4017  C1  CHO   542       8.371 174.934  40.738  1.00  0.00           C
ATOM   4018  C2  CHO   542       4.921 175.934  42.038  1.00  0.00           C
ATOM   4019  ROH CHO   543     124.121  23.834  52.338  1.00  0.00            
ATOM   4020  R1  CHO   543     122.371  21.734  51.638  1.00  0.00            
ATOM   4021  R2  CHO   543     120.071  21.184  53.088  1.00  0.00            
ATOM   4022  R3  CHO   543     118.871  21.434  50.638  1.00  0.00            
ATOM   4023  R4  CHO   543     117.871  18.884  51.688  1.00  0.00            
ATOM   4024  R5  CHO   543     118.821  19.234  49.738  1.00  0.00            
ATOM   4025  C1  CHO   543     115.471  17.834  48.638  1.00  0.00           C
ATOM   4026  C2  CHO   543     114.521  14.534  48.838  1.00  0.00           C
ATOM   4027  ROH CHO   544     226.171  50.084  44.488  1.00  0.00            
ATOM   4028  R1  CHO   544     223.721  48.634  44.488  1.00  0.00            
ATOM   4029  R2  CHO   544     222.871  47.184  42.338  1.00  0.00            
ATOM   4030  R3  CHO   544     222.771  45.134  44.088  1.00  0.00            
ATOM   4031  R4  CHO   544     220.821  44.434  42.038  1.00  0.00            
ATOM   4032  R5  CHO   544     220.421  44.534  44.188  1.00  0.00            
ATOM   4033  C1  CHO   544     219.521  40.884  43.538  1.00  0.00           C
ATOM   4034  C2  CHO   544     217.971  40.084  46.438  1.00  0.00           C
ATOM   4035  ROH CHO   545      63.821 190.134  55.888  1.00  0.00            
ATOM   4036  R1  CHO   545      65.871 191.584  54.538  1.00  0.00            
ATOM   4037  R2  CHO   545      66.171 191.584  51.788  1.00  0.00            
ATOM   4038  R3  CHO   545      65.971 194.284  52.088  1.00  0.00            
ATOM   4039  R4  CHO   545      67.321 193.884  49.488  1.00  0.00            
ATOM   4040  R5  CHO   545      68.021 195.084  51.138  1.00  0.00            
ATOM   4041  C1  CHO   545      67.871 197.734  48.388  1.00  0.00           C
ATOM   4042  C2  CHO   545      68.971 200.334  47.888  1.00  0.00           C
ATOM   4043  ROH CHO   546     151.271  94.334  47.238  1.00  0.00            
ATOM   4044  R1  CHO   546     153.821  93.334  47.938  1.00  0.00            
ATOM   4045  R2  CHO   546     154.221  90.784  48.938  1.00  0.00            
ATOM   4046  R3  CHO   546     155.971  90.584  46.888  1.00  0.00            
ATOM   4047  R4  CHO   546     156.821  88.534  48.788  1.00  0.00            
ATOM   4048  R5  CHO   546     158.071  90.134  47.938  1.00  0.00            
ATOM   4049  C1  CHO   546     160.021  87.034  46.738  1.00  0.00           C
ATOM   4050  C2  CHO   546     163.121  85.984  44.888  1.00  0.00           C
ATOM   4051  ROH CHO   547     179.421  31.784  36.788  1.00  0.00            
ATOM   4052  R1  CHO   547     179.471  30.234  39.138  1.00  0.00            
ATOM   4053  R2  CHO   547     178.771  31.234  41.588  1.00  0.00            
ATOM   4054  R3  CHO   547     177.021  29.134  41.588  1.00  0.00            
ATOM   4055  R4  CHO   547     177.871  29.384  44.388  1.00  0.00            
ATOM   4056  R5  CHO   547     177.971  27.584  43.188  1.00  0.00            
ATOM   4057  C1  CHO   547     175.771  26.334  46.038  1.00  0.00           C
ATOM   4058  C2  CHO   547     173.171  24.034  45.688  1.00  0.00           C
ATOM   4059  ROH CHO   548       6.221  15.484  48.338  1.00  0.00            
ATOM   4060  R1  CHO   548       7.571  13.134  49.188  1.00  0.00            
ATOM   4061  R2  CHO   548       6.271  10.734  49.738  1.00  0.00            
ATOM   4062  R3  CHO   548       8.021   9.734  47.938  1.00  0.00            
ATOM   4063  R4  CHO   548       7.171   7.434  49.488  1.00  0.00            
ATOM   4064  R5  CHO   548       9.221   8.084  49.138  1.00  0.00            
ATOM   4065  C1  CHO   548       9.371   4.534  47.688  1.00  0.00           C
ATOM   4066  C2  CHO   548       7.871   1.084  46.438  1.00  0.00           C
ATOM   4067  ROH CHO   549     200.321  76.734  49.588  1.00  0.00            
ATOM   4068  R1  CHO   549     202.321  78.334  48.338  1.00  0.00            
ATOM   4069  R2  CHO   549     201.971  81.034  47.788  1.00  0.00            
ATOM   4070  R3  CHO   549     204.321  81.234  49.188  1.00  0.00            
ATOM   4071  R4  CHO   549     204.371  83.434  47.238  1.00  0.00            
ATOM   4072  R5  CHO   549     205.921  81.934  47.488  1.00  0.00            
ATOM   4073  C1  CHO   549     207.971  85.084  48.188  1.00  0.00           C
ATOM   4074  C2  CHO   549     208.771  87.634  45.488  1.00  0.00           C
ATOM   4075  ROH CHO   550     194.571 181.484  34.538  1.00  0.00            
ATOM   4076  R1  CHO   550     192.671 182.084  36.538  1.00  0.00            
ATOM   4077  R2  CHO   550     192.821 180.984  39.088  1.00  0.00            
ATOM   4078  R3  CHO   550     192.721 183.584  39.838  1.00  0.00            
ATOM   4079  R4  CHO   550     191.221 182.134  41.938  1.00  0.00            
ATOM   4080  R5  CHO   550     190.521 183.884  40.788  1.00  0.00            
ATOM   4081  C1  CHO   550     190.221 185.284  44.288  1.00  0.00           C
ATOM   4082  C2  CHO   550     186.421 185.184  46.788  1.00  0.00           C
ATOM   4083  ROH CHO   551     179.521 214.734  44.188  1.00  0.00            
ATOM   4084  R1  CHO   551     182.021 213.784  45.188  1.00  0.00            
ATOM   4085  R2  CHO   551     182.221 212.184  47.438  1.00  0.00            
ATOM   4086  R3  CHO   551     183.621 210.584  45.738  1.00  0.00            
ATOM   4087  R4  CHO   551     184.521 209.784  48.388  1.00  0.00            
ATOM   4088  R5  CHO   551     185.771 210.384  46.738  1.00  0.00            
ATOM   4089  C1  CHO   551     187.171 206.884  47.338  1.00  0.00           C
ATOM   4090  C2  CHO   551     188.071 203.084  48.388  1.00  0.00           C
ATOM   4091  ROH CHO   552      74.021  69.184  44.738  1.00  0.00            
ATOM   4092  R1  CHO   552      71.871  70.884  44.138  1.00  0.00            
ATOM   4093  R2  CHO   552      70.171  70.434  41.988  1.00  0.00            
ATOM   4094  R3  CHO   552      68.271  70.634  43.888  1.00  0.00            
ATOM   4095  R4  CHO   552      66.771  70.534  41.338  1.00  0.00            
ATOM   4096  R5  CHO   552      66.571  72.034  42.888  1.00  0.00            
ATOM   4097  C1  CHO   552      63.021  70.784  42.788  1.00  0.00           C
ATOM   4098  C2  CHO   552      60.171  67.584  41.688  1.00  0.00           C
ATOM   4099  ROH CHO   553     223.171 175.134  35.688  1.00  0.00            
ATOM   4100  R1  CHO   553     223.371 174.334  38.388  1.00  0.00            
ATOM   4101  R2  CHO   553     222.171 175.734  40.488  1.00  0.00            
ATOM   4102  R3  CHO   553     221.071 173.334  41.038  1.00  0.00            
ATOM   4103  R4  CHO   553     221.271 174.684  43.638  1.00  0.00            
ATOM   4104  R5  CHO   553     222.021 172.684  43.138  1.00  0.00            
ATOM   4105  C1  CHO   553     219.671 171.784  45.988  1.00  0.00           C
ATOM   4106  C2  CHO   553     219.271 174.284  48.588  1.00  0.00           C
ATOM   4107  ROH CHO   554      48.271  28.434  40.888  1.00  0.00            
ATOM   4108  R1  CHO   554      49.721  26.634  42.538  1.00  0.00            
ATOM   4109  R2  CHO   554      52.321  27.034  43.288  1.00  0.00            
ATOM   4110  R3  CHO   554      51.321  26.734  45.838  1.00  0.00            
ATOM   4111  R4  CHO   554      54.171  27.184  46.238  1.00  0.00            
ATOM   4112  R5  CHO   554      53.021  25.534  46.988  1.00  0.00            
ATOM   4113  C1  CHO   554      54.321  27.034  50.238  1.00  0.00           C
ATOM   4114  C2  CHO   554      53.571  26.984  53.788  1.00  0.00           C
ATOM   4115  ROH CHO   555     210.421 172.634  49.488  1.00  0.00            
ATOM   4116  R1  CHO   555     209.921 172.384  46.738  1.00  0.00            
ATOM   4117  R2  CHO   555     210.121 174.534  44.988  1.00  0.00            
ATOM   4118  R3  CHO   555     211.771 172.834  43.638  1.00  0.00            
ATOM   4119  R4  CHO   555     210.871 174.834  41.638  1.00  0.00            
ATOM   4120  R5  CHO   555     210.771 172.634  41.438  1.00  0.00            
ATOM   4121  C1  CHO   555     212.921 173.434  38.388  1.00  0.00           C
ATOM   4122  C2  CHO   555     212.371 177.984  37.338  1.00  0.00           C
ATOM   4123  ROH CHO   556      90.421 115.884  46.088  1.00  0.00            
ATOM   4124  R1  CHO   556      88.871 115.734  48.438  1.00  0.00            
ATOM   4125  R2  CHO   556      89.821 114.534  50.738  1.00  0.00            
ATOM   4126  R3  CHO   556      89.171 116.884  51.888  1.00  0.00            
ATOM   4127  R4  CHO   556      90.071 115.234  54.138  1.00  0.00            
ATOM   4128  R5  CHO   556      88.171 116.334  53.988  1.00  0.00            
ATOM   4129  C1  CHO   556      89.671 117.934  57.138  1.00  0.00           C
ATOM   4130  C2  CHO   556      88.621 121.234  59.138  1.00  0.00           C
ATOM   4131  ROH CHO   557     185.271  86.584  62.238  1.00  0.00            
ATOM   4132  R1  CHO   557     184.821  84.384  60.538  1.00  0.00            
ATOM   4133  R2  CHO   557     183.671  84.634  58.038  1.00  0.00            
ATOM   4134  R3  CHO   557     185.921  83.334  57.188  1.00  0.00            
ATOM   4135  R4  CHO   557     183.921  82.684  55.188  1.00  0.00            
ATOM   4136  R5  CHO   557     185.121  81.284  56.288  1.00  0.00            
ATOM   4137  C1  CHO   557     186.171  80.384  52.738  1.00  0.00           C
ATOM   4138  C2  CHO   557     186.821  76.334  52.338  1.00  0.00           C
ATOM   4139  ROH CHO   558     124.421  76.084  43.938  1.00  0.00            
ATOM   4140  R1  CHO   558     125.021  73.584  45.138  1.00  0.00            
ATOM   4141  R2  CHO   558     127.221  72.034  44.488  1.00  0.00            
ATOM   4142  R3  CHO   558     127.721  72.134  47.138  1.00  0.00            
ATOM   4143  R4  CHO   558     128.321  69.384  46.388  1.00  0.00            
ATOM   4144  R5  CHO   558     126.971  70.034  47.938  1.00  0.00            
ATOM   4145  C1  CHO   558     129.421  67.884  49.988  1.00  0.00           C
ATOM   4146  C2  CHO   558     131.921  64.734  51.188  1.00  0.00           C
ATOM   4147  ROH CHO   559      37.471 183.984  51.088  1.00  0.00            
ATOM   4148  R1  CHO   559      37.271 186.734  50.638  1.00  0.00            
ATOM   4149  R2  CHO   559      36.821 188.584  52.688  1.00  0.00            
ATOM   4150  R3  CHO   559      39.071 189.734  51.688  1.00  0.00            
ATOM   4151  R4  CHO   559      38.221 191.434  53.938  1.00  0.00            
ATOM   4152  R5  CHO   559      38.621 192.084  51.888  1.00  0.00            
ATOM   4153  C1  CHO   559      41.171 194.234  53.788  1.00  0.00           C
ATOM   4154  C2  CHO   559      44.471 194.384  55.938  1.00  0.00           C
ATOM   4155  ROH CHO   560      45.671  15.334  53.188  1.00  0.00            
ATOM   4156  R1  CHO   560      46.971  16.734  51.088  1.00  0.00            
ATOM   4157  R2  CHO   560      47.221  15.734  48.538  1.00  0.00            
ATOM   4158  R3  CHO   560      46.021  18.084  47.838  1.00  0.00            
ATOM   4159  R4  CHO   560      47.521  17.234  45.438  1.00  0.00            
ATOM   4160  R5  CHO   560      47.671  19.184  46.438  1.00  0.00            
ATOM   4161  C1  CHO   560      46.571  20.334  42.988  1.00  0.00           C
ATOM   4162  C2  CHO   560      46.871  23.134  40.388  1.00  0.00           C
ATOM   4163  ROH CHO   561      91.271  19.834  38.438  1.00  0.00            
ATOM   4164  R1  CHO   561      89.771  17.734  39.588  1.00  0.00            
ATOM   4165  R2  CHO   561      87.021  17.734  39.588  1.00  0.00            
ATOM   4166  R3  CHO   561      87.321  15.284  38.438  1.00  0.00            
ATOM   4167  R4  CHO   561      84.521  15.334  39.288  1.00  0.00            
ATOM   4168  R5  CHO   561      86.021  13.784  39.738  1.00  0.00            
ATOM   4169  C1  CHO   561      83.371  11.634  37.988  1.00  0.00           C
ATOM   4170  C2  CHO   561      80.621   8.684  38.938  1.00  0.00           C
ATOM   4171  ROH CHO   562       2.321 170.584  46.888  1.00  0.00            
ATOM   4172  R1  CHO   562       2.871 170.534  49.638  1.00  0.00            
ATOM   4173  R2  CHO   562       5.071 171.784  50.738  1.00  0.00            
ATOM   4174  R3  CHO   562       3.221 172.984  52.288  1.00  0.00            
ATOM   4175  R4  CHO   562       5.721 173.034  53.888  1.00  0.00            
ATOM   4176  R5  CHO   562       3.771 172.234  54.538  1.00  0.00            
ATOM   4177  C1  CHO   562       4.371 174.884  57.188  1.00  0.00           C
ATOM   4178  C2  CHO   562       6.221 174.634  60.888  1.00  0.00           C
ATOM   4179  ROH CHO   563     198.771  50.234  47.738  1.00  0.00            
ATOM   4180  R1  CHO   563     199.621  50.384  45.038  1.00  0.00            
ATOM   4181  R2  CHO   563     199.471  48.284  43.288  1.00  0.00            
ATOM   4182  R3  CHO   563     198.121  50.084  41.738  1.00  0.00            
ATOM   4183  R4  CHO   563     198.821  47.884  39.888  1.00  0.00            
ATOM   4184  R5  CHO   563     199.221  49.984  39.638  1.00  0.00            
ATOM   4185  C1  CHO   563     197.171  49.334  36.488  1.00  0.00           C
ATOM   4186  C2  CHO   563     198.221  47.834  32.838  1.00  0.00           C
ATOM   4187  ROH CHO   564      43.771 216.184  53.188  1.00  0.00            
ATOM   4188  R1  CHO   564      45.821 215.634  51.338  1.00  0.00            
ATOM   4189  R2  CHO   564      46.071 216.934  48.938  1.00  0.00            
ATOM   4190  R3  CHO   564      48.621 217.384  49.788  1.00  0.00            
ATOM   4191  R4  CHO   564      48.521 218.584  47.138  1.00  0.00            
ATOM   4192  R5  CHO   564      49.971 217.134  47.838  1.00  0.00            
ATOM   4193  C1  CHO   564      52.321 219.934  46.888  1.00  0.00           C
ATOM   4194  C2  CHO   564      54.671 222.884  46.988  1.00  0.00           C
ATOM   4195  ROH CHO   565      11.321  78.534  42.188  1.00  0.00            
ATOM   4196  R1  CHO   565      10.221  81.134  42.438  1.00  0.00            
ATOM   4197  R2  CHO   565       7.971  81.634  43.938  1.00  0.00            
ATOM   4198  R3  CHO   565       9.571  83.484  45.088  1.00  0.00            
ATOM   4199  R4  CHO   565       6.921  84.034  46.188  1.00  0.00            
ATOM   4200  R5  CHO   565       8.221  85.484  45.188  1.00  0.00            
ATOM   4201  C1  CHO   565       7.771  87.184  48.588  1.00  0.00           C
ATOM   4202  C2  CHO   565       6.771  89.784  47.438  1.00  0.00           C
ATOM   4203  ROH CHO   566     132.571 121.534  47.988  1.00  0.00            
ATOM   4204  R1  CHO   566     132.171 120.884  50.688  1.00  0.00            
ATOM   4205  R2  CHO   566     130.371 118.934  51.488  1.00  0.00            
ATOM   4206  R3  CHO   566     132.521 117.884  52.788  1.00  0.00            
ATOM   4207  R4  CHO   566     130.171 116.884  54.238  1.00  0.00            
ATOM   4208  R5  CHO   566     131.871 117.934  55.088  1.00  0.00            
ATOM   4209  C1  CHO   566     132.121 114.684  57.088  1.00  0.00           C
ATOM   4210  C2  CHO   566     134.871 112.684  57.738  1.00  0.00           C
ATOM   4211  ROH CHO   567      75.521 181.584  65.088  1.00  0.00            
ATOM   4212  R1  CHO   567      74.721 179.834  63.038  1.00  0.00            
ATOM   4213  R2  CHO   567      73.571 180.784  60.688  1.00  0.00            
ATOM   4214  R3  CHO   567      75.571 179.384  59.538  1.00  0.00            
ATOM   4215  R4  CHO   567      73.471 179.584  57.438  1.00  0.00            
ATOM   4216  R5  CHO   567      74.421 177.734  58.188  1.00  0.00            
ATOM   4217  C1  CHO   567      75.321 177.534  54.488  1.00  0.00           C
ATOM   4218  C2  CHO   567      72.321 178.034  51.338  1.00  0.00           C
ATOM   4219  ROH CHO   568      93.621 191.984  60.438  1.00  0.00            
ATOM   4220  R1  CHO   568      93.421 191.434  57.688  1.00  0.00            
ATOM   4221  R2  CHO   568      91.071 190.534  56.488  1.00  0.00            
ATOM   4222  R3  CHO   568      91.421 192.634  54.888  1.00  0.00            
ATOM   4223  R4  CHO   568      89.571 190.884  53.438  1.00  0.00            
ATOM   4224  R5  CHO   568      91.471 191.684  52.688  1.00  0.00            
ATOM   4225  C1  CHO   568      89.021 193.134  50.088  1.00  0.00           C
ATOM   4226  C2  CHO   568      87.171 196.884  47.488  1.00  0.00           C
ATOM   4227  ROH CHO   569     164.971 178.384  46.138  1.00  0.00            
ATOM   4228  R1  CHO   569     163.571 179.784  44.088  1.00  0.00            
ATOM   4229  R2  CHO   569     161.571 178.534  42.588  1.00  0.00            
ATOM   4230  R3  CHO   569     160.121 180.684  43.438  1.00  0.00            
ATOM   4231  R4  CHO   569     159.021 180.034  40.788  1.00  0.00            
ATOM   4232  R5  CHO   569     159.771 181.984  41.438  1.00  0.00            
ATOM   4233  C1  CHO   569     156.171 182.934  40.538  1.00  0.00           C
ATOM   4234  C2  CHO   569     152.321 184.084  39.138  1.00  0.00           C
ATOM   4235  ROH CHO   570      98.121   0.634  39.188  1.00  0.00            
ATOM   4236  R1  CHO   570     100.271  -0.066  40.938  1.00  0.00            
ATOM   4237  R2  CHO   570     101.221   1.684  42.838  1.00  0.00            
ATOM   4238  R3  CHO   570     100.771  -0.366  44.538  1.00  0.00            
ATOM   4239  R4  CHO   570     101.521   1.834  46.288  1.00  0.00            
ATOM   4240  R5  CHO   570     102.421  -0.166  46.238  1.00  0.00            
ATOM   4241  C1  CHO   570     101.271  -0.016  49.838  1.00  0.00           C
ATOM   4242  C2  CHO   570     101.621   0.334  53.538  1.00  0.00           C
ATOM   4243  ROH CHO   571     140.771  73.684  45.788  1.00  0.00            
ATOM   4244  R1  CHO   571     140.221  73.834  48.538  1.00  0.00            
ATOM   4245  R2  CHO   571     137.671  74.134  49.538  1.00  0.00            
ATOM   4246  R3  CHO   571     138.371  71.934  51.038  1.00  0.00            
ATOM   4247  R4  CHO   571     136.171  73.134  52.538  1.00  0.00            
ATOM   4248  R5  CHO   571     138.171  72.634  53.288  1.00  0.00            
ATOM   4249  C1  CHO   571     135.971  70.534  55.638  1.00  0.00           C
ATOM   4250  C2  CHO   571     136.521  69.384  59.538  1.00  0.00           C
ATOM   4251  ROH CHO   572      61.071 142.534  48.638  1.00  0.00            
ATOM   4252  R1  CHO   572      60.171 145.134  47.938  1.00  0.00            
ATOM   4253  R2  CHO   572      58.421 146.584  49.488  1.00  0.00            
ATOM   4254  R3  CHO   572      60.371 148.484  49.388  1.00  0.00            
ATOM   4255  R4  CHO   572      58.021 149.834  50.488  1.00  0.00            
ATOM   4256  R5  CHO   572      59.221 150.484  48.788  1.00  0.00            
ATOM   4257  C1  CHO   572      59.621 153.534  51.038  1.00  0.00           C
ATOM   4258  C2  CHO   572      58.471 157.334  51.988  1.00  0.00           C
ATOM   4259  ROH CHO   573     193.571 106.984  40.288  1.00  0.00            
ATOM   4260  R1  CHO   573     191.321 108.634  39.788  1.00  0.00            
ATOM   4261  R2  CHO   573     189.521 109.284  41.788  1.00  0.00            
ATOM   4262  R3  CHO   573     190.071 111.834  40.988  1.00  0.00            
ATOM   4263  R4  CHO   573     188.121 112.134  43.188  1.00  0.00            
ATOM   4264  R5  CHO   573     187.971 112.984  41.188  1.00  0.00            
ATOM   4265  C1  CHO   573     187.821 116.184  43.238  1.00  0.00           C
ATOM   4266  C2  CHO   573     186.021 116.584  46.588  1.00  0.00           C
ATOM   4267  ROH CHO   574      66.221 186.234  43.888  1.00  0.00            
ATOM   4268  R1  CHO   574      64.221 185.434  45.688  1.00  0.00            
ATOM   4269  R2  CHO   574      63.721 182.784  46.338  1.00  0.00            
ATOM   4270  R3  CHO   574      64.071 183.684  48.888  1.00  0.00            
ATOM   4271  R4  CHO   574      62.621 181.134  49.138  1.00  0.00            
ATOM   4272  R5  CHO   574      62.021 183.034  49.988  1.00  0.00            
ATOM   4273  C1  CHO   574      62.321 180.984  53.188  1.00  0.00           C
ATOM   4274  C2  CHO   574      62.021 178.934  55.988  1.00  0.00           C
ATOM   4275  ROH CHO   575     210.971   8.284  53.738  1.00  0.00            
ATOM   4276  R1  CHO   575     208.471   6.934  53.788  1.00  0.00            
ATOM   4277  R2  CHO   575     207.221   5.984  51.488  1.00  0.00            
ATOM   4278  R3  CHO   575     207.221   3.634  52.838  1.00  0.00            
ATOM   4279  R4  CHO   575     205.671   3.134  50.388  1.00  0.00            
ATOM   4280  R5  CHO   575     205.021   2.734  52.438  1.00  0.00            
ATOM   4281  C1  CHO   575     204.771  -0.766  50.988  1.00  0.00           C
ATOM   4282  C2  CHO   575     206.821  -3.066  48.738  1.00  0.00           C
ATOM   4283  ROH CHO   576     111.671  22.134  40.338  1.00  0.00            
ATOM   4284  R1  CHO   576     112.671  24.234  41.938  1.00  0.00            
ATOM   4285  R2  CHO   576     111.771  26.834  41.688  1.00  0.00            
ATOM   4286  R3  CHO   576     111.271  26.634  44.338  1.00  0.00            
ATOM   4287  R4  CHO   576     110.521  29.384  43.688  1.00  0.00            
ATOM   4288  R5  CHO   576     111.871  28.734  45.238  1.00  0.00            
ATOM   4289  C1  CHO   576     109.321  30.634  47.338  1.00  0.00           C
ATOM   4290  C2  CHO   576     107.271  34.234  48.188  1.00  0.00           C
ATOM   4291  ROH CHO   577      12.871 208.634  47.138  1.00  0.00            
ATOM   4292  R1  CHO   577      14.271 207.234  49.138  1.00  0.00            
ATOM   4293  R2  CHO   577      13.771 207.634  51.838  1.00  0.00            
ATOM   4294  R3  CHO   577      13.371 204.934  51.838  1.00  0.00            
ATOM   4295  R4  CHO   577      13.671 205.684  54.688  1.00  0.00            
ATOM   4296  R5  CHO   577      14.771 204.134  53.638  1.00  0.00            
ATOM   4297  C1  CHO   577      13.171 201.984  56.338  1.00  0.00           C
ATOM   4298  C2  CHO   577      15.771 199.384  58.288  1.00  0.00           C
ATOM   4299  ROH CHO   578       0.471 115.834  45.088  1.00  0.00            
ATOM   4300  R1  CHO   578       2.221 117.884  45.988  1.00  0.00            
ATOM   4301  R2  CHO   578       4.821 118.134  45.038  1.00  0.00            
ATOM   4302  R3  CHO   578       4.021 120.684  44.488  1.00  0.00            
ATOM   4303  R4  CHO   578       6.921 120.834  44.688  1.00  0.00            
ATOM   4304  R5  CHO   578       5.471 122.034  45.738  1.00  0.00            
ATOM   4305  C1  CHO   578       7.371 124.784  43.938  1.00  0.00           C
ATOM   4306  C2  CHO   578       8.221 128.334  45.388  1.00  0.00           C
ATOM   4307  ROH CHO   579      28.921 159.234  58.838  1.00  0.00            
ATOM   4308  R1  CHO   579      28.571 160.484  56.288  1.00  0.00            
ATOM   4309  R2  CHO   579      26.121 160.784  55.088  1.00  0.00            
ATOM   4310  R3  CHO   579      26.871 163.384  54.938  1.00  0.00            
ATOM   4311  R4  CHO   579      24.771 163.184  52.938  1.00  0.00            
ATOM   4312  R5  CHO   579      26.771 163.934  52.638  1.00  0.00            
ATOM   4313  C1  CHO   579      24.721 166.984  51.588  1.00  0.00           C
ATOM   4314  C2  CHO   579      21.721 168.484  49.538  1.00  0.00           C
ATOM   4315  ROH CHO   580      70.921  58.434  48.088  1.00  0.00            
ATOM   4316  R1  CHO   580      70.521  55.634  48.238  1.00  0.00            
ATOM   4317  R2  CHO   580      72.121  53.834  46.838  1.00  0.00            
ATOM   4318  R3  CHO   580      72.421  52.734  49.338  1.00  0.00            
ATOM   4319  R4  CHO   580      72.921  50.534  47.488  1.00  0.00            
ATOM   4320  R5  CHO   580      71.521  50.534  49.138  1.00  0.00            
ATOM   4321  C1  CHO   580      73.721  47.584  50.138  1.00  0.00           C
ATOM   4322  C2  CHO   580      75.971  43.634  51.038  1.00  0.00           C
ATOM   4323  ROH CHO   581     148.621 171.884  53.588  1.00  0.00            
ATOM   4324  R1  CHO   581     148.471 174.634  52.838  1.00  0.00            
ATOM   4325  R2  CHO   581     150.671 176.134  52.238  1.00  0.00            
ATOM   4326  R3  CHO   581     149.321 176.634  49.938  1.00  0.00            
ATOM   4327  R4  CHO   581     151.621 178.484  49.888  1.00  0.00            
ATOM   4328  R5  CHO   581     149.521 178.984  49.638  1.00  0.00            
ATOM   4329  C1  CHO   581     150.871 180.284  46.338  1.00  0.00           C
ATOM   4330  C2  CHO   581     151.221 182.734  43.338  1.00  0.00           C
ATOM   4331  ROH CHO   582      59.671 191.484  53.038  1.00  0.00            
ATOM   4332  R1  CHO   582      61.521 193.484  52.338  1.00  0.00            
ATOM   4333  R2  CHO   582      62.471 193.784  49.738  1.00  0.00            
ATOM   4334  R3  CHO   582      61.571 196.334  50.038  1.00  0.00            
ATOM   4335  R4  CHO   582      63.421 196.484  47.788  1.00  0.00            
ATOM   4336  R5  CHO   582      63.471 197.684  49.588  1.00  0.00            
ATOM   4337  C1  CHO   582      63.171 200.434  46.988  1.00  0.00           C
ATOM   4338  C2  CHO   582      64.621 203.084  44.988  1.00  0.00           C
ATOM   4339  ROH CHO   583      94.171 119.234  40.438  1.00  0.00            
ATOM   4340  R1  CHO   583      91.421 119.684  40.238  1.00  0.00            
ATOM   4341  R2  CHO   583      89.571 117.634  40.588  1.00  0.00            
ATOM   4342  R3  CHO   583      88.521 119.334  42.438  1.00  0.00            
ATOM   4343  R4  CHO   583      86.971 116.834  42.738  1.00  0.00            
ATOM   4344  R5  CHO   583      86.171 118.834  42.438  1.00  0.00            
ATOM   4345  C1  CHO   583      84.521 117.984  45.788  1.00  0.00           C
ATOM   4346  C2  CHO   583      80.471 116.934  47.788  1.00  0.00           C
ATOM   4347  ROH CHO   584     143.971 169.484  54.138  1.00  0.00            
ATOM   4348  R1  CHO   584     143.071 166.984  53.188  1.00  0.00            
ATOM   4349  R2  CHO   584     142.671 166.484  50.538  1.00  0.00            
ATOM   4350  R3  CHO   584     144.321 164.384  51.038  1.00  0.00            
ATOM   4351  R4  CHO   584     143.171 163.784  48.388  1.00  0.00            
ATOM   4352  R5  CHO   584     143.171 162.484  50.138  1.00  0.00            
ATOM   4353  C1  CHO   584     144.971 160.234  47.638  1.00  0.00           C
ATOM   4354  C2  CHO   584     143.871 156.984  45.038  1.00  0.00           C
ATOM   4355  ROH CHO   585       4.221 153.034  42.588  1.00  0.00            
ATOM   4356  R1  CHO   585       3.621 150.484  43.588  1.00  0.00            
ATOM   4357  R2  CHO   585       4.321 148.134  42.238  1.00  0.00            
ATOM   4358  R3  CHO   585       5.521 147.534  44.588  1.00  0.00            
ATOM   4359  R4  CHO   585       5.621 145.034  42.988  1.00  0.00            
ATOM   4360  R5  CHO   585       4.871 145.284  45.038  1.00  0.00            
ATOM   4361  C1  CHO   585       7.571 142.684  45.638  1.00  0.00           C
ATOM   4362  C2  CHO   585       6.671 138.684  47.288  1.00  0.00           C
ATOM   4363  ROH CHO   586      13.971  20.434  47.088  1.00  0.00            
ATOM   4364  R1  CHO   586      16.821  20.384  47.338  1.00  0.00            
ATOM   4365  R2  CHO   586      18.471  21.284  45.338  1.00  0.00            
ATOM   4366  R3  CHO   586      19.521  22.834  47.338  1.00  0.00            
ATOM   4367  R4  CHO   586      20.871  23.734  44.888  1.00  0.00            
ATOM   4368  R5  CHO   586      21.821  23.084  46.788  1.00  0.00            
ATOM   4369  C1  CHO   586      23.221  26.584  46.488  1.00  0.00           C
ATOM   4370  C2  CHO   586      26.321  28.634  44.438  1.00  0.00           C
ATOM   4371  ROH CHO   587      34.821 208.234  50.138  1.00  0.00            
ATOM   4372  R1  CHO   587      36.771 208.734  48.188  1.00  0.00            
ATOM   4373  R2  CHO   587      39.171 210.034  48.738  1.00  0.00            
ATOM   4374  R3  CHO   587      40.271 207.834  47.588  1.00  0.00            
ATOM   4375  R4  CHO   587      42.521 209.684  47.988  1.00  0.00            
ATOM   4376  R5  CHO   587      41.971 208.684  46.138  1.00  0.00            
ATOM   4377  C1  CHO   587      45.521 207.434  46.538  1.00  0.00           C
ATOM   4378  C2  CHO   587      50.221 208.134  45.838  1.00  0.00           C
ATOM   4379  ROH CHO   588      26.221  36.434  39.838  1.00  0.00            
ATOM   4380  R1  CHO   588      25.171  34.084  40.938  1.00  0.00            
ATOM   4381  R2  CHO   588      24.621  33.834  43.638  1.00  0.00            
ATOM   4382  R3  CHO   588      22.121  33.134  42.738  1.00  0.00            
ATOM   4383  R4  CHO   588      22.321  31.934  45.438  1.00  0.00            
ATOM   4384  R5  CHO   588      21.821  30.934  43.588  1.00  0.00            
ATOM   4385  C1  CHO   588      18.671  30.184  45.638  1.00  0.00           C
ATOM   4386  C2  CHO   588      18.271  27.784  48.338  1.00  0.00           C
ATOM   4387  ROH CHO   589      42.871 175.484  67.938  1.00  0.00            
ATOM   4388  R1  CHO   589      44.621 175.684  65.738  1.00  0.00            
ATOM   4389  R2  CHO   589      44.421 174.084  63.488  1.00  0.00            
ATOM   4390  R3  CHO   589      44.371 176.484  62.188  1.00  0.00            
ATOM   4391  R4  CHO   589      44.271 174.484  60.038  1.00  0.00            
ATOM   4392  R5  CHO   589      45.671 176.134  60.188  1.00  0.00            
ATOM   4393  C1  CHO   589      44.071 176.934  56.838  1.00  0.00           C
ATOM   4394  C2  CHO   589      44.121 179.034  52.938  1.00  0.00           C
ATOM   4395  ROH CHO   590     141.371 145.634  45.388  1.00  0.00            
ATOM   4396  R1  CHO   590     139.821 147.734  44.338  1.00  0.00            
ATOM   4397  R2  CHO   590     139.971 150.334  45.288  1.00  0.00            
ATOM   4398  R3  CHO   590     140.471 150.934  42.688  1.00  0.00            
ATOM   4399  R4  CHO   590     140.521 153.484  44.088  1.00  0.00            
ATOM   4400  R5  CHO   590     139.321 152.984  42.338  1.00  0.00            
ATOM   4401  C1  CHO   590     141.321 155.934  40.888  1.00  0.00           C
ATOM   4402  C2  CHO   590     139.921 159.534  39.438  1.00  0.00           C
ATOM   4403  ROH CHO   591     118.921 222.584  39.938  1.00  0.00            
ATOM   4404  R1  CHO   591     116.621 223.984  38.988  1.00  0.00            
ATOM   4405  R2  CHO   591     116.471 224.884  36.388  1.00  0.00            
ATOM   4406  R3  CHO   591     114.121 223.434  36.388  1.00  0.00            
ATOM   4407  R4  CHO   591     114.271 224.634  33.688  1.00  0.00            
ATOM   4408  R5  CHO   591     112.621 224.784  35.088  1.00  0.00            
ATOM   4409  C1  CHO   591     110.821 223.134  32.138  1.00  0.00           C
ATOM   4410  C2  CHO   591     109.521 222.484  28.588  1.00  0.00           C
ATOM   4411  ROH CHO   592      50.621  41.484  44.338  1.00  0.00            
ATOM   4412  R1  CHO   592      49.821  44.084  45.138  1.00  0.00            
ATOM   4413  R2  CHO   592      48.221  45.734  43.588  1.00  0.00            
ATOM   4414  R3  CHO   592      46.671  45.784  45.838  1.00  0.00            
ATOM   4415  R4  CHO   592      46.371  48.434  44.588  1.00  0.00            
ATOM   4416  R5  CHO   592      46.971  48.034  46.638  1.00  0.00            
ATOM   4417  C1  CHO   592      43.871  50.134  47.288  1.00  0.00           C
ATOM   4418  C2  CHO   592      40.821  52.534  45.738  1.00  0.00           C
ATOM   4419  ROH CHO   593      61.521   1.934  39.138  1.00  0.00            
ATOM   4420  R1  CHO   593      58.771   1.334  39.238  1.00  0.00            
ATOM   4421  R2  CHO   593      56.821   3.134  38.438  1.00  0.00            
ATOM   4422  R3  CHO   593      56.021   1.084  36.838  1.00  0.00            
ATOM   4423  R4  CHO   593      53.571   2.534  37.488  1.00  0.00            
ATOM   4424  R5  CHO   593      53.921   0.384  37.788  1.00  0.00            
ATOM   4425  C1  CHO   593      50.871   0.284  35.438  1.00  0.00           C
ATOM   4426  C2  CHO   593      47.221   2.334  37.138  1.00  0.00           C
ATOM   4427  ROH CHO   594     100.771  10.134  50.988  1.00  0.00            
ATOM   4428  R1  CHO   594     100.421  11.234  48.388  1.00  0.00            
ATOM   4429  R2  CHO   594     101.471  13.634  47.638  1.00  0.00            
ATOM   4430  R3  CHO   594     102.571  12.184  45.638  1.00  0.00            
ATOM   4431  R4  CHO   594     103.521  14.934  45.138  1.00  0.00            
ATOM   4432  R5  CHO   594     102.471  13.634  43.688  1.00  0.00            
ATOM   4433  C1  CHO   594     105.721  14.334  41.838  1.00  0.00           C
ATOM   4434  C2  CHO   594     107.771  17.284  40.688  1.00  0.00           C
ATOM   4435  ROH CHO   595     206.521  47.434  44.538  1.00  0.00            
ATOM   4436  R1  CHO   595     207.171  44.884  45.638  1.00  0.00            
ATOM   4437  R2  CHO   595     206.071  43.934  47.988  1.00  0.00            
ATOM   4438  R3  CHO   595     205.421  41.784  46.438  1.00  0.00            
ATOM   4439  R4  CHO   595     205.571  40.734  49.138  1.00  0.00            
ATOM   4440  R5  CHO   595     206.671  39.984  47.388  1.00  0.00            
ATOM   4441  C1  CHO   595     204.721  36.834  48.388  1.00  0.00           C
ATOM   4442  C2  CHO   595     205.521  33.634  51.788  1.00  0.00           C
ATOM   4443  ROH CHO   596      -2.479 110.934  51.588  1.00  0.00            
ATOM   4444  R1  CHO   596      -2.529 110.134  48.888  1.00  0.00            
ATOM   4445  R2  CHO   596      -1.179 111.484  46.888  1.00  0.00            
ATOM   4446  R3  CHO   596      -0.079 109.084  46.388  1.00  0.00            
ATOM   4447  R4  CHO   596       0.521 110.684  44.038  1.00  0.00            
ATOM   4448  R5  CHO   596      -0.429 108.734  44.088  1.00  0.00            
ATOM   4449  C1  CHO   596       2.571 107.934  41.888  1.00  0.00           C
ATOM   4450  C2  CHO   596       5.971 109.534  41.088  1.00  0.00           C
ATOM   4451  ROH CHO   597     200.021  26.484  52.138  1.00  0.00            
ATOM   4452  R1  CHO   597     198.771  28.884  52.988  1.00  0.00            
ATOM   4453  R2  CHO   597     198.221  30.984  51.238  1.00  0.00            
ATOM   4454  R3  CHO   597     195.721  30.734  52.188  1.00  0.00            
ATOM   4455  R4  CHO   597     195.521  32.834  50.188  1.00  0.00            
ATOM   4456  R5  CHO   597     194.821  32.934  52.238  1.00  0.00            
ATOM   4457  C1  CHO   597     191.571  33.634  50.438  1.00  0.00           C
ATOM   4458  C2  CHO   597     191.471  37.484  49.038  1.00  0.00           C
ATOM   4459  ROH CHO   598     145.021 177.384  46.838  1.00  0.00            
ATOM   4460  R1  CHO   598     147.071 178.384  45.188  1.00  0.00            
ATOM   4461  R2  CHO   598     147.821 177.084  42.838  1.00  0.00            
ATOM   4462  R3  CHO   598     147.371 179.534  41.738  1.00  0.00            
ATOM   4463  R4  CHO   598     148.571 177.984  39.538  1.00  0.00            
ATOM   4464  R5  CHO   598     149.221 179.934  40.288  1.00  0.00            
ATOM   4465  C1  CHO   598     148.521 180.734  36.638  1.00  0.00           C
ATOM   4466  C2  CHO   598     148.121 182.034  33.638  1.00  0.00           C
ATOM   4467  ROH CHO   599     120.371  61.034  43.638  1.00  0.00            
ATOM   4468  R1  CHO   599     119.521  62.984  45.488  1.00  0.00            
ATOM   4469  R2  CHO   599     118.721  65.534  44.738  1.00  0.00            
ATOM   4470  R3  CHO   599     116.521  64.884  46.138  1.00  0.00            
ATOM   4471  R4  CHO   599     116.671  67.784  46.338  1.00  0.00            
ATOM   4472  R5  CHO   599     116.521  66.384  47.988  1.00  0.00            
ATOM   4473  C1  CHO   599     113.421  68.534  48.638  1.00  0.00           C
ATOM   4474  C2  CHO   599     114.221  70.534  51.538  1.00  0.00           C
ATOM   4475  ROH CHO   600     180.721  25.034  50.838  1.00  0.00            
ATOM   4476  R1  CHO   600     180.921  27.534  52.088  1.00  0.00            
ATOM   4477  R2  CHO   600     182.971  29.284  51.588  1.00  0.00            
ATOM   4478  R3  CHO   600     180.971  31.034  50.988  1.00  0.00            
ATOM   4479  R4  CHO   600     183.271  32.734  51.338  1.00  0.00            
ATOM   4480  R5  CHO   600     181.371  32.934  52.338  1.00  0.00            
ATOM   4481  C1  CHO   600     181.571  36.334  50.638  1.00  0.00           C
ATOM   4482  C2  CHO   600     182.221  37.884  46.438  1.00  0.00           C
ATOM   4483  ROH CHO   601      63.871 134.634  55.738  1.00  0.00            
ATOM   4484  R1  CHO   601      62.571 136.834  56.988  1.00  0.00            
ATOM   4485  R2  CHO   601      63.971 138.934  58.088  1.00  0.00            
ATOM   4486  R3  CHO   601      62.321 140.434  56.488  1.00  0.00            
ATOM   4487  R4  CHO   601      63.171 142.234  58.638  1.00  0.00            
ATOM   4488  R5  CHO   601      61.121 141.834  58.038  1.00  0.00            
ATOM   4489  C1  CHO   601      61.221 145.584  57.438  1.00  0.00           C
ATOM   4490  C2  CHO   601      60.721 148.934  60.038  1.00  0.00           C
ATOM   4491  ROH CHO   602     192.721  40.884  46.038  1.00  0.00            
ATOM   4492  R1  CHO   602     193.171  42.684  48.188  1.00  0.00            
ATOM   4493  R2  CHO   602     194.421  45.134  47.888  1.00  0.00            
ATOM   4494  R3  CHO   602     192.121  46.084  49.038  1.00  0.00            
ATOM   4495  R4  CHO   602     194.221  47.984  49.838  1.00  0.00            
ATOM   4496  R5  CHO   602     192.871  46.884  51.138  1.00  0.00            
ATOM   4497  C1  CHO   602     192.021  50.534  52.038  1.00  0.00           C
ATOM   4498  C2  CHO   602     188.271  52.484  51.138  1.00  0.00           C
ATOM   4499  ROH CHO   603      74.921  64.284  41.688  1.00  0.00            
ATOM   4500  R1  CHO   603      75.321  64.184  44.488  1.00  0.00            
ATOM   4501  R2  CHO   603      73.971  62.384  46.088  1.00  0.00            
ATOM   4502  R3  CHO   603      76.471  61.734  46.888  1.00  0.00            
ATOM   4503  R4  CHO   603      74.871  61.534  49.338  1.00  0.00            
ATOM   4504  R5  CHO   603      76.721  62.684  49.088  1.00  0.00            
ATOM   4505  C1  CHO   603      77.771  60.434  51.938  1.00  0.00           C
ATOM   4506  C2  CHO   603      79.621  61.034  54.588  1.00  0.00           C
ATOM   4507  ROH CHO   604     205.421 214.334  43.138  1.00  0.00            
ATOM   4508  R1  CHO   604     203.321 215.634  44.538  1.00  0.00            
ATOM   4509  R2  CHO   604     203.821 217.584  46.438  1.00  0.00            
ATOM   4510  R3  CHO   604     202.121 219.034  44.888  1.00  0.00            
ATOM   4511  R4  CHO   604     202.471 220.634  47.338  1.00  0.00            
ATOM   4512  R5  CHO   604     200.571 220.034  46.438  1.00  0.00            
ATOM   4513  C1  CHO   604     200.121 223.784  46.388  1.00  0.00           C
ATOM   4514  C2  CHO   604     196.721 223.184  48.438  1.00  0.00           C
ATOM   4515  ROH CHO   605     218.871 138.434  40.588  1.00  0.00            
ATOM   4516  R1  CHO   605     219.071 140.984  41.888  1.00  0.00            
ATOM   4517  R2  CHO   605     218.221 143.334  40.688  1.00  0.00            
ATOM   4518  R3  CHO   605     216.821 143.584  42.988  1.00  0.00            
ATOM   4519  R4  CHO   605     216.721 146.234  41.738  1.00  0.00            
ATOM   4520  R5  CHO   605     217.321 145.734  43.788  1.00  0.00            
ATOM   4521  C1  CHO   605     214.471 148.184  44.538  1.00  0.00           C
ATOM   4522  C2  CHO   605     210.521 150.184  45.838  1.00  0.00           C
ATOM   4523  ROH CHO   606     177.021  71.434  56.138  1.00  0.00            
ATOM   4524  R1  CHO   606     174.621  72.534  55.138  1.00  0.00            
ATOM   4525  R2  CHO   606     172.871  71.034  53.538  1.00  0.00            
ATOM   4526  R3  CHO   606     171.071  71.784  55.438  1.00  0.00            
ATOM   4527  R4  CHO   606     169.521  71.684  52.888  1.00  0.00            
ATOM   4528  R5  CHO   606     169.671  73.334  54.288  1.00  0.00            
ATOM   4529  C1  CHO   606     165.871  72.734  54.288  1.00  0.00           C
ATOM   4530  C2  CHO   606     161.921  74.584  52.938  1.00  0.00           C
ATOM   4531  ROH CHO   607      44.621  83.634  36.188  1.00  0.00            
ATOM   4532  R1  CHO   607      46.421  84.034  38.338  1.00  0.00            
ATOM   4533  R2  CHO   607      46.571  82.334  40.488  1.00  0.00            
ATOM   4534  R3  CHO   607      49.171  82.284  39.838  1.00  0.00            
ATOM   4535  R4  CHO   607      49.171  81.834  42.738  1.00  0.00            
ATOM   4536  R5  CHO   607      50.321  83.334  41.638  1.00  0.00            
ATOM   4537  C1  CHO   607      53.121  81.484  43.388  1.00  0.00           C
ATOM   4538  C2  CHO   607      54.221  79.184  46.388  1.00  0.00           C
ATOM   4539  ROH CHO   608     191.371  37.434  54.538  1.00  0.00            
ATOM   4540  R1  CHO   608     194.121  38.234  54.388  1.00  0.00            
ATOM   4541  R2  CHO   608     196.021  37.384  56.138  1.00  0.00            
ATOM   4542  R3  CHO   608     197.321  36.634  53.838  1.00  0.00            
ATOM   4543  R4  CHO   608     199.421  37.634  55.588  1.00  0.00            
ATOM   4544  R5  CHO   608     199.021  38.284  53.588  1.00  0.00            
ATOM   4545  C1  CHO   608     202.621  37.084  53.188  1.00  0.00           C
ATOM   4546  C2  CHO   608     205.421  39.734  53.938  1.00  0.00           C
ATOM   4547  ROH CHO   609     190.371 194.534  29.988  1.00  0.00            
ATOM   4548  R1  CHO   609     191.321 192.834  32.038  1.00  0.00            
ATOM   4549  R2  CHO   609     193.971 192.034  32.188  1.00  0.00            
ATOM   4550  R3  CHO   609     193.771 193.084  34.738  1.00  0.00            
ATOM   4551  R4  CHO   609     196.171 191.334  34.788  1.00  0.00            
ATOM   4552  R5  CHO   609     194.421 191.234  36.138  1.00  0.00            
ATOM   4553  C1  CHO   609     197.271 191.884  38.638  1.00  0.00           C
ATOM   4554  C2  CHO   609     200.571 191.334  39.088  1.00  0.00           C
ATOM   4555  ROH CHO   610     181.421 135.684  42.438  1.00  0.00            
ATOM   4556  R1  CHO   610     181.521 138.484  41.988  1.00  0.00            
ATOM   4557  R2  CHO   610     181.121 139.634  39.488  1.00  0.00            
ATOM   4558  R3  CHO   610     179.271 141.084  40.838  1.00  0.00            
ATOM   4559  R4  CHO   610     179.421 142.284  38.138  1.00  0.00            
ATOM   4560  R5  CHO   610     179.621 143.334  40.088  1.00  0.00            
ATOM   4561  C1  CHO   610     176.671 145.234  38.588  1.00  0.00           C
ATOM   4562  C2  CHO   610     173.321 145.334  36.488  1.00  0.00           C
ATOM   4563  ROH CHO   611       8.221  77.434  52.938  1.00  0.00            
ATOM   4564  R1  CHO   611       6.221  75.784  51.838  1.00  0.00            
ATOM   4565  R2  CHO   611       4.171  76.834  50.288  1.00  0.00            
ATOM   4566  R3  CHO   611       4.971  74.934  48.538  1.00  0.00            
ATOM   4567  R4  CHO   611       2.121  75.284  47.988  1.00  0.00            
ATOM   4568  R5  CHO   611       3.171  73.384  48.388  1.00  0.00            
ATOM   4569  C1  CHO   611       1.721  72.634  44.938  1.00  0.00           C
ATOM   4570  C2  CHO   611      -1.129  69.034  44.338  1.00  0.00           C
ATOM   4571  ROH CHO   612     127.871  53.284  46.138  1.00  0.00            
ATOM   4572  R1  CHO   612     126.521  53.984  43.738  1.00  0.00            
ATOM   4573  R2  CHO   612     125.871  52.084  41.838  1.00  0.00            
ATOM   4574  R3  CHO   612     123.371  53.084  42.188  1.00  0.00            
ATOM   4575  R4  CHO   612     123.421  52.084  39.388  1.00  0.00            
ATOM   4576  R5  CHO   612     122.821  54.084  40.038  1.00  0.00            
ATOM   4577  C1  CHO   612     119.621  52.984  38.338  1.00  0.00           C
ATOM   4578  C2  CHO   612     118.271  50.484  36.088  1.00  0.00           C
ATOM   4579  ROH CHO   613     214.521   2.634  38.138  1.00  0.00            
ATOM   4580  R1  CHO   613     213.721   4.134  40.388  1.00  0.00            
ATOM   4581  R2  CHO   613     215.121   6.334  41.238  1.00  0.00            
ATOM   4582  R3  CHO   613     212.671   7.534  41.038  1.00  0.00            
ATOM   4583  R4  CHO   613     213.871   8.684  43.438  1.00  0.00            
ATOM   4584  R5  CHO   613     211.921   7.734  43.288  1.00  0.00            
ATOM   4585  C1  CHO   613     210.871  11.184  44.538  1.00  0.00           C
ATOM   4586  C2  CHO   613     211.171  14.884  44.288  1.00  0.00           C
ATOM   4587  ROH CHO   614     140.421  62.384  52.338  1.00  0.00            
ATOM   4588  R1  CHO   614     143.221  62.634  52.138  1.00  0.00            
ATOM   4589  R2  CHO   614     144.721  64.134  53.888  1.00  0.00            
ATOM   4590  R3  CHO   614     146.121  61.834  54.188  1.00  0.00            
ATOM   4591  R4  CHO   614     148.171  63.934  53.988  1.00  0.00            
ATOM   4592  R5  CHO   614     148.021  62.134  52.788  1.00  0.00            
ATOM   4593  C1  CHO   614     151.521  61.684  54.338  1.00  0.00           C
ATOM   4594  C2  CHO   614     154.321  59.584  52.688  1.00  0.00           C
ATOM   4595  ROH CHO   615      91.471  33.584  48.288  1.00  0.00            
ATOM   4596  R1  CHO   615      89.471  32.284  46.788  1.00  0.00            
ATOM   4597  R2  CHO   615      89.971  30.234  45.038  1.00  0.00            
ATOM   4598  R3  CHO   615      88.121  28.934  46.488  1.00  0.00            
ATOM   4599  R4  CHO   615      88.471  27.234  44.138  1.00  0.00            
ATOM   4600  R5  CHO   615      86.571  28.034  44.888  1.00  0.00            
ATOM   4601  C1  CHO   615      85.821  24.284  44.988  1.00  0.00           C
ATOM   4602  C2  CHO   615      85.171  22.934  41.838  1.00  0.00           C
ATOM   4603  ROH CHO   616     150.371 168.084  51.088  1.00  0.00            
ATOM   4604  R1  CHO   616     147.921 167.534  49.688  1.00  0.00            
ATOM   4605  R2  CHO   616     145.971 169.484  49.288  1.00  0.00            
ATOM   4606  R3  CHO   616     146.271 168.684  46.688  1.00  0.00            
ATOM   4607  R4  CHO   616     143.421 169.184  46.988  1.00  0.00            
ATOM   4608  R5  CHO   616     144.321 167.334  46.238  1.00  0.00            
ATOM   4609  C1  CHO   616     142.171 168.284  43.238  1.00  0.00           C
ATOM   4610  C2  CHO   616     142.671 169.534  39.688  1.00  0.00           C
ATOM   4611  ROH CHO   617     165.471 193.034  52.238  1.00  0.00            
ATOM   4612  R1  CHO   617     163.871 190.734  52.688  1.00  0.00            
ATOM   4613  R2  CHO   617     161.221 190.884  53.488  1.00  0.00            
ATOM   4614  R3  CHO   617     160.821 189.284  51.288  1.00  0.00            
ATOM   4615  R4  CHO   617     158.421 188.884  52.938  1.00  0.00            
ATOM   4616  R5  CHO   617     159.771 187.334  52.188  1.00  0.00            
ATOM   4617  C1  CHO   617     156.471 186.234  50.638  1.00  0.00           C
ATOM   4618  C2  CHO   617     154.671 184.034  46.938  1.00  0.00           C
ATOM   4619  ROH CHO   618      33.571 170.634  60.738  1.00  0.00            
ATOM   4620  R1  CHO   618      35.421 168.584  60.238  1.00  0.00            
ATOM   4621  R2  CHO   618      37.521 168.034  61.938  1.00  0.00            
ATOM   4622  R3  CHO   618      36.521 165.534  61.838  1.00  0.00            
ATOM   4623  R4  CHO   618      39.421 165.184  61.788  1.00  0.00            
ATOM   4624  R5  CHO   618      38.021 164.334  60.338  1.00  0.00            
ATOM   4625  C1  CHO   618      39.571 161.134  61.588  1.00  0.00           C
ATOM   4626  C2  CHO   618      40.971 157.034  61.788  1.00  0.00           C
ATOM   4627  ROH CHO   619     124.671  72.984  38.388  1.00  0.00            
ATOM   4628  R1  CHO   619     124.421  71.584  40.838  1.00  0.00            
ATOM   4629  R2  CHO   619     122.621  69.584  41.238  1.00  0.00            
ATOM   4630  R3  CHO   619     124.771  68.134  41.988  1.00  0.00            
ATOM   4631  R4  CHO   619     122.521  66.834  43.338  1.00  0.00            
ATOM   4632  R5  CHO   619     124.371  67.584  44.288  1.00  0.00            
ATOM   4633  C1  CHO   619     124.571  63.934  45.288  1.00  0.00           C
ATOM   4634  C2  CHO   619     123.421  61.334  48.188  1.00  0.00           C
ATOM   4635  ROH CHO   620     161.221  50.834  63.138  1.00  0.00            
ATOM   4636  R1  CHO   620     161.471  49.584  60.638  1.00  0.00            
ATOM   4637  R2  CHO   620     160.771  46.934  60.188  1.00  0.00            
ATOM   4638  R3  CHO   620     159.221  47.984  58.238  1.00  0.00            
ATOM   4639  R4  CHO   620     159.321  45.134  57.588  1.00  0.00            
ATOM   4640  R5  CHO   620     159.821  46.784  56.238  1.00  0.00            
ATOM   4641  C1  CHO   620     157.021  45.084  54.288  1.00  0.00           C
ATOM   4642  C2  CHO   620     157.421  41.534  52.888  1.00  0.00           C
ATOM   4643  ROH CHO   621     220.621 137.384  45.488  1.00  0.00            
ATOM   4644  R1  CHO   621     217.921 137.434  46.338  1.00  0.00            
ATOM   4645  R2  CHO   621     216.221 139.534  45.688  1.00  0.00            
ATOM   4646  R3  CHO   621     214.671 137.534  44.738  1.00  0.00            
ATOM   4647  R4  CHO   621     212.921 139.884  44.738  1.00  0.00            
ATOM   4648  R5  CHO   621     212.521 137.934  45.638  1.00  0.00            
ATOM   4649  C1  CHO   621     209.521 138.184  43.288  1.00  0.00           C
ATOM   4650  C2  CHO   621     206.721 137.634  41.638  1.00  0.00           C
ATOM   4651  ROH CHO   622      61.021 111.884  50.338  1.00  0.00            
ATOM   4652  R1  CHO   622      60.171 110.184  48.238  1.00  0.00            
ATOM   4653  R2  CHO   622      57.871 108.734  48.338  1.00  0.00            
ATOM   4654  R3  CHO   622      57.321 109.984  45.988  1.00  0.00            
ATOM   4655  R4  CHO   622      55.721 107.534  45.888  1.00  0.00            
ATOM   4656  R5  CHO   622      57.171 108.184  44.388  1.00  0.00            
ATOM   4657  C1  CHO   622      54.021 107.984  42.238  1.00  0.00           C
ATOM   4658  C2  CHO   622      51.521 107.684  39.938  1.00  0.00           C
ATOM   4659  ROH CHO   623      91.171  52.334  48.488  1.00  0.00            
ATOM   4660  R1  CHO   623      92.971  52.534  46.338  1.00  0.00            
ATOM   4661  R2  CHO   623      95.371  51.184  46.288  1.00  0.00            
ATOM   4662  R3  CHO   623      94.471  50.234  43.888  1.00  0.00            
ATOM   4663  R4  CHO   623      97.321  50.834  43.438  1.00  0.00            
ATOM   4664  R5  CHO   623      95.621  51.584  42.288  1.00  0.00            
ATOM   4665  C1  CHO   623      97.571  49.784  39.538  1.00  0.00           C
ATOM   4666  C2  CHO   623     100.571  50.884  38.038  1.00  0.00           C
ATOM   4667  ROH CHO   624      92.571 120.434  45.538  1.00  0.00            
ATOM   4668  R1  CHO   624      95.271 121.284  45.288  1.00  0.00            
ATOM   4669  R2  CHO   624      95.971 123.484  43.738  1.00  0.00            
ATOM   4670  R3  CHO   624      97.121 124.334  46.088  1.00  0.00            
ATOM   4671  R4  CHO   624      98.121 126.184  44.038  1.00  0.00            
ATOM   4672  R5  CHO   624      99.321 125.034  45.438  1.00  0.00            
ATOM   4673  C1  CHO   624     100.421 128.584  46.338  1.00  0.00           C
ATOM   4674  C2  CHO   624     104.121 128.834  47.688  1.00  0.00           C
ATOM   4675  ROH CHO   625     214.521  90.834  47.238  1.00  0.00            
ATOM   4676  R1  CHO   625     214.271  93.684  47.088  1.00  0.00            
ATOM   4677  R2  CHO   625     212.671  95.134  48.788  1.00  0.00            
ATOM   4678  R3  CHO   625     214.971  96.484  49.288  1.00  0.00            
ATOM   4679  R4  CHO   625     212.821  98.484  49.588  1.00  0.00            
ATOM   4680  R5  CHO   625     214.571  98.684  48.288  1.00  0.00            
ATOM   4681  C1  CHO   625     215.071 101.734  50.488  1.00  0.00           C
ATOM   4682  C2  CHO   625     213.321 104.584  51.188  1.00  0.00           C
ATOM   4683  ROH CHO   626      12.771  15.284  42.738  1.00  0.00            
ATOM   4684  R1  CHO   626      10.071  14.734  42.138  1.00  0.00            
ATOM   4685  R2  CHO   626       8.321  13.534  43.938  1.00  0.00            
ATOM   4686  R3  CHO   626       6.821  15.734  43.488  1.00  0.00            
ATOM   4687  R4  CHO   626       4.921  13.534  43.788  1.00  0.00            
ATOM   4688  R5  CHO   626       5.021  14.934  42.138  1.00  0.00            
ATOM   4689  C1  CHO   626       1.471  15.634  43.288  1.00  0.00           C
ATOM   4690  C2  CHO   626      -0.329  12.934  41.838  1.00  0.00           C
ATOM   4691  ROH CHO   627      16.221   4.634  48.588  1.00  0.00            
ATOM   4692  R1  CHO   627      13.771   5.834  47.838  1.00  0.00            
ATOM   4693  R2  CHO   627      13.671   8.384  46.738  1.00  0.00            
ATOM   4694  R3  CHO   627      12.321   7.134  44.738  1.00  0.00            
ATOM   4695  R4  CHO   627      11.921   9.984  44.238  1.00  0.00            
ATOM   4696  R5  CHO   627      10.371   8.484  44.388  1.00  0.00            
ATOM   4697  C1  CHO   627       9.671   9.734  40.838  1.00  0.00           C
ATOM   4698  C2  CHO   627       7.821  11.884  38.688  1.00  0.00           C
ATOM   4699  ROH CHO   628      27.571 179.034  44.088  1.00  0.00            
ATOM   4700  R1  CHO   628      26.521 176.634  45.238  1.00  0.00            
ATOM   4701  R2  CHO   628      26.321 174.284  43.838  1.00  0.00            
ATOM   4702  R3  CHO   628      27.721 173.284  45.988  1.00  0.00            
ATOM   4703  R4  CHO   628      26.321 170.984  44.888  1.00  0.00            
ATOM   4704  R5  CHO   628      26.271 171.684  46.938  1.00  0.00            
ATOM   4705  C1  CHO   628      27.621 168.134  47.488  1.00  0.00           C
ATOM   4706  C2  CHO   628      28.671 164.684  47.688  1.00  0.00           C
ATOM   4707  NC3 DPP   629     127.671 122.134  22.338  1.00  0.00           N
ATOM   4708  PO4 DPP   629     126.821 123.284  27.438  1.00  0.00           P
ATOM   4709  GL1 DPP   629     126.021 123.384  31.688  1.00  0.00            
ATOM   4710  GL2 DPP   629     126.871 120.584  31.988  1.00  0.00            
ATOM   4711  C1A DPP   629     125.671 124.834  35.788  1.00  0.00           C
ATOM   4712  C2A DPP   629     125.471 126.834  39.888  1.00  0.00           C
ATOM   4713  C3A DPP   629     124.821 126.334  44.588  1.00  0.00           C
ATOM   4714  C4A DPP   629     121.871 126.634  48.688  1.00  0.00           C
ATOM   4715  C1B DPP   629     127.771 120.184  35.338  1.00  0.00           C
ATOM   4716  C2B DPP   629     127.921 122.234  39.338  1.00  0.00           C
ATOM   4717  C3B DPP   629     129.671 122.534  43.988  1.00  0.00           C
ATOM   4718  C4B DPP   629     128.871 125.134  46.938  1.00  0.00           C
ATOM   4719  NC3 DPP   630      79.221 130.884  32.238  1.00  0.00           N
ATOM   4720  PO4 DPP   630      81.071 127.834  29.338  1.00  0.00           P
ATOM   4721  GL1 DPP   630      82.721 127.684  34.038  1.00  0.00            
ATOM   4722  GL2 DPP   630      81.071 126.384  36.838  1.00  0.00            
ATOM   4723  C1A DPP   630      85.971 127.284  36.988  1.00  0.00           C
ATOM   4724  C2A DPP   630      87.571 126.634  40.588  1.00  0.00           C
ATOM   4725  C3A DPP   630      86.121 123.784  44.488  1.00  0.00           C
ATOM   4726  C4A DPP   630      82.921 125.684  48.338  1.00  0.00           C
ATOM   4727  C1B DPP   630      83.621 122.234  39.238  1.00  0.00           C
ATOM   4728  C2B DPP   630      81.921 121.484  44.088  1.00  0.00           C
ATOM   4729  C3B DPP   630      78.621 123.934  46.438  1.00  0.00           C
ATOM   4730  C4B DPP   630      77.621 126.484  49.888  1.00  0.00           C
ATOM   4731  NC3 DPP   631     126.671  32.934  30.138  1.00  0.00           N
ATOM   4732  PO4 DPP   631     128.521  29.584  27.638  1.00  0.00           P
ATOM   4733  GL1 DPP   631     126.271  27.684  30.438  1.00  0.00            
ATOM   4734  GL2 DPP   631     126.671  29.584  33.788  1.00  0.00            
ATOM   4735  C1A DPP   631     126.771  24.384  32.688  1.00  0.00           C
ATOM   4736  C2A DPP   631     126.221  24.684  36.888  1.00  0.00           C
ATOM   4737  C3A DPP   631     125.371  21.034  39.638  1.00  0.00           C
ATOM   4738  C4A DPP   631     122.321  18.534  40.938  1.00  0.00           C
ATOM   4739  C1B DPP   631     125.421  29.584  38.038  1.00  0.00           C
ATOM   4740  C2B DPP   631     124.371  26.234  41.238  1.00  0.00           C
ATOM   4741  C3B DPP   631     120.721  24.384  42.988  1.00  0.00           C
ATOM   4742  C4B DPP   631     121.221  21.734  45.938  1.00  0.00           C
ATOM   4743  NC3 DPP   632      26.871  94.134  17.538  1.00  0.00           N
ATOM   4744  PO4 DPP   632      25.421  91.784  21.438  1.00  0.00           P
ATOM   4745  GL1 DPP   632      24.221  91.084  25.138  1.00  0.00            
ATOM   4746  GL2 DPP   632      28.021  91.084  25.938  1.00  0.00            
ATOM   4747  C1A DPP   632      21.821  91.734  28.638  1.00  0.00           C
ATOM   4748  C2A DPP   632      21.821  93.834  33.488  1.00  0.00           C
ATOM   4749  C3A DPP   632      21.021  93.834  38.138  1.00  0.00           C
ATOM   4750  C4A DPP   632      21.821  91.934  42.538  1.00  0.00           C
ATOM   4751  C1B DPP   632      24.771  87.934  29.288  1.00  0.00           C
ATOM   4752  C2B DPP   632      23.621  87.434  33.638  1.00  0.00           C
ATOM   4753  C3B DPP   632      21.921  85.234  35.888  1.00  0.00           C
ATOM   4754  C4B DPP   632      21.321  81.884  37.088  1.00  0.00           C
ATOM   4755  NC3 DPP   633     138.521   3.634  21.738  1.00  0.00           N
ATOM   4756  PO4 DPP   633     133.921   3.984  23.188  1.00  0.00           P
ATOM   4757  GL1 DPP   633     133.321   3.984  27.338  1.00  0.00            
ATOM   4758  GL2 DPP   633     130.171   5.184  28.138  1.00  0.00            
ATOM   4759  C1A DPP   633     132.671   2.334  31.688  1.00  0.00           C
ATOM   4760  C2A DPP   633     132.321   4.184  35.738  1.00  0.00           C
ATOM   4761  C3A DPP   633     132.021   4.234  40.838  1.00  0.00           C
ATOM   4762  C4A DPP   633     133.871   1.534  42.888  1.00  0.00           C
ATOM   4763  C1B DPP   633     130.571   6.684  31.588  1.00  0.00           C
ATOM   4764  C2B DPP   633     127.771   5.434  34.638  1.00  0.00           C
ATOM   4765  C3B DPP   633     126.721   1.284  37.638  1.00  0.00           C
ATOM   4766  C4B DPP   633     124.671  -1.166  40.438  1.00  0.00           C
ATOM   4767  NC3 DPP   634      46.621  63.584  23.488  1.00  0.00           N
ATOM   4768  PO4 DPP   634      45.421  59.734  25.138  1.00  0.00           P
ATOM   4769  GL1 DPP   634      42.671  57.684  29.388  1.00  0.00            
ATOM   4770  GL2 DPP   634      38.671  57.134  28.188  1.00  0.00            
ATOM   4771  C1A DPP   634      42.471  56.934  32.788  1.00  0.00           C
ATOM   4772  C2A DPP   634      39.721  56.834  36.888  1.00  0.00           C
ATOM   4773  C3A DPP   634      38.071  60.284  40.388  1.00  0.00           C
ATOM   4774  C4A DPP   634      34.721  59.684  42.938  1.00  0.00           C
ATOM   4775  C1B DPP   634      37.721  55.034  32.138  1.00  0.00           C
ATOM   4776  C2B DPP   634      38.471  52.234  35.938  1.00  0.00           C
ATOM   4777  C3B DPP   634      39.321  52.484  40.488  1.00  0.00           C
ATOM   4778  C4B DPP   634      44.071  52.434  41.988  1.00  0.00           C
ATOM   4779  NC3 DPP   635      70.821  15.534  24.338  1.00  0.00           N
ATOM   4780  PO4 DPP   635      68.371  18.134  22.138  1.00  0.00           P
ATOM   4781  GL1 DPP   635      66.721  19.034  26.338  1.00  0.00            
ATOM   4782  GL2 DPP   635      68.271  21.184  27.288  1.00  0.00            
ATOM   4783  C1A DPP   635      68.671  17.184  30.638  1.00  0.00           C
ATOM   4784  C2A DPP   635      66.471  17.034  34.938  1.00  0.00           C
ATOM   4785  C3A DPP   635      64.971  14.434  37.788  1.00  0.00           C
ATOM   4786  C4A DPP   635      61.921  11.184  36.838  1.00  0.00           C
ATOM   4787  C1B DPP   635      68.071  22.334  31.438  1.00  0.00           C
ATOM   4788  C2B DPP   635      68.021  22.384  35.738  1.00  0.00           C
ATOM   4789  C3B DPP   635      67.471  21.984  39.838  1.00  0.00           C
ATOM   4790  C4B DPP   635      67.271  21.734  45.288  1.00  0.00           C
ATOM   4791  NC3 DPP   636      67.171 138.734  31.938  1.00  0.00           N
ATOM   4792  PO4 DPP   636      70.321 136.934  35.188  1.00  0.00           P
ATOM   4793  GL1 DPP   636      72.421 136.934  38.938  1.00  0.00            
ATOM   4794  GL2 DPP   636      73.371 133.934  39.888  1.00  0.00            
ATOM   4795  C1A DPP   636      73.571 137.684  43.088  1.00  0.00           C
ATOM   4796  C2A DPP   636      71.121 138.634  46.888  1.00  0.00           C
ATOM   4797  C3A DPP   636      68.521 136.334  49.088  1.00  0.00           C
ATOM   4798  C4A DPP   636      65.971 132.784  51.538  1.00  0.00           C
ATOM   4799  C1B DPP   636      77.171 132.834  42.038  1.00  0.00           C
ATOM   4800  C2B DPP   636      80.071 131.434  43.938  1.00  0.00           C
ATOM   4801  C3B DPP   636      80.671 130.034  47.738  1.00  0.00           C
ATOM   4802  C4B DPP   636      79.571 130.684  51.938  1.00  0.00           C
ATOM   4803  NC3 DPP   637      45.471 129.584  25.338  1.00  0.00           N
ATOM   4804  PO4 DPP   637      43.271 126.734  25.738  1.00  0.00           P
ATOM   4805  GL1 DPP   637      41.721 126.784  29.888  1.00  0.00            
ATOM   4806  GL2 DPP   637      40.021 129.384  31.888  1.00  0.00            
ATOM   4807  C1A DPP   637      43.121 124.984  33.438  1.00  0.00           C
ATOM   4808  C2A DPP   637      42.771 122.584  36.988  1.00  0.00           C
ATOM   4809  C3A DPP   637      42.621 119.234  39.588  1.00  0.00           C
ATOM   4810  C4A DPP   637      44.221 118.834  43.038  1.00  0.00           C
ATOM   4811  C1B DPP   637      37.821 126.884  34.188  1.00  0.00           C
ATOM   4812  C2B DPP   637      37.721 124.334  36.788  1.00  0.00           C
ATOM   4813  C3B DPP   637      37.821 121.484  40.338  1.00  0.00           C
ATOM   4814  C4B DPP   637      38.321 118.034  43.188  1.00  0.00           C
ATOM   4815  NC3 DPP   638      21.221 124.234  23.138  1.00  0.00           N
ATOM   4816  PO4 DPP   638      21.321 127.834  22.638  1.00  0.00           P
ATOM   4817  GL1 DPP   638      19.271 125.984  27.288  1.00  0.00            
ATOM   4818  GL2 DPP   638      16.821 123.734  27.038  1.00  0.00            
ATOM   4819  C1A DPP   638      18.771 127.034  31.388  1.00  0.00           C
ATOM   4820  C2A DPP   638      20.021 130.584  33.888  1.00  0.00           C
ATOM   4821  C3A DPP   638      21.371 131.634  37.688  1.00  0.00           C
ATOM   4822  C4A DPP   638      21.071 129.584  42.088  1.00  0.00           C
ATOM   4823  C1B DPP   638      17.821 121.884  31.038  1.00  0.00           C
ATOM   4824  C2B DPP   638      17.171 121.934  35.588  1.00  0.00           C
ATOM   4825  C3B DPP   638      14.121 121.584  38.088  1.00  0.00           C
ATOM   4826  C4B DPP   638      10.971 121.434  41.188  1.00  0.00           C
ATOM   4827  NC3 DPP   639      46.821 157.484  37.638  1.00  0.00           N
ATOM   4828  PO4 DPP   639      51.271 156.084  36.938  1.00  0.00           P
ATOM   4829  GL1 DPP   639      50.521 158.334  40.888  1.00  0.00            
ATOM   4830  GL2 DPP   639      47.271 158.834  42.838  1.00  0.00            
ATOM   4831  C1A DPP   639      51.171 160.584  45.188  1.00  0.00           C
ATOM   4832  C2A DPP   639      51.221 161.134  49.338  1.00  0.00           C
ATOM   4833  C3A DPP   639      49.971 161.434  54.088  1.00  0.00           C
ATOM   4834  C4A DPP   639      50.471 158.834  57.988  1.00  0.00           C
ATOM   4835  C1B DPP   639      46.721 161.184  46.838  1.00  0.00           C
ATOM   4836  C2B DPP   639      45.621 161.584  51.688  1.00  0.00           C
ATOM   4837  C3B DPP   639      45.421 159.084  55.588  1.00  0.00           C
ATOM   4838  C4B DPP   639      45.171 156.434  59.138  1.00  0.00           C
ATOM   4839  NC3 DPP   640      55.721 194.884  30.788  1.00  0.00           N
ATOM   4840  PO4 DPP   640      53.471 194.084  33.388  1.00  0.00           P
ATOM   4841  GL1 DPP   640      54.621 195.384  36.138  1.00  0.00            
ATOM   4842  GL2 DPP   640      56.371 198.334  35.688  1.00  0.00            
ATOM   4843  C1A DPP   640      55.871 197.184  40.388  1.00  0.00           C
ATOM   4844  C2A DPP   640      56.721 199.734  43.938  1.00  0.00           C
ATOM   4845  C3A DPP   640      58.271 199.434  47.888  1.00  0.00           C
ATOM   4846  C4A DPP   640      58.821 200.684  51.288  1.00  0.00           C
ATOM   4847  C1B DPP   640      59.871 200.484  38.888  1.00  0.00           C
ATOM   4848  C2B DPP   640      60.621 202.734  42.138  1.00  0.00           C
ATOM   4849  C3B DPP   640      59.721 204.184  46.738  1.00  0.00           C
ATOM   4850  C4B DPP   640      61.421 206.534  49.788  1.00  0.00           C
ATOM   4851  NC3 DPP   641     152.021 112.584  22.738  1.00  0.00           N
ATOM   4852  PO4 DPP   641     152.771 108.634  23.238  1.00  0.00           P
ATOM   4853  GL1 DPP   641     152.071 109.834  27.788  1.00  0.00            
ATOM   4854  GL2 DPP   641     153.571 111.384  29.438  1.00  0.00            
ATOM   4855  C1A DPP   641     149.871 108.384  31.188  1.00  0.00           C
ATOM   4856  C2A DPP   641     150.271 106.334  35.188  1.00  0.00           C
ATOM   4857  C3A DPP   641     150.921 101.684  34.988  1.00  0.00           C
ATOM   4858  C4A DPP   641     151.571  98.184  34.988  1.00  0.00           C
ATOM   4859  C1B DPP   641     155.021 115.334  30.638  1.00  0.00           C
ATOM   4860  C2B DPP   641     154.021 118.784  33.938  1.00  0.00           C
ATOM   4861  C3B DPP   641     155.071 120.234  38.238  1.00  0.00           C
ATOM   4862  C4B DPP   641     154.471 119.684  41.788  1.00  0.00           C
ATOM   4863  NC3 DPP   642     192.821  57.834  25.338  1.00  0.00           N
ATOM   4864  PO4 DPP   642     194.321  55.234  28.138  1.00  0.00           P
ATOM   4865  GL1 DPP   642     194.571  53.234  31.838  1.00  0.00            
ATOM   4866  GL2 DPP   642     195.921  54.634  34.188  1.00  0.00            
ATOM   4867  C1A DPP   642     192.621  50.484  34.188  1.00  0.00           C
ATOM   4868  C2A DPP   642     192.721  48.884  38.438  1.00  0.00           C
ATOM   4869  C3A DPP   642     191.771  45.934  40.488  1.00  0.00           C
ATOM   4870  C4A DPP   642     190.821  45.634  44.488  1.00  0.00           C
ATOM   4871  C1B DPP   642     194.971  53.484  38.088  1.00  0.00           C
ATOM   4872  C2B DPP   642     194.921  54.284  42.338  1.00  0.00           C
ATOM   4873  C3B DPP   642     197.121  54.984  45.738  1.00  0.00           C
ATOM   4874  C4B DPP   642     201.671  55.034  48.888  1.00  0.00           C
ATOM   4875  NC3 DPP   643      59.121 170.784  30.888  1.00  0.00           N
ATOM   4876  PO4 DPP   643      60.521 173.834  34.938  1.00  0.00           P
ATOM   4877  GL1 DPP   643      57.771 172.984  38.188  1.00  0.00            
ATOM   4878  GL2 DPP   643      55.871 175.884  39.188  1.00  0.00            
ATOM   4879  C1A DPP   643      54.521 171.134  41.788  1.00  0.00           C
ATOM   4880  C2A DPP   643      55.071 172.084  46.338  1.00  0.00           C
ATOM   4881  C3A DPP   643      53.721 172.684  51.038  1.00  0.00           C
ATOM   4882  C4A DPP   643      57.771 171.634  53.938  1.00  0.00           C
ATOM   4883  C1B DPP   643      56.121 176.684  43.788  1.00  0.00           C
ATOM   4884  C2B DPP   643      55.571 176.634  48.188  1.00  0.00           C
ATOM   4885  C3B DPP   643      53.121 177.784  51.788  1.00  0.00           C
ATOM   4886  C4B DPP   643      49.221 176.434  52.388  1.00  0.00           C
ATOM   4887  NC3 DPP   644     139.921  33.934  26.638  1.00  0.00           N
ATOM   4888  PO4 DPP   644     142.071  28.834  26.788  1.00  0.00           P
ATOM   4889  GL1 DPP   644     139.221  27.084  29.888  1.00  0.00            
ATOM   4890  GL2 DPP   644     139.821  28.034  33.838  1.00  0.00            
ATOM   4891  C1A DPP   644     136.121  25.134  33.338  1.00  0.00           C
ATOM   4892  C2A DPP   644     136.271  26.184  38.488  1.00  0.00           C
ATOM   4893  C3A DPP   644     133.721  26.734  42.088  1.00  0.00           C
ATOM   4894  C4A DPP   644     132.621  26.884  46.388  1.00  0.00           C
ATOM   4895  C1B DPP   644     141.721  25.884  36.888  1.00  0.00           C
ATOM   4896  C2B DPP   644     143.871  25.434  40.388  1.00  0.00           C
ATOM   4897  C3B DPP   644     142.421  25.284  44.438  1.00  0.00           C
ATOM   4898  C4B DPP   644     142.071  28.884  48.438  1.00  0.00           C
ATOM   4899  NC3 DPP   645      97.371  46.234  25.288  1.00  0.00           N
ATOM   4900  PO4 DPP   645      97.721  41.284  23.288  1.00  0.00           P
ATOM   4901  GL1 DPP   645      99.471  41.834  27.438  1.00  0.00            
ATOM   4902  GL2 DPP   645      98.421  39.384  29.988  1.00  0.00            
ATOM   4903  C1A DPP   645     101.221  44.484  31.638  1.00  0.00           C
ATOM   4904  C2A DPP   645     102.571  45.484  35.888  1.00  0.00           C
ATOM   4905  C3A DPP   645     103.571  47.434  39.688  1.00  0.00           C
ATOM   4906  C4A DPP   645     102.271  50.184  43.288  1.00  0.00           C
ATOM   4907  C1B DPP   645      99.621  40.634  34.638  1.00  0.00           C
ATOM   4908  C2B DPP   645      96.271  42.234  36.888  1.00  0.00           C
ATOM   4909  C3B DPP   645      93.721  41.534  41.088  1.00  0.00           C
ATOM   4910  C4B DPP   645      94.271  41.334  45.688  1.00  0.00           C
ATOM   4911  NC3 DPP   646      16.921 164.134  28.888  1.00  0.00           N
ATOM   4912  PO4 DPP   646      15.571 160.084  30.788  1.00  0.00           P
ATOM   4913  GL1 DPP   646      14.721 161.434  34.588  1.00  0.00            
ATOM   4914  GL2 DPP   646      17.421 160.834  36.688  1.00  0.00            
ATOM   4915  C1A DPP   646      11.671 158.184  37.588  1.00  0.00           C
ATOM   4916  C2A DPP   646      13.121 154.734  39.288  1.00  0.00           C
ATOM   4917  C3A DPP   646      14.521 151.334  41.838  1.00  0.00           C
ATOM   4918  C4A DPP   646      15.321 148.484  45.138  1.00  0.00           C
ATOM   4919  C1B DPP   646      16.071 159.234  40.038  1.00  0.00           C
ATOM   4920  C2B DPP   646      16.671 156.784  43.588  1.00  0.00           C
ATOM   4921  C3B DPP   646      18.171 155.684  46.888  1.00  0.00           C
ATOM   4922  C4B DPP   646      19.171 155.184  50.638  1.00  0.00           C
ATOM   4923  NC3 DPP   647     136.921 194.784  27.288  1.00  0.00           N
ATOM   4924  PO4 DPP   647     140.171 197.484  28.488  1.00  0.00           P
ATOM   4925  GL1 DPP   647     141.271 196.984  31.988  1.00  0.00            
ATOM   4926  GL2 DPP   647     145.021 197.334  31.088  1.00  0.00            
ATOM   4927  C1A DPP   647     140.421 195.484  36.488  1.00  0.00           C
ATOM   4928  C2A DPP   647     140.121 192.084  40.588  1.00  0.00           C
ATOM   4929  C3A DPP   647     139.371 188.284  41.888  1.00  0.00           C
ATOM   4930  C4A DPP   647     135.071 186.434  42.938  1.00  0.00           C
ATOM   4931  C1B DPP   647     145.721 197.784  35.988  1.00  0.00           C
ATOM   4932  C2B DPP   647     149.121 197.984  38.838  1.00  0.00           C
ATOM   4933  C3B DPP   647     152.021 196.284  41.488  1.00  0.00           C
ATOM   4934  C4B DPP   647     154.021 193.134  43.888  1.00  0.00           C
ATOM   4935  NC3 DPP   648     172.421 115.134  19.688  1.00  0.00           N
ATOM   4936  PO4 DPP   648     170.621 117.584  22.138  1.00  0.00           P
ATOM   4937  GL1 DPP   648     169.821 115.134  25.888  1.00  0.00            
ATOM   4938  GL2 DPP   648     166.771 116.384  27.188  1.00  0.00            
ATOM   4939  C1A DPP   648     171.871 114.584  29.438  1.00  0.00           C
ATOM   4940  C2A DPP   648     173.671 110.434  31.388  1.00  0.00           C
ATOM   4941  C3A DPP   648     175.071 111.384  35.488  1.00  0.00           C
ATOM   4942  C4A DPP   648     177.621 110.834  38.688  1.00  0.00           C
ATOM   4943  C1B DPP   648     167.921 117.484  31.688  1.00  0.00           C
ATOM   4944  C2B DPP   648     169.421 118.534  35.788  1.00  0.00           C
ATOM   4945  C3B DPP   648     171.371 118.584  39.938  1.00  0.00           C
ATOM   4946  C4B DPP   648     172.671 117.834  44.038  1.00  0.00           C
ATOM   4947  NC3 DPP   649      76.771 190.584  29.588  1.00  0.00           N
ATOM   4948  PO4 DPP   649      79.971 191.284  26.338  1.00  0.00           P
ATOM   4949  GL1 DPP   649      80.071 194.634  29.588  1.00  0.00            
ATOM   4950  GL2 DPP   649      82.971 195.234  28.038  1.00  0.00            
ATOM   4951  C1A DPP   649      80.521 194.834  34.188  1.00  0.00           C
ATOM   4952  C2A DPP   649      80.721 195.134  39.038  1.00  0.00           C
ATOM   4953  C3A DPP   649      80.671 192.384  42.738  1.00  0.00           C
ATOM   4954  C4A DPP   649      80.121 189.534  47.038  1.00  0.00           C
ATOM   4955  C1B DPP   649      84.271 197.434  32.088  1.00  0.00           C
ATOM   4956  C2B DPP   649      85.271 199.284  36.288  1.00  0.00           C
ATOM   4957  C3B DPP   649      85.021 200.284  40.538  1.00  0.00           C
ATOM   4958  C4B DPP   649      83.271 196.884  43.188  1.00  0.00           C
ATOM   4959  NC3 DPP   650     175.071 120.484  22.588  1.00  0.00           N
ATOM   4960  PO4 DPP   650     172.021 122.284  22.538  1.00  0.00           P
ATOM   4961  GL1 DPP   650     170.371 120.834  26.138  1.00  0.00            
ATOM   4962  GL2 DPP   650     172.571 119.384  28.138  1.00  0.00            
ATOM   4963  C1A DPP   650     168.221 121.984  30.338  1.00  0.00           C
ATOM   4964  C2A DPP   650     166.171 122.684  33.538  1.00  0.00           C
ATOM   4965  C3A DPP   650     168.021 121.784  38.938  1.00  0.00           C
ATOM   4966  C4A DPP   650     166.871 119.234  42.738  1.00  0.00           C
ATOM   4967  C1B DPP   650     172.921 120.834  32.438  1.00  0.00           C
ATOM   4968  C2B DPP   650     171.171 123.734  35.738  1.00  0.00           C
ATOM   4969  C3B DPP   650     173.021 123.734  39.888  1.00  0.00           C
ATOM   4970  C4B DPP   650     172.371 122.934  43.788  1.00  0.00           C
ATOM   4971  NC3 DPP   651     194.871  66.784  30.238  1.00  0.00           N
ATOM   4972  PO4 DPP   651     190.671  65.034  29.488  1.00  0.00           P
ATOM   4973  GL1 DPP   651     191.621  63.384  33.638  1.00  0.00            
ATOM   4974  GL2 DPP   651     195.021  64.884  34.388  1.00  0.00            
ATOM   4975  C1A DPP   651     189.271  61.734  37.238  1.00  0.00           C
ATOM   4976  C2A DPP   651     189.071  62.534  41.488  1.00  0.00           C
ATOM   4977  C3A DPP   651     190.371  62.584  44.888  1.00  0.00           C
ATOM   4978  C4A DPP   651     190.821  61.334  48.138  1.00  0.00           C
ATOM   4979  C1B DPP   651     194.271  63.084  38.938  1.00  0.00           C
ATOM   4980  C2B DPP   651     196.221  63.534  42.838  1.00  0.00           C
ATOM   4981  C3B DPP   651     199.621  64.084  46.438  1.00  0.00           C
ATOM   4982  C4B DPP   651     201.571  64.584  50.388  1.00  0.00           C
ATOM   4983  NC3 DPP   652      78.471  79.334  25.888  1.00  0.00           N
ATOM   4984  PO4 DPP   652      83.271  78.434  26.288  1.00  0.00           P
ATOM   4985  GL1 DPP   652      85.221  77.984  30.438  1.00  0.00            
ATOM   4986  GL2 DPP   652      87.221  80.284  31.788  1.00  0.00            
ATOM   4987  C1A DPP   652      87.821  75.034  34.188  1.00  0.00           C
ATOM   4988  C2A DPP   652      87.771  72.334  37.238  1.00  0.00           C
ATOM   4989  C3A DPP   652      86.271  69.334  39.638  1.00  0.00           C
ATOM   4990  C4A DPP   652      83.071  67.084  38.738  1.00  0.00           C
ATOM   4991  C1B DPP   652      91.071  76.534  30.438  1.00  0.00           C
ATOM   4992  C2B DPP   652      91.721  72.234  29.788  1.00  0.00           C
ATOM   4993  C3B DPP   652      91.871  67.834  32.388  1.00  0.00           C
ATOM   4994  C4B DPP   652      92.971  65.034  34.588  1.00  0.00           C
ATOM   4995  NC3 DPP   653     150.521 187.834  21.838  1.00  0.00           N
ATOM   4996  PO4 DPP   653     154.271 188.384  24.588  1.00  0.00           P
ATOM   4997  GL1 DPP   653     156.371 190.084  27.838  1.00  0.00            
ATOM   4998  GL2 DPP   653     159.421 191.134  27.338  1.00  0.00            
ATOM   4999  C1A DPP   653     156.571 191.234  31.638  1.00  0.00           C
ATOM   5000  C2A DPP   653     159.121 191.034  34.788  1.00  0.00           C
ATOM   5001  C3A DPP   653     161.321 192.134  38.438  1.00  0.00           C
ATOM   5002  C4A DPP   653     163.721 195.434  40.088  1.00  0.00           C
ATOM   5003  C1B DPP   653     162.171 190.434  31.338  1.00  0.00           C
ATOM   5004  C2B DPP   653     164.871 190.534  34.438  1.00  0.00           C
ATOM   5005  C3B DPP   653     167.421 191.534  38.288  1.00  0.00           C
ATOM   5006  C4B DPP   653     170.671 193.484  40.788  1.00  0.00           C
ATOM   5007  NC3 DPP   654     143.521 110.234  24.588  1.00  0.00           N
ATOM   5008  PO4 DPP   654     140.371 110.334  28.538  1.00  0.00           P
ATOM   5009  GL1 DPP   654     140.521 111.084  32.188  1.00  0.00            
ATOM   5010  GL2 DPP   654     143.221 113.084  31.138  1.00  0.00            
ATOM   5011  C1A DPP   654     141.371 111.134  36.388  1.00  0.00           C
ATOM   5012  C2A DPP   654     142.221 113.634  39.588  1.00  0.00           C
ATOM   5013  C3A DPP   654     141.871 115.834  42.738  1.00  0.00           C
ATOM   5014  C4A DPP   654     140.821 116.784  46.088  1.00  0.00           C
ATOM   5015  C1B DPP   654     145.371 113.734  35.188  1.00  0.00           C
ATOM   5016  C2B DPP   654     147.821 112.784  39.438  1.00  0.00           C
ATOM   5017  C3B DPP   654     151.121 111.484  41.238  1.00  0.00           C
ATOM   5018  C4B DPP   654     154.521 113.534  40.838  1.00  0.00           C
ATOM   5019  NC3 DPP   655      72.171 129.634  31.338  1.00  0.00           N
ATOM   5020  PO4 DPP   655      75.771 127.584  30.688  1.00  0.00           P
ATOM   5021  GL1 DPP   655      75.021 126.134  35.038  1.00  0.00            
ATOM   5022  GL2 DPP   655      71.421 125.534  35.438  1.00  0.00            
ATOM   5023  C1A DPP   655      77.121 124.184  37.838  1.00  0.00           C
ATOM   5024  C2A DPP   655      77.921 122.484  41.638  1.00  0.00           C
ATOM   5025  C3A DPP   655      76.921 118.684  43.788  1.00  0.00           C
ATOM   5026  C4A DPP   655      77.971 113.834  45.188  1.00  0.00           C
ATOM   5027  C1B DPP   655      69.221 127.184  38.388  1.00  0.00           C
ATOM   5028  C2B DPP   655      66.621 129.334  41.738  1.00  0.00           C
ATOM   5029  C3B DPP   655      65.771 129.434  46.238  1.00  0.00           C
ATOM   5030  C4B DPP   655      67.521 127.584  49.238  1.00  0.00           C
ATOM   5031  NC3 DPP   656      41.671 132.184  27.988  1.00  0.00           N
ATOM   5032  PO4 DPP   656      45.021 130.684  29.738  1.00  0.00           P
ATOM   5033  GL1 DPP   656      44.371 130.684  34.138  1.00  0.00            
ATOM   5034  GL2 DPP   656      46.471 128.134  35.138  1.00  0.00            
ATOM   5035  C1A DPP   656      42.071 128.284  37.588  1.00  0.00           C
ATOM   5036  C2A DPP   656      38.721 127.834  40.538  1.00  0.00           C
ATOM   5037  C3A DPP   656      34.621 126.934  40.188  1.00  0.00           C
ATOM   5038  C4A DPP   656      31.771 127.584  42.838  1.00  0.00           C
ATOM   5039  C1B DPP   656      46.671 127.684  39.788  1.00  0.00           C
ATOM   5040  C2B DPP   656      44.321 129.934  42.688  1.00  0.00           C
ATOM   5041  C3B DPP   656      41.071 129.334  45.138  1.00  0.00           C
ATOM   5042  C4B DPP   656      40.271 126.684  49.238  1.00  0.00           C
ATOM   5043  NC3 DPP   657      60.371  82.634  20.288  1.00  0.00           N
ATOM   5044  PO4 DPP   657      58.721  78.734  22.088  1.00  0.00           P
ATOM   5045  GL1 DPP   657      56.571  79.534  26.238  1.00  0.00            
ATOM   5046  GL2 DPP   657      55.271  76.784  26.888  1.00  0.00            
ATOM   5047  C1A DPP   657      55.421  81.684  30.288  1.00  0.00           C
ATOM   5048  C2A DPP   657      53.321  81.034  34.488  1.00  0.00           C
ATOM   5049  C3A DPP   657      54.771  81.534  38.588  1.00  0.00           C
ATOM   5050  C4A DPP   657      58.921  81.134  41.888  1.00  0.00           C
ATOM   5051  C1B DPP   657      56.871  76.884  30.638  1.00  0.00           C
ATOM   5052  C2B DPP   657      56.921  77.884  36.038  1.00  0.00           C
ATOM   5053  C3B DPP   657      56.521  77.284  41.088  1.00  0.00           C
ATOM   5054  C4B DPP   657      58.921  77.284  44.788  1.00  0.00           C
ATOM   5055  NC3 DPP   658     209.921 124.784  26.388  1.00  0.00           N
ATOM   5056  PO4 DPP   658     208.621 120.984  29.838  1.00  0.00           P
ATOM   5057  GL1 DPP   658     208.071 123.384  32.938  1.00  0.00            
ATOM   5058  GL2 DPP   658     209.321 121.934  35.288  1.00  0.00            
ATOM   5059  C1A DPP   658     209.221 127.484  34.888  1.00  0.00           C
ATOM   5060  C2A DPP   658     211.871 130.134  38.288  1.00  0.00           C
ATOM   5061  C3A DPP   658     213.421 129.734  41.988  1.00  0.00           C
[truncated: 4,166,077 more chars]
