# Supplementary material for: Data showing the lipid conformations and membrane binding behaviors of beta-amyloid fibrils in phase-separated cholesterol-enriched lipid domains with and without glycolipid and oxidized cholesterol from coarse-grained molecular dynamics simulations
Source: Data Brief. 2020 Apr 19;30:105496. doi: 10.1016/j.dib.2020.105496 (PMC7186522; doi:10.1016/j.dib.2020.105496)
Supplement: Supplementary file 1 [file mmc1.zip › Supplementary-Data/S08-12/GM-AB-3.pdb]

TITLE     Martini system AB-CO-2 t= 18018800.00000
REMARK    THIS IS A SIMULATION BOX
CRYST1  210.646  212.282  139.285  90.00  90.00  90.00 P 1           1
MODEL        1
ATOM      1  BB  LEU A   1     120.642 100.486  71.945  1.00  0.00           B
ATOM      2  SC1 LEU A   1     121.792 100.136  74.295  1.00  0.00           S
ATOM      3  BB  VAL A   2     117.492 102.386  73.095  1.00  0.00           B
ATOM      4  SC1 VAL A   2     116.092 102.636  74.495  1.00  0.00           S
ATOM      5  BB  PHE A   3     115.742 103.036  69.845  1.00  0.00           B
ATOM      6  SC1 PHE A   3     118.642 104.236  68.945  1.00  0.00           S
ATOM      7  SC2 PHE A   3     118.042 102.486  67.395  1.00  0.00           S
ATOM      8  SC3 PHE A   3     119.092 104.486  66.595  1.00  0.00           S
ATOM      9  BB  PHE A   4     113.592 105.536  67.895  1.00  0.00           B
ATOM     10  SC1 PHE A   4     115.142 105.936  64.895  1.00  0.00           S
ATOM     11  SC2 PHE A   4     115.142 107.986  66.145  1.00  0.00           S
ATOM     12  SC3 PHE A   4     115.342 107.986  63.745  1.00  0.00           S
ATOM     13  BB  ALA A   5     110.442 105.786  65.795  1.00  0.00           B
ATOM     14  BB  GLU A   6     108.142 108.786  65.345  1.00  0.00           B
ATOM     15  SC1 GLU A   6     110.442 110.886  65.245  1.00  0.00           S
ATOM     16  BB  ASP A   7     104.592 109.786  66.245  1.00  0.00           B
ATOM     17  SC1 ASP A   7     104.542 111.336  68.295  1.00  0.00           S
ATOM     18  BB  VAL A   8     103.092 111.836  63.445  1.00  0.00           B
ATOM     19  SC1 VAL A   8     104.292 112.986  62.295  1.00  0.00           S
ATOM     20  BB  GLY A   9      99.592 113.236  63.695  1.00  0.00           B
ATOM     21  BB  SER A  10      96.492 114.886  62.295  1.00  0.00           B
ATOM     22  SC1 SER A  10      96.442 115.536  60.445  1.00  0.00           S
ATOM     23  BB  ASN A  11      96.142 116.886  65.445  1.00  0.00           B
ATOM     24  SC1 ASN A  11      98.042 117.536  66.945  1.00  0.00           S
ATOM     25  BB  LYS A  12      93.592 114.836  67.245  1.00  0.00           B
ATOM     26  SC1 LYS A  12      91.192 115.236  66.995  1.00  0.00           S
ATOM     27  SC2 LYS A  12      88.892 116.186  68.395  1.00  0.00           S
ATOM     28  BB  GLY A  13      94.792 115.036  70.745  1.00  0.00           B
ATOM     29  BB  ALA A  14      91.592 115.136  72.745  1.00  0.00           B
ATOM     30  BB  ILE A  15      90.942 113.236  75.945  1.00  0.00           B
ATOM     31  SC1 ILE A  15      89.342 113.036  77.495  1.00  0.00           S
ATOM     32  BB  ILE A  16      94.242 111.436  76.195  1.00  0.00           B
ATOM     33  SC1 ILE A  16      94.092 110.336  78.195  1.00  0.00           S
ATOM     34  BB  GLY A  17      96.992 111.636  73.595  1.00  0.00           B
ATOM     35  BB  LEU A  18     100.492 112.086  75.145  1.00  0.00           B
ATOM     36  SC1 LEU A  18      99.992 111.186  77.595  1.00  0.00           S
ATOM     37  BB  MET A  19     103.392 113.236  73.045  1.00  0.00           B
ATOM     38  SC1 MET A  19     104.542 115.986  72.445  1.00  0.00           S
ATOM     39  BB  VAL A  20     106.692 111.486  73.595  1.00  0.00           B
ATOM     40  SC1 VAL A  20     107.942 110.686  74.945  1.00  0.00           S
ATOM     41  BB  GLY A  21     108.892 112.836  70.945  1.00  0.00           B
ATOM     42  BB  GLY A  22     112.092 112.536  72.695  1.00  0.00           B
ATOM     43  BB  VAL A  23     113.592 111.886  76.195  1.00  0.00           B
ATOM     44  SC1 VAL A  23     112.092 112.286  77.445  1.00  0.00           S
ATOM     45  BB  VAL A  24     117.292 112.736  76.245  1.00  0.00           B
ATOM     46  SC1 VAL A  24     118.042 112.836  78.095  1.00  0.00           S
ATOM     47  BB  ILE A  25     119.742 112.736  73.295  1.00  0.00           B
ATOM     48  SC1 ILE A  25     121.592 112.786  74.495  1.00  0.00           S
ATOM     49  BB  ALA A  26     117.142 112.336  70.545  1.00  0.00           B
ATOM     50  BB  LEU A  27     118.442  97.586  69.445  1.00  0.00           B
ATOM     51  SC1 LEU A  27     118.042  94.936  69.445  1.00  0.00           S
ATOM     52  BB  VAL A  28     115.492  98.636  71.595  1.00  0.00           B
ATOM     53  SC1 VAL A  28     114.092  98.436  72.945  1.00  0.00           S
ATOM     54  BB  PHE A  29     113.692 100.336  68.645  1.00  0.00           B
ATOM     55  SC1 PHE A  29     115.442  99.086  66.145  1.00  0.00           S
ATOM     56  SC2 PHE A  29     114.342 100.986  65.195  1.00  0.00           S
ATOM     57  SC3 PHE A  29     116.242 100.086  64.145  1.00  0.00           S
ATOM     58  BB  PHE A  30     110.092 101.536  68.295  1.00  0.00           B
ATOM     59  SC1 PHE A  30     110.492 103.536  71.095  1.00  0.00           S
ATOM     60  SC2 PHE A  30     109.242 101.536  71.595  1.00  0.00           S
ATOM     61  SC3 PHE A  30     110.692 102.486  73.245  1.00  0.00           S
ATOM     62  BB  ALA A  31     109.392 103.886  65.495  1.00  0.00           B
ATOM     63  BB  GLU A  32     106.142 105.836  65.345  1.00  0.00           B
ATOM     64  SC1 GLU A  32     105.492 104.636  67.995  1.00  0.00           S
ATOM     65  BB  ASP A  33     102.792 105.786  63.595  1.00  0.00           B
ATOM     66  SC1 ASP A  33     101.942 103.386  63.445  1.00  0.00           S
ATOM     67  BB  VAL A  34     101.442 108.086  60.945  1.00  0.00           B
ATOM     68  SC1 VAL A  34     102.192 108.836  59.245  1.00  0.00           S
ATOM     69  BB  GLY A  35      98.742 109.336  63.245  1.00  0.00           B
ATOM     70  BB  SER A  36      96.092 110.286  60.745  1.00  0.00           B
ATOM     71  SC1 SER A  36      95.392 109.436  59.145  1.00  0.00           S
ATOM     72  BB  ASN A  37      94.192 111.936  63.495  1.00  0.00           B
ATOM     73  SC1 ASN A  37      91.742 111.386  63.245  1.00  0.00           S
ATOM     74  BB  LYS A  38      94.992 110.386  66.895  1.00  0.00           B
ATOM     75  SC1 LYS A  38      96.942 111.286  67.795  1.00  0.00           S
ATOM     76  SC2 LYS A  38      99.542 111.886  69.395  1.00  0.00           S
ATOM     77  BB  GLY A  39      92.192 111.136  69.395  1.00  0.00           B
ATOM     78  BB  ALA A  40      88.992 111.236  71.395  1.00  0.00           B
ATOM     79  BB  ILE A  41      90.492 109.286  74.245  1.00  0.00           B
ATOM     80  SC1 ILE A  41      88.342 108.336  75.095  1.00  0.00           S
ATOM     81  BB  ILE A  42      93.642 107.486  73.545  1.00  0.00           B
ATOM     82  SC1 ILE A  42      94.042 106.186  75.445  1.00  0.00           S
ATOM     83  BB  GLY A  43      96.542 109.386  72.095  1.00  0.00           B
ATOM     84  BB  LEU A  44     100.042 108.236  72.945  1.00  0.00           B
ATOM     85  SC1 LEU A  44      99.092 107.086  75.145  1.00  0.00           S
ATOM     86  BB  MET A  45     102.892 107.586  70.645  1.00  0.00           B
ATOM     87  SC1 MET A  45     100.892 107.386  68.345  1.00  0.00           S
ATOM     88  BB  VAL A  46     106.242 107.036  72.195  1.00  0.00           B
ATOM     89  SC1 VAL A  46     106.542 106.336  74.045  1.00  0.00           S
ATOM     90  BB  GLY A  47     109.342 108.286  70.345  1.00  0.00           B
ATOM     91  BB  GLY A  48     112.742 109.936  70.595  1.00  0.00           B
ATOM     92  BB  VAL A  49     113.742 107.686  73.395  1.00  0.00           B
ATOM     93  SC1 VAL A  49     112.142 107.286  74.495  1.00  0.00           S
ATOM     94  BB  VAL A  50     116.842 107.686  75.495  1.00  0.00           B
ATOM     95  SC1 VAL A  50     116.592 107.786  77.495  1.00  0.00           S
ATOM     96  BB  ILE A  51     119.692 107.636  73.045  1.00  0.00           B
ATOM     97  SC1 ILE A  51     121.492 106.886  74.245  1.00  0.00           S
ATOM     98  BB  ALA A  52     117.842 109.136  70.045  1.00  0.00           B
ATOM     99  GM1 DBG B  53     105.292  93.836 102.445  1.00  0.00            
ATOM    100  GM2 DBG B  53     102.892  93.736 104.995  1.00  0.00            
ATOM    101  GM3 DBG B  53     104.992  91.486 104.545  1.00  0.00            
ATOM    102  GM4 DBG B  53     104.092  90.186 107.695  1.00  0.00            
ATOM    103  GM5 DBG B  53     107.842  90.386 106.695  1.00  0.00            
ATOM    104  GM6 DBG B  53     106.492  88.636 108.595  1.00  0.00            
ATOM    105  GM7 DBG B  53     104.942  85.086 109.145  1.00  0.00            
ATOM    106  GM8 DBG B  53     110.442  86.036 107.895  1.00  0.00            
ATOM    107  GM9 DBG B  53     108.192  83.886 109.645  1.00  0.00            
ATOM    108 0GM1 DBG B  53     106.042  82.486 111.245  1.00  0.00            
ATOM    109 1GM1 DBG B  53     109.342  83.036 113.345  1.00  0.00            
ATOM    110 2GM1 DBG B  53     106.842  81.236 113.445  1.00  0.00            
ATOM    111 3GM1 DBG B  53     105.542  87.936 112.045  1.00  0.00            
ATOM    112 4GM1 DBG B  53     105.442  91.336 112.745  1.00  0.00            
ATOM    113 5GM1 DBG B  53     108.742  89.986 112.195  1.00  0.00            
ATOM    114 6GM1 DBG B  53     108.292  92.236 114.495  1.00  0.00            
ATOM    115 7GM1 DBG B  53     110.492  88.036 112.545  1.00  0.00            
ATOM    116  AM1 DBG B  53     104.992  88.486 100.395  1.00  0.00            
ATOM    117  AM2 DBG B  53     106.242  90.336  98.745  1.00  0.00            
ATOM    118  T1A DBG B  53     103.792  86.286  98.845  1.00  0.00            
ATOM    119  C2A DBG B  53     103.742  85.136  93.745  1.00  0.00           C
ATOM    120  C3A DBG B  53     104.192  87.586  89.895  1.00  0.00           C
ATOM    121  C4A DBG B  53     106.142  90.686  89.245  1.00  0.00           C
ATOM    122  C1B DBG B  53     105.892  89.236  95.195  1.00  0.00           C
ATOM    123  C2B DBG B  53     108.842  87.686  92.345  1.00  0.00           C
ATOM    124  C3B DBG B  53     112.992  88.086  90.395  1.00  0.00           C
ATOM    125  C4B DBG B  53     116.692  90.436  87.795  1.00  0.00           C
ATOM    126  C5B DBG B  53     119.942  93.836  86.695  1.00  0.00           C
ATOM    127  GM1 DBG C  54     100.342  96.436 102.595  1.00  0.00            
ATOM    128  GM2 DBG C  54     101.592  97.986 105.545  1.00  0.00            
ATOM    129  GM3 DBG C  54     102.942  97.886 103.095  1.00  0.00            
ATOM    130  GM4 DBG C  54     105.842  97.386 105.495  1.00  0.00            
ATOM    131  GM5 DBG C  54     106.592  99.086 102.045  1.00  0.00            
ATOM    132  GM6 DBG C  54     108.492  97.886 104.245  1.00  0.00            
ATOM    133  GM7 DBG C  54     109.742  94.786 104.995  1.00  0.00            
ATOM    134  GM8 DBG C  54     112.192  98.236 101.195  1.00  0.00            
ATOM    135  GM9 DBG C  54     112.992  96.136 103.995  1.00  0.00            
ATOM    136 0GM1 DBG C  54     113.342  93.986 106.045  1.00  0.00            
ATOM    137 1GM1 DBG C  54     115.642  97.136 106.545  1.00  0.00            
ATOM    138 2GM1 DBG C  54     115.442  94.286 107.695  1.00  0.00            
ATOM    139 3GM1 DBG C  54     110.592  97.786 107.645  1.00  0.00            
ATOM    140 4GM1 DBG C  54     108.642 100.386 108.845  1.00  0.00            
ATOM    141 5GM1 DBG C  54     110.742 101.186 105.945  1.00  0.00            
ATOM    142 6GM1 DBG C  54     110.442 103.186 108.945  1.00  0.00            
ATOM    143 7GM1 DBG C  54     113.292 101.336 105.095  1.00  0.00            
ATOM    144  AM1 DBG C  54     104.142  96.136  98.295  1.00  0.00            
ATOM    145  AM2 DBG C  54     103.092  98.486  98.245  1.00  0.00            
ATOM    146  T1A DBG C  54     104.792  94.436  96.145  1.00  0.00            
ATOM    147  C2A DBG C  54     104.592  94.886  91.795  1.00  0.00           C
ATOM    148  C3A DBG C  54     100.892  98.536  89.995  1.00  0.00           C
ATOM    149  C4A DBG C  54      98.042 101.936  91.945  1.00  0.00           C
ATOM    150  C1B DBG C  54     100.492  98.936  95.695  1.00  0.00           C
ATOM    151  C2B DBG C  54      97.042  96.536  93.145  1.00  0.00           C
ATOM    152  C3B DBG C  54      95.342  97.436  89.045  1.00  0.00           C
ATOM    153  C4B DBG C  54      92.442 101.186  86.945  1.00  0.00           C
ATOM    154  C5B DBG C  54      87.992 101.686  86.045  1.00  0.00           C
ATOM    155  GM1 DBG D  55      20.092  14.436  93.595  1.00  0.00            
ATOM    156  GM2 DBG D  55      21.392  15.386  96.845  1.00  0.00            
ATOM    157  GM3 DBG D  55      18.892  16.186  95.845  1.00  0.00            
ATOM    158  GM4 DBG D  55      19.542  19.036  98.245  1.00  0.00            
ATOM    159  GM5 DBG D  55      16.192  19.136  96.295  1.00  0.00            
ATOM    160  GM6 DBG D  55      17.942  21.336  97.095  1.00  0.00            
ATOM    161  GM7 DBG D  55      19.942  23.636  96.045  1.00  0.00            
ATOM    162  GM8 DBG D  55      14.792  22.186  94.045  1.00  0.00            
ATOM    163  GM9 DBG D  55      17.092  25.236  94.545  1.00  0.00            
ATOM    164 0GM1 DBG D  55      18.842  27.536  95.345  1.00  0.00            
ATOM    165 1GM1 DBG D  55      14.992  28.086  94.745  1.00  0.00            
ATOM    166 2GM1 DBG D  55      17.642  29.886  95.245  1.00  0.00            
ATOM    167 3GM1 DBG D  55      18.792  23.886  99.895  1.00  0.00            
ATOM    168 4GM1 DBG D  55      17.592  21.836 102.445  1.00  0.00            
ATOM    169 5GM1 DBG D  55      15.092  22.886  99.995  1.00  0.00            
ATOM    170 6GM1 DBG D  55      14.392  22.786 103.395  1.00  0.00            
ATOM    171 7GM1 DBG D  55      13.742  24.836  98.495  1.00  0.00            
ATOM    172  AM1 DBG D  55      19.292  20.186  92.595  1.00  0.00            
ATOM    173  AM2 DBG D  55      17.842  18.336  91.145  1.00  0.00            
ATOM    174  T1A DBG D  55      21.742  21.086  91.445  1.00  0.00            
ATOM    175  C2A DBG D  55      20.692  19.736  87.095  1.00  0.00           C
ATOM    176  C3A DBG D  55      18.792  18.886  83.895  1.00  0.00           C
ATOM    177  C4A DBG D  55      19.292  15.786  81.295  1.00  0.00           C
ATOM    178  C1B DBG D  55      17.792  15.636  89.095  1.00  0.00           C
ATOM    179  C2B DBG D  55      17.142  14.336  85.545  1.00  0.00           C
ATOM    180  C3B DBG D  55      13.092  13.386  82.945  1.00  0.00           C
ATOM    181  C4B DBG D  55      10.142  14.386  79.845  1.00  0.00           C
ATOM    182  C5B DBG D  55       9.942  11.486  75.895  1.00  0.00           C
ATOM    183  GM1 DBG E  56      66.242  12.086 102.695  1.00  0.00            
ATOM    184  GM2 DBG E  56      65.092  15.536 103.045  1.00  0.00            
ATOM    185  GM3 DBG E  56      67.442  14.536 101.545  1.00  0.00            
ATOM    186  GM4 DBG E  56      69.392  17.336 102.745  1.00  0.00            
ATOM    187  GM5 DBG E  56      69.642  16.836  98.895  1.00  0.00            
ATOM    188  GM6 DBG E  56      71.842  17.286 100.995  1.00  0.00            
ATOM    189  GM7 DBG E  56      73.892  14.586 102.045  1.00  0.00            
ATOM    190  GM8 DBG E  56      73.542  16.886  96.845  1.00  0.00            
ATOM    191  GM9 DBG E  56      75.942  15.636  99.395  1.00  0.00            
ATOM    192 0GM1 DBG E  56      77.742  14.436 101.495  1.00  0.00            
ATOM    193 1GM1 DBG E  56      79.142  17.736  99.845  1.00  0.00            
ATOM    194 2GM1 DBG E  56      80.242  15.386 101.695  1.00  0.00            
ATOM    195 3GM1 DBG E  56      74.492  18.586 103.095  1.00  0.00            
ATOM    196 4GM1 DBG E  56      72.592  21.336 103.995  1.00  0.00            
ATOM    197 5GM1 DBG E  56      73.642  21.236 100.495  1.00  0.00            
ATOM    198 6GM1 DBG E  56      72.542  23.736 101.845  1.00  0.00            
ATOM    199 7GM1 DBG E  56      75.342  21.036  98.595  1.00  0.00            
ATOM    200  AM1 DBG E  56      70.642  11.886  98.995  1.00  0.00            
ATOM    201  AM2 DBG E  56      68.342  12.236  97.445  1.00  0.00            
ATOM    202  T1A DBG E  56      73.192  11.286  97.745  1.00  0.00            
ATOM    203  C2A DBG E  56      73.542   9.536  94.345  1.00  0.00           C
ATOM    204  C3A DBG E  56      72.492  11.886  90.545  1.00  0.00           C
ATOM    205  C4A DBG E  56      69.092  14.636  89.095  1.00  0.00           C
ATOM    206  C1B DBG E  56      68.692  11.086  93.845  1.00  0.00           C
ATOM    207  C2B DBG E  56      69.492   7.286  90.745  1.00  0.00           C
ATOM    208  C3B DBG E  56      71.092   7.986  86.245  1.00  0.00           C
ATOM    209  C4B DBG E  56      69.942   6.486  82.445  1.00  0.00           C
ATOM    210  C5B DBG E  56      67.592   4.286  80.345  1.00  0.00           C
ATOM    211  GM1 DBG F  57      26.142  24.686  95.445  1.00  0.00            
ATOM    212  GM2 DBG F  57      26.142  28.136  96.245  1.00  0.00            
ATOM    213  GM3 DBG F  57      24.042  25.986  97.295  1.00  0.00            
ATOM    214  GM4 DBG F  57      22.242  28.786  98.045  1.00  0.00            
ATOM    215  GM5 DBG F  57      23.192  26.686 101.195  1.00  0.00            
ATOM    216  GM6 DBG F  57      20.792  28.686 100.695  1.00  0.00            
ATOM    217  GM7 DBG F  57      17.442  28.686  99.795  1.00  0.00            
ATOM    218  GM8 DBG F  57      19.842  26.386 104.445  1.00  0.00            
ATOM    219  GM9 DBG F  57      16.642  27.336 103.045  1.00  0.00            
ATOM    220 0GM1 DBG F  57      14.192  28.586 101.845  1.00  0.00            
ATOM    221 1GM1 DBG F  57      13.592  26.986 105.395  1.00  0.00            
ATOM    222 2GM1 DBG F  57      11.842  27.686 102.745  1.00  0.00            
ATOM    223 3GM1 DBG F  57      19.342  32.086 100.745  1.00  0.00            
ATOM    224 4GM1 DBG F  57      22.442  33.636 100.695  1.00  0.00            
ATOM    225 5GM1 DBG F  57      21.792  31.636 103.645  1.00  0.00            
ATOM    226 6GM1 DBG F  57      22.792  34.836 103.745  1.00  0.00            
ATOM    227 7GM1 DBG F  57      19.992  31.536 105.695  1.00  0.00            
ATOM    228  AM1 DBG F  57      23.192  28.386  92.345  1.00  0.00            
ATOM    229  AM2 DBG F  57      22.392  26.086  91.395  1.00  0.00            
ATOM    230  T1A DBG F  57      23.842  30.836  91.145  1.00  0.00            
ATOM    231  C2A DBG F  57      25.992  28.786  87.995  1.00  0.00           C
ATOM    232  C3A DBG F  57      25.542  27.386  84.245  1.00  0.00           C
ATOM    233  C4A DBG F  57      23.442  25.036  81.045  1.00  0.00           C
ATOM    234  C1B DBG F  57      22.142  25.286  87.895  1.00  0.00           C
ATOM    235  C2B DBG F  57      23.792  22.686  85.145  1.00  0.00           C
ATOM    236  C3B DBG F  57      22.792  20.186  81.545  1.00  0.00           C
ATOM    237  C4B DBG F  57      21.992  18.286  77.495  1.00  0.00           C
ATOM    238  C5B DBG F  57      20.942  18.536  71.995  1.00  0.00           C
ATOM    239  GM1 DBG G  58     124.742 102.686 101.995  1.00  0.00            
ATOM    240  GM2 DBG G  58     121.942 102.136 103.895  1.00  0.00            
ATOM    241  GM3 DBG G  58     122.992 104.836 103.645  1.00  0.00            
ATOM    242  GM4 DBG G  58     122.592 105.086 107.095  1.00  0.00            
ATOM    243  GM5 DBG G  58     123.692 108.386 105.295  1.00  0.00            
ATOM    244  GM6 DBG G  58     123.942 107.586 108.045  1.00  0.00            
ATOM    245  GM7 DBG G  58     126.392 106.136 110.095  1.00  0.00            
ATOM    246  GM8 DBG G  58     126.892 110.786 106.845  1.00  0.00            
ATOM    247  GM9 DBG G  58     128.192 109.186 109.895  1.00  0.00            
ATOM    248 0GM1 DBG G  58     129.392 107.286 111.845  1.00  0.00            
ATOM    249 1GM1 DBG G  58     131.592 110.586 112.095  1.00  0.00            
ATOM    250 2GM1 DBG G  58     131.842 107.736 112.945  1.00  0.00            
ATOM    251 3GM1 DBG G  58     123.092 107.636 111.545  1.00  0.00            
ATOM    252 4GM1 DBG G  58     119.692 107.586 111.095  1.00  0.00            
ATOM    253 5GM1 DBG G  58     121.392 110.486 109.745  1.00  0.00            
ATOM    254 6GM1 DBG G  58     118.442 110.686 111.495  1.00  0.00            
ATOM    255 7GM1 DBG G  58     122.942 112.386 110.095  1.00  0.00            
ATOM    256  AM1 DBG G  58     126.592 107.886 100.895  1.00  0.00            
ATOM    257  AM2 DBG G  58     125.592 106.436  99.045  1.00  0.00            
ATOM    258  T1A DBG G  58     125.642 110.636 101.495  1.00  0.00            
ATOM    259  C2A DBG G  58     125.292 111.936  97.445  1.00  0.00           C
ATOM    260  C3A DBG G  58     123.742 111.236  92.895  1.00  0.00           C
ATOM    261  C4A DBG G  58     122.642 109.886  89.145  1.00  0.00           C
ATOM    262  C1B DBG G  58     124.842 104.486  96.145  1.00  0.00           C
ATOM    263  C2B DBG G  58     124.792 106.036  91.145  1.00  0.00           C
ATOM    264  C3B DBG G  58     125.542 106.336  86.645  1.00  0.00           C
ATOM    265  C4B DBG G  58     122.842 109.286  84.395  1.00  0.00           C
ATOM    266  C5B DBG G  58     119.342 112.286  82.745  1.00  0.00           C
ATOM    267  GM1 DBG H  59      34.242  23.586  97.595  1.00  0.00            
ATOM    268  GM2 DBG H  59      30.942  24.936  96.195  1.00  0.00            
ATOM    269  GM3 DBG H  59      32.592  26.186  98.095  1.00  0.00            
ATOM    270  GM4 DBG H  59      29.742  28.236  98.545  1.00  0.00            
ATOM    271  GM5 DBG H  59      32.742  29.336 100.795  1.00  0.00            
ATOM    272  GM6 DBG H  59      29.792  29.736 101.145  1.00  0.00            
ATOM    273  GM7 DBG H  59      27.692  27.536 102.645  1.00  0.00            
ATOM    274  GM8 DBG H  59      31.692  30.686 105.295  1.00  0.00            
ATOM    275  GM9 DBG H  59      28.492  28.986 105.795  1.00  0.00            
ATOM    276 0GM1 DBG H  59      25.892  27.636 105.345  1.00  0.00            
ATOM    277 1GM1 DBG H  59      25.442  30.336 108.195  1.00  0.00            
ATOM    278 2GM1 DBG H  59      24.192  27.536 107.395  1.00  0.00            
ATOM    279 3GM1 DBG H  59      26.392  30.986 100.545  1.00  0.00            
ATOM    280 4GM1 DBG H  59      27.192  33.586  98.395  1.00  0.00            
ATOM    281 5GM1 DBG H  59      28.442  33.886 101.795  1.00  0.00            
ATOM    282 6GM1 DBG H  59      26.742  36.486 100.095  1.00  0.00            
ATOM    283 7GM1 DBG H  59      27.742  33.886 104.295  1.00  0.00            
ATOM    284  AM1 DBG H  59      34.992  28.536  94.645  1.00  0.00            
ATOM    285  AM2 DBG H  59      32.442  28.886  93.595  1.00  0.00            
ATOM    286  T1A DBG H  59      36.642  29.236  92.345  1.00  0.00            
ATOM    287  C2A DBG H  59      37.242  30.936  88.945  1.00  0.00           C
ATOM    288  C3A DBG H  59      34.542  31.136  85.895  1.00  0.00           C
ATOM    289  C4A DBG H  59      30.142  29.536  85.395  1.00  0.00           C
ATOM    290  C1B DBG H  59      31.992  27.736  89.895  1.00  0.00           C
ATOM    291  C2B DBG H  59      34.442  26.586  85.345  1.00  0.00           C
ATOM    292  C3B DBG H  59      36.142  28.736  81.845  1.00  0.00           C
ATOM    293  C4B DBG H  59      41.292  29.986  81.145  1.00  0.00           C
ATOM    294  C5B DBG H  59      44.142  28.936  84.295  1.00  0.00           C
ATOM    295  GM1 DBG I  60     116.842  98.386 100.195  1.00  0.00            
ATOM    296  GM2 DBG I  60     117.692  96.186 102.745  1.00  0.00            
ATOM    297  GM3 DBG I  60     118.292  99.236 102.845  1.00  0.00            
ATOM    298  GM4 DBG I  60     120.542  97.986 105.495  1.00  0.00            
ATOM    299  GM5 DBG I  60     118.142 100.836 106.545  1.00  0.00            
ATOM    300  GM6 DBG I  60     120.392  99.536 108.095  1.00  0.00            
ATOM    301  GM7 DBG I  60     123.192 100.836 109.345  1.00  0.00            
ATOM    302  GM8 DBG I  60     118.092 103.336 109.245  1.00  0.00            
ATOM    303  GM9 DBG I  60     121.392 103.136 110.895  1.00  0.00            
ATOM    304 0GM1 DBG I  60     123.842 102.786 112.545  1.00  0.00            
ATOM    305 1GM1 DBG I  60     120.942 104.136 114.845  1.00  0.00            
ATOM    306 2GM1 DBG I  60     124.142 103.786 114.995  1.00  0.00            
ATOM    307 3GM1 DBG I  60     122.042  97.286 110.595  1.00  0.00            
ATOM    308 4GM1 DBG I  60     119.742  94.786 109.795  1.00  0.00            
ATOM    309 5GM1 DBG I  60     118.292  97.886 111.095  1.00  0.00            
ATOM    310 6GM1 DBG I  60     117.392  94.886 112.095  1.00  0.00            
ATOM    311 7GM1 DBG I  60     118.342  99.936 112.795  1.00  0.00            
ATOM    312  AM1 DBG I  60     122.292  96.686 100.945  1.00  0.00            
ATOM    313  AM2 DBG I  60     122.192  99.186  99.645  1.00  0.00            
ATOM    314  T1A DBG I  60     124.642  94.886  99.945  1.00  0.00            
ATOM    315  C2A DBG I  60     125.492  94.436  95.795  1.00  0.00           C
ATOM    316  C3A DBG I  60     126.992  96.686  94.295  1.00  0.00           C
ATOM    317  C4A DBG I  60     125.642 101.036  92.045  1.00  0.00           C
ATOM    318  C1B DBG I  60     122.842 100.086  96.145  1.00  0.00           C
ATOM    319  C2B DBG I  60     120.892 103.286  92.745  1.00  0.00           C
ATOM    320  C3B DBG I  60     116.992 103.986  91.095  1.00  0.00           C
ATOM    321  C4B DBG I  60     114.042 102.886  87.095  1.00  0.00           C
ATOM    322  C5B DBG I  60     111.442 103.236  83.445  1.00  0.00           C
ATOM    323  GM1 DBG J  61      50.542  47.436 102.045  1.00  0.00            
ATOM    324  GM2 DBG J  61      53.542  46.936 100.395  1.00  0.00            
ATOM    325  GM3 DBG J  61      52.542  44.986 102.695  1.00  0.00            
ATOM    326  GM4 DBG J  61      55.442  46.486 104.295  1.00  0.00            
ATOM    327  GM5 DBG J  61      55.092  42.586 104.495  1.00  0.00            
ATOM    328  GM6 DBG J  61      56.692  44.536 106.245  1.00  0.00            
ATOM    329  GM7 DBG J  61      56.392  46.036 109.195  1.00  0.00            
ATOM    330  GM8 DBG J  61      56.642  40.386 108.445  1.00  0.00            
ATOM    331  GM9 DBG J  61      57.292  43.136 110.995  1.00  0.00            
ATOM    332 0GM1 DBG J  61      57.542  45.586 112.695  1.00  0.00            
ATOM    333 1GM1 DBG J  61      60.642  43.186 113.195  1.00  0.00            
ATOM    334 2GM1 DBG J  61      59.242  45.836 114.745  1.00  0.00            
ATOM    335 3GM1 DBG J  61      59.692  46.536 106.995  1.00  0.00            
ATOM    336 4GM1 DBG J  61      61.242  45.936 103.895  1.00  0.00            
ATOM    337 5GM1 DBG J  61      60.442  42.986 105.845  1.00  0.00            
ATOM    338 6GM1 DBG J  61      63.192  43.036 103.695  1.00  0.00            
ATOM    339 7GM1 DBG J  61      61.292  41.836 108.445  1.00  0.00            
ATOM    340  AM1 DBG J  61      50.242  43.486  97.945  1.00  0.00            
ATOM    341  AM2 DBG J  61      52.842  42.886  97.995  1.00  0.00            
ATOM    342  T1A DBG J  61      49.442  44.686  95.345  1.00  0.00            
ATOM    343  C2A DBG J  61      51.442  46.986  91.395  1.00  0.00           C
ATOM    344  C3A DBG J  61      53.842  47.336  86.845  1.00  0.00           C
ATOM    345  C4A DBG J  61      57.792  46.486  86.095  1.00  0.00           C
ATOM    346  C1B DBG J  61      54.242  43.636  94.645  1.00  0.00           C
ATOM    347  C2B DBG J  61      54.642  43.436  90.195  1.00  0.00           C
ATOM    348  C3B DBG J  61      54.842  40.736  86.695  1.00  0.00           C
ATOM    349  C4B DBG J  61      52.442  38.686  82.895  1.00  0.00           C
ATOM    350  C5B DBG J  61      50.992  38.486  78.295  1.00  0.00           C
ATOM    351  GM1 DBG K  62      33.892  33.586  94.045  1.00  0.00            
ATOM    352  GM2 DBG K  62      32.442  33.036  97.295  1.00  0.00            
ATOM    353  GM3 DBG K  62      32.142  35.686  95.495  1.00  0.00            
ATOM    354  GM4 DBG K  62      31.492  36.836  98.645  1.00  0.00            
ATOM    355  GM5 DBG K  62      29.892  38.886  95.795  1.00  0.00            
ATOM    356  GM6 DBG K  62      31.242  39.786  98.345  1.00  0.00            
ATOM    357  GM7 DBG K  62      34.392  41.286  98.995  1.00  0.00            
ATOM    358  GM8 DBG K  62      30.042  43.886  96.345  1.00  0.00            
ATOM    359  GM9 DBG K  62      32.792  44.386  98.695  1.00  0.00            
ATOM    360 0GM1 DBG K  62      34.992  45.086 100.595  1.00  0.00            
ATOM    361 1GM1 DBG K  62      31.742  47.336 100.445  1.00  0.00            
ATOM    362 2GM1 DBG K  62      34.942  47.686 101.345  1.00  0.00            
ATOM    363 3GM1 DBG K  62      31.742  40.786 101.895  1.00  0.00            
ATOM    364 4GM1 DBG K  62      29.442  38.586 103.345  1.00  0.00            
ATOM    365 5GM1 DBG K  62      28.042  41.036 101.045  1.00  0.00            
ATOM    366 6GM1 DBG K  62      26.542  39.886 104.245  1.00  0.00            
ATOM    367 7GM1 DBG K  62      27.792  43.486 100.545  1.00  0.00            
ATOM    368  AM1 DBG K  62      34.892  39.286  94.045  1.00  0.00            
ATOM    369  AM2 DBG K  62      33.642  41.486  93.545  1.00  0.00            
ATOM    370  T1A DBG K  62      37.942  39.486  93.545  1.00  0.00            
ATOM    371  C2A DBG K  62      38.392  40.686  89.845  1.00  0.00           C
ATOM    372  C3A DBG K  62      38.842  44.536  86.995  1.00  0.00           C
ATOM    373  C4A DBG K  62      36.792  49.336  87.995  1.00  0.00           C
ATOM    374  C1B DBG K  62      32.492  43.886  91.095  1.00  0.00           C
ATOM    375  C2B DBG K  62      33.542  45.986  87.695  1.00  0.00           C
ATOM    376  C3B DBG K  62      34.892  46.786  84.295  1.00  0.00           C
ATOM    377  C4B DBG K  62      34.892  47.136  80.545  1.00  0.00           C
ATOM    378  C5B DBG K  62      35.442  48.386  76.595  1.00  0.00           C
ATOM    379  GM1 DBG L  63     115.042  84.286  99.345  1.00  0.00            
ATOM    380  GM2 DBG L  63     115.392  84.036 102.745  1.00  0.00            
ATOM    381  GM3 DBG L  63     117.442  84.686 101.195  1.00  0.00            
ATOM    382  GM4 DBG L  63     119.792  84.336 103.945  1.00  0.00            
ATOM    383  GM5 DBG L  63     121.242  86.036 100.745  1.00  0.00            
ATOM    384  GM6 DBG L  63     122.492  84.136 102.645  1.00  0.00            
ATOM    385  GM7 DBG L  63     122.792  80.986 102.845  1.00  0.00            
ATOM    386  GM8 DBG L  63     125.292  83.886  98.645  1.00  0.00            
ATOM    387  GM9 DBG L  63     125.842  81.036 100.945  1.00  0.00            
ATOM    388 0GM1 DBG L  63     125.942  78.936 103.095  1.00  0.00            
ATOM    389 1GM1 DBG L  63     128.642  81.736 103.395  1.00  0.00            
ATOM    390 2GM1 DBG L  63     128.092  78.986 104.645  1.00  0.00            
ATOM    391 3GM1 DBG L  63     124.342  83.436 105.595  1.00  0.00            
ATOM    392 4GM1 DBG L  63     122.742  85.786 107.595  1.00  0.00            
ATOM    393 5GM1 DBG L  63     124.542  87.136 104.745  1.00  0.00            
ATOM    394 6GM1 DBG L  63     124.492  88.736 107.445  1.00  0.00            
ATOM    395 7GM1 DBG L  63     126.442  87.286 102.645  1.00  0.00            
ATOM    396  AM1 DBG L  63     118.842  80.086  99.345  1.00  0.00            
ATOM    397  AM2 DBG L  63     120.442  81.786  98.145  1.00  0.00            
ATOM    398  T1A DBG L  63     118.592  77.586  97.895  1.00  0.00            
ATOM    399  C2A DBG L  63     119.992  76.286  93.995  1.00  0.00           C
ATOM    400  C3A DBG L  63     120.492  77.836  89.495  1.00  0.00           C
ATOM    401  C4A DBG L  63     121.492  82.036  88.545  1.00  0.00           C
ATOM    402  C1B DBG L  63     120.642  80.786  94.595  1.00  0.00           C
ATOM    403  C2B DBG L  63     121.842  84.286  92.745  1.00  0.00           C
ATOM    404  C3B DBG L  63     121.092  88.286  90.195  1.00  0.00           C
ATOM    405  C4B DBG L  63     120.642  88.836  85.545  1.00  0.00           C
ATOM    406  C5B DBG L  63     121.692  84.686  84.395  1.00  0.00           C
ATOM    407  GM1 DBG M  64     109.592  90.236 102.445  1.00  0.00            
ATOM    408  GM2 DBG M  64     111.342  87.336 103.445  1.00  0.00            
ATOM    409  GM3 DBG M  64     111.842  90.036 104.495  1.00  0.00            
ATOM    410  GM4 DBG M  64     114.642  88.786 105.945  1.00  0.00            
ATOM    411  GM5 DBG M  64     112.492  90.436 108.745  1.00  0.00            
ATOM    412  GM6 DBG M  64     115.292  89.186 108.845  1.00  0.00            
ATOM    413  GM7 DBG M  64     118.442  90.136 108.945  1.00  0.00            
ATOM    414  GM8 DBG M  64     114.792  90.836 113.245  1.00  0.00            
ATOM    415  GM9 DBG M  64     118.392  90.136 112.595  1.00  0.00            
ATOM    416 0GM1 DBG M  64     120.642  89.486 110.695  1.00  0.00            
ATOM    417 1GM1 DBG M  64     120.292  87.086 113.845  1.00  0.00            
ATOM    418 2GM1 DBG M  64     122.692  88.186 111.845  1.00  0.00            
ATOM    419 3GM1 DBG M  64     117.792  86.136 109.245  1.00  0.00            
ATOM    420 4GM1 DBG M  64     115.492  84.036 107.645  1.00  0.00            
ATOM    421 5GM1 DBG M  64     114.492  85.236 110.945  1.00  0.00            
ATOM    422 6GM1 DBG M  64     113.442  81.936 109.345  1.00  0.00            
ATOM    423 7GM1 DBG M  64     115.492  85.786 113.445  1.00  0.00            
ATOM    424  AM1 DBG M  64     115.192  89.836 100.645  1.00  0.00            
ATOM    425  AM2 DBG M  64     114.592  92.436 100.495  1.00  0.00            
ATOM    426  T1A DBG M  64     115.842  88.886  97.845  1.00  0.00            
ATOM    427  C2A DBG M  64     112.692  90.186  95.045  1.00  0.00           C
ATOM    428  C3A DBG M  64     110.192  92.236  92.995  1.00  0.00           C
ATOM    429  C4A DBG M  64     109.892  96.136  93.995  1.00  0.00           C
ATOM    430  C1B DBG M  64     114.092  94.736  97.895  1.00  0.00           C
ATOM    431  C2B DBG M  64     113.942  98.836  96.345  1.00  0.00           C
ATOM    432  C3B DBG M  64     113.742 102.236  94.345  1.00  0.00           C
ATOM    433  C4B DBG M  64     110.942 104.486  91.745  1.00  0.00           C
ATOM    434  C5B DBG M  64     109.042 103.236  88.195  1.00  0.00           C
ATOM    435  GM1 DBG N  65     134.492  86.086 103.945  1.00  0.00            
ATOM    436  GM2 DBG N  65     131.392  88.136 103.395  1.00  0.00            
ATOM    437  GM3 DBG N  65     131.592  85.236 104.045  1.00  0.00            
ATOM    438  GM4 DBG N  65     129.042  85.886 106.695  1.00  0.00            
ATOM    439  GM5 DBG N  65     132.492  84.336 107.695  1.00  0.00            
ATOM    440  GM6 DBG N  65     129.742  83.936 108.845  1.00  0.00            
ATOM    441  GM7 DBG N  65     127.192  81.436 108.545  1.00  0.00            
ATOM    442  GM8 DBG N  65     132.442  80.786 110.645  1.00  0.00            
ATOM    443  GM9 DBG N  65     128.692  79.836 111.245  1.00  0.00            
ATOM    444 0GM1 DBG N  65     125.792  79.236 111.395  1.00  0.00            
ATOM    445 1GM1 DBG N  65     127.042  80.586 114.895  1.00  0.00            
ATOM    446 2GM1 DBG N  65     124.942  78.436 113.795  1.00  0.00            
ATOM    447 3GM1 DBG N  65     126.842  84.836 111.095  1.00  0.00            
ATOM    448 4GM1 DBG N  65     127.892  88.136 111.145  1.00  0.00            
ATOM    449 5GM1 DBG N  65     130.242  85.786 112.495  1.00  0.00            
ATOM    450 6GM1 DBG N  65     130.242  88.886 113.545  1.00  0.00            
ATOM    451 7GM1 DBG N  65     130.692  83.736 114.195  1.00  0.00            
ATOM    452  AM1 DBG N  65     130.742  85.636  99.595  1.00  0.00            
ATOM    453  AM2 DBG N  65     131.142  82.636  99.395  1.00  0.00            
ATOM    454  T1A DBG N  65     129.092  86.536  97.645  1.00  0.00            
ATOM    455  C2A DBG N  65     129.342  83.286  93.795  1.00  0.00           C
ATOM    456  C3A DBG N  65     130.042  78.836  92.845  1.00  0.00           C
ATOM    457  C4A DBG N  65     129.992  75.286  91.045  1.00  0.00           C
ATOM    458  C1B DBG N  65     133.542  80.736  97.345  1.00  0.00           C
ATOM    459  C2B DBG N  65     133.992  76.086  94.145  1.00  0.00           C
ATOM    460  C3B DBG N  65     131.792  71.936  94.595  1.00  0.00           C
ATOM    461  C4B DBG N  65     131.892  67.236  93.545  1.00  0.00           C
ATOM    462  C5B DBG N  65     129.342  64.186  91.245  1.00  0.00           C
ATOM    463  GM1 DBG O  66      59.492  32.236  95.395  1.00  0.00            
ATOM    464  GM2 DBG O  66      56.592  34.336  95.195  1.00  0.00            
ATOM    465  GM3 DBG O  66      58.442  34.436  97.495  1.00  0.00            
ATOM    466  GM4 DBG O  66      55.292  34.236  98.745  1.00  0.00            
ATOM    467  GM5 DBG O  66      58.092  35.586 101.095  1.00  0.00            
ATOM    468  GM6 DBG O  66      55.242  34.586 101.695  1.00  0.00            
ATOM    469  GM7 DBG O  66      53.742  31.286 102.895  1.00  0.00            
ATOM    470  GM8 DBG O  66      57.192  34.686 105.895  1.00  0.00            
ATOM    471  GM9 DBG O  66      54.192  32.736 106.245  1.00  0.00            
ATOM    472 0GM1 DBG O  66      51.592  31.286 106.245  1.00  0.00            
ATOM    473 1GM1 DBG O  66      52.642  33.886 109.045  1.00  0.00            
ATOM    474 2GM1 DBG O  66      50.592  31.836 108.695  1.00  0.00            
ATOM    475 3GM1 DBG O  66      51.592  34.986 101.995  1.00  0.00            
ATOM    476 4GM1 DBG O  66      51.392  37.786  99.895  1.00  0.00            
ATOM    477 5GM1 DBG O  66      53.242  38.286 102.995  1.00  0.00            
ATOM    478 6GM1 DBG O  66      50.842  40.436 101.695  1.00  0.00            
ATOM    479 7GM1 DBG O  66      53.542  37.686 105.395  1.00  0.00            
ATOM    480  AM1 DBG O  66      62.492  37.336  95.795  1.00  0.00            
ATOM    481  AM2 DBG O  66      60.942  37.036  93.595  1.00  0.00            
ATOM    482  T1A DBG O  66      65.192  36.586  95.945  1.00  0.00            
ATOM    483  C2A DBG O  66      65.242  34.736  91.845  1.00  0.00           C
ATOM    484  C3A DBG O  66      65.542  33.236  87.545  1.00  0.00           C
ATOM    485  C4A DBG O  66      64.242  31.686  82.945  1.00  0.00           C
ATOM    486  C1B DBG O  66      60.692  34.486  91.045  1.00  0.00           C
ATOM    487  C2B DBG O  66      60.942  32.736  86.645  1.00  0.00           C
ATOM    488  C3B DBG O  66      59.392  30.586  83.395  1.00  0.00           C
ATOM    489  C4B DBG O  66      59.342  27.136  82.295  1.00  0.00           C
ATOM    490  C5B DBG O  66      56.892  23.986  81.945  1.00  0.00           C
ATOM    491  GM1 DBG P  67      85.342  13.236  99.695  1.00  0.00            
ATOM    492  GM2 DBG P  67      88.342  12.186  98.595  1.00  0.00            
ATOM    493  GM3 DBG P  67      86.542  10.636 100.995  1.00  0.00            
ATOM    494  GM4 DBG P  67      88.942   7.986 101.745  1.00  0.00            
ATOM    495  GM5 DBG P  67      86.242   9.036 104.345  1.00  0.00            
ATOM    496  GM6 DBG P  67      88.842   7.186 104.595  1.00  0.00            
ATOM    497  GM7 DBG P  67      92.042   8.036 105.695  1.00  0.00            
ATOM    498  GM8 DBG P  67      87.692   7.936 109.395  1.00  0.00            
ATOM    499  GM9 DBG P  67      91.292   7.286 109.045  1.00  0.00            
ATOM    500 0GM1 DBG P  67      94.242   7.086 108.645  1.00  0.00            
ATOM    501 1GM1 DBG P  67      92.842   4.636 111.395  1.00  0.00            
ATOM    502 2GM1 DBG P  67      95.392   5.886 110.795  1.00  0.00            
ATOM    503 3GM1 DBG P  67      90.942   4.186 104.695  1.00  0.00            
ATOM    504 4GM1 DBG P  67      88.992   2.736 102.245  1.00  0.00            
ATOM    505 5GM1 DBG P  67      87.342   3.286 105.445  1.00  0.00            
ATOM    506 6GM1 DBG P  67      86.642   0.336 103.195  1.00  0.00            
ATOM    507 7GM1 DBG P  67      87.742   3.236 108.045  1.00  0.00            
ATOM    508  AM1 DBG P  67      83.742   8.786  96.595  1.00  0.00            
ATOM    509  AM2 DBG P  67      86.492   8.036  96.545  1.00  0.00            
ATOM    510  T1A DBG P  67      81.992   8.986  94.295  1.00  0.00            
ATOM    511  C2A DBG P  67      84.392   9.536  90.345  1.00  0.00           C
ATOM    512  C3A DBG P  67      87.592   9.686  87.345  1.00  0.00           C
ATOM    513  C4A DBG P  67      92.292   9.086  86.345  1.00  0.00           C
ATOM    514  C1B DBG P  67      88.842   5.536  97.095  1.00  0.00           C
ATOM    515  C2B DBG P  67      91.942   3.436  93.495  1.00  0.00           C
ATOM    516  C3B DBG P  67      95.542   1.436  90.745  1.00  0.00           C
ATOM    517  C4B DBG P  67      98.742   1.886  89.845  1.00  0.00           C
ATOM    518  C5B DBG P  67     101.492  -2.114  90.445  1.00  0.00           C
ATOM    519  GM1 DBG Q  68     129.692 114.236  99.095  1.00  0.00            
ATOM    520  GM2 DBG Q  68     132.242 113.836 101.595  1.00  0.00            
ATOM    521  GM3 DBG Q  68     130.342 111.686 100.545  1.00  0.00            
ATOM    522  GM4 DBG Q  68     130.092 110.286 104.095  1.00  0.00            
ATOM    523  GM5 DBG Q  68     131.292 108.136 101.095  1.00  0.00            
ATOM    524  GM6 DBG Q  68     130.342 107.286 103.745  1.00  0.00            
ATOM    525  GM7 DBG Q  68     127.692 105.886 105.095  1.00  0.00            
ATOM    526  GM8 DBG Q  68     130.342 103.186 100.845  1.00  0.00            
ATOM    527  GM9 DBG Q  68     128.592 102.586 103.995  1.00  0.00            
ATOM    528 0GM1 DBG Q  68     127.142 102.436 106.645  1.00  0.00            
ATOM    529 1GM1 DBG Q  68     130.492 100.486 106.945  1.00  0.00            
ATOM    530 2GM1 DBG Q  68     128.142 101.186 108.745  1.00  0.00            
ATOM    531 3GM1 DBG Q  68     130.942 106.036 107.195  1.00  0.00            
ATOM    532 4GM1 DBG Q  68     133.392 108.486 107.695  1.00  0.00            
ATOM    533 5GM1 DBG Q  68     134.092 106.086 105.045  1.00  0.00            
ATOM    534 6GM1 DBG Q  68     136.092 107.436 106.695  1.00  0.00            
ATOM    535 7GM1 DBG Q  68     133.742 103.386 104.345  1.00  0.00            
ATOM    536  AM1 DBG Q  68     128.992 109.386  96.245  1.00  0.00            
ATOM    537  AM2 DBG Q  68     131.642 109.286  95.995  1.00  0.00            
ATOM    538  T1A DBG Q  68     127.642 108.786  93.695  1.00  0.00            
ATOM    539  C2A DBG Q  68     128.892 109.086  89.195  1.00  0.00           C
ATOM    540  C3A DBG Q  68     131.142 111.736  86.545  1.00  0.00           C
ATOM    541  C4A DBG Q  68     134.842 113.686  86.795  1.00  0.00           C
ATOM    542  C1B DBG Q  68     133.192 107.986  92.895  1.00  0.00           C
ATOM    543  C2B DBG Q  68     134.292 107.836  88.395  1.00  0.00           C
ATOM    544  C3B DBG Q  68     134.092 107.936  83.845  1.00  0.00           C
ATOM    545  C4B DBG Q  68     132.142 107.486  80.445  1.00  0.00           C
ATOM    546  C5B DBG Q  68     130.292 104.486  77.545  1.00  0.00           C
ATOM    547  GM1 DBG R  69     118.592  88.536 103.945  1.00  0.00            
ATOM    548  GM2 DBG R  69     118.092  92.036 104.445  1.00  0.00            
ATOM    549  GM3 DBG R  69     120.892  90.686 103.945  1.00  0.00            
ATOM    550  GM4 DBG R  69     122.192  93.936 105.095  1.00  0.00            
ATOM    551  GM5 DBG R  69     125.092  91.936 103.545  1.00  0.00            
ATOM    552  GM6 DBG R  69     125.092  93.736 105.695  1.00  0.00            
ATOM    553  GM7 DBG R  69     124.942  93.436 109.145  1.00  0.00            
ATOM    554  GM8 DBG R  69     128.742  90.886 105.695  1.00  0.00            
ATOM    555  GM9 DBG R  69     128.392  92.286 108.995  1.00  0.00            
ATOM    556 0GM1 DBG R  69     128.192  93.636 111.695  1.00  0.00            
ATOM    557 1GM1 DBG R  69     131.892  93.536 110.345  1.00  0.00            
ATOM    558 2GM1 DBG R  69     130.342  94.136 113.145  1.00  0.00            
ATOM    559 3GM1 DBG R  69     126.192  96.986 107.445  1.00  0.00            
ATOM    560 4GM1 DBG R  69     125.392  98.136 104.245  1.00  0.00            
ATOM    561 5GM1 DBG R  69     128.292  95.936 104.445  1.00  0.00            
ATOM    562 6GM1 DBG R  69     127.792  98.186 101.945  1.00  0.00            
ATOM    563 7GM1 DBG R  69     130.542  95.586 105.995  1.00  0.00            
ATOM    564  AM1 DBG R  69     120.442  90.836  98.995  1.00  0.00            
ATOM    565  AM2 DBG R  69     119.642  93.386  99.045  1.00  0.00            
ATOM    566  T1A DBG R  69     121.292  90.386  96.095  1.00  0.00            
ATOM    567  C2A DBG R  69     117.792  90.686  93.195  1.00  0.00           C
ATOM    568  C3A DBG R  69     115.442  94.236  91.895  1.00  0.00           C
ATOM    569  C4A DBG R  69     113.342  98.586  91.095  1.00  0.00           C
ATOM    570  C1B DBG R  69     119.842  95.786  96.245  1.00  0.00           C
ATOM    571  C2B DBG R  69     122.192  95.236  92.745  1.00  0.00           C
ATOM    572  C3B DBG R  69     123.642  97.736  88.895  1.00  0.00           C
ATOM    573  C4B DBG R  69     122.092  98.036  85.245  1.00  0.00           C
ATOM    574  C5B DBG R  69     122.442  99.436  80.345  1.00  0.00           C
ATOM    575  GM1 DBG S  70     117.942  65.736 105.445  1.00  0.00            
ATOM    576  GM2 DBG S  70     118.792  67.986 108.195  1.00  0.00            
ATOM    577  GM3 DBG S  70     119.892  68.086 105.195  1.00  0.00            
ATOM    578  GM4 DBG S  70     122.792  68.986 107.095  1.00  0.00            
ATOM    579  GM5 DBG S  70     122.342  70.536 103.545  1.00  0.00            
ATOM    580  GM6 DBG S  70     124.892  69.936 105.195  1.00  0.00            
ATOM    581  GM7 DBG S  70     127.392  67.286 105.295  1.00  0.00            
ATOM    582  GM8 DBG S  70     125.792  70.536 100.895  1.00  0.00            
ATOM    583  GM9 DBG S  70     128.692  68.686 102.495  1.00  0.00            
ATOM    584 0GM1 DBG S  70     130.742  67.136 104.045  1.00  0.00            
ATOM    585 1GM1 DBG S  70     132.342  70.536 102.845  1.00  0.00            
ATOM    586 2GM1 DBG S  70     133.392  67.686 104.045  1.00  0.00            
ATOM    587 3GM1 DBG S  70     127.492  70.586 107.695  1.00  0.00            
ATOM    588 4GM1 DBG S  70     125.442  72.736 109.495  1.00  0.00            
ATOM    589 5GM1 DBG S  70     126.392  73.886 106.195  1.00  0.00            
ATOM    590 6GM1 DBG S  70     126.692  75.586 108.445  1.00  0.00            
ATOM    591 7GM1 DBG S  70     128.192  73.836 104.095  1.00  0.00            
ATOM    592  AM1 DBG S  70     120.092  67.736 100.545  1.00  0.00            
ATOM    593  AM2 DBG S  70     117.392  67.736 100.595  1.00  0.00            
ATOM    594  T1A DBG S  70     121.442  67.136  97.995  1.00  0.00            
ATOM    595  C2A DBG S  70     120.242  66.836  93.795  1.00  0.00           C
ATOM    596  C3A DBG S  70     116.092  66.286  90.895  1.00  0.00           C
ATOM    597  C4A DBG S  70     112.092  66.036  89.445  1.00  0.00           C
ATOM    598  C1B DBG S  70     115.842  67.636  97.145  1.00  0.00           C
ATOM    599  C2B DBG S  70     113.092  67.136  94.945  1.00  0.00           C
ATOM    600  C3B DBG S  70     108.242  67.436  93.345  1.00  0.00           C
ATOM    601  C4B DBG S  70     105.892  70.236  92.395  1.00  0.00           C
ATOM    602  C5B DBG S  70     106.792  74.086  92.145  1.00  0.00           C
ATOM    603  GM1 DBG T  71      69.042   2.486 103.545  1.00  0.00            
ATOM    604  GM2 DBG T  71      66.792   3.936 105.395  1.00  0.00            
ATOM    605  GM3 DBG T  71      69.392   5.236 104.845  1.00  0.00            
ATOM    606  GM4 DBG T  71      68.642   7.036 107.995  1.00  0.00            
ATOM    607  GM5 DBG T  71      69.192   9.236 104.895  1.00  0.00            
ATOM    608  GM6 DBG T  71      69.092   9.936 107.645  1.00  0.00            
ATOM    609  GM7 DBG T  71      71.792  11.236 109.595  1.00  0.00            
ATOM    610  GM8 DBG T  71      69.892  13.286 104.645  1.00  0.00            
ATOM    611  GM9 DBG T  71      71.892  14.086 107.595  1.00  0.00            
ATOM    612 0GM1 DBG T  71      73.542  14.636 110.045  1.00  0.00            
ATOM    613 1GM1 DBG T  71      73.242  18.036 107.995  1.00  0.00            
ATOM    614 2GM1 DBG T  71      74.992  16.886 110.395  1.00  0.00            
ATOM    615 3GM1 DBG T  71      67.992  10.936 111.095  1.00  0.00            
ATOM    616 4GM1 DBG T  71      64.942   9.286 111.095  1.00  0.00            
ATOM    617 5GM1 DBG T  71      65.242  12.086 108.695  1.00  0.00            
ATOM    618 6GM1 DBG T  71      62.692  11.386 109.845  1.00  0.00            
ATOM    619 7GM1 DBG T  71      65.842  14.536 107.895  1.00  0.00            
ATOM    620  AM1 DBG T  71      69.392   7.086  99.895  1.00  0.00            
ATOM    621  AM2 DBG T  71      66.792   5.886 100.745  1.00  0.00            
ATOM    622  T1A DBG T  71      69.392   7.236  96.845  1.00  0.00            
ATOM    623  C2A DBG T  71      67.192   4.286  93.395  1.00  0.00           C
ATOM    624  C3A DBG T  71      62.942   1.736  93.745  1.00  0.00           C
ATOM    625  C4A DBG T  71      60.542  -2.014  95.295  1.00  0.00           C
ATOM    626  C1B DBG T  71      64.692   4.786  97.645  1.00  0.00           C
ATOM    627  C2B DBG T  71      63.542   8.236  94.095  1.00  0.00           C
ATOM    628  C3B DBG T  71      63.842  11.186  91.095  1.00  0.00           C
ATOM    629  C4B DBG T  71      66.592  10.436  87.045  1.00  0.00           C
ATOM    630  C5B DBG T  71      69.242  12.636  84.845  1.00  0.00           C
ATOM    631  GM1 DBG U  72      46.292  40.536  97.595  1.00  0.00            
ATOM    632  GM2 DBG U  72      46.792  37.186  98.345  1.00  0.00            
ATOM    633  GM3 DBG U  72      43.992  38.836  98.545  1.00  0.00            
ATOM    634  GM4 DBG U  72      42.792  36.186 101.095  1.00  0.00            
ATOM    635  GM5 DBG U  72      41.242  35.686  97.545  1.00  0.00            
ATOM    636  GM6 DBG U  72      39.992  35.586 100.145  1.00  0.00            
ATOM    637  GM7 DBG U  72      38.542  37.636 102.545  1.00  0.00            
ATOM    638  GM8 DBG U  72      35.942  36.236  97.695  1.00  0.00            
ATOM    639  GM9 DBG U  72      35.392  36.786 101.145  1.00  0.00            
ATOM    640 0GM1 DBG U  72      34.692  37.086 104.045  1.00  0.00            
ATOM    641 1GM1 DBG U  72      33.242  33.836 102.345  1.00  0.00            
ATOM    642 2GM1 DBG U  72      32.792  35.436 104.995  1.00  0.00            
ATOM    643 3GM1 DBG U  72      39.042  33.536 102.995  1.00  0.00            
ATOM    644 4GM1 DBG U  72      41.942  31.586 102.495  1.00  0.00            
ATOM    645 5GM1 DBG U  72      39.392  31.336  99.895  1.00  0.00            
ATOM    646 6GM1 DBG U  72      40.842  28.586 101.295  1.00  0.00            
ATOM    647 7GM1 DBG U  72      36.942  31.586  98.745  1.00  0.00            
ATOM    648  AM1 DBG U  72      44.242  37.186  93.295  1.00  0.00            
ATOM    649  AM2 DBG U  72      45.992  34.986  93.845  1.00  0.00            
ATOM    650  T1A DBG U  72      43.042  38.486  90.845  1.00  0.00            
ATOM    651  C2A DBG U  72      45.742  37.936  87.545  1.00  0.00           C
ATOM    652  C3A DBG U  72      46.642  33.586  86.895  1.00  0.00           C
ATOM    653  C4A DBG U  72      46.292  30.986  90.945  1.00  0.00           C
ATOM    654  C1B DBG U  72      48.442  35.286  90.945  1.00  0.00           C
ATOM    655  C2B DBG U  72      51.642  35.886  87.595  1.00  0.00           C
ATOM    656  C3B DBG U  72      55.542  34.886  85.695  1.00  0.00           C
ATOM    657  C4B DBG U  72      56.742  33.336  88.845  1.00  0.00           C
ATOM    658  C5B DBG U  72      56.992  30.336  92.095  1.00  0.00           C
ATOM    659  GM1 DBG V  73      96.292  19.936  98.145  1.00  0.00            
ATOM    660  GM2 DBG V  73      98.142  20.186 101.145  1.00  0.00            
ATOM    661  GM3 DBG V  73      96.492  17.436 100.345  1.00  0.00            
ATOM    662  GM4 DBG V  73      95.992  17.186 104.145  1.00  0.00            
ATOM    663  GM5 DBG V  73      95.342  13.686 102.445  1.00  0.00            
ATOM    664  GM6 DBG V  73      93.642  15.336 104.195  1.00  0.00            
ATOM    665  GM7 DBG V  73      91.192  17.436 103.395  1.00  0.00            
ATOM    666  GM8 DBG V  73      90.992  11.886 102.045  1.00  0.00            
ATOM    667  GM9 DBG V  73      88.742  14.836 102.695  1.00  0.00            
ATOM    668 0GM1 DBG V  73      86.842  17.136 102.695  1.00  0.00            
ATOM    669 1GM1 DBG V  73      86.342  13.536 104.195  1.00  0.00            
ATOM    670 2GM1 DBG V  73      84.592  16.086 103.595  1.00  0.00            
ATOM    671 3GM1 DBG V  73      92.342  16.786 107.245  1.00  0.00            
ATOM    672 4GM1 DBG V  73      94.892  15.286 109.045  1.00  0.00            
ATOM    673 5GM1 DBG V  73      92.642  12.986 107.295  1.00  0.00            
ATOM    674 6GM1 DBG V  73      94.192  11.886 109.945  1.00  0.00            
ATOM    675 7GM1 DBG V  73      89.792  12.386 107.195  1.00  0.00            
ATOM    676  AM1 DBG V  73      91.542  16.736  98.845  1.00  0.00            
ATOM    677  AM2 DBG V  73      92.892  14.386  97.995  1.00  0.00            
ATOM    678  T1A DBG V  73      88.792  17.036  98.195  1.00  0.00            
ATOM    679  C2A DBG V  73      87.192  16.336  95.395  1.00  0.00           C
ATOM    680  C3A DBG V  73      86.892  12.436  93.395  1.00  0.00           C
ATOM    681  C4A DBG V  73      89.392   8.686  91.945  1.00  0.00           C
ATOM    682  C1B DBG V  73      91.842  13.236  94.795  1.00  0.00           C
ATOM    683  C2B DBG V  73      91.542  13.086  90.695  1.00  0.00           C
ATOM    684  C3B DBG V  73      88.792  14.236  87.395  1.00  0.00           C
ATOM    685  C4B DBG V  73      87.292  12.736  83.045  1.00  0.00           C
ATOM    686  C5B DBG V  73      84.142   9.786  82.145  1.00  0.00           C
ATOM    687  GM1 DBG W  74     105.092 107.486 109.245  1.00  0.00            
ATOM    688  GM2 DBG W  74     106.892 105.536 111.845  1.00  0.00            
ATOM    689  GM3 DBG W  74     105.192 104.236 109.895  1.00  0.00            
ATOM    690  GM4 DBG W  74     105.642 101.486 112.395  1.00  0.00            
ATOM    691  GM5 DBG W  74     103.792 100.886 108.995  1.00  0.00            
ATOM    692  GM6 DBG W  74     103.442  99.636 111.595  1.00  0.00            
ATOM    693  GM7 DBG W  74     101.842  99.636 114.745  1.00  0.00            
ATOM    694  GM8 DBG W  74      98.892  98.886 109.945  1.00  0.00            
ATOM    695  GM9 DBG W  74      99.242  97.286 113.495  1.00  0.00            
ATOM    696 0GM1 DBG W  74      99.792  96.686 116.395  1.00  0.00            
ATOM    697 1GM1 DBG W  74      99.392  93.436 114.245  1.00  0.00            
ATOM    698 2GM1 DBG W  74      98.942  94.336 117.345  1.00  0.00            
ATOM    699 3GM1 DBG W  74     104.542  96.536 113.845  1.00  0.00            
ATOM    700 4GM1 DBG W  74     107.592  96.686 112.095  1.00  0.00            
ATOM    701 5GM1 DBG W  74     104.742  95.586 110.145  1.00  0.00            
ATOM    702 6GM1 DBG W  74     107.642  94.436 109.695  1.00  0.00            
ATOM    703 7GM1 DBG W  74     102.142  94.486 109.595  1.00  0.00            
ATOM    704  AM1 DBG W  74     105.142 103.936 104.795  1.00  0.00            
ATOM    705  AM2 DBG W  74     107.392 105.336 105.145  1.00  0.00            
ATOM    706  T1A DBG W  74     103.742 103.386 102.145  1.00  0.00            
ATOM    707  C2A DBG W  74     105.042 103.936  98.845  1.00  0.00           C
ATOM    708  C3A DBG W  74     108.592 106.436  97.045  1.00  0.00           C
ATOM    709  C4A DBG W  74     112.042 107.986  98.945  1.00  0.00           C
ATOM    710  C1B DBG W  74     107.392 107.436 102.195  1.00  0.00           C
ATOM    711  C2B DBG W  74     105.192 108.786 100.145  1.00  0.00           C
ATOM    712  C3B DBG W  74     104.092 108.836  95.695  1.00  0.00           C
ATOM    713  C4B DBG W  74     102.092 109.886  91.295  1.00  0.00           C
ATOM    714  C5B DBG W  74      99.642 111.836  88.745  1.00  0.00           C
ATOM    715  GM1 DBG X  75      72.892   8.936 102.695  1.00  0.00            
ATOM    716  GM2 DBG X  75      74.492   9.936 105.595  1.00  0.00            
ATOM    717  GM3 DBG X  75      73.992   7.386 105.045  1.00  0.00            
ATOM    718  GM4 DBG X  75      74.792   7.336 108.645  1.00  0.00            
ATOM    719  GM5 DBG X  75      72.992   4.136 107.295  1.00  0.00            
ATOM    720  GM6 DBG X  75      73.042   5.236 109.945  1.00  0.00            
ATOM    721  GM7 DBG X  75      71.242   7.186 112.345  1.00  0.00            
ATOM    722  GM8 DBG X  75      69.392   2.436 109.745  1.00  0.00            
ATOM    723  GM9 DBG X  75      68.492   5.136 112.195  1.00  0.00            
ATOM    724 0GM1 DBG X  75      68.192   7.086 114.445  1.00  0.00            
ATOM    725 1GM1 DBG X  75      65.142   4.736 113.695  1.00  0.00            
ATOM    726 2GM1 DBG X  75      65.742   7.286 115.495  1.00  0.00            
ATOM    727 3GM1 DBG X  75      74.792   5.236 113.195  1.00  0.00            
ATOM    728 4GM1 DBG X  75      77.942   4.686 111.895  1.00  0.00            
ATOM    729 5GM1 DBG X  75      75.692   1.886 111.695  1.00  0.00            
ATOM    730 6GM1 DBG X  75      78.792   1.586 112.945  1.00  0.00            
ATOM    731 7GM1 DBG X  75      73.642   0.586 111.745  1.00  0.00            
ATOM    732  AM1 DBG X  75      74.142   3.336 101.995  1.00  0.00            
ATOM    733  AM2 DBG X  75      76.042   5.086 101.095  1.00  0.00            
ATOM    734  T1A DBG X  75      73.092   0.836 101.195  1.00  0.00            
ATOM    735  C2A DBG X  75      74.142  -0.714  97.195  1.00  0.00           C
ATOM    736  C3A DBG X  75      77.792   1.186  94.445  1.00  0.00           C
ATOM    737  C4A DBG X  75      77.692   6.236  93.495  1.00  0.00           C
ATOM    738  C1B DBG X  75      74.342   6.086  97.795  1.00  0.00           C
ATOM    739  C2B DBG X  75      72.142   3.636  94.045  1.00  0.00           C
ATOM    740  C3B DBG X  75      70.842   2.786  90.295  1.00  0.00           C
ATOM    741  C4B DBG X  75      71.442   2.186  86.495  1.00  0.00           C
ATOM    742  C5B DBG X  75      74.842  -0.614  86.095  1.00  0.00           C
ATOM    743  GM1 DBG Y  76      61.142  28.136  96.945  1.00  0.00            
ATOM    744  GM2 DBG Y  76      60.842  24.986  98.795  1.00  0.00            
ATOM    745  GM3 DBG Y  76      63.042  27.386  99.145  1.00  0.00            
ATOM    746  GM4 DBG Y  76      64.742  25.036 100.695  1.00  0.00            
ATOM    747  GM5 DBG Y  76      63.042  27.536 103.195  1.00  0.00            
ATOM    748  GM6 DBG Y  76      65.592  25.786 103.495  1.00  0.00            
ATOM    749  GM7 DBG Y  76      68.992  26.586 103.495  1.00  0.00            
ATOM    750  GM8 DBG Y  76      65.242  28.686 107.195  1.00  0.00            
ATOM    751  GM9 DBG Y  76      68.842  27.586 106.945  1.00  0.00            
ATOM    752 0GM1 DBG Y  76      71.542  26.836 105.895  1.00  0.00            
ATOM    753 1GM1 DBG Y  76      70.192  24.186 108.545  1.00  0.00            
ATOM    754 2GM1 DBG Y  76      72.942  25.036 107.395  1.00  0.00            
ATOM    755 3GM1 DBG Y  76      67.842  22.686 104.145  1.00  0.00            
ATOM    756 4GM1 DBG Y  76      65.192  20.736 103.095  1.00  0.00            
ATOM    757 5GM1 DBG Y  76      64.642  22.636 106.145  1.00  0.00            
ATOM    758 6GM1 DBG Y  76      63.842  19.786 106.195  1.00  0.00            
ATOM    759 7GM1 DBG Y  76      65.142  23.886 108.445  1.00  0.00            
ATOM    760  AM1 DBG Y  76      64.342  23.686  96.045  1.00  0.00            
ATOM    761  AM2 DBG Y  76      65.942  25.836  95.495  1.00  0.00            
ATOM    762  T1A DBG Y  76      65.492  21.436  94.845  1.00  0.00            
ATOM    763  C2A DBG Y  76      69.742  22.736  92.245  1.00  0.00           C
ATOM    764  C3A DBG Y  76      70.242  25.786  88.295  1.00  0.00           C
ATOM    765  C4A DBG Y  76      72.042  28.886  87.845  1.00  0.00           C
ATOM    766  C1B DBG Y  76      66.192  26.086  91.995  1.00  0.00           C
ATOM    767  C2B DBG Y  76      65.492  23.536  88.995  1.00  0.00           C
ATOM    768  C3B DBG Y  76      64.792  20.836  85.795  1.00  0.00           C
ATOM    769  C4B DBG Y  76      61.592  18.536  83.345  1.00  0.00           C
ATOM    770  C5B DBG Y  76      57.392  18.636  80.645  1.00  0.00           C
ATOM    771  GM1 DBG Z  77      80.542  34.736 100.095  1.00  0.00            
ATOM    772  GM2 DBG Z  77      79.892  37.636 102.045  1.00  0.00            
ATOM    773  GM3 DBG Z  77      78.292  34.836 102.195  1.00  0.00            
ATOM    774  GM4 DBG Z  77      75.792  37.136 103.645  1.00  0.00            
ATOM    775  GM5 DBG Z  77      75.842  33.586 105.145  1.00  0.00            
ATOM    776  GM6 DBG Z  77      73.592  35.486 104.795  1.00  0.00            
ATOM    777  GM7 DBG Z  77      71.292  35.336 101.645  1.00  0.00            
ATOM    778  GM8 DBG Z  77      71.942  31.536 105.895  1.00  0.00            
ATOM    779  GM9 DBG Z  77      69.592  32.536 103.045  1.00  0.00            
ATOM    780 0GM1 DBG Z  77      68.292  32.936 100.395  1.00  0.00            
ATOM    781 1GM1 DBG Z  77      66.042  30.886 102.845  1.00  0.00            
ATOM    782 2GM1 DBG Z  77      66.542  30.986  99.895  1.00  0.00            
ATOM    783 3GM1 DBG Z  77      70.692  38.186 105.245  1.00  0.00            
ATOM    784 4GM1 DBG Z  77      73.042  40.486 106.445  1.00  0.00            
ATOM    785 5GM1 DBG Z  77      72.692  37.436 108.395  1.00  0.00            
ATOM    786 6GM1 DBG Z  77      73.192  40.286 109.645  1.00  0.00            
ATOM    787 7GM1 DBG Z  77      71.542  35.236 109.895  1.00  0.00            
ATOM    788  AM1 DBG Z  77      75.342  36.336  98.195  1.00  0.00            
ATOM    789  AM2 DBG Z  77      76.142  34.036  97.145  1.00  0.00            
ATOM    790  T1A DBG Z  77      74.492  38.436  96.595  1.00  0.00            
ATOM    791  C2A DBG Z  77      73.192  40.086  92.845  1.00  0.00           C
ATOM    792  C3A DBG Z  77      74.142  37.186  89.545  1.00  0.00           C
ATOM    793  C4A DBG Z  77      74.792  32.686  89.545  1.00  0.00           C
ATOM    794  C1B DBG Z  77      77.342  34.536  93.645  1.00  0.00           C
ATOM    795  C2B DBG Z  77      78.942  35.086  88.695  1.00  0.00           C
ATOM    796  C3B DBG Z  77      75.742  34.986  84.895  1.00  0.00           C
ATOM    797  C4B DBG Z  77      72.992  31.786  83.595  1.00  0.00           C
ATOM    798  C5B DBG Z  77      69.592  31.036  83.395  1.00  0.00           C
ATOM    799  GM1 DBG    78      80.692 208.536 104.945  1.00  0.00            
ATOM    800  GM2 DBG    78      82.942 205.936 105.795  1.00  0.00            
ATOM    801  GM3 DBG    78      83.492 208.936 105.795  1.00  0.00            
ATOM    802  GM4 DBG    78      87.042 208.286 105.645  1.00  0.00            
ATOM    803  GM5 DBG    78      85.492 209.936 108.745  1.00  0.00            
ATOM    804  GM6 DBG    78      88.342 209.636 107.945  1.00  0.00            
ATOM    805  GM7 DBG    78      90.592 211.736 106.495  1.00  0.00            
ATOM    806  GM8 DBG    78      88.292 211.936 111.745  1.00  0.00            
ATOM    807  GM9 DBG    78      91.542 212.536 109.995  1.00  0.00            
ATOM    808 0GM1 DBG    78      93.492 213.786 108.045  1.00  0.00            
ATOM    809 1GM1 DBG    78      95.142 211.336 110.695  1.00  0.00            
ATOM    810 2GM1 DBG    78      96.142 213.536 108.645  1.00  0.00            
ATOM    811 3GM1 DBG    78      91.842 208.186 107.495  1.00  0.00            
ATOM    812 4GM1 DBG    78      90.642 204.936 107.495  1.00  0.00            
ATOM    813 5GM1 DBG    78      90.342 206.686 110.695  1.00  0.00            
ATOM    814 6GM1 DBG    78      91.042 203.586 110.445  1.00  0.00            
ATOM    815 7GM1 DBG    78      91.492 208.136 112.595  1.00  0.00            
ATOM    816  AM1 DBG    78      85.242 207.836 101.295  1.00  0.00            
ATOM    817  AM2 DBG    78      83.642 209.936 100.695  1.00  0.00            
ATOM    818  T1A DBG    78      87.442 207.286  99.245  1.00  0.00            
ATOM    819  C2A DBG    78      86.592 208.686  95.145  1.00  0.00           C
ATOM    820  C3A DBG    78      85.592 211.236  91.095  1.00  0.00           C
ATOM    821  C4A DBG    78      80.642 212.686  90.045  1.00  0.00           C
ATOM    822  C1B DBG    78      84.942 212.136  98.395  1.00  0.00           C
ATOM    823  C2B DBG    78      88.242 212.786  96.895  1.00  0.00           C
ATOM    824  C3B DBG    78      90.242 211.186  93.145  1.00  0.00           C
ATOM    825  C4B DBG    78      92.192 208.336  90.195  1.00  0.00           C
ATOM    826  C5B DBG    78      93.042 204.436  90.345  1.00  0.00           C
ATOM    827  GM1 DBG    79     123.342  77.536  98.445  1.00  0.00            
ATOM    828  GM2 DBG    79     125.192  74.886 100.195  1.00  0.00            
ATOM    829  GM3 DBG    79     122.592  76.536 100.895  1.00  0.00            
ATOM    830  GM4 DBG    79     122.542  75.236 104.295  1.00  0.00            
ATOM    831  GM5 DBG    79     119.242  76.986 103.145  1.00  0.00            
ATOM    832  GM6 DBG    79     120.692  77.086 105.845  1.00  0.00            
ATOM    833  GM7 DBG    79     122.792  79.186 107.395  1.00  0.00            
ATOM    834  GM8 DBG    79     117.742  80.386 105.045  1.00  0.00            
ATOM    835  GM9 DBG    79     120.342  81.786 107.845  1.00  0.00            
ATOM    836 0GM1 DBG    79     122.392  81.536 110.045  1.00  0.00            
ATOM    837 1GM1 DBG    79     118.692  81.986 111.445  1.00  0.00            
ATOM    838 2GM1 DBG    79     121.642  81.986 112.595  1.00  0.00            
ATOM    839 3GM1 DBG    79     121.342  75.986 108.945  1.00  0.00            
ATOM    840 4GM1 DBG    79     120.142  72.736 108.445  1.00  0.00            
ATOM    841 5GM1 DBG    79     117.692  75.386 108.045  1.00  0.00            
ATOM    842 6GM1 DBG    79     117.342  72.236 110.245  1.00  0.00            
ATOM    843 7GM1 DBG    79     116.892  77.786 109.195  1.00  0.00            
ATOM    844  AM1 DBG    79     120.642  72.436  98.495  1.00  0.00            
ATOM    845  AM2 DBG    79     122.692  71.836  96.695  1.00  0.00            
ATOM    846  T1A DBG    79     118.042  72.136  97.345  1.00  0.00            
ATOM    847  C2A DBG    79     116.192  73.236  93.345  1.00  0.00           C
ATOM    848  C3A DBG    79     118.142  73.736  89.195  1.00  0.00           C
ATOM    849  C4A DBG    79     119.442  73.786  84.895  1.00  0.00           C
ATOM    850  C1B DBG    79     122.692  71.586  93.095  1.00  0.00           C
ATOM    851  C2B DBG    79     123.342  71.986  88.745  1.00  0.00           C
ATOM    852  C3B DBG    79     124.292  73.386  84.595  1.00  0.00           C
ATOM    853  C4B DBG    79     123.342  74.986  80.345  1.00  0.00           C
ATOM    854  C5B DBG    79     122.692  76.636  76.295  1.00  0.00           C
ATOM    855  GM1 DBG    80      57.192  44.236 100.595  1.00  0.00            
ATOM    856  GM2 DBG    80      60.192  42.836  99.245  1.00  0.00            
ATOM    857  GM3 DBG    80      58.592  41.536 101.345  1.00  0.00            
ATOM    858  GM4 DBG    80      61.242  39.136 101.295  1.00  0.00            
ATOM    859  GM5 DBG    80      58.692  38.936 104.245  1.00  0.00            
ATOM    860  GM6 DBG    80      61.642  37.836 103.995  1.00  0.00            
ATOM    861  GM7 DBG    80      64.642  39.036 105.345  1.00  0.00            
ATOM    862  GM8 DBG    80      60.442  36.786 108.445  1.00  0.00            
ATOM    863  GM9 DBG    80      63.942  37.636 108.595  1.00  0.00            
ATOM    864 0GM1 DBG    80      66.642  38.886 108.345  1.00  0.00            
ATOM    865 1GM1 DBG    80      66.692  36.936 111.745  1.00  0.00            
ATOM    866 2GM1 DBG    80      68.442  39.236 110.295  1.00  0.00            
ATOM    867 3GM1 DBG    80      64.942  35.736 103.095  1.00  0.00            
ATOM    868 4GM1 DBG    80      63.192  34.536 100.295  1.00  0.00            
ATOM    869 5GM1 DBG    80      61.792  33.586 103.545  1.00  0.00            
ATOM    870 6GM1 DBG    80      61.492  31.886 100.945  1.00  0.00            
ATOM    871 7GM1 DBG    80      62.292  32.286 105.995  1.00  0.00            
ATOM    872  AM1 DBG    80      55.742  39.236  98.195  1.00  0.00            
ATOM    873  AM2 DBG    80      57.992  39.286  96.845  1.00  0.00            
ATOM    874  T1A DBG    80      53.792  38.786  95.845  1.00  0.00            
ATOM    875  C2A DBG    80      54.942  38.386  91.345  1.00  0.00           C
ATOM    876  C3A DBG    80      58.742  38.486  89.295  1.00  0.00           C
ATOM    877  C4A DBG    80      60.092  42.186  86.595  1.00  0.00           C
ATOM    878  C1B DBG    80      58.442  40.886  93.545  1.00  0.00           C
ATOM    879  C2B DBG    80      61.842  41.586  91.295  1.00  0.00           C
ATOM    880  C3B DBG    80      63.692  39.636  88.745  1.00  0.00           C
ATOM    881  C4B DBG    80      66.992  38.286  88.245  1.00  0.00           C
ATOM    882  C5B DBG    80      68.942  39.836  85.045  1.00  0.00           C
ATOM    883  GM1 DBG    81      69.692  36.336  93.045  1.00  0.00            
ATOM    884  GM2 DBG    81      70.242  36.336  96.545  1.00  0.00            
ATOM    885  GM3 DBG    81      71.142  34.486  94.595  1.00  0.00            
ATOM    886  GM4 DBG    81      71.492  32.386  97.445  1.00  0.00            
ATOM    887  GM5 DBG    81      73.392  30.886  94.395  1.00  0.00            
ATOM    888  GM6 DBG    81      72.442  29.536  97.045  1.00  0.00            
ATOM    889  GM7 DBG    81      69.692  27.786  98.395  1.00  0.00            
ATOM    890  GM8 DBG    81      73.342  25.836  94.445  1.00  0.00            
ATOM    891  GM9 DBG    81      71.042  24.636  97.445  1.00  0.00            
ATOM    892 0GM1 DBG    81      68.592  23.836  99.045  1.00  0.00            
ATOM    893 1GM1 DBG    81      70.292  20.736  97.245  1.00  0.00            
ATOM    894 2GM1 DBG    81      67.892  21.286  99.145  1.00  0.00            
ATOM    895 3GM1 DBG    81      72.592  28.936 100.795  1.00  0.00            
ATOM    896 4GM1 DBG    81      74.842  31.586 101.095  1.00  0.00            
ATOM    897 5GM1 DBG    81      75.992  28.686  99.145  1.00  0.00            
ATOM    898 6GM1 DBG    81      77.692  30.136 100.995  1.00  0.00            
ATOM    899 7GM1 DBG    81      75.642  25.886  98.945  1.00  0.00            
ATOM    900  AM1 DBG    81      67.042  31.836  95.195  1.00  0.00            
ATOM    901  AM2 DBG    81      68.442  29.936  93.745  1.00  0.00            
ATOM    902  T1A DBG    81      64.392  31.586  95.745  1.00  0.00            
ATOM    903  C2A DBG    81      62.692  29.686  91.395  1.00  0.00           C
ATOM    904  C3A DBG    81      63.142  27.836  86.495  1.00  0.00           C
ATOM    905  C4A DBG    81      66.942  27.086  84.695  1.00  0.00           C
ATOM    906  C1B DBG    81      69.092  31.986  90.945  1.00  0.00           C
ATOM    907  C2B DBG    81      70.542  34.636  87.695  1.00  0.00           C
ATOM    908  C3B DBG    81      67.042  35.786  83.545  1.00  0.00           C
ATOM    909  C4B DBG    81      65.342  37.086  79.995  1.00  0.00           C
ATOM    910  C5B DBG    81      64.242  38.136  75.345  1.00  0.00           C
ATOM    911  GM1 DBG    82      36.642  19.136  97.945  1.00  0.00            
ATOM    912  GM2 DBG    82      34.492  16.186  97.295  1.00  0.00            
ATOM    913  GM3 DBG    82      33.542  18.886  97.995  1.00  0.00            
ATOM    914  GM4 DBG    82      30.742  17.686  99.295  1.00  0.00            
ATOM    915  GM5 DBG    82      30.692  21.536  98.695  1.00  0.00            
ATOM    916  GM6 DBG    82      28.492  19.586  99.845  1.00  0.00            
ATOM    917  GM7 DBG    82      27.442  19.086 103.045  1.00  0.00            
ATOM    918  GM8 DBG    82      28.042  23.686  99.695  1.00  0.00            
ATOM    919  GM9 DBG    82      26.942  22.586 103.295  1.00  0.00            
ATOM    920 0GM1 DBG    82      26.142  21.236 105.845  1.00  0.00            
ATOM    921 1GM1 DBG    82      23.442  23.736 104.495  1.00  0.00            
ATOM    922 2GM1 DBG    82      24.142  22.086 107.395  1.00  0.00            
ATOM    923 3GM1 DBG    82      25.592  17.286 100.345  1.00  0.00            
ATOM    924 4GM1 DBG    82      25.842  16.886  96.895  1.00  0.00            
ATOM    925 5GM1 DBG    82      24.692  20.136  97.995  1.00  0.00            
ATOM    926 6GM1 DBG    82      23.842  19.436  95.045  1.00  0.00            
ATOM    927 7GM1 DBG    82      23.442  21.586  99.595  1.00  0.00            
ATOM    928  AM1 DBG    82      33.342  21.086  93.545  1.00  0.00            
ATOM    929  AM2 DBG    82      34.242  18.686  92.945  1.00  0.00            
ATOM    930  T1A DBG    82      32.092  22.436  91.295  1.00  0.00            
ATOM    931  C2A DBG    82      32.292  21.936  86.295  1.00  0.00           C
ATOM    932  C3A DBG    82      35.242  20.636  82.745  1.00  0.00           C
ATOM    933  C4A DBG    82      34.292  16.186  81.695  1.00  0.00           C
ATOM    934  C1B DBG    82      35.592  18.586  89.395  1.00  0.00           C
ATOM    935  C2B DBG    82      36.492  14.886  86.145  1.00  0.00           C
ATOM    936  C3B DBG    82      37.342  12.836  82.745  1.00  0.00           C
ATOM    937  C4B DBG    82      37.092   9.136  81.095  1.00  0.00           C
ATOM    938  C5B DBG    82      36.042   6.536  83.995  1.00  0.00           C
ATOM    939  GM1 DBG    83      59.892  16.886 103.395  1.00  0.00            
ATOM    940  GM2 DBG    83      58.242  18.236 100.845  1.00  0.00            
ATOM    941  GM3 DBG    83      59.842  19.886 102.845  1.00  0.00            
ATOM    942  GM4 DBG    83      57.492  22.286 101.845  1.00  0.00            
ATOM    943  GM5 DBG    83      60.842  23.586 103.295  1.00  0.00            
ATOM    944  GM6 DBG    83      58.042  24.436 103.845  1.00  0.00            
ATOM    945  GM7 DBG    83      55.842  23.386 106.395  1.00  0.00            
ATOM    946  GM8 DBG    83      60.592  26.436 107.045  1.00  0.00            
ATOM    947  GM9 DBG    83      57.242  25.986 108.195  1.00  0.00            
ATOM    948 0GM1 DBG    83      54.492  24.936 108.795  1.00  0.00            
ATOM    949 1GM1 DBG    83      54.742  28.836 108.245  1.00  0.00            
ATOM    950 2GM1 DBG    83      52.692  26.836 109.395  1.00  0.00            
ATOM    951 3GM1 DBG    83      54.592  26.036 103.495  1.00  0.00            
ATOM    952 4GM1 DBG    83      55.342  26.636 100.145  1.00  0.00            
ATOM    953 5GM1 DBG    83      57.542  28.236 102.545  1.00  0.00            
ATOM    954 6GM1 DBG    83      57.492  29.436  99.695  1.00  0.00            
ATOM    955 7GM1 DBG    83      57.992  29.736 104.795  1.00  0.00            
ATOM    956  AM1 DBG    83      62.942  18.936  99.195  1.00  0.00            
ATOM    957  AM2 DBG    83      60.942  20.136  97.795  1.00  0.00            
ATOM    958  T1A DBG    83      64.742  16.936  97.795  1.00  0.00            
ATOM    959  C2A DBG    83      67.342  16.236  94.545  1.00  0.00           C
ATOM    960  C3A DBG    83      66.642  18.736  90.645  1.00  0.00           C
ATOM    961  C4A DBG    83      61.242  20.686  89.495  1.00  0.00           C
ATOM    962  C1B DBG    83      60.542  20.536  94.195  1.00  0.00           C
ATOM    963  C2B DBG    83      61.092  25.186  91.295  1.00  0.00           C
ATOM    964  C3B DBG    83      58.542  28.086  87.395  1.00  0.00           C
ATOM    965  C4B DBG    83      55.042  29.036  85.795  1.00  0.00           C
ATOM    966  C5B DBG    83      51.742  31.986  83.495  1.00  0.00           C
ATOM    967  GM1 DBG    84      71.892 211.936 106.495  1.00  0.00            
ATOM    968  GM2 DBG    84      74.592 209.936 107.895  1.00  0.00            
ATOM    969  GM3 DBG    84      74.892 212.586 106.745  1.00  0.00            
ATOM    970  GM4 DBG    84      78.242 212.036 107.745  1.00  0.00            
ATOM    971  GM5 DBG    84      77.342 215.736 106.895  1.00  0.00            
ATOM    972  GM6 DBG    84      79.792 214.486 106.945  1.00  0.00            
ATOM    973  GM7 DBG    84      81.742 213.586 104.145  1.00  0.00            
ATOM    974  GM8 DBG    84      79.042 218.436 105.295  1.00  0.00            
ATOM    975  GM9 DBG    84      80.942 216.836 102.845  1.00  0.00            
ATOM    976 0GM1 DBG    84      83.342 215.886 101.295  1.00  0.00            
ATOM    977 1GM1 DBG    84      82.842 219.736 101.695  1.00  0.00            
ATOM    978 2GM1 DBG    84      84.592 218.086 100.445  1.00  0.00            
ATOM    979 3GM1 DBG    84      82.992 213.736 107.345  1.00  0.00            
ATOM    980 4GM1 DBG    84      83.092 214.186 110.795  1.00  0.00            
ATOM    981 5GM1 DBG    84      82.692 217.236 108.845  1.00  0.00            
ATOM    982 6GM1 DBG    84      83.842 217.236 111.945  1.00  0.00            
ATOM    983 7GM1 DBG    84      83.642 218.486 106.995  1.00  0.00            
ATOM    984  AM1 DBG    84      75.992 210.036 102.995  1.00  0.00            
ATOM    985  AM2 DBG    84      77.742 211.736 102.145  1.00  0.00            
ATOM    986  T1A DBG    84      76.392 207.286 102.245  1.00  0.00            
ATOM    987  C2A DBG    84      79.892 205.186 101.095  1.00  0.00           C
ATOM    988  C3A DBG    84      81.992 206.386  97.595  1.00  0.00           C
ATOM    989  C4A DBG    84      81.842 210.486  94.395  1.00  0.00           C
ATOM    990  C1B DBG    84      78.992 210.286  98.895  1.00  0.00           C
ATOM    991  C2B DBG    84      78.092 208.336  95.795  1.00  0.00           C
ATOM    992  C3B DBG    84      78.892 205.036  94.195  1.00  0.00           C
ATOM    993  C4B DBG    84      80.942 202.536  91.745  1.00  0.00           C
ATOM    994  C5B DBG    84      80.192 200.636  88.295  1.00  0.00           C
ATOM    995  GM1 DBG    85      50.942  28.586  99.895  1.00  0.00            
ATOM    996  GM2 DBG    85      49.392  28.436 102.895  1.00  0.00            
ATOM    997  GM3 DBG    85      48.892  30.536 101.145  1.00  0.00            
ATOM    998  GM4 DBG    85      47.642  31.686 104.095  1.00  0.00            
ATOM    999  GM5 DBG    85      46.392  33.586 100.945  1.00  0.00            
ATOM   1000  GM6 DBG    85      46.742  34.536 103.945  1.00  0.00            
ATOM   1001  GM7 DBG    85      49.192  35.886 106.095  1.00  0.00            
ATOM   1002  GM8 DBG    85      46.392  39.186 102.345  1.00  0.00            
ATOM   1003  GM9 DBG    85      47.692  39.136 105.695  1.00  0.00            
ATOM   1004 0GM1 DBG    85      48.192  38.986 108.645  1.00  0.00            
ATOM   1005 1GM1 DBG    85      45.242  41.586 108.245  1.00  0.00            
ATOM   1006 2GM1 DBG    85      47.492  40.736 110.545  1.00  0.00            
ATOM   1007 3GM1 DBG    85      46.192  34.386 107.745  1.00  0.00            
ATOM   1008 4GM1 DBG    85      43.942  31.786 107.295  1.00  0.00            
ATOM   1009 5GM1 DBG    85      42.842  34.986 105.995  1.00  0.00            
ATOM   1010 6GM1 DBG    85      40.992  33.186 107.595  1.00  0.00            
ATOM   1011 7GM1 DBG    85      42.692  37.736 105.645  1.00  0.00            
ATOM   1012  AM1 DBG    85      49.942  33.436  97.395  1.00  0.00            
ATOM   1013  AM2 DBG    85      48.392  31.186  96.495  1.00  0.00            
ATOM   1014  T1A DBG    85      50.742  34.786  95.145  1.00  0.00            
ATOM   1015  C2A DBG    85      52.792  32.836  92.145  1.00  0.00           C
ATOM   1016  C3A DBG    85      51.342  30.986  88.695  1.00  0.00           C
ATOM   1017  C4A DBG    85      47.992  28.136  87.345  1.00  0.00           C
ATOM   1018  C1B DBG    85      49.742  29.336  93.595  1.00  0.00           C
ATOM   1019  C2B DBG    85      48.392  25.486  91.745  1.00  0.00           C
ATOM   1020  C3B DBG    85      45.842  23.536  87.995  1.00  0.00           C
ATOM   1021  C4B DBG    85      45.192  24.086  84.445  1.00  0.00           C
ATOM   1022  C5B DBG    85      43.392  20.986  81.145  1.00  0.00           C
ATOM   1023  GM1 DBG    86      40.192  27.736  96.245  1.00  0.00            
ATOM   1024  GM2 DBG    86      42.292  25.036  97.695  1.00  0.00            
ATOM   1025  GM3 DBG    86      39.442  24.936  96.945  1.00  0.00            
ATOM   1026  GM4 DBG    86      38.242  22.936  99.845  1.00  0.00            
ATOM   1027  GM5 DBG    86      36.792  26.536  99.445  1.00  0.00            
ATOM   1028  GM6 DBG    86      37.142  24.886 101.845  1.00  0.00            
ATOM   1029  GM7 DBG    86      39.792  24.636 104.245  1.00  0.00            
ATOM   1030  GM8 DBG    86      36.192  29.036 103.945  1.00  0.00            
ATOM   1031  GM9 DBG    86      38.842  27.686 106.045  1.00  0.00            
ATOM   1032 0GM1 DBG    86      41.292  26.836 107.595  1.00  0.00            
ATOM   1033 1GM1 DBG    86      38.942  28.886 109.995  1.00  0.00            
ATOM   1034 2GM1 DBG    86      41.942  28.336 109.695  1.00  0.00            
ATOM   1035 3GM1 DBG    86      36.442  22.836 104.795  1.00  0.00            
ATOM   1036 4GM1 DBG    86      35.342  19.986 103.145  1.00  0.00            
ATOM   1037 5GM1 DBG    86      33.142  22.836 102.895  1.00  0.00            
ATOM   1038 6GM1 DBG    86      32.142  20.536 103.695  1.00  0.00            
ATOM   1039 7GM1 DBG    86      31.992  25.336 103.395  1.00  0.00            
ATOM   1040  AM1 DBG    86      37.042  24.236  92.945  1.00  0.00            
ATOM   1041  AM2 DBG    86      38.392  21.786  92.995  1.00  0.00            
ATOM   1042  T1A DBG    86      36.092  24.786  90.295  1.00  0.00            
ATOM   1043  C2A DBG    86      37.642  22.736  86.495  1.00  0.00           C
ATOM   1044  C3A DBG    86      39.142  18.936  85.145  1.00  0.00           C
ATOM   1045  C4A DBG    86      42.092  16.786  82.445  1.00  0.00           C
ATOM   1046  C1B DBG    86      40.742  21.536  89.945  1.00  0.00           C
ATOM   1047  C2B DBG    86      43.542  19.136  87.395  1.00  0.00           C
ATOM   1048  C3B DBG    86      46.592  18.786  84.445  1.00  0.00           C
ATOM   1049  C4B DBG    86      49.742  20.236  82.495  1.00  0.00           C
ATOM   1050  C5B DBG    86      53.742  20.186  83.845  1.00  0.00           C
ATOM   1051  GM1 DBG    87      89.092 199.536 108.195  1.00  0.00            
ATOM   1052  GM2 DBG    87      85.592 198.686 107.645  1.00  0.00            
ATOM   1053  GM3 DBG    87      86.742 201.486 108.395  1.00  0.00            
ATOM   1054  GM4 DBG    87      83.542 202.036 109.545  1.00  0.00            
ATOM   1055  GM5 DBG    87      85.592 205.336 109.295  1.00  0.00            
ATOM   1056  GM6 DBG    87      83.642 204.386 111.395  1.00  0.00            
ATOM   1057  GM7 DBG    87      83.492 203.186 114.345  1.00  0.00            
ATOM   1058  GM8 DBG    87      85.992 208.086 112.745  1.00  0.00            
ATOM   1059  GM9 DBG    87      83.842 206.586 115.595  1.00  0.00            
ATOM   1060 0GM1 DBG    87      81.892 205.136 117.395  1.00  0.00            
ATOM   1061 1GM1 DBG    87      80.542 208.736 116.445  1.00  0.00            
ATOM   1062 2GM1 DBG    87      80.042 206.586 118.695  1.00  0.00            
ATOM   1063 3GM1 DBG    87      80.142 204.736 112.995  1.00  0.00            
ATOM   1064 4GM1 DBG    87      78.942 204.086 109.795  1.00  0.00            
ATOM   1065 5GM1 DBG    87      80.592 207.286 110.195  1.00  0.00            
ATOM   1066 6GM1 DBG    87      78.042 206.836 108.445  1.00  0.00            
ATOM   1067 7GM1 DBG    87      81.342 209.486 111.345  1.00  0.00            
ATOM   1068  AM1 DBG    87      87.292 203.086 104.045  1.00  0.00            
ATOM   1069  AM2 DBG    87      85.192 201.536 103.445  1.00  0.00            
ATOM   1070  T1A DBG    87      89.092 204.636 102.745  1.00  0.00            
ATOM   1071  C2A DBG    87      89.892 201.836  98.995  1.00  0.00           C
ATOM   1072  C3A DBG    87      88.342 200.136  95.395  1.00  0.00           C
ATOM   1073  C4A DBG    87      84.242 199.086  92.895  1.00  0.00           C
ATOM   1074  C1B DBG    87      84.692 202.386  99.845  1.00  0.00           C
ATOM   1075  C2B DBG    87      85.692 203.886  95.895  1.00  0.00           C
ATOM   1076  C3B DBG    87      84.992 205.036  91.895  1.00  0.00           C
ATOM   1077  C4B DBG    87      81.442 207.236  90.595  1.00  0.00           C
ATOM   1078  C5B DBG    87      77.392 207.886  90.445  1.00  0.00           C
ATOM   1079  GM1 DBG    88      79.492   7.736  98.645  1.00  0.00            
ATOM   1080  GM2 DBG    88      76.992   9.986 100.045  1.00  0.00            
ATOM   1081  GM3 DBG    88      79.742  10.186 100.445  1.00  0.00            
ATOM   1082  GM4 DBG    88      78.492  10.686 104.095  1.00  0.00            
ATOM   1083  GM5 DBG    88      82.342  11.286 104.245  1.00  0.00            
ATOM   1084  GM6 DBG    88      80.392  11.236 106.395  1.00  0.00            
ATOM   1085  GM7 DBG    88      79.542   9.236 108.745  1.00  0.00            
ATOM   1086  GM8 DBG    88      84.492  11.936 107.895  1.00  0.00            
ATOM   1087  GM9 DBG    88      82.592  10.136 110.445  1.00  0.00            
ATOM   1088 0GM1 DBG    88      80.442   8.986 112.245  1.00  0.00            
ATOM   1089 1GM1 DBG    88      82.292  11.986 114.095  1.00  0.00            
ATOM   1090 2GM1 DBG    88      80.292   9.786 114.845  1.00  0.00            
ATOM   1091 3GM1 DBG    88      77.792  12.486 108.695  1.00  0.00            
ATOM   1092 4GM1 DBG    88      76.642  14.486 106.095  1.00  0.00            
ATOM   1093 5GM1 DBG    88      80.042  15.236 107.245  1.00  0.00            
ATOM   1094 6GM1 DBG    88      77.942  17.586 106.195  1.00  0.00            
ATOM   1095 7GM1 DBG    88      81.592  15.436 109.445  1.00  0.00            
ATOM   1096  AM1 DBG    88      80.492  13.236  96.945  1.00  0.00            
ATOM   1097  AM2 DBG    88      77.942  12.386  95.995  1.00  0.00            
ATOM   1098  T1A DBG    88      82.192  14.686  95.545  1.00  0.00            
ATOM   1099  C2A DBG    88      82.692  15.086  91.545  1.00  0.00           C
ATOM   1100  C3A DBG    88      78.792  14.436  87.945  1.00  0.00           C
ATOM   1101  C4A DBG    88      74.592  12.386  86.395  1.00  0.00           C
ATOM   1102  C1B DBG    88      78.342  12.686  92.595  1.00  0.00           C
ATOM   1103  C2B DBG    88      76.842  10.086  89.845  1.00  0.00           C
ATOM   1104  C3B DBG    88      74.592   6.136  89.245  1.00  0.00           C
ATOM   1105  C4B DBG    88      76.192   2.986  89.745  1.00  0.00           C
ATOM   1106  C5B DBG    88      74.192  -0.614  91.545  1.00  0.00           C
ATOM   1107  NC3 DPP    89     107.242 170.436  69.745  1.00  0.00           N
ATOM   1108  PO4 DPP    89     107.192 165.886  71.495  1.00  0.00           P
ATOM   1109  GL1 DPP    89     109.542 167.786  74.445  1.00  0.00            
ATOM   1110  GL2 DPP    89     110.692 171.336  73.945  1.00  0.00            
ATOM   1111  C1A DPP    89     112.242 166.236  77.745  1.00  0.00           C
ATOM   1112  C2A DPP    89     112.792 166.386  83.195  1.00  0.00           C
ATOM   1113  C3A DPP    89     112.792 166.486  87.995  1.00  0.00           C
ATOM   1114  C4A DPP    89     111.692 164.436  91.445  1.00  0.00           C
ATOM   1115  C1B DPP    89     110.842 171.386  77.695  1.00  0.00           C
ATOM   1116  C2B DPP    89     111.092 170.836  82.395  1.00  0.00           C
ATOM   1117  C3B DPP    89     111.492 171.286  86.595  1.00  0.00           C
ATOM   1118  C4B DPP    89     109.592 169.636  90.295  1.00  0.00           C
ATOM   1119  NC3 DPP    90     121.542 101.036  63.945  1.00  0.00           N
ATOM   1120  PO4 DPP    90     123.242  98.936  67.945  1.00  0.00           P
ATOM   1121  GL1 DPP    90     123.942  95.736  69.795  1.00  0.00            
ATOM   1122  GL2 DPP    90     125.742  93.586  70.345  1.00  0.00            
ATOM   1123  C1A DPP    90     124.142  95.036  74.895  1.00  0.00           C
ATOM   1124  C2A DPP    90     123.342  93.836  79.395  1.00  0.00           C
ATOM   1125  C3A DPP    90     122.942  93.136  83.195  1.00  0.00           C
ATOM   1126  C4A DPP    90     125.042  92.136  86.645  1.00  0.00           C
ATOM   1127  C1B DPP    90     128.442  93.786  73.595  1.00  0.00           C
ATOM   1128  C2B DPP    90     128.642  93.486  78.245  1.00  0.00           C
ATOM   1129  C3B DPP    90     127.742  94.336  82.295  1.00  0.00           C
ATOM   1130  C4B DPP    90     128.692  96.286  85.545  1.00  0.00           C
ATOM   1131  NC3 DPP    91      86.992 159.836  71.145  1.00  0.00           N
ATOM   1132  PO4 DPP    91      83.492 157.286  70.945  1.00  0.00           P
ATOM   1133  GL1 DPP    91      82.242 157.586  75.145  1.00  0.00            
ATOM   1134  GL2 DPP    91      85.092 159.686  76.495  1.00  0.00            
ATOM   1135  C1A DPP    91      81.492 160.836  78.995  1.00  0.00           C
ATOM   1136  C2A DPP    91      81.292 159.886  83.295  1.00  0.00           C
ATOM   1137  C3A DPP    91      80.742 157.886  87.095  1.00  0.00           C
ATOM   1138  C4A DPP    91      77.392 158.036  89.945  1.00  0.00           C
ATOM   1139  C1B DPP    91      85.742 158.536  81.145  1.00  0.00           C
ATOM   1140  C2B DPP    91      85.592 159.386  86.045  1.00  0.00           C
ATOM   1141  C3B DPP    91      83.642 161.586  88.445  1.00  0.00           C
ATOM   1142  C4B DPP    91      80.592 162.436  90.095  1.00  0.00           C
ATOM   1143  NC3 DPP    92      51.842 133.736  73.145  1.00  0.00           N
ATOM   1144  PO4 DPP    92      55.992 130.986  72.995  1.00  0.00           P
ATOM   1145  GL1 DPP    92      56.242 134.286  76.345  1.00  0.00            
ATOM   1146  GL2 DPP    92      58.942 134.736  77.695  1.00  0.00            
ATOM   1147  C1A DPP    92      55.092 136.036  80.045  1.00  0.00           C
ATOM   1148  C2A DPP    92      53.942 134.786  84.095  1.00  0.00           C
ATOM   1149  C3A DPP    92      50.942 134.686  87.295  1.00  0.00           C
ATOM   1150  C4A DPP    92      48.992 130.836  89.845  1.00  0.00           C
ATOM   1151  C1B DPP    92      59.842 136.836  80.745  1.00  0.00           C
ATOM   1152  C2B DPP    92      57.842 138.036  84.345  1.00  0.00           C
ATOM   1153  C3B DPP    92      54.692 139.586  86.645  1.00  0.00           C
ATOM   1154  C4B DPP    92      52.742 140.636  89.445  1.00  0.00           C
ATOM   1155  NC3 DPP    93     117.942 192.686  62.145  1.00  0.00           N
ATOM   1156  PO4 DPP    93     117.742 197.086  64.995  1.00  0.00           P
ATOM   1157  GL1 DPP    93     120.642 198.336  68.695  1.00  0.00            
ATOM   1158  GL2 DPP    93     119.992 200.136  70.945  1.00  0.00            
ATOM   1159  C1A DPP    93     124.992 198.986  71.945  1.00  0.00           C
ATOM   1160  C2A DPP    93     126.592 198.986  75.995  1.00  0.00           C
ATOM   1161  C3A DPP    93     125.042 200.836  79.445  1.00  0.00           C
ATOM   1162  C4A DPP    93     124.442 204.886  81.745  1.00  0.00           C
ATOM   1163  C1B DPP    93     121.442 200.086  74.845  1.00  0.00           C
ATOM   1164  C2B DPP    93     119.792 200.136  79.345  1.00  0.00           C
ATOM   1165  C3B DPP    93     120.142 201.886  83.595  1.00  0.00           C
ATOM   1166  C4B DPP    93     122.542 204.186  86.545  1.00  0.00           C
ATOM   1167  NC3 DPP    94     124.492  65.536  57.895  1.00  0.00           N
ATOM   1168  PO4 DPP    94     127.892  66.836  57.295  1.00  0.00           P
ATOM   1169  GL1 DPP    94     129.092  66.486  61.845  1.00  0.00            
ATOM   1170  GL2 DPP    94     129.392  69.286  63.445  1.00  0.00            
ATOM   1171  C1A DPP    94     129.792  65.186  66.595  1.00  0.00           C
ATOM   1172  C2A DPP    94     130.142  64.086  70.045  1.00  0.00           C
ATOM   1173  C3A DPP    94     128.942  63.686  73.945  1.00  0.00           C
ATOM   1174  C4A DPP    94     126.442  62.536  75.795  1.00  0.00           C
ATOM   1175  C1B DPP    94     129.992  69.886  68.095  1.00  0.00           C
ATOM   1176  C2B DPP    94     130.142  68.236  72.595  1.00  0.00           C
ATOM   1177  C3B DPP    94     128.492  68.936  76.745  1.00  0.00           C
ATOM   1178  C4B DPP    94     129.642  65.686  79.845  1.00  0.00           C
ATOM   1179  NC3 DPP    95      58.742 176.136  70.145  1.00  0.00           N
ATOM   1180  PO4 DPP    95      56.292 174.736  69.995  1.00  0.00           P
ATOM   1181  GL1 DPP    95      54.692 174.136  73.145  1.00  0.00            
ATOM   1182  GL2 DPP    95      51.592 174.336  72.045  1.00  0.00            
ATOM   1183  C1A DPP    95      52.242 177.286  75.945  1.00  0.00           C
ATOM   1184  C2A DPP    95      51.242 180.886  77.995  1.00  0.00           C
ATOM   1185  C3A DPP    95      51.542 183.886  80.545  1.00  0.00           C
ATOM   1186  C4A DPP    95      50.442 186.286  83.995  1.00  0.00           C
ATOM   1187  C1B DPP    95      47.942 177.386  72.795  1.00  0.00           C
ATOM   1188  C2B DPP    95      45.742 178.236  76.945  1.00  0.00           C
ATOM   1189  C3B DPP    95      43.042 179.736  80.445  1.00  0.00           C
ATOM   1190  C4B DPP    95      42.692 178.686  84.145  1.00  0.00           C
ATOM   1191  NC3 DPP    96     157.242 151.836  58.295  1.00  0.00           N
ATOM   1192  PO4 DPP    96     156.092 150.986  63.045  1.00  0.00           P
ATOM   1193  GL1 DPP    96     157.392 153.436  67.195  1.00  0.00            
ATOM   1194  GL2 DPP    96     159.642 154.386  67.345  1.00  0.00            
ATOM   1195  C1A DPP    96     159.042 153.786  71.695  1.00  0.00           C
ATOM   1196  C2A DPP    96     158.892 154.536  75.495  1.00  0.00           C
ATOM   1197  C3A DPP    96     160.442 152.486  78.245  1.00  0.00           C
ATOM   1198  C4A DPP    96     161.092 152.286  83.595  1.00  0.00           C
ATOM   1199  C1B DPP    96     163.092 152.736  69.095  1.00  0.00           C
ATOM   1200  C2B DPP    96     164.142 152.836  73.645  1.00  0.00           C
ATOM   1201  C3B DPP    96     165.492 152.986  78.195  1.00  0.00           C
ATOM   1202  C4B DPP    96     166.592 153.936  82.495  1.00  0.00           C
ATOM   1203  NC3 DPP    97      29.892 157.186  65.745  1.00  0.00           N
ATOM   1204  PO4 DPP    97      33.342 159.936  67.545  1.00  0.00           P
ATOM   1205  GL1 DPP    97      30.342 158.636  71.445  1.00  0.00            
ATOM   1206  GL2 DPP    97      27.792 160.236  72.395  1.00  0.00            
ATOM   1207  C1A DPP    97      30.792 158.186  76.045  1.00  0.00           C
ATOM   1208  C2A DPP    97      29.292 159.536  79.495  1.00  0.00           C
ATOM   1209  C3A DPP    97      27.892 160.186  82.445  1.00  0.00           C
ATOM   1210  C4A DPP    97      27.892 160.136  87.195  1.00  0.00           C
ATOM   1211  C1B DPP    97      27.692 162.636  75.595  1.00  0.00           C
ATOM   1212  C2B DPP    97      27.542 164.186  78.745  1.00  0.00           C
ATOM   1213  C3B DPP    97      26.242 164.986  82.345  1.00  0.00           C
ATOM   1214  C4B DPP    97      24.492 169.336  83.595  1.00  0.00           C
ATOM   1215  NC3 DPP    98      95.292  76.136  67.845  1.00  0.00           N
ATOM   1216  PO4 DPP    98      98.692  77.136  65.295  1.00  0.00           P
ATOM   1217  GL1 DPP    98     102.042  74.286  67.495  1.00  0.00            
ATOM   1218  GL2 DPP    98     105.492  74.286  67.545  1.00  0.00            
ATOM   1219  C1A DPP    98     104.542  76.286  71.545  1.00  0.00           C
ATOM   1220  C2A DPP    98     105.642  74.636  74.895  1.00  0.00           C
ATOM   1221  C3A DPP    98     106.642  72.736  78.445  1.00  0.00           C
ATOM   1222  C4A DPP    98     108.092  73.536  82.295  1.00  0.00           C
ATOM   1223  C1B DPP    98     107.042  71.386  71.045  1.00  0.00           C
ATOM   1224  C2B DPP    98     108.742  68.986  74.995  1.00  0.00           C
ATOM   1225  C3B DPP    98     111.292  70.236  78.795  1.00  0.00           C
ATOM   1226  C4B DPP    98     111.192  68.336  82.095  1.00  0.00           C
ATOM   1227  NC3 DPP    99     126.492 202.436  63.645  1.00  0.00           N
ATOM   1228  PO4 DPP    99     126.642 207.636  64.395  1.00  0.00           P
ATOM   1229  GL1 DPP    99     128.492 204.786  67.045  1.00  0.00            
ATOM   1230  GL2 DPP    99     130.742 207.436  67.945  1.00  0.00            
ATOM   1231  C1A DPP    99     128.392 203.486  71.145  1.00  0.00           C
ATOM   1232  C2A DPP    99     129.892 201.986  75.095  1.00  0.00           C
ATOM   1233  C3A DPP    99     130.092 197.936  79.445  1.00  0.00           C
ATOM   1234  C4A DPP    99     132.742 196.236  82.645  1.00  0.00           C
ATOM   1235  C1B DPP    99     131.692 211.586  69.345  1.00  0.00           C
ATOM   1236  C2B DPP    99     132.392 213.386  73.145  1.00  0.00           C
ATOM   1237  C3B DPP    99     132.992 213.786  76.445  1.00  0.00           C
ATOM   1238  C4B DPP    99     136.542 212.936  78.695  1.00  0.00           C
ATOM   1239  NC3 DPP   100     202.642  34.436  51.395  1.00  0.00           N
ATOM   1240  PO4 DPP   100     203.642  31.586  54.045  1.00  0.00           P
ATOM   1241  GL1 DPP   100     206.242  31.436  57.995  1.00  0.00            
ATOM   1242  GL2 DPP   100     208.992  31.286  58.695  1.00  0.00            
ATOM   1243  C1A DPP   100     204.942  29.336  61.345  1.00  0.00           C
ATOM   1244  C2A DPP   100     202.492  26.486  62.795  1.00  0.00           C
ATOM   1245  C3A DPP   100     198.742  25.536  65.695  1.00  0.00           C
ATOM   1246  C4A DPP   100     195.142  23.636  66.495  1.00  0.00           C
ATOM   1247  C1B DPP   100     212.792  31.886  61.345  1.00  0.00           C
ATOM   1248  C2B DPP   100     212.642  34.286  66.245  1.00  0.00           C
ATOM   1249  C3B DPP   100     210.442  36.536  68.445  1.00  0.00           C
ATOM   1250  C4B DPP   100     206.492  39.686  65.595  1.00  0.00           C
ATOM   1251  NC3 DPP   101     109.192 148.886  72.795  1.00  0.00           N
ATOM   1252  PO4 DPP   101     104.792 148.536  74.995  1.00  0.00           P
ATOM   1253  GL1 DPP   101     103.242 147.936  77.895  1.00  0.00            
ATOM   1254  GL2 DPP   101     104.142 150.786  80.345  1.00  0.00            
ATOM   1255  C1A DPP   101     103.192 145.236  82.495  1.00  0.00           C
ATOM   1256  C2A DPP   101     105.692 145.486  86.595  1.00  0.00           C
ATOM   1257  C3A DPP   101     106.942 143.886  90.845  1.00  0.00           C
ATOM   1258  C4A DPP   101     108.092 144.036  94.145  1.00  0.00           C
ATOM   1259  C1B DPP   101     102.392 149.536  84.645  1.00  0.00           C
ATOM   1260  C2B DPP   101     104.142 149.936  88.695  1.00  0.00           C
ATOM   1261  C3B DPP   101     102.742 151.936  91.945  1.00  0.00           C
ATOM   1262  C4B DPP   101     102.542 156.386  92.095  1.00  0.00           C
ATOM   1263  NC3 DPP   102      84.492 177.386  71.045  1.00  0.00           N
ATOM   1264  PO4 DPP   102      87.442 174.786  71.545  1.00  0.00           P
ATOM   1265  GL1 DPP   102      86.542 171.236  74.795  1.00  0.00            
ATOM   1266  GL2 DPP   102      87.792 167.936  74.995  1.00  0.00            
ATOM   1267  C1A DPP   102      88.042 170.686  79.445  1.00  0.00           C
ATOM   1268  C2A DPP   102      87.492 172.086  83.495  1.00  0.00           C
ATOM   1269  C3A DPP   102      88.242 170.686  87.845  1.00  0.00           C
ATOM   1270  C4A DPP   102      86.542 172.636  91.695  1.00  0.00           C
ATOM   1271  C1B DPP   102      85.692 164.886  79.045  1.00  0.00           C
ATOM   1272  C2B DPP   102      84.192 163.836  82.895  1.00  0.00           C
ATOM   1273  C3B DPP   102      81.392 165.336  86.145  1.00  0.00           C
ATOM   1274  C4B DPP   102      77.442 166.836  88.345  1.00  0.00           C
ATOM   1275  NC3 DPP   103     172.842  36.036  47.895  1.00  0.00           N
ATOM   1276  PO4 DPP   103     176.392  36.136  51.195  1.00  0.00           P
ATOM   1277  GL1 DPP   103     179.692  37.786  54.595  1.00  0.00            
ATOM   1278  GL2 DPP   103     179.442  40.336  56.245  1.00  0.00            
ATOM   1279  C1A DPP   103     183.692  37.836  57.445  1.00  0.00           C
ATOM   1280  C2A DPP   103     187.142  38.186  60.045  1.00  0.00           C
ATOM   1281  C3A DPP   103     189.542  40.986  60.145  1.00  0.00           C
ATOM   1282  C4A DPP   103     192.042  43.486  61.745  1.00  0.00           C
ATOM   1283  C1B DPP   103     178.042  42.686  60.445  1.00  0.00           C
ATOM   1284  C2B DPP   103     177.942  43.436  65.495  1.00  0.00           C
ATOM   1285  C3B DPP   103     181.492  43.486  67.895  1.00  0.00           C
ATOM   1286  C4B DPP   103     184.992  43.386  70.795  1.00  0.00           C
ATOM   1287  NC3 DPP   104     122.192 156.586  70.645  1.00  0.00           N
ATOM   1288  PO4 DPP   104     122.942 158.986  68.495  1.00  0.00           P
ATOM   1289  GL1 DPP   104     125.542 160.636  70.945  1.00  0.00            
ATOM   1290  GL2 DPP   104     126.292 163.986  70.645  1.00  0.00            
ATOM   1291  C1A DPP   104     127.642 161.386  75.495  1.00  0.00           C
ATOM   1292  C2A DPP   104     127.842 160.186  79.695  1.00  0.00           C
ATOM   1293  C3A DPP   104     129.992 159.886  82.745  1.00  0.00           C
ATOM   1294  C4A DPP   104     133.692 162.486  83.895  1.00  0.00           C
ATOM   1295  C1B DPP   104     124.642 165.436  74.795  1.00  0.00           C
ATOM   1296  C2B DPP   104     124.092 165.636  78.645  1.00  0.00           C
ATOM   1297  C3B DPP   104     124.492 166.936  82.845  1.00  0.00           C
ATOM   1298  C4B DPP   104     124.392 168.386  87.045  1.00  0.00           C
ATOM   1299  NC3 DPP   105     163.342  13.686  54.745  1.00  0.00           N
ATOM   1300  PO4 DPP   105     166.242   9.836  56.345  1.00  0.00           P
ATOM   1301  GL1 DPP   105     168.042   8.886  60.195  1.00  0.00            
ATOM   1302  GL2 DPP   105     171.042  10.336  60.145  1.00  0.00            
ATOM   1303  C1A DPP   105     168.192  10.136  64.495  1.00  0.00           C
ATOM   1304  C2A DPP   105     167.942  11.786  68.095  1.00  0.00           C
ATOM   1305  C3A DPP   105     169.442  12.436  71.395  1.00  0.00           C
ATOM   1306  C4A DPP   105     169.592  10.186  74.245  1.00  0.00           C
ATOM   1307  C1B DPP   105     173.192  11.486  63.745  1.00  0.00           C
ATOM   1308  C2B DPP   105     174.192  10.636  68.295  1.00  0.00           C
ATOM   1309  C3B DPP   105     174.642  12.286  71.495  1.00  0.00           C
ATOM   1310  C4B DPP   105     177.642  13.586  73.995  1.00  0.00           C
ATOM   1311  NC3 DPP   106     117.242  93.986  60.745  1.00  0.00           N
ATOM   1312  PO4 DPP   106     117.242  90.436  63.445  1.00  0.00           P
ATOM   1313  GL1 DPP   106     119.392  90.286  67.145  1.00  0.00            
ATOM   1314  GL2 DPP   106     121.742  87.836  67.245  1.00  0.00            
ATOM   1315  C1A DPP   106     121.192  91.936  71.345  1.00  0.00           C
ATOM   1316  C2A DPP   106     119.842  92.286  75.645  1.00  0.00           C
ATOM   1317  C3A DPP   106     119.542  90.736  79.695  1.00  0.00           C
ATOM   1318  C4A DPP   106     116.792  91.536  82.795  1.00  0.00           C
ATOM   1319  C1B DPP   106     120.292  86.936  70.595  1.00  0.00           C
ATOM   1320  C2B DPP   106     120.292  85.686  74.295  1.00  0.00           C
ATOM   1321  C3B DPP   106     119.292  85.586  78.945  1.00  0.00           C
ATOM   1322  C4B DPP   106     116.842  86.886  83.595  1.00  0.00           C
ATOM   1323  NC3 DPP   107     102.192  74.236  62.645  1.00  0.00           N
ATOM   1324  PO4 DPP   107      97.592  72.036  65.745  1.00  0.00           P
ATOM   1325  GL1 DPP   107      98.092  72.336  70.345  1.00  0.00            
ATOM   1326  GL2 DPP   107      96.192  73.636  72.945  1.00  0.00            
ATOM   1327  C1A DPP   107     101.842  71.536  73.095  1.00  0.00           C
ATOM   1328  C2A DPP   107     103.392  69.786  76.245  1.00  0.00           C
ATOM   1329  C3A DPP   107     105.692  67.836  79.945  1.00  0.00           C
ATOM   1330  C4A DPP   107     108.742  64.436  80.395  1.00  0.00           C
ATOM   1331  C1B DPP   107      98.342  71.236  76.245  1.00  0.00           C
ATOM   1332  C2B DPP   107      99.692  72.236  80.045  1.00  0.00           C
ATOM   1333  C3B DPP   107     102.642  73.836  83.045  1.00  0.00           C
ATOM   1334  C4B DPP   107     104.592  72.786  87.445  1.00  0.00           C
ATOM   1335  NC3 DPP   108     126.542 137.036  65.995  1.00  0.00           N
ATOM   1336  PO4 DPP   108     126.692 141.686  67.495  1.00  0.00           P
ATOM   1337  GL1 DPP   108     127.942 143.036  71.195  1.00  0.00            
ATOM   1338  GL2 DPP   108     127.292 145.536  72.745  1.00  0.00            
ATOM   1339  C1A DPP   108     131.142 140.786  74.245  1.00  0.00           C
ATOM   1340  C2A DPP   108     134.242 138.986  76.345  1.00  0.00           C
ATOM   1341  C3A DPP   108     134.392 138.286  80.745  1.00  0.00           C
ATOM   1342  C4A DPP   108     135.542 136.786  84.095  1.00  0.00           C
ATOM   1343  C1B DPP   108     129.392 144.986  76.845  1.00  0.00           C
ATOM   1344  C2B DPP   108     131.592 142.736  78.995  1.00  0.00           C
ATOM   1345  C3B DPP   108     133.842 142.936  83.145  1.00  0.00           C
ATOM   1346  C4B DPP   108     135.642 145.336  85.745  1.00  0.00           C
ATOM   1347  NC3 DPP   109      20.142 210.936  57.945  1.00  0.00           N
ATOM   1348  PO4 DPP   109      18.492 213.986  58.195  1.00  0.00           P
ATOM   1349  GL1 DPP   109      22.292 214.236  60.995  1.00  0.00            
ATOM   1350  GL2 DPP   109      22.392 210.786  63.195  1.00  0.00            
ATOM   1351  C1A DPP   109      20.492 215.336  64.895  1.00  0.00           C
ATOM   1352  C2A DPP   109      18.792 212.436  68.395  1.00  0.00           C
ATOM   1353  C3A DPP   109      19.542 210.136  72.295  1.00  0.00           C
ATOM   1354  C4A DPP   109      17.992 207.686  75.745  1.00  0.00           C
ATOM   1355  C1B DPP   109      23.092 209.036  67.995  1.00  0.00           C
ATOM   1356  C2B DPP   109      24.492 208.786  72.895  1.00  0.00           C
ATOM   1357  C3B DPP   109      24.092 207.936  76.795  1.00  0.00           C
ATOM   1358  C4B DPP   109      22.642 203.786  79.745  1.00  0.00           C
ATOM   1359  NC3 DPP   110     206.942 176.536  65.045  1.00  0.00           N
ATOM   1360  PO4 DPP   110     210.892 175.936  64.245  1.00  0.00           P
ATOM   1361  GL1 DPP   110     210.092 176.786  68.545  1.00  0.00            
ATOM   1362  GL2 DPP   110     210.242 174.086  68.645  1.00  0.00            
ATOM   1363  C1A DPP   110     208.142 178.186  71.745  1.00  0.00           C
ATOM   1364  C2A DPP   110     206.742 178.536  75.945  1.00  0.00           C
ATOM   1365  C3A DPP   110     204.292 177.486  80.245  1.00  0.00           C
ATOM   1366  C4A DPP   110     205.992 173.786  82.795  1.00  0.00           C
ATOM   1367  C1B DPP   110     209.692 174.236  74.045  1.00  0.00           C
ATOM   1368  C2B DPP   110     208.642 174.286  78.645  1.00  0.00           C
ATOM   1369  C3B DPP   110     209.342 177.486  81.595  1.00  0.00           C
ATOM   1370  C4B DPP   110     210.792 180.336  84.595  1.00  0.00           C
ATOM   1371  NC3 DPP   111     198.192 122.936  61.745  1.00  0.00           N
ATOM   1372  PO4 DPP   111     202.742 122.736  62.345  1.00  0.00           P
ATOM   1373  GL1 DPP   111     204.242 121.686  65.695  1.00  0.00            
ATOM   1374  GL2 DPP   111     207.192 123.786  66.895  1.00  0.00            
ATOM   1375  C1A DPP   111     203.342 120.286  69.895  1.00  0.00           C
ATOM   1376  C2A DPP   111     201.192 118.286  73.695  1.00  0.00           C
ATOM   1377  C3A DPP   111     199.092 116.886  76.245  1.00  0.00           C
ATOM   1378  C4A DPP   111     198.492 113.636  79.145  1.00  0.00           C
ATOM   1379  C1B DPP   111     208.392 121.886  70.745  1.00  0.00           C
ATOM   1380  C2B DPP   111     206.292 118.386  73.595  1.00  0.00           C
ATOM   1381  C3B DPP   111     206.642 119.536  77.445  1.00  0.00           C
ATOM   1382  C4B DPP   111     205.492 121.186  81.495  1.00  0.00           C
ATOM   1383  NC3 DPP   112     153.692 177.636  58.445  1.00  0.00           N
ATOM   1384  PO4 DPP   112     154.742 174.086  60.245  1.00  0.00           P
ATOM   1385  GL1 DPP   112     154.742 173.586  64.195  1.00  0.00            
ATOM   1386  GL2 DPP   112     158.342 173.486  66.145  1.00  0.00            
ATOM   1387  C1A DPP   112     153.242 174.636  69.095  1.00  0.00           C
ATOM   1388  C2A DPP   112     154.492 175.686  73.095  1.00  0.00           C
ATOM   1389  C3A DPP   112     154.642 177.136  76.495  1.00  0.00           C
ATOM   1390  C4A DPP   112     158.342 178.736  78.745  1.00  0.00           C
ATOM   1391  C1B DPP   112     159.292 174.986  70.545  1.00  0.00           C
ATOM   1392  C2B DPP   112     160.492 175.436  74.995  1.00  0.00           C
ATOM   1393  C3B DPP   112     162.042 175.636  80.095  1.00  0.00           C
ATOM   1394  C4B DPP   112     163.392 173.686  83.145  1.00  0.00           C
ATOM   1395  NC3 DPP   113     145.442  77.386  50.395  1.00  0.00           N
ATOM   1396  PO4 DPP   113     142.292  75.636  52.895  1.00  0.00           P
ATOM   1397  GL1 DPP   113     142.342  76.286  57.395  1.00  0.00            
ATOM   1398  GL2 DPP   113     140.342  76.936  59.495  1.00  0.00            
ATOM   1399  C1A DPP   113     145.042  78.186  60.795  1.00  0.00           C
ATOM   1400  C2A DPP   113     143.442  76.886  64.195  1.00  0.00           C
ATOM   1401  C3A DPP   113     142.942  74.836  68.495  1.00  0.00           C
ATOM   1402  C4A DPP   113     143.642  73.386  72.945  1.00  0.00           C
ATOM   1403  C1B DPP   113     139.842  79.736  62.545  1.00  0.00           C
ATOM   1404  C2B DPP   113     140.442  78.936  67.145  1.00  0.00           C
ATOM   1405  C3B DPP   113     141.242  79.036  71.395  1.00  0.00           C
ATOM   1406  C4B DPP   113     143.742  80.836  75.095  1.00  0.00           C
ATOM   1407  NC3 DPP   114     158.342 155.286  62.895  1.00  0.00           N
ATOM   1408  PO4 DPP   114     163.042 157.086  63.995  1.00  0.00           P
ATOM   1409  GL1 DPP   114     163.442 158.486  68.245  1.00  0.00            
ATOM   1410  GL2 DPP   114     162.642 161.836  67.695  1.00  0.00            
ATOM   1411  C1A DPP   114     162.692 157.236  71.645  1.00  0.00           C
ATOM   1412  C2A DPP   114     163.142 157.286  75.795  1.00  0.00           C
ATOM   1413  C3A DPP   114     163.492 158.136  79.895  1.00  0.00           C
ATOM   1414  C4A DPP   114     162.742 156.936  84.045  1.00  0.00           C
ATOM   1415  C1B DPP   114     162.392 162.486  72.195  1.00  0.00           C
ATOM   1416  C2B DPP   114     162.042 162.386  76.545  1.00  0.00           C
ATOM   1417  C3B DPP   114     159.342 162.186  80.195  1.00  0.00           C
ATOM   1418  C4B DPP   114     155.792 162.436  82.295  1.00  0.00           C
ATOM   1419  NC3 DPP   115      74.842 161.336  64.695  1.00  0.00           N
ATOM   1420  PO4 DPP   115      75.442 159.286  68.895  1.00  0.00           P
ATOM   1421  GL1 DPP   115      73.642 160.436  73.295  1.00  0.00            
ATOM   1422  GL2 DPP   115      75.992 158.786  75.795  1.00  0.00            
ATOM   1423  C1A DPP   115      73.042 164.586  75.845  1.00  0.00           C
ATOM   1424  C2A DPP   115      70.742 166.086  79.245  1.00  0.00           C
ATOM   1425  C3A DPP   115      67.692 165.736  82.345  1.00  0.00           C
ATOM   1426  C4A DPP   115      66.792 165.386  85.895  1.00  0.00           C
ATOM   1427  C1B DPP   115      76.992 162.336  78.895  1.00  0.00           C
ATOM   1428  C2B DPP   115      79.542 165.136  80.995  1.00  0.00           C
ATOM   1429  C3B DPP   115      82.892 168.486  82.395  1.00  0.00           C
ATOM   1430  C4B DPP   115      83.342 170.236  86.495  1.00  0.00           C
ATOM   1431  NC3 DPP   116     160.742 186.836  55.745  1.00  0.00           N
ATOM   1432  PO4 DPP   116     160.942 190.536  57.045  1.00  0.00           P
ATOM   1433  GL1 DPP   116     160.092 190.336  61.545  1.00  0.00            
ATOM   1434  GL2 DPP   116     161.592 193.286  62.695  1.00  0.00            
ATOM   1435  C1A DPP   116     161.992 188.936  64.845  1.00  0.00           C
ATOM   1436  C2A DPP   116     163.942 188.786  68.795  1.00  0.00           C
ATOM   1437  C3A DPP   116     164.542 188.836  73.145  1.00  0.00           C
ATOM   1438  C4A DPP   116     167.292 191.186  75.095  1.00  0.00           C
ATOM   1439  C1B DPP   116     161.742 193.286  67.445  1.00  0.00           C
ATOM   1440  C2B DPP   116     162.692 192.786  71.395  1.00  0.00           C
ATOM   1441  C3B DPP   116     162.892 193.486  75.995  1.00  0.00           C
ATOM   1442  C4B DPP   116     159.642 196.736  78.045  1.00  0.00           C
ATOM   1443  NC3 DPP   117     107.342 118.686  69.345  1.00  0.00           N
ATOM   1444  PO4 DPP   117     110.292 117.586  71.395  1.00  0.00           P
ATOM   1445  GL1 DPP   117     109.092 116.086  74.545  1.00  0.00            
ATOM   1446  GL2 DPP   117     109.692 116.486  77.895  1.00  0.00            
ATOM   1447  C1A DPP   117     105.242 114.636  77.545  1.00  0.00           C
ATOM   1448  C2A DPP   117     103.942 112.336  81.045  1.00  0.00           C
ATOM   1449  C3A DPP   117     103.442 110.886  85.245  1.00  0.00           C
ATOM   1450  C4A DPP   117     105.542 107.386  87.795  1.00  0.00           C
ATOM   1451  C1B DPP   117     108.392 114.186  81.095  1.00  0.00           C
ATOM   1452  C2B DPP   117     108.492 111.286  83.945  1.00  0.00           C
ATOM   1453  C3B DPP   117     107.442 106.286  83.495  1.00  0.00           C
ATOM   1454  C4B DPP   117     107.042 103.436  80.045  1.00  0.00           C
ATOM   1455  NC3 DPP   118     103.592 204.436  69.195  1.00  0.00           N
ATOM   1456  PO4 DPP   118     105.342 199.886  69.145  1.00  0.00           P
ATOM   1457  GL1 DPP   118     102.992 200.486  72.995  1.00  0.00            
ATOM   1458  GL2 DPP   118      99.892 198.586  73.495  1.00  0.00            
ATOM   1459  C1A DPP   118     103.442 200.336  77.245  1.00  0.00           C
ATOM   1460  C2A DPP   118     100.892 199.036  79.495  1.00  0.00           C
ATOM   1461  C3A DPP   118     100.542 197.836  83.345  1.00  0.00           C
ATOM   1462  C4A DPP   118      99.592 194.686  87.195  1.00  0.00           C
ATOM   1463  C1B DPP   118      97.842 201.786  76.495  1.00  0.00           C
ATOM   1464  C2B DPP   118      97.442 202.036  81.145  1.00  0.00           C
ATOM   1465  C3B DPP   118      97.392 204.286  85.745  1.00  0.00           C
ATOM   1466  C4B DPP   118     100.892 205.586  87.995  1.00  0.00           C
ATOM   1467  NC3 DPP   119     183.742 200.936  53.795  1.00  0.00           N
ATOM   1468  PO4 DPP   119     180.692 200.636  56.845  1.00  0.00           P
ATOM   1469  GL1 DPP   119     182.942 199.136  58.895  1.00  0.00            
ATOM   1470  GL2 DPP   119     181.792 196.986  60.195  1.00  0.00            
ATOM   1471  C1A DPP   119     184.842 199.836  62.695  1.00  0.00           C
ATOM   1472  C2A DPP   119     184.492 200.186  66.995  1.00  0.00           C
ATOM   1473  C3A DPP   119     184.792 200.236  71.745  1.00  0.00           C
ATOM   1474  C4A DPP   119     186.992 203.186  73.445  1.00  0.00           C
ATOM   1475  C1B DPP   119     180.992 196.486  64.395  1.00  0.00           C
ATOM   1476  C2B DPP   119     181.242 195.086  69.145  1.00  0.00           C
ATOM   1477  C3B DPP   119     178.692 194.736  72.745  1.00  0.00           C
ATOM   1478  C4B DPP   119     175.892 192.986  74.845  1.00  0.00           C
ATOM   1479  NC3 DPP   120     149.942 145.386  60.445  1.00  0.00           N
ATOM   1480  PO4 DPP   120     149.092 141.236  60.045  1.00  0.00           P
ATOM   1481  GL1 DPP   120     149.992 142.336  64.695  1.00  0.00            
ATOM   1482  GL2 DPP   120     152.742 140.936  66.495  1.00  0.00            
ATOM   1483  C1A DPP   120     150.642 145.536  67.245  1.00  0.00           C
ATOM   1484  C2A DPP   120     150.442 147.536  70.745  1.00  0.00           C
ATOM   1485  C3A DPP   120     149.942 148.136  74.795  1.00  0.00           C
ATOM   1486  C4A DPP   120     150.492 150.936  77.445  1.00  0.00           C
ATOM   1487  C1B DPP   120     152.292 141.636  69.945  1.00  0.00           C
ATOM   1488  C2B DPP   120     151.542 140.486  73.945  1.00  0.00           C
ATOM   1489  C3B DPP   120     151.292 141.486  77.845  1.00  0.00           C
ATOM   1490  C4B DPP   120     149.492 140.536  81.395  1.00  0.00           C
ATOM   1491  NC3 DPP   121     107.992   3.736  61.995  1.00  0.00           N
ATOM   1492  PO4 DPP   121     108.242   8.186  62.995  1.00  0.00           P
ATOM   1493  GL1 DPP   121     107.042   9.536  66.295  1.00  0.00            
ATOM   1494  GL2 DPP   121     105.192  11.686  65.445  1.00  0.00            
ATOM   1495  C1A DPP   121     108.542  11.886  70.545  1.00  0.00           C
ATOM   1496  C2A DPP   121     110.842  12.986  73.895  1.00  0.00           C
ATOM   1497  C3A DPP   121     111.492  11.636  77.145  1.00  0.00           C
ATOM   1498  C4A DPP   121     110.792  12.036  81.845  1.00  0.00           C
ATOM   1499  C1B DPP   121     101.042  12.336  67.495  1.00  0.00           C
ATOM   1500  C2B DPP   121      99.942  12.236  71.945  1.00  0.00           C
ATOM   1501  C3B DPP   121     100.842  13.236  76.295  1.00  0.00           C
ATOM   1502  C4B DPP   121     102.492  14.836  79.645  1.00  0.00           C
ATOM   1503  NC3 DPP   122       8.042 157.336  68.595  1.00  0.00           N
ATOM   1504  PO4 DPP   122       7.942 161.636  67.295  1.00  0.00           P
ATOM   1505  GL1 DPP   122       8.192 161.536  71.645  1.00  0.00            
ATOM   1506  GL2 DPP   122      10.992 159.136  73.445  1.00  0.00            
ATOM   1507  C1A DPP   122       9.092 163.986  75.395  1.00  0.00           C
ATOM   1508  C2A DPP   122      10.242 165.436  79.245  1.00  0.00           C
ATOM   1509  C3A DPP   122       9.392 165.336  83.645  1.00  0.00           C
ATOM   1510  C4A DPP   122       8.642 169.386  85.495  1.00  0.00           C
ATOM   1511  C1B DPP   122      11.342 160.436  78.345  1.00  0.00           C
ATOM   1512  C2B DPP   122      15.242 162.986  79.045  1.00  0.00           C
ATOM   1513  C3B DPP   122      18.642 163.336  80.845  1.00  0.00           C
ATOM   1514  C4B DPP   122      21.292 165.786  82.795  1.00  0.00           C
ATOM   1515  NC3 DPP   123     220.342 116.186  66.995  1.00  0.00           N
ATOM   1516  PO4 DPP   123     216.892 116.486  64.195  1.00  0.00           P
ATOM   1517  GL1 DPP   123     214.092 117.336  67.445  1.00  0.00            
ATOM   1518  GL2 DPP   123     211.242 117.586  67.095  1.00  0.00            
ATOM   1519  C1A DPP   123     211.942 115.236  71.495  1.00  0.00           C
ATOM   1520  C2A DPP   123     210.792 116.186  75.145  1.00  0.00           C
ATOM   1521  C3A DPP   123     210.892 114.186  78.795  1.00  0.00           C
ATOM   1522  C4A DPP   123     212.592 112.536  81.545  1.00  0.00           C
ATOM   1523  C1B DPP   123     207.892 116.386  69.545  1.00  0.00           C
ATOM   1524  C2B DPP   123     204.242 115.286  70.495  1.00  0.00           C
ATOM   1525  C3B DPP   123     201.142 113.436  72.795  1.00  0.00           C
ATOM   1526  C4B DPP   123     200.142 111.136  75.445  1.00  0.00           C
ATOM   1527  NC3 DPP   124     162.092  96.336  53.595  1.00  0.00           N
ATOM   1528  PO4 DPP   124     161.792  95.636  57.995  1.00  0.00           P
ATOM   1529  GL1 DPP   124     164.042  94.486  61.745  1.00  0.00            
ATOM   1530  GL2 DPP   124     165.792  92.486  61.745  1.00  0.00            
ATOM   1531  C1A DPP   124     164.042  92.136  65.845  1.00  0.00           C
ATOM   1532  C2A DPP   124     165.892  92.136  69.345  1.00  0.00           C
ATOM   1533  C3A DPP   124     166.942  93.136  73.795  1.00  0.00           C
ATOM   1534  C4A DPP   124     163.742  94.386  76.245  1.00  0.00           C
ATOM   1535  C1B DPP   124     170.392  90.936  61.795  1.00  0.00           C
ATOM   1536  C2B DPP   124     171.142  89.636  66.045  1.00  0.00           C
ATOM   1537  C3B DPP   124     168.442  88.436  69.645  1.00  0.00           C
ATOM   1538  C4B DPP   124     167.792  85.636  74.395  1.00  0.00           C
ATOM   1539  NC3 DPP   125     170.242 179.086  56.495  1.00  0.00           N
ATOM   1540  PO4 DPP   125     173.142 179.986  58.695  1.00  0.00           P
ATOM   1541  GL1 DPP   125     171.192 181.386  62.095  1.00  0.00            
ATOM   1542  GL2 DPP   125     172.592 183.386  63.495  1.00  0.00            
ATOM   1543  C1A DPP   125     167.392 181.386  64.545  1.00  0.00           C
ATOM   1544  C2A DPP   125     164.292 178.236  64.045  1.00  0.00           C
ATOM   1545  C3A DPP   125     163.942 174.536  65.345  1.00  0.00           C
ATOM   1546  C4A DPP   125     164.642 173.886  69.845  1.00  0.00           C
ATOM   1547  C1B DPP   125     170.792 182.886  68.145  1.00  0.00           C
ATOM   1548  C2B DPP   125     171.892 179.436  71.895  1.00  0.00           C
ATOM   1549  C3B DPP   125     172.942 179.736  76.145  1.00  0.00           C
ATOM   1550  C4B DPP   125     173.842 181.186  80.345  1.00  0.00           C
ATOM   1551  NC3 DPP   126     173.592 165.436  54.545  1.00  0.00           N
ATOM   1552  PO4 DPP   126     175.692 167.686  58.545  1.00  0.00           P
ATOM   1553  GL1 DPP   126     175.892 167.336  62.995  1.00  0.00            
ATOM   1554  GL2 DPP   126     178.342 164.886  64.595  1.00  0.00            
ATOM   1555  C1A DPP   126     178.542 169.086  67.595  1.00  0.00           C
ATOM   1556  C2A DPP   126     177.892 168.586  71.245  1.00  0.00           C
ATOM   1557  C3A DPP   126     177.442 169.386  75.595  1.00  0.00           C
ATOM   1558  C4A DPP   126     175.792 170.836  79.795  1.00  0.00           C
ATOM   1559  C1B DPP   126     175.192 164.936  67.045  1.00  0.00           C
ATOM   1560  C2B DPP   126     175.192 163.136  70.295  1.00  0.00           C
ATOM   1561  C3B DPP   126     174.792 165.336  73.795  1.00  0.00           C
ATOM   1562  C4B DPP   126     173.742 166.586  77.995  1.00  0.00           C
ATOM   1563  NC3 DPP   127     192.292 107.536  56.895  1.00  0.00           N
ATOM   1564  PO4 DPP   127     189.992 109.586  59.245  1.00  0.00           P
ATOM   1565  GL1 DPP   127     191.992 105.586  62.045  1.00  0.00            
ATOM   1566  GL2 DPP   127     196.292 105.936  63.295  1.00  0.00            
ATOM   1567  C1A DPP   127     193.242 106.286  67.695  1.00  0.00           C
ATOM   1568  C2A DPP   127     190.992 105.286  71.445  1.00  0.00           C
ATOM   1569  C3A DPP   127     188.842 107.636  74.145  1.00  0.00           C
ATOM   1570  C4A DPP   127     185.692 109.136  77.395  1.00  0.00           C
ATOM   1571  C1B DPP   127     194.942 102.436  64.645  1.00  0.00           C
ATOM   1572  C2B DPP   127     192.892 100.836  68.445  1.00  0.00           C
ATOM   1573  C3B DPP   127     191.092  99.136  71.345  1.00  0.00           C
ATOM   1574  C4B DPP   127     191.342  95.936  74.245  1.00  0.00           C
ATOM   1575  NC3 DPP   128     115.842   0.686  66.245  1.00  0.00           N
ATOM   1576  PO4 DPP   128     111.892   0.286  66.345  1.00  0.00           P
ATOM   1577  GL1 DPP   128     111.942   1.686  70.595  1.00  0.00            
ATOM   1578  GL2 DPP   128     112.742   5.086  70.395  1.00  0.00            
ATOM   1579  C1A DPP   128     112.292   1.786  74.895  1.00  0.00           C
ATOM   1580  C2A DPP   128     114.892   2.386  77.695  1.00  0.00           C
ATOM   1581  C3A DPP   128     116.142   3.886  80.795  1.00  0.00           C
ATOM   1582  C4A DPP   128     116.492   4.986  84.195  1.00  0.00           C
ATOM   1583  C1B DPP   128     116.192   7.486  72.795  1.00  0.00           C
ATOM   1584  C2B DPP   128     117.692   6.486  76.845  1.00  0.00           C
ATOM   1585  C3B DPP   128     119.642   7.636  80.695  1.00  0.00           C
ATOM   1586  C4B DPP   128     121.392   5.886  85.145  1.00  0.00           C
ATOM   1587  NC3 DPP   129     100.692 200.286  67.495  1.00  0.00           N
ATOM   1588  PO4 DPP   129      99.892 204.236  65.445  1.00  0.00           P
ATOM   1589  GL1 DPP   129      99.942 208.286  68.195  1.00  0.00            
ATOM   1590  GL2 DPP   129      97.492 208.186  69.795  1.00  0.00            
ATOM   1591  C1A DPP   129     101.792 210.386  72.095  1.00  0.00           C
ATOM   1592  C2A DPP   129     104.542 209.886  75.745  1.00  0.00           C
ATOM   1593  C3A DPP   129     106.792 210.086  79.295  1.00  0.00           C
ATOM   1594  C4A DPP   129     103.492 211.436  81.345  1.00  0.00           C
ATOM   1595  C1B DPP   129      96.692 209.436  73.695  1.00  0.00           C
ATOM   1596  C2B DPP   129      97.442 210.836  77.945  1.00  0.00           C
ATOM   1597  C3B DPP   129      96.942 211.286  82.095  1.00  0.00           C
ATOM   1598  C4B DPP   129      94.692 213.286  85.495  1.00  0.00           C
ATOM   1599  NC3 DPP   130      66.642 130.236  72.245  1.00  0.00           N
ATOM   1600  PO4 DPP   130      63.692 128.236  75.245  1.00  0.00           P
ATOM   1601  GL1 DPP   130      60.042 127.286  77.195  1.00  0.00            
ATOM   1602  GL2 DPP   130      58.442 129.586  77.545  1.00  0.00            
ATOM   1603  C1A DPP   130      59.042 126.786  82.045  1.00  0.00           C
ATOM   1604  C2A DPP   130      57.042 127.586  85.545  1.00  0.00           C
ATOM   1605  C3A DPP   130      57.992 128.736  88.795  1.00  0.00           C
ATOM   1606  C4A DPP   130      58.542 128.936  93.695  1.00  0.00           C
ATOM   1607  C1B DPP   130      55.692 131.036  81.395  1.00  0.00           C
ATOM   1608  C2B DPP   130      53.092 129.786  83.895  1.00  0.00           C
ATOM   1609  C3B DPP   130      52.242 128.036  86.795  1.00  0.00           C
ATOM   1610  C4B DPP   130      48.942 125.386  88.595  1.00  0.00           C
ATOM   1611  NC3 DPP   131     184.592  77.436  49.995  1.00  0.00           N
ATOM   1612  PO4 DPP   131     182.192  76.836  53.095  1.00  0.00           P
ATOM   1613  GL1 DPP   131     181.392  78.686  57.745  1.00  0.00            
ATOM   1614  GL2 DPP   131     182.292  75.836  59.645  1.00  0.00            
ATOM   1615  C1A DPP   131     177.542  78.186  60.645  1.00  0.00           C
ATOM   1616  C2A DPP   131     173.792  77.386  64.645  1.00  0.00           C
ATOM   1617  C3A DPP   131     171.792  80.436  68.295  1.00  0.00           C
ATOM   1618  C4A DPP   131     167.842  81.286  69.895  1.00  0.00           C
ATOM   1619  C1B DPP   131     181.242  74.136  62.095  1.00  0.00           C
ATOM   1620  C2B DPP   131     179.892  70.936  65.645  1.00  0.00           C
ATOM   1621  C3B DPP   131     177.192  69.886  68.845  1.00  0.00           C
ATOM   1622  C4B DPP   131     173.892  68.236  69.745  1.00  0.00           C
ATOM   1623  NC3 DPP   132      48.542  23.036  63.295  1.00  0.00           N
ATOM   1624  PO4 DPP   132      44.992  23.586  60.595  1.00  0.00           P
ATOM   1625  GL1 DPP   132      43.492  25.636  64.945  1.00  0.00            
ATOM   1626  GL2 DPP   132      42.392  22.586  65.795  1.00  0.00            
ATOM   1627  C1A DPP   132      44.092  27.536  69.145  1.00  0.00           C
ATOM   1628  C2A DPP   132      43.642  24.986  73.045  1.00  0.00           C
ATOM   1629  C3A DPP   132      43.392  21.436  75.945  1.00  0.00           C
ATOM   1630  C4A DPP   132      42.742  17.136  76.895  1.00  0.00           C
ATOM   1631  C1B DPP   132      40.192  23.486  69.295  1.00  0.00           C
ATOM   1632  C2B DPP   132      38.942  22.136  72.195  1.00  0.00           C
ATOM   1633  C3B DPP   132      37.742  18.586  74.995  1.00  0.00           C
ATOM   1634  C4B DPP   132      38.542  19.686  78.945  1.00  0.00           C
ATOM   1635  NC3 DPP   133      98.592   0.136  64.545  1.00  0.00           N
ATOM   1636  PO4 DPP   133      98.992   4.686  61.645  1.00  0.00           P
ATOM   1637  GL1 DPP   133     100.092   4.836  65.895  1.00  0.00            
ATOM   1638  GL2 DPP   133     103.092   3.586  65.045  1.00  0.00            
ATOM   1639  C1A DPP   133     102.842   7.686  67.895  1.00  0.00           C
ATOM   1640  C2A DPP   133     103.942   9.886  70.545  1.00  0.00           C
ATOM   1641  C3A DPP   133     104.892   9.986  74.045  1.00  0.00           C
ATOM   1642  C4A DPP   133     106.142  13.136  76.995  1.00  0.00           C
ATOM   1643  C1B DPP   133     103.592   3.036  69.245  1.00  0.00           C
ATOM   1644  C2B DPP   133     103.792   4.686  73.645  1.00  0.00           C
ATOM   1645  C3B DPP   133     105.742   6.986  77.445  1.00  0.00           C
ATOM   1646  C4B DPP   133     106.692   9.186  81.395  1.00  0.00           C
ATOM   1647  NC3 DPP   134     178.492   8.236  51.595  1.00  0.00           N
ATOM   1648  PO4 DPP   134     175.292  10.536  54.345  1.00  0.00           P
ATOM   1649  GL1 DPP   134     172.342  13.486  56.195  1.00  0.00            
ATOM   1650  GL2 DPP   134     169.142  13.436  55.395  1.00  0.00            
ATOM   1651  C1A DPP   134     171.992  16.236  59.195  1.00  0.00           C
ATOM   1652  C2A DPP   134     174.442  16.086  62.845  1.00  0.00           C
ATOM   1653  C3A DPP   134     176.092  15.036  65.695  1.00  0.00           C
ATOM   1654  C4A DPP   134     176.442  16.836  69.145  1.00  0.00           C
ATOM   1655  C1B DPP   134     167.092  15.286  59.745  1.00  0.00           C
ATOM   1656  C2B DPP   134     169.742  15.386  63.495  1.00  0.00           C
ATOM   1657  C3B DPP   134     171.492  16.186  67.345  1.00  0.00           C
ATOM   1658  C4B DPP   134     172.242  17.186  71.445  1.00  0.00           C
ATOM   1659  NC3 DPP   135     133.192 117.886 110.845  1.00  0.00           N
ATOM   1660  PO4 DPP   135     132.142 113.586 108.445  1.00  0.00           P
ATOM   1661  GL1 DPP   135     129.692 115.036 105.745  1.00  0.00            
ATOM   1662  GL2 DPP   135     129.342 117.936 106.095  1.00  0.00            
ATOM   1663  C1A DPP   135     125.842 115.436 102.295  1.00  0.00           C
ATOM   1664  C2A DPP   135     124.492 117.136  98.645  1.00  0.00           C
ATOM   1665  C3A DPP   135     124.492 119.386  95.495  1.00  0.00           C
ATOM   1666  C4A DPP   135     122.192 119.736  91.695  1.00  0.00           C
ATOM   1667  C1B DPP   135     129.792 118.686 101.595  1.00  0.00           C
ATOM   1668  C2B DPP   135     129.092 119.686  97.595  1.00  0.00           C
ATOM   1669  C3B DPP   135     128.842 120.586  93.845  1.00  0.00           C
ATOM   1670  C4B DPP   135     126.842 121.036  90.095  1.00  0.00           C
ATOM   1671  NC3 DPP   136     167.342 175.736 100.545  1.00  0.00           N
ATOM   1672  PO4 DPP   136     166.642 171.336 103.095  1.00  0.00           P
ATOM   1673  GL1 DPP   136     164.292 171.886  99.595  1.00  0.00            
ATOM   1674  GL2 DPP   136     163.892 169.136  99.195  1.00  0.00            
ATOM   1675  C1A DPP   136     162.742 173.836  96.145  1.00  0.00           C
ATOM   1676  C2A DPP   136     159.292 172.436  93.445  1.00  0.00           C
ATOM   1677  C3A DPP   136     160.142 171.386  88.995  1.00  0.00           C
ATOM   1678  C4A DPP   136     159.092 172.486  84.795  1.00  0.00           C
ATOM   1679  C1B DPP   136     161.742 168.486  94.545  1.00  0.00           C
ATOM   1680  C2B DPP   136     161.492 167.286  91.145  1.00  0.00           C
ATOM   1681  C3B DPP   136     162.992 166.436  87.245  1.00  0.00           C
ATOM   1682  C4B DPP   136     167.392 165.886  84.845  1.00  0.00           C
ATOM   1683  NC3 DPP   137     154.592  57.886  93.645  1.00  0.00           N
ATOM   1684  PO4 DPP   137     151.592  59.136  95.795  1.00  0.00           P
ATOM   1685  GL1 DPP   137     149.092  60.686  91.845  1.00  0.00            
ATOM   1686  GL2 DPP   137     148.192  56.936  91.145  1.00  0.00            
ATOM   1687  C1A DPP   137     148.392  61.286  87.695  1.00  0.00           C
ATOM   1688  C2A DPP   137     147.242  60.336  84.045  1.00  0.00           C
ATOM   1689  C3A DPP   137     146.542  60.286  78.745  1.00  0.00           C
ATOM   1690  C4A DPP   137     144.992  57.786  76.045  1.00  0.00           C
ATOM   1691  C1B DPP   137     148.442  55.736  86.545  1.00  0.00           C
ATOM   1692  C2B DPP   137     147.542  55.636  82.145  1.00  0.00           C
ATOM   1693  C3B DPP   137     145.492  53.086  79.995  1.00  0.00           C
ATOM   1694  C4B DPP   137     144.192  49.186  76.645  1.00  0.00           C
ATOM   1695  NC3 DPP   138     119.442  37.786  93.945  1.00  0.00           N
ATOM   1696  PO4 DPP   138     121.792  34.186  94.995  1.00  0.00           P
ATOM   1697  GL1 DPP   138     123.742  32.336  91.595  1.00  0.00            
ATOM   1698  GL2 DPP   138     120.892  32.386  90.295  1.00  0.00            
ATOM   1699  C1A DPP   138     124.442  32.086  87.095  1.00  0.00           C
ATOM   1700  C2A DPP   138     123.342  29.286  82.495  1.00  0.00           C
ATOM   1701  C3A DPP   138     120.792  27.486  78.345  1.00  0.00           C
ATOM   1702  C4A DPP   138     116.492  24.436  76.995  1.00  0.00           C
ATOM   1703  C1B DPP   138     119.642  30.886  86.595  1.00  0.00           C
ATOM   1704  C2B DPP   138     118.142  29.936  82.095  1.00  0.00           C
ATOM   1705  C3B DPP   138     114.842  31.186  80.495  1.00  0.00           C
ATOM   1706  C4B DPP   138     114.442  30.586  75.695  1.00  0.00           C
ATOM   1707  NC3 DPP   139     170.392  76.586  96.445  1.00  0.00           N
ATOM   1708  PO4 DPP   139     168.692  76.186  92.445  1.00  0.00           P
ATOM   1709  GL1 DPP   139     167.242  77.036  88.845  1.00  0.00            
ATOM   1710  GL2 DPP   139     169.942  78.136  85.845  1.00  0.00            
ATOM   1711  C1A DPP   139     166.092  75.286  84.745  1.00  0.00           C
ATOM   1712  C2A DPP   139     164.442  76.036  80.945  1.00  0.00           C
ATOM   1713  C3A DPP   139     163.192  76.886  77.095  1.00  0.00           C
ATOM   1714  C4A DPP   139     165.492  75.986  73.695  1.00  0.00           C
ATOM   1715  C1B DPP   139     169.292  77.636  81.945  1.00  0.00           C
ATOM   1716  C2B DPP   139     168.292  78.036  78.095  1.00  0.00           C
ATOM   1717  C3B DPP   139     165.692  80.936  75.545  1.00  0.00           C
ATOM   1718  C4B DPP   139     162.692  79.886  72.445  1.00  0.00           C
ATOM   1719  NC3 DPP   140     189.992  32.786  93.695  1.00  0.00           N
ATOM   1720  PO4 DPP   140     185.842  33.886  94.645  1.00  0.00           P
ATOM   1721  GL1 DPP   140     182.542  31.736  91.945  1.00  0.00            
ATOM   1722  GL2 DPP   140     181.892  32.286  88.995  1.00  0.00            
ATOM   1723  C1A DPP   140     179.942  27.436  90.095  1.00  0.00           C
ATOM   1724  C2A DPP   140     178.642  25.386  85.995  1.00  0.00           C
ATOM   1725  C3A DPP   140     178.392  24.136  81.495  1.00  0.00           C
ATOM   1726  C4A DPP   140     176.642  22.786  78.145  1.00  0.00           C
ATOM   1727  C1B DPP   140     179.892  34.036  86.295  1.00  0.00           C
ATOM   1728  C2B DPP   140     178.242  33.436  81.995  1.00  0.00           C
ATOM   1729  C3B DPP   140     177.042  34.536  77.845  1.00  0.00           C
ATOM   1730  C4B DPP   140     176.692  33.936  74.145  1.00  0.00           C
ATOM   1731  NC3 DPP   141     176.592 199.686  97.895  1.00  0.00           N
ATOM   1732  PO4 DPP   141     175.392 195.886  99.245  1.00  0.00           P
ATOM   1733  GL1 DPP   141     172.842 194.086  95.595  1.00  0.00            
ATOM   1734  GL2 DPP   141     174.292 194.436  92.945  1.00  0.00            
ATOM   1735  C1A DPP   141     172.392 189.936  94.345  1.00  0.00           C
ATOM   1736  C2A DPP   141     171.792 187.036  92.095  1.00  0.00           C
ATOM   1737  C3A DPP   141     170.092 186.086  88.445  1.00  0.00           C
ATOM   1738  C4A DPP   141     168.342 187.186  83.645  1.00  0.00           C
ATOM   1739  C1B DPP   141     173.742 192.086  89.745  1.00  0.00           C
ATOM   1740  C2B DPP   141     173.292 191.886  85.445  1.00  0.00           C
ATOM   1741  C3B DPP   141     172.992 189.586  81.395  1.00  0.00           C
ATOM   1742  C4B DPP   141     174.342 185.936  79.595  1.00  0.00           C
ATOM   1743  NC3 DPP   142     193.792  46.986  91.395  1.00  0.00           N
ATOM   1744  PO4 DPP   142     198.292  45.636  90.245  1.00  0.00           P
ATOM   1745  GL1 DPP   142     195.792  45.836  87.145  1.00  0.00            
ATOM   1746  GL2 DPP   142     193.342  43.286  87.445  1.00  0.00            
ATOM   1747  C1A DPP   142     196.342  43.386  83.345  1.00  0.00           C
ATOM   1748  C2A DPP   142     195.692  41.786  78.245  1.00  0.00           C
ATOM   1749  C3A DPP   142     194.792  41.336  74.345  1.00  0.00           C
ATOM   1750  C4A DPP   142     193.242  41.936  71.245  1.00  0.00           C
ATOM   1751  C1B DPP   142     191.292  42.786  83.045  1.00  0.00           C
ATOM   1752  C2B DPP   142     190.792  41.886  78.295  1.00  0.00           C
ATOM   1753  C3B DPP   142     190.592  39.236  74.745  1.00  0.00           C
ATOM   1754  C4B DPP   142     189.242  39.136  69.945  1.00  0.00           C
ATOM   1755  NC3 DPP   143       7.042   7.686  96.795  1.00  0.00           N
ATOM   1756  PO4 DPP   143       9.992   4.936  94.745  1.00  0.00           P
ATOM   1757  GL1 DPP   143       9.392   4.036  89.845  1.00  0.00            
ATOM   1758  GL2 DPP   143       8.842   0.336  90.495  1.00  0.00            
ATOM   1759  C1A DPP   143       8.142   3.286  85.045  1.00  0.00           C
ATOM   1760  C2A DPP   143       5.042   2.386  81.495  1.00  0.00           C
ATOM   1761  C3A DPP   143       6.642   1.186  78.345  1.00  0.00           C
ATOM   1762  C4A DPP   143       9.092  -3.864  78.595  1.00  0.00           C
ATOM   1763  C1B DPP   143      13.142  -0.164  88.145  1.00  0.00           C
ATOM   1764  C2B DPP   143      13.942  -1.514  85.145  1.00  0.00           C
ATOM   1765  C3B DPP   143      13.392  -3.464  81.745  1.00  0.00           C
ATOM   1766  C4B DPP   143      13.442  -1.264  76.895  1.00  0.00           C
ATOM   1767  NC3 DPP   144     172.392 125.436 105.395  1.00  0.00           N
ATOM   1768  PO4 DPP   144     172.292 124.486 100.745  1.00  0.00           P
ATOM   1769  GL1 DPP   144     173.292 124.086  96.145  1.00  0.00            
ATOM   1770  GL2 DPP   144     175.192 126.836  95.195  1.00  0.00            
ATOM   1771  C1A DPP   144     172.742 123.886  92.095  1.00  0.00           C
ATOM   1772  C2A DPP   144     172.742 124.736  88.345  1.00  0.00           C
ATOM   1773  C3A DPP   144     175.092 125.136  84.595  1.00  0.00           C
ATOM   1774  C4A DPP   144     178.342 125.586  81.245  1.00  0.00           C
ATOM   1775  C1B DPP   144     174.492 129.136  91.645  1.00  0.00           C
ATOM   1776  C2B DPP   144     174.192 129.236  86.945  1.00  0.00           C
ATOM   1777  C3B DPP   144     173.092 129.386  83.945  1.00  0.00           C
ATOM   1778  C4B DPP   144     175.492 129.686  80.345  1.00  0.00           C
ATOM   1779  NC3 DPP   145     177.192  52.936  91.645  1.00  0.00           N
ATOM   1780  PO4 DPP   145     172.342  53.486  90.495  1.00  0.00           P
ATOM   1781  GL1 DPP   145     173.442  53.936  85.895  1.00  0.00            
ATOM   1782  GL2 DPP   145     176.742  54.186  86.545  1.00  0.00            
ATOM   1783  C1A DPP   145     173.742  54.636  82.145  1.00  0.00           C
ATOM   1784  C2A DPP   145     175.392  57.236  78.795  1.00  0.00           C
ATOM   1785  C3A DPP   145     177.342  57.286  75.245  1.00  0.00           C
ATOM   1786  C4A DPP   145     176.992  59.936  72.845  1.00  0.00           C
ATOM   1787  C1B DPP   145     178.542  52.386  82.645  1.00  0.00           C
ATOM   1788  C2B DPP   145     178.142  53.286  78.345  1.00  0.00           C
ATOM   1789  C3B DPP   145     178.642  52.086  73.895  1.00  0.00           C
ATOM   1790  C4B DPP   145     176.692  49.586  70.945  1.00  0.00           C
ATOM   1791  NC3 DPP   146      29.242 197.036 101.495  1.00  0.00           N
ATOM   1792  PO4 DPP   146      31.142 192.536 103.045  1.00  0.00           P
ATOM   1793  GL1 DPP   146      31.742 191.686  98.895  1.00  0.00            
ATOM   1794  GL2 DPP   146      32.392 187.586  97.895  1.00  0.00            
ATOM   1795  C1A DPP   146      34.192 193.386  96.545  1.00  0.00           C
ATOM   1796  C2A DPP   146      34.492 193.686  92.845  1.00  0.00           C
ATOM   1797  C3A DPP   146      35.842 196.636  89.845  1.00  0.00           C
ATOM   1798  C4A DPP   146      36.942 197.686  84.495  1.00  0.00           C
ATOM   1799  C1B DPP   146      35.592 188.686  94.495  1.00  0.00           C
ATOM   1800  C2B DPP   146      37.242 188.786  89.395  1.00  0.00           C
ATOM   1801  C3B DPP   146      35.142 188.486  86.945  1.00  0.00           C
ATOM   1802  C4B DPP   146      34.942 190.186  82.595  1.00  0.00           C
ATOM   1803  NC3 DPP   147     113.192   9.436 103.895  1.00  0.00           N
ATOM   1804  PO4 DPP   147     110.392   7.586 102.795  1.00  0.00           P
ATOM   1805  GL1 DPP   147     110.192   5.486  99.345  1.00  0.00            
ATOM   1806  GL2 DPP   147     108.442   8.236  96.795  1.00  0.00            
ATOM   1807  C1A DPP   147     110.392   4.136  94.945  1.00  0.00           C
ATOM   1808  C2A DPP   147     109.692   2.686  92.595  1.00  0.00           C
ATOM   1809  C3A DPP   147     106.792  -0.814  91.445  1.00  0.00           C
ATOM   1810  C4A DPP   147     107.292  -4.664  90.145  1.00  0.00           C
ATOM   1811  C1B DPP   147     107.442   8.336  92.645  1.00  0.00           C
ATOM   1812  C2B DPP   147     107.392   6.186  89.245  1.00  0.00           C
ATOM   1813  C3B DPP   147     108.142   2.136  87.345  1.00  0.00           C
ATOM   1814  C4B DPP   147     108.492  -0.964  84.045  1.00  0.00           C
ATOM   1815  NC3 DPP   148     196.992  65.136  91.145  1.00  0.00           N
ATOM   1816  PO4 DPP   148     193.542  66.436  92.695  1.00  0.00           P
ATOM   1817  GL1 DPP   148     191.492  66.886  89.195  1.00  0.00            
ATOM   1818  GL2 DPP   148     192.842  63.586  87.795  1.00  0.00            
ATOM   1819  C1A DPP   148     189.992  68.136  85.945  1.00  0.00           C
ATOM   1820  C2A DPP   148     186.842  70.936  83.795  1.00  0.00           C
ATOM   1821  C3A DPP   148     185.042  74.436  81.445  1.00  0.00           C
ATOM   1822  C4A DPP   148     185.692  76.786  78.145  1.00  0.00           C
ATOM   1823  C1B DPP   148     195.642  62.586  84.095  1.00  0.00           C
ATOM   1824  C2B DPP   148     196.492  60.886  81.945  1.00  0.00           C
ATOM   1825  C3B DPP   148     199.192  60.636  78.645  1.00  0.00           C
ATOM   1826  C4B DPP   148     201.342  61.036  75.495  1.00  0.00           C
ATOM   1827  NC3 DPP   149     121.492  63.136 100.695  1.00  0.00           N
ATOM   1828  PO4 DPP   149     125.142  65.536 100.795  1.00  0.00           P
ATOM   1829  GL1 DPP   149     126.442  66.686  96.745  1.00  0.00            
ATOM   1830  GL2 DPP   149     127.442  69.636  96.245  1.00  0.00            
ATOM   1831  C1A DPP   149     124.642  66.186  92.945  1.00  0.00           C
ATOM   1832  C2A DPP   149     122.392  66.636  89.395  1.00  0.00           C
ATOM   1833  C3A DPP   149     119.692  68.786  88.295  1.00  0.00           C
ATOM   1834  C4A DPP   149     117.092  69.486  85.595  1.00  0.00           C
ATOM   1835  C1B DPP   149     127.242  70.686  91.845  1.00  0.00           C
ATOM   1836  C2B DPP   149     127.442  68.486  88.245  1.00  0.00           C
ATOM   1837  C3B DPP   149     129.442  65.186  85.895  1.00  0.00           C
ATOM   1838  C4B DPP   149     129.042  62.336  83.295  1.00  0.00           C
ATOM   1839  NC3 DPP   150     108.992  31.686  98.895  1.00  0.00           N
ATOM   1840  PO4 DPP   150     108.492  27.586  99.095  1.00  0.00           P
ATOM   1841  GL1 DPP   150     106.942  29.236  94.895  1.00  0.00            
ATOM   1842  GL2 DPP   150     103.892  28.686  94.045  1.00  0.00            
ATOM   1843  C1A DPP   150     106.292  24.986  91.845  1.00  0.00           C
ATOM   1844  C2A DPP   150     106.192  24.186  86.795  1.00  0.00           C
ATOM   1845  C3A DPP   150     104.342  20.986  85.345  1.00  0.00           C
ATOM   1846  C4A DPP   150     104.742  18.686  81.395  1.00  0.00           C
ATOM   1847  C1B DPP   150     104.492  29.086  89.495  1.00  0.00           C
ATOM   1848  C2B DPP   150     102.442  29.736  86.245  1.00  0.00           C
ATOM   1849  C3B DPP   150     100.292  31.236  82.095  1.00  0.00           C
ATOM   1850  C4B DPP   150      99.992  32.136  78.295  1.00  0.00           C
ATOM   1851  NC3 DPP   151     179.992 141.636 102.595  1.00  0.00           N
ATOM   1852  PO4 DPP   151     175.792 139.986 100.995  1.00  0.00           P
ATOM   1853  GL1 DPP   151     173.342 139.736  97.795  1.00  0.00            
ATOM   1854  GL2 DPP   151     174.392 142.636  95.745  1.00  0.00            
ATOM   1855  C1A DPP   151     171.642 138.186  94.395  1.00  0.00           C
ATOM   1856  C2A DPP   151     170.092 137.486  90.795  1.00  0.00           C
ATOM   1857  C3A DPP   151     167.792 136.736  86.945  1.00  0.00           C
ATOM   1858  C4A DPP   151     165.842 134.486  83.995  1.00  0.00           C
ATOM   1859  C1B DPP   151     174.542 140.486  90.745  1.00  0.00           C
ATOM   1860  C2B DPP   151     173.142 138.986  86.645  1.00  0.00           C
ATOM   1861  C3B DPP   151     175.542 136.836  83.745  1.00  0.00           C
ATOM   1862  C4B DPP   151     177.542 133.886  84.395  1.00  0.00           C
ATOM   1863  NC3 DPP   152     146.342 153.136 103.945  1.00  0.00           N
ATOM   1864  PO4 DPP   152     146.092 148.286 105.795  1.00  0.00           P
ATOM   1865  GL1 DPP   152     147.192 147.836 101.695  1.00  0.00            
ATOM   1866  GL2 DPP   152     149.992 147.586 100.745  1.00  0.00            
ATOM   1867  C1A DPP   152     145.842 147.736  97.795  1.00  0.00           C
ATOM   1868  C2A DPP   152     145.192 147.136  93.295  1.00  0.00           C
ATOM   1869  C3A DPP   152     144.392 145.236  89.845  1.00  0.00           C
ATOM   1870  C4A DPP   152     143.242 141.886  86.445  1.00  0.00           C
ATOM   1871  C1B DPP   152     150.142 146.536  95.945  1.00  0.00           C
ATOM   1872  C2B DPP   152     149.592 146.136  91.395  1.00  0.00           C
ATOM   1873  C3B DPP   152     149.042 146.436  87.995  1.00  0.00           C
ATOM   1874  C4B DPP   152     149.292 147.236  83.245  1.00  0.00           C
ATOM   1875  NC3 DPP   153     161.092 144.386 104.245  1.00  0.00           N
ATOM   1876  PO4 DPP   153     156.342 144.186 103.645  1.00  0.00           P
ATOM   1877  GL1 DPP   153     155.942 144.886  99.445  1.00  0.00            
ATOM   1878  GL2 DPP   153     159.342 143.436  99.245  1.00  0.00            
ATOM   1879  C1A DPP   153     154.242 143.386  96.245  1.00  0.00           C
ATOM   1880  C2A DPP   153     152.742 142.186  92.645  1.00  0.00           C
ATOM   1881  C3A DPP   153     152.942 140.486  88.645  1.00  0.00           C
ATOM   1882  C4A DPP   153     151.792 137.586  86.245  1.00  0.00           C
ATOM   1883  C1B DPP   153     160.192 145.636  95.545  1.00  0.00           C
ATOM   1884  C2B DPP   153     159.692 146.736  91.145  1.00  0.00           C
ATOM   1885  C3B DPP   153     159.642 148.236  86.845  1.00  0.00           C
ATOM   1886  C4B DPP   153     156.392 147.936  84.895  1.00  0.00           C
ATOM   1887  NC3 DPP   154     156.142  28.486  95.095  1.00  0.00           N
ATOM   1888  PO4 DPP   154     151.642  27.986  95.695  1.00  0.00           P
ATOM   1889  GL1 DPP   154     148.742  29.236  92.545  1.00  0.00            
ATOM   1890  GL2 DPP   154     145.992  27.136  91.795  1.00  0.00            
ATOM   1891  C1A DPP   154     149.042  30.836  88.695  1.00  0.00           C
ATOM   1892  C2A DPP   154     147.992  31.286  84.145  1.00  0.00           C
ATOM   1893  C3A DPP   154     146.592  30.286  81.095  1.00  0.00           C
ATOM   1894  C4A DPP   154     145.942  28.186  76.895  1.00  0.00           C
ATOM   1895  C1B DPP   154     144.642  26.836  86.995  1.00  0.00           C
ATOM   1896  C2B DPP   154     143.542  24.636  82.395  1.00  0.00           C
ATOM   1897  C3B DPP   154     144.292  23.286  78.495  1.00  0.00           C
ATOM   1898  C4B DPP   154     147.342  19.936  76.245  1.00  0.00           C
ATOM   1899  NC3 DPP   155     188.542  42.986  90.045  1.00  0.00           N
ATOM   1900  PO4 DPP   155     184.642  41.386  91.795  1.00  0.00           P
ATOM   1901  GL1 DPP   155     184.642  39.736  87.645  1.00  0.00            
ATOM   1902  GL2 DPP   155     181.442  38.336  88.295  1.00  0.00            
ATOM   1903  C1A DPP   155     183.042  40.886  82.845  1.00  0.00           C
ATOM   1904  C2A DPP   155     181.342  43.586  79.195  1.00  0.00           C
ATOM   1905  C3A DPP   155     182.192  43.336  75.295  1.00  0.00           C
ATOM   1906  C4A DPP   155     179.392  40.736  72.695  1.00  0.00           C
ATOM   1907  C1B DPP   155     178.192  39.286  84.295  1.00  0.00           C
ATOM   1908  C2B DPP   155     178.492  38.636  80.595  1.00  0.00           C
ATOM   1909  C3B DPP   155     177.042  41.186  77.245  1.00  0.00           C
ATOM   1910  C4B DPP   155     174.042  42.286  74.095  1.00  0.00           C
ATOM   1911  NC3 DPP   156     133.792  43.436  99.195  1.00  0.00           N
ATOM   1912  PO4 DPP   156     135.342  40.786  96.745  1.00  0.00           P
ATOM   1913  GL1 DPP   156     135.592  44.586  93.095  1.00  0.00            
ATOM   1914  GL2 DPP   156     132.692  43.886  91.345  1.00  0.00            
ATOM   1915  C1A DPP   156     138.492  42.786  90.495  1.00  0.00           C
ATOM   1916  C2A DPP   156     137.742  38.236  88.695  1.00  0.00           C
ATOM   1917  C3A DPP   156     139.442  39.036  84.595  1.00  0.00           C
ATOM   1918  C4A DPP   156     138.842  37.736  80.545  1.00  0.00           C
ATOM   1919  C1B DPP   156     133.992  41.236  87.845  1.00  0.00           C
ATOM   1920  C2B DPP   156     134.442  40.186  83.445  1.00  0.00           C
ATOM   1921  C3B DPP   156     134.392  39.286  78.895  1.00  0.00           C
ATOM   1922  C4B DPP   156     130.742  40.486  76.245  1.00  0.00           C
ATOM   1923  NC3 DPP   157     160.042 110.436  99.095  1.00  0.00           N
ATOM   1924  PO4 DPP   157     158.342 108.486 101.095  1.00  0.00           P
ATOM   1925  GL1 DPP   157     155.742 107.136  97.795  1.00  0.00            
ATOM   1926  GL2 DPP   157     154.992 104.786  95.395  1.00  0.00            
ATOM   1927  C1A DPP   157     153.442 108.836  92.995  1.00  0.00           C
ATOM   1928  C2A DPP   157     153.092 109.236  89.095  1.00  0.00           C
ATOM   1929  C3A DPP   157     153.042 111.586  85.195  1.00  0.00           C
ATOM   1930  C4A DPP   157     154.242 110.136  80.995  1.00  0.00           C
ATOM   1931  C1B DPP   157     155.242 104.836  91.345  1.00  0.00           C
ATOM   1932  C2B DPP   157     156.242 105.386  86.795  1.00  0.00           C
ATOM   1933  C3B DPP   157     155.992 105.536  82.295  1.00  0.00           C
ATOM   1934  C4B DPP   157     156.742 105.836  77.895  1.00  0.00           C
ATOM   1935  NC3 DPP   158       5.942  26.736  92.345  1.00  0.00           N
ATOM   1936  PO4 DPP   158       4.242  30.236  92.095  1.00  0.00           P
ATOM   1937  GL1 DPP   158       6.042  30.186  88.345  1.00  0.00            
ATOM   1938  GL2 DPP   158       9.192  30.086  88.595  1.00  0.00            
ATOM   1939  C1A DPP   158       6.742  29.236  83.295  1.00  0.00           C
ATOM   1940  C2A DPP   158       6.442  27.236  79.145  1.00  0.00           C
ATOM   1941  C3A DPP   158       7.142  26.436  75.295  1.00  0.00           C
ATOM   1942  C4A DPP   158       7.292  21.986  74.045  1.00  0.00           C
ATOM   1943  C1B DPP   158      11.392  31.636  84.095  1.00  0.00           C
ATOM   1944  C2B DPP   158      10.042  31.636  79.245  1.00  0.00           C
ATOM   1945  C3B DPP   158      11.242  28.686  76.145  1.00  0.00           C
ATOM   1946  C4B DPP   158      15.692  28.186  74.445  1.00  0.00           C
ATOM   1947  NC3 DPP   159      43.692   1.586 103.295  1.00  0.00           N
ATOM   1948  PO4 DPP   159      40.642   0.436  99.645  1.00  0.00           P
ATOM   1949  GL1 DPP   159      38.942   1.436  97.095  1.00  0.00            
ATOM   1950  GL2 DPP   159      39.542  -0.364  94.295  1.00  0.00            
ATOM   1951  C1A DPP   159      36.492   4.286  93.995  1.00  0.00           C
ATOM   1952  C2A DPP   159      33.242   7.036  93.245  1.00  0.00           C
ATOM   1953  C3A DPP   159      31.442  10.436  92.245  1.00  0.00           C
ATOM   1954  C4A DPP   159      30.292  12.936  88.695  1.00  0.00           C
ATOM   1955  C1B DPP   159      39.592  -0.814  90.795  1.00  0.00           C
ATOM   1956  C2B DPP   159      41.392  -0.964  86.145  1.00  0.00           C
ATOM   1957  C3B DPP   159      45.242   0.586  84.495  1.00  0.00           C
ATOM   1958  C4B DPP   159      46.442   4.286  83.645  1.00  0.00           C
ATOM   1959  NC3 DPP   160     198.142 148.586 102.745  1.00  0.00           N
ATOM   1960  PO4 DPP   160     200.742 150.636 106.695  1.00  0.00           P
ATOM   1961  GL1 DPP   160     202.442 151.136 102.545  1.00  0.00            
ATOM   1962  GL2 DPP   160     200.642 153.186 101.195  1.00  0.00            
ATOM   1963  C1A DPP   160     205.992 150.186  99.295  1.00  0.00           C
ATOM   1964  C2A DPP   160     207.442 152.186  94.845  1.00  0.00           C
ATOM   1965  C3A DPP   160     207.692 154.436  91.095  1.00  0.00           C
ATOM   1966  C4A DPP   160     209.842 157.886  89.745  1.00  0.00           C
ATOM   1967  C1B DPP   160     201.842 150.236  96.545  1.00  0.00           C
ATOM   1968  C2B DPP   160     203.092 150.586  93.045  1.00  0.00           C
ATOM   1969  C3B DPP   160     203.292 149.186  88.295  1.00  0.00           C
ATOM   1970  C4B DPP   160     205.142 148.386  84.495  1.00  0.00           C
ATOM   1971  NC3 DPP   161     161.842  47.036  96.995  1.00  0.00           N
ATOM   1972  PO4 DPP   161     159.292  48.636  93.245  1.00  0.00           P
ATOM   1973  GL1 DPP   161     160.192  48.636  89.495  1.00  0.00            
ATOM   1974  GL2 DPP   161     159.642  51.236  87.195  1.00  0.00            
ATOM   1975  C1A DPP   161     160.192  46.486  86.445  1.00  0.00           C
ATOM   1976  C2A DPP   161     159.792  46.086  82.645  1.00  0.00           C
ATOM   1977  C3A DPP   161     158.442  43.336  79.745  1.00  0.00           C
ATOM   1978  C4A DPP   161     159.442  39.386  76.495  1.00  0.00           C
ATOM   1979  C1B DPP   161     163.642  50.136  85.595  1.00  0.00           C
ATOM   1980  C2B DPP   161     164.692  49.086  82.195  1.00  0.00           C
ATOM   1981  C3B DPP   161     163.442  48.836  77.695  1.00  0.00           C
ATOM   1982  C4B DPP   161     160.592  49.286  74.045  1.00  0.00           C
ATOM   1983  NC3 DPP   162     177.692 163.586 101.545  1.00  0.00           N
ATOM   1984  PO4 DPP   162     176.342 167.536 100.095  1.00  0.00           P
ATOM   1985  GL1 DPP   162     174.992 167.736  95.995  1.00  0.00            
ATOM   1986  GL2 DPP   162     172.992 167.136  96.745  1.00  0.00            
ATOM   1987  C1A DPP   162     175.642 164.686  92.195  1.00  0.00           C
ATOM   1988  C2A DPP   162     177.542 162.586  88.345  1.00  0.00           C
ATOM   1989  C3A DPP   162     176.192 161.436  83.745  1.00  0.00           C
ATOM   1990  C4A DPP   162     175.842 163.336  81.445  1.00  0.00           C
ATOM   1991  C1B DPP   162     171.542 163.386  95.095  1.00  0.00           C
ATOM   1992  C2B DPP   162     172.542 160.186  91.595  1.00  0.00           C
ATOM   1993  C3B DPP   162     173.492 159.086  87.595  1.00  0.00           C
ATOM   1994  C4B DPP   162     175.792 155.386  84.945  1.00  0.00           C
ATOM   1995  NC3 DPP   163       9.592  72.486  95.345  1.00  0.00           N
ATOM   1996  PO4 DPP   163      10.292  75.336  91.695  1.00  0.00           P
ATOM   1997  GL1 DPP   163       6.692  74.586  89.895  1.00  0.00            
ATOM   1998  GL2 DPP   163       8.142  71.336  89.695  1.00  0.00            
ATOM   1999  C1A DPP   163       5.192  73.886  86.695  1.00  0.00           C
ATOM   2000  C2A DPP   163       6.692  73.636  82.945  1.00  0.00           C
ATOM   2001  C3A DPP   163       9.592  73.486  78.945  1.00  0.00           C
ATOM   2002  C4A DPP   163      13.292  70.736  79.845  1.00  0.00           C
ATOM   2003  C1B DPP   163       9.292  69.936  86.995  1.00  0.00           C
ATOM   2004  C2B DPP   163       8.942  67.886  82.645  1.00  0.00           C
ATOM   2005  C3B DPP   163       9.492  66.986  78.345  1.00  0.00           C
ATOM   2006  C4B DPP   163       9.692  65.536  74.395  1.00  0.00           C
ATOM   2007  NC3 DPP   164     129.892 202.636 105.345  1.00  0.00           N
ATOM   2008  PO4 DPP   164     126.342 200.486 105.495  1.00  0.00           P
ATOM   2009  GL1 DPP   164     127.992 199.186 101.945  1.00  0.00            
ATOM   2010  GL2 DPP   164     131.142 198.186 103.345  1.00  0.00            
ATOM   2011  C1A DPP   164     127.642 196.786  97.895  1.00  0.00           C
ATOM   2012  C2A DPP   164     128.992 195.536  93.945  1.00  0.00           C
ATOM   2013  C3A DPP   164     132.242 194.386  90.995  1.00  0.00           C
ATOM   2014  C4A DPP   164     131.392 192.436  86.945  1.00  0.00           C
ATOM   2015  C1B DPP   164     132.392 195.186  99.445  1.00  0.00           C
ATOM   2016  C2B DPP   164     133.892 193.236  95.545  1.00  0.00           C
ATOM   2017  C3B DPP   164     133.742 189.586  90.745  1.00  0.00           C
ATOM   2018  C4B DPP   164     132.292 185.736  88.645  1.00  0.00           C
ATOM   2019  NC3 DPP   165      62.892 122.886 109.745  1.00  0.00           N
ATOM   2020  PO4 DPP   165      61.742 126.536 107.095  1.00  0.00           P
ATOM   2021  GL1 DPP   165      60.542 128.086 102.845  1.00  0.00            
ATOM   2022  GL2 DPP   165      57.092 126.536 102.495  1.00  0.00            
ATOM   2023  C1A DPP   165      64.192 129.736 100.395  1.00  0.00           C
ATOM   2024  C2A DPP   165      67.042 126.986  98.595  1.00  0.00           C
ATOM   2025  C3A DPP   165      69.142 124.336  95.495  1.00  0.00           C
ATOM   2026  C4A DPP   165      67.842 120.586  92.545  1.00  0.00           C
ATOM   2027  C1B DPP   165      57.942 127.886  98.545  1.00  0.00           C
ATOM   2028  C2B DPP   165      57.892 132.586  97.345  1.00  0.00           C
ATOM   2029  C3B DPP   165      60.442 133.736  92.845  1.00  0.00           C
ATOM   2030  C4B DPP   165      63.292 130.886  90.045  1.00  0.00           C
ATOM   2031  NC3 DPP   166      57.592 212.186 104.345  1.00  0.00           N
ATOM   2032  PO4 DPP   166      52.992 213.936 104.595  1.00  0.00           P
ATOM   2033  GL1 DPP   166      54.242 213.036  99.895  1.00  0.00            
ATOM   2034  GL2 DPP   166      52.342 212.786  98.145  1.00  0.00            
ATOM   2035  C1A DPP   166      55.642 214.786  95.595  1.00  0.00           C
ATOM   2036  C2A DPP   166      57.792 213.086  92.295  1.00  0.00           C
ATOM   2037  C3A DPP   166      61.242 211.836  89.745  1.00  0.00           C
ATOM   2038  C4A DPP   166      66.292 212.686  89.345  1.00  0.00           C
ATOM   2039  C1B DPP   166      53.192 209.986  95.695  1.00  0.00           C
ATOM   2040  C2B DPP   166      54.342 209.186  91.495  1.00  0.00           C
ATOM   2041  C3B DPP   166      56.892 209.136  87.795  1.00  0.00           C
ATOM   2042  C4B DPP   166      60.692 208.036  86.045  1.00  0.00           C
ATOM   2043  NC3 DPP   167     191.192 176.436 102.495  1.00  0.00           N
ATOM   2044  PO4 DPP   167     194.792 179.186 103.495  1.00  0.00           P
ATOM   2045  GL1 DPP   167     196.292 179.686  98.845  1.00  0.00            
ATOM   2046  GL2 DPP   167     199.292 180.436  98.695  1.00  0.00            
ATOM   2047  C1A DPP   167     196.992 180.486  94.245  1.00  0.00           C
ATOM   2048  C2A DPP   167     199.192 178.986  89.995  1.00  0.00           C
ATOM   2049  C3A DPP   167     198.042 179.786  85.295  1.00  0.00           C
ATOM   2050  C4A DPP   167     199.592 178.586  81.095  1.00  0.00           C
ATOM   2051  C1B DPP   167     202.292 177.286  97.995  1.00  0.00           C
ATOM   2052  C2B DPP   167     204.242 174.786  96.195  1.00  0.00           C
ATOM   2053  C3B DPP   167     203.692 173.936  91.795  1.00  0.00           C
ATOM   2054  C4B DPP   167     201.642 174.286  89.195  1.00  0.00           C
ATOM   2055  NC3 DPP   168     149.842 136.986 103.295  1.00  0.00           N
ATOM   2056  PO4 DPP   168     147.842 140.136 105.145  1.00  0.00           P
ATOM   2057  GL1 DPP   168     144.892 138.986 102.795  1.00  0.00            
ATOM   2058  GL2 DPP   168     142.792 136.336 103.745  1.00  0.00            
ATOM   2059  C1A DPP   168     142.092 139.186  98.895  1.00  0.00           C
ATOM   2060  C2A DPP   168     141.992 140.036  94.595  1.00  0.00           C
ATOM   2061  C3A DPP   168     139.692 140.886  91.445  1.00  0.00           C
ATOM   2062  C4A DPP   168     135.992 141.136  88.845  1.00  0.00           C
ATOM   2063  C1B DPP   168     140.792 134.936 100.645  1.00  0.00           C
ATOM   2064  C2B DPP   168     139.742 134.686  96.195  1.00  0.00           C
ATOM   2065  C3B DPP   168     141.342 135.786  92.545  1.00  0.00           C
ATOM   2066  C4B DPP   168     143.892 138.386  90.095  1.00  0.00           C
ATOM   2067  NC3 DPP   169     165.892 103.736  97.745  1.00  0.00           N
ATOM   2068  PO4 DPP   169     163.442 101.186  96.095  1.00  0.00           P
ATOM   2069  GL1 DPP   169     164.242 102.386  91.945  1.00  0.00            
ATOM   2070  GL2 DPP   169     165.042 105.686  91.645  1.00  0.00            
ATOM   2071  C1A DPP   169     167.392 100.986  90.145  1.00  0.00           C
ATOM   2072  C2A DPP   169     167.692  98.636  86.195  1.00  0.00           C
ATOM   2073  C3A DPP   169     167.942  99.786  81.595  1.00  0.00           C
ATOM   2074  C4A DPP   169     169.292 101.136  78.045  1.00  0.00           C
ATOM   2075  C1B DPP   169     165.042 104.086  86.695  1.00  0.00           C
ATOM   2076  C2B DPP   169     164.242 103.336  81.795  1.00  0.00           C
ATOM   2077  C3B DPP   169     161.692 105.086  78.945  1.00  0.00           C
ATOM   2078  C4B DPP   169     161.442 108.336  75.245  1.00  0.00           C
ATOM   2079  NC3 DPP   170     114.042  53.136 100.545  1.00  0.00           N
ATOM   2080  PO4 DPP   170     114.342  49.586  97.895  1.00  0.00           P
ATOM   2081  GL1 DPP   170     112.592  52.186  94.895  1.00  0.00            
ATOM   2082  GL2 DPP   170     112.942  54.436  95.545  1.00  0.00            
ATOM   2083  C1A DPP   170     111.692  51.886  90.545  1.00  0.00           C
ATOM   2084  C2A DPP   170     111.192  51.236  86.195  1.00  0.00           C
ATOM   2085  C3A DPP   170     109.242  49.086  82.595  1.00  0.00           C
ATOM   2086  C4A DPP   170     107.992  46.136  78.245  1.00  0.00           C
ATOM   2087  C1B DPP   170     113.092  57.036  91.795  1.00  0.00           C
ATOM   2088  C2B DPP   170     113.242  56.336  87.845  1.00  0.00           C
ATOM   2089  C3B DPP   170     112.592  55.686  84.045  1.00  0.00           C
ATOM   2090  C4B DPP   170     112.942  57.086  80.445  1.00  0.00           C
ATOM   2091  NC3 DPP   171     118.242  40.036 101.845  1.00  0.00           N
ATOM   2092  PO4 DPP   171     118.692  41.636  97.295  1.00  0.00           P
ATOM   2093  GL1 DPP   171     118.642  42.836  92.295  1.00  0.00            
ATOM   2094  GL2 DPP   171     121.292  45.636  92.545  1.00  0.00            
ATOM   2095  C1A DPP   171     118.392  40.636  87.995  1.00  0.00           C
ATOM   2096  C2A DPP   171     118.842  40.286  83.795  1.00  0.00           C
ATOM   2097  C3A DPP   171     118.192  42.086  79.895  1.00  0.00           C
ATOM   2098  C4A DPP   171     117.642  43.286  75.845  1.00  0.00           C
ATOM   2099  C1B DPP   171     121.092  44.836  87.595  1.00  0.00           C
ATOM   2100  C2B DPP   171     121.292  45.136  83.145  1.00  0.00           C
ATOM   2101  C3B DPP   171     120.742  46.236  78.745  1.00  0.00           C
ATOM   2102  C4B DPP   171     117.342  48.886  77.695  1.00  0.00           C
ATOM   2103  NC3 DPP   172     167.492 123.986 100.795  1.00  0.00           N
ATOM   2104  PO4 DPP   172     165.442 119.336 100.895  1.00  0.00           P
ATOM   2105  GL1 DPP   172     165.742 118.486  95.995  1.00  0.00            
ATOM   2106  GL2 DPP   172     163.492 118.786  93.745  1.00  0.00            
ATOM   2107  C1A DPP   172     168.292 121.136  93.145  1.00  0.00           C
ATOM   2108  C2A DPP   172     169.342 120.736  89.495  1.00  0.00           C
ATOM   2109  C3A DPP   172     167.442 119.936  85.895  1.00  0.00           C
ATOM   2110  C4A DPP   172     168.542 118.836  81.945  1.00  0.00           C
ATOM   2111  C1B DPP   172     164.692 119.686  90.145  1.00  0.00           C
ATOM   2112  C2B DPP   172     163.492 117.486  85.545  1.00  0.00           C
ATOM   2113  C3B DPP   172     163.342 119.436  81.345  1.00  0.00           C
ATOM   2114  C4B DPP   172     162.842 121.286  77.645  1.00  0.00           C
ATOM   2115  NC3 DPP   173     161.792  45.436  47.545  1.00  0.00           N
ATOM   2116  PO4 DPP   173     162.242  42.636  51.745  1.00  0.00           P
ATOM   2117  GL1 DPP   173     160.092  42.936  56.295  1.00  0.00            
ATOM   2118  GL2 DPP   173     157.742  40.986  55.395  1.00  0.00            
ATOM   2119  C1A DPP   173     158.142  45.936  58.995  1.00  0.00           C
ATOM   2120  C2A DPP   173     156.892  49.736  61.445  1.00  0.00           C
ATOM   2121  C3A DPP   173     158.542  51.736  64.545  1.00  0.00           C
ATOM   2122  C4A DPP   173     160.492  54.386  67.095  1.00  0.00           C
ATOM   2123  C1B DPP   173     154.692  42.136  58.795  1.00  0.00           C
ATOM   2124  C2B DPP   173     153.792  43.436  63.345  1.00  0.00           C
ATOM   2125  C3B DPP   173     153.192  44.536  67.695  1.00  0.00           C
ATOM   2126  C4B DPP   173     153.542  42.286  71.245  1.00  0.00           C
ATOM   2127  NC3 DPP   174     166.492  96.686  57.745  1.00  0.00           N
ATOM   2128  PO4 DPP   174     167.892 100.836  59.395  1.00  0.00           P
ATOM   2129  GL1 DPP   174     170.292  99.036  61.895  1.00  0.00            
ATOM   2130  GL2 DPP   174     168.892  96.536  62.245  1.00  0.00            
ATOM   2131  C1A DPP   174     171.642  98.486  66.295  1.00  0.00           C
ATOM   2132  C2A DPP   174     173.492  98.686  70.195  1.00  0.00           C
ATOM   2133  C3A DPP   174     170.992  98.936  73.995  1.00  0.00           C
ATOM   2134  C4A DPP   174     168.492  96.186  77.645  1.00  0.00           C
ATOM   2135  C1B DPP   174     169.442  94.236  66.345  1.00  0.00           C
ATOM   2136  C2B DPP   174     170.792  94.236  69.845  1.00  0.00           C
ATOM   2137  C3B DPP   174     172.192  93.886  73.595  1.00  0.00           C
ATOM   2138  C4B DPP   174     175.592  91.386  75.195  1.00  0.00           C
ATOM   2139  NC3 DPP   175     152.142  80.836  54.945  1.00  0.00           N
ATOM   2140  PO4 DPP   175     156.442  78.486  55.495  1.00  0.00           P
ATOM   2141  GL1 DPP   175     154.892  79.736  59.145  1.00  0.00            
ATOM   2142  GL2 DPP   175     152.992  83.336  59.745  1.00  0.00            
ATOM   2143  C1A DPP   175     157.192  78.586  63.195  1.00  0.00           C
ATOM   2144  C2A DPP   175     161.042  78.036  66.495  1.00  0.00           C
ATOM   2145  C3A DPP   175     161.742  75.886  70.595  1.00  0.00           C
ATOM   2146  C4A DPP   175     162.292  72.286  74.345  1.00  0.00           C
ATOM   2147  C1B DPP   175     153.892  83.436  63.895  1.00  0.00           C
ATOM   2148  C2B DPP   175     150.742  85.336  66.545  1.00  0.00           C
ATOM   2149  C3B DPP   175     150.392  87.886  70.145  1.00  0.00           C
ATOM   2150  C4B DPP   175     149.742  89.136  74.245  1.00  0.00           C
ATOM   2151  NC3 DPP   176     130.242  84.836  60.745  1.00  0.00           N
ATOM   2152  PO4 DPP   176     131.642  80.936  58.995  1.00  0.00           P
ATOM   2153  GL1 DPP   176     132.992  79.236  62.295  1.00  0.00            
ATOM   2154  GL2 DPP   176     135.892  77.136  62.245  1.00  0.00            
ATOM   2155  C1A DPP   176     131.942  79.686  66.495  1.00  0.00           C
ATOM   2156  C2A DPP   176     132.842  78.136  70.295  1.00  0.00           C
ATOM   2157  C3A DPP   176     132.692  77.686  73.845  1.00  0.00           C
ATOM   2158  C4A DPP   176     133.492  75.886  77.545  1.00  0.00           C
ATOM   2159  C1B DPP   176     136.092  76.436  66.495  1.00  0.00           C
ATOM   2160  C2B DPP   176     137.642  75.986  70.495  1.00  0.00           C
ATOM   2161  C3B DPP   176     138.292  76.386  74.245  1.00  0.00           C
ATOM   2162  C4B DPP   176     140.842  77.886  77.195  1.00  0.00           C
ATOM   2163  NC3 DPP   177     147.692 184.936  60.345  1.00  0.00           N
ATOM   2164  PO4 DPP   177     143.742 186.736  62.095  1.00  0.00           P
ATOM   2165  GL1 DPP   177     142.592 183.986  66.045  1.00  0.00            
ATOM   2166  GL2 DPP   177     142.942 180.836  67.045  1.00  0.00            
ATOM   2167  C1A DPP   177     145.792 183.186  70.295  1.00  0.00           C
ATOM   2168  C2A DPP   177     147.942 182.236  73.445  1.00  0.00           C
ATOM   2169  C3A DPP   177     148.342 182.836  76.495  1.00  0.00           C
ATOM   2170  C4A DPP   177     149.492 181.936  80.045  1.00  0.00           C
ATOM   2171  C1B DPP   177     143.992 178.686  70.795  1.00  0.00           C
ATOM   2172  C2B DPP   177     144.142 179.336  74.395  1.00  0.00           C
ATOM   2173  C3B DPP   177     144.792 179.436  78.195  1.00  0.00           C
ATOM   2174  C4B DPP   177     144.442 180.186  83.145  1.00  0.00           C
ATOM   2175  NC3 DPP   178     146.792 151.386  66.445  1.00  0.00           N
ATOM   2176  PO4 DPP   178     142.792 148.986  66.795  1.00  0.00           P
ATOM   2177  GL1 DPP   178     142.092 146.586  69.595  1.00  0.00            
ATOM   2178  GL2 DPP   178     144.692 146.786  70.895  1.00  0.00            
ATOM   2179  C1A DPP   178     140.292 145.386  73.595  1.00  0.00           C
ATOM   2180  C2A DPP   178     140.442 146.486  77.045  1.00  0.00           C
ATOM   2181  C3A DPP   178     139.642 145.536  81.295  1.00  0.00           C
ATOM   2182  C4A DPP   178     140.392 145.986  86.395  1.00  0.00           C
ATOM   2183  C1B DPP   178     145.292 149.686  72.995  1.00  0.00           C
ATOM   2184  C2B DPP   178     145.092 149.886  77.245  1.00  0.00           C
ATOM   2185  C3B DPP   178     146.292 151.886  81.095  1.00  0.00           C
ATOM   2186  C4B DPP   178     146.442 153.886  84.545  1.00  0.00           C
ATOM   2187  NC3 DPP   179     101.192 129.936  71.795  1.00  0.00           N
ATOM   2188  PO4 DPP   179     100.442 134.336  71.095  1.00  0.00           P
ATOM   2189  GL1 DPP   179      99.492 133.686  75.045  1.00  0.00            
ATOM   2190  GL2 DPP   179      98.042 129.686  77.045  1.00  0.00            
ATOM   2191  C1A DPP   179     101.942 133.436  78.945  1.00  0.00           C
ATOM   2192  C2A DPP   179     101.392 133.436  84.145  1.00  0.00           C
ATOM   2193  C3A DPP   179     103.392 134.486  87.695  1.00  0.00           C
ATOM   2194  C4A DPP   179     102.142 135.786  91.295  1.00  0.00           C
ATOM   2195  C1B DPP   179      97.492 129.786  81.795  1.00  0.00           C
ATOM   2196  C2B DPP   179      98.192 129.686  86.495  1.00  0.00           C
ATOM   2197  C3B DPP   179      99.142 130.436  89.895  1.00  0.00           C
ATOM   2198  C4B DPP   179      97.292 130.036  92.895  1.00  0.00           C
ATOM   2199  NC3 DPP   180       5.942 204.286  54.745  1.00  0.00           N
ATOM   2200  PO4 DPP   180       8.292 207.436  53.945  1.00  0.00           P
ATOM   2201  GL1 DPP   180       7.492 207.286  58.495  1.00  0.00            
ATOM   2202  GL2 DPP   180       9.342 204.286  60.445  1.00  0.00            
ATOM   2203  C1A DPP   180       6.092 206.936  63.295  1.00  0.00           C
ATOM   2204  C2A DPP   180       6.942 206.936  68.645  1.00  0.00           C
ATOM   2205  C3A DPP   180       7.642 206.036  73.495  1.00  0.00           C
ATOM   2206  C4A DPP   180       7.392 203.736  78.545  1.00  0.00           C
ATOM   2207  C1B DPP   180      10.242 205.086  65.295  1.00  0.00           C
ATOM   2208  C2B DPP   180      11.942 205.286  68.795  1.00  0.00           C
ATOM   2209  C3B DPP   180      13.342 206.986  73.395  1.00  0.00           C
ATOM   2210  C4B DPP   180      12.692 204.536  77.245  1.00  0.00           C
ATOM   2211  NC3 DPP   181      40.092  28.936  54.045  1.00  0.00           N
ATOM   2212  PO4 DPP   181      42.342  30.786  58.145  1.00  0.00           P
ATOM   2213  GL1 DPP   181      40.792  30.436  62.195  1.00  0.00            
ATOM   2214  GL2 DPP   181      43.992  30.986  64.745  1.00  0.00            
ATOM   2215  C1A DPP   181      39.492  29.686  66.345  1.00  0.00           C
ATOM   2216  C2A DPP   181      38.942  28.636  70.245  1.00  0.00           C
ATOM   2217  C3A DPP   181      38.192  27.236  72.045  1.00  0.00           C
ATOM   2218  C4A DPP   181      39.592  24.736  76.195  1.00  0.00           C
ATOM   2219  C1B DPP   181      42.792  32.036  70.245  1.00  0.00           C
ATOM   2220  C2B DPP   181      41.692  30.436  74.095  1.00  0.00           C
ATOM   2221  C3B DPP   181      44.492  28.486  76.995  1.00  0.00           C
ATOM   2222  C4B DPP   181      43.492  25.886  79.145  1.00  0.00           C
ATOM   2223  NC3 DPP   182     164.192 177.936  57.745  1.00  0.00           N
ATOM   2224  PO4 DPP   182     165.492 173.036  58.995  1.00  0.00           P
ATOM   2225  GL1 DPP   182     168.192 172.836  63.795  1.00  0.00            
ATOM   2226  GL2 DPP   182     171.092 171.086  62.545  1.00  0.00            
ATOM   2227  C1A DPP   182     169.092 172.386  67.745  1.00  0.00           C
ATOM   2228  C2A DPP   182     167.842 169.736  71.245  1.00  0.00           C
ATOM   2229  C3A DPP   182     166.392 170.736  74.695  1.00  0.00           C
ATOM   2230  C4A DPP   182     165.692 172.536  78.645  1.00  0.00           C
ATOM   2231  C1B DPP   182     172.242 175.336  62.945  1.00  0.00           C
ATOM   2232  C2B DPP   182     175.142 178.986  64.645  1.00  0.00           C
ATOM   2233  C3B DPP   182     175.442 180.286  68.395  1.00  0.00           C
ATOM   2234  C4B DPP   182     176.892 179.536  73.045  1.00  0.00           C
ATOM   2235  NC3 DPP   183      74.392 181.436  68.995  1.00  0.00           N
ATOM   2236  PO4 DPP   183      75.142 184.786  71.345  1.00  0.00           P
ATOM   2237  GL1 DPP   183      78.292 185.436  73.595  1.00  0.00            
ATOM   2238  GL2 DPP   183      80.092 181.886  73.095  1.00  0.00            
ATOM   2239  C1A DPP   183      80.542 186.886  76.945  1.00  0.00           C
ATOM   2240  C2A DPP   183      84.292 185.086  79.845  1.00  0.00           C
ATOM   2241  C3A DPP   183      85.242 186.386  83.145  1.00  0.00           C
ATOM   2242  C4A DPP   183      85.542 187.186  87.745  1.00  0.00           C
ATOM   2243  C1B DPP   183      82.992 180.236  76.195  1.00  0.00           C
ATOM   2244  C2B DPP   183      82.792 179.986  79.995  1.00  0.00           C
ATOM   2245  C3B DPP   183      83.942 181.636  84.145  1.00  0.00           C
ATOM   2246  C4B DPP   183      84.592 182.536  87.995  1.00  0.00           C
ATOM   2247  NC3 DPP   184       0.742  12.436  53.295  1.00  0.00           N
ATOM   2248  PO4 DPP   184       0.892   9.386  56.895  1.00  0.00           P
ATOM   2249  GL1 DPP   184       2.142   9.136  61.545  1.00  0.00            
ATOM   2250  GL2 DPP   184       0.892  11.686  63.895  1.00  0.00            
ATOM   2251  C1A DPP   184       4.042   8.686  65.395  1.00  0.00           C
ATOM   2252  C2A DPP   184       4.292   7.686  68.945  1.00  0.00           C
ATOM   2253  C3A DPP   184       5.042   9.386  73.295  1.00  0.00           C
ATOM   2254  C4A DPP   184       3.592  13.936  72.795  1.00  0.00           C
ATOM   2255  C1B DPP   184      -1.008   9.836  67.645  1.00  0.00           C
ATOM   2256  C2B DPP   184      -2.008   8.386  71.845  1.00  0.00           C
ATOM   2257  C3B DPP   184      -0.908   7.786  75.895  1.00  0.00           C
ATOM   2258  C4B DPP   184      -0.458   4.336  79.045  1.00  0.00           C
ATOM   2259  NC3 DPP   185     124.692 142.536 111.145  1.00  0.00           N
ATOM   2260  PO4 DPP   185     128.042 139.686 113.695  1.00  0.00           P
ATOM   2261  GL1 DPP   185     126.942 137.986 109.195  1.00  0.00            
ATOM   2262  GL2 DPP   185     126.342 140.336 106.895  1.00  0.00            
ATOM   2263  C1A DPP   185     130.142 137.436 105.295  1.00  0.00           C
ATOM   2264  C2A DPP   185     130.692 137.486 100.395  1.00  0.00           C
ATOM   2265  C3A DPP   185     130.742 136.486  95.845  1.00  0.00           C
ATOM   2266  C4A DPP   185     129.992 138.636  91.995  1.00  0.00           C
ATOM   2267  C1B DPP   185     125.292 139.586 102.245  1.00  0.00           C
ATOM   2268  C2B DPP   185     126.092 138.336  97.945  1.00  0.00           C
ATOM   2269  C3B DPP   185     125.342 136.836  93.795  1.00  0.00           C
ATOM   2270  C4B DPP   185     122.292 135.736  89.945  1.00  0.00           C
ATOM   2271  NC3 DPP   186      40.492  10.186  98.445  1.00  0.00           N
ATOM   2272  PO4 DPP   186      44.642  10.886  97.895  1.00  0.00           P
ATOM   2273  GL1 DPP   186      44.942   8.086  95.245  1.00  0.00            
ATOM   2274  GL2 DPP   186      41.742   6.536  95.295  1.00  0.00            
ATOM   2275  C1A DPP   186      45.842   4.586  92.695  1.00  0.00           C
ATOM   2276  C2A DPP   186      47.842   1.886  88.545  1.00  0.00           C
ATOM   2277  C3A DPP   186      50.042  -0.564  85.145  1.00  0.00           C
ATOM   2278  C4A DPP   186      54.042  -0.364  82.245  1.00  0.00           C
ATOM   2279  C1B DPP   186      40.592   3.836  92.045  1.00  0.00           C
ATOM   2280  C2B DPP   186      40.892   3.586  88.145  1.00  0.00           C
ATOM   2281  C3B DPP   186      41.292   4.036  83.395  1.00  0.00           C
ATOM   2282  C4B DPP   186      41.292   6.686  79.745  1.00  0.00           C
ATOM   2283  NC3 DPP   187      47.442 155.186 105.795  1.00  0.00           N
ATOM   2284  PO4 DPP   187      50.492 152.636 108.695  1.00  0.00           P
ATOM   2285  GL1 DPP   187      52.242 150.486 105.045  1.00  0.00            
ATOM   2286  GL2 DPP   187      50.542 151.736 101.495  1.00  0.00            
ATOM   2287  C1A DPP   187      54.892 150.736 100.645  1.00  0.00           C
ATOM   2288  C2A DPP   187      57.542 151.636  97.245  1.00  0.00           C
ATOM   2289  C3A DPP   187      58.742 152.086  93.345  1.00  0.00           C
ATOM   2290  C4A DPP   187      57.792 154.436  89.645  1.00  0.00           C
ATOM   2291  C1B DPP   187      52.242 151.386  96.945  1.00  0.00           C
ATOM   2292  C2B DPP   187      54.042 150.886  92.595  1.00  0.00           C
ATOM   2293  C3B DPP   187      54.292 150.636  87.695  1.00  0.00           C
ATOM   2294  C4B DPP   187      56.292 151.886  83.245  1.00  0.00           C
ATOM   2295  NC3 DPP   188      22.292  55.086  95.895  1.00  0.00           N
ATOM   2296  PO4 DPP   188      24.742  52.236  97.245  1.00  0.00           P
ATOM   2297  GL1 DPP   188      23.342  50.486  93.045  1.00  0.00            
ATOM   2298  GL2 DPP   188      20.342  48.736  92.295  1.00  0.00            
ATOM   2299  C1A DPP   188      23.242  51.286  88.145  1.00  0.00           C
ATOM   2300  C2A DPP   188      25.792  51.086  84.195  1.00  0.00           C
ATOM   2301  C3A DPP   188      27.242  52.636  79.745  1.00  0.00           C
ATOM   2302  C4A DPP   188      30.092  54.436  77.095  1.00  0.00           C
ATOM   2303  C1B DPP   188      22.642  46.786  88.995  1.00  0.00           C
ATOM   2304  C2B DPP   188      24.092  45.786  85.095  1.00  0.00           C
ATOM   2305  C3B DPP   188      25.492  44.436  81.145  1.00  0.00           C
ATOM   2306  C4B DPP   188      23.992  45.186  77.145  1.00  0.00           C
ATOM   2307  NC3 DPP   189     191.742 126.236 100.195  1.00  0.00           N
ATOM   2308  PO4 DPP   189     191.792 122.886  98.395  1.00  0.00           P
ATOM   2309  GL1 DPP   189     193.142 125.386  95.545  1.00  0.00            
ATOM   2310  GL2 DPP   189     190.992 127.236  95.445  1.00  0.00            
ATOM   2311  C1A DPP   189     193.492 128.686  91.495  1.00  0.00           C
ATOM   2312  C2A DPP   189     190.492 129.986  87.995  1.00  0.00           C
ATOM   2313  C3A DPP   189     191.292 132.086  84.245  1.00  0.00           C
ATOM   2314  C4A DPP   189     189.942 131.386  80.795  1.00  0.00           C
ATOM   2315  C1B DPP   189     188.342 127.586  92.295  1.00  0.00           C
ATOM   2316  C2B DPP   189     187.842 125.686  88.595  1.00  0.00           C
ATOM   2317  C3B DPP   189     189.192 125.136  84.595  1.00  0.00           C
ATOM   2318  C4B DPP   189     193.042 122.336  82.645  1.00  0.00           C
ATOM   2319  NC3 DPP   190     139.792  42.086  98.395  1.00  0.00           N
ATOM   2320  PO4 DPP   190     142.992  45.836  98.445  1.00  0.00           P
ATOM   2321  GL1 DPP   190     141.942  45.086  94.345  1.00  0.00            
ATOM   2322  GL2 DPP   190     141.742  41.436  93.245  1.00  0.00            
ATOM   2323  C1A DPP   190     141.192  46.586  90.745  1.00  0.00           C
ATOM   2324  C2A DPP   190     138.192  47.336  88.595  1.00  0.00           C
ATOM   2325  C3A DPP   190     137.542  44.786  85.395  1.00  0.00           C
ATOM   2326  C4A DPP   190     137.692  44.436  80.745  1.00  0.00           C
ATOM   2327  C1B DPP   190     142.592  42.636  88.145  1.00  0.00           C
ATOM   2328  C2B DPP   190     142.992  42.186  83.645  1.00  0.00           C
ATOM   2329  C3B DPP   190     142.292  40.936  79.345  1.00  0.00           C
ATOM   2330  C4B DPP   190     139.042  42.036  76.545  1.00  0.00           C
ATOM   2331  NC3 DPP   191     162.142 126.386 100.595  1.00  0.00           N
ATOM   2332  PO4 DPP   191     163.592 129.586  98.595  1.00  0.00           P
ATOM   2333  GL1 DPP   191     161.642 130.936  95.095  1.00  0.00            
ATOM   2334  GL2 DPP   191     164.192 129.286  93.895  1.00  0.00            
ATOM   2335  C1A DPP   191     162.992 134.086  92.145  1.00  0.00           C
ATOM   2336  C2A DPP   191     165.592 137.686  90.995  1.00  0.00           C
ATOM   2337  C3A DPP   191     164.692 139.736  88.545  1.00  0.00           C
ATOM   2338  C4A DPP   191     162.392 139.136  86.295  1.00  0.00           C
ATOM   2339  C1B DPP   191     163.992 129.686  89.595  1.00  0.00           C
ATOM   2340  C2B DPP   191     163.992 128.136  86.145  1.00  0.00           C
ATOM   2341  C3B DPP   191     160.492 129.336  82.045  1.00  0.00           C
ATOM   2342  C4B DPP   191     158.692 132.286  79.895  1.00  0.00           C
ATOM   2343  NC3 DPP   192      32.092 163.736  70.145  1.00  0.00           N
ATOM   2344  PO4 DPP   192      30.992 168.686  70.095  1.00  0.00           P
ATOM   2345  GL1 DPP   192      31.842 170.686  73.895  1.00  0.00            
ATOM   2346  GL2 DPP   192      32.292 173.836  74.745  1.00  0.00            
ATOM   2347  C1A DPP   192      32.992 169.836  77.745  1.00  0.00           C
ATOM   2348  C2A DPP   192      36.742 169.536  82.245  1.00  0.00           C
ATOM   2349  C3A DPP   192      37.242 169.486  86.745  1.00  0.00           C
ATOM   2350  C4A DPP   192      36.692 168.486  91.145  1.00  0.00           C
ATOM   2351  C1B DPP   192      29.842 174.536  78.745  1.00  0.00           C
ATOM   2352  C2B DPP   192      28.242 174.836  82.845  1.00  0.00           C
ATOM   2353  C3B DPP   192      22.642 173.836  84.845  1.00  0.00           C
ATOM   2354  C4B DPP   192      18.392 174.086  86.945  1.00  0.00           C
ATOM   2355  NC3 DPP   193      38.492 158.886  66.395  1.00  0.00           N
ATOM   2356  PO4 DPP   193      40.242 157.086  70.495  1.00  0.00           P
ATOM   2357  GL1 DPP   193      37.742 160.886  71.695  1.00  0.00            
ATOM   2358  GL2 DPP   193      34.992 161.536  73.745  1.00  0.00            
ATOM   2359  C1A DPP   193      38.792 161.636  76.345  1.00  0.00           C
ATOM   2360  C2A DPP   193      38.342 159.786  80.095  1.00  0.00           C
ATOM   2361  C3A DPP   193      37.042 157.836  84.145  1.00  0.00           C
ATOM   2362  C4A DPP   193      36.292 153.886  86.095  1.00  0.00           C
ATOM   2363  C1B DPP   193      33.792 161.736  78.145  1.00  0.00           C
ATOM   2364  C2B DPP   193      33.592 160.336  82.195  1.00  0.00           C
ATOM   2365  C3B DPP   193      31.392 157.336  85.095  1.00  0.00           C
ATOM   2366  C4B DPP   193      30.892 153.286  86.495  1.00  0.00           C
ATOM   2367  NC3 DPP   194     135.192 142.486  62.995  1.00  0.00           N
ATOM   2368  PO4 DPP   194     136.142 138.886  65.295  1.00  0.00           P
ATOM   2369  GL1 DPP   194     138.192 137.536  69.595  1.00  0.00            
ATOM   2370  GL2 DPP   194     135.592 138.836  71.345  1.00  0.00            
ATOM   2371  C1A DPP   194     137.992 135.936  74.695  1.00  0.00           C
ATOM   2372  C2A DPP   194     139.142 137.136  79.295  1.00  0.00           C
ATOM   2373  C3A DPP   194     141.192 134.936  82.795  1.00  0.00           C
ATOM   2374  C4A DPP   194     140.942 131.586  86.045  1.00  0.00           C
ATOM   2375  C1B DPP   194     137.792 140.886  73.845  1.00  0.00           C
ATOM   2376  C2B DPP   194     136.992 142.286  77.795  1.00  0.00           C
ATOM   2377  C3B DPP   194     138.742 140.536  82.545  1.00  0.00           C
ATOM   2378  C4B DPP   194     140.092 137.286  87.245  1.00  0.00           C
ATOM   2379  NC3 DPP   195     182.942 185.986  55.595  1.00  0.00           N
ATOM   2380  PO4 DPP   195     183.892 183.586  58.495  1.00  0.00           P
ATOM   2381  GL1 DPP   195     181.542 183.986  62.045  1.00  0.00            
ATOM   2382  GL2 DPP   195     181.342 186.786  62.095  1.00  0.00            
ATOM   2383  C1A DPP   195     179.142 182.836  66.145  1.00  0.00           C
ATOM   2384  C2A DPP   195     179.342 182.586  70.645  1.00  0.00           C
ATOM   2385  C3A DPP   195     180.392 182.936  74.345  1.00  0.00           C
ATOM   2386  C4A DPP   195     178.192 180.386  77.795  1.00  0.00           C
ATOM   2387  C1B DPP   195     180.242 188.136  66.295  1.00  0.00           C
ATOM   2388  C2B DPP   195     181.592 187.186  70.345  1.00  0.00           C
ATOM   2389  C3B DPP   195     183.342 187.336  74.695  1.00  0.00           C
ATOM   2390  C4B DPP   195     184.542 189.836  78.595  1.00  0.00           C
ATOM   2391  NC3 DPP   196      83.242 127.436  74.595  1.00  0.00           N
ATOM   2392  PO4 DPP   196      83.242 130.336  77.295  1.00  0.00           P
ATOM   2393  GL1 DPP   196      84.942 131.786  80.395  1.00  0.00            
ATOM   2394  GL2 DPP   196      85.392 134.936  80.395  1.00  0.00            
ATOM   2395  C1A DPP   196      86.842 130.686  84.295  1.00  0.00           C
ATOM   2396  C2A DPP   196      89.242 129.136  88.245  1.00  0.00           C
ATOM   2397  C3A DPP   196      90.242 126.986  92.395  1.00  0.00           C
ATOM   2398  C4A DPP   196      91.242 123.336  95.495  1.00  0.00           C
ATOM   2399  C1B DPP   196      86.942 136.436  84.145  1.00  0.00           C
ATOM   2400  C2B DPP   196      88.142 134.486  87.595  1.00  0.00           C
ATOM   2401  C3B DPP   196      87.442 133.486  91.695  1.00  0.00           C
ATOM   2402  C4B DPP   196      87.342 135.636  95.695  1.00  0.00           C
ATOM   2403  NC3 DPP   197     141.842  48.736  52.645  1.00  0.00           N
ATOM   2404  PO4 DPP   197     138.692  45.236  52.795  1.00  0.00           P
ATOM   2405  GL1 DPP   197     141.792  43.986  54.445  1.00  0.00            
ATOM   2406  GL2 DPP   197     144.392  46.536  55.995  1.00  0.00            
ATOM   2407  C1A DPP   197     141.992  42.386  59.045  1.00  0.00           C
ATOM   2408  C2A DPP   197     140.692  44.636  63.095  1.00  0.00           C
ATOM   2409  C3A DPP   197     140.442  43.286  67.595  1.00  0.00           C
ATOM   2410  C4A DPP   197     139.892  44.436  71.495  1.00  0.00           C
ATOM   2411  C1B DPP   197     146.492  43.636  57.195  1.00  0.00           C
ATOM   2412  C2B DPP   197     150.342  42.086  58.445  1.00  0.00           C
ATOM   2413  C3B DPP   197     152.142  39.236  61.845  1.00  0.00           C
ATOM   2414  C4B DPP   197     152.142  39.736  66.145  1.00  0.00           C
ATOM   2415  NC3 DPP   198     178.792 106.386  54.595  1.00  0.00           N
ATOM   2416  PO4 DPP   198     180.092 109.686  58.095  1.00  0.00           P
ATOM   2417  GL1 DPP   198     178.692 109.486  62.045  1.00  0.00            
ATOM   2418  GL2 DPP   198     179.592 111.986  63.895  1.00  0.00            
ATOM   2419  C1A DPP   198     176.892 107.586  64.595  1.00  0.00           C
ATOM   2420  C2A DPP   198     178.542 106.886  68.945  1.00  0.00           C
ATOM   2421  C3A DPP   198     177.092 106.336  74.295  1.00  0.00           C
ATOM   2422  C4A DPP   198     177.192 104.786  78.945  1.00  0.00           C
ATOM   2423  C1B DPP   198     177.392 112.086  67.195  1.00  0.00           C
ATOM   2424  C2B DPP   198     175.242 110.586  70.495  1.00  0.00           C
ATOM   2425  C3B DPP   198     176.542 111.036  75.245  1.00  0.00           C
ATOM   2426  C4B DPP   198     174.392 109.086  78.795  1.00  0.00           C
ATOM   2427  NC3 DPP   199      15.142 125.386  65.145  1.00  0.00           N
ATOM   2428  PO4 DPP   199      13.592 122.286  67.295  1.00  0.00           P
ATOM   2429  GL1 DPP   199      13.042 123.286  71.745  1.00  0.00            
ATOM   2430  GL2 DPP   199      14.542 120.886  73.895  1.00  0.00            
ATOM   2431  C1A DPP   199      11.692 124.886  76.045  1.00  0.00           C
ATOM   2432  C2A DPP   199      12.742 127.636  80.095  1.00  0.00           C
ATOM   2433  C3A DPP   199      13.042 129.186  83.995  1.00  0.00           C
ATOM   2434  C4A DPP   199      13.242 132.136  87.545  1.00  0.00           C
ATOM   2435  C1B DPP   199      13.992 120.236  77.995  1.00  0.00           C
ATOM   2436  C2B DPP   199      12.642 122.836  81.395  1.00  0.00           C
ATOM   2437  C3B DPP   199      10.642 125.386  84.745  1.00  0.00           C
ATOM   2438  C4B DPP   199      10.542 127.436  88.745  1.00  0.00           C
ATOM   2439  NC3 DPP   200      24.992   5.636  59.445  1.00  0.00           N
ATOM   2440  PO4 DPP   200      28.242   2.336  60.745  1.00  0.00           P
ATOM   2441  GL1 DPP   200      25.742   3.936  64.195  1.00  0.00            
ATOM   2442  GL2 DPP   200      25.642   1.836  66.695  1.00  0.00            
ATOM   2443  C1A DPP   200      23.742   7.386  65.745  1.00  0.00           C
ATOM   2444  C2A DPP   200      24.542  11.036  67.495  1.00  0.00           C
ATOM   2445  C3A DPP   200      23.842  13.436  70.195  1.00  0.00           C
ATOM   2446  C4A DPP   200      25.442  15.986  73.095  1.00  0.00           C
ATOM   2447  C1B DPP   200      24.742   2.286  71.445  1.00  0.00           C
ATOM   2448  C2B DPP   200      26.642   0.636  75.245  1.00  0.00           C
ATOM   2449  C3B DPP   200      27.992  -2.514  79.195  1.00  0.00           C
ATOM   2450  C4B DPP   200      27.742  -7.714  81.745  1.00  0.00           C
ATOM   2451  NC3 DPP   201      49.092  42.236  57.245  1.00  0.00           N
ATOM   2452  PO4 DPP   201      44.992  45.036  57.245  1.00  0.00           P
ATOM   2453  GL1 DPP   201      44.642  43.536  61.645  1.00  0.00            
ATOM   2454  GL2 DPP   201      47.142  44.636  62.795  1.00  0.00            
ATOM   2455  C1A DPP   201      40.592  42.936  64.345  1.00  0.00           C
ATOM   2456  C2A DPP   201      37.992  44.736  68.145  1.00  0.00           C
ATOM   2457  C3A DPP   201      37.342  45.186  73.295  1.00  0.00           C
ATOM   2458  C4A DPP   201      34.392  43.536  77.095  1.00  0.00           C
ATOM   2459  C1B DPP   201      45.492  44.686  67.145  1.00  0.00           C
ATOM   2460  C2B DPP   201      43.442  43.286  71.695  1.00  0.00           C
ATOM   2461  C3B DPP   201      42.092  40.486  75.195  1.00  0.00           C
ATOM   2462  C4B DPP   201      39.992  36.886  76.395  1.00  0.00           C
ATOM   2463  NC3 DPP   202     130.092 129.286  64.545  1.00  0.00           N
ATOM   2464  PO4 DPP   202     130.392 134.036  65.945  1.00  0.00           P
ATOM   2465  GL1 DPP   202     128.442 134.686  70.145  1.00  0.00            
ATOM   2466  GL2 DPP   202     127.692 132.486  71.945  1.00  0.00            
ATOM   2467  C1A DPP   202     128.692 136.536  74.295  1.00  0.00           C
ATOM   2468  C2A DPP   202     130.142 135.886  79.045  1.00  0.00           C
ATOM   2469  C3A DPP   202     130.642 134.886  82.895  1.00  0.00           C
ATOM   2470  C4A DPP   202     132.242 133.286  86.295  1.00  0.00           C
ATOM   2471  C1B DPP   202     127.342 132.236  76.395  1.00  0.00           C
ATOM   2472  C2B DPP   202     127.292 130.636  80.945  1.00  0.00           C
ATOM   2473  C3B DPP   202     127.742 131.136  85.845  1.00  0.00           C
ATOM   2474  C4B DPP   202     127.542 134.836  88.845  1.00  0.00           C
ATOM   2475  NC3 DPP   203     198.342  94.936  49.995  1.00  0.00           N
ATOM   2476  PO4 DPP   203     195.442  92.386  52.745  1.00  0.00           P
ATOM   2477  GL1 DPP   203     194.692  92.636  57.145  1.00  0.00            
ATOM   2478  GL2 DPP   203     196.642  95.686  58.545  1.00  0.00            
ATOM   2479  C1A DPP   203     192.192  90.586  60.045  1.00  0.00           C
ATOM   2480  C2A DPP   203     192.592  88.186  64.095  1.00  0.00           C
ATOM   2481  C3A DPP   203     190.892  86.836  67.895  1.00  0.00           C
ATOM   2482  C4A DPP   203     189.442  88.586  71.595  1.00  0.00           C
ATOM   2483  C1B DPP   203     197.242  93.086  63.095  1.00  0.00           C
ATOM   2484  C2B DPP   203     196.892  91.236  66.245  1.00  0.00           C
ATOM   2485  C3B DPP   203     194.192  90.886  69.345  1.00  0.00           C
ATOM   2486  C4B DPP   203     194.042  88.286  74.195  1.00  0.00           C
ATOM   2487  NC3 DPP   204      56.592 153.636  63.445  1.00  0.00           N
ATOM   2488  PO4 DPP   204      55.792 151.586  66.645  1.00  0.00           P
ATOM   2489  GL1 DPP   204      55.592 151.836  72.195  1.00  0.00            
ATOM   2490  GL2 DPP   204      58.392 153.236  74.345  1.00  0.00            
ATOM   2491  C1A DPP   204      53.342 154.386  75.095  1.00  0.00           C
ATOM   2492  C2A DPP   204      51.242 156.436  78.495  1.00  0.00           C
ATOM   2493  C3A DPP   204      51.342 155.586  82.795  1.00  0.00           C
ATOM   2494  C4A DPP   204      50.442 152.436  84.945  1.00  0.00           C
ATOM   2495  C1B DPP   204      56.892 152.586  78.245  1.00  0.00           C
ATOM   2496  C2B DPP   204      52.742 151.986  79.595  1.00  0.00           C
ATOM   2497  C3B DPP   204      51.142 148.636  82.195  1.00  0.00           C
ATOM   2498  C4B DPP   204      48.642 146.586  86.295  1.00  0.00           C
ATOM   2499  NC3 DPP   205     152.592  75.136  54.595  1.00  0.00           N
ATOM   2500  PO4 DPP   205     149.692  70.986  54.295  1.00  0.00           P
ATOM   2501  GL1 DPP   205     150.042  67.886  57.245  1.00  0.00            
ATOM   2502  GL2 DPP   205     147.942  68.386  58.745  1.00  0.00            
ATOM   2503  C1A DPP   205     153.042  66.236  59.695  1.00  0.00           C
ATOM   2504  C2A DPP   205     152.492  64.286  63.445  1.00  0.00           C
ATOM   2505  C3A DPP   205     154.542  65.036  66.995  1.00  0.00           C
ATOM   2506  C4A DPP   205     155.742  66.686  71.345  1.00  0.00           C
ATOM   2507  C1B DPP   205     148.492  67.236  62.445  1.00  0.00           C
ATOM   2508  C2B DPP   205     148.642  65.886  66.645  1.00  0.00           C
ATOM   2509  C3B DPP   205     145.242  64.286  69.895  1.00  0.00           C
ATOM   2510  C4B DPP   205     145.892  61.786  73.445  1.00  0.00           C
ATOM   2511  NC3 DPP   206      55.242 141.436  68.495  1.00  0.00           N
ATOM   2512  PO4 DPP   206      54.892 144.236  72.595  1.00  0.00           P
ATOM   2513  GL1 DPP   206      53.142 141.536  75.145  1.00  0.00            
ATOM   2514  GL2 DPP   206      51.842 138.086  76.145  1.00  0.00            
ATOM   2515  C1A DPP   206      48.742 141.936  76.795  1.00  0.00           C
ATOM   2516  C2A DPP   206      45.892 139.486  79.795  1.00  0.00           C
ATOM   2517  C3A DPP   206      44.142 140.886  83.595  1.00  0.00           C
ATOM   2518  C4A DPP   206      42.142 142.486  87.895  1.00  0.00           C
ATOM   2519  C1B DPP   206      51.692 139.686  80.295  1.00  0.00           C
ATOM   2520  C2B DPP   206      48.992 139.086  84.745  1.00  0.00           C
ATOM   2521  C3B DPP   206      45.742 137.386  87.395  1.00  0.00           C
ATOM   2522  C4B DPP   206      47.342 136.386  91.495  1.00  0.00           C
ATOM   2523  NC3 DPP   207     175.542 186.786  55.045  1.00  0.00           N
ATOM   2524  PO4 DPP   207     179.092 188.736  57.495  1.00  0.00           P
ATOM   2525  GL1 DPP   207     177.692 191.036  61.545  1.00  0.00            
ATOM   2526  GL2 DPP   207     179.792 192.636  61.395  1.00  0.00            
ATOM   2527  C1A DPP   207     177.742 192.336  65.845  1.00  0.00           C
ATOM   2528  C2A DPP   207     177.942 190.536  70.395  1.00  0.00           C
ATOM   2529  C3A DPP   207     177.892 188.036  74.095  1.00  0.00           C
ATOM   2530  C4A DPP   207     179.292 186.486  78.645  1.00  0.00           C
ATOM   2531  C1B DPP   207     183.092 191.686  63.695  1.00  0.00           C
ATOM   2532  C2B DPP   207     184.042 191.036  67.045  1.00  0.00           C
ATOM   2533  C3B DPP   207     183.792 190.986  71.795  1.00  0.00           C
ATOM   2534  C4B DPP   207     187.492 191.486  74.195  1.00  0.00           C
ATOM   2535  NC3 DPP   208      52.892 101.036  99.845  1.00  0.00           N
ATOM   2536  PO4 DPP   208      51.892  96.336  98.745  1.00  0.00           P
ATOM   2537  GL1 DPP   208      52.092  97.686  93.995  1.00  0.00            
ATOM   2538  GL2 DPP   208      52.942  95.436  91.845  1.00  0.00            
ATOM   2539  C1A DPP   208      51.992 100.386  90.045  1.00  0.00           C
ATOM   2540  C2A DPP   208      52.042  99.286  84.745  1.00  0.00           C
ATOM   2541  C3A DPP   208      51.092  99.986  80.495  1.00  0.00           C
ATOM   2542  C4A DPP   208      48.842  96.736  77.795  1.00  0.00           C
ATOM   2543  C1B DPP   208      53.742  94.186  86.995  1.00  0.00           C
ATOM   2544  C2B DPP   208      55.842  91.886  84.095  1.00  0.00           C
ATOM   2545  C3B DPP   208      57.092  88.136  81.445  1.00  0.00           C
ATOM   2546  C4B DPP   208      60.742  84.536  81.695  1.00  0.00           C
ATOM   2547  NC3 DPP   209     160.942 103.886 101.145  1.00  0.00           N
ATOM   2548  PO4 DPP   209     160.942 105.786  97.695  1.00  0.00           P
ATOM   2549  GL1 DPP   209     160.442 106.336  94.145  1.00  0.00            
ATOM   2550  GL2 DPP   209     161.442 109.736  92.845  1.00  0.00            
ATOM   2551  C1A DPP   209     159.792 106.436  90.145  1.00  0.00           C
ATOM   2552  C2A DPP   209     161.592 108.136  86.695  1.00  0.00           C
ATOM   2553  C3A DPP   209     161.492 108.036  82.995  1.00  0.00           C
ATOM   2554  C4A DPP   209     164.442 109.386  79.445  1.00  0.00           C
ATOM   2555  C1B DPP   209     157.942 110.836  90.495  1.00  0.00           C
ATOM   2556  C2B DPP   209     156.792 114.286  88.245  1.00  0.00           C
ATOM   2557  C3B DPP   209     157.092 115.536  85.045  1.00  0.00           C
ATOM   2558  C4B DPP   209     155.692 115.036  81.345  1.00  0.00           C
ATOM   2559  NC3 DPP   210     162.392  32.986  95.545  1.00  0.00           N
ATOM   2560  PO4 DPP   210     157.642  33.086  96.045  1.00  0.00           P
ATOM   2561  GL1 DPP   210     158.392  31.436  91.995  1.00  0.00            
ATOM   2562  GL2 DPP   210     159.992  27.686  91.595  1.00  0.00            
ATOM   2563  C1A DPP   210     155.792  30.586  89.195  1.00  0.00           C
ATOM   2564  C2A DPP   210     153.892  30.686  86.695  1.00  0.00           C
ATOM   2565  C3A DPP   210     153.292  30.886  82.795  1.00  0.00           C
ATOM   2566  C4A DPP   210     151.092  29.836  78.895  1.00  0.00           C
ATOM   2567  C1B DPP   210     161.992  26.336  87.545  1.00  0.00           C
ATOM   2568  C2B DPP   210     161.142  25.286  83.245  1.00  0.00           C
ATOM   2569  C3B DPP   210     159.792  25.686  79.395  1.00  0.00           C
ATOM   2570  C4B DPP   210     161.192  28.736  75.995  1.00  0.00           C
ATOM   2571  NC3 DPP   211      36.392 202.136 101.745  1.00  0.00           N
ATOM   2572  PO4 DPP   211      34.192 197.936 101.345  1.00  0.00           P
ATOM   2573  GL1 DPP   211      33.242 200.736  97.995  1.00  0.00            
ATOM   2574  GL2 DPP   211      34.592 199.686  95.495  1.00  0.00            
ATOM   2575  C1A DPP   211      31.542 203.936  95.845  1.00  0.00           C
ATOM   2576  C2A DPP   211      30.642 206.836  92.595  1.00  0.00           C
ATOM   2577  C3A DPP   211      30.992 210.386  88.745  1.00  0.00           C
ATOM   2578  C4A DPP   211      32.042 208.936  83.295  1.00  0.00           C
ATOM   2579  C1B DPP   211      33.542 202.136  91.195  1.00  0.00           C
ATOM   2580  C2B DPP   211      35.842 202.436  87.845  1.00  0.00           C
ATOM   2581  C3B DPP   211      32.792 201.286  84.095  1.00  0.00           C
ATOM   2582  C4B DPP   211      29.992 197.636  82.395  1.00  0.00           C
ATOM   2583  NC3 DPP   212     106.192  61.536 105.895  1.00  0.00           N
ATOM   2584  PO4 DPP   212     102.542  61.486 103.095  1.00  0.00           P
ATOM   2585  GL1 DPP   212     100.492  60.086  98.745  1.00  0.00            
ATOM   2586  GL2 DPP   212     102.442  58.536  96.395  1.00  0.00            
ATOM   2587  C1A DPP   212      97.992  61.736  95.295  1.00  0.00           C
ATOM   2588  C2A DPP   212      98.692  62.236  91.645  1.00  0.00           C
ATOM   2589  C3A DPP   212      97.142  59.486  88.995  1.00  0.00           C
ATOM   2590  C4A DPP   212      98.192  59.436  84.445  1.00  0.00           C
ATOM   2591  C1B DPP   212     102.192  57.936  92.345  1.00  0.00           C
ATOM   2592  C2B DPP   212     102.742  57.636  88.445  1.00  0.00           C
ATOM   2593  C3B DPP   212     104.792  59.986  85.545  1.00  0.00           C
ATOM   2594  C4B DPP   212     106.142  64.086  84.795  1.00  0.00           C
ATOM   2595  NC3 DPP   213     204.542 177.686 105.995  1.00  0.00           N
ATOM   2596  PO4 DPP   213     208.392 180.936 103.645  1.00  0.00           P
ATOM   2597  GL1 DPP   213     206.842 178.886  99.795  1.00  0.00            
ATOM   2598  GL2 DPP   213     208.292 176.636  99.795  1.00  0.00            
ATOM   2599  C1A DPP   213     206.992 178.686  95.145  1.00  0.00           C
ATOM   2600  C2A DPP   213     208.492 177.886  92.495  1.00  0.00           C
ATOM   2601  C3A DPP   213     212.742 175.436  89.695  1.00  0.00           C
ATOM   2602  C4A DPP   213     211.342 175.136  85.395  1.00  0.00           C
ATOM   2603  C1B DPP   213     209.792 174.986  97.445  1.00  0.00           C
ATOM   2604  C2B DPP   213     208.842 173.486  94.645  1.00  0.00           C
ATOM   2605  C3B DPP   213     210.142 170.536  91.045  1.00  0.00           C
ATOM   2606  C4B DPP   213     210.992 168.686  87.645  1.00  0.00           C
ATOM   2607  NC3 DPP   214     203.692  84.036  95.245  1.00  0.00           N
ATOM   2608  PO4 DPP   214     205.742  84.186  91.645  1.00  0.00           P
ATOM   2609  GL1 DPP   214     207.592  83.036  87.995  1.00  0.00            
ATOM   2610  GL2 DPP   214     210.492  83.936  87.045  1.00  0.00            
ATOM   2611  C1A DPP   214     206.542  81.936  83.645  1.00  0.00           C
ATOM   2612  C2A DPP   214     207.092  84.586  79.545  1.00  0.00           C
ATOM   2613  C3A DPP   214     205.992  85.586  76.495  1.00  0.00           C
ATOM   2614  C4A DPP   214     203.642  87.636  73.295  1.00  0.00           C
ATOM   2615  C1B DPP   214     211.392  88.086  87.545  1.00  0.00           C
ATOM   2616  C2B DPP   214     212.592  90.936  84.495  1.00  0.00           C
ATOM   2617  C3B DPP   214     213.792  95.986  83.245  1.00  0.00           C
ATOM   2618  C4B DPP   214     214.692  98.086  79.045  1.00  0.00           C
ATOM   2619  NC3 DPP   215      31.692  69.386  60.945  1.00  0.00           N
ATOM   2620  PO4 DPP   215      26.642  70.136  61.395  1.00  0.00           P
ATOM   2621  GL1 DPP   215      26.642  70.386  65.845  1.00  0.00            
ATOM   2622  GL2 DPP   215      27.342  67.886  68.445  1.00  0.00            
ATOM   2623  C1A DPP   215      26.292  71.636  71.095  1.00  0.00           C
ATOM   2624  C2A DPP   215      25.892  71.186  75.345  1.00  0.00           C
ATOM   2625  C3A DPP   215      26.642  74.636  79.595  1.00  0.00           C
ATOM   2626  C4A DPP   215      25.642  77.736  82.445  1.00  0.00           C
ATOM   2627  C1B DPP   215      25.342  66.486  72.145  1.00  0.00           C
ATOM   2628  C2B DPP   215      22.892  66.086  76.045  1.00  0.00           C
ATOM   2629  C3B DPP   215      17.942  67.236  75.545  1.00  0.00           C
ATOM   2630  C4B DPP   215      14.242  65.886  77.895  1.00  0.00           C
ATOM   2631  NC3 DPP   216     122.442  -2.714  65.145  1.00  0.00           N
ATOM   2632  PO4 DPP   216     119.742  -0.614  62.295  1.00  0.00           P
ATOM   2633  GL1 DPP   216     120.792   1.786  66.945  1.00  0.00            
ATOM   2634  GL2 DPP   216     117.992   3.536  69.345  1.00  0.00            
ATOM   2635  C1A DPP   216     122.392   2.386  72.095  1.00  0.00           C
ATOM   2636  C2A DPP   216     125.742   3.586  75.945  1.00  0.00           C
ATOM   2637  C3A DPP   216     129.892   4.686  77.795  1.00  0.00           C
ATOM   2638  C4A DPP   216     127.792   5.886  81.795  1.00  0.00           C
ATOM   2639  C1B DPP   216     117.492   1.436  73.045  1.00  0.00           C
ATOM   2640  C2B DPP   216     119.942   1.936  76.795  1.00  0.00           C
ATOM   2641  C3B DPP   216     122.892   2.986  81.045  1.00  0.00           C
ATOM   2642  C4B DPP   216     124.192   1.836  84.995  1.00  0.00           C
ATOM   2643  NC3 DPP   217     144.592 101.436 103.645  1.00  0.00           N
ATOM   2644  PO4 DPP   217     146.392 101.686  99.845  1.00  0.00           P
ATOM   2645  GL1 DPP   217     144.042 100.786  95.945  1.00  0.00            
ATOM   2646  GL2 DPP   217     141.492 103.186  94.695  1.00  0.00            
ATOM   2647  C1A DPP   217     143.592  99.986  91.645  1.00  0.00           C
ATOM   2648  C2A DPP   217     144.492 101.736  88.495  1.00  0.00           C
ATOM   2649  C3A DPP   217     144.342 102.786  85.095  1.00  0.00           C
ATOM   2650  C4A DPP   217     144.742 105.736  81.195  1.00  0.00           C
ATOM   2651  C1B DPP   217     143.842 105.736  91.945  1.00  0.00           C
ATOM   2652  C2B DPP   217     143.992 107.236  88.445  1.00  0.00           C
ATOM   2653  C3B DPP   217     142.842 110.286  84.995  1.00  0.00           C
ATOM   2654  C4B DPP   217     143.142 112.386  81.995  1.00  0.00           C
ATOM   2655  NC3 DPP   218     193.092 214.986  95.345  1.00  0.00           N
ATOM   2656  PO4 DPP   218     196.492 213.286  94.345  1.00  0.00           P
ATOM   2657  GL1 DPP   218     196.392 212.486  90.145  1.00  0.00            
ATOM   2658  GL2 DPP   218     193.792 210.486  90.595  1.00  0.00            
ATOM   2659  C1A DPP   218     195.842 212.886  85.895  1.00  0.00           C
ATOM   2660  C2A DPP   218     197.392 211.986  82.595  1.00  0.00           C
ATOM   2661  C3A DPP   218     199.442 211.936  79.295  1.00  0.00           C
ATOM   2662  C4A DPP   218     201.492 213.836  75.395  1.00  0.00           C
ATOM   2663  C1B DPP   218     192.392 209.136  87.345  1.00  0.00           C
ATOM   2664  C2B DPP   218     191.192 209.336  83.345  1.00  0.00           C
ATOM   2665  C3B DPP   218     189.492 210.036  79.795  1.00  0.00           C
ATOM   2666  C4B DPP   218     188.342 209.236  76.045  1.00  0.00           C
ATOM   2667  NC3 DPP   219      68.592 208.636  64.895  1.00  0.00           N
ATOM   2668  PO4 DPP   219      68.542 211.836  67.195  1.00  0.00           P
ATOM   2669  GL1 DPP   219      68.492 209.636  70.245  1.00  0.00            
ATOM   2670  GL2 DPP   219      70.942 207.686  70.895  1.00  0.00            
ATOM   2671  C1A DPP   219      65.742 209.386  73.895  1.00  0.00           C
ATOM   2672  C2A DPP   219      64.492 209.986  77.695  1.00  0.00           C
ATOM   2673  C3A DPP   219      64.142 210.036  82.195  1.00  0.00           C
ATOM   2674  C4A DPP   219      66.042 208.536  85.745  1.00  0.00           C
ATOM   2675  C1B DPP   219      72.442 207.536  74.395  1.00  0.00           C
ATOM   2676  C2B DPP   219      71.892 208.186  78.495  1.00  0.00           C
ATOM   2677  C3B DPP   219      71.042 208.936  83.295  1.00  0.00           C
ATOM   2678  C4B DPP   219      69.992 209.836  88.245  1.00  0.00           C
ATOM   2679  NC3 DPP   220     170.892 139.686  60.945  1.00  0.00           N
ATOM   2680  PO4 DPP   220     171.592 144.236  58.695  1.00  0.00           P
ATOM   2681  GL1 DPP   220     169.642 144.536  62.945  1.00  0.00            
ATOM   2682  GL2 DPP   220     169.792 145.936  65.795  1.00  0.00            
ATOM   2683  C1A DPP   220     166.792 142.036  64.945  1.00  0.00           C
ATOM   2684  C2A DPP   220     162.542 141.936  67.245  1.00  0.00           C
ATOM   2685  C3A DPP   220     161.042 143.036  70.995  1.00  0.00           C
ATOM   2686  C4A DPP   220     159.042 144.836  74.995  1.00  0.00           C
ATOM   2687  C1B DPP   220     170.892 146.186  69.345  1.00  0.00           C
ATOM   2688  C2B DPP   220     171.192 145.736  74.095  1.00  0.00           C
ATOM   2689  C3B DPP   220     172.242 145.836  78.295  1.00  0.00           C
ATOM   2690  C4B DPP   220     171.742 144.886  83.145  1.00  0.00           C
ATOM   2691  NC3 DPP   221     125.242  59.036  52.345  1.00  0.00           N
ATOM   2692  PO4 DPP   221     128.392  56.836  54.795  1.00  0.00           P
ATOM   2693  GL1 DPP   221     128.092  57.086  59.095  1.00  0.00            
ATOM   2694  GL2 DPP   221     130.942  56.236  60.795  1.00  0.00            
ATOM   2695  C1A DPP   221     126.192  53.086  60.345  1.00  0.00           C
ATOM   2696  C2A DPP   221     126.742  51.286  64.195  1.00  0.00           C
ATOM   2697  C3A DPP   221     126.692  49.386  68.845  1.00  0.00           C
ATOM   2698  C4A DPP   221     124.942  50.386  72.595  1.00  0.00           C
ATOM   2699  C1B DPP   221     130.692  55.186  64.945  1.00  0.00           C
ATOM   2700  C2B DPP   221     133.442  55.986  68.145  1.00  0.00           C
ATOM   2701  C3B DPP   221     135.992  54.736  72.045  1.00  0.00           C
ATOM   2702  C4B DPP   221     137.042  51.836  75.495  1.00  0.00           C
ATOM   2703  NC3 DPP   222     111.442 162.986  72.495  1.00  0.00           N
ATOM   2704  PO4 DPP   222     109.942 158.636  73.145  1.00  0.00           P
ATOM   2705  GL1 DPP   222     109.742 161.086  77.195  1.00  0.00            
ATOM   2706  GL2 DPP   222     107.642 158.486  78.695  1.00  0.00            
ATOM   2707  C1A DPP   222     110.242 161.986  81.145  1.00  0.00           C
ATOM   2708  C2A DPP   222     110.592 162.586  85.795  1.00  0.00           C
ATOM   2709  C3A DPP   222     111.192 159.336  89.345  1.00  0.00           C
ATOM   2710  C4A DPP   222     111.392 155.186  92.245  1.00  0.00           C
ATOM   2711  C1B DPP   222     108.842 157.986  83.595  1.00  0.00           C
ATOM   2712  C2B DPP   222     110.992 154.536  86.245  1.00  0.00           C
ATOM   2713  C3B DPP   222     113.842 152.686  89.245  1.00  0.00           C
ATOM   2714  C4B DPP   222     116.592 153.686  93.645  1.00  0.00           C
ATOM   2715  NC3 DPP   223     123.192 144.686  69.795  1.00  0.00           N
ATOM   2716  PO4 DPP   223     121.842 147.836  71.695  1.00  0.00           P
ATOM   2717  GL1 DPP   223     123.292 146.636  75.295  1.00  0.00            
ATOM   2718  GL2 DPP   223     119.992 149.636  76.395  1.00  0.00            
ATOM   2719  C1A DPP   223     124.992 144.436  79.545  1.00  0.00           C
ATOM   2720  C2A DPP   223     123.142 142.186  83.245  1.00  0.00           C
ATOM   2721  C3A DPP   223     120.642 142.036  86.745  1.00  0.00           C
ATOM   2722  C4A DPP   223     117.092 139.736  89.345  1.00  0.00           C
ATOM   2723  C1B DPP   223     122.292 153.286  79.695  1.00  0.00           C
ATOM   2724  C2B DPP   223     123.742 156.736  81.745  1.00  0.00           C
ATOM   2725  C3B DPP   223     125.592 157.536  85.395  1.00  0.00           C
ATOM   2726  C4B DPP   223     129.042 155.536  88.195  1.00  0.00           C
ATOM   2727  NC3 DPP   224      92.492 132.336  67.045  1.00  0.00           N
ATOM   2728  PO4 DPP   224      94.742 129.886  70.495  1.00  0.00           P
ATOM   2729  GL1 DPP   224      94.192 127.286  74.745  1.00  0.00            
ATOM   2730  GL2 DPP   224      94.142 123.836  74.345  1.00  0.00            
ATOM   2731  C1A DPP   224      94.742 125.886  79.645  1.00  0.00           C
ATOM   2732  C2A DPP   224      94.892 125.086  84.195  1.00  0.00           C
ATOM   2733  C3A DPP   224      96.842 122.886  88.545  1.00  0.00           C
ATOM   2734  C4A DPP   224      94.092 121.386  91.145  1.00  0.00           C
ATOM   2735  C1B DPP   224      97.992 124.486  76.495  1.00  0.00           C
ATOM   2736  C2B DPP   224     100.392 125.836  80.395  1.00  0.00           C
ATOM   2737  C3B DPP   224      99.842 124.286  84.595  1.00  0.00           C
ATOM   2738  C4B DPP   224     102.342 121.686  88.045  1.00  0.00           C
ATOM   2739  NC3 DPP   225     166.592  46.836  50.045  1.00  0.00           N
ATOM   2740  PO4 DPP   225     163.642  49.486  50.695  1.00  0.00           P
ATOM   2741  GL1 DPP   225     163.692  49.336  54.795  1.00  0.00            
ATOM   2742  GL2 DPP   225     164.842  45.736  54.995  1.00  0.00            
ATOM   2743  C1A DPP   225     161.392  50.736  58.445  1.00  0.00           C
ATOM   2744  C2A DPP   225     162.342  49.286  61.895  1.00  0.00           C
ATOM   2745  C3A DPP   225     160.142  46.836  63.645  1.00  0.00           C
ATOM   2746  C4A DPP   225     158.142  44.486  64.845  1.00  0.00           C
ATOM   2747  C1B DPP   225     167.692  47.636  58.545  1.00  0.00           C
ATOM   2748  C2B DPP   225     168.492  48.036  62.295  1.00  0.00           C
ATOM   2749  C3B DPP   225     168.192  49.836  66.845  1.00  0.00           C
ATOM   2750  C4B DPP   225     168.742  47.336  70.395  1.00  0.00           C
ATOM   2751  NC3 DPP   226     142.642 176.436  64.795  1.00  0.00           N
ATOM   2752  PO4 DPP   226     137.642 176.236  65.295  1.00  0.00           P
ATOM   2753  GL1 DPP   226     138.042 179.586  69.545  1.00  0.00            
ATOM   2754  GL2 DPP   226     136.042 182.086  70.445  1.00  0.00            
ATOM   2755  C1A DPP   226     138.942 179.736  74.345  1.00  0.00           C
ATOM   2756  C2A DPP   226     140.042 179.836  78.995  1.00  0.00           C
ATOM   2757  C3A DPP   226     139.792 177.686  82.395  1.00  0.00           C
ATOM   2758  C4A DPP   226     136.092 178.536  86.145  1.00  0.00           C
ATOM   2759  C1B DPP   226     135.942 184.136  74.445  1.00  0.00           C
ATOM   2760  C2B DPP   226     135.892 183.186  78.545  1.00  0.00           C
ATOM   2761  C3B DPP   226     138.442 183.736  82.245  1.00  0.00           C
ATOM   2762  C4B DPP   226     141.242 186.086  84.295  1.00  0.00           C
ATOM   2763  NC3 DPP   227     182.992 158.236  62.545  1.00  0.00           N
ATOM   2764  PO4 DPP   227     178.192 157.736  61.595  1.00  0.00           P
ATOM   2765  GL1 DPP   227     178.042 160.086  65.695  1.00  0.00            
ATOM   2766  GL2 DPP   227     181.692 160.686  66.645  1.00  0.00            
ATOM   2767  C1A DPP   227     177.992 158.736  69.845  1.00  0.00           C
ATOM   2768  C2A DPP   227     177.592 160.736  74.245  1.00  0.00           C
ATOM   2769  C3A DPP   227     177.092 160.236  78.245  1.00  0.00           C
ATOM   2770  C4A DPP   227     174.242 158.036  80.895  1.00  0.00           C
ATOM   2771  C1B DPP   227     180.442 163.236  69.145  1.00  0.00           C
ATOM   2772  C2B DPP   227     180.092 164.636  73.095  1.00  0.00           C
ATOM   2773  C3B DPP   227     179.292 164.686  77.645  1.00  0.00           C
ATOM   2774  C4B DPP   227     180.292 168.336  80.045  1.00  0.00           C
ATOM   2775  NC3 DPP   228      46.092  29.086  60.345  1.00  0.00           N
ATOM   2776  PO4 DPP   228      48.942  31.686  62.295  1.00  0.00           P
ATOM   2777  GL1 DPP   228      48.992  34.736  66.495  1.00  0.00            
ATOM   2778  GL2 DPP   228      45.342  35.436  68.145  1.00  0.00            
ATOM   2779  C1A DPP   228      49.442  36.086  70.845  1.00  0.00           C
ATOM   2780  C2A DPP   228      50.992  35.386  74.545  1.00  0.00           C
ATOM   2781  C3A DPP   228      52.042  33.836  78.545  1.00  0.00           C
ATOM   2782  C4A DPP   228      56.092  35.036  80.395  1.00  0.00           C
ATOM   2783  C1B DPP   228      47.942  31.486  69.595  1.00  0.00           C
ATOM   2784  C2B DPP   228      48.292  27.336  71.695  1.00  0.00           C
ATOM   2785  C3B DPP   228      48.442  23.586  74.695  1.00  0.00           C
ATOM   2786  C4B DPP   228      47.842  23.086  79.295  1.00  0.00           C
ATOM   2787  NC3 DPP   229     182.392  10.186  48.645  1.00  0.00           N
ATOM   2788  PO4 DPP   229     185.892   9.786  53.595  1.00  0.00           P
ATOM   2789  GL1 DPP   229     184.642   8.786  58.095  1.00  0.00            
ATOM   2790  GL2 DPP   229     186.892   6.536  59.295  1.00  0.00            
ATOM   2791  C1A DPP   229     184.392   8.936  63.195  1.00  0.00           C
ATOM   2792  C2A DPP   229     184.592   8.136  66.795  1.00  0.00           C
ATOM   2793  C3A DPP   229     182.792   6.436  68.395  1.00  0.00           C
ATOM   2794  C4A DPP   229     184.792   3.386  70.145  1.00  0.00           C
ATOM   2795  C1B DPP   229     187.692   4.936  64.145  1.00  0.00           C
ATOM   2796  C2B DPP   229     189.292   4.386  68.395  1.00  0.00           C
ATOM   2797  C3B DPP   229     189.742   5.136  72.595  1.00  0.00           C
ATOM   2798  C4B DPP   229     187.492   6.486  75.695  1.00  0.00           C
ATOM   2799  NC3 DPP   230     167.042  26.386  49.695  1.00  0.00           N
ATOM   2800  PO4 DPP   230     166.842  24.486  54.445  1.00  0.00           P
ATOM   2801  GL1 DPP   230     166.092  27.336  58.045  1.00  0.00            
ATOM   2802  GL2 DPP   230     168.992  27.936  59.395  1.00  0.00            
ATOM   2803  C1A DPP   230     164.392  27.986  61.695  1.00  0.00           C
ATOM   2804  C2A DPP   230     165.392  29.386  66.045  1.00  0.00           C
ATOM   2805  C3A DPP   230     167.842  32.936  68.345  1.00  0.00           C
ATOM   2806  C4A DPP   230     171.042  35.786  65.545  1.00  0.00           C
ATOM   2807  C1B DPP   230     168.742  24.586  62.745  1.00  0.00           C
ATOM   2808  C2B DPP   230     169.092  25.886  66.645  1.00  0.00           C
ATOM   2809  C3B DPP   230     168.392  28.186  70.495  1.00  0.00           C
ATOM   2810  C4B DPP   230     167.092  32.186  73.145  1.00  0.00           C
ATOM   2811  NC3 DPP   231     105.242  94.286  66.845  1.00  0.00           N
ATOM   2812  PO4 DPP   231     108.892  92.236  64.895  1.00  0.00           P
ATOM   2813  GL1 DPP   231     107.792  91.586  70.195  1.00  0.00            
ATOM   2814  GL2 DPP   231     109.492  89.736  71.295  1.00  0.00            
ATOM   2815  C1A DPP   231     109.342  93.536  74.295  1.00  0.00           C
ATOM   2816  C2A DPP   231     110.692  92.636  78.695  1.00  0.00           C
ATOM   2817  C3A DPP   231     112.492  93.736  82.895  1.00  0.00           C
ATOM   2818  C4A DPP   231     113.192  94.586  87.595  1.00  0.00           C
ATOM   2819  C1B DPP   231     107.892  89.036  76.745  1.00  0.00           C
ATOM   2820  C2B DPP   231     108.092  87.286  77.995  1.00  0.00           C
ATOM   2821  C3B DPP   231     109.942  84.436  81.345  1.00  0.00           C
ATOM   2822  C4B DPP   231     112.692  84.486  84.995  1.00  0.00           C
ATOM   2823  NC3 DPP   232     209.642   2.786  50.895  1.00  0.00           N
ATOM   2824  PO4 DPP   232     211.792   1.336  53.595  1.00  0.00           P
ATOM   2825  GL1 DPP   232     209.942   4.186  56.195  1.00  0.00            
ATOM   2826  GL2 DPP   232     207.592   4.086  55.895  1.00  0.00            
ATOM   2827  C1A DPP   232     210.242   5.236  61.145  1.00  0.00           C
ATOM   2828  C2A DPP   232     211.192   5.536  65.645  1.00  0.00           C
ATOM   2829  C3A DPP   232     210.292   4.286  69.345  1.00  0.00           C
ATOM   2830  C4A DPP   232     208.992   2.686  73.245  1.00  0.00           C
ATOM   2831  C1B DPP   232     206.642   2.236  60.095  1.00  0.00           C
ATOM   2832  C2B DPP   232     207.242   1.536  64.595  1.00  0.00           C
ATOM   2833  C3B DPP   232     206.642   0.986  68.695  1.00  0.00           C
ATOM   2834  C4B DPP   232     205.092  -2.014  71.545  1.00  0.00           C
ATOM   2835  NC3 DPP   233     101.692 122.086  65.595  1.00  0.00           N
ATOM   2836  PO4 DPP   233     104.642 122.686  68.645  1.00  0.00           P
ATOM   2837  GL1 DPP   233     105.992 122.386  72.345  1.00  0.00            
ATOM   2838  GL2 DPP   233     107.842 125.436  75.295  1.00  0.00            
ATOM   2839  C1A DPP   233     106.292 119.936  76.645  1.00  0.00           C
ATOM   2840  C2A DPP   233     105.292 118.386  80.395  1.00  0.00           C
ATOM   2841  C3A DPP   233     106.192 116.436  85.345  1.00  0.00           C
ATOM   2842  C4A DPP   233     107.142 117.336  90.095  1.00  0.00           C
ATOM   2843  C1B DPP   233     105.342 124.436  78.745  1.00  0.00           C
ATOM   2844  C2B DPP   233     104.492 122.886  82.345  1.00  0.00           C
ATOM   2845  C3B DPP   233     106.642 121.036  86.695  1.00  0.00           C
ATOM   2846  C4B DPP   233     107.142 123.586  90.545  1.00  0.00           C
ATOM   2847  NC3 DPP   234      79.792 114.836  69.895  1.00  0.00           N
ATOM   2848  PO4 DPP   234      80.842 118.186  72.295  1.00  0.00           P
ATOM   2849  GL1 DPP   234      80.192 120.136  76.295  1.00  0.00            
ATOM   2850  GL2 DPP   234      77.942 121.136  78.745  1.00  0.00            
ATOM   2851  C1A DPP   234      83.492 120.986  79.995  1.00  0.00           C
ATOM   2852  C2A DPP   234      86.542 122.186  82.045  1.00  0.00           C
ATOM   2853  C3A DPP   234      87.792 120.836  85.895  1.00  0.00           C
ATOM   2854  C4A DPP   234      88.842 117.186  89.595  1.00  0.00           C
ATOM   2855  C1B DPP   234      78.342 121.136  81.745  1.00  0.00           C
ATOM   2856  C2B DPP   234      80.792 120.236  84.895  1.00  0.00           C
ATOM   2857  C3B DPP   234      83.542 118.136  84.845  1.00  0.00           C
ATOM   2858  C4B DPP   234      84.892 114.786  87.695  1.00  0.00           C
ATOM   2859  NC3 DPP   235      77.742 172.786  69.245  1.00  0.00           N
ATOM   2860  PO4 DPP   235      74.492 170.236  70.645  1.00  0.00           P
ATOM   2861  GL1 DPP   235      73.142 170.136  75.195  1.00  0.00            
ATOM   2862  GL2 DPP   235      69.592 171.336  76.595  1.00  0.00            
ATOM   2863  C1A DPP   235      74.692 172.836  79.345  1.00  0.00           C
ATOM   2864  C2A DPP   235      71.942 173.636  82.795  1.00  0.00           C
ATOM   2865  C3A DPP   235      70.842 177.636  84.695  1.00  0.00           C
ATOM   2866  C4A DPP   235      69.992 181.936  86.595  1.00  0.00           C
ATOM   2867  C1B DPP   235      69.192 170.186  80.845  1.00  0.00           C
ATOM   2868  C2B DPP   235      68.492 169.886  85.195  1.00  0.00           C
ATOM   2869  C3B DPP   235      69.492 172.886  87.945  1.00  0.00           C
ATOM   2870  C4B DPP   235      69.642 173.436  92.195  1.00  0.00           C
ATOM   2871  NC3 DPP   236     165.942  -4.214  55.495  1.00  0.00           N
ATOM   2872  PO4 DPP   236     161.892  -4.514  56.945  1.00  0.00           P
ATOM   2873  GL1 DPP   236     162.692  -1.364  59.895  1.00  0.00            
ATOM   2874  GL2 DPP   236     160.342   0.986  59.445  1.00  0.00            
ATOM   2875  C1A DPP   236     164.242   0.336  63.845  1.00  0.00           C
ATOM   2876  C2A DPP   236     163.242   1.636  67.045  1.00  0.00           C
ATOM   2877  C3A DPP   236     162.442   1.336  70.745  1.00  0.00           C
ATOM   2878  C4A DPP   236     162.692   1.436  75.595  1.00  0.00           C
ATOM   2879  C1B DPP   236     159.342   3.236  63.695  1.00  0.00           C
ATOM   2880  C2B DPP   236     158.942   4.186  68.495  1.00  0.00           C
ATOM   2881  C3B DPP   236     160.292   5.636  72.695  1.00  0.00           C
ATOM   2882  C4B DPP   236     162.542   6.586  75.545  1.00  0.00           C
ATOM   2883  NC3 DPP   237     161.842  32.936  54.395  1.00  0.00           N
ATOM   2884  PO4 DPP   237     157.492  34.986  54.345  1.00  0.00           P
ATOM   2885  GL1 DPP   237     158.692  34.086  58.145  1.00  0.00            
ATOM   2886  GL2 DPP   237     161.792  31.886  59.395  1.00  0.00            
ATOM   2887  C1A DPP   237     158.542  33.636  62.745  1.00  0.00           C
ATOM   2888  C2A DPP   237     158.392  35.686  66.445  1.00  0.00           C
ATOM   2889  C3A DPP   237     158.592  35.136  70.295  1.00  0.00           C
ATOM   2890  C4A DPP   237     161.642  35.936  74.095  1.00  0.00           C
ATOM   2891  C1B DPP   237     164.092  32.936  62.445  1.00  0.00           C
ATOM   2892  C2B DPP   237     163.492  34.636  66.395  1.00  0.00           C
ATOM   2893  C3B DPP   237     163.292  36.886  69.545  1.00  0.00           C
ATOM   2894  C4B DPP   237     164.442  40.136  72.895  1.00  0.00           C
ATOM   2895  NC3 DPP   238       5.292 166.186  68.795  1.00  0.00           N
ATOM   2896  PO4 DPP   238       7.542 169.786  68.145  1.00  0.00           P
ATOM   2897  GL1 DPP   238       7.842 169.086  72.645  1.00  0.00            
ATOM   2898  GL2 DPP   238       5.492 170.586  73.495  1.00  0.00            
ATOM   2899  C1A DPP   238      10.892 169.686  75.895  1.00  0.00           C
ATOM   2900  C2A DPP   238      11.992 170.936  79.545  1.00  0.00           C
ATOM   2901  C3A DPP   238      13.742 172.086  84.445  1.00  0.00           C
ATOM   2902  C4A DPP   238      13.992 172.536  89.195  1.00  0.00           C
ATOM   2903  C1B DPP   238       3.542 171.886  77.195  1.00  0.00           C
ATOM   2904  C2B DPP   238       3.692 173.886  80.895  1.00  0.00           C
ATOM   2905  C3B DPP   238       4.242 178.386  82.895  1.00  0.00           C
ATOM   2906  C4B DPP   238       7.692 180.436  83.995  1.00  0.00           C
ATOM   2907  NC3 DPP   239      32.442 173.336  69.795  1.00  0.00           N
ATOM   2908  PO4 DPP   239      29.792 177.736  67.945  1.00  0.00           P
ATOM   2909  GL1 DPP   239      27.442 181.586  70.695  1.00  0.00            
ATOM   2910  GL2 DPP   239      26.342 185.336  69.745  1.00  0.00            
ATOM   2911  C1A DPP   239      27.592 182.736  74.645  1.00  0.00           C
ATOM   2912  C2A DPP   239      29.842 187.486  75.095  1.00  0.00           C
ATOM   2913  C3A DPP   239      30.892 191.236  76.845  1.00  0.00           C
ATOM   2914  C4A DPP   239      29.392 195.236  77.445  1.00  0.00           C
ATOM   2915  C1B DPP   239      24.992 188.186  72.095  1.00  0.00           C
ATOM   2916  C2B DPP   239      23.392 189.236  75.495  1.00  0.00           C
ATOM   2917  C3B DPP   239      22.542 189.586  80.445  1.00  0.00           C
ATOM   2918  C4B DPP   239      23.542 190.686  85.395  1.00  0.00           C
ATOM   2919  NC3 DPP   240     100.942 136.386  66.745  1.00  0.00           N
ATOM   2920  PO4 DPP   240     104.292 138.036  69.945  1.00  0.00           P
ATOM   2921  GL1 DPP   240     103.842 136.636  74.095  1.00  0.00            
ATOM   2922  GL2 DPP   240     101.942 138.536  76.695  1.00  0.00            
ATOM   2923  C1A DPP   240     106.142 135.786  77.195  1.00  0.00           C
ATOM   2924  C2A DPP   240     109.142 138.386  79.395  1.00  0.00           C
ATOM   2925  C3A DPP   240     111.692 139.686  83.295  1.00  0.00           C
ATOM   2926  C4A DPP   240     115.092 140.586  84.795  1.00  0.00           C
ATOM   2927  C1B DPP   240     100.192 137.786  81.195  1.00  0.00           C
ATOM   2928  C2B DPP   240     101.792 139.886  84.845  1.00  0.00           C
ATOM   2929  C3B DPP   240     105.142 139.886  88.095  1.00  0.00           C
ATOM   2930  C4B DPP   240     108.242 138.636  91.445  1.00  0.00           C
ATOM   2931  NC3 DPP   241      99.392 156.136  73.445  1.00  0.00           N
ATOM   2932  PO4 DPP   241     102.542 158.586  76.645  1.00  0.00           P
ATOM   2933  GL1 DPP   241     101.692 158.186  80.895  1.00  0.00            
ATOM   2934  GL2 DPP   241     103.542 156.336  81.895  1.00  0.00            
ATOM   2935  C1A DPP   241     100.492 158.286  85.095  1.00  0.00           C
ATOM   2936  C2A DPP   241      99.542 158.836  88.045  1.00  0.00           C
ATOM   2937  C3A DPP   241      97.542 157.836  92.195  1.00  0.00           C
ATOM   2938  C4A DPP   241      99.692 157.986  95.495  1.00  0.00           C
ATOM   2939  C1B DPP   241     104.842 156.386  86.395  1.00  0.00           C
ATOM   2940  C2B DPP   241     107.292 154.936  89.695  1.00  0.00           C
ATOM   2941  C3B DPP   241     107.492 151.686  92.645  1.00  0.00           C
ATOM   2942  C4B DPP   241     105.842 149.036  94.195  1.00  0.00           C
ATOM   2943  NC3 DPP   242     113.542 178.436  71.845  1.00  0.00           N
ATOM   2944  PO4 DPP   242     109.942 177.436  69.095  1.00  0.00           P
ATOM   2945  GL1 DPP   242     108.992 178.086  73.945  1.00  0.00            
ATOM   2946  GL2 DPP   242     111.492 179.786  76.395  1.00  0.00            
ATOM   2947  C1A DPP   242     107.992 176.936  77.145  1.00  0.00           C
ATOM   2948  C2A DPP   242     108.242 174.636  80.895  1.00  0.00           C
ATOM   2949  C3A DPP   242     107.092 173.536  85.345  1.00  0.00           C
ATOM   2950  C4A DPP   242     106.542 173.736  89.695  1.00  0.00           C
ATOM   2951  C1B DPP   242     113.542 182.636  79.795  1.00  0.00           C
ATOM   2952  C2B DPP   242     112.942 184.136  83.945  1.00  0.00           C
ATOM   2953  C3B DPP   242     109.892 185.036  86.245  1.00  0.00           C
ATOM   2954  C4B DPP   242     108.392 185.486  89.995  1.00  0.00           C
ATOM   2955  NC3 DPP   243     180.242  38.386  48.995  1.00  0.00           N
ATOM   2956  PO4 DPP   243     184.042  38.236  48.245  1.00  0.00           P
ATOM   2957  GL1 DPP   243     184.892  36.236  52.745  1.00  0.00            
ATOM   2958  GL2 DPP   243     187.992  33.786  53.095  1.00  0.00            
ATOM   2959  C1A DPP   243     182.342  33.786  54.895  1.00  0.00           C
ATOM   2960  C2A DPP   243     181.292  32.386  58.695  1.00  0.00           C
ATOM   2961  C3A DPP   243     180.342  33.186  63.145  1.00  0.00           C
ATOM   2962  C4A DPP   243     182.792  34.136  66.645  1.00  0.00           C
ATOM   2963  C1B DPP   243     186.542  33.786  57.495  1.00  0.00           C
ATOM   2964  C2B DPP   243     185.342  33.986  61.745  1.00  0.00           C
ATOM   2965  C3B DPP   243     186.242  37.036  64.545  1.00  0.00           C
ATOM   2966  C4B DPP   243     184.442  39.186  68.245  1.00  0.00           C
ATOM   2967  NC3 DPP   244     187.942  21.236  51.845  1.00  0.00           N
ATOM   2968  PO4 DPP   244     189.792  18.236  54.495  1.00  0.00           P
ATOM   2969  GL1 DPP   244     190.792  18.186  58.595  1.00  0.00            
ATOM   2970  GL2 DPP   244     190.142  15.686  59.095  1.00  0.00            
ATOM   2971  C1A DPP   244     192.792  20.136  61.295  1.00  0.00           C
ATOM   2972  C2A DPP   244     190.042  21.886  64.345  1.00  0.00           C
ATOM   2973  C3A DPP   244     190.442  22.086  68.045  1.00  0.00           C
ATOM   2974  C4A DPP   244     191.292  23.186  71.745  1.00  0.00           C
ATOM   2975  C1B DPP   244     189.792  15.536  62.845  1.00  0.00           C
ATOM   2976  C2B DPP   244     189.142  15.936  67.095  1.00  0.00           C
ATOM   2977  C3B DPP   244     189.442  18.086  70.595  1.00  0.00           C
ATOM   2978  C4B DPP   244     189.492  19.486  74.645  1.00  0.00           C
ATOM   2979  NC3 DPP   245     170.142 200.586  53.995  1.00  0.00           N
ATOM   2980  PO4 DPP   245     173.642 196.536  55.595  1.00  0.00           P
ATOM   2981  GL1 DPP   245     171.492 195.386  59.645  1.00  0.00            
ATOM   2982  GL2 DPP   245     170.242 193.686  60.595  1.00  0.00            
ATOM   2983  C1A DPP   245     170.792 198.386  63.395  1.00  0.00           C
ATOM   2984  C2A DPP   245     170.242 198.836  66.995  1.00  0.00           C
ATOM   2985  C3A DPP   245     167.792 199.886  69.995  1.00  0.00           C
ATOM   2986  C4A DPP   245     166.692 200.586  73.595  1.00  0.00           C
ATOM   2987  C1B DPP   245     172.392 192.086  63.995  1.00  0.00           C
ATOM   2988  C2B DPP   245     172.442 192.186  69.345  1.00  0.00           C
ATOM   2989  C3B DPP   245     171.642 190.586  73.145  1.00  0.00           C
ATOM   2990  C4B DPP   245     171.642 188.686  76.095  1.00  0.00           C
ATOM   2991  NC3 DPP   246       1.542 115.886  62.445  1.00  0.00           N
ATOM   2992  PO4 DPP   246      -3.508 113.786  62.795  1.00  0.00           P
ATOM   2993  GL1 DPP   246      -0.858 112.486  66.245  1.00  0.00            
ATOM   2994  GL2 DPP   246       2.942 112.836  66.295  1.00  0.00            
ATOM   2995  C1A DPP   246      -1.708 111.836  70.695  1.00  0.00           C
ATOM   2996  C2A DPP   246      -4.158 113.436  74.495  1.00  0.00           C
ATOM   2997  C3A DPP   246      -6.958 114.936  76.745  1.00  0.00           C
ATOM   2998  C4A DPP   246      -8.458 117.686  79.945  1.00  0.00           C
ATOM   2999  C1B DPP   246       2.742 110.186  69.545  1.00  0.00           C
ATOM   3000  C2B DPP   246       3.942 106.786  72.345  1.00  0.00           C
ATOM   3001  C3B DPP   246       6.392 106.886  75.795  1.00  0.00           C
ATOM   3002  C4B DPP   246       8.742 106.086  79.845  1.00  0.00           C
ATOM   3003  NC3 DPP   247      61.392  35.686  59.995  1.00  0.00           N
ATOM   3004  PO4 DPP   247      63.592  37.686  64.095  1.00  0.00           P
ATOM   3005  GL1 DPP   247      63.242  36.286  69.295  1.00  0.00            
ATOM   3006  GL2 DPP   247      60.192  35.936  69.445  1.00  0.00            
ATOM   3007  C1A DPP   247      65.792  33.936  72.295  1.00  0.00           C
ATOM   3008  C2A DPP   247      66.592  33.686  76.545  1.00  0.00           C
ATOM   3009  C3A DPP   247      69.592  33.436  79.445  1.00  0.00           C
ATOM   3010  C4A DPP   247      72.642  37.236  81.945  1.00  0.00           C
ATOM   3011  C1B DPP   247      60.942  34.786  74.695  1.00  0.00           C
ATOM   3012  C2B DPP   247      60.442  35.986  78.845  1.00  0.00           C
ATOM   3013  C3B DPP   247      61.992  36.536  83.695  1.00  0.00           C
ATOM   3014  C4B DPP   247      63.892  40.036  83.745  1.00  0.00           C
ATOM   3015  NC3 DPP   248     105.342 196.636  65.245  1.00  0.00           N
ATOM   3016  PO4 DPP   248     109.192 197.136  66.895  1.00  0.00           P
ATOM   3017  GL1 DPP   248     112.292 199.136  69.445  1.00  0.00            
ATOM   3018  GL2 DPP   248     115.642 197.886  69.445  1.00  0.00            
ATOM   3019  C1A DPP   248     110.392 200.836  73.895  1.00  0.00           C
ATOM   3020  C2A DPP   248     109.342 201.236  78.845  1.00  0.00           C
ATOM   3021  C3A DPP   248     109.392 201.786  83.545  1.00  0.00           C
ATOM   3022  C4A DPP   248     110.042 200.686  87.995  1.00  0.00           C
ATOM   3023  C1B DPP   248     114.992 200.336  73.295  1.00  0.00           C
ATOM   3024  C2B DPP   248     114.442 200.986  77.495  1.00  0.00           C
ATOM   3025  C3B DPP   248     114.592 201.636  82.195  1.00  0.00           C
ATOM   3026  C4B DPP   248     114.492 200.936  85.745  1.00  0.00           C
ATOM   3027  NC3 DPP   249      61.192  28.286  62.745  1.00  0.00           N
ATOM   3028  PO4 DPP   249      57.992  31.186  61.945  1.00  0.00           P
ATOM   3029  GL1 DPP   249      57.942  30.986  66.445  1.00  0.00            
ATOM   3030  GL2 DPP   249      60.492  31.436  67.395  1.00  0.00            
ATOM   3031  C1A DPP   249      57.992  27.736  69.945  1.00  0.00           C
ATOM   3032  C2A DPP   249      59.092  26.186  73.145  1.00  0.00           C
ATOM   3033  C3A DPP   249      61.792  25.486  76.145  1.00  0.00           C
ATOM   3034  C4A DPP   249      63.642  25.336  79.895  1.00  0.00           C
ATOM   3035  C1B DPP   249      61.342  31.686  71.145  1.00  0.00           C
ATOM   3036  C2B DPP   249      63.342  30.136  74.245  1.00  0.00           C
ATOM   3037  C3B DPP   249      66.442  28.486  77.695  1.00  0.00           C
ATOM   3038  C4B DPP   249      68.292  24.286  77.395  1.00  0.00           C
ATOM   3039  NC3 DPP   250     176.142 210.586  53.445  1.00  0.00           N
ATOM   3040  PO4 DPP   250     179.342 213.436  55.245  1.00  0.00           P
ATOM   3041  GL1 DPP   250     179.242 211.986  59.395  1.00  0.00            
ATOM   3042  GL2 DPP   250     180.992 209.286  58.745  1.00  0.00            
ATOM   3043  C1A DPP   250     176.842 211.086  62.995  1.00  0.00           C
ATOM   3044  C2A DPP   250     176.492 211.486  67.645  1.00  0.00           C
ATOM   3045  C3A DPP   250     177.442 210.436  71.295  1.00  0.00           C
ATOM   3046  C4A DPP   250     179.592 208.686  75.045  1.00  0.00           C
ATOM   3047  C1B DPP   250     181.792 208.536  62.995  1.00  0.00           C
ATOM   3048  C2B DPP   250     183.242 209.636  67.745  1.00  0.00           C
ATOM   3049  C3B DPP   250     182.942 210.786  71.045  1.00  0.00           C
ATOM   3050  C4B DPP   250     182.392 213.086  74.695  1.00  0.00           C
ATOM   3051  NC3 DPP   251     121.092 128.436  70.145  1.00  0.00           N
ATOM   3052  PO4 DPP   251     118.942 126.486  67.495  1.00  0.00           P
ATOM   3053  GL1 DPP   251     117.592 124.536  71.445  1.00  0.00            
ATOM   3054  GL2 DPP   251     113.692 125.436  72.645  1.00  0.00            
ATOM   3055  C1A DPP   251     117.142 121.736  74.995  1.00  0.00           C
ATOM   3056  C2A DPP   251     116.492 120.136  79.945  1.00  0.00           C
ATOM   3057  C3A DPP   251     117.292 118.136  82.795  1.00  0.00           C
ATOM   3058  C4A DPP   251     117.092 115.336  86.145  1.00  0.00           C
ATOM   3059  C1B DPP   251     114.092 125.786  77.145  1.00  0.00           C
ATOM   3060  C2B DPP   251     113.242 124.936  81.245  1.00  0.00           C
ATOM   3061  C3B DPP   251     114.842 124.386  84.545  1.00  0.00           C
ATOM   3062  C4B DPP   251     119.192 123.236  85.545  1.00  0.00           C
ATOM   3063  NC3 DPP   252     120.992 109.136  66.445  1.00  0.00           N
ATOM   3064  PO4 DPP   252     123.842 106.636  63.045  1.00  0.00           P
ATOM   3065  GL1 DPP   252     125.142 104.986  66.945  1.00  0.00            
ATOM   3066  GL2 DPP   252     123.442 104.786  69.995  1.00  0.00            
ATOM   3067  C1A DPP   252     128.192 105.136  70.645  1.00  0.00           C
ATOM   3068  C2A DPP   252     130.692 107.536  73.445  1.00  0.00           C
ATOM   3069  C3A DPP   252     134.142 106.986  75.445  1.00  0.00           C
ATOM   3070  C4A DPP   252     137.542 105.386  78.945  1.00  0.00           C
ATOM   3071  C1B DPP   252     125.592 104.386  74.795  1.00  0.00           C
ATOM   3072  C2B DPP   252     125.742 103.986  79.245  1.00  0.00           C
ATOM   3073  C3B DPP   252     128.592 103.836  82.595  1.00  0.00           C
ATOM   3074  C4B DPP   252     130.492 104.586  87.095  1.00  0.00           C
ATOM   3075  NC3 DPP   253     130.892  29.736  44.495  1.00  0.00           N
ATOM   3076  PO4 DPP   253     131.192  30.636  49.745  1.00  0.00           P
ATOM   3077  GL1 DPP   253     131.442  30.836  54.595  1.00  0.00            
ATOM   3078  GL2 DPP   253     128.942  29.686  56.595  1.00  0.00            
ATOM   3079  C1A DPP   253     132.242  32.936  59.245  1.00  0.00           C
ATOM   3080  C2A DPP   253     131.242  34.986  63.695  1.00  0.00           C
ATOM   3081  C3A DPP   253     132.992  36.986  68.595  1.00  0.00           C
ATOM   3082  C4A DPP   253     133.792  37.486  72.545  1.00  0.00           C
ATOM   3083  C1B DPP   253     128.042  31.286  60.945  1.00  0.00           C
ATOM   3084  C2B DPP   253     127.192  31.386  64.945  1.00  0.00           C
ATOM   3085  C3B DPP   253     128.742  33.186  67.695  1.00  0.00           C
ATOM   3086  C4B DPP   253     131.392  32.936  70.595  1.00  0.00           C
ATOM   3087  NC3 DPP   254      82.592  -4.164  68.395  1.00  0.00           N
ATOM   3088  PO4 DPP   254      85.292  -2.814  66.595  1.00  0.00           P
ATOM   3089  GL1 DPP   254      86.942  -1.064  70.845  1.00  0.00            
ATOM   3090  GL2 DPP   254      84.842  -2.464  72.995  1.00  0.00            
ATOM   3091  C1A DPP   254      89.242   2.036  73.445  1.00  0.00           C
ATOM   3092  C2A DPP   254      90.392   4.086  76.395  1.00  0.00           C
ATOM   3093  C3A DPP   254      91.642   6.186  78.745  1.00  0.00           C
ATOM   3094  C4A DPP   254      95.542   7.886  79.295  1.00  0.00           C
ATOM   3095  C1B DPP   254      85.742   0.286  76.695  1.00  0.00           C
ATOM   3096  C2B DPP   254      87.592   1.536  80.595  1.00  0.00           C
ATOM   3097  C3B DPP   254      88.592   1.436  85.095  1.00  0.00           C
ATOM   3098  C4B DPP   254      89.692  -0.664  87.745  1.00  0.00           C
ATOM   3099  NC3 DPP   255      87.592 122.036  69.695  1.00  0.00           N
ATOM   3100  PO4 DPP   255      90.692 120.486  72.045  1.00  0.00           P
ATOM   3101  GL1 DPP   255      93.892 118.286  75.295  1.00  0.00            
ATOM   3102  GL2 DPP   255      95.992 116.036  75.795  1.00  0.00            
ATOM   3103  C1A DPP   255      95.492 120.536  78.445  1.00  0.00           C
ATOM   3104  C2A DPP   255      96.442 119.486  82.445  1.00  0.00           C
ATOM   3105  C3A DPP   255      97.842 117.486  86.695  1.00  0.00           C
ATOM   3106  C4A DPP   255      98.792 119.286  90.995  1.00  0.00           C
ATOM   3107  C1B DPP   255      94.992 114.886  79.795  1.00  0.00           C
ATOM   3108  C2B DPP   255      94.242 114.936  84.145  1.00  0.00           C
ATOM   3109  C3B DPP   255      94.792 111.186  87.245  1.00  0.00           C
ATOM   3110  C4B DPP   255      97.692 107.786  87.445  1.00  0.00           C
ATOM   3111  NC3 DPP   256     125.242  71.886  60.495  1.00  0.00           N
ATOM   3112  PO4 DPP   256     120.542  72.686  61.095  1.00  0.00           P
ATOM   3113  GL1 DPP   256     122.192  73.336  64.345  1.00  0.00            
ATOM   3114  GL2 DPP   256     125.292  74.436  65.245  1.00  0.00            
ATOM   3115  C1A DPP   256     120.792  71.286  68.495  1.00  0.00           C
ATOM   3116  C2A DPP   256     120.592  69.336  72.095  1.00  0.00           C
ATOM   3117  C3A DPP   256     119.042  67.286  75.595  1.00  0.00           C
ATOM   3118  C4A DPP   256     116.892  62.836  76.595  1.00  0.00           C
ATOM   3119  C1B DPP   256     124.992  73.736  69.045  1.00  0.00           C
ATOM   3120  C2B DPP   256     124.392  72.536  73.745  1.00  0.00           C
ATOM   3121  C3B DPP   256     121.892  70.486  77.395  1.00  0.00           C
ATOM   3122  C4B DPP   256     118.792  70.686  80.645  1.00  0.00           C
ATOM   3123  NC3 DPP   257     169.792 170.836  57.845  1.00  0.00           N
ATOM   3124  PO4 DPP   257     170.792 166.836  58.595  1.00  0.00           P
ATOM   3125  GL1 DPP   257     170.292 166.236  63.445  1.00  0.00            
ATOM   3126  GL2 DPP   257     171.792 163.936  63.845  1.00  0.00            
ATOM   3127  C1A DPP   257     172.592 169.136  66.745  1.00  0.00           C
ATOM   3128  C2A DPP   257     173.192 168.086  69.945  1.00  0.00           C
ATOM   3129  C3A DPP   257     172.092 169.586  73.845  1.00  0.00           C
ATOM   3130  C4A DPP   257     170.192 170.186  78.845  1.00  0.00           C
ATOM   3131  C1B DPP   257     170.592 164.186  68.495  1.00  0.00           C
ATOM   3132  C2B DPP   257     169.742 164.886  72.295  1.00  0.00           C
ATOM   3133  C3B DPP   257     169.242 166.136  75.895  1.00  0.00           C
ATOM   3134  C4B DPP   257     168.692 166.136  80.195  1.00  0.00           C
ATOM   3135  NC3 DPP   258     187.942  61.836  52.745  1.00  0.00           N
ATOM   3136  PO4 DPP   258     192.342  61.136  53.095  1.00  0.00           P
ATOM   3137  GL1 DPP   258     191.542  62.286  57.645  1.00  0.00            
ATOM   3138  GL2 DPP   258     194.692  61.936  59.795  1.00  0.00            
ATOM   3139  C1A DPP   258     189.292  61.536  60.895  1.00  0.00           C
ATOM   3140  C2A DPP   258     190.792  60.036  64.845  1.00  0.00           C
ATOM   3141  C3A DPP   258     190.542  60.436  68.445  1.00  0.00           C
ATOM   3142  C4A DPP   258     189.692  64.736  70.795  1.00  0.00           C
ATOM   3143  C1B DPP   258     193.842  65.986  62.695  1.00  0.00           C
ATOM   3144  C2B DPP   258     193.342  65.386  67.245  1.00  0.00           C
ATOM   3145  C3B DPP   258     194.792  65.786  71.345  1.00  0.00           C
ATOM   3146  C4B DPP   258     192.792  67.086  74.845  1.00  0.00           C
ATOM   3147  NC3 DPP   259       2.792 149.586  67.595  1.00  0.00           N
ATOM   3148  PO4 DPP   259       4.192 154.086  68.145  1.00  0.00           P
ATOM   3149  GL1 DPP   259       2.892 152.686  71.695  1.00  0.00            
ATOM   3150  GL2 DPP   259      -0.258 150.436  72.545  1.00  0.00            
ATOM   3151  C1A DPP   259       1.542 154.536  75.095  1.00  0.00           C
ATOM   3152  C2A DPP   259       0.542 155.436  79.645  1.00  0.00           C
ATOM   3153  C3A DPP   259       3.142 157.736  82.895  1.00  0.00           C
ATOM   3154  C4A DPP   259       3.092 157.486  86.845  1.00  0.00           C
ATOM   3155  C1B DPP   259      -1.858 149.086  76.295  1.00  0.00           C
ATOM   3156  C2B DPP   259      -3.758 150.936  80.245  1.00  0.00           C
ATOM   3157  C3B DPP   259      -7.208 152.886  83.595  1.00  0.00           C
ATOM   3158  C4B DPP   259      -8.058 153.936  88.645  1.00  0.00           C
ATOM   3159  NC3 DPP   260      98.142 148.536  70.845  1.00  0.00           N
ATOM   3160  PO4 DPP   260     100.442 151.136  73.745  1.00  0.00           P
ATOM   3161  GL1 DPP   260      99.942 151.886  77.595  1.00  0.00            
ATOM   3162  GL2 DPP   260      98.892 154.786  78.445  1.00  0.00            
ATOM   3163  C1A DPP   260      99.692 152.886  82.445  1.00  0.00           C
ATOM   3164  C2A DPP   260      99.942 153.286  87.245  1.00  0.00           C
ATOM   3165  C3A DPP   260      97.292 152.836  91.345  1.00  0.00           C
ATOM   3166  C4A DPP   260      99.242 152.436  95.395  1.00  0.00           C
ATOM   3167  C1B DPP   260      96.142 156.836  81.845  1.00  0.00           C
ATOM   3168  C2B DPP   260      95.542 159.436  84.395  1.00  0.00           C
ATOM   3169  C3B DPP   260      93.542 160.636  88.745  1.00  0.00           C
ATOM   3170  C4B DPP   260      92.592 160.186  92.845  1.00  0.00           C
ATOM   3171  NC3 DPP   261     141.342 144.536  64.845  1.00  0.00           N
ATOM   3172  PO4 DPP   261     144.892 142.286  66.845  1.00  0.00           P
ATOM   3173  GL1 DPP   261     147.192 139.036  67.445  1.00  0.00            
ATOM   3174  GL2 DPP   261     146.242 137.686  69.195  1.00  0.00            
ATOM   3175  C1A DPP   261     151.092 137.286  70.395  1.00  0.00           C
ATOM   3176  C2A DPP   261     152.292 135.886  74.395  1.00  0.00           C
ATOM   3177  C3A DPP   261     153.942 136.036  77.795  1.00  0.00           C
ATOM   3178  C4A DPP   261     154.692 138.636  80.695  1.00  0.00           C
ATOM   3179  C1B DPP   261     147.492 137.286  73.845  1.00  0.00           C
ATOM   3180  C2B DPP   261     148.392 136.236  78.445  1.00  0.00           C
ATOM   3181  C3B DPP   261     150.342 135.336  82.395  1.00  0.00           C
ATOM   3182  C4B DPP   261     151.442 132.086  86.245  1.00  0.00           C
ATOM   3183  NC3 DPP   262      86.342 144.136  73.645  1.00  0.00           N
ATOM   3184  PO4 DPP   262      85.292 140.686  75.395  1.00  0.00           P
ATOM   3185  GL1 DPP   262      87.542 143.686  78.395  1.00  0.00            
ATOM   3186  GL2 DPP   262      91.092 143.586  77.195  1.00  0.00            
ATOM   3187  C1A DPP   262      87.092 145.036  82.295  1.00  0.00           C
ATOM   3188  C2A DPP   262      87.292 146.086  87.045  1.00  0.00           C
ATOM   3189  C3A DPP   262      89.842 147.036  91.095  1.00  0.00           C
ATOM   3190  C4A DPP   262      89.342 147.486  95.495  1.00  0.00           C
ATOM   3191  C1B DPP   262      91.192 142.236  81.745  1.00  0.00           C
ATOM   3192  C2B DPP   262      90.192 141.036  85.295  1.00  0.00           C
ATOM   3193  C3B DPP   262      88.992 142.086  89.745  1.00  0.00           C
ATOM   3194  C4B DPP   262      85.792 144.086  92.645  1.00  0.00           C
ATOM   3195  NC3 DPP   263     132.292  68.286  54.295  1.00  0.00           N
ATOM   3196  PO4 DPP   263     132.992  64.936  57.445  1.00  0.00           P
ATOM   3197  GL1 DPP   263     133.042  63.786  62.595  1.00  0.00            
ATOM   3198  GL2 DPP   263     133.342  60.186  61.795  1.00  0.00            
ATOM   3199  C1A DPP   263     134.292  61.886  66.995  1.00  0.00           C
ATOM   3200  C2A DPP   263     133.792  59.886  71.145  1.00  0.00           C
ATOM   3201  C3A DPP   263     133.692  58.036  75.295  1.00  0.00           C
ATOM   3202  C4A DPP   263     130.542  55.636  78.945  1.00  0.00           C
ATOM   3203  C1B DPP   263     129.042  59.886  64.445  1.00  0.00           C
ATOM   3204  C2B DPP   263     128.842  58.786  68.995  1.00  0.00           C
ATOM   3205  C3B DPP   263     129.042  59.136  74.045  1.00  0.00           C
ATOM   3206  C4B DPP   263     131.342  60.436  78.895  1.00  0.00           C
ATOM   3207  NC3 DPP   264      43.992 190.836  59.995  1.00  0.00           N
ATOM   3208  PO4 DPP   264      44.142 187.986  64.495  1.00  0.00           P
ATOM   3209  GL1 DPP   264      43.692 189.086  69.195  1.00  0.00            
ATOM   3210  GL2 DPP   264      47.242 190.336  67.945  1.00  0.00            
ATOM   3211  C1A DPP   264      42.142 189.986  73.795  1.00  0.00           C
ATOM   3212  C2A DPP   264      39.442 190.636  76.695  1.00  0.00           C
ATOM   3213  C3A DPP   264      36.042 192.886  77.245  1.00  0.00           C
ATOM   3214  C4A DPP   264      34.292 195.186  80.545  1.00  0.00           C
ATOM   3215  C1B DPP   264      46.892 191.536  72.545  1.00  0.00           C
ATOM   3216  C2B DPP   264      45.192 193.786  75.995  1.00  0.00           C
ATOM   3217  C3B DPP   264      42.792 195.536  78.745  1.00  0.00           C
ATOM   3218  C4B DPP   264      38.992 193.786  81.095  1.00  0.00           C
ATOM   3219  NC3 DPP   265      96.392 186.536  69.545  1.00  0.00           N
ATOM   3220  PO4 DPP   265      94.942 190.836  70.345  1.00  0.00           P
ATOM   3221  GL1 DPP   265      91.692 189.386  73.945  1.00  0.00            
ATOM   3222  GL2 DPP   265      90.542 192.286  76.245  1.00  0.00            
ATOM   3223  C1A DPP   265      91.592 187.736  77.795  1.00  0.00           C
ATOM   3224  C2A DPP   265      94.892 188.386  81.495  1.00  0.00           C
ATOM   3225  C3A DPP   265      96.442 190.536  84.495  1.00  0.00           C
ATOM   3226  C4A DPP   265      95.192 193.186  87.595  1.00  0.00           C
ATOM   3227  C1B DPP   265      92.542 193.786  79.695  1.00  0.00           C
ATOM   3228  C2B DPP   265      90.792 195.736  84.845  1.00  0.00           C
ATOM   3229  C3B DPP   265      88.592 198.786  87.945  1.00  0.00           C
ATOM   3230  C4B DPP   265      88.492 201.786  90.795  1.00  0.00           C
ATOM   3231  NC3 DPP   266      35.442 137.036  67.995  1.00  0.00           N
ATOM   3232  PO4 DPP   266      32.292 133.686  69.195  1.00  0.00           P
ATOM   3233  GL1 DPP   266      31.992 131.886  72.995  1.00  0.00            
ATOM   3234  GL2 DPP   266      30.592 128.686  72.945  1.00  0.00            
ATOM   3235  C1A DPP   266      29.842 132.286  76.345  1.00  0.00           C
ATOM   3236  C2A DPP   266      27.192 133.436  79.295  1.00  0.00           C
ATOM   3237  C3A DPP   266      25.792 133.886  83.245  1.00  0.00           C
ATOM   3238  C4A DPP   266      25.042 133.836  87.895  1.00  0.00           C
ATOM   3239  C1B DPP   266      33.942 128.236  76.695  1.00  0.00           C
ATOM   3240  C2B DPP   266      36.592 124.836  78.745  1.00  0.00           C
ATOM   3241  C3B DPP   266      36.792 122.336  82.095  1.00  0.00           C
ATOM   3242  C4B DPP   266      36.042 121.386  87.145  1.00  0.00           C
ATOM   3243  NC3 DPP   267      85.942 116.436  72.345  1.00  0.00           N
ATOM   3244  PO4 DPP   267      84.442 113.086  69.745  1.00  0.00           P
ATOM   3245  GL1 DPP   267      82.342 113.286  74.395  1.00  0.00            
ATOM   3246  GL2 DPP   267      85.192 112.486  75.295  1.00  0.00            
ATOM   3247  C1A DPP   267      83.292 116.686  78.495  1.00  0.00           C
ATOM   3248  C2A DPP   267      80.292 116.786  80.745  1.00  0.00           C
ATOM   3249  C3A DPP   267      78.692 115.986  84.795  1.00  0.00           C
ATOM   3250  C4A DPP   267      76.642 118.436  87.945  1.00  0.00           C
ATOM   3251  C1B DPP   267      85.142 112.086  79.445  1.00  0.00           C
ATOM   3252  C2B DPP   267      86.742 109.336  83.645  1.00  0.00           C
ATOM   3253  C3B DPP   267      91.292 106.436  85.195  1.00  0.00           C
ATOM   3254  C4B DPP   267      93.092 105.936  89.195  1.00  0.00           C
ATOM   3255  NC3 DPP   268     140.242  83.836  53.995  1.00  0.00           N
ATOM   3256  PO4 DPP   268     137.842  86.936  55.195  1.00  0.00           P
ATOM   3257  GL1 DPP   268     139.592  86.436  59.495  1.00  0.00            
ATOM   3258  GL2 DPP   268     138.442  88.086  61.545  1.00  0.00            
ATOM   3259  C1A DPP   268     141.342  84.286  63.195  1.00  0.00           C
ATOM   3260  C2A DPP   268     142.192  83.636  69.095  1.00  0.00           C
ATOM   3261  C3A DPP   268     143.242  87.036  72.145  1.00  0.00           C
ATOM   3262  C4A DPP   268     144.242  91.436  73.095  1.00  0.00           C
ATOM   3263  C1B DPP   268     138.392  87.936  65.745  1.00  0.00           C
ATOM   3264  C2B DPP   268     138.392  88.036  70.345  1.00  0.00           C
ATOM   3265  C3B DPP   268     139.292  85.236  74.245  1.00  0.00           C
ATOM   3266  C4B DPP   268     142.992  85.136  76.895  1.00  0.00           C
ATOM   3267  NC3 DPP   269     206.042 189.236  51.595  1.00  0.00           N
ATOM   3268  PO4 DPP   269     204.192 190.136  54.845  1.00  0.00           P
ATOM   3269  GL1 DPP   269     201.842 192.036  58.545  1.00  0.00            
ATOM   3270  GL2 DPP   269     200.642 190.186  60.995  1.00  0.00            
ATOM   3271  C1A DPP   269     200.342 195.286  62.295  1.00  0.00           C
ATOM   3272  C2A DPP   269     199.792 197.036  66.445  1.00  0.00           C
ATOM   3273  C3A DPP   269     199.392 197.286  69.795  1.00  0.00           C
ATOM   3274  C4A DPP   269     199.342 197.586  73.745  1.00  0.00           C
ATOM   3275  C1B DPP   269     196.792 192.386  63.995  1.00  0.00           C
ATOM   3276  C2B DPP   269     195.842 193.286  66.995  1.00  0.00           C
ATOM   3277  C3B DPP   269     197.392 192.636  71.445  1.00  0.00           C
ATOM   3278  C4B DPP   269     199.792 188.636  73.395  1.00  0.00           C
ATOM   3279  NC3 DPP   270     124.492 187.736  66.695  1.00  0.00           N
ATOM   3280  PO4 DPP   270     120.692 188.386  64.045  1.00  0.00           P
ATOM   3281  GL1 DPP   270     120.842 188.286  69.495  1.00  0.00            
ATOM   3282  GL2 DPP   270     118.442 187.336  70.445  1.00  0.00            
ATOM   3283  C1A DPP   270     122.592 188.436  73.145  1.00  0.00           C
ATOM   3284  C2A DPP   270     123.542 190.036  75.845  1.00  0.00           C
ATOM   3285  C3A DPP   270     126.492 193.536  76.195  1.00  0.00           C
ATOM   3286  C4A DPP   270     126.242 194.736  79.745  1.00  0.00           C
ATOM   3287  C1B DPP   270     117.742 190.086  74.095  1.00  0.00           C
ATOM   3288  C2B DPP   270     117.892 191.486  77.795  1.00  0.00           C
ATOM   3289  C3B DPP   270     119.142 190.486  82.645  1.00  0.00           C
ATOM   3290  C4B DPP   270     121.292 192.636  85.795  1.00  0.00           C
ATOM   3291  NC3 DPP   271       9.242 174.386  66.495  1.00  0.00           N
ATOM   3292  PO4 DPP   271       9.892 178.836  65.745  1.00  0.00           P
ATOM   3293  GL1 DPP   271       8.442 181.086  68.445  1.00  0.00            
ATOM   3294  GL2 DPP   271       7.592 184.536  67.395  1.00  0.00            
ATOM   3295  C1A DPP   271       4.942 180.886  71.895  1.00  0.00           C
ATOM   3296  C2A DPP   271       4.742 183.136  76.145  1.00  0.00           C
ATOM   3297  C3A DPP   271       4.892 183.136  80.395  1.00  0.00           C
ATOM   3298  C4A DPP   271       4.092 183.436  85.145  1.00  0.00           C
ATOM   3299  C1B DPP   271       4.792 186.086  71.045  1.00  0.00           C
ATOM   3300  C2B DPP   271       2.792 187.236  74.645  1.00  0.00           C
ATOM   3301  C3B DPP   271       2.242 187.586  77.595  1.00  0.00           C
ATOM   3302  C4B DPP   271       2.842 187.286  82.445  1.00  0.00           C
ATOM   3303  NC3 DPP   272     133.492 190.486  64.295  1.00  0.00           N
ATOM   3304  PO4 DPP   272     129.442 189.186  65.395  1.00  0.00           P
ATOM   3305  GL1 DPP   272     128.592 186.486  69.295  1.00  0.00            
ATOM   3306  GL2 DPP   272     126.742 186.386  71.845  1.00  0.00            
ATOM   3307  C1A DPP   272     131.592 184.786  72.795  1.00  0.00           C
ATOM   3308  C2A DPP   272     131.392 183.836  77.445  1.00  0.00           C
ATOM   3309  C3A DPP   272     132.492 186.486  80.945  1.00  0.00           C
ATOM   3310  C4A DPP   272     133.642 188.686  83.345  1.00  0.00           C
ATOM   3311  C1B DPP   272     127.842 187.036  76.245  1.00  0.00           C
ATOM   3312  C2B DPP   272     128.642 190.286  78.845  1.00  0.00           C
ATOM   3313  C3B DPP   272     129.192 192.536  82.345  1.00  0.00           C
ATOM   3314  C4B DPP   272     126.492 194.436  84.745  1.00  0.00           C
ATOM   3315  NC3 DPP   273     166.792 155.886  61.345  1.00  0.00           N
ATOM   3316  PO4 DPP   273     170.692 159.036  62.245  1.00  0.00           P
ATOM   3317  GL1 DPP   273     167.492 159.936  65.145  1.00  0.00            
ATOM   3318  GL2 DPP   273     168.542 156.436  66.645  1.00  0.00            
ATOM   3319  C1A DPP   273     167.542 160.736  70.095  1.00  0.00           C
ATOM   3320  C2A DPP   273     166.492 160.636  74.345  1.00  0.00           C
ATOM   3321  C3A DPP   273     166.592 162.336  78.195  1.00  0.00           C
ATOM   3322  C4A DPP   273     166.192 161.336  81.695  1.00  0.00           C
ATOM   3323  C1B DPP   273     167.692 156.386  71.545  1.00  0.00           C
ATOM   3324  C2B DPP   273     168.692 155.586  75.345  1.00  0.00           C
ATOM   3325  C3B DPP   273     168.942 157.486  79.795  1.00  0.00           C
ATOM   3326  C4B DPP   273     168.992 157.936  84.045  1.00  0.00           C
ATOM   3327  NC3 DPP   274     205.192 167.636  65.945  1.00  0.00           N
ATOM   3328  PO4 DPP   274     201.092 169.786  66.195  1.00  0.00           P
ATOM   3329  GL1 DPP   274     201.542 169.436  70.345  1.00  0.00            
ATOM   3330  GL2 DPP   274     204.942 167.286  70.795  1.00  0.00            
ATOM   3331  C1A DPP   274     200.142 169.436  74.795  1.00  0.00           C
ATOM   3332  C2A DPP   274     199.492 168.436  78.995  1.00  0.00           C
ATOM   3333  C3A DPP   274     197.242 169.036  83.095  1.00  0.00           C
ATOM   3334  C4A DPP   274     195.592 168.036  86.695  1.00  0.00           C
ATOM   3335  C1B DPP   274     206.342 167.586  75.695  1.00  0.00           C
ATOM   3336  C2B DPP   274     204.192 169.386  79.895  1.00  0.00           C
ATOM   3337  C3B DPP   274     203.242 170.936  84.945  1.00  0.00           C
ATOM   3338  C4B DPP   274     201.092 168.736  88.295  1.00  0.00           C
ATOM   3339  NC3 DPP   275      42.492   6.236  62.045  1.00  0.00           N
ATOM   3340  PO4 DPP   275      42.992  10.286  63.295  1.00  0.00           P
ATOM   3341  GL1 DPP   275      43.842   9.636  66.745  1.00  0.00            
ATOM   3342  GL2 DPP   275      44.842   6.386  67.595  1.00  0.00            
ATOM   3343  C1A DPP   275      40.942   9.236  69.995  1.00  0.00           C
ATOM   3344  C2A DPP   275      38.642   8.536  74.495  1.00  0.00           C
ATOM   3345  C3A DPP   275      34.992   9.986  76.295  1.00  0.00           C
ATOM   3346  C4A DPP   275      32.792  10.886  79.945  1.00  0.00           C
ATOM   3347  C1B DPP   275      42.692   3.836  70.695  1.00  0.00           C
ATOM   3348  C2B DPP   275      40.442   3.986  75.295  1.00  0.00           C
ATOM   3349  C3B DPP   275      37.292   3.736  79.245  1.00  0.00           C
ATOM   3350  C4B DPP   275      34.192   0.936  81.945  1.00  0.00           C
ATOM   3351  NC3 DPP   276      91.742  17.536  59.395  1.00  0.00           N
ATOM   3352  PO4 DPP   276      91.592  14.986  62.395  1.00  0.00           P
ATOM   3353  GL1 DPP   276      89.892  16.786  65.195  1.00  0.00            
ATOM   3354  GL2 DPP   276      87.842  18.736  66.345  1.00  0.00            
ATOM   3355  C1A DPP   276      89.792  15.336  69.495  1.00  0.00           C
ATOM   3356  C2A DPP   276      91.342  15.286  74.395  1.00  0.00           C
ATOM   3357  C3A DPP   276      93.642  15.536  78.295  1.00  0.00           C
ATOM   3358  C4A DPP   276      96.292  12.736  81.095  1.00  0.00           C
ATOM   3359  C1B DPP   276      87.142  19.136  71.145  1.00  0.00           C
ATOM   3360  C2B DPP   276      85.742  19.086  75.645  1.00  0.00           C
ATOM   3361  C3B DPP   276      83.892  17.486  78.595  1.00  0.00           C
ATOM   3362  C4B DPP   276      81.842  13.386  80.345  1.00  0.00           C
ATOM   3363  NC3 DPP   277     130.992  17.586  54.545  1.00  0.00           N
ATOM   3364  PO4 DPP   277     129.792  21.486  56.195  1.00  0.00           P
ATOM   3365  GL1 DPP   277     132.242  21.986  60.245  1.00  0.00            
ATOM   3366  GL2 DPP   277     132.792  24.436  62.495  1.00  0.00            
ATOM   3367  C1A DPP   277     133.142  19.386  63.495  1.00  0.00           C
ATOM   3368  C2A DPP   277     134.692  17.836  67.795  1.00  0.00           C
ATOM   3369  C3A DPP   277     136.042  19.136  70.295  1.00  0.00           C
ATOM   3370  C4A DPP   277     135.492  19.886  74.695  1.00  0.00           C
ATOM   3371  C1B DPP   277     129.842  25.036  65.595  1.00  0.00           C
ATOM   3372  C2B DPP   277     128.742  26.736  70.095  1.00  0.00           C
ATOM   3373  C3B DPP   277     127.742  24.936  73.995  1.00  0.00           C
ATOM   3374  C4B DPP   277     123.842  23.936  75.345  1.00  0.00           C
ATOM   3375  NC3 DPP   278     123.092  40.386  50.095  1.00  0.00           N
ATOM   3376  PO4 DPP   278     123.292  43.586  52.095  1.00  0.00           P
ATOM   3377  GL1 DPP   278     122.442  41.486  56.295  1.00  0.00            
ATOM   3378  GL2 DPP   278     123.042  38.586  58.095  1.00  0.00            
ATOM   3379  C1A DPP   278     120.292  43.536  60.045  1.00  0.00           C
ATOM   3380  C2A DPP   278     119.442  43.136  64.145  1.00  0.00           C
ATOM   3381  C3A DPP   278     118.942  43.786  69.345  1.00  0.00           C
ATOM   3382  C4A DPP   278     121.642  43.386  72.695  1.00  0.00           C
ATOM   3383  C1B DPP   278     121.242  38.486  62.795  1.00  0.00           C
ATOM   3384  C2B DPP   278     120.292  38.786  66.995  1.00  0.00           C
ATOM   3385  C3B DPP   278     118.542  37.736  71.145  1.00  0.00           C
ATOM   3386  C4B DPP   278     117.042  34.936  73.045  1.00  0.00           C
ATOM   3387  NC3 DPP   279     145.442  16.286  51.445  1.00  0.00           N
ATOM   3388  PO4 DPP   279     147.392  16.436  54.545  1.00  0.00           P
ATOM   3389  GL1 DPP   279     149.042  14.886  59.045  1.00  0.00            
ATOM   3390  GL2 DPP   279     150.692  16.086  60.345  1.00  0.00            
ATOM   3391  C1A DPP   279     147.392  13.786  63.695  1.00  0.00           C
ATOM   3392  C2A DPP   279     148.492  15.036  68.195  1.00  0.00           C
ATOM   3393  C3A DPP   279     152.442  16.136  70.045  1.00  0.00           C
ATOM   3394  C4A DPP   279     154.342  17.986  73.895  1.00  0.00           C
ATOM   3395  C1B DPP   279     151.542  16.936  64.245  1.00  0.00           C
ATOM   3396  C2B DPP   279     152.492  19.986  66.295  1.00  0.00           C
ATOM   3397  C3B DPP   279     155.142  21.136  69.995  1.00  0.00           C
ATOM   3398  C4B DPP   279     158.942  18.736  71.995  1.00  0.00           C
ATOM   3399  NC3 DPP   280     109.892  -6.064  61.195  1.00  0.00           N
ATOM   3400  PO4 DPP   280     108.992  -1.364  62.695  1.00  0.00           P
ATOM   3401  GL1 DPP   280     106.992  -0.014  66.595  1.00  0.00            
ATOM   3402  GL2 DPP   280     107.792   3.786  67.345  1.00  0.00            
ATOM   3403  C1A DPP   280     107.542   0.236  72.245  1.00  0.00           C
ATOM   3404  C2A DPP   280     107.792   1.686  76.645  1.00  0.00           C
ATOM   3405  C3A DPP   280     110.092   3.536  79.745  1.00  0.00           C
ATOM   3406  C4A DPP   280     112.242   2.636  83.945  1.00  0.00           C
ATOM   3407  C1B DPP   280     107.342   6.386  70.595  1.00  0.00           C
ATOM   3408  C2B DPP   280     110.192   7.236  74.095  1.00  0.00           C
ATOM   3409  C3B DPP   280     112.942   6.336  77.095  1.00  0.00           C
ATOM   3410  C4B DPP   280     113.792   8.036  80.295  1.00  0.00           C
ATOM   3411  NC3 DPP   281      17.192 118.986  69.795  1.00  0.00           N
ATOM   3412  PO4 DPP   281      14.092 115.286  69.545  1.00  0.00           P
ATOM   3413  GL1 DPP   281      12.942 114.136  73.845  1.00  0.00            
ATOM   3414  GL2 DPP   281       9.892 114.236  73.345  1.00  0.00            
ATOM   3415  C1A DPP   281      14.542 111.486  76.145  1.00  0.00           C
ATOM   3416  C2A DPP   281      16.442 108.386  78.595  1.00  0.00           C
ATOM   3417  C3A DPP   281      18.292 104.436  80.595  1.00  0.00           C
ATOM   3418  C4A DPP   281      20.692 100.736  78.895  1.00  0.00           C
ATOM   3419  C1B DPP   281       6.392 111.436  72.745  1.00  0.00           C
ATOM   3420  C2B DPP   281       1.742 110.736  74.545  1.00  0.00           C
ATOM   3421  C3B DPP   281      -1.858 109.736  77.145  1.00  0.00           C
ATOM   3422  C4B DPP   281      -5.058 111.136  78.745  1.00  0.00           C
ATOM   3423  NC3 DPP   282     114.692 176.636  66.845  1.00  0.00           N
ATOM   3424  PO4 DPP   282     117.942 175.786  69.845  1.00  0.00           P
ATOM   3425  GL1 DPP   282     118.142 176.036  73.495  1.00  0.00            
ATOM   3426  GL2 DPP   282     117.342 178.386  75.245  1.00  0.00            
ATOM   3427  C1A DPP   282     118.842 174.086  77.795  1.00  0.00           C
ATOM   3428  C2A DPP   282     119.542 176.536  81.795  1.00  0.00           C
ATOM   3429  C3A DPP   282     120.242 176.336  86.095  1.00  0.00           C
ATOM   3430  C4A DPP   282     118.042 177.186  90.145  1.00  0.00           C
ATOM   3431  C1B DPP   282     116.942 179.186  78.345  1.00  0.00           C
ATOM   3432  C2B DPP   282     117.642 181.136  82.845  1.00  0.00           C
ATOM   3433  C3B DPP   282     118.392 185.136  84.445  1.00  0.00           C
ATOM   3434  C4B DPP   282     118.792 188.486  87.345  1.00  0.00           C
ATOM   3435  NC3 DPP   283     200.342 184.686  56.645  1.00  0.00           N
ATOM   3436  PO4 DPP   283     203.092 186.736  58.795  1.00  0.00           P
ATOM   3437  GL1 DPP   283     205.842 190.086  62.795  1.00  0.00            
ATOM   3438  GL2 DPP   283     206.442 189.686  65.745  1.00  0.00            
ATOM   3439  C1A DPP   283     202.042 192.536  66.195  1.00  0.00           C
ATOM   3440  C2A DPP   283     202.142 193.236  69.495  1.00  0.00           C
ATOM   3441  C3A DPP   283     203.492 195.386  72.045  1.00  0.00           C
ATOM   3442  C4A DPP   283     205.892 194.686  74.795  1.00  0.00           C
ATOM   3443  C1B DPP   283     206.842 191.936  69.545  1.00  0.00           C
ATOM   3444  C2B DPP   283     209.742 190.886  73.095  1.00  0.00           C
ATOM   3445  C3B DPP   283     210.492 191.936  77.245  1.00  0.00           C
ATOM   3446  C4B DPP   283     208.442 195.436  78.645  1.00  0.00           C
ATOM   3447  NC3 DPP   284     131.542  53.086  56.645  1.00  0.00           N
ATOM   3448  PO4 DPP   284     130.192  48.186  57.395  1.00  0.00           P
ATOM   3449  GL1 DPP   284     128.042  46.686  61.145  1.00  0.00            
ATOM   3450  GL2 DPP   284     126.392  43.636  59.795  1.00  0.00            
ATOM   3451  C1A DPP   284     127.542  46.386  64.845  1.00  0.00           C
ATOM   3452  C2A DPP   284     128.542  44.636  67.995  1.00  0.00           C
ATOM   3453  C3A DPP   284     126.692  44.086  71.495  1.00  0.00           C
ATOM   3454  C4A DPP   284     125.842  40.786  74.445  1.00  0.00           C
ATOM   3455  C1B DPP   284     124.592  42.586  63.845  1.00  0.00           C
ATOM   3456  C2B DPP   284     124.442  41.686  67.695  1.00  0.00           C
ATOM   3457  C3B DPP   284     124.242  38.436  70.395  1.00  0.00           C
ATOM   3458  C4B DPP   284     122.142  35.086  73.245  1.00  0.00           C
ATOM   3459  NC3 DPP   285      65.842 165.836  71.645  1.00  0.00           N
ATOM   3460  PO4 DPP   285      64.942 169.086  68.795  1.00  0.00           P
ATOM   3461  GL1 DPP   285      62.742 169.286  73.145  1.00  0.00            
ATOM   3462  GL2 DPP   285      64.642 169.836  76.295  1.00  0.00            
ATOM   3463  C1A DPP   285      59.692 168.886  76.945  1.00  0.00           C
ATOM   3464  C2A DPP   285      58.042 168.386  80.845  1.00  0.00           C
ATOM   3465  C3A DPP   285      56.842 168.136  84.195  1.00  0.00           C
ATOM   3466  C4A DPP   285      58.392 166.936  88.445  1.00  0.00           C
ATOM   3467  C1B DPP   285      64.242 169.936  80.095  1.00  0.00           C
ATOM   3468  C2B DPP   285      62.192 169.086  84.145  1.00  0.00           C
ATOM   3469  C3B DPP   285      63.542 168.386  87.645  1.00  0.00           C
ATOM   3470  C4B DPP   285      67.142 168.736  90.295  1.00  0.00           C
ATOM   3471  NC3 DPP   286     194.792 161.586  61.745  1.00  0.00           N
ATOM   3472  PO4 DPP   286     192.342 158.886  64.095  1.00  0.00           P
ATOM   3473  GL1 DPP   286     193.642 160.786  68.045  1.00  0.00            
ATOM   3474  GL2 DPP   286     195.692 163.236  68.595  1.00  0.00            
ATOM   3475  C1A DPP   286     192.592 160.286  72.445  1.00  0.00           C
ATOM   3476  C2A DPP   286     193.292 161.436  76.745  1.00  0.00           C
ATOM   3477  C3A DPP   286     191.742 161.036  81.645  1.00  0.00           C
ATOM   3478  C4A DPP   286     191.742 159.836  86.445  1.00  0.00           C
ATOM   3479  C1B DPP   286     196.742 164.136  72.745  1.00  0.00           C
ATOM   3480  C2B DPP   286     197.742 163.636  77.145  1.00  0.00           C
ATOM   3481  C3B DPP   286     201.642 164.236  79.545  1.00  0.00           C
ATOM   3482  C4B DPP   286     205.742 163.486  81.145  1.00  0.00           C
ATOM   3483  NC3 DPP   287      70.892 187.586  63.945  1.00  0.00           N
ATOM   3484  PO4 DPP   287      70.742 189.836  67.345  1.00  0.00           P
ATOM   3485  GL1 DPP   287      69.142 191.036  71.845  1.00  0.00            
ATOM   3486  GL2 DPP   287      68.242 193.986  71.795  1.00  0.00            
ATOM   3487  C1A DPP   287      71.042 191.686  76.395  1.00  0.00           C
ATOM   3488  C2A DPP   287      71.942 189.636  80.495  1.00  0.00           C
ATOM   3489  C3A DPP   287      70.392 189.936  84.845  1.00  0.00           C
ATOM   3490  C4A DPP   287      70.542 187.036  88.295  1.00  0.00           C
ATOM   3491  C1B DPP   287      67.142 194.186  76.595  1.00  0.00           C
ATOM   3492  C2B DPP   287      67.642 194.836  80.445  1.00  0.00           C
ATOM   3493  C3B DPP   287      67.042 194.086  83.795  1.00  0.00           C
ATOM   3494  C4B DPP   287      66.892 191.486  88.545  1.00  0.00           C
ATOM   3495  NC3 DPP   288     148.192  33.236  53.045  1.00  0.00           N
ATOM   3496  PO4 DPP   288     145.142  36.286  51.245  1.00  0.00           P
ATOM   3497  GL1 DPP   288     145.292  35.686  55.945  1.00  0.00            
ATOM   3498  GL2 DPP   288     146.042  38.936  55.995  1.00  0.00            
ATOM   3499  C1A DPP   288     142.242  33.986  59.445  1.00  0.00           C
ATOM   3500  C2A DPP   288     141.042  34.336  63.995  1.00  0.00           C
ATOM   3501  C3A DPP   288     141.792  35.536  67.345  1.00  0.00           C
ATOM   3502  C4A DPP   288     144.142  35.486  71.095  1.00  0.00           C
ATOM   3503  C1B DPP   288     146.092  39.586  59.895  1.00  0.00           C
ATOM   3504  C2B DPP   288     147.492  41.436  62.845  1.00  0.00           C
ATOM   3505  C3B DPP   288     149.592  45.536  64.145  1.00  0.00           C
ATOM   3506  C4B DPP   288     148.642  48.336  66.895  1.00  0.00           C
ATOM   3507  NC3 DPP   289     166.642 196.936  53.945  1.00  0.00           N
ATOM   3508  PO4 DPP   289     167.492 198.086  57.795  1.00  0.00           P
ATOM   3509  GL1 DPP   289     164.992 197.186  61.145  1.00  0.00            
ATOM   3510  GL2 DPP   289     162.592 199.436  61.495  1.00  0.00            
ATOM   3511  C1A DPP   289     165.942 196.436  64.495  1.00  0.00           C
ATOM   3512  C2A DPP   289     163.592 197.186  69.045  1.00  0.00           C
ATOM   3513  C3A DPP   289     161.892 198.486  73.095  1.00  0.00           C
ATOM   3514  C4A DPP   289     163.292 199.586  77.045  1.00  0.00           C
ATOM   3515  C1B DPP   289     163.742 200.936  65.295  1.00  0.00           C
ATOM   3516  C2B DPP   289     163.142 203.136  70.245  1.00  0.00           C
ATOM   3517  C3B DPP   289     162.542 204.236  73.495  1.00  0.00           C
ATOM   3518  C4B DPP   289     160.192 204.336  76.595  1.00  0.00           C
ATOM   3519  NC3 DPP   290     156.892 192.486  58.395  1.00  0.00           N
ATOM   3520  PO4 DPP   290     155.142 190.836  61.645  1.00  0.00           P
ATOM   3521  GL1 DPP   290     156.742 193.186  65.045  1.00  0.00            
ATOM   3522  GL2 DPP   290     155.092 194.886  65.545  1.00  0.00            
ATOM   3523  C1A DPP   290     158.342 195.336  69.695  1.00  0.00           C
ATOM   3524  C2A DPP   290     158.042 195.136  73.945  1.00  0.00           C
ATOM   3525  C3A DPP   290     157.142 191.786  77.045  1.00  0.00           C
ATOM   3526  C4A DPP   290     158.142 191.736  81.695  1.00  0.00           C
ATOM   3527  C1B DPP   290     152.642 195.786  69.145  1.00  0.00           C
ATOM   3528  C2B DPP   290     153.442 197.436  72.645  1.00  0.00           C
ATOM   3529  C3B DPP   290     153.742 195.986  76.495  1.00  0.00           C
ATOM   3530  C4B DPP   290     155.192 195.886  80.545  1.00  0.00           C
ATOM   3531  NC3 DPP   291     140.442 170.136  62.045  1.00  0.00           N
ATOM   3532  PO4 DPP   291     140.642 171.736  65.745  1.00  0.00           P
ATOM   3533  GL1 DPP   291     141.042 169.436  68.845  1.00  0.00            
ATOM   3534  GL2 DPP   291     137.642 170.336  70.145  1.00  0.00            
ATOM   3535  C1A DPP   291     140.942 167.936  72.645  1.00  0.00           C
ATOM   3536  C2A DPP   291     142.092 167.486  76.145  1.00  0.00           C
ATOM   3537  C3A DPP   291     140.942 166.636  80.145  1.00  0.00           C
ATOM   3538  C4A DPP   291     141.792 164.986  82.295  1.00  0.00           C
ATOM   3539  C1B DPP   291     136.242 169.536  73.345  1.00  0.00           C
ATOM   3540  C2B DPP   291     137.192 170.086  78.195  1.00  0.00           C
ATOM   3541  C3B DPP   291     139.392 171.286  81.895  1.00  0.00           C
ATOM   3542  C4B DPP   291     140.842 173.986  85.045  1.00  0.00           C
ATOM   3543  NC3 DPP   292     212.342  99.386  56.245  1.00  0.00           N
ATOM   3544  PO4 DPP   292     210.392  95.936  54.295  1.00  0.00           P
ATOM   3545  GL1 DPP   292     207.942  93.236  57.495  1.00  0.00            
ATOM   3546  GL2 DPP   292     204.592  92.936  56.445  1.00  0.00            
ATOM   3547  C1A DPP   292     206.992  92.336  61.845  1.00  0.00           C
ATOM   3548  C2A DPP   292     206.192  90.436  66.545  1.00  0.00           C
ATOM   3549  C3A DPP   292     206.342  87.186  69.195  1.00  0.00           C
ATOM   3550  C4A DPP   292     207.492  83.686  72.295  1.00  0.00           C
ATOM   3551  C1B DPP   292     202.492  90.736  60.245  1.00  0.00           C
ATOM   3552  C2B DPP   292     201.542  88.936  63.895  1.00  0.00           C
ATOM   3553  C3B DPP   292     201.542  87.836  67.545  1.00  0.00           C
ATOM   3554  C4B DPP   292     198.142  88.236  70.895  1.00  0.00           C
ATOM   3555  NC3 DPP   293     203.642 176.786  60.795  1.00  0.00           N
ATOM   3556  PO4 DPP   293     206.092 180.636  62.545  1.00  0.00           P
ATOM   3557  GL1 DPP   293     202.192 179.636  66.095  1.00  0.00            
ATOM   3558  GL2 DPP   293     204.142 177.236  68.945  1.00  0.00            
ATOM   3559  C1A DPP   293     199.992 182.636  69.545  1.00  0.00           C
ATOM   3560  C2A DPP   293     199.192 182.986  73.595  1.00  0.00           C
ATOM   3561  C3A DPP   293     198.792 184.686  77.345  1.00  0.00           C
ATOM   3562  C4A DPP   293     201.342 188.386  78.095  1.00  0.00           C
ATOM   3563  C1B DPP   293     201.842 178.236  72.795  1.00  0.00           C
ATOM   3564  C2B DPP   293     201.992 180.936  76.895  1.00  0.00           C
ATOM   3565  C3B DPP   293     205.942 182.286  79.345  1.00  0.00           C
ATOM   3566  C4B DPP   293     206.242 181.336  82.995  1.00  0.00           C
ATOM   3567  NC3 DPP   294     153.792  63.636  94.545  1.00  0.00           N
ATOM   3568  PO4 DPP   294     157.492  61.186  91.595  1.00  0.00           P
ATOM   3569  GL1 DPP   294     155.442  60.836  87.695  1.00  0.00            
ATOM   3570  GL2 DPP   294     152.992  59.086  88.545  1.00  0.00            
ATOM   3571  C1A DPP   294     154.542  63.886  85.595  1.00  0.00           C
ATOM   3572  C2A DPP   294     154.642  63.136  81.795  1.00  0.00           C
ATOM   3573  C3A DPP   294     155.792  60.036  79.495  1.00  0.00           C
ATOM   3574  C4A DPP   294     155.192  56.586  76.595  1.00  0.00           C
ATOM   3575  C1B DPP   294     151.792  58.786  84.295  1.00  0.00           C
ATOM   3576  C2B DPP   294     151.242  58.686  80.695  1.00  0.00           C
ATOM   3577  C3B DPP   294     149.692  55.736  77.145  1.00  0.00           C
ATOM   3578  C4B DPP   294     148.042  52.036  75.145  1.00  0.00           C
ATOM   3579  NC3 DPP   295     133.442 154.186 110.595  1.00  0.00           N
ATOM   3580  PO4 DPP   295     130.742 157.836 111.195  1.00  0.00           P
ATOM   3581  GL1 DPP   295     127.792 157.686 107.245  1.00  0.00            
ATOM   3582  GL2 DPP   295     129.442 154.936 106.695  1.00  0.00            
ATOM   3583  C1A DPP   295     125.292 158.936 102.695  1.00  0.00           C
ATOM   3584  C2A DPP   295     122.142 160.736  99.595  1.00  0.00           C
ATOM   3585  C3A DPP   295     122.942 159.086  96.045  1.00  0.00           C
ATOM   3586  C4A DPP   295     120.842 156.236  93.045  1.00  0.00           C
ATOM   3587  C1B DPP   295     126.242 154.386 102.645  1.00  0.00           C
ATOM   3588  C2B DPP   295     125.192 154.836  99.695  1.00  0.00           C
ATOM   3589  C3B DPP   295     125.192 154.786  94.795  1.00  0.00           C
ATOM   3590  C4B DPP   295     124.792 154.536  90.295  1.00  0.00           C
ATOM   3591  NC3 DPP   296     154.042 168.236 105.495  1.00  0.00           N
ATOM   3592  PO4 DPP   296     154.592 163.836 103.495  1.00  0.00           P
ATOM   3593  GL1 DPP   296     153.242 163.536  99.895  1.00  0.00            
ATOM   3594  GL2 DPP   296     153.542 159.686  99.045  1.00  0.00            
ATOM   3595  C1A DPP   296     154.342 163.236  96.045  1.00  0.00           C
ATOM   3596  C2A DPP   296     153.592 162.636  91.745  1.00  0.00           C
ATOM   3597  C3A DPP   296     154.342 162.936  87.245  1.00  0.00           C
ATOM   3598  C4A DPP   296     152.092 166.836  85.845  1.00  0.00           C
ATOM   3599  C1B DPP   296     152.692 158.736  94.495  1.00  0.00           C
ATOM   3600  C2B DPP   296     151.342 159.136  89.945  1.00  0.00           C
ATOM   3601  C3B DPP   296     150.392 158.136  85.295  1.00  0.00           C
ATOM   3602  C4B DPP   296     150.642 154.736  82.095  1.00  0.00           C
ATOM   3603  NC3 DPP   297     177.142  11.936  96.545  1.00  0.00           N
ATOM   3604  PO4 DPP   297     174.942  16.386  95.295  1.00  0.00           P
ATOM   3605  GL1 DPP   297     176.042  15.186  91.495  1.00  0.00            
ATOM   3606  GL2 DPP   297     176.542  13.036  91.595  1.00  0.00            
ATOM   3607  C1A DPP   297     176.242  16.036  87.645  1.00  0.00           C
ATOM   3608  C2A DPP   297     176.992  15.536  83.095  1.00  0.00           C
ATOM   3609  C3A DPP   297     177.442  16.136  78.695  1.00  0.00           C
ATOM   3610  C4A DPP   297     177.392  18.686  74.945  1.00  0.00           C
ATOM   3611  C1B DPP   297     176.342  10.736  88.695  1.00  0.00           C
ATOM   3612  C2B DPP   297     174.992   9.786  83.845  1.00  0.00           C
ATOM   3613  C3B DPP   297     175.442  11.086  79.345  1.00  0.00           C
ATOM   3614  C4B DPP   297     174.642   8.636  75.195  1.00  0.00           C
ATOM   3615  NC3 DPP   298     199.742  19.736  95.745  1.00  0.00           N
ATOM   3616  PO4 DPP   298     197.942  23.436  96.795  1.00  0.00           P
ATOM   3617  GL1 DPP   298     198.142  22.136  91.845  1.00  0.00            
ATOM   3618  GL2 DPP   298     201.842  23.136  91.845  1.00  0.00            
ATOM   3619  C1A DPP   298     198.942  20.736  87.345  1.00  0.00           C
ATOM   3620  C2A DPP   298     197.492  18.586  84.745  1.00  0.00           C
ATOM   3621  C3A DPP   298     196.292  15.886  81.745  1.00  0.00           C
ATOM   3622  C4A DPP   298     197.892  14.836  77.895  1.00  0.00           C
ATOM   3623  C1B DPP   298     203.192  24.836  87.645  1.00  0.00           C
ATOM   3624  C2B DPP   298     201.742  22.086  83.495  1.00  0.00           C
ATOM   3625  C3B DPP   298     199.692  19.986  80.295  1.00  0.00           C
ATOM   3626  C4B DPP   298     199.192  19.286  76.395  1.00  0.00           C
ATOM   3627  NC3 DPP   299     203.142  37.986  90.595  1.00  0.00           N
ATOM   3628  PO4 DPP   299     203.442  43.036  90.195  1.00  0.00           P
ATOM   3629  GL1 DPP   299     204.092  41.536  86.745  1.00  0.00            
ATOM   3630  GL2 DPP   299     200.642  39.886  85.445  1.00  0.00            
ATOM   3631  C1A DPP   299     208.242  42.086  84.295  1.00  0.00           C
ATOM   3632  C2A DPP   299     210.692  43.986  81.095  1.00  0.00           C
ATOM   3633  C3A DPP   299     213.092  43.486  77.545  1.00  0.00           C
ATOM   3634  C4A DPP   299     213.942  45.536  74.545  1.00  0.00           C
ATOM   3635  C1B DPP   299     199.442  39.936  81.845  1.00  0.00           C
ATOM   3636  C2B DPP   299     200.092  39.436  77.995  1.00  0.00           C
ATOM   3637  C3B DPP   299     198.692  38.386  73.995  1.00  0.00           C
ATOM   3638  C4B DPP   299     198.392  38.286  70.145  1.00  0.00           C
ATOM   3639  NC3 DPP   300     141.842  37.886 100.695  1.00  0.00           N
ATOM   3640  PO4 DPP   300     138.842  37.036  97.645  1.00  0.00           P
ATOM   3641  GL1 DPP   300     140.292  34.386  92.745  1.00  0.00            
ATOM   3642  GL2 DPP   300     143.142  32.386  92.245  1.00  0.00            
ATOM   3643  C1A DPP   300     139.642  33.286  87.745  1.00  0.00           C
ATOM   3644  C2A DPP   300     138.292  33.336  83.695  1.00  0.00           C
ATOM   3645  C3A DPP   300     137.242  32.736  79.795  1.00  0.00           C
ATOM   3646  C4A DPP   300     137.542  36.436  75.995  1.00  0.00           C
ATOM   3647  C1B DPP   300     144.042  31.886  87.745  1.00  0.00           C
ATOM   3648  C2B DPP   300     142.592  30.686  83.545  1.00  0.00           C
ATOM   3649  C3B DPP   300     141.892  30.036  79.045  1.00  0.00           C
ATOM   3650  C4B DPP   300     140.192  32.036  75.745  1.00  0.00           C
ATOM   3651  NC3 DPP   301     193.992 201.936 100.695  1.00  0.00           N
ATOM   3652  PO4 DPP   301     191.142 198.786  98.795  1.00  0.00           P
ATOM   3653  GL1 DPP   301     190.042 198.986  94.595  1.00  0.00            
ATOM   3654  GL2 DPP   301     188.642 196.936  92.995  1.00  0.00            
ATOM   3655  C1A DPP   301     191.692 199.886  90.845  1.00  0.00           C
ATOM   3656  C2A DPP   301     191.092 198.486  86.845  1.00  0.00           C
ATOM   3657  C3A DPP   301     191.142 197.236  82.845  1.00  0.00           C
ATOM   3658  C4A DPP   301     192.442 198.486  79.195  1.00  0.00           C
ATOM   3659  C1B DPP   301     188.192 195.536  89.195  1.00  0.00           C
ATOM   3660  C2B DPP   301     187.192 195.036  84.245  1.00  0.00           C
ATOM   3661  C3B DPP   301     187.892 193.936  80.845  1.00  0.00           C
ATOM   3662  C4B DPP   301     190.442 190.136  79.195  1.00  0.00           C
ATOM   3663  NC3 DPP   302     140.192 187.586 114.745  1.00  0.00           N
ATOM   3664  PO4 DPP   302     143.092 187.386 111.395  1.00  0.00           P
ATOM   3665  GL1 DPP   302     142.542 187.186 106.545  1.00  0.00            
ATOM   3666  GL2 DPP   302     144.092 187.986 102.845  1.00  0.00            
ATOM   3667  C1A DPP   302     139.742 185.736 102.695  1.00  0.00           C
ATOM   3668  C2A DPP   302     141.092 184.736  99.045  1.00  0.00           C
ATOM   3669  C3A DPP   302     140.742 182.836  95.695  1.00  0.00           C
ATOM   3670  C4A DPP   302     140.142 181.486  91.045  1.00  0.00           C
ATOM   3671  C1B DPP   302     143.392 189.086  98.295  1.00  0.00           C
ATOM   3672  C2B DPP   302     141.892 187.886  93.995  1.00  0.00           C
ATOM   3673  C3B DPP   302     140.692 186.736  89.145  1.00  0.00           C
ATOM   3674  C4B DPP   302     138.192 183.386  86.945  1.00  0.00           C
ATOM   3675  NC3 DPP   303     167.692 187.536 102.995  1.00  0.00           N
ATOM   3676  PO4 DPP   303     168.592 189.736  99.595  1.00  0.00           P
ATOM   3677  GL1 DPP   303     168.542 186.836  95.745  1.00  0.00            
ATOM   3678  GL2 DPP   303     167.242 184.186  95.295  1.00  0.00            
ATOM   3679  C1A DPP   303     166.192 186.486  90.895  1.00  0.00           C
ATOM   3680  C2A DPP   303     164.992 186.536  86.995  1.00  0.00           C
ATOM   3681  C3A DPP   303     164.492 184.586  82.795  1.00  0.00           C
ATOM   3682  C4A DPP   303     166.992 186.586  78.295  1.00  0.00           C
ATOM   3683  C1B DPP   303     166.942 181.386  92.345  1.00  0.00           C
ATOM   3684  C2B DPP   303     166.692 182.036  88.745  1.00  0.00           C
ATOM   3685  C3B DPP   303     167.542 181.786  85.095  1.00  0.00           C
ATOM   3686  C4B DPP   303     169.292 181.536  80.895  1.00  0.00           C
ATOM   3687  NC3 DPP   304      80.692 133.486 113.695  1.00  0.00           N
ATOM   3688  PO4 DPP   304      83.142 129.436 112.695  1.00  0.00           P
ATOM   3689  GL1 DPP   304      86.542 127.636 109.495  1.00  0.00            
ATOM   3690  GL2 DPP   304      88.942 126.736 109.695  1.00  0.00            
ATOM   3691  C1A DPP   304      86.892 127.086 104.595  1.00  0.00           C
ATOM   3692  C2A DPP   304      84.392 129.036 100.595  1.00  0.00           C
ATOM   3693  C3A DPP   304      83.592 131.586  97.395  1.00  0.00           C
ATOM   3694  C4A DPP   304      82.192 136.086  97.095  1.00  0.00           C
ATOM   3695  C1B DPP   304      91.442 124.886 106.745  1.00  0.00           C
ATOM   3696  C2B DPP   304      93.542 124.886 103.295  1.00  0.00           C
ATOM   3697  C3B DPP   304      92.342 126.436  99.845  1.00  0.00           C
ATOM   3698  C4B DPP   304      93.542 128.686  95.695  1.00  0.00           C
ATOM   3699  NC3 DPP   305      82.842 187.236 107.645  1.00  0.00           N
ATOM   3700  PO4 DPP   305      85.392 187.486 110.695  1.00  0.00           P
ATOM   3701  GL1 DPP   305      86.292 189.986 106.195  1.00  0.00            
ATOM   3702  GL2 DPP   305      87.942 188.986 104.995  1.00  0.00            
ATOM   3703  C1A DPP   305      83.892 189.886 101.695  1.00  0.00           C
ATOM   3704  C2A DPP   305      83.992 190.336  96.595  1.00  0.00           C
ATOM   3705  C3A DPP   305      87.592 190.236  93.295  1.00  0.00           C
ATOM   3706  C4A DPP   305      91.592 189.536  91.745  1.00  0.00           C
ATOM   3707  C1B DPP   305      89.142 186.886 100.645  1.00  0.00           C
ATOM   3708  C2B DPP   305      86.692 185.336  96.545  1.00  0.00           C
ATOM   3709  C3B DPP   305      84.542 182.286  93.545  1.00  0.00           C
ATOM   3710  C4B DPP   305      83.992 178.986  92.445  1.00  0.00           C
ATOM   3711  NC3 DPP   306     148.792  32.286  96.345  1.00  0.00           N
ATOM   3712  PO4 DPP   306     149.442  36.886  95.595  1.00  0.00           P
ATOM   3713  GL1 DPP   306     147.392  39.586  92.595  1.00  0.00            
ATOM   3714  GL2 DPP   306     146.242  42.736  91.745  1.00  0.00            
ATOM   3715  C1A DPP   306     147.642  39.236  89.095  1.00  0.00           C
ATOM   3716  C2A DPP   306     147.592  40.286  84.645  1.00  0.00           C
ATOM   3717  C3A DPP   306     149.292  40.036  80.345  1.00  0.00           C
ATOM   3718  C4A DPP   306     146.692  39.686  77.495  1.00  0.00           C
ATOM   3719  C1B DPP   306     146.692  45.936  87.745  1.00  0.00           C
ATOM   3720  C2B DPP   306     148.342  45.086  83.545  1.00  0.00           C
ATOM   3721  C3B DPP   306     146.942  44.486  79.145  1.00  0.00           C
ATOM   3722  C4B DPP   306     143.642  44.436  75.795  1.00  0.00           C
ATOM   3723  NC3 DPP   307     183.442 194.086 101.645  1.00  0.00           N
ATOM   3724  PO4 DPP   307     181.992 189.786 100.695  1.00  0.00           P
ATOM   3725  GL1 DPP   307     180.742 188.236  95.795  1.00  0.00            
ATOM   3726  GL2 DPP   307     182.992 185.586  96.745  1.00  0.00            
ATOM   3727  C1A DPP   307     182.842 189.186  91.495  1.00  0.00           C
ATOM   3728  C2A DPP   307     184.592 187.786  87.495  1.00  0.00           C
ATOM   3729  C3A DPP   307     183.942 182.486  84.995  1.00  0.00           C
ATOM   3730  C4A DPP   307     182.792 178.086  82.745  1.00  0.00           C
ATOM   3731  C1B DPP   307     183.242 184.586  93.445  1.00  0.00           C
ATOM   3732  C2B DPP   307     181.392 184.536  89.895  1.00  0.00           C
ATOM   3733  C3B DPP   307     179.592 186.936  86.445  1.00  0.00           C
ATOM   3734  C4B DPP   307     177.542 188.086  82.845  1.00  0.00           C
ATOM   3735  NC3 DPP   308     130.292 162.036 109.045  1.00  0.00           N
ATOM   3736  PO4 DPP   308     135.392 163.136 107.245  1.00  0.00           P
ATOM   3737  GL1 DPP   308     136.442 160.336 102.595  1.00  0.00            
ATOM   3738  GL2 DPP   308     137.442 157.036 103.695  1.00  0.00            
ATOM   3739  C1A DPP   308     134.642 156.886  99.745  1.00  0.00           C
ATOM   3740  C2A DPP   308     132.542 155.636  95.645  1.00  0.00           C
ATOM   3741  C3A DPP   308     129.792 154.586  92.795  1.00  0.00           C
ATOM   3742  C4A DPP   308     128.092 150.686  89.945  1.00  0.00           C
ATOM   3743  C1B DPP   308     139.992 154.286 100.845  1.00  0.00           C
ATOM   3744  C2B DPP   308     138.792 154.536  96.145  1.00  0.00           C
ATOM   3745  C3B DPP   308     135.492 154.336  91.895  1.00  0.00           C
ATOM   3746  C4B DPP   308     134.392 154.786  87.345  1.00  0.00           C
ATOM   3747  NC3 DPP   309      21.042  60.936 103.895  1.00  0.00           N
ATOM   3748  PO4 DPP   309      21.092  59.286  99.945  1.00  0.00           P
ATOM   3749  GL1 DPP   309      20.592  59.986  95.945  1.00  0.00            
ATOM   3750  GL2 DPP   309      23.842  61.136  94.795  1.00  0.00            
ATOM   3751  C1A DPP   309      18.892  62.036  92.245  1.00  0.00           C
ATOM   3752  C2A DPP   309      17.142  62.486  88.045  1.00  0.00           C
ATOM   3753  C3A DPP   309      17.042  59.336  84.595  1.00  0.00           C
ATOM   3754  C4A DPP   309      17.192  55.186  83.245  1.00  0.00           C
ATOM   3755  C1B DPP   309      22.992  60.986  89.395  1.00  0.00           C
ATOM   3756  C2B DPP   309      22.442  60.086  85.695  1.00  0.00           C
ATOM   3757  C3B DPP   309      23.642  58.936  82.495  1.00  0.00           C
ATOM   3758  C4B DPP   309      23.242  55.286  81.245  1.00  0.00           C
ATOM   3759  NC3 DPP   310     129.592 186.136 111.445  1.00  0.00           N
ATOM   3760  PO4 DPP   310     134.142 187.936 111.695  1.00  0.00           P
ATOM   3761  GL1 DPP   310     133.842 187.286 107.445  1.00  0.00            
ATOM   3762  GL2 DPP   310     136.042 184.386 105.645  1.00  0.00            
ATOM   3763  C1A DPP   310     130.242 187.336 104.945  1.00  0.00           C
ATOM   3764  C2A DPP   310     127.992 183.736 103.245  1.00  0.00           C
ATOM   3765  C3A DPP   310     125.792 182.636  98.645  1.00  0.00           C
ATOM   3766  C4A DPP   310     125.692 182.336  94.445  1.00  0.00           C
ATOM   3767  C1B DPP   310     135.042 185.586 101.795  1.00  0.00           C
ATOM   3768  C2B DPP   310     136.192 184.386  97.845  1.00  0.00           C
ATOM   3769  C3B DPP   310     136.042 180.686  95.045  1.00  0.00           C
ATOM   3770  C4B DPP   310     134.742 180.686  90.495  1.00  0.00           C
ATOM   3771  NC3 DPP   311     185.342  17.686  95.645  1.00  0.00           N
ATOM   3772  PO4 DPP   311     190.142  16.936  93.345  1.00  0.00           P
ATOM   3773  GL1 DPP   311     187.142  19.136  90.245  1.00  0.00            
ATOM   3774  GL2 DPP   311     183.992  20.486  91.645  1.00  0.00            
ATOM   3775  C1A DPP   311     186.292  18.736  86.045  1.00  0.00           C
ATOM   3776  C2A DPP   311     187.292  18.186  81.845  1.00  0.00           C
ATOM   3777  C3A DPP   311     185.392  21.586  79.695  1.00  0.00           C
ATOM   3778  C4A DPP   311     186.292  24.036  76.945  1.00  0.00           C
ATOM   3779  C1B DPP   311     183.192  23.086  87.595  1.00  0.00           C
ATOM   3780  C2B DPP   311     183.292  24.136  83.545  1.00  0.00           C
ATOM   3781  C3B DPP   311     182.992  25.736  79.645  1.00  0.00           C
ATOM   3782  C4B DPP   311     180.542  26.536  76.195  1.00  0.00           C
ATOM   3783  NC3 DPP   312     135.392 127.486 110.095  1.00  0.00           N
ATOM   3784  PO4 DPP   312     137.442 124.886 107.795  1.00  0.00           P
ATOM   3785  GL1 DPP   312     136.592 124.386 103.095  1.00  0.00            
ATOM   3786  GL2 DPP   312     134.942 120.936 102.645  1.00  0.00            
ATOM   3787  C1A DPP   312     138.992 120.786 100.045  1.00  0.00           C
ATOM   3788  C2A DPP   312     139.792 121.636  95.845  1.00  0.00           C
ATOM   3789  C3A DPP   312     136.992 123.086  93.895  1.00  0.00           C
ATOM   3790  C4A DPP   312     136.142 124.036  89.795  1.00  0.00           C
ATOM   3791  C1B DPP   312     131.442 123.536 101.095  1.00  0.00           C
ATOM   3792  C2B DPP   312     129.142 124.936  97.595  1.00  0.00           C
ATOM   3793  C3B DPP   312     127.042 127.736  94.895  1.00  0.00           C
ATOM   3794  C4B DPP   312     123.742 129.736  94.195  1.00  0.00           C
ATOM   3795  NC3 DPP   313      95.392  32.586 106.045  1.00  0.00           N
ATOM   3796  PO4 DPP   313      94.742  34.236 101.895  1.00  0.00           P
ATOM   3797  GL1 DPP   313      96.492  36.736  97.845  1.00  0.00            
ATOM   3798  GL2 DPP   313      98.292  34.036  95.795  1.00  0.00            
ATOM   3799  C1A DPP   313      94.242  36.936  93.645  1.00  0.00           C
ATOM   3800  C2A DPP   313      92.842  39.036  89.245  1.00  0.00           C
ATOM   3801  C3A DPP   313      91.942  39.086  84.945  1.00  0.00           C
ATOM   3802  C4A DPP   313      92.292  38.436  81.095  1.00  0.00           C
ATOM   3803  C1B DPP   313      95.542  32.386  92.145  1.00  0.00           C
ATOM   3804  C2B DPP   313      94.692  34.336  87.845  1.00  0.00           C
ATOM   3805  C3B DPP   313      95.192  34.986  83.695  1.00  0.00           C
ATOM   3806  C4B DPP   313      96.192  36.136  79.295  1.00  0.00           C
ATOM   3807  NC3 DPP   314     140.292  22.686 100.945  1.00  0.00           N
ATOM   3808  PO4 DPP   314     139.192  18.386  99.195  1.00  0.00           P
ATOM   3809  GL1 DPP   314     140.742  16.236  95.745  1.00  0.00            
ATOM   3810  GL2 DPP   314     143.092  18.236  93.395  1.00  0.00            
ATOM   3811  C1A DPP   314     139.792  14.486  91.995  1.00  0.00           C
ATOM   3812  C2A DPP   314     138.542  14.586  87.745  1.00  0.00           C
ATOM   3813  C3A DPP   314     138.492  14.586  83.095  1.00  0.00           C
ATOM   3814  C4A DPP   314     138.592  14.736  79.145  1.00  0.00           C
ATOM   3815  C1B DPP   314     142.042  18.086  89.445  1.00  0.00           C
ATOM   3816  C2B DPP   314     141.992  18.086  85.295  1.00  0.00           C
ATOM   3817  C3B DPP   314     143.292  18.186  80.545  1.00  0.00           C
ATOM   3818  C4B DPP   314     144.242  15.736  76.995  1.00  0.00           C
ATOM   3819  NC3 DPP   315     135.692  35.586  94.145  1.00  0.00           N
ATOM   3820  PO4 DPP   315     131.292  33.586  94.545  1.00  0.00           P
ATOM   3821  GL1 DPP   315     129.042  34.186  91.345  1.00  0.00            
ATOM   3822  GL2 DPP   315     129.292  31.886  89.245  1.00  0.00            
ATOM   3823  C1A DPP   315     127.492  35.786  87.295  1.00  0.00           C
ATOM   3824  C2A DPP   315     126.092  35.036  82.045  1.00  0.00           C
ATOM   3825  C3A DPP   315     122.742  33.386  79.945  1.00  0.00           C
ATOM   3826  C4A DPP   315     119.242  31.836  77.545  1.00  0.00           C
ATOM   3827  C1B DPP   315     128.892  31.236  84.845  1.00  0.00           C
ATOM   3828  C2B DPP   315     128.042  30.586  81.595  1.00  0.00           C
ATOM   3829  C3B DPP   315     125.842  30.136  77.745  1.00  0.00           C
ATOM   3830  C4B DPP   315     123.142  30.686  75.045  1.00  0.00           C
ATOM   3831  NC3 DPP   316     115.792 200.036 111.845  1.00  0.00           N
ATOM   3832  PO4 DPP   316     118.492 201.086 109.495  1.00  0.00           P
ATOM   3833  GL1 DPP   316     119.192 200.336 104.745  1.00  0.00            
ATOM   3834  GL2 DPP   316     122.342 202.486 103.545  1.00  0.00            
ATOM   3835  C1A DPP   316     118.342 199.786 100.995  1.00  0.00           C
ATOM   3836  C2A DPP   316     117.442 199.286  96.145  1.00  0.00           C
ATOM   3837  C3A DPP   316     116.592 198.236  92.545  1.00  0.00           C
ATOM   3838  C4A DPP   316     113.792 196.786  89.145  1.00  0.00           C
ATOM   3839  C1B DPP   316     122.692 202.036  99.695  1.00  0.00           C
ATOM   3840  C2B DPP   316     121.992 200.036  94.995  1.00  0.00           C
ATOM   3841  C3B DPP   316     125.592 199.036  92.145  1.00  0.00           C
ATOM   3842  C4B DPP   316     127.242 196.186  89.095  1.00  0.00           C
ATOM   3843  NC3 DPP   317     186.392  79.036  91.445  1.00  0.00           N
ATOM   3844  PO4 DPP   317     187.742  75.586  89.845  1.00  0.00           P
ATOM   3845  GL1 DPP   317     187.092  76.486  86.995  1.00  0.00            
ATOM   3846  GL2 DPP   317     184.042  78.536  86.845  1.00  0.00            
ATOM   3847  C1A DPP   317     188.392  78.136  83.095  1.00  0.00           C
ATOM   3848  C2A DPP   317     189.592  79.686  78.845  1.00  0.00           C
ATOM   3849  C3A DPP   317     191.192  82.286  76.445  1.00  0.00           C
ATOM   3850  C4A DPP   317     191.692  84.136  73.245  1.00  0.00           C
ATOM   3851  C1B DPP   317     183.392  78.986  82.195  1.00  0.00           C
ATOM   3852  C2B DPP   317     185.192  81.386  78.995  1.00  0.00           C
ATOM   3853  C3B DPP   317     186.942  83.986  75.995  1.00  0.00           C
ATOM   3854  C4B DPP   317     188.592  87.686  76.545  1.00  0.00           C
ATOM   3855  NC3 DPP   318     170.092 194.736 100.095  1.00  0.00           N
ATOM   3856  PO4 DPP   318     171.692 199.436  98.795  1.00  0.00           P
ATOM   3857  GL1 DPP   318     172.692 199.336  94.145  1.00  0.00            
ATOM   3858  GL2 DPP   318     175.342 201.586  91.995  1.00  0.00            
ATOM   3859  C1A DPP   318     170.992 196.436  90.345  1.00  0.00           C
ATOM   3860  C2A DPP   318     169.242 196.586  86.495  1.00  0.00           C
ATOM   3861  C3A DPP   318     167.492 198.536  82.945  1.00  0.00           C
ATOM   3862  C4A DPP   318     167.142 200.486  79.495  1.00  0.00           C
ATOM   3863  C1B DPP   318     175.142 198.486  89.695  1.00  0.00           C
ATOM   3864  C2B DPP   318     173.942 196.936  86.345  1.00  0.00           C
ATOM   3865  C3B DPP   318     172.092 195.236  82.295  1.00  0.00           C
ATOM   3866  C4B DPP   318     171.492 193.886  77.945  1.00  0.00           C
ATOM   3867  NC3 DPP   319      -3.158 207.836  95.295  1.00  0.00           N
ATOM   3868  PO4 DPP   319      -3.558 212.086  95.395  1.00  0.00           P
ATOM   3869  GL1 DPP   319       1.092 212.936  93.595  1.00  0.00            
ATOM   3870  GL2 DPP   319       1.142 215.786  92.995  1.00  0.00            
ATOM   3871  C1A DPP   319       3.992 213.136  90.195  1.00  0.00           C
ATOM   3872  C2A DPP   319       4.792 211.436  85.995  1.00  0.00           C
ATOM   3873  C3A DPP   319       4.742 209.636  81.145  1.00  0.00           C
ATOM   3874  C4A DPP   319       2.742 207.686  77.345  1.00  0.00           C
ATOM   3875  C1B DPP   319       0.192 215.236  88.395  1.00  0.00           C
ATOM   3876  C2B DPP   319       0.142 214.936  84.995  1.00  0.00           C
ATOM   3877  C3B DPP   319       0.642 212.486  81.345  1.00  0.00           C
ATOM   3878  C4B DPP   319       1.592 212.586  76.945  1.00  0.00           C
ATOM   3879  NC3 DPP   320     147.492 174.736 107.295  1.00  0.00           N
ATOM   3880  PO4 DPP   320     149.242 170.986 105.245  1.00  0.00           P
ATOM   3881  GL1 DPP   320     151.242 171.486 101.395  1.00  0.00            
ATOM   3882  GL2 DPP   320     151.792 168.086 101.195  1.00  0.00            
ATOM   3883  C1A DPP   320     151.592 172.236  96.895  1.00  0.00           C
ATOM   3884  C2A DPP   320     151.192 172.036  92.445  1.00  0.00           C
ATOM   3885  C3A DPP   320     152.142 170.786  88.095  1.00  0.00           C
ATOM   3886  C4A DPP   320     154.442 171.036  83.595  1.00  0.00           C
ATOM   3887  C1B DPP   320     151.142 167.236  96.845  1.00  0.00           C
ATOM   3888  C2B DPP   320     151.042 166.186  93.745  1.00  0.00           C
ATOM   3889  C3B DPP   320     150.542 165.986  90.745  1.00  0.00           C
ATOM   3890  C4B DPP   320     148.542 163.586  87.795  1.00  0.00           C
ATOM   3891  NC3 DPP   321     154.742 160.436 106.895  1.00  0.00           N
ATOM   3892  PO4 DPP   321     156.892 156.886 107.195  1.00  0.00           P
ATOM   3893  GL1 DPP   321     156.692 156.536 103.095  1.00  0.00            
ATOM   3894  GL2 DPP   321     154.892 155.636 101.345  1.00  0.00            
ATOM   3895  C1A DPP   321     159.742 154.386 101.045  1.00  0.00           C
ATOM   3896  C2A DPP   321     159.692 153.386  97.545  1.00  0.00           C
ATOM   3897  C3A DPP   321     158.342 152.536  92.745  1.00  0.00           C
ATOM   3898  C4A DPP   321     156.892 151.236  89.395  1.00  0.00           C
ATOM   3899  C1B DPP   321     153.742 154.586  97.295  1.00  0.00           C
ATOM   3900  C2B DPP   321     153.192 154.036  93.395  1.00  0.00           C
ATOM   3901  C3B DPP   321     153.492 154.836  88.195  1.00  0.00           C
ATOM   3902  C4B DPP   321     155.192 158.136  85.495  1.00  0.00           C
ATOM   3903  NC3 DPP   322      73.942  44.236 103.495  1.00  0.00           N
ATOM   3904  PO4 DPP   322      72.642  41.386 100.995  1.00  0.00           P
ATOM   3905  GL1 DPP   322      70.092  43.386  98.845  1.00  0.00            
ATOM   3906  GL2 DPP   322      69.642  40.936  96.495  1.00  0.00            
ATOM   3907  C1A DPP   322      67.092  45.286  94.945  1.00  0.00           C
ATOM   3908  C2A DPP   322      65.642  48.336  91.595  1.00  0.00           C
ATOM   3909  C3A DPP   322      66.442  50.886  87.895  1.00  0.00           C
ATOM   3910  C4A DPP   322      66.592  50.386  83.395  1.00  0.00           C
ATOM   3911  C1B DPP   322      67.692  40.886  92.845  1.00  0.00           C
ATOM   3912  C2B DPP   322      66.542  43.486  89.645  1.00  0.00           C
ATOM   3913  C3B DPP   322      69.592  46.936  87.445  1.00  0.00           C
ATOM   3914  C4B DPP   322      72.692  47.736  83.945  1.00  0.00           C
ATOM   3915  NC3 DPP   323      49.792   5.186 106.645  1.00  0.00           N
ATOM   3916  PO4 DPP   323      52.492   7.136 103.945  1.00  0.00           P
ATOM   3917  GL1 DPP   323      53.942   5.786  99.495  1.00  0.00            
ATOM   3918  GL2 DPP   323      56.892   6.586  99.545  1.00  0.00            
ATOM   3919  C1A DPP   323      54.392   8.186  94.995  1.00  0.00           C
ATOM   3920  C2A DPP   323      54.142   8.336  91.145  1.00  0.00           C
ATOM   3921  C3A DPP   323      56.792   7.036  86.895  1.00  0.00           C
ATOM   3922  C4A DPP   323      58.092   9.336  83.245  1.00  0.00           C
ATOM   3923  C1B DPP   323      58.742   6.036  94.745  1.00  0.00           C
ATOM   3924  C2B DPP   323      60.092   5.086  90.995  1.00  0.00           C
ATOM   3925  C3B DPP   323      62.842   6.736  88.695  1.00  0.00           C
ATOM   3926  C4B DPP   323      67.042   4.986  87.595  1.00  0.00           C
ATOM   3927  NC3 DPP   324      95.992 106.536 112.745  1.00  0.00           N
ATOM   3928  PO4 DPP   324      91.642 105.486 111.345  1.00  0.00           P
ATOM   3929  GL1 DPP   324      90.442 107.186 107.595  1.00  0.00            
ATOM   3930  GL2 DPP   324      86.942 105.586 106.695  1.00  0.00            
ATOM   3931  C1A DPP   324      89.242 106.786 102.745  1.00  0.00           C
ATOM   3932  C2A DPP   324      87.592 107.736  99.945  1.00  0.00           C
ATOM   3933  C3A DPP   324      87.092 110.336  95.295  1.00  0.00           C
ATOM   3934  C4A DPP   324      85.892 111.986  91.395  1.00  0.00           C
ATOM   3935  C1B DPP   324      84.992 103.736 103.195  1.00  0.00           C
ATOM   3936  C2B DPP   324      86.692 103.286  98.695  1.00  0.00           C
ATOM   3937  C3B DPP   324      88.592 105.736  94.895  1.00  0.00           C
ATOM   3938  C4B DPP   324      91.142 109.036  92.445  1.00  0.00           C
ATOM   3939  NC3 DPP   325     191.892  13.186  96.095  1.00  0.00           N
ATOM   3940  PO4 DPP   325     189.692  11.386  94.195  1.00  0.00           P
ATOM   3941  GL1 DPP   325     191.492   7.836  90.795  1.00  0.00            
ATOM   3942  GL2 DPP   325     194.442   5.886  91.795  1.00  0.00            
ATOM   3943  C1A DPP   325     192.142   8.986  85.945  1.00  0.00           C
ATOM   3944  C2A DPP   325     191.792   8.386  82.445  1.00  0.00           C
ATOM   3945  C3A DPP   325     192.192   8.636  77.545  1.00  0.00           C
ATOM   3946  C4A DPP   325     192.092  10.286  73.945  1.00  0.00           C
ATOM   3947  C1B DPP   325     196.992   5.286  87.345  1.00  0.00           C
ATOM   3948  C2B DPP   325     196.442   4.936  83.345  1.00  0.00           C
ATOM   3949  C3B DPP   325     194.892   3.186  78.795  1.00  0.00           C
ATOM   3950  C4B DPP   325     195.742   1.536  74.795  1.00  0.00           C
ATOM   3951  NC3 DPP   326     146.642  67.936  95.345  1.00  0.00           N
ATOM   3952  PO4 DPP   326     150.292  66.936  92.995  1.00  0.00           P
ATOM   3953  GL1 DPP   326     149.192  67.886  89.595  1.00  0.00            
ATOM   3954  GL2 DPP   326     146.392  68.686  89.445  1.00  0.00            
ATOM   3955  C1A DPP   326     148.592  65.736  85.495  1.00  0.00           C
ATOM   3956  C2A DPP   326     149.592  63.836  81.195  1.00  0.00           C
ATOM   3957  C3A DPP   326     152.142  62.736  78.095  1.00  0.00           C
ATOM   3958  C4A DPP   326     150.842  60.036  74.445  1.00  0.00           C
ATOM   3959  C1B DPP   326     144.192  66.986  86.395  1.00  0.00           C
ATOM   3960  C2B DPP   326     141.592  67.286  83.445  1.00  0.00           C
ATOM   3961  C3B DPP   326     141.892  70.536  80.745  1.00  0.00           C
ATOM   3962  C4B DPP   326     139.042  74.486  79.945  1.00  0.00           C
ATOM   3963  NC3 DPP   327      26.242  10.686  95.495  1.00  0.00           N
ATOM   3964  PO4 DPP   327      21.992  10.536  95.345  1.00  0.00           P
ATOM   3965  GL1 DPP   327      22.642  10.986  90.845  1.00  0.00            
ATOM   3966  GL2 DPP   327      25.642  11.086  90.695  1.00  0.00            
ATOM   3967  C1A DPP   327      21.692  11.986  87.045  1.00  0.00           C
ATOM   3968  C2A DPP   327      22.442  12.186  83.095  1.00  0.00           C
ATOM   3969  C3A DPP   327      22.942  12.836  78.945  1.00  0.00           C
ATOM   3970  C4A DPP   327      23.592  11.086  74.545  1.00  0.00           C
ATOM   3971  C1B DPP   327      26.542  10.486  86.045  1.00  0.00           C
ATOM   3972  C2B DPP   327      27.792   6.886  83.745  1.00  0.00           C
ATOM   3973  C3B DPP   327      31.042   6.136  81.345  1.00  0.00           C
ATOM   3974  C4B DPP   327      31.992   6.086  77.195  1.00  0.00           C
ATOM   3975  NC3 DPP   328      56.242 115.386 109.795  1.00  0.00           N
ATOM   3976  PO4 DPP   328      59.142 114.336 106.945  1.00  0.00           P
ATOM   3977  GL1 DPP   328      58.792 114.486 102.145  1.00  0.00            
ATOM   3978  GL2 DPP   328      60.142 112.686 100.295  1.00  0.00            
ATOM   3979  C1A DPP   328      60.192 118.636 101.345  1.00  0.00           C
ATOM   3980  C2A DPP   328      59.842 123.336 100.195  1.00  0.00           C
ATOM   3981  C3A DPP   328      61.892 125.936  95.895  1.00  0.00           C
ATOM   3982  C4A DPP   328      62.242 125.936  91.945  1.00  0.00           C
ATOM   3983  C1B DPP   328      61.042 115.636  97.495  1.00  0.00           C
ATOM   3984  C2B DPP   328      60.792 116.636  93.345  1.00  0.00           C
ATOM   3985  C3B DPP   328      58.092 119.086  91.295  1.00  0.00           C
ATOM   3986  C4B DPP   328      57.092 117.986  86.245  1.00  0.00           C
ATOM   3987  NC3 DPP   329     149.942  15.136  96.395  1.00  0.00           N
ATOM   3988  PO4 DPP   329     154.392  15.486  94.645  1.00  0.00           P
ATOM   3989  GL1 DPP   329     152.842  17.036  91.845  1.00  0.00            
ATOM   3990  GL2 DPP   329     154.392  19.586  91.295  1.00  0.00            
ATOM   3991  C1A DPP   329     154.142  16.336  87.245  1.00  0.00           C
ATOM   3992  C2A DPP   329     155.942  16.136  83.245  1.00  0.00           C
ATOM   3993  C3A DPP   329     157.692  14.236  79.495  1.00  0.00           C
ATOM   3994  C4A DPP   329     158.692  14.836  75.645  1.00  0.00           C
ATOM   3995  C1B DPP   329     153.192  21.486  87.395  1.00  0.00           C
ATOM   3996  C2B DPP   329     153.342  20.736  82.895  1.00  0.00           C
ATOM   3997  C3B DPP   329     152.892  22.136  78.295  1.00  0.00           C
ATOM   3998  C4B DPP   329     155.892  23.636  75.395  1.00  0.00           C
ATOM   3999  NC3 DPP   330     123.492 133.786 110.295  1.00  0.00           N
ATOM   4000  PO4 DPP   330     118.842 133.686 110.595  1.00  0.00           P
ATOM   4001  GL1 DPP   330     119.392 134.686 106.245  1.00  0.00            
ATOM   4002  GL2 DPP   330     120.642 138.036 104.745  1.00  0.00            
ATOM   4003  C1A DPP   330     119.542 133.786 101.895  1.00  0.00           C
ATOM   4004  C2A DPP   330     116.892 135.336  98.745  1.00  0.00           C
ATOM   4005  C3A DPP   330     114.192 136.286  95.195  1.00  0.00           C
ATOM   4006  C4A DPP   330     115.092 135.036  91.145  1.00  0.00           C
ATOM   4007  C1B DPP   330     121.092 138.136  99.495  1.00  0.00           C
ATOM   4008  C2B DPP   330     122.042 139.936  95.545  1.00  0.00           C
ATOM   4009  C3B DPP   330     121.342 141.936  91.745  1.00  0.00           C
ATOM   4010  C4B DPP   330     119.642 145.386  90.095  1.00  0.00           C
ATOM   4011  NC3 DPP   331      72.942 121.786 109.245  1.00  0.00           N
ATOM   4012  PO4 DPP   331      69.042 122.136 108.645  1.00  0.00           P
ATOM   4013  GL1 DPP   331      69.992 126.286 107.195  1.00  0.00            
ATOM   4014  GL2 DPP   331      71.792 129.236 106.745  1.00  0.00            
ATOM   4015  C1A DPP   331      70.592 127.536 102.595  1.00  0.00           C
ATOM   4016  C2A DPP   331      74.342 126.336  98.745  1.00  0.00           C
ATOM   4017  C3A DPP   331      73.742 124.986  93.645  1.00  0.00           C
ATOM   4018  C4A DPP   331      71.092 124.886  89.895  1.00  0.00           C
ATOM   4019  C1B DPP   331      75.142 126.186 104.295  1.00  0.00           C
ATOM   4020  C2B DPP   331      73.292 123.136 102.045  1.00  0.00           C
ATOM   4021  C3B DPP   331      70.242 121.686  99.295  1.00  0.00           C
ATOM   4022  C4B DPP   331      68.742 118.636  99.945  1.00  0.00           C
ATOM   4023  NC3 DPP   332     122.042  25.486  99.945  1.00  0.00           N
ATOM   4024  PO4 DPP   332     125.942  25.536  98.645  1.00  0.00           P
ATOM   4025  GL1 DPP   332     126.642  22.236  95.145  1.00  0.00            
ATOM   4026  GL2 DPP   332     128.692  23.636  92.995  1.00  0.00            
ATOM   4027  C1A DPP   332     125.192  20.086  92.545  1.00  0.00           C
ATOM   4028  C2A DPP   332     124.142  19.386  88.495  1.00  0.00           C
ATOM   4029  C3A DPP   332     122.492  19.286  83.845  1.00  0.00           C
ATOM   4030  C4A DPP   332     123.842  16.686  81.195  1.00  0.00           C
ATOM   4031  C1B DPP   332     128.492  22.886  88.645  1.00  0.00           C
ATOM   4032  C2B DPP   332     127.642  21.236  84.295  1.00  0.00           C
ATOM   4033  C3B DPP   332     129.992  21.886  80.045  1.00  0.00           C
ATOM   4034  C4B DPP   332     130.742  21.436  75.645  1.00  0.00           C
ATOM   4035  NC3 DPP   333     186.742  50.736  94.845  1.00  0.00           N
ATOM   4036  PO4 DPP   333     188.942  47.986  92.245  1.00  0.00           P
ATOM   4037  GL1 DPP   333     189.442  48.486  88.595  1.00  0.00            
ATOM   4038  GL2 DPP   333     187.442  49.036  86.245  1.00  0.00            
ATOM   4039  C1A DPP   333     192.092  47.936  84.245  1.00  0.00           C
ATOM   4040  C2A DPP   333     193.392  46.636  80.245  1.00  0.00           C
ATOM   4041  C3A DPP   333     192.942  46.736  76.745  1.00  0.00           C
ATOM   4042  C4A DPP   333     193.042  47.836  71.645  1.00  0.00           C
ATOM   4043  C1B DPP   333     188.592  51.286  81.995  1.00  0.00           C
ATOM   4044  C2B DPP   333     190.342  50.836  78.695  1.00  0.00           C
ATOM   4045  C3B DPP   333     189.192  49.986  74.245  1.00  0.00           C
ATOM   4046  C4B DPP   333     185.892  50.186  72.645  1.00  0.00           C
ATOM   4047  NC3 DPP   334     130.242  21.786  99.345  1.00  0.00           N
ATOM   4048  PO4 DPP   334     134.892  21.486  99.595  1.00  0.00           P
ATOM   4049  GL1 DPP   334     135.342  22.186  95.195  1.00  0.00            
ATOM   4050  GL2 DPP   334     137.992  20.636  95.345  1.00  0.00            
ATOM   4051  C1A DPP   334     132.592  20.886  91.945  1.00  0.00           C
ATOM   4052  C2A DPP   334     131.642  19.536  87.595  1.00  0.00           C
ATOM   4053  C3A DPP   334     131.292  17.286  82.545  1.00  0.00           C
ATOM   4054  C4A DPP   334     129.342  14.286  80.045  1.00  0.00           C
ATOM   4055  C1B DPP   334     137.092  19.136  90.645  1.00  0.00           C
ATOM   4056  C2B DPP   334     135.992  18.336  85.345  1.00  0.00           C
ATOM   4057  C3B DPP   334     135.642  19.036  80.995  1.00  0.00           C
ATOM   4058  C4B DPP   334     132.392  17.136  77.795  1.00  0.00           C
ATOM   4059  NC3 DPP   335     165.942  10.936 102.445  1.00  0.00           N
ATOM   4060  PO4 DPP   335     164.342   7.736  99.445  1.00  0.00           P
ATOM   4061  GL1 DPP   335     164.942   7.036  95.495  1.00  0.00            
ATOM   4062  GL2 DPP   335     167.492   8.586  94.045  1.00  0.00            
ATOM   4063  C1A DPP   335     163.392   4.586  92.345  1.00  0.00           C
ATOM   4064  C2A DPP   335     162.492   2.736  88.495  1.00  0.00           C
ATOM   4065  C3A DPP   335     161.892   2.386  84.495  1.00  0.00           C
ATOM   4066  C4A DPP   335     160.442  -0.014  80.095  1.00  0.00           C
ATOM   4067  C1B DPP   335     167.042   7.786  90.595  1.00  0.00           C
ATOM   4068  C2B DPP   335     166.192   5.186  87.545  1.00  0.00           C
ATOM   4069  C3B DPP   335     165.892   5.386  82.945  1.00  0.00           C
ATOM   4070  C4B DPP   335     163.292   4.636  80.345  1.00  0.00           C
ATOM   4071  NC3 DPP   336     127.292 194.786 110.295  1.00  0.00           N
ATOM   4072  PO4 DPP   336     127.592 195.336 106.895  1.00  0.00           P
ATOM   4073  GL1 DPP   336     124.442 195.336 103.495  1.00  0.00            
ATOM   4074  GL2 DPP   336     123.542 197.686 102.745  1.00  0.00            
ATOM   4075  C1A DPP   336     122.742 192.186 101.345  1.00  0.00           C
ATOM   4076  C2A DPP   336     122.642 190.336  97.095  1.00  0.00           C
ATOM   4077  C3A DPP   336     122.592 191.036  93.545  1.00  0.00           C
ATOM   4078  C4A DPP   336     124.592 192.536  91.095  1.00  0.00           C
ATOM   4079  C1B DPP   336     122.892 196.486  98.745  1.00  0.00           C
ATOM   4080  C2B DPP   336     123.992 195.386  95.045  1.00  0.00           C
ATOM   4081  C3B DPP   336     122.042 196.786  90.695  1.00  0.00           C
ATOM   4082  C4B DPP   336     118.792 197.436  86.545  1.00  0.00           C
ATOM   4083  NC3 DPP   337     143.242 173.386 111.845  1.00  0.00           N
ATOM   4084  PO4 DPP   337     141.742 176.286 109.745  1.00  0.00           P
ATOM   4085  GL1 DPP   337     140.192 176.436 105.395  1.00  0.00            
ATOM   4086  GL2 DPP   337     137.742 177.386 104.445  1.00  0.00            
ATOM   4087  C1A DPP   337     142.292 177.036 100.595  1.00  0.00           C
ATOM   4088  C2A DPP   337     139.742 177.786  96.745  1.00  0.00           C
ATOM   4089  C3A DPP   337     138.492 177.286  92.295  1.00  0.00           C
ATOM   4090  C4A DPP   337     138.842 174.186  89.895  1.00  0.00           C
ATOM   4091  C1B DPP   337     138.192 174.886 101.145  1.00  0.00           C
ATOM   4092  C2B DPP   337     136.542 172.486  97.995  1.00  0.00           C
ATOM   4093  C3B DPP   337     135.292 173.536  94.095  1.00  0.00           C
ATOM   4094  C4B DPP   337     133.442 175.986  89.545  1.00  0.00           C
ATOM   4095  NC3 DPP   338     160.092  37.136  97.545  1.00  0.00           N
ATOM   4096  PO4 DPP   338     164.142  37.786  95.995  1.00  0.00           P
ATOM   4097  GL1 DPP   338     160.042  36.136  91.995  1.00  0.00            
ATOM   4098  GL2 DPP   338     156.392  35.686  91.445  1.00  0.00            
ATOM   4099  C1A DPP   338     160.342  39.286  89.295  1.00  0.00           C
ATOM   4100  C2A DPP   338     161.192  39.486  85.895  1.00  0.00           C
ATOM   4101  C3A DPP   338     162.592  40.186  81.795  1.00  0.00           C
ATOM   4102  C4A DPP   338     164.542  38.686  78.445  1.00  0.00           C
ATOM   4103  C1B DPP   338     157.142  35.236  86.645  1.00  0.00           C
ATOM   4104  C2B DPP   338     157.392  35.486  82.195  1.00  0.00           C
ATOM   4105  C3B DPP   338     154.542  33.986  79.095  1.00  0.00           C
ATOM   4106  C4B DPP   338     152.842  32.686  74.545  1.00  0.00           C
ATOM   4107  NC3 DPP   339     167.042 138.786 103.645  1.00  0.00           N
ATOM   4108  PO4 DPP   339     163.892 141.686 101.145  1.00  0.00           P
ATOM   4109  GL1 DPP   339     163.192 142.136  96.695  1.00  0.00            
ATOM   4110  GL2 DPP   339     163.592 138.136  95.395  1.00  0.00            
ATOM   4111  C1A DPP   339     162.492 142.686  92.095  1.00  0.00           C
ATOM   4112  C2A DPP   339     163.692 145.086  88.745  1.00  0.00           C
ATOM   4113  C3A DPP   339     164.842 143.786  85.195  1.00  0.00           C
ATOM   4114  C4A DPP   339     164.042 140.536  82.195  1.00  0.00           C
ATOM   4115  C1B DPP   339     160.592 138.036  91.145  1.00  0.00           C
ATOM   4116  C2B DPP   339     157.992 137.386  88.845  1.00  0.00           C
ATOM   4117  C3B DPP   339     155.892 139.786  85.195  1.00  0.00           C
ATOM   4118  C4B DPP   339     152.992 142.936  83.145  1.00  0.00           C
ATOM   4119  NC3 DPP   340     151.392 217.936  97.595  1.00  0.00           N
ATOM   4120  PO4 DPP   340     151.592 213.286  98.195  1.00  0.00           P
ATOM   4121  GL1 DPP   340     152.792 213.736  94.395  1.00  0.00            
ATOM   4122  GL2 DPP   340     154.692 211.386  93.695  1.00  0.00            
ATOM   4123  C1A DPP   340     153.392 215.636  90.195  1.00  0.00           C
ATOM   4124  C2A DPP   340     152.192 214.636  86.095  1.00  0.00           C
ATOM   4125  C3A DPP   340     150.342 213.736  82.895  1.00  0.00           C
ATOM   4126  C4A DPP   340     150.392 212.086  78.845  1.00  0.00           C
ATOM   4127  C1B DPP   340     152.242 210.586  89.995  1.00  0.00           C
ATOM   4128  C2B DPP   340     152.042 209.536  85.995  1.00  0.00           C
ATOM   4129  C3B DPP   340     150.942 207.686  81.895  1.00  0.00           C
ATOM   4130  C4B DPP   340     149.942 203.486  80.145  1.00  0.00           C
ATOM   4131  NC3 DPP   341     118.742 108.636 105.695  1.00  0.00           N
ATOM   4132  PO4 DPP   341     117.492 105.136 104.345  1.00  0.00           P
ATOM   4133  GL1 DPP   341     117.442 106.936 101.395  1.00  0.00            
ATOM   4134  GL2 DPP   341     120.492 105.286  99.395  1.00  0.00            
ATOM   4135  C1A DPP   341     116.242 107.086  96.595  1.00  0.00           C
ATOM   4136  C2A DPP   341     112.842 108.036  94.045  1.00  0.00           C
ATOM   4137  C3A DPP   341     113.792 109.136  90.045  1.00  0.00           C
ATOM   4138  C4A DPP   341     112.342 108.036  86.245  1.00  0.00           C
ATOM   4139  C1B DPP   341     118.192 102.286  96.995  1.00  0.00           C
ATOM   4140  C2B DPP   341     117.992  99.086  93.195  1.00  0.00           C
ATOM   4141  C3B DPP   341     118.142  98.386  88.995  1.00  0.00           C
ATOM   4142  C4B DPP   341     116.492  96.536  85.195  1.00  0.00           C
ATOM   4143  NC3 DPP   342     172.842 143.586 100.795  1.00  0.00           N
ATOM   4144  PO4 DPP   342     169.042 143.736 102.495  1.00  0.00           P
ATOM   4145  GL1 DPP   342     167.242 145.736  98.895  1.00  0.00            
ATOM   4146  GL2 DPP   342     164.742 146.636 101.395  1.00  0.00            
ATOM   4147  C1A DPP   342     165.242 145.786  94.395  1.00  0.00           C
ATOM   4148  C2A DPP   342     166.842 147.936  91.095  1.00  0.00           C
ATOM   4149  C3A DPP   342     168.942 146.436  87.445  1.00  0.00           C
ATOM   4150  C4A DPP   342     173.342 144.536  87.995  1.00  0.00           C
ATOM   4151  C1B DPP   342     163.392 148.836  97.945  1.00  0.00           C
ATOM   4152  C2B DPP   342     163.392 151.686  93.795  1.00  0.00           C
ATOM   4153  C3B DPP   342     162.992 150.686  89.195  1.00  0.00           C
ATOM   4154  C4B DPP   342     164.342 149.186  85.645  1.00  0.00           C
ATOM   4155  NC3 DPP   343     168.092  62.636  96.895  1.00  0.00           N
ATOM   4156  PO4 DPP   343     166.442  58.886  93.945  1.00  0.00           P
ATOM   4157  GL1 DPP   343     167.142  57.836  90.045  1.00  0.00            
ATOM   4158  GL2 DPP   343     169.542  57.986  88.245  1.00  0.00            
ATOM   4159  C1A DPP   343     164.792  59.186  85.995  1.00  0.00           C
ATOM   4160  C2A DPP   343     165.392  59.136  82.345  1.00  0.00           C
ATOM   4161  C3A DPP   343     166.192  57.736  78.495  1.00  0.00           C
ATOM   4162  C4A DPP   343     167.242  56.636  75.145  1.00  0.00           C
ATOM   4163  C1B DPP   343     169.792  57.486  84.145  1.00  0.00           C
ATOM   4164  C2B DPP   343     170.842  57.736  79.795  1.00  0.00           C
ATOM   4165  C3B DPP   343     171.642  60.486  76.595  1.00  0.00           C
ATOM   4166  C4B DPP   343     173.292  62.886  73.845  1.00  0.00           C
ATOM   4167  NC3 DPP   344     206.692 194.486 100.945  1.00  0.00           N
ATOM   4168  PO4 DPP   344     201.992 194.436 102.745  1.00  0.00           P
ATOM   4169  GL1 DPP   344     201.442 193.986  98.145  1.00  0.00            
ATOM   4170  GL2 DPP   344     199.492 193.186  96.745  1.00  0.00            
ATOM   4171  C1A DPP   344     201.192 195.536  92.995  1.00  0.00           C
ATOM   4172  C2A DPP   344     200.442 194.986  88.145  1.00  0.00           C
ATOM   4173  C3A DPP   344     200.342 194.536  84.045  1.00  0.00           C
ATOM   4174  C4A DPP   344     200.292 192.086  80.895  1.00  0.00           C
ATOM   4175  C1B DPP   344     196.942 191.136  93.745  1.00  0.00           C
ATOM   4176  C2B DPP   344     197.642 191.086  89.495  1.00  0.00           C
ATOM   4177  C3B DPP   344     198.092 189.386  85.445  1.00  0.00           C
ATOM   4178  C4B DPP   344     196.842 188.486  81.095  1.00  0.00           C
ATOM   4179  NC3 DPP   345       8.092  16.386  95.195  1.00  0.00           N
ATOM   4180  PO4 DPP   345       8.642  21.536  93.345  1.00  0.00           P
ATOM   4181  GL1 DPP   345      12.092  24.136  89.895  1.00  0.00            
ATOM   4182  GL2 DPP   345      13.892  27.086  89.845  1.00  0.00            
ATOM   4183  C1A DPP   345      10.442  26.336  85.895  1.00  0.00           C
ATOM   4184  C2A DPP   345      10.692  26.936  81.895  1.00  0.00           C
ATOM   4185  C3A DPP   345      10.142  23.986  77.995  1.00  0.00           C
ATOM   4186  C4A DPP   345      12.242  19.836  76.545  1.00  0.00           C
ATOM   4187  C1B DPP   345      14.592  28.536  86.295  1.00  0.00           C
ATOM   4188  C2B DPP   345      15.442  28.486  82.445  1.00  0.00           C
ATOM   4189  C3B DPP   345      14.542  30.436  78.695  1.00  0.00           C
ATOM   4190  C4B DPP   345      13.642  32.986  74.795  1.00  0.00           C
ATOM   4191  NC3 DPP   346     113.942  63.586 104.095  1.00  0.00           N
ATOM   4192  PO4 DPP   346     116.892  62.236 101.395  1.00  0.00           P
ATOM   4193  GL1 DPP   346     116.742  62.836  98.245  1.00  0.00            
ATOM   4194  GL2 DPP   346     119.542  62.486  95.645  1.00  0.00            
ATOM   4195  C1A DPP   346     114.542  62.186  94.445  1.00  0.00           C
ATOM   4196  C2A DPP   346     115.092  61.336  89.745  1.00  0.00           C
ATOM   4197  C3A DPP   346     114.742  60.286  85.045  1.00  0.00           C
ATOM   4198  C4A DPP   346     115.642  62.086  80.995  1.00  0.00           C
ATOM   4199  C1B DPP   346     120.392  62.236  91.445  1.00  0.00           C
ATOM   4200  C2B DPP   346     118.492  63.686  87.295  1.00  0.00           C
ATOM   4201  C3B DPP   346     115.542  65.186  84.845  1.00  0.00           C
ATOM   4202  C4B DPP   346     111.542  64.336  84.545  1.00  0.00           C
ATOM   4203  NC3 DPP   347     136.542 175.536 108.845  1.00  0.00           N
ATOM   4204  PO4 DPP   347     138.642 171.736 108.345  1.00  0.00           P
ATOM   4205  GL1 DPP   347     137.392 171.186 104.395  1.00  0.00            
ATOM   4206  GL2 DPP   347     135.292 168.486 104.395  1.00  0.00            
ATOM   4207  C1A DPP   347     139.092 169.286 101.145  1.00  0.00           C
ATOM   4208  C2A DPP   347     140.092 168.536  96.095  1.00  0.00           C
ATOM   4209  C3A DPP   347     139.092 168.936  91.995  1.00  0.00           C
ATOM   4210  C4A DPP   347     135.292 170.586  88.495  1.00  0.00           C
ATOM   4211  C1B DPP   347     134.392 168.536 100.145  1.00  0.00           C
ATOM   4212  C2B DPP   347     134.292 168.836  95.195  1.00  0.00           C
ATOM   4213  C3B DPP   347     131.042 168.986  91.645  1.00  0.00           C
ATOM   4214  C4B DPP   347     128.542 165.786  89.195  1.00  0.00           C
ATOM   4215  NC3 DPP   348     182.192 126.836  99.695  1.00  0.00           N
ATOM   4216  PO4 DPP   348     181.342 122.686  97.745  1.00  0.00           P
ATOM   4217  GL1 DPP   348     179.742 126.286  94.295  1.00  0.00            
ATOM   4218  GL2 DPP   348     177.742 123.336  92.295  1.00  0.00            
ATOM   4219  C1A DPP   348     178.892 130.586  93.745  1.00  0.00           C
ATOM   4220  C2A DPP   348     178.742 132.086  89.645  1.00  0.00           C
ATOM   4221  C3A DPP   348     181.792 132.636  87.345  1.00  0.00           C
ATOM   4222  C4A DPP   348     186.042 132.836  85.845  1.00  0.00           C
ATOM   4223  C1B DPP   348     177.692 126.186  88.795  1.00  0.00           C
ATOM   4224  C2B DPP   348     178.892 128.936  85.595  1.00  0.00           C
ATOM   4225  C3B DPP   348     180.092 130.386  81.195  1.00  0.00           C
ATOM   4226  C4B DPP   348     181.292 135.036  80.945  1.00  0.00           C
ATOM   4227  NC3 DPP   349     144.942  88.486  98.645  1.00  0.00           N
ATOM   4228  PO4 DPP   349     140.192  87.486  99.245  1.00  0.00           P
ATOM   4229  GL1 DPP   349     139.292  86.636  94.995  1.00  0.00            
ATOM   4230  GL2 DPP   349     139.042  83.136  94.945  1.00  0.00            
ATOM   4231  C1A DPP   349     139.692  86.036  90.445  1.00  0.00           C
ATOM   4232  C2A DPP   349     140.342  88.636  86.745  1.00  0.00           C
ATOM   4233  C3A DPP   349     140.792  88.686  81.395  1.00  0.00           C
ATOM   4234  C4A DPP   349     140.042  89.936  76.295  1.00  0.00           C
ATOM   4235  C1B DPP   349     136.942  79.986  93.345  1.00  0.00           C
ATOM   4236  C2B DPP   349     134.642  78.086  89.845  1.00  0.00           C
ATOM   4237  C3B DPP   349     131.892  78.436  86.695  1.00  0.00           C
ATOM   4238  C4B DPP   349     129.192  77.936  84.645  1.00  0.00           C
ATOM   4239  NC3 DPP   350     178.442 132.886 102.995  1.00  0.00           N
ATOM   4240  PO4 DPP   350     183.142 131.586 100.945  1.00  0.00           P
ATOM   4241  GL1 DPP   350     183.642 130.236  96.145  1.00  0.00            
ATOM   4242  GL2 DPP   350     184.442 127.586  95.395  1.00  0.00            
ATOM   4243  C1A DPP   350     184.292 132.636  91.445  1.00  0.00           C
ATOM   4244  C2A DPP   350     184.942 135.986  89.795  1.00  0.00           C
ATOM   4245  C3A DPP   350     184.392 137.186  84.695  1.00  0.00           C
ATOM   4246  C4A DPP   350     183.792 139.786  81.745  1.00  0.00           C
ATOM   4247  C1B DPP   350     182.692 127.336  90.095  1.00  0.00           C
ATOM   4248  C2B DPP   350     184.342 128.386  85.695  1.00  0.00           C
ATOM   4249  C3B DPP   350     184.842 130.586  81.245  1.00  0.00           C
ATOM   4250  C4B DPP   350     186.842 134.986  81.195  1.00  0.00           C
ATOM   4251  NC3 DPP   351      83.192 111.336 114.095  1.00  0.00           N
ATOM   4252  PO4 DPP   351      83.592 110.436 109.745  1.00  0.00           P
ATOM   4253  GL1 DPP   351      85.342 110.386 105.545  1.00  0.00            
ATOM   4254  GL2 DPP   351      83.542 108.736 104.045  1.00  0.00            
ATOM   4255  C1A DPP   351      88.342 112.036 102.645  1.00  0.00           C
ATOM   4256  C2A DPP   351      88.792 113.386  98.945  1.00  0.00           C
ATOM   4257  C3A DPP   351      87.342 115.036  95.245  1.00  0.00           C
ATOM   4258  C4A DPP   351      84.742 116.886  93.345  1.00  0.00           C
ATOM   4259  C1B DPP   351      84.242 111.086 100.195  1.00  0.00           C
ATOM   4260  C2B DPP   351      82.592 112.586  96.445  1.00  0.00           C
ATOM   4261  C3B DPP   351      80.292 115.986  96.495  1.00  0.00           C
ATOM   4262  C4B DPP   351      80.592 119.136  94.795  1.00  0.00           C
ATOM   4263  NC3 DPP   352     163.542 209.436  99.695  1.00  0.00           N
ATOM   4264  PO4 DPP   352     162.342 206.386 102.445  1.00  0.00           P
ATOM   4265  GL1 DPP   352     163.392 204.286  98.545  1.00  0.00            
ATOM   4266  GL2 DPP   352     164.792 206.336  96.295  1.00  0.00            
ATOM   4267  C1A DPP   352     164.392 200.936  95.445  1.00  0.00           C
ATOM   4268  C2A DPP   352     161.642 199.536  91.295  1.00  0.00           C
ATOM   4269  C3A DPP   352     159.692 198.386  87.545  1.00  0.00           C
ATOM   4270  C4A DPP   352     159.242 196.586  83.245  1.00  0.00           C
ATOM   4271  C1B DPP   352     162.842 205.386  92.745  1.00  0.00           C
ATOM   4272  C2B DPP   352     161.642 205.486  88.645  1.00  0.00           C
ATOM   4273  C3B DPP   352     160.142 204.336  84.695  1.00  0.00           C
ATOM   4274  C4B DPP   352     158.392 201.336  81.095  1.00  0.00           C
ATOM   4275  NC3 DPP   353      15.342 106.586  98.445  1.00  0.00           N
ATOM   4276  PO4 DPP   353      16.192 102.586  95.945  1.00  0.00           P
ATOM   4277  GL1 DPP   353      16.342 102.086  91.795  1.00  0.00            
ATOM   4278  GL2 DPP   353      12.642 100.986  92.245  1.00  0.00            
ATOM   4279  C1A DPP   353      18.792 102.036  88.345  1.00  0.00           C
ATOM   4280  C2A DPP   353      19.792 101.536  84.045  1.00  0.00           C
ATOM   4281  C3A DPP   353      22.542  97.786  83.195  1.00  0.00           C
ATOM   4282  C4A DPP   353      23.042  94.686  79.395  1.00  0.00           C
ATOM   4283  C1B DPP   353      10.442 104.436  91.395  1.00  0.00           C
ATOM   4284  C2B DPP   353      12.042 109.186  89.295  1.00  0.00           C
ATOM   4285  C3B DPP   353      10.592 113.536  86.795  1.00  0.00           C
ATOM   4286  C4B DPP   353       9.042 113.136  82.595  1.00  0.00           C
ATOM   4287  NC3 DPP   354      76.542 180.236 105.945  1.00  0.00           N
ATOM   4288  PO4 DPP   354      80.842 182.286 106.595  1.00  0.00           P
ATOM   4289  GL1 DPP   354      78.892 182.036 102.095  1.00  0.00            
ATOM   4290  GL2 DPP   354      79.192 178.736 101.345  1.00  0.00            
ATOM   4291  C1A DPP   354      76.142 182.586  98.445  1.00  0.00           C
ATOM   4292  C2A DPP   354      73.142 182.636  94.795  1.00  0.00           C
ATOM   4293  C3A DPP   354      73.792 183.386  90.145  1.00  0.00           C
ATOM   4294  C4A DPP   354      75.342 181.136  87.145  1.00  0.00           C
ATOM   4295  C1B DPP   354      80.592 178.086  96.945  1.00  0.00           C
ATOM   4296  C2B DPP   354      78.942 180.686  93.395  1.00  0.00           C
ATOM   4297  C3B DPP   354      80.142 183.136  90.145  1.00  0.00           C
ATOM   4298  C4B DPP   354      82.792 186.786  91.995  1.00  0.00           C
ATOM   4299  NC3 DPP   355     113.292 137.586 116.545  1.00  0.00           N
ATOM   4300  PO4 DPP   355     109.592 137.936 114.695  1.00  0.00           P
ATOM   4301  GL1 DPP   355     109.542 138.536 110.895  1.00  0.00            
ATOM   4302  GL2 DPP   355     111.242 136.586 109.545  1.00  0.00            
ATOM   4303  C1A DPP   355     110.592 140.286 106.495  1.00  0.00           C
ATOM   4304  C2A DPP   355     111.042 141.486 102.095  1.00  0.00           C
ATOM   4305  C3A DPP   355     112.442 143.486  97.695  1.00  0.00           C
ATOM   4306  C4A DPP   355     112.392 141.836  93.245  1.00  0.00           C
ATOM   4307  C1B DPP   355     108.142 135.986 106.445  1.00  0.00           C
ATOM   4308  C2B DPP   355     106.492 134.386 102.445  1.00  0.00           C
ATOM   4309  C3B DPP   355     107.842 132.186  99.345  1.00  0.00           C
ATOM   4310  C4B DPP   355     106.542 131.086  96.445  1.00  0.00           C
ATOM   4311  NC3 DPP   356     170.542  49.086  93.095  1.00  0.00           N
ATOM   4312  PO4 DPP   356     169.342  46.186  91.245  1.00  0.00           P
ATOM   4313  GL1 DPP   356     169.192  47.286  87.395  1.00  0.00            
ATOM   4314  GL2 DPP   356     170.892  49.586  88.145  1.00  0.00            
ATOM   4315  C1A DPP   356     168.592  46.736  83.495  1.00  0.00           C
ATOM   4316  C2A DPP   356     169.392  47.186  78.595  1.00  0.00           C
ATOM   4317  C3A DPP   356     171.992  46.586  75.395  1.00  0.00           C
ATOM   4318  C4A DPP   356     172.042  50.236  72.445  1.00  0.00           C
ATOM   4319  C1B DPP   356     172.992  49.436  84.545  1.00  0.00           C
ATOM   4320  C2B DPP   356     173.442  49.786  80.145  1.00  0.00           C
ATOM   4321  C3B DPP   356     173.642  51.286  77.095  1.00  0.00           C
ATOM   4322  C4B DPP   356     171.992  54.936  75.395  1.00  0.00           C
ATOM   4323  NC3 DPP   357     124.692 209.286 112.695  1.00  0.00           N
ATOM   4324  PO4 DPP   357     121.992 206.686 110.745  1.00  0.00           P
ATOM   4325  GL1 DPP   357     121.292 208.136 106.895  1.00  0.00            
ATOM   4326  GL2 DPP   357     119.042 205.486 106.745  1.00  0.00            
ATOM   4327  C1A DPP   357     120.692 206.836 102.345  1.00  0.00           C
ATOM   4328  C2A DPP   357     122.792 208.336  99.245  1.00  0.00           C
ATOM   4329  C3A DPP   357     121.992 210.236  95.445  1.00  0.00           C
ATOM   4330  C4A DPP   357     123.542 214.636  93.995  1.00  0.00           C
ATOM   4331  C1B DPP   357     116.342 204.336 103.395  1.00  0.00           C
ATOM   4332  C2B DPP   357     118.492 204.286  98.295  1.00  0.00           C
ATOM   4333  C3B DPP   357     118.742 203.736  93.895  1.00  0.00           C
ATOM   4334  C4B DPP   357     120.192 201.686  90.095  1.00  0.00           C
ATOM   4335  NC3 DPP   358      90.142 100.986 109.245  1.00  0.00           N
ATOM   4336  PO4 DPP   358      93.392  99.186 108.195  1.00  0.00           P
ATOM   4337  GL1 DPP   358      95.492  99.386 104.045  1.00  0.00            
ATOM   4338  GL2 DPP   358      98.842 101.236 103.645  1.00  0.00            
ATOM   4339  C1A DPP   358      95.742  99.386  99.945  1.00  0.00           C
ATOM   4340  C2A DPP   358      95.142 100.336  96.445  1.00  0.00           C
ATOM   4341  C3A DPP   358      92.742 102.736  93.395  1.00  0.00           C
ATOM   4342  C4A DPP   358      89.642 102.486  91.095  1.00  0.00           C
ATOM   4343  C1B DPP   358     100.042 102.736  99.395  1.00  0.00           C
ATOM   4344  C2B DPP   358     101.792 104.236  95.045  1.00  0.00           C
ATOM   4345  C3B DPP   358     101.142 105.286  89.695  1.00  0.00           C
ATOM   4346  C4B DPP   358     101.492 105.536  85.345  1.00  0.00           C
ATOM   4347  NC3 DPP   359     196.692 123.336 101.295  1.00  0.00           N
ATOM   4348  PO4 DPP   359     194.442 118.636  99.445  1.00  0.00           P
ATOM   4349  GL1 DPP   359     194.742 120.486  94.895  1.00  0.00            
ATOM   4350  GL2 DPP   359     197.942 122.736  95.245  1.00  0.00            
ATOM   4351  C1A DPP   359     193.292 122.186  91.295  1.00  0.00           C
ATOM   4352  C2A DPP   359     192.342 121.536  87.295  1.00  0.00           C
ATOM   4353  C3A DPP   359     191.342 117.936  85.395  1.00  0.00           C
ATOM   4354  C4A DPP   359     188.942 115.186  83.395  1.00  0.00           C
ATOM   4355  C1B DPP   359     199.642 122.136  91.095  1.00  0.00           C
ATOM   4356  C2B DPP   359     202.192 121.536  87.545  1.00  0.00           C
ATOM   4357  C3B DPP   359     200.892 121.286  83.045  1.00  0.00           C
ATOM   4358  C4B DPP   359     196.792 119.386  81.495  1.00  0.00           C
ATOM   4359  NC3 DPP   360      57.842  12.586 108.945  1.00  0.00           N
ATOM   4360  PO4 DPP   360      61.392  11.886 105.095  1.00  0.00           P
ATOM   4361  GL1 DPP   360      61.242  12.486 100.045  1.00  0.00            
ATOM   4362  GL2 DPP   360      64.042   9.886  99.245  1.00  0.00            
ATOM   4363  C1A DPP   360      59.342  10.936  94.995  1.00  0.00           C
ATOM   4364  C2A DPP   360      58.742  10.036  91.045  1.00  0.00           C
ATOM   4365  C3A DPP   360      60.442  11.036  87.045  1.00  0.00           C
ATOM   4366  C4A DPP   360      61.492  13.586  83.645  1.00  0.00           C
ATOM   4367  C1B DPP   360      63.842  12.436  95.895  1.00  0.00           C
ATOM   4368  C2B DPP   360      62.892  16.136  92.795  1.00  0.00           C
ATOM   4369  C3B DPP   360      63.892  15.736  87.995  1.00  0.00           C
ATOM   4370  C4B DPP   360      66.492  16.636  83.845  1.00  0.00           C
ATOM   4371  NC3 DPP   361     115.992 119.186 112.295  1.00  0.00           N
ATOM   4372  PO4 DPP   361     113.242 120.236 109.345  1.00  0.00           P
ATOM   4373  GL1 DPP   361     111.592 117.436 105.245  1.00  0.00            
ATOM   4374  GL2 DPP   361     114.242 115.986 104.545  1.00  0.00            
ATOM   4375  C1A DPP   361     109.792 116.936 100.945  1.00  0.00           C
ATOM   4376  C2A DPP   361     111.192 116.436  96.895  1.00  0.00           C
ATOM   4377  C3A DPP   361     111.342 115.586  92.695  1.00  0.00           C
ATOM   4378  C4A DPP   361     113.292 114.136  89.595  1.00  0.00           C
ATOM   4379  C1B DPP   361     114.392 116.836 100.345  1.00  0.00           C
ATOM   4380  C2B DPP   361     116.142 117.636  97.095  1.00  0.00           C
ATOM   4381  C3B DPP   361     116.292 117.536  92.495  1.00  0.00           C
ATOM   4382  C4B DPP   361     115.892 119.636  88.295  1.00  0.00           C
ATOM   4383  NC3 DPP   362     136.692  17.136 103.345  1.00  0.00           N
ATOM   4384  PO4 DPP   362     137.392  13.036 103.745  1.00  0.00           P
ATOM   4385  GL1 DPP   362     135.592  13.836  99.695  1.00  0.00            
ATOM   4386  GL2 DPP   362     133.892  16.736  98.645  1.00  0.00            
ATOM   4387  C1A DPP   362     132.842  11.786  96.545  1.00  0.00           C
ATOM   4388  C2A DPP   362     131.992  11.686  92.945  1.00  0.00           C
ATOM   4389  C3A DPP   362     129.942   9.536  89.445  1.00  0.00           C
ATOM   4390  C4A DPP   362     126.142   7.636  86.845  1.00  0.00           C
ATOM   4391  C1B DPP   362     135.142  16.236  93.695  1.00  0.00           C
ATOM   4392  C2B DPP   362     133.642  15.286  89.845  1.00  0.00           C
ATOM   4393  C3B DPP   362     133.142  13.986  86.245  1.00  0.00           C
ATOM   4394  C4B DPP   362     133.742  12.886  82.495  1.00  0.00           C
ATOM   4395  NC3 DPP   363     181.292  60.336  91.095  1.00  0.00           N
ATOM   4396  PO4 DPP   363     184.942  62.236  91.345  1.00  0.00           P
ATOM   4397  GL1 DPP   363     187.242  63.586  87.745  1.00  0.00            
ATOM   4398  GL2 DPP   363     185.292  66.636  86.845  1.00  0.00            
ATOM   4399  C1A DPP   363     190.242  63.036  84.245  1.00  0.00           C
ATOM   4400  C2A DPP   363     191.492  60.286  81.495  1.00  0.00           C
ATOM   4401  C3A DPP   363     194.292  60.036  77.395  1.00  0.00           C
ATOM   4402  C4A DPP   363     195.842  61.586  73.945  1.00  0.00           C
ATOM   4403  C1B DPP   363     186.892  66.136  82.895  1.00  0.00           C
ATOM   4404  C2B DPP   363     187.042  68.186  79.395  1.00  0.00           C
ATOM   4405  C3B DPP   363     188.342  69.736  75.395  1.00  0.00           C
ATOM   4406  C4B DPP   363     191.042  71.236  70.645  1.00  0.00           C
ATOM   4407  NC3 DPP   364     159.242  12.386  51.495  1.00  0.00           N
ATOM   4408  PO4 DPP   364     157.142  12.686  55.195  1.00  0.00           P
ATOM   4409  GL1 DPP   364     160.392  13.686  59.145  1.00  0.00            
ATOM   4410  GL2 DPP   364     162.742  12.236  59.595  1.00  0.00            
ATOM   4411  C1A DPP   364     159.342  12.586  63.545  1.00  0.00           C
ATOM   4412  C2A DPP   364     160.842  14.286  67.895  1.00  0.00           C
ATOM   4413  C3A DPP   364     162.992  14.136  70.945  1.00  0.00           C
ATOM   4414  C4A DPP   364     163.542  16.236  74.445  1.00  0.00           C
ATOM   4415  C1B DPP   364     163.992  13.236  64.045  1.00  0.00           C
ATOM   4416  C2B DPP   364     165.142  15.536  66.295  1.00  0.00           C
ATOM   4417  C3B DPP   364     167.292  16.736  70.495  1.00  0.00           C
ATOM   4418  C4B DPP   364     169.042  17.336  74.945  1.00  0.00           C
ATOM   4419  NC3 DPP   365     189.992   6.986  53.945  1.00  0.00           N
ATOM   4420  PO4 DPP   365     186.392   3.936  54.345  1.00  0.00           P
ATOM   4421  GL1 DPP   365     183.642   2.486  57.545  1.00  0.00            
ATOM   4422  GL2 DPP   365     181.142   4.936  58.795  1.00  0.00            
ATOM   4423  C1A DPP   365     183.842   0.736  61.345  1.00  0.00           C
ATOM   4424  C2A DPP   365     186.992  -0.164  64.895  1.00  0.00           C
ATOM   4425  C3A DPP   365     187.942  -0.364  68.895  1.00  0.00           C
ATOM   4426  C4A DPP   365     187.892   0.586  73.295  1.00  0.00           C
ATOM   4427  C1B DPP   365     181.142   4.936  63.245  1.00  0.00           C
ATOM   4428  C2B DPP   365     180.692   1.736  66.245  1.00  0.00           C
ATOM   4429  C3B DPP   365     180.042   2.136  69.745  1.00  0.00           C
ATOM   4430  C4B DPP   365     177.592   3.186  73.745  1.00  0.00           C
ATOM   4431  NC3 DPP   366      23.642 129.836  66.345  1.00  0.00           N
ATOM   4432  PO4 DPP   366      18.892 129.236  67.145  1.00  0.00           P
ATOM   4433  GL1 DPP   366      21.192 130.936  70.745  1.00  0.00            
ATOM   4434  GL2 DPP   366      22.142 128.486  73.145  1.00  0.00            
ATOM   4435  C1A DPP   366      18.142 133.186  74.245  1.00  0.00           C
ATOM   4436  C2A DPP   366      17.042 135.636  77.795  1.00  0.00           C
ATOM   4437  C3A DPP   366      16.192 137.336  81.195  1.00  0.00           C
ATOM   4438  C4A DPP   366      18.692 140.136  83.895  1.00  0.00           C
ATOM   4439  C1B DPP   366      21.192 129.536  76.695  1.00  0.00           C
ATOM   4440  C2B DPP   366      17.192 131.336  79.945  1.00  0.00           C
ATOM   4441  C3B DPP   366      16.292 133.936  84.295  1.00  0.00           C
ATOM   4442  C4B DPP   366      19.592 135.036  87.145  1.00  0.00           C
ATOM   4443  NC3 DPP   367      91.542 151.786  65.995  1.00  0.00           N
ATOM   4444  PO4 DPP   367      90.992 152.286  70.245  1.00  0.00           P
ATOM   4445  GL1 DPP   367      91.242 152.386  74.445  1.00  0.00            
ATOM   4446  GL2 DPP   367      93.292 150.636  75.995  1.00  0.00            
ATOM   4447  C1A DPP   367      91.092 150.586  80.595  1.00  0.00           C
ATOM   4448  C2A DPP   367      88.742 150.486  84.045  1.00  0.00           C
ATOM   4449  C3A DPP   367      89.342 150.986  87.395  1.00  0.00           C
ATOM   4450  C4A DPP   367      93.742 150.736  88.345  1.00  0.00           C
ATOM   4451  C1B DPP   367      95.692 151.786  79.995  1.00  0.00           C
ATOM   4452  C2B DPP   367      93.642 153.536  84.295  1.00  0.00           C
ATOM   4453  C3B DPP   367      94.742 155.736  87.495  1.00  0.00           C
ATOM   4454  C4B DPP   367      93.192 155.686  90.745  1.00  0.00           C
ATOM   4455  NC3 DPP   368     210.092 179.586  60.195  1.00  0.00           N
ATOM   4456  PO4 DPP   368     211.292 181.336  63.245  1.00  0.00           P
ATOM   4457  GL1 DPP   368     211.242 181.786  66.795  1.00  0.00            
ATOM   4458  GL2 DPP   368     207.942 181.286  67.495  1.00  0.00            
ATOM   4459  C1A DPP   368     211.192 182.036  70.645  1.00  0.00           C
ATOM   4460  C2A DPP   368     209.192 183.836  74.395  1.00  0.00           C
ATOM   4461  C3A DPP   368     208.092 187.886  76.795  1.00  0.00           C
ATOM   4462  C4A DPP   368     205.842 190.936  78.195  1.00  0.00           C
ATOM   4463  C1B DPP   368     204.592 182.336  70.895  1.00  0.00           C
ATOM   4464  C2B DPP   368     204.042 185.036  74.795  1.00  0.00           C
ATOM   4465  C3B DPP   368     204.692 189.736  73.645  1.00  0.00           C
ATOM   4466  C4B DPP   368     201.342 193.186  75.595  1.00  0.00           C
ATOM   4467  NC3 DPP   369     175.042 148.186  56.345  1.00  0.00           N
ATOM   4468  PO4 DPP   369     175.242 151.636  59.045  1.00  0.00           P
ATOM   4469  GL1 DPP   369     177.292 151.236  64.095  1.00  0.00            
ATOM   4470  GL2 DPP   369     179.292 148.486  64.545  1.00  0.00            
ATOM   4471  C1A DPP   369     176.142 154.386  67.245  1.00  0.00           C
ATOM   4472  C2A DPP   369     178.192 153.886  70.995  1.00  0.00           C
ATOM   4473  C3A DPP   369     177.492 155.486  75.545  1.00  0.00           C
ATOM   4474  C4A DPP   369     177.392 154.336  79.545  1.00  0.00           C
ATOM   4475  C1B DPP   369     179.692 150.136  68.395  1.00  0.00           C
ATOM   4476  C2B DPP   369     181.742 151.086  72.495  1.00  0.00           C
ATOM   4477  C3B DPP   369     181.192 152.686  75.345  1.00  0.00           C
ATOM   4478  C4B DPP   369     182.442 153.036  80.195  1.00  0.00           C
ATOM   4479  NC3 DPP   370     199.842 118.436  57.295  1.00  0.00           N
ATOM   4480  PO4 DPP   370     200.442 118.386  61.545  1.00  0.00           P
ATOM   4481  GL1 DPP   370     198.442 115.586  64.245  1.00  0.00            
ATOM   4482  GL2 DPP   370     195.992 114.736  64.345  1.00  0.00            
ATOM   4483  C1A DPP   370     198.942 115.936  69.495  1.00  0.00           C
ATOM   4484  C2A DPP   370     196.342 114.186  72.945  1.00  0.00           C
ATOM   4485  C3A DPP   370     193.092 112.686  75.395  1.00  0.00           C
ATOM   4486  C4A DPP   370     193.942 110.736  78.795  1.00  0.00           C
ATOM   4487  C1B DPP   370     194.792 117.986  66.945  1.00  0.00           C
ATOM   4488  C2B DPP   370     191.542 117.536  71.445  1.00  0.00           C
ATOM   4489  C3B DPP   370     190.092 116.486  75.145  1.00  0.00           C
ATOM   4490  C4B DPP   370     189.692 118.486  79.695  1.00  0.00           C
ATOM   4491  NC3 DPP   371      65.192  76.886  63.295  1.00  0.00           N
ATOM   4492  PO4 DPP   371      62.642  72.636  63.695  1.00  0.00           P
ATOM   4493  GL1 DPP   371      60.542  72.436  67.445  1.00  0.00            
ATOM   4494  GL2 DPP   371      58.242  69.986  68.245  1.00  0.00            
ATOM   4495  C1A DPP   371      61.542  71.086  71.895  1.00  0.00           C
ATOM   4496  C2A DPP   371      60.242  71.186  76.795  1.00  0.00           C
ATOM   4497  C3A DPP   371      60.892  73.636  78.495  1.00  0.00           C
ATOM   4498  C4A DPP   371      63.842  76.786  79.995  1.00  0.00           C
ATOM   4499  C1B DPP   371      56.742  70.236  72.795  1.00  0.00           C
ATOM   4500  C2B DPP   371      55.942  74.136  75.645  1.00  0.00           C
ATOM   4501  C3B DPP   371      56.292  77.686  76.245  1.00  0.00           C
ATOM   4502  C4B DPP   371      58.592  80.036  72.595  1.00  0.00           C
ATOM   4503  NC3 DPP   372     143.142  88.086  55.295  1.00  0.00           N
ATOM   4504  PO4 DPP   372     145.642  85.036  55.395  1.00  0.00           P
ATOM   4505  GL1 DPP   372     147.942  84.486  58.095  1.00  0.00            
ATOM   4506  GL2 DPP   372     148.542  80.286  58.295  1.00  0.00            
ATOM   4507  C1A DPP   372     148.242  85.186  62.445  1.00  0.00           C
ATOM   4508  C2A DPP   372     148.692  89.586  65.495  1.00  0.00           C
ATOM   4509  C3A DPP   372     146.842  91.286  69.445  1.00  0.00           C
ATOM   4510  C4A DPP   372     149.042  93.486  72.195  1.00  0.00           C
ATOM   4511  C1B DPP   372     150.042  79.686  62.645  1.00  0.00           C
ATOM   4512  C2B DPP   372     149.692  80.886  66.895  1.00  0.00           C
ATOM   4513  C3B DPP   372     152.592  82.786  70.345  1.00  0.00           C
ATOM   4514  C4B DPP   372     152.592  85.186  74.645  1.00  0.00           C
ATOM   4515  NC3 DPP   373     153.142  34.386  50.995  1.00  0.00           N
ATOM   4516  PO4 DPP   373     152.242  31.086  55.495  1.00  0.00           P
ATOM   4517  GL1 DPP   373     151.892  29.636  58.745  1.00  0.00            
ATOM   4518  GL2 DPP   373     154.092  27.936  59.595  1.00  0.00            
ATOM   4519  C1A DPP   373     149.092  30.686  62.645  1.00  0.00           C
ATOM   4520  C2A DPP   373     150.142  31.936  66.545  1.00  0.00           C
ATOM   4521  C3A DPP   373     150.342  30.836  70.545  1.00  0.00           C
ATOM   4522  C4A DPP   373     147.892  31.336  73.745  1.00  0.00           C
ATOM   4523  C1B DPP   373     154.292  30.036  63.945  1.00  0.00           C
ATOM   4524  C2B DPP   373     155.392  31.236  68.445  1.00  0.00           C
ATOM   4525  C3B DPP   373     157.142  30.286  71.945  1.00  0.00           C
ATOM   4526  C4B DPP   373     158.192  32.486  74.995  1.00  0.00           C
ATOM   4527  NC3 DPP   374      78.542 144.536  77.445  1.00  0.00           N
ATOM   4528  PO4 DPP   374      82.942 144.436  77.495  1.00  0.00           P
ATOM   4529  GL1 DPP   374      82.442 145.536  80.695  1.00  0.00            
ATOM   4530  GL2 DPP   374      79.892 142.886  81.795  1.00  0.00            
ATOM   4531  C1A DPP   374      82.592 145.136  85.545  1.00  0.00           C
ATOM   4532  C2A DPP   374      82.092 145.336  89.545  1.00  0.00           C
ATOM   4533  C3A DPP   374      80.492 148.136  93.445  1.00  0.00           C
ATOM   4534  C4A DPP   374      77.242 148.136  94.845  1.00  0.00           C
ATOM   4535  C1B DPP   374      78.592 141.986  85.445  1.00  0.00           C
ATOM   4536  C2B DPP   374      79.442 140.986  88.995  1.00  0.00           C
ATOM   4537  C3B DPP   374      80.442 137.286  92.395  1.00  0.00           C
ATOM   4538  C4B DPP   374      81.092 133.136  92.645  1.00  0.00           C
ATOM   4539  NC3 DPP   375     138.092 198.186  61.295  1.00  0.00           N
ATOM   4540  PO4 DPP   375     142.642 197.936  61.245  1.00  0.00           P
ATOM   4541  GL1 DPP   375     143.992 200.336  64.945  1.00  0.00            
ATOM   4542  GL2 DPP   375     142.342 202.436  64.445  1.00  0.00            
ATOM   4543  C1A DPP   375     144.742 201.036  69.095  1.00  0.00           C
ATOM   4544  C2A DPP   375     145.492 202.986  72.245  1.00  0.00           C
ATOM   4545  C3A DPP   375     144.492 201.986  76.295  1.00  0.00           C
ATOM   4546  C4A DPP   375     145.192 202.036  80.245  1.00  0.00           C
ATOM   4547  C1B DPP   375     141.292 205.286  68.345  1.00  0.00           C
ATOM   4548  C2B DPP   375     142.992 207.136  71.095  1.00  0.00           C
ATOM   4549  C3B DPP   375     144.592 206.886  75.695  1.00  0.00           C
ATOM   4550  C4B DPP   375     146.892 207.586  79.045  1.00  0.00           C
ATOM   4551  NC3 DPP   376     148.192 167.386  60.345  1.00  0.00           N
ATOM   4552  PO4 DPP   376     151.942 166.836  62.245  1.00  0.00           P
ATOM   4553  GL1 DPP   376     149.142 167.436  66.045  1.00  0.00            
ATOM   4554  GL2 DPP   376     148.892 170.386  67.995  1.00  0.00            
ATOM   4555  C1A DPP   376     150.842 166.386  69.845  1.00  0.00           C
ATOM   4556  C2A DPP   376     150.342 168.936  72.345  1.00  0.00           C
ATOM   4557  C3A DPP   376     150.942 172.636  74.395  1.00  0.00           C
ATOM   4558  C4A DPP   376     150.542 173.786  78.795  1.00  0.00           C
ATOM   4559  C1B DPP   376     145.842 167.086  69.595  1.00  0.00           C
ATOM   4560  C2B DPP   376     146.242 166.136  73.695  1.00  0.00           C
ATOM   4561  C3B DPP   376     146.392 165.686  78.695  1.00  0.00           C
ATOM   4562  C4B DPP   376     146.892 165.786  83.495  1.00  0.00           C
ATOM   4563  NC3 DPP   377     131.392  25.886  54.095  1.00  0.00           N
ATOM   4564  PO4 DPP   377     136.292  26.286  54.895  1.00  0.00           P
ATOM   4565  GL1 DPP   377     137.992  24.636  57.795  1.00  0.00            
ATOM   4566  GL2 DPP   377     139.592  27.136  58.395  1.00  0.00            
ATOM   4567  C1A DPP   377     137.692  23.786  62.195  1.00  0.00           C
ATOM   4568  C2A DPP   377     138.892  25.536  66.545  1.00  0.00           C
ATOM   4569  C3A DPP   377     138.042  24.286  71.345  1.00  0.00           C
ATOM   4570  C4A DPP   377     140.592  25.186  75.245  1.00  0.00           C
ATOM   4571  C1B DPP   377     139.492  29.736  62.845  1.00  0.00           C
ATOM   4572  C2B DPP   377     139.642  30.536  66.945  1.00  0.00           C
ATOM   4573  C3B DPP   377     138.142  29.486  71.045  1.00  0.00           C
ATOM   4574  C4B DPP   377     135.242  32.436  74.345  1.00  0.00           C
ATOM   4575  NC3 DPP   378     154.392  22.086  52.795  1.00  0.00           N
ATOM   4576  PO4 DPP   378     151.642  19.286  52.845  1.00  0.00           P
ATOM   4577  GL1 DPP   378     152.642  19.886  56.845  1.00  0.00            
ATOM   4578  GL2 DPP   378     155.842  18.536  57.295  1.00  0.00            
ATOM   4579  C1A DPP   378     152.342  20.886  60.845  1.00  0.00           C
ATOM   4580  C2A DPP   378     152.692  23.986  63.295  1.00  0.00           C
ATOM   4581  C3A DPP   378     153.942  25.786  66.895  1.00  0.00           C
ATOM   4582  C4A DPP   378     152.492  25.936  71.045  1.00  0.00           C
ATOM   4583  C1B DPP   378     155.792  17.886  61.945  1.00  0.00           C
ATOM   4584  C2B DPP   378     156.992  16.936  67.045  1.00  0.00           C
ATOM   4585  C3B DPP   378     156.642  13.436  70.545  1.00  0.00           C
ATOM   4586  C4B DPP   378     159.492  11.236  72.795  1.00  0.00           C
ATOM   4587  NC3 DPP   379      25.992 121.486  68.245  1.00  0.00           N
ATOM   4588  PO4 DPP   379      27.442 124.936  71.045  1.00  0.00           P
ATOM   4589  GL1 DPP   379      26.442 125.636  74.695  1.00  0.00            
ATOM   4590  GL2 DPP   379      27.142 123.836  77.245  1.00  0.00            
ATOM   4591  C1A DPP   379      26.042 128.636  77.845  1.00  0.00           C
ATOM   4592  C2A DPP   379      22.842 129.886  80.945  1.00  0.00           C
ATOM   4593  C3A DPP   379      20.942 131.436  83.995  1.00  0.00           C
ATOM   4594  C4A DPP   379      18.342 129.736  87.295  1.00  0.00           C
ATOM   4595  C1B DPP   379      30.242 125.336  79.145  1.00  0.00           C
ATOM   4596  C2B DPP   379      32.892 126.836  81.345  1.00  0.00           C
ATOM   4597  C3B DPP   379      32.392 128.686  85.745  1.00  0.00           C
ATOM   4598  C4B DPP   379      34.542 129.586  89.045  1.00  0.00           C
ATOM   4599  NC3 DPP   380      93.042 165.386  71.795  1.00  0.00           N
ATOM   4600  PO4 DPP   380      88.692 164.636  71.595  1.00  0.00           P
ATOM   4601  GL1 DPP   380      89.992 163.136  75.145  1.00  0.00            
ATOM   4602  GL2 DPP   380      93.042 162.736  75.845  1.00  0.00            
ATOM   4603  C1A DPP   380      89.192 161.286  79.045  1.00  0.00           C
ATOM   4604  C2A DPP   380      89.542 161.836  83.195  1.00  0.00           C
ATOM   4605  C3A DPP   380      88.942 162.786  87.745  1.00  0.00           C
ATOM   4606  C4A DPP   380      90.342 164.486  91.445  1.00  0.00           C
ATOM   4607  C1B DPP   380      91.842 165.736  79.345  1.00  0.00           C
ATOM   4608  C2B DPP   380      88.992 166.536  81.695  1.00  0.00           C
ATOM   4609  C3B DPP   380      87.192 166.786  85.245  1.00  0.00           C
ATOM   4610  C4B DPP   380      85.792 166.286  89.645  1.00  0.00           C
ATOM   4611  NC3 DPP   381     152.592 186.036  59.595  1.00  0.00           N
ATOM   4612  PO4 DPP   381     154.892 181.836  60.945  1.00  0.00           P
ATOM   4613  GL1 DPP   381     154.142 184.336  64.445  1.00  0.00            
ATOM   4614  GL2 DPP   381     152.392 188.536  65.395  1.00  0.00            
ATOM   4615  C1A DPP   381     154.342 184.286  68.095  1.00  0.00           C
ATOM   4616  C2A DPP   381     156.192 183.636  72.045  1.00  0.00           C
ATOM   4617  C3A DPP   381     158.292 183.636  76.045  1.00  0.00           C
ATOM   4618  C4A DPP   381     160.892 183.036  79.545  1.00  0.00           C
ATOM   4619  C1B DPP   381     152.742 190.586  68.645  1.00  0.00           C
ATOM   4620  C2B DPP   381     153.942 191.836  72.345  1.00  0.00           C
ATOM   4621  C3B DPP   381     152.242 191.286  76.545  1.00  0.00           C
ATOM   4622  C4B DPP   381     153.192 191.436  81.395  1.00  0.00           C
ATOM   4623  NC3 DPP   382      88.892 175.536  65.745  1.00  0.00           N
ATOM   4624  PO4 DPP   382      89.392 179.036  69.145  1.00  0.00           P
ATOM   4625  GL1 DPP   382      88.942 181.486  73.445  1.00  0.00            
ATOM   4626  GL2 DPP   382      87.692 178.636  74.945  1.00  0.00            
ATOM   4627  C1A DPP   382      88.542 184.036  76.595  1.00  0.00           C
ATOM   4628  C2A DPP   382      89.292 184.436  80.745  1.00  0.00           C
ATOM   4629  C3A DPP   382      89.492 184.436  85.545  1.00  0.00           C
ATOM   4630  C4A DPP   382      88.642 185.086  90.845  1.00  0.00           C
ATOM   4631  C1B DPP   382      87.192 179.536  78.795  1.00  0.00           C
ATOM   4632  C2B DPP   382      88.492 178.636  83.295  1.00  0.00           C
ATOM   4633  C3B DPP   382      92.092 179.786  85.995  1.00  0.00           C
ATOM   4634  C4B DPP   382      95.692 181.136  88.695  1.00  0.00           C
ATOM   4635  NC3 DPP   383     165.592 146.736  61.145  1.00  0.00           N
ATOM   4636  PO4 DPP   383     166.492 150.936  62.745  1.00  0.00           P
ATOM   4637  GL1 DPP   383     168.642 150.836  64.745  1.00  0.00            
ATOM   4638  GL2 DPP   383     171.492 151.786  66.045  1.00  0.00            
ATOM   4639  C1A DPP   383     167.992 150.036  69.145  1.00  0.00           C
ATOM   4640  C2A DPP   383     168.292 150.036  74.195  1.00  0.00           C
ATOM   4641  C3A DPP   383     168.442 149.286  78.695  1.00  0.00           C
ATOM   4642  C4A DPP   383     169.042 148.986  82.895  1.00  0.00           C
ATOM   4643  C1B DPP   383     171.842 153.586  69.595  1.00  0.00           C
ATOM   4644  C2B DPP   383     172.992 153.586  74.145  1.00  0.00           C
ATOM   4645  C3B DPP   383     172.642 153.636  77.745  1.00  0.00           C
ATOM   4646  C4B DPP   383     171.892 154.036  82.095  1.00  0.00           C
ATOM   4647  NC3 DPP   384     132.792  59.286  56.945  1.00  0.00           N
ATOM   4648  PO4 DPP   384     135.242  55.786  54.845  1.00  0.00           P
ATOM   4649  GL1 DPP   384     135.992  55.036  58.645  1.00  0.00            
ATOM   4650  GL2 DPP   384     136.592  56.786  59.695  1.00  0.00            
ATOM   4651  C1A DPP   384     136.292  53.136  62.995  1.00  0.00           C
ATOM   4652  C2A DPP   384     137.542  51.236  67.295  1.00  0.00           C
ATOM   4653  C3A DPP   384     138.892  49.236  70.995  1.00  0.00           C
ATOM   4654  C4A DPP   384     135.742  47.986  72.945  1.00  0.00           C
ATOM   4655  C1B DPP   384     136.942  58.086  64.195  1.00  0.00           C
ATOM   4656  C2B DPP   384     138.042  58.336  68.595  1.00  0.00           C
ATOM   4657  C3B DPP   384     140.542  58.086  72.945  1.00  0.00           C
ATOM   4658  C4B DPP   384     138.892  56.786  76.195  1.00  0.00           C
ATOM   4659  NC3 DPP   385     109.892 183.186  60.345  1.00  0.00           N
ATOM   4660  PO4 DPP   385     112.292 185.636  64.145  1.00  0.00           P
ATOM   4661  GL1 DPP   385     113.942 188.936  67.845  1.00  0.00            
ATOM   4662  GL2 DPP   385     116.042 189.686  65.345  1.00  0.00            
ATOM   4663  C1A DPP   385     112.042 188.536  72.295  1.00  0.00           C
ATOM   4664  C2A DPP   385     112.992 190.136  76.395  1.00  0.00           C
ATOM   4665  C3A DPP   385     114.542 192.186  81.045  1.00  0.00           C
ATOM   4666  C4A DPP   385     115.342 193.386  84.845  1.00  0.00           C
ATOM   4667  C1B DPP   385     117.142 192.536  69.645  1.00  0.00           C
ATOM   4668  C2B DPP   385     117.192 194.536  72.445  1.00  0.00           C
ATOM   4669  C3B DPP   385     117.442 196.186  76.595  1.00  0.00           C
ATOM   4670  C4B DPP   385     116.742 196.486  80.945  1.00  0.00           C
ATOM   4671  NC3 DPP   386     180.342  22.586  55.495  1.00  0.00           N
ATOM   4672  PO4 DPP   386     175.842  23.836  55.495  1.00  0.00           P
ATOM   4673  GL1 DPP   386     174.442  26.836  59.095  1.00  0.00            
ATOM   4674  GL2 DPP   386     173.942  29.786  57.345  1.00  0.00            
ATOM   4675  C1A DPP   386     173.942  26.236  62.995  1.00  0.00           C
ATOM   4676  C2A DPP   386     174.892  26.736  67.695  1.00  0.00           C
ATOM   4677  C3A DPP   386     173.292  26.936  71.195  1.00  0.00           C
ATOM   4678  C4A DPP   386     171.592  27.186  74.495  1.00  0.00           C
ATOM   4679  C1B DPP   386     176.392  30.886  61.845  1.00  0.00           C
ATOM   4680  C2B DPP   386     176.042  35.336  64.845  1.00  0.00           C
ATOM   4681  C3B DPP   386     178.192  38.836  67.495  1.00  0.00           C
ATOM   4682  C4B DPP   386     181.092  36.636  70.895  1.00  0.00           C
ATOM   4683  NC3 DPP   387     106.242 161.486  74.295  1.00  0.00           N
ATOM   4684  PO4 DPP   387     102.642 164.936  74.345  1.00  0.00           P
ATOM   4685  GL1 DPP   387     101.742 167.336  77.295  1.00  0.00            
ATOM   4686  GL2 DPP   387      99.842 169.586  75.895  1.00  0.00            
ATOM   4687  C1A DPP   387     101.992 167.086  81.545  1.00  0.00           C
ATOM   4688  C2A DPP   387     102.192 166.486  85.745  1.00  0.00           C
ATOM   4689  C3A DPP   387     101.942 165.086  89.345  1.00  0.00           C
ATOM   4690  C4A DPP   387     101.842 161.536  91.195  1.00  0.00           C
ATOM   4691  C1B DPP   387      97.142 166.936  78.195  1.00  0.00           C
ATOM   4692  C2B DPP   387      96.592 167.686  82.145  1.00  0.00           C
ATOM   4693  C3B DPP   387      97.942 168.436  86.395  1.00  0.00           C
ATOM   4694  C4B DPP   387      98.692 168.536  90.995  1.00  0.00           C
ATOM   4695  NC3 DPP   388     198.142  19.686  52.795  1.00  0.00           N
ATOM   4696  PO4 DPP   388     199.442  17.386  55.045  1.00  0.00           P
ATOM   4697  GL1 DPP   388     195.842  17.136  58.545  1.00  0.00            
ATOM   4698  GL2 DPP   388     194.392  13.386  58.745  1.00  0.00            
ATOM   4699  C1A DPP   388     197.792  18.186  62.695  1.00  0.00           C
ATOM   4700  C2A DPP   388     198.242  19.986  66.745  1.00  0.00           C
ATOM   4701  C3A DPP   388     198.992  22.586  69.795  1.00  0.00           C
ATOM   4702  C4A DPP   388     197.842  23.736  73.245  1.00  0.00           C
ATOM   4703  C1B DPP   388     194.592  14.236  63.045  1.00  0.00           C
ATOM   4704  C2B DPP   388     193.392  17.886  65.745  1.00  0.00           C
ATOM   4705  C3B DPP   388     193.992  19.336  69.895  1.00  0.00           C
ATOM   4706  C4B DPP   388     197.292  17.986  71.795  1.00  0.00           C
ATOM   4707  NC3 DPP   389     126.392   4.736  58.995  1.00  0.00           N
ATOM   4708  PO4 DPP   389     122.742   8.136  60.445  1.00  0.00           P
ATOM   4709  GL1 DPP   389     124.492   8.336  64.895  1.00  0.00            
ATOM   4710  GL2 DPP   389     127.692   6.386  63.845  1.00  0.00            
ATOM   4711  C1A DPP   389     125.342  10.736  68.495  1.00  0.00           C
ATOM   4712  C2A DPP   389     127.542  12.286  71.695  1.00  0.00           C
ATOM   4713  C3A DPP   389     126.692  14.136  75.895  1.00  0.00           C
ATOM   4714  C4A DPP   389     126.442  18.336  77.345  1.00  0.00           C
ATOM   4715  C1B DPP   389     129.492   8.886  67.145  1.00  0.00           C
ATOM   4716  C2B DPP   389     132.642  11.486  70.095  1.00  0.00           C
ATOM   4717  C3B DPP   389     135.892  14.236  71.445  1.00  0.00           C
ATOM   4718  C4B DPP   389     138.342  15.386  73.995  1.00  0.00           C
ATOM   4719  NC3 DPP   390     149.592 112.536  58.945  1.00  0.00           N
ATOM   4720  PO4 DPP   390     152.842 115.686  59.745  1.00  0.00           P
ATOM   4721  GL1 DPP   390     154.242 117.236  63.895  1.00  0.00            
ATOM   4722  GL2 DPP   390     157.992 117.186  63.895  1.00  0.00            
ATOM   4723  C1A DPP   390     153.092 118.636  67.495  1.00  0.00           C
ATOM   4724  C2A DPP   390     152.892 120.286  71.295  1.00  0.00           C
ATOM   4725  C3A DPP   390     153.692 121.486  75.145  1.00  0.00           C
ATOM   4726  C4A DPP   390     155.942 121.586  79.645  1.00  0.00           C
ATOM   4727  C1B DPP   390     158.242 116.236  67.645  1.00  0.00           C
ATOM   4728  C2B DPP   390     156.192 115.186  71.445  1.00  0.00           C
ATOM   4729  C3B DPP   390     156.692 113.236  74.945  1.00  0.00           C
ATOM   4730  C4B DPP   390     154.692 110.136  76.195  1.00  0.00           C
ATOM   4731  NC3 DPP   391     127.542 104.586  60.145  1.00  0.00           N
ATOM   4732  PO4 DPP   391     127.192 101.436  62.145  1.00  0.00           P
ATOM   4733  GL1 DPP   391     127.642  99.736  65.645  1.00  0.00            
ATOM   4734  GL2 DPP   391     129.242 101.786  66.795  1.00  0.00            
ATOM   4735  C1A DPP   391     129.542  97.036  69.195  1.00  0.00           C
ATOM   4736  C2A DPP   391     131.892  97.086  72.545  1.00  0.00           C
ATOM   4737  C3A DPP   391     132.042  96.586  76.895  1.00  0.00           C
ATOM   4738  C4A DPP   391     131.742  96.736  80.945  1.00  0.00           C
ATOM   4739  C1B DPP   391     131.842 101.436  70.395  1.00  0.00           C
ATOM   4740  C2B DPP   391     132.042 102.186  73.745  1.00  0.00           C
ATOM   4741  C3B DPP   391     134.192 101.586  77.445  1.00  0.00           C
ATOM   4742  C4B DPP   391     135.692  98.536  79.245  1.00  0.00           C
ATOM   4743  NC3 DPP   392     170.642   2.336  49.345  1.00  0.00           N
ATOM   4744  PO4 DPP   392     171.892   2.136  53.295  1.00  0.00           P
ATOM   4745  GL1 DPP   392     174.442   1.186  57.545  1.00  0.00            
ATOM   4746  GL2 DPP   392     174.342  -1.864  58.995  1.00  0.00            
ATOM   4747  C1A DPP   392     176.242   3.786  60.195  1.00  0.00           C
ATOM   4748  C2A DPP   392     175.842   3.636  64.845  1.00  0.00           C
ATOM   4749  C3A DPP   392     175.842   4.686  67.995  1.00  0.00           C
ATOM   4750  C4A DPP   392     177.342   7.236  71.295  1.00  0.00           C
ATOM   4751  C1B DPP   392     171.742   0.386  62.345  1.00  0.00           C
ATOM   4752  C2B DPP   392     171.692   1.436  66.295  1.00  0.00           C
ATOM   4753  C3B DPP   392     172.592   1.586  70.145  1.00  0.00           C
ATOM   4754  C4B DPP   392     173.342  -0.014  74.595  1.00  0.00           C
ATOM   4755  NC3 DPP   393     146.892  67.086  51.795  1.00  0.00           N
ATOM   4756  PO4 DPP   393     142.992  66.636  55.295  1.00  0.00           P
ATOM   4757  GL1 DPP   393     139.842  66.236  59.745  1.00  0.00            
ATOM   4758  GL2 DPP   393     137.092  63.286  59.295  1.00  0.00            
ATOM   4759  C1A DPP   393     140.242  67.936  64.095  1.00  0.00           C
ATOM   4760  C2A DPP   393     142.542  68.186  68.045  1.00  0.00           C
ATOM   4761  C3A DPP   393     142.442  67.636  71.895  1.00  0.00           C
ATOM   4762  C4A DPP   393     143.992  69.136  75.345  1.00  0.00           C
ATOM   4763  C1B DPP   393     138.342  63.336  64.695  1.00  0.00           C
ATOM   4764  C2B DPP   393     140.042  63.136  68.995  1.00  0.00           C
ATOM   4765  C3B DPP   393     139.542  63.686  73.895  1.00  0.00           C
ATOM   4766  C4B DPP   393     143.742  64.486  76.795  1.00  0.00           C
ATOM   4767  NC3 DPP   394      82.842 103.886  69.745  1.00  0.00           N
ATOM   4768  PO4 DPP   394      80.492 100.486  70.295  1.00  0.00           P
ATOM   4769  GL1 DPP   394      77.892 102.536  73.595  1.00  0.00            
ATOM   4770  GL2 DPP   394      78.592 106.186  72.495  1.00  0.00            
ATOM   4771  C1A DPP   394      76.142 103.986  77.145  1.00  0.00           C
ATOM   4772  C2A DPP   394      74.092 103.436  81.495  1.00  0.00           C
ATOM   4773  C3A DPP   394      76.942 103.936  85.295  1.00  0.00           C
ATOM   4774  C4A DPP   394      76.492 102.536  89.645  1.00  0.00           C
ATOM   4775  C1B DPP   394      80.592 109.236  75.695  1.00  0.00           C
ATOM   4776  C2B DPP   394      80.142 111.686  78.695  1.00  0.00           C
ATOM   4777  C3B DPP   394      81.992 112.436  83.545  1.00  0.00           C
ATOM   4778  C4B DPP   394      83.192 109.886  87.245  1.00  0.00           C
ATOM   4779  NC3 DPP   395     148.342 108.136  52.695  1.00  0.00           N
ATOM   4780  PO4 DPP   395     148.942 108.086  57.695  1.00  0.00           P
ATOM   4781  GL1 DPP   395     149.992 107.536  61.645  1.00  0.00            
ATOM   4782  GL2 DPP   395     153.392 108.936  60.995  1.00  0.00            
ATOM   4783  C1A DPP   395     152.092 108.786  65.445  1.00  0.00           C
ATOM   4784  C2A DPP   395     155.342 111.236  68.045  1.00  0.00           C
ATOM   4785  C3A DPP   395     157.992 109.686  71.395  1.00  0.00           C
ATOM   4786  C4A DPP   395     156.842 105.936  72.995  1.00  0.00           C
ATOM   4787  C1B DPP   395     156.642 107.686  63.645  1.00  0.00           C
ATOM   4788  C2B DPP   395     161.142 107.786  64.545  1.00  0.00           C
ATOM   4789  C3B DPP   395     164.842 107.136  66.095  1.00  0.00           C
ATOM   4790  C4B DPP   395     168.742 107.186  66.345  1.00  0.00           C
ATOM   4791  NC3 DPP   396     146.992  93.536  50.095  1.00  0.00           N
ATOM   4792  PO4 DPP   396     147.642  93.136  55.245  1.00  0.00           P
ATOM   4793  GL1 DPP   396     145.592  91.536  59.595  1.00  0.00            
ATOM   4794  GL2 DPP   396     145.092  88.536  59.495  1.00  0.00            
ATOM   4795  C1A DPP   396     145.692  93.386  63.845  1.00  0.00           C
ATOM   4796  C2A DPP   396     143.442  95.436  66.795  1.00  0.00           C
ATOM   4797  C3A DPP   396     144.442  95.836  70.895  1.00  0.00           C
ATOM   4798  C4A DPP   396     145.942  96.386  75.045  1.00  0.00           C
ATOM   4799  C1B DPP   396     144.142  88.436  63.945  1.00  0.00           C
ATOM   4800  C2B DPP   396     145.842  86.486  67.895  1.00  0.00           C
ATOM   4801  C3B DPP   396     147.242  84.086  71.345  1.00  0.00           C
ATOM   4802  C4B DPP   396     149.242  81.186  74.395  1.00  0.00           C
ATOM   4803  NC3 DPP   397      61.642 183.736  70.045  1.00  0.00           N
ATOM   4804  PO4 DPP   397      58.992 180.886  70.545  1.00  0.00           P
ATOM   4805  GL1 DPP   397      56.392 183.836  72.295  1.00  0.00            
ATOM   4806  GL2 DPP   397      57.742 185.236  74.195  1.00  0.00            
ATOM   4807  C1A DPP   397      52.792 183.536  74.195  1.00  0.00           C
ATOM   4808  C2A DPP   397      49.842 185.736  76.445  1.00  0.00           C
ATOM   4809  C3A DPP   397      48.292 187.536  79.245  1.00  0.00           C
ATOM   4810  C4A DPP   397      45.392 186.836  81.995  1.00  0.00           C
ATOM   4811  C1B DPP   397      55.342 186.536  78.095  1.00  0.00           C
ATOM   4812  C2B DPP   397      53.142 189.486  80.845  1.00  0.00           C
ATOM   4813  C3B DPP   397      50.742 191.136  84.095  1.00  0.00           C
ATOM   4814  C4B DPP   397      47.442 189.986  86.195  1.00  0.00           C
ATOM   4815  NC3 DPP   398      40.992 194.636  59.895  1.00  0.00           N
ATOM   4816  PO4 DPP   398      38.842 192.536  63.195  1.00  0.00           P
ATOM   4817  GL1 DPP   398      38.892 191.786  66.845  1.00  0.00            
ATOM   4818  GL2 DPP   398      37.792 194.236  67.745  1.00  0.00            
ATOM   4819  C1A DPP   398      37.592 189.636  70.745  1.00  0.00           C
ATOM   4820  C2A DPP   398      34.292 189.936  73.745  1.00  0.00           C
ATOM   4821  C3A DPP   398      35.092 187.736  77.295  1.00  0.00           C
ATOM   4822  C4A DPP   398      36.792 185.336  79.345  1.00  0.00           C
ATOM   4823  C1B DPP   398      37.792 194.836  72.545  1.00  0.00           C
ATOM   4824  C2B DPP   398      38.442 197.386  77.595  1.00  0.00           C
ATOM   4825  C3B DPP   398      41.192 198.986  81.845  1.00  0.00           C
ATOM   4826  C4B DPP   398      44.942 202.336  81.995  1.00  0.00           C
ATOM   4827  NC3 DPP   399      86.042 153.336  70.295  1.00  0.00           N
ATOM   4828  PO4 DPP   399      86.442 154.186  75.145  1.00  0.00           P
ATOM   4829  GL1 DPP   399      85.792 152.936  79.445  1.00  0.00            
ATOM   4830  GL2 DPP   399      84.842 150.136  78.795  1.00  0.00            
ATOM   4831  C1A DPP   399      85.192 154.186  83.645  1.00  0.00           C
ATOM   4832  C2A DPP   399      84.792 154.186  87.945  1.00  0.00           C
ATOM   4833  C3A DPP   399      83.192 156.886  91.095  1.00  0.00           C
ATOM   4834  C4A DPP   399      82.292 159.336  94.145  1.00  0.00           C
ATOM   4835  C1B DPP   399      83.492 149.636  82.495  1.00  0.00           C
ATOM   4836  C2B DPP   399      83.442 149.886  85.945  1.00  0.00           C
ATOM   4837  C3B DPP   399      84.942 149.736  90.995  1.00  0.00           C
ATOM   4838  C4B DPP   399      84.742 150.486  96.595  1.00  0.00           C
ATOM   4839  NC3 DPP   400     162.292  72.336  50.645  1.00  0.00           N
ATOM   4840  PO4 DPP   400     166.092  70.886  50.995  1.00  0.00           P
ATOM   4841  GL1 DPP   400     168.742  69.836  52.995  1.00  0.00            
ATOM   4842  GL2 DPP   400     170.342  66.086  52.845  1.00  0.00            
ATOM   4843  C1A DPP   400     168.542  70.286  56.995  1.00  0.00           C
ATOM   4844  C2A DPP   400     167.492  72.036  60.795  1.00  0.00           C
ATOM   4845  C3A DPP   400     167.292  74.536  64.745  1.00  0.00           C
ATOM   4846  C4A DPP   400     165.742  77.186  68.545  1.00  0.00           C
ATOM   4847  C1B DPP   400     169.592  62.236  55.045  1.00  0.00           C
ATOM   4848  C2B DPP   400     168.792  57.536  57.095  1.00  0.00           C
ATOM   4849  C3B DPP   400     167.542  57.686  61.695  1.00  0.00           C
ATOM   4850  C4B DPP   400     168.942  57.986  67.095  1.00  0.00           C
ATOM   4851  NC3 DPP   401     118.592  56.736  57.545  1.00  0.00           N
ATOM   4852  PO4 DPP   401     118.842  51.436  56.345  1.00  0.00           P
ATOM   4853  GL1 DPP   401     117.692  52.986  60.595  1.00  0.00            
ATOM   4854  GL2 DPP   401     116.992  55.836  62.195  1.00  0.00            
ATOM   4855  C1A DPP   401     117.242  50.786  63.845  1.00  0.00           C
ATOM   4856  C2A DPP   401     117.742  51.236  67.745  1.00  0.00           C
ATOM   4857  C3A DPP   401     115.842  50.836  71.945  1.00  0.00           C
ATOM   4858  C4A DPP   401     112.592  50.386  74.945  1.00  0.00           C
ATOM   4859  C1B DPP   401     121.192  53.936  63.895  1.00  0.00           C
ATOM   4860  C2B DPP   401     123.192  52.836  67.845  1.00  0.00           C
ATOM   4861  C3B DPP   401     120.992  52.836  71.595  1.00  0.00           C
ATOM   4862  C4B DPP   401     120.992  52.336  75.845  1.00  0.00           C
ATOM   4863  NC3 DPP   402      51.392  41.936  62.445  1.00  0.00           N
ATOM   4864  PO4 DPP   402      52.642  45.736  59.245  1.00  0.00           P
ATOM   4865  GL1 DPP   402      52.192  47.536  63.095  1.00  0.00            
ATOM   4866  GL2 DPP   402      49.742  48.836  63.445  1.00  0.00            
ATOM   4867  C1A DPP   402      54.192  48.386  66.545  1.00  0.00           C
ATOM   4868  C2A DPP   402      51.042  50.786  69.495  1.00  0.00           C
ATOM   4869  C3A DPP   402      49.342  50.986  73.295  1.00  0.00           C
ATOM   4870  C4A DPP   402      48.092  50.736  77.595  1.00  0.00           C
ATOM   4871  C1B DPP   402      46.792  49.236  66.245  1.00  0.00           C
ATOM   4872  C2B DPP   402      45.142  51.586  70.195  1.00  0.00           C
ATOM   4873  C3B DPP   402      43.492  51.786  75.295  1.00  0.00           C
ATOM   4874  C4B DPP   402      43.242  49.886  78.745  1.00  0.00           C
ATOM   4875  NC3 DPP   403      39.542 170.436  69.095  1.00  0.00           N
ATOM   4876  PO4 DPP   403      35.942 169.836  71.595  1.00  0.00           P
ATOM   4877  GL1 DPP   403      35.242 166.936  73.945  1.00  0.00            
ATOM   4878  GL2 DPP   403      31.742 165.886  75.195  1.00  0.00            
ATOM   4879  C1A DPP   403      37.042 166.736  77.845  1.00  0.00           C
ATOM   4880  C2A DPP   403      36.992 164.486  81.845  1.00  0.00           C
ATOM   4881  C3A DPP   403      35.942 163.986  85.945  1.00  0.00           C
ATOM   4882  C4A DPP   403      33.692 161.086  86.995  1.00  0.00           C
ATOM   4883  C1B DPP   403      32.092 166.236  80.395  1.00  0.00           C
ATOM   4884  C2B DPP   403      30.142 164.586  84.945  1.00  0.00           C
ATOM   4885  C3B DPP   403      27.392 167.286  88.645  1.00  0.00           C
ATOM   4886  C4B DPP   403      25.342 169.436  91.895  1.00  0.00           C
ATOM   4887  NC3 DPP   404      19.842 144.186  70.095  1.00  0.00           N
ATOM   4888  PO4 DPP   404      15.942 146.436  70.145  1.00  0.00           P
ATOM   4889  GL1 DPP   404      14.442 148.286  74.945  1.00  0.00            
ATOM   4890  GL2 DPP   404      12.042 150.636  74.945  1.00  0.00            
ATOM   4891  C1A DPP   404      15.542 146.636  79.095  1.00  0.00           C
ATOM   4892  C2A DPP   404      15.192 147.936  84.445  1.00  0.00           C
ATOM   4893  C3A DPP   404      14.342 150.386  87.195  1.00  0.00           C
ATOM   4894  C4A DPP   404      11.442 152.786  88.845  1.00  0.00           C
ATOM   4895  C1B DPP   404      13.892 151.886  79.045  1.00  0.00           C
ATOM   4896  C2B DPP   404      13.292 154.086  82.245  1.00  0.00           C
ATOM   4897  C3B DPP   404      12.742 156.286  85.445  1.00  0.00           C
ATOM   4898  C4B DPP   404      14.942 156.586  89.145  1.00  0.00           C
ATOM   4899  NC3 DPP   405      36.792  89.586  62.095  1.00  0.00           N
ATOM   4900  PO4 DPP   405      36.192  86.136  59.245  1.00  0.00           P
ATOM   4901  GL1 DPP   405      32.692  85.986  62.795  1.00  0.00            
ATOM   4902  GL2 DPP   405      31.092  88.686  63.095  1.00  0.00            
ATOM   4903  C1A DPP   405      29.942  84.536  66.045  1.00  0.00           C
ATOM   4904  C2A DPP   405      30.392  85.136  70.545  1.00  0.00           C
ATOM   4905  C3A DPP   405      29.292  85.286  74.445  1.00  0.00           C
ATOM   4906  C4A DPP   405      28.542  86.436  77.595  1.00  0.00           C
ATOM   4907  C1B DPP   405      32.692  88.586  67.495  1.00  0.00           C
ATOM   4908  C2B DPP   405      33.192  89.636  72.145  1.00  0.00           C
ATOM   4909  C3B DPP   405      30.442  91.186  75.845  1.00  0.00           C
ATOM   4910  C4B DPP   405      27.142  94.386  75.345  1.00  0.00           C
ATOM   4911  NC3 DPP   406       3.792 159.036  66.545  1.00  0.00           N
ATOM   4912  PO4 DPP   406       2.542 163.136  66.245  1.00  0.00           P
ATOM   4913  GL1 DPP   406       3.142 161.886  70.445  1.00  0.00            
ATOM   4914  GL2 DPP   406       1.092 159.636  71.995  1.00  0.00            
ATOM   4915  C1A DPP   406       3.892 164.536  74.745  1.00  0.00           C
ATOM   4916  C2A DPP   406       4.892 166.636  77.895  1.00  0.00           C
ATOM   4917  C3A DPP   406       7.242 169.586  79.595  1.00  0.00           C
ATOM   4918  C4A DPP   406       7.792 173.786  77.945  1.00  0.00           C
ATOM   4919  C1B DPP   406       0.342 159.486  76.645  1.00  0.00           C
ATOM   4920  C2B DPP   406      -1.908 159.786  79.395  1.00  0.00           C
ATOM   4921  C3B DPP   406      -2.558 158.386  83.345  1.00  0.00           C
ATOM   4922  C4B DPP   406      -4.008 156.386  86.545  1.00  0.00           C
ATOM   4923  NC3 DPP   407     138.042 206.886  52.695  1.00  0.00           N
ATOM   4924  PO4 DPP   407     139.842 207.636  57.395  1.00  0.00           P
ATOM   4925  GL1 DPP   407     142.742 208.336  60.945  1.00  0.00            
ATOM   4926  GL2 DPP   407     145.792 206.486  62.345  1.00  0.00            
ATOM   4927  C1A DPP   407     141.292 209.286  65.345  1.00  0.00           C
ATOM   4928  C2A DPP   407     141.092 211.136  68.995  1.00  0.00           C
ATOM   4929  C3A DPP   407     142.392 211.786  73.545  1.00  0.00           C
ATOM   4930  C4A DPP   407     145.092 213.336  76.695  1.00  0.00           C
ATOM   4931  C1B DPP   407     145.842 208.336  66.145  1.00  0.00           C
ATOM   4932  C2B DPP   407     145.542 213.286  68.745  1.00  0.00           C
ATOM   4933  C3B DPP   407     146.042 215.786  72.395  1.00  0.00           C
ATOM   4934  C4B DPP   407     147.492 219.636  74.145  1.00  0.00           C
ATOM   4935  NC3 DPP   408     184.942  18.886  56.395  1.00  0.00           N
ATOM   4936  PO4 DPP   408     181.092  17.636  55.095  1.00  0.00           P
ATOM   4937  GL1 DPP   408     180.342  18.736  59.545  1.00  0.00            
ATOM   4938  GL2 DPP   408     182.592  22.036  59.795  1.00  0.00            
ATOM   4939  C1A DPP   408     179.942  19.586  64.095  1.00  0.00           C
ATOM   4940  C2A DPP   408     179.642  20.286  67.645  1.00  0.00           C
ATOM   4941  C3A DPP   408     177.792  21.986  70.695  1.00  0.00           C
ATOM   4942  C4A DPP   408     176.892  23.936  73.495  1.00  0.00           C
ATOM   4943  C1B DPP   408     181.892  24.036  63.445  1.00  0.00           C
ATOM   4944  C2B DPP   408     178.242  26.636  64.145  1.00  0.00           C
ATOM   4945  C3B DPP   408     178.192  29.936  66.545  1.00  0.00           C
ATOM   4946  C4B DPP   408     178.992  32.786  69.295  1.00  0.00           C
ATOM   4947  NC3 DPP   409      30.042 170.236  63.645  1.00  0.00           N
ATOM   4948  PO4 DPP   409      27.942 173.286  66.695  1.00  0.00           P
ATOM   4949  GL1 DPP   409      27.742 171.936  70.895  1.00  0.00            
ATOM   4950  GL2 DPP   409      27.892 174.786  72.245  1.00  0.00            
ATOM   4951  C1A DPP   409      27.092 171.386  75.495  1.00  0.00           C
ATOM   4952  C2A DPP   409      27.742 169.436  78.595  1.00  0.00           C
ATOM   4953  C3A DPP   409      29.692 169.686  83.545  1.00  0.00           C
ATOM   4954  C4A DPP   409      27.842 171.936  86.945  1.00  0.00           C
ATOM   4955  C1B DPP   409      26.642 176.986  75.145  1.00  0.00           C
ATOM   4956  C2B DPP   409      24.542 175.186  78.645  1.00  0.00           C
ATOM   4957  C3B DPP   409      23.942 177.986  82.295  1.00  0.00           C
ATOM   4958  C4B DPP   409      22.092 181.886  82.995  1.00  0.00           C
ATOM   4959  NC3 DPP   410     191.492 199.286  54.745  1.00  0.00           N
ATOM   4960  PO4 DPP   410     187.542 197.986  56.645  1.00  0.00           P
ATOM   4961  GL1 DPP   410     189.692 198.886  60.095  1.00  0.00            
ATOM   4962  GL2 DPP   410     187.142 195.736  62.195  1.00  0.00            
ATOM   4963  C1A DPP   410     189.742 199.536  64.195  1.00  0.00           C
ATOM   4964  C2A DPP   410     188.992 198.786  69.395  1.00  0.00           C
ATOM   4965  C3A DPP   410     189.042 197.486  73.945  1.00  0.00           C
ATOM   4966  C4A DPP   410     190.242 194.436  76.745  1.00  0.00           C
ATOM   4967  C1B DPP   410     186.142 195.736  65.545  1.00  0.00           C
ATOM   4968  C2B DPP   410     186.542 194.136  69.645  1.00  0.00           C
ATOM   4969  C3B DPP   410     183.692 195.636  73.695  1.00  0.00           C
ATOM   4970  C4B DPP   410     181.042 191.986  76.145  1.00  0.00           C
ATOM   4971  NC3 DPP   411     129.292 158.336  67.695  1.00  0.00           N
ATOM   4972  PO4 DPP   411     131.292 161.836  66.245  1.00  0.00           P
ATOM   4973  GL1 DPP   411     130.892 161.636  71.195  1.00  0.00            
ATOM   4974  GL2 DPP   411     133.392 158.686  71.395  1.00  0.00            
ATOM   4975  C1A DPP   411     132.942 162.786  75.745  1.00  0.00           C
ATOM   4976  C2A DPP   411     134.192 165.736  79.795  1.00  0.00           C
ATOM   4977  C3A DPP   411     137.192 166.536  82.995  1.00  0.00           C
ATOM   4978  C4A DPP   411     139.692 168.986  86.245  1.00  0.00           C
ATOM   4979  C1B DPP   411     132.792 157.286  74.195  1.00  0.00           C
ATOM   4980  C2B DPP   411     133.792 158.186  78.645  1.00  0.00           C
ATOM   4981  C3B DPP   411     133.992 156.886  82.495  1.00  0.00           C
ATOM   4982  C4B DPP   411     137.042 157.936  84.595  1.00  0.00           C
ATOM   4983  NC3 DPP   412      42.592 130.936  66.845  1.00  0.00           N
ATOM   4984  PO4 DPP   412      40.992 135.886  67.395  1.00  0.00           P
ATOM   4985  GL1 DPP   412      39.092 134.936  71.495  1.00  0.00            
ATOM   4986  GL2 DPP   412      36.942 132.936  72.595  1.00  0.00            
ATOM   4987  C1A DPP   412      38.192 136.636  75.895  1.00  0.00           C
ATOM   4988  C2A DPP   412      37.142 136.636  79.895  1.00  0.00           C
ATOM   4989  C3A DPP   412      36.542 134.636  83.195  1.00  0.00           C
ATOM   4990  C4A DPP   412      34.542 134.036  87.545  1.00  0.00           C
ATOM   4991  C1B DPP   412      35.192 133.336  77.095  1.00  0.00           C
ATOM   4992  C2B DPP   412      32.742 132.086  80.595  1.00  0.00           C
ATOM   4993  C3B DPP   412      28.492 129.436  82.145  1.00  0.00           C
ATOM   4994  C4B DPP   412      25.642 129.336  84.895  1.00  0.00           C
ATOM   4995  NC3 DPP   413     111.842  47.586  49.095  1.00  0.00           N
ATOM   4996  PO4 DPP   413     110.392  44.986  54.195  1.00  0.00           P
ATOM   4997  GL1 DPP   413     111.942  43.836  58.295  1.00  0.00            
ATOM   4998  GL2 DPP   413     115.542  43.286  57.745  1.00  0.00            
ATOM   4999  C1A DPP   413     112.042  43.136  62.545  1.00  0.00           C
ATOM   5000  C2A DPP   413     110.742  42.586  66.545  1.00  0.00           C
ATOM   5001  C3A DPP   413     110.042  43.236  70.745  1.00  0.00           C
ATOM   5002  C4A DPP   413     106.842  43.136  74.245  1.00  0.00           C
ATOM   5003  C1B DPP   413     116.342  46.136  61.395  1.00  0.00           C
ATOM   5004  C2B DPP   413     115.442  45.836  65.895  1.00  0.00           C
ATOM   5005  C3B DPP   413     114.242  46.036  70.445  1.00  0.00           C
ATOM   5006  C4B DPP   413     113.492  45.186  74.295  1.00  0.00           C
ATOM   5007  NC3 DPP   414      35.042 145.636  66.145  1.00  0.00           N
ATOM   5008  PO4 DPP   414      34.492 141.686  69.445  1.00  0.00           P
ATOM   5009  GL1 DPP   414      35.142 142.736  73.795  1.00  0.00            
ATOM   5010  GL2 DPP   414      37.042 141.286  75.245  1.00  0.00            
ATOM   5011  C1A DPP   414      36.042 145.686  76.645  1.00  0.00           C
ATOM   5012  C2A DPP   414      36.792 145.586  80.545  1.00  0.00           C
ATOM   5013  C3A DPP   414      39.792 143.386  83.695  1.00  0.00           C
ATOM   5014  C4A DPP   414      43.792 145.936  84.345  1.00  0.00           C
ATOM   5015  C1B DPP   414      35.492 141.286  78.845  1.00  0.00           C
ATOM   5016  C2B DPP   414      35.192 140.886  83.345  1.00  0.00           C
ATOM   5017  C3B DPP   414      37.592 140.136  87.595  1.00  0.00           C
ATOM   5018  C4B DPP   414      37.342 137.136  90.495  1.00  0.00           C
ATOM   5019  NC3 DPP   415     167.792 162.536  59.845  1.00  0.00           N
ATOM   5020  PO4 DPP   415     164.642 162.986  62.345  1.00  0.00           P
ATOM   5021  GL1 DPP   415     166.292 164.936  65.895  1.00  0.00            
ATOM   5022  GL2 DPP   415     165.692 169.086  66.645  1.00  0.00            
ATOM   5023  C1A DPP   415     165.292 165.686  70.095  1.00  0.00           C
ATOM   5024  C2A DPP   415     164.042 166.536  74.345  1.00  0.00           C
ATOM   5025  C3A DPP   415     163.692 166.536  78.645  1.00  0.00           C
ATOM   5026  C4A DPP   415     162.842 165.036  82.695  1.00  0.00           C
ATOM   5027  C1B DPP   415     161.742 170.336  68.145  1.00  0.00           C
ATOM   5028  C2B DPP   415     162.142 170.886  72.845  1.00  0.00           C
ATOM   5029  C3B DPP   415     160.892 170.486  76.945  1.00  0.00           C
ATOM   5030  C4B DPP   415     160.742 169.336  80.895  1.00  0.00           C
ATOM   5031  NC3 DPP   416     210.492 155.336  66.545  1.00  0.00           N
ATOM   5032  PO4 DPP   416     207.092 152.336  67.495  1.00  0.00           P
ATOM   5033  GL1 DPP   416     205.392 149.986  71.895  1.00  0.00            
ATOM   5034  GL2 DPP   416     205.142 146.886  72.245  1.00  0.00            
ATOM   5035  C1A DPP   416     203.242 151.336  75.195  1.00  0.00           C
ATOM   5036  C2A DPP   416     200.442 152.786  78.645  1.00  0.00           C
ATOM   5037  C3A DPP   416     199.442 155.186  81.645  1.00  0.00           C
ATOM   5038  C4A DPP   416     200.392 156.286  85.195  1.00  0.00           C
ATOM   5039  C1B DPP   416     203.842 146.086  75.845  1.00  0.00           C
ATOM   5040  C2B DPP   416     202.592 147.436  79.995  1.00  0.00           C
ATOM   5041  C3B DPP   416     200.692 147.086  83.095  1.00  0.00           C
ATOM   5042  C4B DPP   416     196.992 146.786  85.345  1.00  0.00           C
ATOM   5043  NC3 DPP   417     114.842 161.586  64.745  1.00  0.00           N
ATOM   5044  PO4 DPP   417     113.242 160.536  68.395  1.00  0.00           P
ATOM   5045  GL1 DPP   417     115.842 159.986  72.195  1.00  0.00            
ATOM   5046  GL2 DPP   417     118.792 159.986  71.995  1.00  0.00            
ATOM   5047  C1A DPP   417     115.592 161.986  77.045  1.00  0.00           C
ATOM   5048  C2A DPP   417     115.442 162.186  81.995  1.00  0.00           C
ATOM   5049  C3A DPP   417     115.892 162.786  85.595  1.00  0.00           C
ATOM   5050  C4A DPP   417     116.492 163.486  90.045  1.00  0.00           C
ATOM   5051  C1B DPP   417     122.042 161.686  74.945  1.00  0.00           C
ATOM   5052  C2B DPP   417     123.142 160.386  78.295  1.00  0.00           C
ATOM   5053  C3B DPP   417     124.392 162.086  83.045  1.00  0.00           C
ATOM   5054  C4B DPP   417     126.192 161.736  87.595  1.00  0.00           C
ATOM   5055  NC3 DPP   418     142.842 134.836  60.245  1.00  0.00           N
ATOM   5056  PO4 DPP   418     147.192 133.686  61.595  1.00  0.00           P
ATOM   5057  GL1 DPP   418     147.742 133.986  66.145  1.00  0.00            
ATOM   5058  GL2 DPP   418     151.992 133.936  67.145  1.00  0.00            
ATOM   5059  C1A DPP   418     147.692 133.236  70.595  1.00  0.00           C
ATOM   5060  C2A DPP   418     148.042 132.686  75.345  1.00  0.00           C
ATOM   5061  C3A DPP   418     152.092 130.486  76.945  1.00  0.00           C
[truncated: 3,967,866 more chars]
