# Supplementary material for: Data showing the lipid conformations and membrane binding behaviors of beta-amyloid fibrils in phase-separated cholesterol-enriched lipid domains with and without glycolipid and oxidized cholesterol from coarse-grained molecular dynamics simulations
Source: Data Brief. 2020 Apr 19;30:105496. doi: 10.1016/j.dib.2020.105496 (PMC7186522; doi:10.1016/j.dib.2020.105496)
Supplement: Supplementary file 1 [file mmc1.zip › Supplementary-Data/S08-12/GM-AB-1.pdb]

TITLE     Martini system AB-GM-p t= 16200200.00000
REMARK    THIS IS A SIMULATION BOX
CRYST1  210.859  212.497  138.992  90.00  90.00  90.00 P 1           1
MODEL        1
ATOM      1  BB  LEU A   1     117.954 113.189  66.701  1.00  0.00           B
ATOM      2  SC1 LEU A   1     118.304 112.839  64.101  1.00  0.00           S
ATOM      3  BB  VAL A   2     118.454 109.889  68.501  1.00  0.00           B
ATOM      4  SC1 VAL A   2     119.454 108.289  69.201  1.00  0.00           S
ATOM      5  BB  PHE A   3     114.754 109.489  68.651  1.00  0.00           B
ATOM      6  SC1 PHE A   3     113.654 110.439  65.701  1.00  0.00           S
ATOM      7  SC2 PHE A   3     113.904 108.039  65.701  1.00  0.00           S
ATOM      8  SC3 PHE A   3     114.554 109.339  63.751  1.00  0.00           S
ATOM      9  BB  PHE A   4     112.754 106.789  70.451  1.00  0.00           B
ATOM     10  SC1 PHE A   4     112.304 104.339  68.051  1.00  0.00           S
ATOM     11  SC2 PHE A   4     110.304 105.139  69.051  1.00  0.00           S
ATOM     12  SC3 PHE A   4     110.204 103.439  67.351  1.00  0.00           S
ATOM     13  BB  ALA A   5     114.304 104.039  72.751  1.00  0.00           B
ATOM     14  BB  GLU A   6     112.204 101.039  72.551  1.00  0.00           B
ATOM     15  SC1 GLU A   6     112.954 100.139  70.601  1.00  0.00           S
ATOM     16  BB  ASP A   7     108.754 100.189  73.901  1.00  0.00           B
ATOM     17  SC1 ASP A   7     107.204 101.039  72.101  1.00  0.00           S
ATOM     18  BB  VAL A   8     107.454  97.289  76.151  1.00  0.00           B
ATOM     19  SC1 VAL A   8     108.454  95.589  76.351  1.00  0.00           S
ATOM     20  BB  GLY A   9     103.654  97.789  76.151  1.00  0.00           B
ATOM     21  BB  SER A  10     100.704  95.839  77.401  1.00  0.00           B
ATOM     22  SC1 SER A  10     100.804  94.189  78.401  1.00  0.00           S
ATOM     23  BB  ASN A  11      98.454  98.389  75.851  1.00  0.00           B
ATOM     24  SC1 ASN A  11      99.654  99.789  74.151  1.00  0.00           S
ATOM     25  BB  LYS A  12      95.804 100.039  78.001  1.00  0.00           B
ATOM     26  SC1 LYS A  12      93.954 100.139  79.201  1.00  0.00           S
ATOM     27  SC2 LYS A  12      91.254 101.789  79.851  1.00  0.00           S
ATOM     28  BB  GLY A  13      97.104 103.339  76.601  1.00  0.00           B
ATOM     29  BB  ALA A  14      94.204 105.439  78.151  1.00  0.00           B
ATOM     30  BB  ILE A  15      95.054 108.939  76.901  1.00  0.00           B
ATOM     31  SC1 ILE A  15      93.954 110.739  77.701  1.00  0.00           S
ATOM     32  BB  ILE A  16      98.804 109.339  76.351  1.00  0.00           B
ATOM     33  SC1 ILE A  16      99.454 111.389  77.251  1.00  0.00           S
ATOM     34  BB  GLY A  17     100.954 106.289  76.701  1.00  0.00           B
ATOM     35  BB  LEU A  18     101.354 104.939  73.151  1.00  0.00           B
ATOM     36  SC1 LEU A  18     101.304 103.189  71.151  1.00  0.00           S
ATOM     37  BB  MET A  19     102.254 108.539  72.301  1.00  0.00           B
ATOM     38  SC1 MET A  19     102.254 111.089  73.401  1.00  0.00           S
ATOM     39  BB  VAL A  20     104.354 108.089  69.101  1.00  0.00           B
ATOM     40  SC1 VAL A  20     104.704 106.139  69.051  1.00  0.00           S
ATOM     41  BB  GLY A  21     104.554 111.589  67.601  1.00  0.00           B
ATOM     42  BB  GLY A  22     105.054 113.039  64.101  1.00  0.00           B
ATOM     43  BB  VAL A  23     105.804 110.739  61.201  1.00  0.00           B
ATOM     44  SC1 VAL A  23     106.154 110.739  59.251  1.00  0.00           S
ATOM     45  BB  VAL A  24     104.054 107.589  62.351  1.00  0.00           B
ATOM     46  SC1 VAL A  24     103.404 107.439  64.251  1.00  0.00           S
ATOM     47  BB  ILE A  25     105.704 104.639  60.651  1.00  0.00           B
ATOM     48  SC1 ILE A  25     107.104 105.889  59.101  1.00  0.00           S
ATOM     49  BB  ALA A  26     105.004 101.139  62.051  1.00  0.00           B
ATOM     50  BB  LEU A  27     117.654 115.289  70.251  1.00  0.00           B
ATOM     51  SC1 LEU A  27     118.304 117.339  71.751  1.00  0.00           S
ATOM     52  BB  VAL A  28     117.704 111.989  72.151  1.00  0.00           B
ATOM     53  SC1 VAL A  28     118.304 110.439  73.301  1.00  0.00           S
ATOM     54  BB  PHE A  29     113.904 111.739  71.951  1.00  0.00           B
ATOM     55  SC1 PHE A  29     112.554 114.589  72.551  1.00  0.00           S
ATOM     56  SC2 PHE A  29     114.104 114.139  74.301  1.00  0.00           S
ATOM     57  SC3 PHE A  29     112.854 116.139  74.351  1.00  0.00           S
ATOM     58  BB  PHE A  30     113.104 108.639  74.051  1.00  0.00           B
ATOM     59  SC1 PHE A  30     112.654 110.189  77.051  1.00  0.00           S
ATOM     60  SC2 PHE A  30     110.854 108.689  76.501  1.00  0.00           S
ATOM     61  SC3 PHE A  30     110.354 110.839  77.501  1.00  0.00           S
ATOM     62  BB  ALA A  31     115.154 105.739  75.401  1.00  0.00           B
ATOM     63  BB  GLU A  32     113.054 102.889  76.551  1.00  0.00           B
ATOM     64  SC1 GLU A  32     115.004 101.839  77.901  1.00  0.00           S
ATOM     65  BB  ASP A  33     109.554 102.589  78.001  1.00  0.00           B
ATOM     66  SC1 ASP A  33     107.854 104.039  79.151  1.00  0.00           S
ATOM     67  BB  VAL A  34     109.054  99.189  79.701  1.00  0.00           B
ATOM     68  SC1 VAL A  34     110.004  97.839  80.851  1.00  0.00           S
ATOM     69  BB  GLY A  35     105.404  98.239  79.751  1.00  0.00           B
ATOM     70  BB  SER A  36     102.204  97.439  81.651  1.00  0.00           B
ATOM     71  SC1 SER A  36     102.154  95.989  82.951  1.00  0.00           S
ATOM     72  BB  ASN A  37      98.754  98.439  80.501  1.00  0.00           B
ATOM     73  SC1 ASN A  37      97.204  96.589  81.251  1.00  0.00           S
ATOM     74  BB  LYS A  38     100.354 101.789  80.651  1.00  0.00           B
ATOM     75  SC1 LYS A  38     102.254 101.639  79.251  1.00  0.00           S
ATOM     76  SC2 LYS A  38     104.154 102.239  76.901  1.00  0.00           S
ATOM     77  BB  GLY A  39      97.104 103.589  80.101  1.00  0.00           B
ATOM     78  BB  ALA A  40      95.054 106.189  81.951  1.00  0.00           B
ATOM     79  BB  ILE A  41      97.354 109.139  82.151  1.00  0.00           B
ATOM     80  SC1 ILE A  41      96.404 110.889  81.901  1.00  0.00           S
ATOM     81  BB  ILE A  42     101.104 108.939  81.451  1.00  0.00           B
ATOM     82  SC1 ILE A  42     101.904 111.239  81.551  1.00  0.00           S
ATOM     83  BB  GLY A  43     103.404 106.539  79.501  1.00  0.00           B
ATOM     84  BB  LEU A  44     105.604 107.689  76.651  1.00  0.00           B
ATOM     85  SC1 LEU A  44     105.054 110.239  77.001  1.00  0.00           S
ATOM     86  BB  MET A  45     106.754 106.439  73.301  1.00  0.00           B
ATOM     87  SC1 MET A  45     109.154 105.039  73.951  1.00  0.00           S
ATOM     88  BB  VAL A  46     108.354 109.439  71.751  1.00  0.00           B
ATOM     89  SC1 VAL A  46     108.254 110.839  73.201  1.00  0.00           S
ATOM     90  BB  GLY A  47     109.604 110.689  68.401  1.00  0.00           B
ATOM     91  BB  GLY A  48     108.504 112.789  65.451  1.00  0.00           B
ATOM     92  BB  VAL A  49     109.654 110.539  62.651  1.00  0.00           B
ATOM     93  SC1 VAL A  49     110.704 110.189  60.951  1.00  0.00           S
ATOM     94  BB  VAL A  50     109.204 107.139  64.151  1.00  0.00           B
ATOM     95  SC1 VAL A  50     107.804 107.239  65.601  1.00  0.00           S
ATOM     96  BB  ILE A  51     110.504 104.089  62.301  1.00  0.00           B
ATOM     97  SC1 ILE A  51     112.654 104.989  61.901  1.00  0.00           S
ATOM     98  BB  ALA A  52     108.654 100.939  63.351  1.00  0.00           B
ATOM     99  GM1 DBG B  53     117.454 117.739  65.551  1.00  0.00            
ATOM    100  GM2 DBG B  53     119.604 120.439  64.901  1.00  0.00            
ATOM    101  GM3 DBG B  53     119.954 118.489  67.051  1.00  0.00            
ATOM    102  GM4 DBG B  53     122.304 120.889  68.451  1.00  0.00            
ATOM    103  GM5 DBG B  53     123.254 117.139  68.751  1.00  0.00            
ATOM    104  GM6 DBG B  53     124.304 119.589  70.201  1.00  0.00            
ATOM    105  GM7 DBG B  53     123.254 120.589  73.551  1.00  0.00            
ATOM    106  GM8 DBG B  53     126.904 116.289  72.701  1.00  0.00            
ATOM    107  GM9 DBG B  53     126.454 118.839  75.101  1.00  0.00            
ATOM    108 0GM1 DBG B  53     125.304 121.239  76.501  1.00  0.00            
ATOM    109 1GM1 DBG B  53     127.954 119.739  79.001  1.00  0.00            
ATOM    110 2GM1 DBG B  53     125.504 121.989  79.051  1.00  0.00            
ATOM    111 3GM1 DBG B  53     125.754 122.889  71.101  1.00  0.00            
ATOM    112 4GM1 DBG B  53     126.304 123.789  67.801  1.00  0.00            
ATOM    113 5GM1 DBG B  53     128.204 120.939  69.001  1.00  0.00            
ATOM    114 6GM1 DBG B  53     129.154 122.689  66.751  1.00  0.00            
ATOM    115 7GM1 DBG B  53     130.054 120.289  71.101  1.00  0.00            
ATOM    116  AM1 DBG B  53     122.554 115.189  64.301  1.00  0.00            
ATOM    117  AM2 DBG B  53     122.154 116.589  61.801  1.00  0.00            
ATOM    118  T1A DBG B  53     124.954 114.039  65.151  1.00  0.00            
ATOM    119  C2A DBG B  53     128.504 114.889  61.551  1.00  0.00           C
ATOM    120  C3A DBG B  53     130.504 115.989  56.851  1.00  0.00           C
ATOM    121  C4A DBG B  53     130.454 118.839  52.601  1.00  0.00           C
ATOM    122  C1B DBG B  53     119.454 115.539  59.601  1.00  0.00           C
ATOM    123  C2B DBG B  53     116.854 115.739  57.001  1.00  0.00           C
ATOM    124  C3B DBG B  53     116.904 112.939  52.651  1.00  0.00           C
ATOM    125  C4B DBG B  53     119.754 110.139  50.151  1.00  0.00           C
ATOM    126  C5B DBG B  53     122.504 106.489  50.601  1.00  0.00           C
ATOM    127  GM1 DBG C  54     134.254 125.289  62.051  1.00  0.00            
ATOM    128  GM2 DBG C  54     132.354 125.989  65.201  1.00  0.00            
ATOM    129  GM3 DBG C  54     134.604 124.339  65.051  1.00  0.00            
ATOM    130  GM4 DBG C  54     133.804 123.239  68.351  1.00  0.00            
ATOM    131  GM5 DBG C  54     137.404 123.889  67.051  1.00  0.00            
ATOM    132  GM6 DBG C  54     136.304 121.639  68.901  1.00  0.00            
ATOM    133  GM7 DBG C  54     134.954 118.389  68.451  1.00  0.00            
ATOM    134  GM8 DBG C  54     140.554 119.089  68.051  1.00  0.00            
ATOM    135  GM9 DBG C  54     138.054 117.039  69.101  1.00  0.00            
ATOM    136 0GM1 DBG C  54     135.754 115.239  69.851  1.00  0.00            
ATOM    137 1GM1 DBG C  54     138.454 115.639  72.651  1.00  0.00            
ATOM    138 2GM1 DBG C  54     136.154 113.939  72.151  1.00  0.00            
ATOM    139 3GM1 DBG C  54     135.104 119.889  72.351  1.00  0.00            
ATOM    140 4GM1 DBG C  54     134.004 122.939  73.601  1.00  0.00            
ATOM    141 5GM1 DBG C  54     137.604 122.689  73.151  1.00  0.00            
ATOM    142 6GM1 DBG C  54     136.504 123.789  75.651  1.00  0.00            
ATOM    143 7GM1 DBG C  54     139.854 121.039  72.701  1.00  0.00            
ATOM    144  AM1 DBG C  54     134.504 119.589  63.501  1.00  0.00            
ATOM    145  AM2 DBG C  54     137.154 120.139  63.451  1.00  0.00            
ATOM    146  T1A DBG C  54     133.404 117.239  62.001  1.00  0.00            
ATOM    147  C2A DBG C  54     135.154 116.289  58.351  1.00  0.00           C
ATOM    148  C3A DBG C  54     139.054 116.089  57.501  1.00  0.00           C
ATOM    149  C4A DBG C  54     142.704 119.339  56.151  1.00  0.00           C
ATOM    150  C1B DBG C  54     138.404 120.689  59.951  1.00  0.00           C
ATOM    151  C2B DBG C  54     139.754 123.639  57.201  1.00  0.00           C
ATOM    152  C3B DBG C  54     140.654 122.739  53.201  1.00  0.00           C
ATOM    153  C4B DBG C  54     139.754 124.039  48.801  1.00  0.00           C
ATOM    154  C5B DBG C  54     135.104 124.139  46.851  1.00  0.00           C
ATOM    155  GM1 DBG D  55     106.404  85.939  63.851  1.00  0.00            
ATOM    156  GM2 DBG D  55     109.054  84.339  66.001  1.00  0.00            
ATOM    157  GM3 DBG D  55     106.204  83.939  65.951  1.00  0.00            
ATOM    158  GM4 DBG D  55     106.104  83.989  69.551  1.00  0.00            
ATOM    159  GM5 DBG D  55     102.854  82.539  68.001  1.00  0.00            
ATOM    160  GM6 DBG D  55     103.204  84.139  70.351  1.00  0.00            
ATOM    161  GM7 DBG D  55     103.204  87.289  71.701  1.00  0.00            
ATOM    162  GM8 DBG D  55      98.954  84.639  69.001  1.00  0.00            
ATOM    163  GM9 DBG D  55      99.704  87.439  71.551  1.00  0.00            
ATOM    164 0GM1 DBG D  55     100.654  89.289  73.701  1.00  0.00            
ATOM    165 1GM1 DBG D  55      96.904  88.339  74.401  1.00  0.00            
ATOM    166 2GM1 DBG D  55      98.854  90.489  75.301  1.00  0.00            
ATOM    167 3GM1 DBG D  55     103.504  84.289  74.001  1.00  0.00            
ATOM    168 4GM1 DBG D  55     104.504  80.989  74.401  1.00  0.00            
ATOM    169 5GM1 DBG D  55     101.104  81.489  73.101  1.00  0.00            
ATOM    170 6GM1 DBG D  55     102.154  79.139  75.151  1.00  0.00            
ATOM    171 7GM1 DBG D  55      98.654  82.589  73.751  1.00  0.00            
ATOM    172  AM1 DBG D  55     103.854  80.689  63.001  1.00  0.00            
ATOM    173  AM2 DBG D  55     106.404  80.589  62.301  1.00  0.00            
ATOM    174  T1A DBG D  55     102.104  80.489  60.401  1.00  0.00            
ATOM    175  C2A DBG D  55     102.204  80.339  55.851  1.00  0.00           C
ATOM    176  C3A DBG D  55     105.904  79.389  52.051  1.00  0.00           C
ATOM    177  C4A DBG D  55     107.554  79.589  48.651  1.00  0.00           C
ATOM    178  C1B DBG D  55     107.354  80.489  58.651  1.00  0.00           C
ATOM    179  C2B DBG D  55     106.004  83.739  55.501  1.00  0.00           C
ATOM    180  C3B DBG D  55     104.654  83.839  51.101  1.00  0.00           C
ATOM    181  C4B DBG D  55     102.604  81.639  47.551  1.00  0.00           C
ATOM    182  C5B DBG D  55     103.804  81.739  43.701  1.00  0.00           C
ATOM    183  GM1 DBG E  56     154.754 133.339  58.201  1.00  0.00            
ATOM    184  GM2 DBG E  56     156.004 130.889  60.351  1.00  0.00            
ATOM    185  GM3 DBG E  56     156.104 133.989  60.701  1.00  0.00            
ATOM    186  GM4 DBG E  56     158.654 133.839  63.401  1.00  0.00            
ATOM    187  GM5 DBG E  56     156.754 137.189  63.801  1.00  0.00            
ATOM    188  GM6 DBG E  56     159.704 136.639  63.801  1.00  0.00            
ATOM    189  GM7 DBG E  56     162.054 136.789  61.651  1.00  0.00            
ATOM    190  GM8 DBG E  56     159.254 141.489  63.251  1.00  0.00            
ATOM    191  GM9 DBG E  56     162.404 140.189  62.251  1.00  0.00            
ATOM    192 0GM1 DBG E  56     165.104 139.039  61.651  1.00  0.00            
ATOM    193 1GM1 DBG E  56     165.404 141.839  64.401  1.00  0.00            
ATOM    194 2GM1 DBG E  56     167.054 140.689  62.501  1.00  0.00            
ATOM    195 3GM1 DBG E  56     163.104 135.539  64.651  1.00  0.00            
ATOM    196 4GM1 DBG E  56     162.054 133.539  67.301  1.00  0.00            
ATOM    197 5GM1 DBG E  56     161.704 137.139  67.801  1.00  0.00            
ATOM    198 6GM1 DBG E  56     162.954 135.339  70.151  1.00  0.00            
ATOM    199 7GM1 DBG E  56     162.004 139.689  67.201  1.00  0.00            
ATOM    200  AM1 DBG E  56     160.554 132.889  58.551  1.00  0.00            
ATOM    201  AM2 DBG E  56     159.804 135.189  57.551  1.00  0.00            
ATOM    202  T1A DBG E  56     162.554 130.789  58.001  1.00  0.00            
ATOM    203  C2A DBG E  56     166.004 130.839  55.151  1.00  0.00           C
ATOM    204  C3A DBG E  56     166.354 134.139  50.351  1.00  0.00           C
ATOM    205  C4A DBG E  56     163.854 137.639  48.201  1.00  0.00           C
ATOM    206  C1B DBG E  56     157.704 134.439  54.751  1.00  0.00           C
ATOM    207  C2B DBG E  56     155.054 135.239  51.651  1.00  0.00           C
ATOM    208  C3B DBG E  56     154.004 134.939  47.501  1.00  0.00           C
ATOM    209  C4B DBG E  56     154.354 132.939  43.951  1.00  0.00           C
ATOM    210  C5B DBG E  56     157.004 130.439  42.101  1.00  0.00           C
ATOM    211  GM1 DBG F  57      82.504 104.139  67.601  1.00  0.00            
ATOM    212  GM2 DBG F  57      82.604 107.589  67.401  1.00  0.00            
ATOM    213  GM3 DBG F  57      84.954 105.589  68.651  1.00  0.00            
ATOM    214  GM4 DBG F  57      84.804 107.389  71.701  1.00  0.00            
ATOM    215  GM5 DBG F  57      88.404 107.589  70.251  1.00  0.00            
ATOM    216  GM6 DBG F  57      87.354 107.839  73.151  1.00  0.00            
ATOM    217  GM7 DBG F  57      87.054 105.989  75.751  1.00  0.00            
ATOM    218  GM8 DBG F  57      91.804 108.189  73.501  1.00  0.00            
ATOM    219  GM9 DBG F  57      90.254 107.239  76.651  1.00  0.00            
ATOM    220 0GM1 DBG F  57      88.654 105.639  78.651  1.00  0.00            
ATOM    221 1GM1 DBG F  57      90.254 108.989  80.001  1.00  0.00            
ATOM    222 2GM1 DBG F  57      88.904 106.539  81.151  1.00  0.00            
ATOM    223 3GM1 DBG F  57      85.954 109.439  76.101  1.00  0.00            
ATOM    224 4GM1 DBG F  57      84.154 111.789  74.251  1.00  0.00            
ATOM    225 5GM1 DBG F  57      87.804 112.189  74.201  1.00  0.00            
ATOM    226 6GM1 DBG F  57      85.604 114.539  74.051  1.00  0.00            
ATOM    227 7GM1 DBG F  57      90.154 112.239  75.701  1.00  0.00            
ATOM    228  AM1 DBG F  57      87.054 105.039  64.351  1.00  0.00            
ATOM    229  AM2 DBG F  57      85.454 106.639  63.251  1.00  0.00            
ATOM    230  T1A DBG F  57      88.654 102.639  63.351  1.00  0.00            
ATOM    231  C2A DBG F  57      87.104 101.389  59.451  1.00  0.00           C
ATOM    232  C3A DBG F  57      86.554 103.089  55.201  1.00  0.00           C
ATOM    233  C4A DBG F  57      85.054 105.039  51.201  1.00  0.00           C
ATOM    234  C1B DBG F  57      84.454 106.739  59.601  1.00  0.00           C
ATOM    235  C2B DBG F  57      83.404 107.389  55.801  1.00  0.00           C
ATOM    236  C3B DBG F  57      84.054 109.589  52.001  1.00  0.00           C
ATOM    237  C4B DBG F  57      84.854 110.739  47.901  1.00  0.00           C
ATOM    238  C5B DBG F  57      86.254 113.989  45.001  1.00  0.00           C
ATOM    239  GM1 DBG G  58     145.754 106.239  60.851  1.00  0.00            
ATOM    240  GM2 DBG G  58     145.004 107.639  63.651  1.00  0.00            
ATOM    241  GM3 DBG G  58     147.704 106.739  63.101  1.00  0.00            
ATOM    242  GM4 DBG G  58     148.504 108.039  66.301  1.00  0.00            
ATOM    243  GM5 DBG G  58     151.604 106.889  64.251  1.00  0.00            
ATOM    244  GM6 DBG G  58     151.204 107.139  67.251  1.00  0.00            
ATOM    245  GM7 DBG G  58     150.654 104.589  69.651  1.00  0.00            
ATOM    246  GM8 DBG G  58     155.154 104.689  66.201  1.00  0.00            
ATOM    247  GM9 DBG G  58     153.804 103.289  69.151  1.00  0.00            
ATOM    248 0GM1 DBG G  58     152.654 102.289  71.751  1.00  0.00            
ATOM    249 1GM1 DBG G  58     156.004 104.289  72.251  1.00  0.00            
ATOM    250 2GM1 DBG G  58     153.954 102.289  74.101  1.00  0.00            
ATOM    251 3GM1 DBG G  58     151.254 108.539  70.551  1.00  0.00            
ATOM    252 4GM1 DBG G  58     150.854 111.739  69.301  1.00  0.00            
ATOM    253 5GM1 DBG G  58     154.004 110.189  68.451  1.00  0.00            
ATOM    254 6GM1 DBG G  58     153.654 113.139  70.001  1.00  0.00            
ATOM    255 7GM1 DBG G  58     156.054 108.739  68.651  1.00  0.00            
ATOM    256  AM1 DBG G  58     150.804 103.839  60.751  1.00  0.00            
ATOM    257  AM2 DBG G  58     150.704 105.889  58.851  1.00  0.00            
ATOM    258  T1A DBG G  58     150.754 101.239  59.351  1.00  0.00            
ATOM    259  C2A DBG G  58     150.854  99.839  55.901  1.00  0.00           C
ATOM    260  C3A DBG G  58     152.254 102.789  52.201  1.00  0.00           C
ATOM    261  C4A DBG G  58     150.754 104.639  48.301  1.00  0.00           C
ATOM    262  C1B DBG G  58     149.804 105.589  55.351  1.00  0.00           C
ATOM    263  C2B DBG G  58     148.454 107.189  52.001  1.00  0.00           C
ATOM    264  C3B DBG G  58     145.654 105.039  48.801  1.00  0.00           C
ATOM    265  C4B DBG G  58     144.704 103.389  45.101  1.00  0.00           C
ATOM    266  C5B DBG G  58     144.204 103.489  41.401  1.00  0.00           C
ATOM    267  GM1 DBG H  59      97.154  68.639  66.551  1.00  0.00            
ATOM    268  GM2 DBG H  59      94.954  70.689  68.301  1.00  0.00            
ATOM    269  GM3 DBG H  59      97.254  71.839  66.651  1.00  0.00            
ATOM    270  GM4 DBG H  59      96.804  74.789  68.851  1.00  0.00            
ATOM    271  GM5 DBG H  59      99.304  74.789  65.851  1.00  0.00            
ATOM    272  GM6 DBG H  59      98.954  76.739  67.951  1.00  0.00            
ATOM    273  GM7 DBG H  59     101.054  77.489  70.151  1.00  0.00            
ATOM    274  GM8 DBG H  59     101.554  76.489  64.551  1.00  0.00            
ATOM    275  GM9 DBG H  59     103.704  77.939  67.251  1.00  0.00            
ATOM    276 0GM1 DBG H  59     104.604  78.539  70.001  1.00  0.00            
ATOM    277 1GM1 DBG H  59     106.854  80.089  67.151  1.00  0.00            
ATOM    278 2GM1 DBG H  59     107.154  79.289  70.401  1.00  0.00            
ATOM    279 3GM1 DBG H  59      98.354  79.889  69.501  1.00  0.00            
ATOM    280 4GM1 DBG H  59      94.954  80.389  68.851  1.00  0.00            
ATOM    281 5GM1 DBG H  59      97.104  80.239  65.901  1.00  0.00            
ATOM    282 6GM1 DBG H  59      94.604  82.639  66.501  1.00  0.00            
ATOM    283 7GM1 DBG H  59      99.304  81.089  64.501  1.00  0.00            
ATOM    284  AM1 DBG H  59      99.154  71.489  62.101  1.00  0.00            
ATOM    285  AM2 DBG H  59      96.604  70.839  61.601  1.00  0.00            
ATOM    286  T1A DBG H  59     101.254  72.289  60.151  1.00  0.00            
ATOM    287  C2A DBG H  59     100.204  71.939  54.901  1.00  0.00           C
ATOM    288  C3A DBG H  59      97.554  70.139  52.651  1.00  0.00           C
ATOM    289  C4A DBG H  59      93.354  71.339  50.901  1.00  0.00           C
ATOM    290  C1B DBG H  59      96.254  72.139  58.101  1.00  0.00           C
ATOM    291  C2B DBG H  59      95.404  74.189  54.551  1.00  0.00           C
ATOM    292  C3B DBG H  59      96.254  75.139  51.651  1.00  0.00           C
ATOM    293  C4B DBG H  59      93.404  75.239  47.101  1.00  0.00           C
ATOM    294  C5B DBG H  59      91.104  75.739  42.901  1.00  0.00           C
ATOM    295  GM1 DBG I  60     137.804 115.189  63.151  1.00  0.00            
ATOM    296  GM2 DBG I  60     135.754 113.839  65.851  1.00  0.00            
ATOM    297  GM3 DBG I  60     138.654 114.089  65.901  1.00  0.00            
ATOM    298  GM4 DBG I  60     138.404 111.389  68.351  1.00  0.00            
ATOM    299  GM5 DBG I  60     141.204 113.939  69.201  1.00  0.00            
ATOM    300  GM6 DBG I  60     141.054 111.289  69.751  1.00  0.00            
ATOM    301  GM7 DBG I  60     142.204 108.839  67.751  1.00  0.00            
ATOM    302  GM8 DBG I  60     145.954 112.089  70.601  1.00  0.00            
ATOM    303  GM9 DBG I  60     145.354 109.039  69.751  1.00  0.00            
ATOM    304 0GM1 DBG I  60     145.204 106.189  68.851  1.00  0.00            
ATOM    305 1GM1 DBG I  60     146.554 106.439  72.551  1.00  0.00            
ATOM    306 2GM1 DBG I  60     145.654 104.139  70.551  1.00  0.00            
ATOM    307 3GM1 DBG I  60     140.754 107.989  71.351  1.00  0.00            
ATOM    308 4GM1 DBG I  60     137.854 108.689  73.101  1.00  0.00            
ATOM    309 5GM1 DBG I  60     140.704 110.939  73.801  1.00  0.00            
ATOM    310 6GM1 DBG I  60     139.104 108.989  76.251  1.00  0.00            
ATOM    311 7GM1 DBG I  60     143.504 110.539  74.601  1.00  0.00            
ATOM    312  AM1 DBG I  60     137.304 109.589  64.101  1.00  0.00            
ATOM    313  AM2 DBG I  60     139.804 109.839  63.401  1.00  0.00            
ATOM    314  T1A DBG I  60     136.554 106.989  63.501  1.00  0.00            
ATOM    315  C2A DBG I  60     137.354 104.639  59.251  1.00  0.00           C
ATOM    316  C3A DBG I  60     141.304 102.339  57.701  1.00  0.00           C
ATOM    317  C4A DBG I  60     145.854 101.639  57.451  1.00  0.00           C
ATOM    318  C1B DBG I  60     140.454 108.589  59.951  1.00  0.00           C
ATOM    319  C2B DBG I  60     142.154 107.289  55.851  1.00  0.00           C
ATOM    320  C3B DBG I  60     143.504 103.789  53.201  1.00  0.00           C
ATOM    321  C4B DBG I  60     147.104 102.439  52.901  1.00  0.00           C
ATOM    322  C5B DBG I  60     148.104 100.639  49.551  1.00  0.00           C
ATOM    323  GM1 DBG J  61     170.704 141.789  59.401  1.00  0.00            
ATOM    324  GM2 DBG J  61     173.104 143.939  61.051  1.00  0.00            
ATOM    325  GM3 DBG J  61     172.904 141.189  61.451  1.00  0.00            
ATOM    326  GM4 DBG J  61     175.154 141.939  64.351  1.00  0.00            
ATOM    327  GM5 DBG J  61     176.954 139.289  62.151  1.00  0.00            
ATOM    328  GM6 DBG J  61     177.454 140.139  64.951  1.00  0.00            
ATOM    329  GM7 DBG J  61     177.004 138.639  68.151  1.00  0.00            
ATOM    330  GM8 DBG J  61     179.804 136.589  63.601  1.00  0.00            
ATOM    331  GM9 DBG J  61     179.304 136.089  67.201  1.00  0.00            
ATOM    332 0GM1 DBG J  61     178.754 135.439  70.101  1.00  0.00            
ATOM    333 1GM1 DBG J  61     182.454 135.339  68.751  1.00  0.00            
ATOM    334 2GM1 DBG J  61     180.954 134.439  71.251  1.00  0.00            
ATOM    335 3GM1 DBG J  61     178.804 142.239  67.801  1.00  0.00            
ATOM    336 4GM1 DBG J  61     178.904 145.039  65.751  1.00  0.00            
ATOM    337 5GM1 DBG J  61     181.004 142.239  64.701  1.00  0.00            
ATOM    338 6GM1 DBG J  61     181.954 144.739  63.801  1.00  0.00            
ATOM    339 7GM1 DBG J  61     182.704 140.239  65.951  1.00  0.00            
ATOM    340  AM1 DBG J  61     173.954 136.989  58.851  1.00  0.00            
ATOM    341  AM2 DBG J  61     174.504 139.289  57.351  1.00  0.00            
ATOM    342  T1A DBG J  61     174.704 134.589  58.001  1.00  0.00            
ATOM    343  C2A DBG J  61     177.804 135.239  54.301  1.00  0.00           C
ATOM    344  C3A DBG J  61     176.804 138.189  51.451  1.00  0.00           C
ATOM    345  C4A DBG J  61     173.954 137.839  48.701  1.00  0.00           C
ATOM    346  C1B DBG J  61     172.204 140.739  54.851  1.00  0.00           C
ATOM    347  C2B DBG J  61     174.304 142.939  51.151  1.00  0.00           C
ATOM    348  C3B DBG J  61     175.954 143.189  47.351  1.00  0.00           C
ATOM    349  C4B DBG J  61     176.304 146.839  45.801  1.00  0.00           C
ATOM    350  C5B DBG J  61     175.304 150.339  45.101  1.00  0.00           C
ATOM    351  GM1 DBG K  62     109.854  78.039  65.051  1.00  0.00            
ATOM    352  GM2 DBG K  62     110.804  74.489  64.301  1.00  0.00            
ATOM    353  GM3 DBG K  62     108.454  75.539  65.951  1.00  0.00            
ATOM    354  GM4 DBG K  62     109.654  73.639  68.601  1.00  0.00            
ATOM    355  GM5 DBG K  62     105.804  74.189  68.801  1.00  0.00            
ATOM    356  GM6 DBG K  62     107.854  73.439  71.001  1.00  0.00            
ATOM    357  GM7 DBG K  62     109.404  75.789  73.001  1.00  0.00            
ATOM    358  GM8 DBG K  62     103.954  74.089  72.701  1.00  0.00            
ATOM    359  GM9 DBG K  62     106.354  75.989  74.901  1.00  0.00            
ATOM    360 0GM1 DBG K  62     108.454  77.639  76.301  1.00  0.00            
ATOM    361 1GM1 DBG K  62     105.354  76.739  78.651  1.00  0.00            
ATOM    362 2GM1 DBG K  62     108.204  78.289  78.901  1.00  0.00            
ATOM    363 3GM1 DBG K  62     110.154  71.589  73.301  1.00  0.00            
ATOM    364 4GM1 DBG K  62     111.004  68.939  71.251  1.00  0.00            
ATOM    365 5GM1 DBG K  62     107.454  69.339  71.901  1.00  0.00            
ATOM    366 6GM1 DBG K  62     109.054  66.239  71.251  1.00  0.00            
ATOM    367 7GM1 DBG K  62     105.304  69.339  73.401  1.00  0.00            
ATOM    368  AM1 DBG K  62     105.954  75.039  62.101  1.00  0.00            
ATOM    369  AM2 DBG K  62     106.854  72.739  60.601  1.00  0.00            
ATOM    370  T1A DBG K  62     104.454  76.339  60.101  1.00  0.00            
ATOM    371  C2A DBG K  62     104.954  76.239  55.801  1.00  0.00           C
ATOM    372  C3A DBG K  62     107.004  74.689  53.051  1.00  0.00           C
ATOM    373  C4A DBG K  62     108.304  70.489  50.351  1.00  0.00           C
ATOM    374  C1B DBG K  62     105.454  71.589  57.501  1.00  0.00           C
ATOM    375  C2B DBG K  62     104.854  69.839  54.351  1.00  0.00           C
ATOM    376  C3B DBG K  62     102.804  70.489  50.401  1.00  0.00           C
ATOM    377  C4B DBG K  62     102.504  72.339  46.101  1.00  0.00           C
ATOM    378  C5B DBG K  62     101.054  75.439  44.201  1.00  0.00           C
ATOM    379  GM1 DBG L  63     122.254 112.239  68.951  1.00  0.00            
ATOM    380  GM2 DBG L  63     125.704 112.539  69.651  1.00  0.00            
ATOM    381  GM3 DBG L  63     124.504 109.989  68.451  1.00  0.00            
ATOM    382  GM4 DBG L  63     126.804 108.389  70.501  1.00  0.00            
ATOM    383  GM5 DBG L  63     126.704 106.989  66.901  1.00  0.00            
ATOM    384  GM6 DBG L  63     126.804 105.589  69.451  1.00  0.00            
ATOM    385  GM7 DBG L  63     124.104 104.189  71.351  1.00  0.00            
ATOM    386  GM8 DBG L  63     125.904 101.689  66.551  1.00  0.00            
ATOM    387  GM9 DBG L  63     124.504 101.189  69.751  1.00  0.00            
ATOM    388 0GM1 DBG L  63     123.804 100.389  72.551  1.00  0.00            
ATOM    389 1GM1 DBG L  63     127.054  98.839  70.951  1.00  0.00            
ATOM    390 2GM1 DBG L  63     124.804  97.939  72.601  1.00  0.00            
ATOM    391 3GM1 DBG L  63     127.654 104.089  72.551  1.00  0.00            
ATOM    392 4GM1 DBG L  63     130.504 105.989  73.201  1.00  0.00            
ATOM    393 5GM1 DBG L  63     130.704 103.839  70.251  1.00  0.00            
ATOM    394 6GM1 DBG L  63     133.404 104.489  72.251  1.00  0.00            
ATOM    395 7GM1 DBG L  63     130.404 101.689  68.751  1.00  0.00            
ATOM    396  AM1 DBG L  63     121.604 108.189  65.151  1.00  0.00            
ATOM    397  AM2 DBG L  63     122.804 109.939  63.851  1.00  0.00            
ATOM    398  T1A DBG L  63     119.154 107.239  64.101  1.00  0.00            
ATOM    399  C2A DBG L  63     118.704 108.339  61.251  1.00  0.00           C
ATOM    400  C3A DBG L  63     118.154 111.239  57.851  1.00  0.00           C
ATOM    401  C4A DBG L  63     121.354 113.139  54.951  1.00  0.00           C
ATOM    402  C1B DBG L  63     123.104 111.789  60.351  1.00  0.00           C
ATOM    403  C2B DBG L  63     126.254 112.889  55.751  1.00  0.00           C
ATOM    404  C3B DBG L  63     129.404 114.239  50.751  1.00  0.00           C
ATOM    405  C4B DBG L  63     133.154 115.389  49.151  1.00  0.00           C
ATOM    406  C5B DBG L  63     137.004 115.539  48.251  1.00  0.00           C
ATOM    407  GM1 DBG M  64     130.854 116.439  65.751  1.00  0.00            
ATOM    408  GM2 DBG M  64     128.304 116.139  68.051  1.00  0.00            
ATOM    409  GM3 DBG M  64     131.254 115.039  68.501  1.00  0.00            
ATOM    410  GM4 DBG M  64     129.804 112.789  70.951  1.00  0.00            
ATOM    411  GM5 DBG M  64     131.704 115.939  72.251  1.00  0.00            
ATOM    412  GM6 DBG M  64     131.304 113.189  73.501  1.00  0.00            
ATOM    413  GM7 DBG M  64     133.104 110.139  73.901  1.00  0.00            
ATOM    414  GM8 DBG M  64     135.104 114.689  76.651  1.00  0.00            
ATOM    415  GM9 DBG M  64     134.604 111.339  76.901  1.00  0.00            
ATOM    416 0GM1 DBG M  64     134.054 108.389  77.151  1.00  0.00            
ATOM    417 1GM1 DBG M  64     132.954 110.439  80.351  1.00  0.00            
ATOM    418 2GM1 DBG M  64     134.054 107.539  79.701  1.00  0.00            
ATOM    419 3GM1 DBG M  64     129.554 110.589  75.701  1.00  0.00            
ATOM    420 4GM1 DBG M  64     126.504 112.089  74.901  1.00  0.00            
ATOM    421 5GM1 DBG M  64     128.854 114.189  76.701  1.00  0.00            
ATOM    422 6GM1 DBG M  64     125.504 113.789  77.501  1.00  0.00            
ATOM    423 7GM1 DBG M  64     130.254 114.339  78.701  1.00  0.00            
ATOM    424  AM1 DBG M  64     129.104 110.989  65.651  1.00  0.00            
ATOM    425  AM2 DBG M  64     131.604 111.739  65.051  1.00  0.00            
ATOM    426  T1A DBG M  64     127.404 110.039  63.401  1.00  0.00            
ATOM    427  C2A DBG M  64     129.254 109.839  59.601  1.00  0.00           C
ATOM    428  C3A DBG M  64     132.054 111.539  55.051  1.00  0.00           C
ATOM    429  C4A DBG M  64     135.404 114.039  53.801  1.00  0.00           C
ATOM    430  C1B DBG M  64     133.204 111.839  61.751  1.00  0.00           C
ATOM    431  C2B DBG M  64     135.704 111.139  58.451  1.00  0.00           C
ATOM    432  C3B DBG M  64     137.504 109.739  54.701  1.00  0.00           C
ATOM    433  C4B DBG M  64     138.354 105.289  52.901  1.00  0.00           C
ATOM    434  C5B DBG M  64     137.604 100.889  54.951  1.00  0.00           C
ATOM    435  GM1 DBG N  65     100.554 103.089  62.651  1.00  0.00            
ATOM    436  GM2 DBG N  65     101.304 102.889  66.351  1.00  0.00            
ATOM    437  GM3 DBG N  65      99.304 104.689  64.801  1.00  0.00            
ATOM    438  GM4 DBG N  65      99.254 106.989  67.701  1.00  0.00            
ATOM    439  GM5 DBG N  65      96.054 107.089  65.501  1.00  0.00            
ATOM    440  GM6 DBG N  65      97.804 109.389  66.601  1.00  0.00            
ATOM    441  GM7 DBG N  65     100.254 111.289  65.301  1.00  0.00            
ATOM    442  GM8 DBG N  65      95.054 112.139  63.201  1.00  0.00            
ATOM    443  GM9 DBG N  65      98.104 113.939  64.501  1.00  0.00            
ATOM    444 0GM1 DBG N  65     100.404 115.339  65.801  1.00  0.00            
ATOM    445 1GM1 DBG N  65      97.354 117.789  66.001  1.00  0.00            
ATOM    446 2GM1 DBG N  65     100.354 117.939  66.351  1.00  0.00            
ATOM    447 3GM1 DBG N  65      99.154 111.839  69.151  1.00  0.00            
ATOM    448 4GM1 DBG N  65      97.504 110.639  71.951  1.00  0.00            
ATOM    449 5GM1 DBG N  65      95.354 111.889  69.301  1.00  0.00            
ATOM    450 6GM1 DBG N  65      95.154 112.339  73.001  1.00  0.00            
ATOM    451 7GM1 DBG N  65      94.154 113.589  67.851  1.00  0.00            
ATOM    452  AM1 DBG N  65      98.904 108.389  61.251  1.00  0.00            
ATOM    453  AM2 DBG N  65      98.304 106.539  59.501  1.00  0.00            
ATOM    454  T1A DBG N  65     100.304 110.689  60.201  1.00  0.00            
ATOM    455  C2A DBG N  65      99.754 112.839  56.001  1.00  0.00           C
ATOM    456  C3A DBG N  65      99.454 111.589  52.101  1.00  0.00           C
ATOM    457  C4A DBG N  65      99.904 106.639  50.751  1.00  0.00           C
ATOM    458  C1B DBG N  65      97.154 107.089  56.001  1.00  0.00           C
ATOM    459  C2B DBG N  65      95.804 108.239  53.351  1.00  0.00           C
ATOM    460  C3B DBG N  65      94.904 107.989  49.601  1.00  0.00           C
ATOM    461  C4B DBG N  65      93.004 106.289  46.651  1.00  0.00           C
ATOM    462  C5B DBG N  65      88.354 105.039  47.401  1.00  0.00           C
ATOM    463  GM1 DBG O  66     149.704 137.789  63.551  1.00  0.00            
ATOM    464  GM2 DBG O  66     152.654 136.639  61.751  1.00  0.00            
ATOM    465  GM3 DBG O  66     150.904 135.039  63.701  1.00  0.00            
ATOM    466  GM4 DBG O  66     154.054 133.439  64.651  1.00  0.00            
ATOM    467  GM5 DBG O  66     151.354 133.489  67.401  1.00  0.00            
ATOM    468  GM6 DBG O  66     154.204 133.289  67.601  1.00  0.00            
ATOM    469  GM7 DBG O  66     157.154 135.089  68.701  1.00  0.00            
ATOM    470  GM8 DBG O  66     152.804 133.589  72.051  1.00  0.00            
ATOM    471  GM9 DBG O  66     156.104 134.839  72.201  1.00  0.00            
ATOM    472 0GM1 DBG O  66     158.804 136.039  72.501  1.00  0.00            
ATOM    473 1GM1 DBG O  66     157.954 133.889  75.651  1.00  0.00            
ATOM    474 2GM1 DBG O  66     160.404 135.889  74.651  1.00  0.00            
ATOM    475 3GM1 DBG O  66     157.504 131.389  67.701  1.00  0.00            
ATOM    476 4GM1 DBG O  66     156.054 129.139  65.501  1.00  0.00            
ATOM    477 5GM1 DBG O  66     154.654 129.139  68.851  1.00  0.00            
ATOM    478 6GM1 DBG O  66     155.404 126.439  67.351  1.00  0.00            
ATOM    479 7GM1 DBG O  66     155.554 128.739  71.651  1.00  0.00            
ATOM    480  AM1 DBG O  66     147.754 133.539  60.151  1.00  0.00            
ATOM    481  AM2 DBG O  66     149.854 133.739  58.601  1.00  0.00            
ATOM    482  T1A DBG O  66     146.204 130.989  59.851  1.00  0.00            
ATOM    483  C2A DBG O  66     146.104 130.189  55.701  1.00  0.00           C
ATOM    484  C3A DBG O  66     146.754 130.689  51.501  1.00  0.00           C
ATOM    485  C4A DBG O  66     149.754 130.489  47.501  1.00  0.00           C
ATOM    486  C1B DBG O  66     150.704 132.689  55.251  1.00  0.00           C
ATOM    487  C2B DBG O  66     152.954 130.639  51.201  1.00  0.00           C
ATOM    488  C3B DBG O  66     156.104 130.689  48.251  1.00  0.00           C
ATOM    489  C4B DBG O  66     157.654 127.339  45.901  1.00  0.00           C
ATOM    490  C5B DBG O  66     161.104 124.789  43.951  1.00  0.00           C
ATOM    491  GM1 DBG P  67     142.704 135.839  65.901  1.00  0.00            
ATOM    492  GM2 DBG P  67     145.504 136.239  64.001  1.00  0.00            
ATOM    493  GM3 DBG P  67     144.604 133.639  65.051  1.00  0.00            
ATOM    494  GM4 DBG P  67     147.804 132.339  65.051  1.00  0.00            
ATOM    495  GM5 DBG P  67     144.904 129.939  64.051  1.00  0.00            
ATOM    496  GM6 DBG P  67     147.704 129.339  64.801  1.00  0.00            
ATOM    497  GM7 DBG P  67     149.204 128.589  67.801  1.00  0.00            
ATOM    498  GM8 DBG P  67     145.404 125.089  65.451  1.00  0.00            
ATOM    499  GM9 DBG P  67     148.454 124.989  67.501  1.00  0.00            
ATOM    500 0GM1 DBG P  67     150.804 125.189  69.351  1.00  0.00            
ATOM    501 1GM1 DBG P  67     151.304 122.289  66.801  1.00  0.00            
ATOM    502 2GM1 DBG P  67     152.454 123.089  69.351  1.00  0.00            
ATOM    503 3GM1 DBG P  67     151.354 128.539  64.801  1.00  0.00            
ATOM    504 4GM1 DBG P  67     151.504 130.239  61.751  1.00  0.00            
ATOM    505 5GM1 DBG P  67     149.404 127.289  61.801  1.00  0.00            
ATOM    506 6GM1 DBG P  67     150.554 128.789  58.951  1.00  0.00            
ATOM    507 7GM1 DBG P  67     149.654 124.689  62.301  1.00  0.00            
ATOM    508  AM1 DBG P  67     141.504 133.039  61.151  1.00  0.00            
ATOM    509  AM2 DBG P  67     142.954 134.339  59.251  1.00  0.00            
ATOM    510  T1A DBG P  67     141.304 130.289  60.251  1.00  0.00            
ATOM    511  C2A DBG P  67     141.504 127.989  56.951  1.00  0.00           C
ATOM    512  C3A DBG P  67     142.404 128.439  51.651  1.00  0.00           C
ATOM    513  C4A DBG P  67     142.054 131.539  48.251  1.00  0.00           C
ATOM    514  C1B DBG P  67     141.504 132.939  56.151  1.00  0.00           C
ATOM    515  C2B DBG P  67     138.054 132.689  52.901  1.00  0.00           C
ATOM    516  C3B DBG P  67     136.754 133.589  48.451  1.00  0.00           C
ATOM    517  C4B DBG P  67     132.604 135.289  48.001  1.00  0.00           C
ATOM    518  C5B DBG P  67     129.154 138.339  45.801  1.00  0.00           C
ATOM    519  GM1 DBG Q  68     159.104  97.539  65.351  1.00  0.00            
ATOM    520  GM2 DBG Q  68     157.704  99.789  67.701  1.00  0.00            
ATOM    521  GM3 DBG Q  68     156.154  97.339  66.901  1.00  0.00            
ATOM    522  GM4 DBG Q  68     153.254  99.039  68.401  1.00  0.00            
ATOM    523  GM5 DBG Q  68     152.604  96.089  65.901  1.00  0.00            
ATOM    524  GM6 DBG Q  68     151.004  98.589  66.501  1.00  0.00            
ATOM    525  GM7 DBG Q  68     150.404 101.739  65.201  1.00  0.00            
ATOM    526  GM8 DBG Q  68     149.504  96.989  62.151  1.00  0.00            
ATOM    527  GM9 DBG Q  68     147.704 100.039  62.901  1.00  0.00            
ATOM    528 0GM1 DBG Q  68     147.254 102.789  64.101  1.00  0.00            
ATOM    529 1GM1 DBG Q  68     144.604 100.039  65.051  1.00  0.00            
ATOM    530 2GM1 DBG Q  68     145.004 103.039  65.551  1.00  0.00            
ATOM    531 3GM1 DBG Q  68     148.404 100.289  68.101  1.00  0.00            
ATOM    532 4GM1 DBG Q  68     149.004  99.039  71.251  1.00  0.00            
ATOM    533 5GM1 DBG Q  68     148.104  96.539  68.751  1.00  0.00            
ATOM    534 6GM1 DBG Q  68     147.654  96.139  72.251  1.00  0.00            
ATOM    535 7GM1 DBG Q  68     146.654  95.789  66.301  1.00  0.00            
ATOM    536  AM1 DBG Q  68     155.154 100.939  63.351  1.00  0.00            
ATOM    537  AM2 DBG Q  68     154.304  98.589  62.151  1.00  0.00            
ATOM    538  T1A DBG Q  68     155.904 102.989  61.501  1.00  0.00            
ATOM    539  C2A DBG Q  68     155.704 102.289  57.751  1.00  0.00           C
ATOM    540  C3A DBG Q  68     155.704  98.839  54.151  1.00  0.00           C
ATOM    541  C4A DBG Q  68     152.754  97.639  51.051  1.00  0.00           C
ATOM    542  C1B DBG Q  68     153.754  96.839  59.051  1.00  0.00           C
ATOM    543  C2B DBG Q  68     153.204  94.639  55.751  1.00  0.00           C
ATOM    544  C3B DBG Q  68     152.704  91.539  52.201  1.00  0.00           C
ATOM    545  C4B DBG Q  68     150.554  88.289  49.351  1.00  0.00           C
ATOM    546  C5B DBG Q  68     151.854  86.539  45.551  1.00  0.00           C
ATOM    547  GM1 DBG R  69     131.204 108.789  69.251  1.00  0.00            
ATOM    548  GM2 DBG R  69     134.454 110.439  69.051  1.00  0.00            
ATOM    549  GM3 DBG R  69     133.654 107.739  68.051  1.00  0.00            
ATOM    550  GM4 DBG R  69     137.154 106.989  68.301  1.00  0.00            
ATOM    551  GM5 DBG R  69     134.804 104.039  67.401  1.00  0.00            
ATOM    552  GM6 DBG R  69     137.504 104.039  68.601  1.00  0.00            
ATOM    553  GM7 DBG R  69     139.104 103.339  71.801  1.00  0.00            
ATOM    554  GM8 DBG R  69     135.554  99.389  69.751  1.00  0.00            
ATOM    555  GM9 DBG R  69     138.804  99.889  70.951  1.00  0.00            
ATOM    556 0GM1 DBG R  69     141.454 100.539  72.251  1.00  0.00            
ATOM    557 1GM1 DBG R  69     142.154  98.439  69.001  1.00  0.00            
ATOM    558 2GM1 DBG R  69     143.654  99.589  71.101  1.00  0.00            
ATOM    559 3GM1 DBG R  69     140.954 103.539  68.051  1.00  0.00            
ATOM    560 4GM1 DBG R  69     140.904 104.989  64.901  1.00  0.00            
ATOM    561 5GM1 DBG R  69     138.954 101.939  65.251  1.00  0.00            
ATOM    562 6GM1 DBG R  69     140.754 102.489  62.551  1.00  0.00            
ATOM    563 7GM1 DBG R  69     138.354  99.489  65.601  1.00  0.00            
ATOM    564  AM1 DBG R  69     130.804 104.989  64.951  1.00  0.00            
ATOM    565  AM2 DBG R  69     131.704 107.089  63.801  1.00  0.00            
ATOM    566  T1A DBG R  69     130.004 102.739  63.201  1.00  0.00            
ATOM    567  C2A DBG R  69     128.404 103.739  59.851  1.00  0.00           C
ATOM    568  C3A DBG R  69     129.304 105.289  56.601  1.00  0.00           C
ATOM    569  C4A DBG R  69     128.654 108.439  53.601  1.00  0.00           C
ATOM    570  C1B DBG R  69     132.954 106.539  60.401  1.00  0.00           C
ATOM    571  C2B DBG R  69     134.254 106.639  55.851  1.00  0.00           C
ATOM    572  C3B DBG R  69     133.404 105.489  51.801  1.00  0.00           C
ATOM    573  C4B DBG R  69     132.254 108.289  48.851  1.00  0.00           C
ATOM    574  C5B DBG R  69     128.404 110.039  47.701  1.00  0.00           C
ATOM    575  GM1 DBG S  70      92.304  99.189  64.951  1.00  0.00            
ATOM    576  GM2 DBG S  70      91.804  95.639  64.401  1.00  0.00            
ATOM    577  GM3 DBG S  70      91.954  97.289  67.151  1.00  0.00            
ATOM    578  GM4 DBG S  70      92.954  94.439  69.301  1.00  0.00            
ATOM    579  GM5 DBG S  70      90.854  97.289  70.951  1.00  0.00            
ATOM    580  GM6 DBG S  70      92.404  94.989  72.201  1.00  0.00            
ATOM    581  GM7 DBG S  70      95.404  94.489  73.751  1.00  0.00            
ATOM    582  GM8 DBG S  70      91.404  98.289  75.201  1.00  0.00            
ATOM    583  GM9 DBG S  70      93.654  95.939  76.701  1.00  0.00            
ATOM    584 0GM1 DBG S  70      95.904  93.939  76.801  1.00  0.00            
ATOM    585 1GM1 DBG S  70      93.354  93.689  79.751  1.00  0.00            
ATOM    586 2GM1 DBG S  70      96.254  92.639  79.101  1.00  0.00            
ATOM    587 3GM1 DBG S  70      93.254  91.589  73.151  1.00  0.00            
ATOM    588 4GM1 DBG S  70      91.404  90.039  70.701  1.00  0.00            
ATOM    589 5GM1 DBG S  70      89.504  91.989  73.101  1.00  0.00            
ATOM    590 6GM1 DBG S  70      88.454  89.639  72.251  1.00  0.00            
ATOM    591 7GM1 DBG S  70      89.054  93.489  75.451  1.00  0.00            
ATOM    592  AM1 DBG S  70      87.004  98.139  66.951  1.00  0.00            
ATOM    593  AM2 DBG S  70      86.904  96.539  64.801  1.00  0.00            
ATOM    594  T1A DBG S  70      84.854 100.239  66.551  1.00  0.00            
ATOM    595  C2A DBG S  70      82.804 102.639  62.301  1.00  0.00           C
ATOM    596  C3A DBG S  70      81.954 102.589  58.301  1.00  0.00           C
ATOM    597  C4A DBG S  70      81.204 102.139  53.851  1.00  0.00           C
ATOM    598  C1B DBG S  70      87.954  96.539  61.201  1.00  0.00           C
ATOM    599  C2B DBG S  70      84.704  94.239  57.501  1.00  0.00           C
ATOM    600  C3B DBG S  70      84.704  93.189  52.651  1.00  0.00           C
ATOM    601  C4B DBG S  70      86.604  92.289  48.651  1.00  0.00           C
ATOM    602  C5B DBG S  70      85.954  92.339  44.551  1.00  0.00           C
ATOM    603  GM1 DBG T  71     165.704 124.189  63.751  1.00  0.00            
ATOM    604  GM2 DBG T  71     165.004 125.989  66.651  1.00  0.00            
ATOM    605  GM3 DBG T  71     165.204 127.289  64.001  1.00  0.00            
ATOM    606  GM4 DBG T  71     165.854 130.439  65.701  1.00  0.00            
ATOM    607  GM5 DBG T  71     164.954 131.039  62.001  1.00  0.00            
ATOM    608  GM6 DBG T  71     167.554 131.839  63.651  1.00  0.00            
ATOM    609  GM7 DBG T  71     170.454 129.789  64.051  1.00  0.00            
ATOM    610  GM8 DBG T  71     169.654 132.989  59.401  1.00  0.00            
ATOM    611  GM9 DBG T  71     172.304 132.239  62.051  1.00  0.00            
ATOM    612 0GM1 DBG T  71     173.754 131.239  64.451  1.00  0.00            
ATOM    613 1GM1 DBG T  71     174.704 134.989  63.651  1.00  0.00            
ATOM    614 2GM1 DBG T  71     175.604 132.789  65.601  1.00  0.00            
ATOM    615 3GM1 DBG T  71     169.954 133.539  66.151  1.00  0.00            
ATOM    616 4GM1 DBG T  71     167.254 134.939  67.801  1.00  0.00            
ATOM    617 5GM1 DBG T  71     167.754 136.039  64.351  1.00  0.00            
ATOM    618 6GM1 DBG T  71     166.904 137.989  67.401  1.00  0.00            
ATOM    619 7GM1 DBG T  71     169.654 136.789  62.451  1.00  0.00            
ATOM    620  AM1 DBG T  71     168.004 127.689  60.101  1.00  0.00            
ATOM    621  AM2 DBG T  71     165.754 127.039  58.701  1.00  0.00            
ATOM    622  T1A DBG T  71     170.204 128.239  58.751  1.00  0.00            
ATOM    623  C2A DBG T  71     170.704 129.839  55.101  1.00  0.00           C
ATOM    624  C3A DBG T  71     169.754 129.789  51.101  1.00  0.00           C
ATOM    625  C4A DBG T  71     166.304 127.639  50.201  1.00  0.00           C
ATOM    626  C1B DBG T  71     164.304 125.989  55.251  1.00  0.00           C
ATOM    627  C2B DBG T  71     164.754 122.939  50.851  1.00  0.00           C
ATOM    628  C3B DBG T  71     165.654 123.839  46.351  1.00  0.00           C
ATOM    629  C4B DBG T  71     164.704 122.189  42.301  1.00  0.00           C
ATOM    630  C5B DBG T  71     160.954 120.039  41.401  1.00  0.00           C
ATOM    631  GM1 DBG U  72     149.904 110.289  61.751  1.00  0.00            
ATOM    632  GM2 DBG U  72     149.704 112.289  64.351  1.00  0.00            
ATOM    633  GM3 DBG U  72     152.454 111.389  63.051  1.00  0.00            
ATOM    634  GM4 DBG U  72     153.504 113.989  65.201  1.00  0.00            
ATOM    635  GM5 DBG U  72     155.704 113.739  62.051  1.00  0.00            
ATOM    636  GM6 DBG U  72     156.404 114.339  64.651  1.00  0.00            
ATOM    637  GM7 DBG U  72     158.354 112.739  66.901  1.00  0.00            
ATOM    638  GM8 DBG U  72     159.604 112.939  61.351  1.00  0.00            
ATOM    639  GM9 DBG U  72     161.004 113.239  64.651  1.00  0.00            
ATOM    640 0GM1 DBG U  72     162.254 113.389  67.351  1.00  0.00            
ATOM    641 1GM1 DBG U  72     164.604 114.439  64.401  1.00  0.00            
ATOM    642 2GM1 DBG U  72     164.904 112.989  67.151  1.00  0.00            
ATOM    643 3GM1 DBG U  72     157.304 116.239  67.601  1.00  0.00            
ATOM    644 4GM1 DBG U  72     155.054 118.739  66.751  1.00  0.00            
ATOM    645 5GM1 DBG U  72     158.054 118.489  64.651  1.00  0.00            
ATOM    646 6GM1 DBG U  72     156.354 121.589  65.251  1.00  0.00            
ATOM    647 7GM1 DBG U  72     160.704 118.389  64.701  1.00  0.00            
ATOM    648  AM1 DBG U  72     154.704 109.239  59.101  1.00  0.00            
ATOM    649  AM2 DBG U  72     154.054 111.539  57.951  1.00  0.00            
ATOM    650  T1A DBG U  72     156.304 107.139  57.601  1.00  0.00            
ATOM    651  C2A DBG U  72     155.554 106.639  52.851  1.00  0.00           C
ATOM    652  C3A DBG U  72     152.704 109.089  49.901  1.00  0.00           C
ATOM    653  C4A DBG U  72     153.354 113.139  47.651  1.00  0.00           C
ATOM    654  C1B DBG U  72     152.004 112.089  55.101  1.00  0.00           C
ATOM    655  C2B DBG U  72     149.354 112.539  52.451  1.00  0.00           C
ATOM    656  C3B DBG U  72     148.254 115.039  47.651  1.00  0.00           C
ATOM    657  C4B DBG U  72     146.254 119.089  46.651  1.00  0.00           C
ATOM    658  C5B DBG U  72     144.304 122.989  45.051  1.00  0.00           C
ATOM    659  GM1 DBG V  73     136.504 136.539  62.651  1.00  0.00            
ATOM    660  GM2 DBG V  73     138.904 137.789  64.851  1.00  0.00            
ATOM    661  GM3 DBG V  73     138.104 134.339  64.401  1.00  0.00            
ATOM    662  GM4 DBG V  73     139.404 133.989  67.951  1.00  0.00            
ATOM    663  GM5 DBG V  73     140.604 131.289  65.451  1.00  0.00            
ATOM    664  GM6 DBG V  73     140.754 131.339  68.501  1.00  0.00            
ATOM    665  GM7 DBG V  73     139.054 130.339  71.201  1.00  0.00            
ATOM    666  GM8 DBG V  73     141.254 126.939  67.151  1.00  0.00            
ATOM    667  GM9 DBG V  73     139.904 126.889  70.551  1.00  0.00            
ATOM    668 0GM1 DBG V  73     139.204 127.589  73.351  1.00  0.00            
ATOM    669 1GM1 DBG V  73     142.404 125.239  73.651  1.00  0.00            
ATOM    670 2GM1 DBG V  73     140.704 126.789  75.451  1.00  0.00            
ATOM    671 3GM1 DBG V  73     142.304 132.139  71.601  1.00  0.00            
ATOM    672 4GM1 DBG V  73     144.604 134.339  70.201  1.00  0.00            
ATOM    673 5GM1 DBG V  73     145.104 130.839  69.351  1.00  0.00            
ATOM    674 6GM1 DBG V  73     147.354 132.839  70.151  1.00  0.00            
ATOM    675 7GM1 DBG V  73     144.704 128.239  69.951  1.00  0.00            
ATOM    676  AM1 DBG V  73     134.504 131.389  62.451  1.00  0.00            
ATOM    677  AM2 DBG V  73     136.504 130.039  61.901  1.00  0.00            
ATOM    678  T1A DBG V  73     131.804 130.539  62.801  1.00  0.00            
ATOM    679  C2A DBG V  73     131.204 127.439  58.701  1.00  0.00           C
ATOM    680  C3A DBG V  73     133.054 125.989  55.151  1.00  0.00           C
ATOM    681  C4A DBG V  73     135.754 124.289  51.951  1.00  0.00           C
ATOM    682  C1B DBG V  73     137.354 128.189  58.951  1.00  0.00           C
ATOM    683  C2B DBG V  73     137.504 128.239  54.301  1.00  0.00           C
ATOM    684  C3B DBG V  73     137.104 128.539  49.501  1.00  0.00           C
ATOM    685  C4B DBG V  73     137.704 130.139  45.501  1.00  0.00           C
ATOM    686  C5B DBG V  73     139.854 133.589  44.351  1.00  0.00           C
ATOM    687  GM1 DBG W  74     123.454 130.939  66.801  1.00  0.00            
ATOM    688  GM2 DBG W  74     125.604 133.089  65.301  1.00  0.00            
ATOM    689  GM3 DBG W  74     126.454 130.939  66.801  1.00  0.00            
ATOM    690  GM4 DBG W  74     129.654 132.289  67.151  1.00  0.00            
ATOM    691  GM5 DBG W  74     129.204 128.439  67.301  1.00  0.00            
ATOM    692  GM6 DBG W  74     130.704 130.189  69.001  1.00  0.00            
ATOM    693  GM7 DBG W  74     130.104 131.189  72.201  1.00  0.00            
ATOM    694  GM8 DBG W  74     130.104 125.789  70.401  1.00  0.00            
ATOM    695  GM9 DBG W  74     130.704 128.039  73.351  1.00  0.00            
ATOM    696 0GM1 DBG W  74     130.804 130.189  75.451  1.00  0.00            
ATOM    697 1GM1 DBG W  74     132.404 126.789  76.651  1.00  0.00            
ATOM    698 2GM1 DBG W  74     131.554 129.589  77.951  1.00  0.00            
ATOM    699 3GM1 DBG W  74     133.754 131.789  70.451  1.00  0.00            
ATOM    700 4GM1 DBG W  74     134.904 131.589  67.151  1.00  0.00            
ATOM    701 5GM1 DBG W  74     134.504 128.389  68.851  1.00  0.00            
ATOM    702 6GM1 DBG W  74     136.754 128.839  66.651  1.00  0.00            
ATOM    703 7GM1 DBG W  74     134.904 127.089  71.101  1.00  0.00            
ATOM    704  AM1 DBG W  74     126.254 127.489  63.351  1.00  0.00            
ATOM    705  AM2 DBG W  74     126.504 129.539  61.501  1.00  0.00            
ATOM    706  T1A DBG W  74     127.654 125.089  62.851  1.00  0.00            
ATOM    707  C2A DBG W  74     127.554 123.339  58.751  1.00  0.00           C
ATOM    708  C3A DBG W  74     128.304 124.789  54.351  1.00  0.00           C
ATOM    709  C4A DBG W  74     125.704 128.539  51.401  1.00  0.00           C
ATOM    710  C1B DBG W  74     127.754 130.689  58.101  1.00  0.00           C
ATOM    711  C2B DBG W  74     129.554 130.039  54.101  1.00  0.00           C
ATOM    712  C3B DBG W  74     130.904 127.189  50.251  1.00  0.00           C
ATOM    713  C4B DBG W  74     130.904 123.039  49.901  1.00  0.00           C
ATOM    714  C5B DBG W  74     134.404 120.089  49.451  1.00  0.00           C
ATOM    715  GM1 DBG X  75     174.804 128.889  59.901  1.00  0.00            
ATOM    716  GM2 DBG X  75     177.504 128.739  62.501  1.00  0.00            
ATOM    717  GM3 DBG X  75     174.554 127.289  62.501  1.00  0.00            
ATOM    718  GM4 DBG X  75     175.454 127.389  66.251  1.00  0.00            
ATOM    719  GM5 DBG X  75     172.254 125.289  65.451  1.00  0.00            
ATOM    720  GM6 DBG X  75     172.954 126.789  67.751  1.00  0.00            
ATOM    721  GM7 DBG X  75     171.554 129.739  69.201  1.00  0.00            
ATOM    722  GM8 DBG X  75     169.404 124.739  67.601  1.00  0.00            
ATOM    723  GM9 DBG X  75     168.604 127.789  69.201  1.00  0.00            
ATOM    724 0GM1 DBG X  75     168.104 130.239  70.901  1.00  0.00            
ATOM    725 1GM1 DBG X  75     164.854 128.039  70.551  1.00  0.00            
ATOM    726 2GM1 DBG X  75     165.604 131.139  71.251  1.00  0.00            
ATOM    727 3GM1 DBG X  75     174.254 127.389  70.951  1.00  0.00            
ATOM    728 4GM1 DBG X  75     177.004 125.289  70.901  1.00  0.00            
ATOM    729 5GM1 DBG X  75     173.754 123.639  70.851  1.00  0.00            
ATOM    730 6GM1 DBG X  75     176.454 122.689  73.051  1.00  0.00            
ATOM    731 7GM1 DBG X  75     171.704 123.339  71.601  1.00  0.00            
ATOM    732  AM1 DBG X  75     171.754 124.039  60.501  1.00  0.00            
ATOM    733  AM2 DBG X  75     174.254 123.689  59.101  1.00  0.00            
ATOM    734  T1A DBG X  75     169.504 123.039  59.201  1.00  0.00            
ATOM    735  C2A DBG X  75     168.754 123.789  55.451  1.00  0.00           C
ATOM    736  C3A DBG X  75     170.204 123.789  51.701  1.00  0.00           C
ATOM    737  C4A DBG X  75     173.854 122.939  48.601  1.00  0.00           C
ATOM    738  C1B DBG X  75     173.654 124.989  55.901  1.00  0.00           C
ATOM    739  C2B DBG X  75     174.104 126.839  51.901  1.00  0.00           C
ATOM    740  C3B DBG X  75     176.804 128.489  50.001  1.00  0.00           C
ATOM    741  C4B DBG X  75     178.554 125.039  47.751  1.00  0.00           C
ATOM    742  C5B DBG X  75     181.604 125.139  45.601  1.00  0.00           C
ATOM    743  GM1 DBG Y  76      90.954  78.139  66.801  1.00  0.00            
ATOM    744  GM2 DBG Y  76      89.154  75.339  68.401  1.00  0.00            
ATOM    745  GM3 DBG Y  76      91.954  75.839  68.651  1.00  0.00            
ATOM    746  GM4 DBG Y  76      92.254  73.389  71.451  1.00  0.00            
ATOM    747  GM5 DBG Y  76      94.404  76.589  71.801  1.00  0.00            
ATOM    748  GM6 DBG Y  76      94.654  74.039  73.151  1.00  0.00            
ATOM    749  GM7 DBG Y  76      96.904  71.439  73.101  1.00  0.00            
ATOM    750  GM8 DBG Y  76      97.554  77.089  73.651  1.00  0.00            
ATOM    751  GM9 DBG Y  76      99.204  74.039  73.851  1.00  0.00            
ATOM    752 0GM1 DBG Y  76     100.354  71.339  74.451  1.00  0.00            
ATOM    753 1GM1 DBG Y  76     101.404  74.389  76.651  1.00  0.00            
ATOM    754 2GM1 DBG Y  76     101.904  71.239  76.651  1.00  0.00            
ATOM    755 3GM1 DBG Y  76      93.754  71.739  75.951  1.00  0.00            
ATOM    756 4GM1 DBG Y  76      91.104  73.639  77.201  1.00  0.00            
ATOM    757 5GM1 DBG Y  76      94.254  75.389  76.951  1.00  0.00            
ATOM    758 6GM1 DBG Y  76      91.754  74.589  80.201  1.00  0.00            
ATOM    759 7GM1 DBG Y  76      96.604  74.989  78.351  1.00  0.00            
ATOM    760  AM1 DBG Y  76      93.004  73.389  64.551  1.00  0.00            
ATOM    761  AM2 DBG Y  76      94.754  75.489  64.051  1.00  0.00            
ATOM    762  T1A DBG Y  76      91.554  72.939  62.101  1.00  0.00            
ATOM    763  C2A DBG Y  76      92.454  75.639  58.651  1.00  0.00           C
ATOM    764  C3A DBG Y  76      95.504  78.539  56.601  1.00  0.00           C
ATOM    765  C4A DBG Y  76      97.654  79.639  53.551  1.00  0.00           C
ATOM    766  C1B DBG Y  76      97.154  76.439  61.451  1.00  0.00           C
ATOM    767  C2B DBG Y  76      99.854  76.289  57.351  1.00  0.00           C
ATOM    768  C3B DBG Y  76     101.454  75.839  52.551  1.00  0.00           C
ATOM    769  C4B DBG Y  76     104.104  75.439  49.301  1.00  0.00           C
ATOM    770  C5B DBG Y  76     108.204  74.689  47.351  1.00  0.00           C
ATOM    771  GM1 DBG Z  77      89.054  87.139  67.651  1.00  0.00            
ATOM    772  GM2 DBG Z  77      86.154  85.139  67.751  1.00  0.00            
ATOM    773  GM3 DBG Z  77      86.354  87.939  66.951  1.00  0.00            
ATOM    774  GM4 DBG Z  77      83.604  88.189  69.351  1.00  0.00            
ATOM    775  GM5 DBG Z  77      83.204  90.539  66.251  1.00  0.00            
ATOM    776  GM6 DBG Z  77      82.754  91.089  69.301  1.00  0.00            
ATOM    777  GM7 DBG Z  77      84.654  92.939  71.751  1.00  0.00            
ATOM    778  GM8 DBG Z  77      83.104  94.989  66.651  1.00  0.00            
ATOM    779  GM9 DBG Z  77      83.604  95.889  70.151  1.00  0.00            
ATOM    780 0GM1 DBG Z  77      85.004  95.239  72.701  1.00  0.00            
ATOM    781 1GM1 DBG Z  77      85.154  98.889  71.301  1.00  0.00            
ATOM    782 2GM1 DBG Z  77      86.504  97.389  73.201  1.00  0.00            
ATOM    783 3GM1 DBG Z  77      80.904  91.389  72.551  1.00  0.00            
ATOM    784 4GM1 DBG Z  77      78.854  88.789  71.451  1.00  0.00            
ATOM    785 5GM1 DBG Z  77      78.604  91.839  69.501  1.00  0.00            
ATOM    786 6GM1 DBG Z  77      76.204  90.439  71.251  1.00  0.00            
ATOM    787 7GM1 DBG Z  77      78.904  94.039  69.251  1.00  0.00            
ATOM    788  AM1 DBG Z  77      88.204  90.939  63.351  1.00  0.00            
ATOM    789  AM2 DBG Z  77      86.754  88.889  62.201  1.00  0.00            
ATOM    790  T1A DBG Z  77      89.854  91.939  61.001  1.00  0.00            
ATOM    791  C2A DBG Z  77      88.804  91.589  56.051  1.00  0.00           C
ATOM    792  C3A DBG Z  77      87.454  88.989  53.251  1.00  0.00           C
ATOM    793  C4A DBG Z  77      85.904  87.639  48.551  1.00  0.00           C
ATOM    794  C1B DBG Z  77      85.504  88.839  58.601  1.00  0.00           C
ATOM    795  C2B DBG Z  77      83.254  88.539  55.651  1.00  0.00           C
ATOM    796  C3B DBG Z  77      82.104  88.989  51.201  1.00  0.00           C
ATOM    797  C4B DBG Z  77      78.604  89.389  48.401  1.00  0.00           C
ATOM    798  C5B DBG Z  77      77.154  89.289  44.301  1.00  0.00           C
ATOM    799  GM1 DBG    78     168.554 116.789  63.001  1.00  0.00            
ATOM    800  GM2 DBG    78     168.804 120.339  64.601  1.00  0.00            
ATOM    801  GM3 DBG    78     166.654 118.139  64.901  1.00  0.00            
ATOM    802  GM4 DBG    78     165.004 120.889  66.501  1.00  0.00            
ATOM    803  GM5 DBG    78     164.654 117.589  68.551  1.00  0.00            
ATOM    804  GM6 DBG    78     163.404 120.339  69.001  1.00  0.00            
ATOM    805  GM7 DBG    78     160.404 122.089  68.451  1.00  0.00            
ATOM    806  GM8 DBG    78     161.354 117.039  70.851  1.00  0.00            
ATOM    807  GM9 DBG    78     158.704 119.939  70.601  1.00  0.00            
ATOM    808 0GM1 DBG    78     157.304 122.539  70.101  1.00  0.00            
ATOM    809 1GM1 DBG    78     158.104 122.089  73.901  1.00  0.00            
ATOM    810 2GM1 DBG    78     156.304 123.889  72.151  1.00  0.00            
ATOM    811 3GM1 DBG    78     163.204 123.339  70.601  1.00  0.00            
ATOM    812 4GM1 DBG    78     166.554 123.539  71.451  1.00  0.00            
ATOM    813 5GM1 DBG    78     164.654 120.889  73.101  1.00  0.00            
ATOM    814 6GM1 DBG    78     166.754 122.739  74.601  1.00  0.00            
ATOM    815 7GM1 DBG    78     162.554 120.189  74.501  1.00  0.00            
ATOM    816  AM1 DBG    78     164.304 120.189  61.151  1.00  0.00            
ATOM    817  AM2 DBG    78     163.554 117.689  60.601  1.00  0.00            
ATOM    818  T1A DBG    78     164.654 121.889  58.801  1.00  0.00            
ATOM    819  C2A DBG    78     163.654 120.139  54.651  1.00  0.00           C
ATOM    820  C3A DBG    78     161.204 118.189  52.351  1.00  0.00           C
ATOM    821  C4A DBG    78     160.504 114.289  49.901  1.00  0.00           C
ATOM    822  C1B DBG    78     162.654 115.639  57.401  1.00  0.00           C
ATOM    823  C2B DBG    78     164.604 114.839  52.601  1.00  0.00           C
ATOM    824  C3B DBG    78     167.204 113.689  49.151  1.00  0.00           C
ATOM    825  C4B DBG    78     168.304 114.589  45.151  1.00  0.00           C
ATOM    826  C5B DBG    78     166.154 117.339  43.801  1.00  0.00           C
ATOM    827  GM1 DBG    79     117.904  98.639  70.701  1.00  0.00            
ATOM    828  GM2 DBG    79     116.754  99.389  73.901  1.00  0.00            
ATOM    829  GM3 DBG    79     118.404 101.189  72.401  1.00  0.00            
ATOM    830  GM4 DBG    79     119.304 102.589  75.701  1.00  0.00            
ATOM    831  GM5 DBG    79     119.254 105.039  72.651  1.00  0.00            
ATOM    832  GM6 DBG    79     120.854 105.139  75.401  1.00  0.00            
ATOM    833  GM7 DBG    79     124.004 103.989  76.301  1.00  0.00            
ATOM    834  GM8 DBG    79     122.954 108.689  73.301  1.00  0.00            
ATOM    835  GM9 DBG    79     125.454 107.189  75.701  1.00  0.00            
ATOM    836 0GM1 DBG    79     127.504 105.739  77.301  1.00  0.00            
ATOM    837 1GM1 DBG    79     125.604 108.639  79.101  1.00  0.00            
ATOM    838 2GM1 DBG    79     128.354 107.189  79.351  1.00  0.00            
ATOM    839 3GM1 DBG    79     121.304 105.739  78.951  1.00  0.00            
ATOM    840 4GM1 DBG    79     117.904 105.989  79.451  1.00  0.00            
ATOM    841 5GM1 DBG    79     119.354 108.639  77.501  1.00  0.00            
ATOM    842 6GM1 DBG    79     116.954 109.389  79.651  1.00  0.00            
ATOM    843 7GM1 DBG    79     121.204 110.389  77.451  1.00  0.00            
ATOM    844  AM1 DBG    79     119.704 103.339  68.151  1.00  0.00            
ATOM    845  AM2 DBG    79     117.304 104.489  68.201  1.00  0.00            
ATOM    846  T1A DBG    79     120.904 102.939  65.651  1.00  0.00            
ATOM    847  C2A DBG    79     120.504 102.739  61.951  1.00  0.00           C
ATOM    848  C3A DBG    79     116.704 104.789  58.851  1.00  0.00           C
ATOM    849  C4A DBG    79     113.954 107.889  57.201  1.00  0.00           C
ATOM    850  C1B DBG    79     116.304 103.889  64.701  1.00  0.00           C
ATOM    851  C2B DBG    79     115.954 100.289  60.851  1.00  0.00           C
ATOM    852  C3B DBG    79     113.954 101.289  57.551  1.00  0.00           C
ATOM    853  C4B DBG    79     111.654 104.289  54.551  1.00  0.00           C
ATOM    854  C5B DBG    79     109.204 108.489  55.251  1.00  0.00           C
ATOM    855  GM1 DBG    80      82.704  81.089  62.951  1.00  0.00            
ATOM    856  GM2 DBG    80      82.654  78.039  64.951  1.00  0.00            
ATOM    857  GM3 DBG    80      84.054  80.589  65.901  1.00  0.00            
ATOM    858  GM4 DBG    80      85.854  78.789  68.501  1.00  0.00            
ATOM    859  GM5 DBG    80      84.054  81.889  70.001  1.00  0.00            
ATOM    860  GM6 DBG    80      87.004  80.839  70.351  1.00  0.00            
ATOM    861  GM7 DBG    80      89.854  82.089  68.951  1.00  0.00            
ATOM    862  GM8 DBG    80      86.204  84.889  72.301  1.00  0.00            
ATOM    863  GM9 DBG    80      89.604  84.439  71.451  1.00  0.00            
ATOM    864 0GM1 DBG    80      92.454  83.439  71.301  1.00  0.00            
ATOM    865 1GM1 DBG    80      92.154  86.339  73.951  1.00  0.00            
ATOM    866 2GM1 DBG    80      94.304  85.039  72.351  1.00  0.00            
ATOM    867 3GM1 DBG    80      90.154  79.239  71.501  1.00  0.00            
ATOM    868 4GM1 DBG    80      88.704  76.839  73.501  1.00  0.00            
ATOM    869 5GM1 DBG    80      88.054  80.289  74.501  1.00  0.00            
ATOM    870 6GM1 DBG    80      87.904  77.489  76.601  1.00  0.00            
ATOM    871 7GM1 DBG    80      89.304  81.889  75.751  1.00  0.00            
ATOM    872  AM1 DBG    80      88.404  81.689  63.701  1.00  0.00            
ATOM    873  AM2 DBG    80      87.554  84.089  63.051  1.00  0.00            
ATOM    874  T1A DBG    80      91.154  81.289  62.901  1.00  0.00            
ATOM    875  C2A DBG    80      92.104  82.139  58.201  1.00  0.00           C
ATOM    876  C3A DBG    80      91.304  82.189  53.901  1.00  0.00           C
ATOM    877  C4A DBG    80      89.754  84.739  50.901  1.00  0.00           C
ATOM    878  C1B DBG    80      86.354  82.789  59.701  1.00  0.00           C
ATOM    879  C2B DBG    80      86.204  84.439  56.201  1.00  0.00           C
ATOM    880  C3B DBG    80      84.554  84.939  52.301  1.00  0.00           C
ATOM    881  C4B DBG    80      86.254  82.839  47.851  1.00  0.00           C
ATOM    882  C5B DBG    80      88.804  83.339  44.101  1.00  0.00           C
ATOM    883  GM1 DBG    81      79.704  80.139  67.351  1.00  0.00            
ATOM    884  GM2 DBG    81      76.854  82.239  67.051  1.00  0.00            
ATOM    885  GM3 DBG    81      79.504  82.739  69.151  1.00  0.00            
ATOM    886  GM4 DBG    81      77.654  83.189  72.201  1.00  0.00            
ATOM    887  GM5 DBG    81      81.354  84.439  72.001  1.00  0.00            
ATOM    888  GM6 DBG    81      79.454  83.939  74.451  1.00  0.00            
ATOM    889  GM7 DBG    81      78.904  81.239  76.151  1.00  0.00            
ATOM    890  GM8 DBG    81      84.104  83.639  76.401  1.00  0.00            
ATOM    891  GM9 DBG    81      81.454  82.439  78.551  1.00  0.00            
ATOM    892 0GM1 DBG    81      79.454  80.639  79.851  1.00  0.00            
ATOM    893 1GM1 DBG    81      82.204  81.689  82.501  1.00  0.00            
ATOM    894 2GM1 DBG    81      79.254  80.539  82.501  1.00  0.00            
ATOM    895 3GM1 DBG    81      76.654  84.289  76.901  1.00  0.00            
ATOM    896 4GM1 DBG    81      75.504  86.939  74.951  1.00  0.00            
ATOM    897 5GM1 DBG    81      78.804  87.389  76.401  1.00  0.00            
ATOM    898 6GM1 DBG    81      76.254  89.889  76.201  1.00  0.00            
ATOM    899 7GM1 DBG    81      80.254  87.589  78.651  1.00  0.00            
ATOM    900  AM1 DBG    81      82.054  84.889  65.651  1.00  0.00            
ATOM    901  AM2 DBG    81      80.054  86.689  66.351  1.00  0.00            
ATOM    902  T1A DBG    81      83.154  85.939  63.251  1.00  0.00            
ATOM    903  C2A DBG    81      80.754  89.739  60.151  1.00  0.00           C
ATOM    904  C3A DBG    81      77.204  92.689  58.201  1.00  0.00           C
ATOM    905  C4A DBG    81      74.404  95.039  59.401  1.00  0.00           C
ATOM    906  C1B DBG    81      78.704  89.989  65.201  1.00  0.00           C
ATOM    907  C2B DBG    81      76.154  89.339  62.651  1.00  0.00           C
ATOM    908  C3B DBG    81      72.054  90.939  59.801  1.00  0.00           C
ATOM    909  C4B DBG    81      71.054  93.189  55.551  1.00  0.00           C
ATOM    910  C5B DBG    81      69.004  94.089  53.001  1.00  0.00           C
ATOM    911  GM1 DBG    82      90.504 112.039  64.401  1.00  0.00            
ATOM    912  GM2 DBG    82      88.404 109.489  65.651  1.00  0.00            
ATOM    913  GM3 DBG    82      91.504 109.139  65.401  1.00  0.00            
ATOM    914  GM4 DBG    82      91.104 105.689  66.551  1.00  0.00            
ATOM    915  GM5 DBG    82      92.804 108.089  69.101  1.00  0.00            
ATOM    916  GM6 DBG    82      92.854 105.139  68.901  1.00  0.00            
ATOM    917  GM7 DBG    82      94.954 102.839  67.501  1.00  0.00            
ATOM    918  GM8 DBG    82      95.754 105.989  72.201  1.00  0.00            
ATOM    919  GM9 DBG    82      96.604 102.639  70.901  1.00  0.00            
ATOM    920 0GM1 DBG    82      97.254 100.189  69.351  1.00  0.00            
ATOM    921 1GM1 DBG    82      94.854  99.439  72.351  1.00  0.00            
ATOM    922 2GM1 DBG    82      96.754  97.789  70.451  1.00  0.00            
ATOM    923 3GM1 DBG    82      91.954 101.789  69.451  1.00  0.00            
ATOM    924 4GM1 DBG    82      88.504 102.289  69.301  1.00  0.00            
ATOM    925 5GM1 DBG    82      90.104 103.539  72.301  1.00  0.00            
ATOM    926 6GM1 DBG    82      87.404 102.889  72.251  1.00  0.00            
ATOM    927 7GM1 DBG    82      92.054 103.189  74.201  1.00  0.00            
ATOM    928  AM1 DBG    82      90.054 107.539  60.901  1.00  0.00            
ATOM    929  AM2 DBG    82      92.604 108.089  60.951  1.00  0.00            
ATOM    930  T1A DBG    82      89.604 105.289  59.001  1.00  0.00            
ATOM    931  C2A DBG    82      93.054 104.489  56.501  1.00  0.00           C
ATOM    932  C3A DBG    82      95.904 103.139  53.601  1.00  0.00           C
ATOM    933  C4A DBG    82      99.954 100.439  54.051  1.00  0.00           C
ATOM    934  C1B DBG    82      94.304 110.339  58.651  1.00  0.00           C
ATOM    935  C2B DBG    82      94.104 112.889  55.501  1.00  0.00           C
ATOM    936  C3B DBG    82      93.204 113.189  51.801  1.00  0.00           C
ATOM    937  C4B DBG    82      91.154 115.489  48.101  1.00  0.00           C
ATOM    938  C5B DBG    82      91.604 117.139  43.551  1.00  0.00           C
ATOM    939  GM1 DBG    83      87.204  69.439  61.951  1.00  0.00            
ATOM    940  GM2 DBG    83      86.654  67.139  64.801  1.00  0.00            
ATOM    941  GM3 DBG    83      85.504  70.039  64.501  1.00  0.00            
ATOM    942  GM4 DBG    83      84.404  69.239  67.901  1.00  0.00            
ATOM    943  GM5 DBG    83      81.854  70.789  65.351  1.00  0.00            
ATOM    944  GM6 DBG    83      82.354  71.439  68.201  1.00  0.00            
ATOM    945  GM7 DBG    83      84.704  73.739  69.851  1.00  0.00            
ATOM    946  GM8 DBG    83      79.904  75.889  67.701  1.00  0.00            
ATOM    947  GM9 DBG    83      82.104  76.289  70.201  1.00  0.00            
ATOM    948 0GM1 DBG    83      84.054  77.139  72.301  1.00  0.00            
ATOM    949 1GM1 DBG    83      80.854  79.389  72.101  1.00  0.00            
ATOM    950 2GM1 DBG    83      83.454  79.239  73.801  1.00  0.00            
ATOM    951 3GM1 DBG    83      82.554  70.789  72.201  1.00  0.00            
ATOM    952 4GM1 DBG    83      81.404  67.489  71.901  1.00  0.00            
ATOM    953 5GM1 DBG    83      79.054  70.089  70.901  1.00  0.00            
ATOM    954 6GM1 DBG    83      78.204  67.689  72.501  1.00  0.00            
ATOM    955 7GM1 DBG    83      78.054  72.589  71.201  1.00  0.00            
ATOM    956  AM1 DBG    83      86.354  74.789  64.201  1.00  0.00            
ATOM    957  AM2 DBG    83      84.554  74.089  62.301  1.00  0.00            
ATOM    958  T1A DBG    83      88.204  76.789  63.351  1.00  0.00            
ATOM    959  C2A DBG    83      88.904  78.339  59.301  1.00  0.00           C
ATOM    960  C3A DBG    83      87.054  79.789  55.301  1.00  0.00           C
ATOM    961  C4A DBG    83      83.154  80.039  52.001  1.00  0.00           C
ATOM    962  C1B DBG    83      86.404  73.689  59.251  1.00  0.00           C
ATOM    963  C2B DBG    83      84.404  73.939  56.051  1.00  0.00           C
ATOM    964  C3B DBG    83      85.304  74.739  51.651  1.00  0.00           C
ATOM    965  C4B DBG    83      84.104  76.889  48.551  1.00  0.00           C
ATOM    966  C5B DBG    83      81.654  80.089  47.101  1.00  0.00           C
ATOM    967  GM1 DBG    84     177.204 123.889  64.001  1.00  0.00            
ATOM    968  GM2 DBG    84     178.604 121.139  65.601  1.00  0.00            
ATOM    969  GM3 DBG    84     175.904 122.589  66.301  1.00  0.00            
ATOM    970  GM4 DBG    84     176.104 119.689  68.501  1.00  0.00            
ATOM    971  GM5 DBG    84     172.554 120.889  67.501  1.00  0.00            
ATOM    972  GM6 DBG    84     173.354 118.739  69.201  1.00  0.00            
ATOM    973  GM7 DBG    84     173.304 117.989  72.251  1.00  0.00            
ATOM    974  GM8 DBG    84     168.904 120.039  69.201  1.00  0.00            
ATOM    975  GM9 DBG    84     169.804 118.089  71.901  1.00  0.00            
ATOM    976 0GM1 DBG    84     170.204 115.589  73.451  1.00  0.00            
ATOM    977 1GM1 DBG    84     166.554 115.689  72.001  1.00  0.00            
ATOM    978 2GM1 DBG    84     168.504 113.489  73.501  1.00  0.00            
ATOM    979 3GM1 DBG    84     174.004 115.039  69.851  1.00  0.00            
ATOM    980 4GM1 DBG    84     175.554 114.689  66.751  1.00  0.00            
ATOM    981 5GM1 DBG    84     172.104 115.839  66.651  1.00  0.00            
ATOM    982 6GM1 DBG    84     173.154 113.739  64.251  1.00  0.00            
ATOM    983 7GM1 DBG    84     169.554 115.539  67.601  1.00  0.00            
ATOM    984  AM1 DBG    84     173.804 119.289  63.201  1.00  0.00            
ATOM    985  AM2 DBG    84     176.004 117.889  63.101  1.00  0.00            
ATOM    986  T1A DBG    84     172.404 118.889  60.701  1.00  0.00            
ATOM    987  C2A DBG    84     171.804 115.289  58.451  1.00  0.00           C
ATOM    988  C3A DBG    84     174.104 111.589  56.301  1.00  0.00           C
ATOM    989  C4A DBG    84     176.554 106.639  56.301  1.00  0.00           C
ATOM    990  C1B DBG    84     176.754 115.739  60.251  1.00  0.00           C
ATOM    991  C2B DBG    84     175.804 115.939  55.551  1.00  0.00           C
ATOM    992  C3B DBG    84     176.654 114.089  52.401  1.00  0.00           C
ATOM    993  C4B DBG    84     179.054 112.089  49.001  1.00  0.00           C
ATOM    994  C5B DBG    84     181.604 111.139  46.451  1.00  0.00           C
ATOM    995  GM1 DBG    85     100.754  98.489  59.951  1.00  0.00            
ATOM    996  GM2 DBG    85      99.954  95.089  61.151  1.00  0.00            
ATOM    997  GM3 DBG    85     101.604  97.389  62.701  1.00  0.00            
ATOM    998  GM4 DBG    85     101.904  94.389  64.951  1.00  0.00            
ATOM    999  GM5 DBG    85     101.554  97.839  66.701  1.00  0.00            
ATOM   1000  GM6 DBG    85     102.454  95.189  67.801  1.00  0.00            
ATOM   1001  GM7 DBG    85     105.454  93.839  68.851  1.00  0.00            
ATOM   1002  GM8 DBG    85     103.254  98.589  71.051  1.00  0.00            
ATOM   1003  GM9 DBG    85     105.254  95.689  71.851  1.00  0.00            
ATOM   1004 0GM1 DBG    85     106.954  93.239  72.201  1.00  0.00            
ATOM   1005 1GM1 DBG    85     103.904  92.889  74.651  1.00  0.00            
ATOM   1006 2GM1 DBG    85     106.654  91.239  74.001  1.00  0.00            
ATOM   1007 3GM1 DBG    85     102.254  91.689  69.201  1.00  0.00            
ATOM   1008 4GM1 DBG    85      99.104  90.889  67.951  1.00  0.00            
ATOM   1009 5GM1 DBG    85      99.154  93.589  70.451  1.00  0.00            
ATOM   1010 6GM1 DBG    85      96.854  91.339  70.051  1.00  0.00            
ATOM   1011 7GM1 DBG    85     100.154  94.739  72.651  1.00  0.00            
ATOM   1012  AM1 DBG    85     104.854  94.639  60.351  1.00  0.00            
ATOM   1013  AM2 DBG    85     105.304  96.989  59.151  1.00  0.00            
ATOM   1014  T1A DBG    85     105.504  92.089  59.301  1.00  0.00            
ATOM   1015  C2A DBG    85     106.254  92.389  55.501  1.00  0.00           C
ATOM   1016  C3A DBG    85     106.004  93.839  52.001  1.00  0.00           C
ATOM   1017  C4A DBG    85     108.254  96.389  49.101  1.00  0.00           C
ATOM   1018  C1B DBG    85     103.504  97.539  56.051  1.00  0.00           C
ATOM   1019  C2B DBG    85     104.404  98.939  52.001  1.00  0.00           C
ATOM   1020  C3B DBG    85     104.154 100.239  48.201  1.00  0.00           C
ATOM   1021  C4B DBG    85     101.954  99.739  45.051  1.00  0.00           C
ATOM   1022  C5B DBG    85     101.704  99.039  40.601  1.00  0.00           C
ATOM   1023  GM1 DBG    86      98.854  59.539  64.551  1.00  0.00            
ATOM   1024  GM2 DBG    86      97.904  61.239  67.301  1.00  0.00            
ATOM   1025  GM3 DBG    86      99.104  62.639  64.901  1.00  0.00            
ATOM   1026  GM4 DBG    86     100.704  64.989  67.451  1.00  0.00            
ATOM   1027  GM5 DBG    86     100.004  66.339  63.901  1.00  0.00            
ATOM   1028  GM6 DBG    86     102.304  66.739  65.651  1.00  0.00            
ATOM   1029  GM7 DBG    86     105.554  65.289  65.901  1.00  0.00            
ATOM   1030  GM8 DBG    86     103.604  67.639  61.101  1.00  0.00            
ATOM   1031  GM9 DBG    86     106.554  67.589  63.401  1.00  0.00            
ATOM   1032 0GM1 DBG    86     108.654  67.089  65.401  1.00  0.00            
ATOM   1033 1GM1 DBG    86     107.904  70.939  65.451  1.00  0.00            
ATOM   1034 2GM1 DBG    86     110.054  68.989  66.651  1.00  0.00            
ATOM   1035 3GM1 DBG    86     104.504  68.189  68.301  1.00  0.00            
ATOM   1036 4GM1 DBG    86     101.554  69.139  69.951  1.00  0.00            
ATOM   1037 5GM1 DBG    86     102.154  70.689  66.701  1.00  0.00            
ATOM   1038 6GM1 DBG    86     101.204  72.239  69.351  1.00  0.00            
ATOM   1039 7GM1 DBG    86     103.254  71.589  64.651  1.00  0.00            
ATOM   1040  AM1 DBG    86     103.104  62.539  62.201  1.00  0.00            
ATOM   1041  AM2 DBG    86     101.554  63.089  59.651  1.00  0.00            
ATOM   1042  T1A DBG    86     106.054  62.739  61.401  1.00  0.00            
ATOM   1043  C2A DBG    86     107.754  61.539  57.901  1.00  0.00           C
ATOM   1044  C3A DBG    86     106.354  59.939  53.751  1.00  0.00           C
ATOM   1045  C4A DBG    86     104.454  60.139  49.301  1.00  0.00           C
ATOM   1046  C1B DBG    86     102.954  60.989  57.151  1.00  0.00           C
ATOM   1047  C2B DBG    86     100.204  59.189  54.351  1.00  0.00           C
ATOM   1048  C3B DBG    86      99.504  58.039  49.201  1.00  0.00           C
ATOM   1049  C4B DBG    86      98.054  57.389  44.901  1.00  0.00           C
ATOM   1050  C5B DBG    86      96.004  54.489  43.501  1.00  0.00           C
ATOM   1051  GM1 DBG    87      79.404 104.539  70.951  1.00  0.00            
ATOM   1052  GM2 DBG    87      82.604 103.689  72.351  1.00  0.00            
ATOM   1053  GM3 DBG    87      80.404 101.939  72.501  1.00  0.00            
ATOM   1054  GM4 DBG    87      82.354 100.139  75.001  1.00  0.00            
ATOM   1055  GM5 DBG    87      80.604  97.439  72.851  1.00  0.00            
ATOM   1056  GM6 DBG    87      80.904  97.589  75.501  1.00  0.00            
ATOM   1057  GM7 DBG    87      78.454  98.489  78.301  1.00  0.00            
ATOM   1058  GM8 DBG    87      77.404  94.639  74.251  1.00  0.00            
ATOM   1059  GM9 DBG    87      76.004  95.839  77.201  1.00  0.00            
ATOM   1060 0GM1 DBG    87      75.054  96.439  80.001  1.00  0.00            
ATOM   1061 1GM1 DBG    87      73.854  92.789  79.201  1.00  0.00            
ATOM   1062 2GM1 DBG    87      73.504  94.939  81.551  1.00  0.00            
ATOM   1063 3GM1 DBG    87      82.054  96.839  78.751  1.00  0.00            
ATOM   1064 4GM1 DBG    87      84.954  95.439  77.501  1.00  0.00            
ATOM   1065 5GM1 DBG    87      81.854  93.639  76.651  1.00  0.00            
ATOM   1066 6GM1 DBG    87      84.804  91.939  77.151  1.00  0.00            
ATOM   1067 7GM1 DBG    87      79.954  92.489  78.201  1.00  0.00            
ATOM   1068  AM1 DBG    87      77.954  99.539  68.901  1.00  0.00            
ATOM   1069  AM2 DBG    87      80.454  99.439  68.151  1.00  0.00            
ATOM   1070  T1A DBG    87      75.904  98.439  67.251  1.00  0.00            
ATOM   1071  C2A DBG    87      75.904  96.739  63.951  1.00  0.00           C
ATOM   1072  C3A DBG    87      79.354  94.339  62.401  1.00  0.00           C
ATOM   1073  C4A DBG    87      84.204  93.239  62.151  1.00  0.00           C
ATOM   1074  C1B DBG    87      80.804  98.589  64.501  1.00  0.00           C
ATOM   1075  C2B DBG    87      82.654  97.889  61.001  1.00  0.00           C
ATOM   1076  C3B DBG    87      83.954  98.289  55.801  1.00  0.00           C
ATOM   1077  C4B DBG    87      83.454  98.089  51.251  1.00  0.00           C
ATOM   1078  C5B DBG    87      82.054 101.639  47.951  1.00  0.00           C
ATOM   1079  GM1 DBG    88      70.204  88.689  63.951  1.00  0.00            
ATOM   1080  GM2 DBG    88      70.354  87.039  67.101  1.00  0.00            
ATOM   1081  GM3 DBG    88      69.654  89.739  66.801  1.00  0.00            
ATOM   1082  GM4 DBG    88      71.104  90.039  69.951  1.00  0.00            
ATOM   1083  GM5 DBG    88      68.004  92.289  69.201  1.00  0.00            
ATOM   1084  GM6 DBG    88      70.454  92.689  71.151  1.00  0.00            
ATOM   1085  GM7 DBG    88      73.654  94.639  70.501  1.00  0.00            
ATOM   1086  GM8 DBG    88      68.454  96.789  71.451  1.00  0.00            
ATOM   1087  GM9 DBG    88      72.004  97.789  71.901  1.00  0.00            
ATOM   1088 0GM1 DBG    88      74.954  98.039  72.251  1.00  0.00            
ATOM   1089 1GM1 DBG    88      73.004  99.989  75.051  1.00  0.00            
ATOM   1090 2GM1 DBG    88      75.854  99.739  74.151  1.00  0.00            
ATOM   1091 3GM1 DBG    88      73.004  92.839  73.901  1.00  0.00            
ATOM   1092 4GM1 DBG    88      71.554  90.089  75.501  1.00  0.00            
ATOM   1093 5GM1 DBG    88      69.554  93.139  75.501  1.00  0.00            
ATOM   1094 6GM1 DBG    88      69.654  90.889  78.301  1.00  0.00            
ATOM   1095 7GM1 DBG    88      70.004  95.639  76.201  1.00  0.00            
ATOM   1096  AM1 DBG    88      68.254  94.039  64.651  1.00  0.00            
ATOM   1097  AM2 DBG    88      66.854  92.189  63.451  1.00  0.00            
ATOM   1098  T1A DBG    88      67.804  96.789  63.551  1.00  0.00            
ATOM   1099  C2A DBG    88      64.604  97.589  61.351  1.00  0.00           C
ATOM   1100  C3A DBG    88      62.854  97.889  57.601  1.00  0.00           C
ATOM   1101  C4A DBG    88      64.104  93.889  55.151  1.00  0.00           C
ATOM   1102  C1B DBG    88      67.404  92.739  59.951  1.00  0.00           C
ATOM   1103  C2B DBG    88      67.854  96.789  57.101  1.00  0.00           C
ATOM   1104  C3B DBG    88      68.854  98.939  53.551  1.00  0.00           C
ATOM   1105  C4B DBG    88      68.054 102.389  50.651  1.00  0.00           C
ATOM   1106  C5B DBG    88      70.704 105.339  48.501  1.00  0.00           C
ATOM   1107  NC3 DPP    89       5.004  33.889  29.401  1.00  0.00           N
ATOM   1108  PO4 DPP    89       0.854  34.589  27.801  1.00  0.00           P
ATOM   1109  GL1 DPP    89      -0.496  35.739  31.451  1.00  0.00            
ATOM   1110  GL2 DPP    89       2.404  37.239  32.601  1.00  0.00            
ATOM   1111  C1A DPP    89      -2.396  35.689  36.201  1.00  0.00           C
ATOM   1112  C2A DPP    89      -1.396  35.389  40.601  1.00  0.00           C
ATOM   1113  C3A DPP    89      -2.046  32.339  43.651  1.00  0.00           C
ATOM   1114  C4A DPP    89      -3.446  30.189  47.401  1.00  0.00           C
ATOM   1115  C1B DPP    89       1.454  39.089  36.651  1.00  0.00           C
ATOM   1116  C2B DPP    89       0.954  40.389  40.151  1.00  0.00           C
ATOM   1117  C3B DPP    89       4.754  42.439  42.701  1.00  0.00           C
ATOM   1118  C4B DPP    89       5.504  43.489  46.801  1.00  0.00           C
ATOM   1119  NC3 DPP    90     137.654  73.639  28.101  1.00  0.00           N
ATOM   1120  PO4 DPP    90     134.204  74.239  30.401  1.00  0.00           P
ATOM   1121  GL1 DPP    90     135.504  76.189  33.801  1.00  0.00            
ATOM   1122  GL2 DPP    90     138.554  76.239  35.451  1.00  0.00            
ATOM   1123  C1A DPP    90     133.904  78.289  37.551  1.00  0.00           C
ATOM   1124  C2A DPP    90     133.504  79.339  42.051  1.00  0.00           C
ATOM   1125  C3A DPP    90     133.304  79.989  46.551  1.00  0.00           C
ATOM   1126  C4A DPP    90     134.004  79.589  50.701  1.00  0.00           C
ATOM   1127  C1B DPP    90     138.904  76.289  39.501  1.00  0.00           C
ATOM   1128  C2B DPP    90     138.554  76.989  43.801  1.00  0.00           C
ATOM   1129  C3B DPP    90     138.254  77.339  47.451  1.00  0.00           C
ATOM   1130  C4B DPP    90     139.004  77.289  52.001  1.00  0.00           C
ATOM   1131  NC3 DPP    91      10.354 189.989  14.401  1.00  0.00           N
ATOM   1132  PO4 DPP    91      11.954 192.289  18.101  1.00  0.00           P
ATOM   1133  GL1 DPP    91      12.504 189.289  20.801  1.00  0.00            
ATOM   1134  GL2 DPP    91      15.404 189.039  22.451  1.00  0.00            
ATOM   1135  C1A DPP    91      10.704 186.289  23.801  1.00  0.00           C
ATOM   1136  C2A DPP    91      10.954 185.239  29.051  1.00  0.00           C
ATOM   1137  C3A DPP    91      11.454 186.439  34.351  1.00  0.00           C
ATOM   1138  C4A DPP    91      12.454 185.689  38.051  1.00  0.00           C
ATOM   1139  C1B DPP    91      15.104 188.239  27.001  1.00  0.00           C
ATOM   1140  C2B DPP    91      14.904 187.089  30.701  1.00  0.00           C
ATOM   1141  C3B DPP    91      16.604 185.439  34.901  1.00  0.00           C
ATOM   1142  C4B DPP    91      19.554 182.989  36.101  1.00  0.00           C
ATOM   1143  NC3 DPP    92      27.954  78.389  26.751  1.00  0.00           N
ATOM   1144  PO4 DPP    92      26.854  82.389  27.301  1.00  0.00           P
ATOM   1145  GL1 DPP    92      27.104  80.589  31.851  1.00  0.00            
ATOM   1146  GL2 DPP    92      28.754  78.639  33.401  1.00  0.00            
ATOM   1147  C1A DPP    92      25.254  80.989  36.101  1.00  0.00           C
ATOM   1148  C2A DPP    92      25.754  80.989  40.701  1.00  0.00           C
ATOM   1149  C3A DPP    92      28.304  81.839  43.751  1.00  0.00           C
ATOM   1150  C4A DPP    92      27.854  82.139  48.001  1.00  0.00           C
ATOM   1151  C1B DPP    92      29.254  79.139  38.351  1.00  0.00           C
ATOM   1152  C2B DPP    92      30.154  77.639  41.001  1.00  0.00           C
ATOM   1153  C3B DPP    92      30.704  75.839  44.601  1.00  0.00           C
ATOM   1154  C4B DPP    92      27.854  76.239  47.851  1.00  0.00           C
ATOM   1155  NC3 DPP    93     140.154 143.589  15.601  1.00  0.00           N
ATOM   1156  PO4 DPP    93     140.954 140.689  18.851  1.00  0.00           P
ATOM   1157  GL1 DPP    93     143.204 140.539  22.751  1.00  0.00            
ATOM   1158  GL2 DPP    93     146.254 142.589  22.001  1.00  0.00            
ATOM   1159  C1A DPP    93     142.154 141.089  26.501  1.00  0.00           C
ATOM   1160  C2A DPP    93     141.804 141.339  30.551  1.00  0.00           C
ATOM   1161  C3A DPP    93     143.154 139.239  34.001  1.00  0.00           C
ATOM   1162  C4A DPP    93     143.554 134.589  34.151  1.00  0.00           C
ATOM   1163  C1B DPP    93     147.804 140.839  25.651  1.00  0.00           C
ATOM   1164  C2B DPP    93     146.704 139.889  29.701  1.00  0.00           C
ATOM   1165  C3B DPP    93     148.004 139.989  34.651  1.00  0.00           C
ATOM   1166  C4B DPP    93     149.304 137.889  38.501  1.00  0.00           C
ATOM   1167  NC3 DPP    94     199.654 104.739  28.901  1.00  0.00           N
ATOM   1168  PO4 DPP    94     200.304 108.539  27.751  1.00  0.00           P
ATOM   1169  GL1 DPP    94     203.554 109.289  31.401  1.00  0.00            
ATOM   1170  GL2 DPP    94     202.354 111.389  33.651  1.00  0.00            
ATOM   1171  C1A DPP    94     204.404 107.739  36.251  1.00  0.00           C
ATOM   1172  C2A DPP    94     205.004 105.589  39.501  1.00  0.00           C
ATOM   1173  C3A DPP    94     207.054 105.389  43.651  1.00  0.00           C
ATOM   1174  C4A DPP    94     207.454 107.189  47.551  1.00  0.00           C
ATOM   1175  C1B DPP    94     200.954 110.939  37.901  1.00  0.00           C
ATOM   1176  C2B DPP    94     203.654 110.139  41.551  1.00  0.00           C
ATOM   1177  C3B DPP    94     204.404 110.039  45.501  1.00  0.00           C
ATOM   1178  C4B DPP    94     206.254 111.789  48.651  1.00  0.00           C
ATOM   1179  NC3 DPP    95      47.904 145.589  19.101  1.00  0.00           N
ATOM   1180  PO4 DPP    95      50.804 147.439  21.651  1.00  0.00           P
ATOM   1181  GL1 DPP    95      53.454 146.989  25.301  1.00  0.00            
ATOM   1182  GL2 DPP    95      52.604 143.639  26.601  1.00  0.00            
ATOM   1183  C1A DPP    95      53.804 148.989  28.851  1.00  0.00           C
ATOM   1184  C2A DPP    95      53.454 150.639  33.101  1.00  0.00           C
ATOM   1185  C3A DPP    95      52.754 153.839  36.051  1.00  0.00           C
ATOM   1186  C4A DPP    95      54.404 155.939  39.201  1.00  0.00           C
ATOM   1187  C1B DPP    95      53.854 144.339  30.601  1.00  0.00           C
ATOM   1188  C2B DPP    95      54.354 146.339  34.901  1.00  0.00           C
ATOM   1189  C3B DPP    95      54.654 149.239  38.101  1.00  0.00           C
ATOM   1190  C4B DPP    95      53.754 152.389  42.651  1.00  0.00           C
ATOM   1191  NC3 DPP    96       8.004  89.289  24.501  1.00  0.00           N
ATOM   1192  PO4 DPP    96       9.554  85.739  26.601  1.00  0.00           P
ATOM   1193  GL1 DPP    96      11.104  88.639  30.501  1.00  0.00            
ATOM   1194  GL2 DPP    96       8.804  90.289  30.401  1.00  0.00            
ATOM   1195  C1A DPP    96      14.554  88.339  33.151  1.00  0.00           C
ATOM   1196  C2A DPP    96      16.754  89.739  36.601  1.00  0.00           C
ATOM   1197  C3A DPP    96      14.554  91.389  40.851  1.00  0.00           C
ATOM   1198  C4A DPP    96      13.204  92.239  45.601  1.00  0.00           C
ATOM   1199  C1B DPP    96       8.454  95.089  33.351  1.00  0.00           C
ATOM   1200  C2B DPP    96       9.754  97.089  36.801  1.00  0.00           C
ATOM   1201  C3B DPP    96      10.204 100.339  39.551  1.00  0.00           C
ATOM   1202  C4B DPP    96      12.304 102.489  42.101  1.00  0.00           C
ATOM   1203  NC3 DPP    97     104.954 185.489  11.801  1.00  0.00           N
ATOM   1204  PO4 DPP    97     103.354 186.139  15.601  1.00  0.00           P
ATOM   1205  GL1 DPP    97     103.254 185.289  19.501  1.00  0.00            
ATOM   1206  GL2 DPP    97     105.504 186.739  22.451  1.00  0.00            
ATOM   1207  C1A DPP    97     104.254 181.639  22.751  1.00  0.00           C
ATOM   1208  C2A DPP    97     104.454 181.339  26.551  1.00  0.00           C
ATOM   1209  C3A DPP    97     103.004 182.539  30.201  1.00  0.00           C
ATOM   1210  C4A DPP    97     103.054 184.689  33.751  1.00  0.00           C
ATOM   1211  C1B DPP    97     104.704 186.689  27.001  1.00  0.00           C
ATOM   1212  C2B DPP    97     106.654 185.389  30.351  1.00  0.00           C
ATOM   1213  C3B DPP    97     108.304 184.989  34.851  1.00  0.00           C
ATOM   1214  C4B DPP    97     110.604 186.889  37.751  1.00  0.00           C
ATOM   1215  NC3 DPP    98     155.104 171.339  15.151  1.00  0.00           N
ATOM   1216  PO4 DPP    98     155.154 170.889  19.901  1.00  0.00           P
ATOM   1217  GL1 DPP    98     156.504 169.589  23.701  1.00  0.00            
ATOM   1218  GL2 DPP    98     154.954 169.789  25.651  1.00  0.00            
ATOM   1219  C1A DPP    98     159.804 167.589  25.951  1.00  0.00           C
ATOM   1220  C2A DPP    98     158.854 165.439  28.851  1.00  0.00           C
ATOM   1221  C3A DPP    98     157.304 165.289  32.501  1.00  0.00           C
ATOM   1222  C4A DPP    98     156.304 167.639  35.801  1.00  0.00           C
ATOM   1223  C1B DPP    98     154.704 169.339  29.951  1.00  0.00           C
ATOM   1224  C2B DPP    98     152.604 168.339  33.301  1.00  0.00           C
ATOM   1225  C3B DPP    98     151.654 170.839  35.651  1.00  0.00           C
ATOM   1226  C4B DPP    98     148.454 172.689  37.801  1.00  0.00           C
ATOM   1227  NC3 DPP    99      34.254  68.289  22.951  1.00  0.00           N
ATOM   1228  PO4 DPP    99      36.854  70.639  26.701  1.00  0.00           P
ATOM   1229  GL1 DPP    99      36.254  68.939  31.201  1.00  0.00            
ATOM   1230  GL2 DPP    99      36.654  70.289  34.401  1.00  0.00            
ATOM   1231  C1A DPP    99      38.204  65.739  33.851  1.00  0.00           C
ATOM   1232  C2A DPP    99      39.154  61.739  37.151  1.00  0.00           C
ATOM   1233  C3A DPP    99      43.454  59.889  37.651  1.00  0.00           C
ATOM   1234  C4A DPP    99      44.104  55.589  35.901  1.00  0.00           C
ATOM   1235  C1B DPP    99      38.354  69.339  39.301  1.00  0.00           C
ATOM   1236  C2B DPP    99      37.954  69.939  44.051  1.00  0.00           C
ATOM   1237  C3B DPP    99      37.304  72.489  47.201  1.00  0.00           C
ATOM   1238  C4B DPP    99      36.654  71.639  51.351  1.00  0.00           C
ATOM   1239  NC3 DPP   100      58.604  88.639  30.251  1.00  0.00           N
ATOM   1240  PO4 DPP   100      61.354  91.089  31.601  1.00  0.00           P
ATOM   1241  GL1 DPP   100      64.704  91.289  33.951  1.00  0.00            
ATOM   1242  GL2 DPP   100      65.254  94.439  34.851  1.00  0.00            
ATOM   1243  C1A DPP   100      66.854  89.389  37.251  1.00  0.00           C
ATOM   1244  C2A DPP   100      65.454  88.939  41.451  1.00  0.00           C
ATOM   1245  C3A DPP   100      64.254  91.039  45.501  1.00  0.00           C
ATOM   1246  C4A DPP   100      63.654  91.939  49.851  1.00  0.00           C
ATOM   1247  C1B DPP   100      66.004  94.139  39.151  1.00  0.00           C
ATOM   1248  C2B DPP   100      68.304  92.889  42.951  1.00  0.00           C
ATOM   1249  C3B DPP   100      69.204  92.589  47.901  1.00  0.00           C
ATOM   1250  C4B DPP   100      72.604  95.089  49.351  1.00  0.00           C
ATOM   1251  NC3 DPP   101      97.454   6.589  20.001  1.00  0.00           N
ATOM   1252  PO4 DPP   101      99.254   9.939  21.251  1.00  0.00           P
ATOM   1253  GL1 DPP   101      96.854   8.939  24.751  1.00  0.00            
ATOM   1254  GL2 DPP   101      92.554   8.939  24.701  1.00  0.00            
ATOM   1255  C1A DPP   101      94.854   9.939  29.101  1.00  0.00           C
ATOM   1256  C2A DPP   101      93.454   9.989  32.901  1.00  0.00           C
ATOM   1257  C3A DPP   101      93.104   7.839  36.201  1.00  0.00           C
ATOM   1258  C4A DPP   101      95.004   5.739  39.151  1.00  0.00           C
ATOM   1259  C1B DPP   101      91.704   5.489  27.201  1.00  0.00           C
ATOM   1260  C2B DPP   101      92.904   3.239  30.651  1.00  0.00           C
ATOM   1261  C3B DPP   101      93.254   1.589  35.151  1.00  0.00           C
ATOM   1262  C4B DPP   101      91.554   1.839  39.351  1.00  0.00           C
ATOM   1263  NC3 DPP   102      76.904 202.339  18.951  1.00  0.00           N
ATOM   1264  PO4 DPP   102      78.404 207.339  18.701  1.00  0.00           P
ATOM   1265  GL1 DPP   102      80.654 207.889  22.851  1.00  0.00            
ATOM   1266  GL2 DPP   102      84.154 208.939  23.051  1.00  0.00            
ATOM   1267  C1A DPP   102      81.154 206.289  26.951  1.00  0.00           C
ATOM   1268  C2A DPP   102      79.654 205.489  31.151  1.00  0.00           C
ATOM   1269  C3A DPP   102      80.254 206.989  34.701  1.00  0.00           C
ATOM   1270  C4A DPP   102      77.054 209.339  35.301  1.00  0.00           C
ATOM   1271  C1B DPP   102      85.604 211.589  25.901  1.00  0.00           C
ATOM   1272  C2B DPP   102      88.654 211.739  30.751  1.00  0.00           C
ATOM   1273  C3B DPP   102      88.604 211.489  34.951  1.00  0.00           C
ATOM   1274  C4B DPP   102      89.904 209.939  39.551  1.00  0.00           C
ATOM   1275  NC3 DPP   103      94.604 195.539  19.701  1.00  0.00           N
ATOM   1276  PO4 DPP   103      95.704 201.089  20.651  1.00  0.00           P
ATOM   1277  GL1 DPP   103      96.054 200.139  25.301  1.00  0.00            
ATOM   1278  GL2 DPP   103      95.154 196.189  25.251  1.00  0.00            
ATOM   1279  C1A DPP   103      97.704 198.789  29.601  1.00  0.00           C
ATOM   1280  C2A DPP   103      98.104 197.989  34.751  1.00  0.00           C
ATOM   1281  C3A DPP   103      99.754 197.039  37.651  1.00  0.00           C
ATOM   1282  C4A DPP   103      99.404 199.589  41.401  1.00  0.00           C
ATOM   1283  C1B DPP   103      96.554 194.089  27.651  1.00  0.00           C
ATOM   1284  C2B DPP   103      97.054 193.189  32.401  1.00  0.00           C
ATOM   1285  C3B DPP   103      95.504 194.239  36.701  1.00  0.00           C
ATOM   1286  C4B DPP   103      95.254 197.239  39.401  1.00  0.00           C
ATOM   1287  NC3 DPP   104      13.954 104.739  28.401  1.00  0.00           N
ATOM   1288  PO4 DPP   104      14.304 100.989  31.051  1.00  0.00           P
ATOM   1289  GL1 DPP   104      14.354  98.689  34.201  1.00  0.00            
ATOM   1290  GL2 DPP   104      13.954  95.189  33.301  1.00  0.00            
ATOM   1291  C1A DPP   104      15.304  99.889  38.151  1.00  0.00           C
ATOM   1292  C2A DPP   104      16.404 104.139  40.401  1.00  0.00           C
ATOM   1293  C3A DPP   104      19.004 106.939  42.501  1.00  0.00           C
ATOM   1294  C4A DPP   104      21.954 106.839  45.501  1.00  0.00           C
ATOM   1295  C1B DPP   104      11.704  92.789  36.801  1.00  0.00           C
ATOM   1296  C2B DPP   104       7.004  92.689  37.601  1.00  0.00           C
ATOM   1297  C3B DPP   104       4.454  91.289  41.801  1.00  0.00           C
ATOM   1298  C4B DPP   104       1.254  92.939  44.751  1.00  0.00           C
ATOM   1299  NC3 DPP   105      74.254 119.939  19.351  1.00  0.00           N
ATOM   1300  PO4 DPP   105      72.904 118.289  23.701  1.00  0.00           P
ATOM   1301  GL1 DPP   105      72.804 118.739  28.651  1.00  0.00            
ATOM   1302  GL2 DPP   105      74.054 115.739  30.151  1.00  0.00            
ATOM   1303  C1A DPP   105      72.404 119.189  33.451  1.00  0.00           C
ATOM   1304  C2A DPP   105      73.904 117.039  37.601  1.00  0.00           C
ATOM   1305  C3A DPP   105      75.154 117.189  42.751  1.00  0.00           C
ATOM   1306  C4A DPP   105      73.454 118.189  47.051  1.00  0.00           C
ATOM   1307  C1B DPP   105      75.654 113.189  34.301  1.00  0.00           C
ATOM   1308  C2B DPP   105      75.904 110.339  37.001  1.00  0.00           C
ATOM   1309  C3B DPP   105      75.004 108.639  40.751  1.00  0.00           C
ATOM   1310  C4B DPP   105      73.754 107.589  44.601  1.00  0.00           C
ATOM   1311  NC3 DPP   106     172.654 175.589  22.151  1.00  0.00           N
ATOM   1312  PO4 DPP   106     168.204 176.089  21.951  1.00  0.00           P
ATOM   1313  GL1 DPP   106     169.304 176.939  26.301  1.00  0.00            
ATOM   1314  GL2 DPP   106     171.404 176.289  27.701  1.00  0.00            
ATOM   1315  C1A DPP   106     168.504 177.839  31.151  1.00  0.00           C
ATOM   1316  C2A DPP   106     167.754 178.539  35.101  1.00  0.00           C
ATOM   1317  C3A DPP   106     166.854 176.489  39.651  1.00  0.00           C
ATOM   1318  C4A DPP   106     164.554 176.239  43.551  1.00  0.00           C
ATOM   1319  C1B DPP   106     173.654 176.039  31.251  1.00  0.00           C
ATOM   1320  C2B DPP   106     172.554 174.689  35.851  1.00  0.00           C
ATOM   1321  C3B DPP   106     169.954 173.089  38.301  1.00  0.00           C
ATOM   1322  C4B DPP   106     169.154 174.589  43.051  1.00  0.00           C
ATOM   1323  NC3 DPP   107      32.654  88.039  28.551  1.00  0.00           N
ATOM   1324  PO4 DPP   107      29.454  90.739  28.851  1.00  0.00           P
ATOM   1325  GL1 DPP   107      29.554  87.939  32.151  1.00  0.00            
ATOM   1326  GL2 DPP   107      28.654  85.439  31.851  1.00  0.00            
ATOM   1327  C1A DPP   107      29.504  89.039  36.701  1.00  0.00           C
ATOM   1328  C2A DPP   107      27.704  89.989  40.451  1.00  0.00           C
ATOM   1329  C3A DPP   107      27.004  88.089  43.751  1.00  0.00           C
ATOM   1330  C4A DPP   107      23.904  83.889  44.351  1.00  0.00           C
ATOM   1331  C1B DPP   107      25.854  85.989  35.201  1.00  0.00           C
ATOM   1332  C2B DPP   107      24.754  85.789  39.651  1.00  0.00           C
ATOM   1333  C3B DPP   107      22.404  88.189  43.451  1.00  0.00           C
ATOM   1334  C4B DPP   107      21.204  88.539  47.451  1.00  0.00           C
ATOM   1335  NC3 DPP   108      27.704 151.639  19.351  1.00  0.00           N
ATOM   1336  PO4 DPP   108      28.004 147.539  19.201  1.00  0.00           P
ATOM   1337  GL1 DPP   108      28.954 149.689  24.101  1.00  0.00            
ATOM   1338  GL2 DPP   108      27.454 147.439  25.051  1.00  0.00            
ATOM   1339  C1A DPP   108      26.604 152.389  27.201  1.00  0.00           C
ATOM   1340  C2A DPP   108      26.204 153.889  30.901  1.00  0.00           C
ATOM   1341  C3A DPP   108      24.054 157.339  33.201  1.00  0.00           C
ATOM   1342  C4A DPP   108      21.454 159.939  36.451  1.00  0.00           C
ATOM   1343  C1B DPP   108      26.904 147.739  28.851  1.00  0.00           C
ATOM   1344  C2B DPP   108      25.204 148.789  32.801  1.00  0.00           C
ATOM   1345  C3B DPP   108      24.454 149.289  36.851  1.00  0.00           C
ATOM   1346  C4B DPP   108      22.404 149.989  40.651  1.00  0.00           C
ATOM   1347  NC3 DPP   109     129.104  66.589  28.251  1.00  0.00           N
ATOM   1348  PO4 DPP   109     133.704  68.189  27.851  1.00  0.00           P
ATOM   1349  GL1 DPP   109     133.004  65.189  31.401  1.00  0.00            
ATOM   1350  GL2 DPP   109     133.604  62.489  33.051  1.00  0.00            
ATOM   1351  C1A DPP   109     129.854  65.189  34.601  1.00  0.00           C
ATOM   1352  C2A DPP   109     132.054  64.639  38.601  1.00  0.00           C
ATOM   1353  C3A DPP   109     130.704  65.439  42.951  1.00  0.00           C
ATOM   1354  C4A DPP   109     131.654  65.889  46.951  1.00  0.00           C
ATOM   1355  C1B DPP   109     134.604  60.839  37.151  1.00  0.00           C
ATOM   1356  C2B DPP   109     132.254  60.139  40.551  1.00  0.00           C
ATOM   1357  C3B DPP   109     130.604  60.239  44.501  1.00  0.00           C
ATOM   1358  C4B DPP   109     130.604  57.189  48.901  1.00  0.00           C
ATOM   1359  NC3 DPP   110      94.754 129.489  23.851  1.00  0.00           N
ATOM   1360  PO4 DPP   110      96.254 132.539  22.401  1.00  0.00           P
ATOM   1361  GL1 DPP   110      96.254 133.489  26.851  1.00  0.00            
ATOM   1362  GL2 DPP   110      95.404 130.539  29.201  1.00  0.00            
ATOM   1363  C1A DPP   110      97.454 135.289  30.501  1.00  0.00           C
ATOM   1364  C2A DPP   110      98.404 137.189  35.251  1.00  0.00           C
ATOM   1365  C3A DPP   110     100.854 139.139  36.851  1.00  0.00           C
ATOM   1366  C4A DPP   110     106.254 139.889  37.351  1.00  0.00           C
ATOM   1367  C1B DPP   110      98.354 130.389  32.401  1.00  0.00           C
ATOM   1368  C2B DPP   110      99.054 132.589  36.951  1.00  0.00           C
ATOM   1369  C3B DPP   110     100.854 135.239  40.451  1.00  0.00           C
ATOM   1370  C4B DPP   110     103.854 138.089  42.101  1.00  0.00           C
ATOM   1371  NC3 DPP   111      25.954  63.539  24.651  1.00  0.00           N
ATOM   1372  PO4 DPP   111      27.704  65.589  27.901  1.00  0.00           P
ATOM   1373  GL1 DPP   111      28.004  64.239  32.201  1.00  0.00            
ATOM   1374  GL2 DPP   111      27.854  67.289  34.201  1.00  0.00            
ATOM   1375  C1A DPP   111      28.754  62.589  36.201  1.00  0.00           C
ATOM   1376  C2A DPP   111      29.654  61.789  40.251  1.00  0.00           C
ATOM   1377  C3A DPP   111      29.204  59.689  43.651  1.00  0.00           C
ATOM   1378  C4A DPP   111      28.054  60.689  48.801  1.00  0.00           C
ATOM   1379  C1B DPP   111      28.754  67.339  38.851  1.00  0.00           C
ATOM   1380  C2B DPP   111      29.404  67.039  43.051  1.00  0.00           C
ATOM   1381  C3B DPP   111      29.254  64.589  46.001  1.00  0.00           C
ATOM   1382  C4B DPP   111      31.654  64.339  48.901  1.00  0.00           C
ATOM   1383  NC3 DPP   112     125.304 138.689  21.651  1.00  0.00           N
ATOM   1384  PO4 DPP   112     127.754 136.239  21.151  1.00  0.00           P
ATOM   1385  GL1 DPP   112     125.604 135.739  25.301  1.00  0.00            
ATOM   1386  GL2 DPP   112     126.304 132.639  27.001  1.00  0.00            
ATOM   1387  C1A DPP   112     124.554 136.739  30.001  1.00  0.00           C
ATOM   1388  C2A DPP   112     122.654 139.339  33.301  1.00  0.00           C
ATOM   1389  C3A DPP   112     124.504 140.689  37.301  1.00  0.00           C
ATOM   1390  C4A DPP   112     126.304 139.139  41.001  1.00  0.00           C
ATOM   1391  C1B DPP   112     127.954 133.439  30.451  1.00  0.00           C
ATOM   1392  C2B DPP   112     127.504 134.289  34.251  1.00  0.00           C
ATOM   1393  C3B DPP   112     126.454 134.189  38.651  1.00  0.00           C
ATOM   1394  C4B DPP   112     126.354 131.389  41.301  1.00  0.00           C
ATOM   1395  NC3 DPP   113     153.004 161.489  20.751  1.00  0.00           N
ATOM   1396  PO4 DPP   113     157.904 161.239  20.501  1.00  0.00           P
ATOM   1397  GL1 DPP   113     156.604 159.289  24.001  1.00  0.00            
ATOM   1398  GL2 DPP   113     154.504 157.289  23.351  1.00  0.00            
ATOM   1399  C1A DPP   113     155.004 158.239  28.501  1.00  0.00           C
ATOM   1400  C2A DPP   113     153.254 156.889  31.601  1.00  0.00           C
ATOM   1401  C3A DPP   113     149.354 157.239  34.001  1.00  0.00           C
ATOM   1402  C4A DPP   113     144.454 156.789  33.601  1.00  0.00           C
ATOM   1403  C1B DPP   113     154.104 153.139  25.601  1.00  0.00           C
ATOM   1404  C2B DPP   113     154.104 152.289  29.901  1.00  0.00           C
ATOM   1405  C3B DPP   113     154.154 150.039  34.251  1.00  0.00           C
ATOM   1406  C4B DPP   113     154.004 146.889  37.401  1.00  0.00           C
ATOM   1407  NC3 DPP   114      43.854 130.039  25.351  1.00  0.00           N
ATOM   1408  PO4 DPP   114      43.554 126.639  25.251  1.00  0.00           P
ATOM   1409  GL1 DPP   114      46.554 126.439  27.951  1.00  0.00            
ATOM   1410  GL2 DPP   114      47.704 129.139  29.251  1.00  0.00            
ATOM   1411  C1A DPP   114      46.404 125.339  32.551  1.00  0.00           C
ATOM   1412  C2A DPP   114      48.054 126.139  36.501  1.00  0.00           C
ATOM   1413  C3A DPP   114      48.704 129.089  39.551  1.00  0.00           C
ATOM   1414  C4A DPP   114      49.504 128.539  44.001  1.00  0.00           C
ATOM   1415  C1B DPP   114      48.004 131.389  33.001  1.00  0.00           C
ATOM   1416  C2B DPP   114      47.604 133.639  37.651  1.00  0.00           C
ATOM   1417  C3B DPP   114      49.404 135.239  42.051  1.00  0.00           C
ATOM   1418  C4B DPP   114      51.954 138.439  42.351  1.00  0.00           C
ATOM   1419  NC3 DPP   115      33.654 213.889  10.101  1.00  0.00           N
ATOM   1420  PO4 DPP   115      34.604 213.189  14.501  1.00  0.00           P
ATOM   1421  GL1 DPP   115      34.554 210.039  18.601  1.00  0.00            
ATOM   1422  GL2 DPP   115      37.204 207.939  19.101  1.00  0.00            
ATOM   1423  C1A DPP   115      33.354 208.689  22.801  1.00  0.00           C
ATOM   1424  C2A DPP   115      33.504 206.939  27.201  1.00  0.00           C
ATOM   1425  C3A DPP   115      34.054 205.789  31.151  1.00  0.00           C
ATOM   1426  C4A DPP   115      33.804 203.239  35.101  1.00  0.00           C
ATOM   1427  C1B DPP   115      38.354 207.589  23.701  1.00  0.00           C
ATOM   1428  C2B DPP   115      38.004 205.739  27.901  1.00  0.00           C
ATOM   1429  C3B DPP   115      38.104 203.839  32.401  1.00  0.00           C
ATOM   1430  C4B DPP   115      39.654 200.989  36.051  1.00  0.00           C
ATOM   1431  NC3 DPP   116     211.054 172.239  19.201  1.00  0.00           N
ATOM   1432  PO4 DPP   116     207.054 171.639  19.551  1.00  0.00           P
ATOM   1433  GL1 DPP   116     208.204 170.339  24.101  1.00  0.00            
ATOM   1434  GL2 DPP   116     210.954 166.939  25.551  1.00  0.00            
ATOM   1435  C1A DPP   116     205.504 167.839  28.351  1.00  0.00           C
ATOM   1436  C2A DPP   116     203.704 170.039  31.801  1.00  0.00           C
ATOM   1437  C3A DPP   116     201.904 168.839  35.701  1.00  0.00           C
ATOM   1438  C4A DPP   116     197.704 169.189  36.751  1.00  0.00           C
ATOM   1439  C1B DPP   116     209.954 164.889  30.301  1.00  0.00           C
ATOM   1440  C2B DPP   116     213.554 166.089  32.651  1.00  0.00           C
ATOM   1441  C3B DPP   116     218.004 167.539  34.501  1.00  0.00           C
ATOM   1442  C4B DPP   116     221.054 170.189  36.051  1.00  0.00           C
ATOM   1443  NC3 DPP   117       7.654 195.889  18.501  1.00  0.00           N
ATOM   1444  PO4 DPP   117       6.654 191.389  17.551  1.00  0.00           P
ATOM   1445  GL1 DPP   117       7.804 189.839  22.251  1.00  0.00            
ATOM   1446  GL2 DPP   117       4.604 187.989  23.151  1.00  0.00            
ATOM   1447  C1A DPP   117       9.754 189.439  27.301  1.00  0.00           C
ATOM   1448  C2A DPP   117      10.404 190.589  31.901  1.00  0.00           C
ATOM   1449  C3A DPP   117       8.904 193.139  34.701  1.00  0.00           C
ATOM   1450  C4A DPP   117       7.204 197.139  34.301  1.00  0.00           C
ATOM   1451  C1B DPP   117       1.654 186.489  25.801  1.00  0.00           C
ATOM   1452  C2B DPP   117       2.054 187.589  30.901  1.00  0.00           C
ATOM   1453  C3B DPP   117       0.004 188.039  34.301  1.00  0.00           C
ATOM   1454  C4B DPP   117      -1.046 188.539  39.301  1.00  0.00           C
ATOM   1455  NC3 DPP   118      88.004  50.739  21.051  1.00  0.00           N
ATOM   1456  PO4 DPP   118      87.354  54.739  20.401  1.00  0.00           P
ATOM   1457  GL1 DPP   118      87.904  55.839  23.751  1.00  0.00            
ATOM   1458  GL2 DPP   118      88.204  53.589  25.651  1.00  0.00            
ATOM   1459  C1A DPP   118      87.554  59.189  27.301  1.00  0.00           C
ATOM   1460  C2A DPP   118      87.054  60.039  31.551  1.00  0.00           C
ATOM   1461  C3A DPP   118      89.154  61.889  34.951  1.00  0.00           C
ATOM   1462  C4A DPP   118      91.904  64.639  34.751  1.00  0.00           C
ATOM   1463  C1B DPP   118      87.604  54.939  30.151  1.00  0.00           C
ATOM   1464  C2B DPP   118      86.254  54.239  34.501  1.00  0.00           C
ATOM   1465  C3B DPP   118      82.004  54.939  38.001  1.00  0.00           C
ATOM   1466  C4B DPP   118      79.254  55.389  41.751  1.00  0.00           C
ATOM   1467  NC3 DPP   119     105.454 201.839  13.951  1.00  0.00           N
ATOM   1468  PO4 DPP   119     105.654 201.789  19.101  1.00  0.00           P
ATOM   1469  GL1 DPP   119     103.004 199.239  21.801  1.00  0.00            
ATOM   1470  GL2 DPP   119      99.654 197.639  21.551  1.00  0.00            
ATOM   1471  C1A DPP   119     102.604 199.439  26.301  1.00  0.00           C
ATOM   1472  C2A DPP   119     103.804 199.389  30.001  1.00  0.00           C
ATOM   1473  C3A DPP   119     104.154 198.789  33.601  1.00  0.00           C
ATOM   1474  C4A DPP   119     103.704 199.739  38.451  1.00  0.00           C
ATOM   1475  C1B DPP   119     100.354 194.889  24.451  1.00  0.00           C
ATOM   1476  C2B DPP   119     101.654 194.639  29.101  1.00  0.00           C
ATOM   1477  C3B DPP   119     101.804 193.989  33.501  1.00  0.00           C
ATOM   1478  C4B DPP   119      99.654 191.889  36.501  1.00  0.00           C
ATOM   1479  NC3 DPP   120     204.004  58.439  24.101  1.00  0.00           N
ATOM   1480  PO4 DPP   120     208.054  56.539  24.151  1.00  0.00           P
ATOM   1481  GL1 DPP   120     206.554  59.139  28.451  1.00  0.00            
ATOM   1482  GL2 DPP   120     204.254  57.089  30.001  1.00  0.00            
ATOM   1483  C1A DPP   120     206.254  59.989  33.301  1.00  0.00           C
ATOM   1484  C2A DPP   120     206.054  58.889  36.901  1.00  0.00           C
ATOM   1485  C3A DPP   120     205.204  59.939  40.901  1.00  0.00           C
ATOM   1486  C4A DPP   120     203.754  60.939  44.851  1.00  0.00           C
ATOM   1487  C1B DPP   120     201.804  58.239  33.851  1.00  0.00           C
ATOM   1488  C2B DPP   120     200.254  57.989  37.151  1.00  0.00           C
ATOM   1489  C3B DPP   120     200.404  58.889  41.451  1.00  0.00           C
ATOM   1490  C4B DPP   120     198.254  62.039  44.651  1.00  0.00           C
ATOM   1491  NC3 DPP   121     184.254 126.289  22.401  1.00  0.00           N
ATOM   1492  PO4 DPP   121     185.454 124.389  26.251  1.00  0.00           P
ATOM   1493  GL1 DPP   121     184.254 126.089  30.051  1.00  0.00            
ATOM   1494  GL2 DPP   121     186.604 124.389  31.101  1.00  0.00            
ATOM   1495  C1A DPP   121     183.304 127.089  34.551  1.00  0.00           C
ATOM   1496  C2A DPP   121     182.504 126.839  38.851  1.00  0.00           C
ATOM   1497  C3A DPP   121     181.254 129.439  42.151  1.00  0.00           C
ATOM   1498  C4A DPP   121     181.004 129.689  46.751  1.00  0.00           C
ATOM   1499  C1B DPP   121     186.104 122.839  34.801  1.00  0.00           C
ATOM   1500  C2B DPP   121     185.504 122.239  38.201  1.00  0.00           C
ATOM   1501  C3B DPP   121     185.904 123.689  42.951  1.00  0.00           C
ATOM   1502  C4B DPP   121     188.954 125.489  45.701  1.00  0.00           C
ATOM   1503  NC3 DPP   122      75.954 138.339  20.901  1.00  0.00           N
ATOM   1504  PO4 DPP   122      72.054 138.339  21.501  1.00  0.00           P
ATOM   1505  GL1 DPP   122      72.954 138.739  25.151  1.00  0.00            
ATOM   1506  GL2 DPP   122      74.704 137.139  26.301  1.00  0.00            
ATOM   1507  C1A DPP   122      72.754 141.389  28.601  1.00  0.00           C
ATOM   1508  C2A DPP   122      75.304 142.789  31.901  1.00  0.00           C
ATOM   1509  C3A DPP   122      77.604 144.739  35.151  1.00  0.00           C
ATOM   1510  C4A DPP   122      77.854 145.939  39.451  1.00  0.00           C
ATOM   1511  C1B DPP   122      74.704 137.139  30.651  1.00  0.00           C
ATOM   1512  C2B DPP   122      76.604 139.039  34.751  1.00  0.00           C
ATOM   1513  C3B DPP   122      78.804 140.139  37.801  1.00  0.00           C
ATOM   1514  C4B DPP   122      80.104 141.639  42.151  1.00  0.00           C
ATOM   1515  NC3 DPP   123      98.404 177.539  16.751  1.00  0.00           N
ATOM   1516  PO4 DPP   123     100.954 181.489  16.201  1.00  0.00           P
ATOM   1517  GL1 DPP   123     100.154 181.439  20.501  1.00  0.00            
ATOM   1518  GL2 DPP   123      98.654 184.089  21.101  1.00  0.00            
ATOM   1519  C1A DPP   123      98.504 180.289  24.751  1.00  0.00           C
ATOM   1520  C2A DPP   123      98.504 178.939  28.201  1.00  0.00           C
ATOM   1521  C3A DPP   123     100.004 177.939  32.201  1.00  0.00           C
ATOM   1522  C4A DPP   123     103.154 179.889  34.801  1.00  0.00           C
ATOM   1523  C1B DPP   123     100.404 184.839  25.251  1.00  0.00           C
ATOM   1524  C2B DPP   123      98.204 183.589  29.001  1.00  0.00           C
ATOM   1525  C3B DPP   123      98.104 182.339  33.951  1.00  0.00           C
ATOM   1526  C4B DPP   123      98.854 179.739  37.701  1.00  0.00           C
ATOM   1527  NC3 DPP   124     178.754 141.439  20.651  1.00  0.00           N
ATOM   1528  PO4 DPP   124     177.404 144.289  24.651  1.00  0.00           P
ATOM   1529  GL1 DPP   124     177.404 145.439  29.601  1.00  0.00            
ATOM   1530  GL2 DPP   124     179.504 148.689  30.101  1.00  0.00            
ATOM   1531  C1A DPP   124     175.654 144.539  34.451  1.00  0.00           C
ATOM   1532  C2A DPP   124     175.854 142.589  38.001  1.00  0.00           C
ATOM   1533  C3A DPP   124     176.104 141.339  42.151  1.00  0.00           C
ATOM   1534  C4A DPP   124     173.004 142.089  43.401  1.00  0.00           C
ATOM   1535  C1B DPP   124     180.504 147.839  33.751  1.00  0.00           C
ATOM   1536  C2B DPP   124     180.154 145.289  37.601  1.00  0.00           C
ATOM   1537  C3B DPP   124     180.404 143.589  41.151  1.00  0.00           C
ATOM   1538  C4B DPP   124     180.454 144.839  44.201  1.00  0.00           C
ATOM   1539  NC3 DPP   125     209.404 181.589  18.101  1.00  0.00           N
ATOM   1540  PO4 DPP   125     211.654 185.589  19.551  1.00  0.00           P
ATOM   1541  GL1 DPP   125     208.754 185.539  22.651  1.00  0.00            
ATOM   1542  GL2 DPP   125     206.254 188.589  21.401  1.00  0.00            
ATOM   1543  C1A DPP   125     208.204 187.939  27.951  1.00  0.00           C
ATOM   1544  C2A DPP   125     207.554 186.789  31.251  1.00  0.00           C
ATOM   1545  C3A DPP   125     205.354 184.839  35.001  1.00  0.00           C
ATOM   1546  C4A DPP   125     205.554 182.289  38.051  1.00  0.00           C
ATOM   1547  C1B DPP   125     205.154 191.789  24.951  1.00  0.00           C
ATOM   1548  C2B DPP   125     204.554 191.139  29.801  1.00  0.00           C
ATOM   1549  C3B DPP   125     205.204 190.139  33.401  1.00  0.00           C
ATOM   1550  C4B DPP   125     204.204 189.239  37.601  1.00  0.00           C
ATOM   1551  NC3 DPP   126      32.504 154.389  13.351  1.00  0.00           N
ATOM   1552  PO4 DPP   126      30.654 155.239  17.301  1.00  0.00           P
ATOM   1553  GL1 DPP   126      28.604 157.139  21.601  1.00  0.00            
ATOM   1554  GL2 DPP   126      30.254 154.439  23.451  1.00  0.00            
ATOM   1555  C1A DPP   126      27.154 157.439  25.551  1.00  0.00           C
ATOM   1556  C2A DPP   126      28.354 158.439  29.801  1.00  0.00           C
ATOM   1557  C3A DPP   126      29.004 156.589  33.901  1.00  0.00           C
ATOM   1558  C4A DPP   126      25.704 154.989  37.851  1.00  0.00           C
ATOM   1559  C1B DPP   126      31.354 154.939  27.401  1.00  0.00           C
ATOM   1560  C2B DPP   126      33.304 154.639  31.201  1.00  0.00           C
ATOM   1561  C3B DPP   126      33.754 155.539  35.351  1.00  0.00           C
ATOM   1562  C4B DPP   126      30.454 155.539  39.051  1.00  0.00           C
ATOM   1563  NC3 DPP   127      41.954 150.439  23.701  1.00  0.00           N
ATOM   1564  PO4 DPP   127      44.354 154.339  23.501  1.00  0.00           P
ATOM   1565  GL1 DPP   127      41.954 154.539  27.001  1.00  0.00            
ATOM   1566  GL2 DPP   127      43.904 156.389  28.351  1.00  0.00            
ATOM   1567  C1A DPP   127      38.854 155.789  30.201  1.00  0.00           C
ATOM   1568  C2A DPP   127      37.904 157.189  33.801  1.00  0.00           C
ATOM   1569  C3A DPP   127      36.454 157.089  38.651  1.00  0.00           C
ATOM   1570  C4A DPP   127      35.254 156.189  42.751  1.00  0.00           C
ATOM   1571  C1B DPP   127      43.604 156.039  32.401  1.00  0.00           C
ATOM   1572  C2B DPP   127      42.554 157.389  36.051  1.00  0.00           C
ATOM   1573  C3B DPP   127      43.354 158.839  40.101  1.00  0.00           C
ATOM   1574  C4B DPP   127      46.454 161.839  41.451  1.00  0.00           C
ATOM   1575  NC3 DPP   128      92.854 135.389  23.701  1.00  0.00           N
ATOM   1576  PO4 DPP   128      90.354 137.889  21.001  1.00  0.00           P
ATOM   1577  GL1 DPP   128      88.404 141.489  23.051  1.00  0.00            
ATOM   1578  GL2 DPP   128      85.154 140.289  25.401  1.00  0.00            
ATOM   1579  C1A DPP   128      87.554 144.889  26.001  1.00  0.00           C
ATOM   1580  C2A DPP   128      87.704 145.339  31.351  1.00  0.00           C
ATOM   1581  C3A DPP   128      85.904 148.289  34.651  1.00  0.00           C
ATOM   1582  C4A DPP   128      84.754 150.139  38.501  1.00  0.00           C
ATOM   1583  C1B DPP   128      86.554 140.839  29.651  1.00  0.00           C
ATOM   1584  C2B DPP   128      87.004 140.739  33.901  1.00  0.00           C
ATOM   1585  C3B DPP   128      87.254 143.489  36.551  1.00  0.00           C
ATOM   1586  C4B DPP   128      89.054 147.189  38.801  1.00  0.00           C
ATOM   1587  NC3 DPP   129     165.204 207.489  21.401  1.00  0.00           N
ATOM   1588  PO4 DPP   129     164.554 211.189  21.051  1.00  0.00           P
ATOM   1589  GL1 DPP   129     166.504 211.139  24.901  1.00  0.00            
ATOM   1590  GL2 DPP   129     162.804 209.839  25.701  1.00  0.00            
ATOM   1591  C1A DPP   129     166.354 209.539  29.151  1.00  0.00           C
ATOM   1592  C2A DPP   129     165.654 208.539  34.101  1.00  0.00           C
ATOM   1593  C3A DPP   129     163.504 206.639  37.151  1.00  0.00           C
ATOM   1594  C4A DPP   129     164.804 206.739  40.501  1.00  0.00           C
ATOM   1595  C1B DPP   129     162.054 207.539  29.801  1.00  0.00           C
ATOM   1596  C2B DPP   129     159.854 208.339  33.751  1.00  0.00           C
ATOM   1597  C3B DPP   129     155.554 210.139  35.851  1.00  0.00           C
ATOM   1598  C4B DPP   129     153.404 211.889  38.301  1.00  0.00           C
ATOM   1599  NC3 DPP   130     145.204  97.939  29.401  1.00  0.00           N
ATOM   1600  PO4 DPP   130     140.704  97.289  29.751  1.00  0.00           P
ATOM   1601  GL1 DPP   130     138.654  96.989  33.001  1.00  0.00            
ATOM   1602  GL2 DPP   130     137.654  99.039  33.801  1.00  0.00            
ATOM   1603  C1A DPP   130     138.704  94.639  36.901  1.00  0.00           C
ATOM   1604  C2A DPP   130     138.604  91.789  38.751  1.00  0.00           C
ATOM   1605  C3A DPP   130     140.404  90.389  41.051  1.00  0.00           C
ATOM   1606  C4A DPP   130     142.754  89.139  44.851  1.00  0.00           C
ATOM   1607  C1B DPP   130     136.054  98.439  37.901  1.00  0.00           C
ATOM   1608  C2B DPP   130     135.254  95.839  41.301  1.00  0.00           C
ATOM   1609  C3B DPP   130     134.004  96.189  46.251  1.00  0.00           C
ATOM   1610  C4B DPP   130     135.304  97.889  50.151  1.00  0.00           C
ATOM   1611  NC3 DPP   131     205.104 118.489  21.951  1.00  0.00           N
ATOM   1612  PO4 DPP   131     203.854 121.739  25.751  1.00  0.00           P
ATOM   1613  GL1 DPP   131     202.904 123.789  29.501  1.00  0.00            
ATOM   1614  GL2 DPP   131     201.654 121.889  32.201  1.00  0.00            
ATOM   1615  C1A DPP   131     199.604 126.189  32.351  1.00  0.00           C
ATOM   1616  C2A DPP   131     199.554 127.189  36.351  1.00  0.00           C
ATOM   1617  C3A DPP   131     198.154 125.439  39.451  1.00  0.00           C
ATOM   1618  C4A DPP   131     197.654 127.289  44.401  1.00  0.00           C
ATOM   1619  C1B DPP   131     198.304 121.239  36.001  1.00  0.00           C
ATOM   1620  C2B DPP   131     197.254 120.889  40.201  1.00  0.00           C
ATOM   1621  C3B DPP   131     198.604 120.589  44.251  1.00  0.00           C
ATOM   1622  C4B DPP   131     201.554 118.939  47.501  1.00  0.00           C
ATOM   1623  NC3 DPP   132     146.354  89.539  27.751  1.00  0.00           N
ATOM   1624  PO4 DPP   132     144.054  92.339  29.951  1.00  0.00           P
ATOM   1625  GL1 DPP   132     143.504  90.039  33.701  1.00  0.00            
ATOM   1626  GL2 DPP   132     142.954  92.089  35.551  1.00  0.00            
ATOM   1627  C1A DPP   132     141.404  87.239  36.851  1.00  0.00           C
ATOM   1628  C2A DPP   132     141.454  85.089  40.751  1.00  0.00           C
ATOM   1629  C3A DPP   132     141.804  84.139  44.001  1.00  0.00           C
ATOM   1630  C4A DPP   132     142.204  86.089  49.301  1.00  0.00           C
ATOM   1631  C1B DPP   132     144.304  93.389  38.901  1.00  0.00           C
ATOM   1632  C2B DPP   132     145.804  93.989  42.451  1.00  0.00           C
ATOM   1633  C3B DPP   132     144.754  94.539  45.801  1.00  0.00           C
ATOM   1634  C4B DPP   132     143.104  98.639  46.251  1.00  0.00           C
ATOM   1635  NC3 DPP   133     128.504  70.039  25.201  1.00  0.00           N
ATOM   1636  PO4 DPP   133     128.754  71.789  28.801  1.00  0.00           P
ATOM   1637  GL1 DPP   133     130.154  72.889  32.801  1.00  0.00            
ATOM   1638  GL2 DPP   133     132.254  70.189  32.701  1.00  0.00            
ATOM   1639  C1A DPP   133     130.704  74.639  36.201  1.00  0.00           C
ATOM   1640  C2A DPP   133     130.254  75.189  40.701  1.00  0.00           C
ATOM   1641  C3A DPP   133     129.654  76.439  44.951  1.00  0.00           C
ATOM   1642  C4A DPP   133     125.504  77.739  46.901  1.00  0.00           C
ATOM   1643  C1B DPP   133     131.704  69.339  37.201  1.00  0.00           C
ATOM   1644  C2B DPP   133     129.254  69.989  40.701  1.00  0.00           C
ATOM   1645  C3B DPP   133     128.204  69.439  44.701  1.00  0.00           C
ATOM   1646  C4B DPP   133     130.004  72.089  47.751  1.00  0.00           C
ATOM   1647  NC3 DPP   134      63.004  11.989  19.501  1.00  0.00           N
ATOM   1648  PO4 DPP   134      59.304   9.539  19.651  1.00  0.00           P
ATOM   1649  GL1 DPP   134      59.604   8.139  23.151  1.00  0.00            
ATOM   1650  GL2 DPP   134      58.104   5.439  23.201  1.00  0.00            
ATOM   1651  C1A DPP   134      61.354  10.189  27.101  1.00  0.00           C
ATOM   1652  C2A DPP   134      60.604  13.039  30.001  1.00  0.00           C
ATOM   1653  C3A DPP   134      63.204  14.489  33.951  1.00  0.00           C
ATOM   1654  C4A DPP   134      67.254  14.589  33.551  1.00  0.00           C
ATOM   1655  C1B DPP   134      56.954   4.339  28.101  1.00  0.00           C
ATOM   1656  C2B DPP   134      56.304   0.689  31.251  1.00  0.00           C
ATOM   1657  C3B DPP   134      56.704  -1.611  34.101  1.00  0.00           C
ATOM   1658  C4B DPP   134      60.454  -3.561  34.451  1.00  0.00           C
ATOM   1659  NC3 DPP   135     114.754  90.539  66.651  1.00  0.00           N
ATOM   1660  PO4 DPP   135     113.754  85.289  65.601  1.00  0.00           P
ATOM   1661  GL1 DPP   135     114.254  83.589  62.101  1.00  0.00            
ATOM   1662  GL2 DPP   135     111.054  83.289  60.451  1.00  0.00            
ATOM   1663  C1A DPP   135     115.354  85.239  58.501  1.00  0.00           C
ATOM   1664  C2A DPP   135     116.804  83.989  54.651  1.00  0.00           C
ATOM   1665  C3A DPP   135     116.004  80.739  52.001  1.00  0.00           C
ATOM   1666  C4A DPP   135     116.554  80.989  47.351  1.00  0.00           C
ATOM   1667  C1B DPP   135     111.354  82.939  56.351  1.00  0.00           C
ATOM   1668  C2B DPP   135     110.204  83.089  52.551  1.00  0.00           C
ATOM   1669  C3B DPP   135     111.604  82.739  48.001  1.00  0.00           C
ATOM   1670  C4B DPP   135     114.204  84.739  45.001  1.00  0.00           C
ATOM   1671  NC3 DPP   136     146.354 120.089  65.651  1.00  0.00           N
ATOM   1672  PO4 DPP   136     147.104 120.439  60.701  1.00  0.00           P
ATOM   1673  GL1 DPP   136     150.254 121.689  57.951  1.00  0.00            
ATOM   1674  GL2 DPP   136     151.104 124.039  57.751  1.00  0.00            
ATOM   1675  C1A DPP   136     151.354 121.639  53.051  1.00  0.00           C
ATOM   1676  C2A DPP   136     150.304 121.539  48.401  1.00  0.00           C
ATOM   1677  C3A DPP   136     149.204 122.839  44.151  1.00  0.00           C
ATOM   1678  C4A DPP   136     146.704 127.139  42.501  1.00  0.00           C
ATOM   1679  C1B DPP   136     151.004 126.939  54.101  1.00  0.00           C
ATOM   1680  C2B DPP   136     150.904 126.139  50.401  1.00  0.00           C
ATOM   1681  C3B DPP   136     152.554 126.839  46.851  1.00  0.00           C
ATOM   1682  C4B DPP   136     151.554 127.039  42.601  1.00  0.00           C
ATOM   1683  NC3 DPP   137     211.354  93.639  69.901  1.00  0.00           N
ATOM   1684  PO4 DPP   137     210.604  91.989  66.151  1.00  0.00           P
ATOM   1685  GL1 DPP   137     208.504  90.589  61.501  1.00  0.00            
ATOM   1686  GL2 DPP   137     205.504  92.939  60.851  1.00  0.00            
ATOM   1687  C1A DPP   137     208.304  88.089  57.501  1.00  0.00           C
ATOM   1688  C2A DPP   137     207.304  84.739  55.301  1.00  0.00           C
ATOM   1689  C3A DPP   137     207.904  86.139  50.751  1.00  0.00           C
ATOM   1690  C4A DPP   137     210.454  85.489  47.901  1.00  0.00           C
ATOM   1691  C1B DPP   137     204.104  97.739  59.701  1.00  0.00           C
ATOM   1692  C2B DPP   137     203.204 100.139  55.751  1.00  0.00           C
ATOM   1693  C3B DPP   137     204.154 102.839  52.201  1.00  0.00           C
ATOM   1694  C4B DPP   137     203.104 107.139  50.551  1.00  0.00           C
ATOM   1695  NC3 DPP   138     193.954  53.239  63.551  1.00  0.00           N
ATOM   1696  PO4 DPP   138     191.804  51.939  60.651  1.00  0.00           P
ATOM   1697  GL1 DPP   138     194.104  52.489  57.201  1.00  0.00            
ATOM   1698  GL2 DPP   138     193.304  50.489  55.251  1.00  0.00            
ATOM   1699  C1A DPP   138     197.304  54.789  55.601  1.00  0.00           C
ATOM   1700  C2A DPP   138     200.404  56.039  52.551  1.00  0.00           C
ATOM   1701  C3A DPP   138     203.804  57.339  51.851  1.00  0.00           C
ATOM   1702  C4A DPP   138     206.204  60.939  49.051  1.00  0.00           C
ATOM   1703  C1B DPP   138     189.604  48.289  55.101  1.00  0.00           C
ATOM   1704  C2B DPP   138     186.654  46.939  52.101  1.00  0.00           C
ATOM   1705  C3B DPP   138     186.154  48.339  48.451  1.00  0.00           C
ATOM   1706  C4B DPP   138     182.354  49.489  46.201  1.00  0.00           C
ATOM   1707  NC3 DPP   139      98.704 199.689  61.701  1.00  0.00           N
ATOM   1708  PO4 DPP   139      97.504 204.239  61.801  1.00  0.00           P
ATOM   1709  GL1 DPP   139      98.854 203.789  58.251  1.00  0.00            
ATOM   1710  GL2 DPP   139      96.604 202.139  57.401  1.00  0.00            
ATOM   1711  C1A DPP   139     102.004 204.189  55.101  1.00  0.00           C
ATOM   1712  C2A DPP   139     103.854 203.789  51.201  1.00  0.00           C
ATOM   1713  C3A DPP   139     104.954 203.889  46.851  1.00  0.00           C
ATOM   1714  C4A DPP   139     106.654 204.139  43.101  1.00  0.00           C
ATOM   1715  C1B DPP   139      95.204 201.689  53.951  1.00  0.00           C
ATOM   1716  C2B DPP   139      93.204 200.489  50.201  1.00  0.00           C
ATOM   1717  C3B DPP   139      91.254 201.239  45.451  1.00  0.00           C
ATOM   1718  C4B DPP   139      92.754 202.289  40.751  1.00  0.00           C
ATOM   1719  NC3 DPP   140      26.204 172.689  60.351  1.00  0.00           N
ATOM   1720  PO4 DPP   140      25.904 175.839  58.101  1.00  0.00           P
ATOM   1721  GL1 DPP   140      27.454 176.289  54.501  1.00  0.00            
ATOM   1722  GL2 DPP   140      25.354 177.439  51.651  1.00  0.00            
ATOM   1723  C1A DPP   140      29.654 173.739  51.551  1.00  0.00           C
ATOM   1724  C2A DPP   140      30.404 172.839  46.901  1.00  0.00           C
ATOM   1725  C3A DPP   140      32.504 174.089  42.601  1.00  0.00           C
ATOM   1726  C4A DPP   140      36.104 175.389  39.201  1.00  0.00           C
ATOM   1727  C1B DPP   140      27.804 176.789  48.351  1.00  0.00           C
ATOM   1728  C2B DPP   140      28.054 175.989  44.601  1.00  0.00           C
ATOM   1729  C3B DPP   140      28.654 176.739  40.701  1.00  0.00           C
ATOM   1730  C4B DPP   140      31.404 177.789  37.951  1.00  0.00           C
ATOM   1731  NC3 DPP   141     105.304 206.489  64.051  1.00  0.00           N
ATOM   1732  PO4 DPP   141     101.554 207.739  61.001  1.00  0.00           P
ATOM   1733  GL1 DPP   141      99.854 208.889  57.501  1.00  0.00            
ATOM   1734  GL2 DPP   141      96.304 208.189  57.201  1.00  0.00            
ATOM   1735  C1A DPP   141     100.154 210.839  53.301  1.00  0.00           C
ATOM   1736  C2A DPP   141      99.454 210.489  49.101  1.00  0.00           C
ATOM   1737  C3A DPP   141      98.804 210.039  44.851  1.00  0.00           C
ATOM   1738  C4A DPP   141     100.604 208.639  41.051  1.00  0.00           C
ATOM   1739  C1B DPP   141      97.554 206.839  52.701  1.00  0.00           C
ATOM   1740  C2B DPP   141      95.954 205.289  49.251  1.00  0.00           C
ATOM   1741  C3B DPP   141      95.654 205.589  44.551  1.00  0.00           C
ATOM   1742  C4B DPP   141      94.304 208.789  41.951  1.00  0.00           C
ATOM   1743  NC3 DPP   142     124.604  73.539  74.651  1.00  0.00           N
ATOM   1744  PO4 DPP   142     122.754  74.689  71.151  1.00  0.00           P
ATOM   1745  GL1 DPP   142     123.654  73.139  67.451  1.00  0.00            
ATOM   1746  GL2 DPP   142     126.654  72.589  66.351  1.00  0.00            
ATOM   1747  C1A DPP   142     120.804  71.789  64.301  1.00  0.00           C
ATOM   1748  C2A DPP   142     118.704  69.889  60.051  1.00  0.00           C
ATOM   1749  C3A DPP   142     119.804  69.639  55.601  1.00  0.00           C
ATOM   1750  C4A DPP   142     119.854  69.889  49.701  1.00  0.00           C
ATOM   1751  C1B DPP   142     128.304  74.289  62.101  1.00  0.00           C
ATOM   1752  C2B DPP   142     131.454  77.139  60.351  1.00  0.00           C
ATOM   1753  C3B DPP   142     130.754  81.089  58.151  1.00  0.00           C
ATOM   1754  C4B DPP   142     132.054  82.689  53.801  1.00  0.00           C
ATOM   1755  NC3 DPP   143     212.854 129.489  67.851  1.00  0.00           N
ATOM   1756  PO4 DPP   143     209.954 126.389  69.451  1.00  0.00           P
ATOM   1757  GL1 DPP   143     211.004 125.039  65.751  1.00  0.00            
ATOM   1758  GL2 DPP   143     214.154 125.439  64.701  1.00  0.00            
ATOM   1759  C1A DPP   143     209.204 124.139  61.251  1.00  0.00           C
ATOM   1760  C2A DPP   143     207.254 123.639  57.201  1.00  0.00           C
ATOM   1761  C3A DPP   143     205.404 122.889  53.301  1.00  0.00           C
ATOM   1762  C4A DPP   143     204.704 121.789  49.401  1.00  0.00           C
ATOM   1763  C1B DPP   143     213.654 126.139  60.751  1.00  0.00           C
ATOM   1764  C2B DPP   143     211.804 124.889  57.251  1.00  0.00           C
ATOM   1765  C3B DPP   143     210.054 125.889  53.101  1.00  0.00           C
ATOM   1766  C4B DPP   143     210.254 124.289  50.101  1.00  0.00           C
ATOM   1767  NC3 DPP   144     103.554 211.989  60.001  1.00  0.00           N
ATOM   1768  PO4 DPP   144     107.254 210.589  61.601  1.00  0.00           P
ATOM   1769  GL1 DPP   144     106.304 209.439  56.851  1.00  0.00            
ATOM   1770  GL2 DPP   144     107.904 211.539  56.451  1.00  0.00            
ATOM   1771  C1A DPP   144     104.554 208.089  52.851  1.00  0.00           C
ATOM   1772  C2A DPP   144     106.254 208.489  49.201  1.00  0.00           C
ATOM   1773  C3A DPP   144     103.854 208.789  45.801  1.00  0.00           C
ATOM   1774  C4A DPP   144     105.704 208.989  41.801  1.00  0.00           C
ATOM   1775  C1B DPP   144     108.604 211.439  53.051  1.00  0.00           C
ATOM   1776  C2B DPP   144     109.304 212.089  48.451  1.00  0.00           C
ATOM   1777  C3B DPP   144     108.454 211.939  44.701  1.00  0.00           C
ATOM   1778  C4B DPP   144     110.654 211.589  42.151  1.00  0.00           C
ATOM   1779  NC3 DPP   145      34.854  72.889  75.001  1.00  0.00           N
ATOM   1780  PO4 DPP   145      36.004  74.139  70.001  1.00  0.00           P
ATOM   1781  GL1 DPP   145      37.704  74.039  66.101  1.00  0.00            
ATOM   1782  GL2 DPP   145      39.554  70.889  65.751  1.00  0.00            
ATOM   1783  C1A DPP   145      38.254  74.539  61.751  1.00  0.00           C
ATOM   1784  C2A DPP   145      38.104  77.589  58.751  1.00  0.00           C
ATOM   1785  C3A DPP   145      35.904  80.589  55.551  1.00  0.00           C
ATOM   1786  C4A DPP   145      31.604  81.639  56.201  1.00  0.00           C
ATOM   1787  C1B DPP   145      39.904  69.689  62.051  1.00  0.00           C
ATOM   1788  C2B DPP   145      39.554  70.389  56.701  1.00  0.00           C
ATOM   1789  C3B DPP   145      40.704  68.189  51.951  1.00  0.00           C
ATOM   1790  C4B DPP   145      41.654  68.089  47.651  1.00  0.00           C
ATOM   1791  NC3 DPP   146     125.254 180.339  62.101  1.00  0.00           N
ATOM   1792  PO4 DPP   146     126.654 180.089  59.501  1.00  0.00           P
ATOM   1793  GL1 DPP   146     127.854 181.639  56.101  1.00  0.00            
ATOM   1794  GL2 DPP   146     124.954 179.089  54.701  1.00  0.00            
ATOM   1795  C1A DPP   146     130.254 184.539  53.801  1.00  0.00           C
ATOM   1796  C2A DPP   146     129.104 184.589  49.051  1.00  0.00           C
ATOM   1797  C3A DPP   146     127.304 184.639  45.301  1.00  0.00           C
ATOM   1798  C4A DPP   146     124.504 187.689  44.001  1.00  0.00           C
ATOM   1799  C1B DPP   146     127.254 180.689  51.251  1.00  0.00           C
ATOM   1800  C2B DPP   146     128.304 180.389  47.751  1.00  0.00           C
ATOM   1801  C3B DPP   146     129.554 178.589  44.851  1.00  0.00           C
ATOM   1802  C4B DPP   146     129.704 176.939  40.651  1.00  0.00           C
ATOM   1803  NC3 DPP   147     164.404 192.789  61.401  1.00  0.00           N
ATOM   1804  PO4 DPP   147     166.754 196.739  61.001  1.00  0.00           P
ATOM   1805  GL1 DPP   147     168.854 198.239  57.351  1.00  0.00            
ATOM   1806  GL2 DPP   147     170.204 196.039  54.651  1.00  0.00            
ATOM   1807  C1A DPP   147     167.754 200.539  53.351  1.00  0.00           C
ATOM   1808  C2A DPP   147     164.304 201.739  51.251  1.00  0.00           C
ATOM   1809  C3A DPP   147     164.854 200.539  47.751  1.00  0.00           C
ATOM   1810  C4A DPP   147     162.804 202.389  44.201  1.00  0.00           C
ATOM   1811  C1B DPP   147     168.804 192.989  51.201  1.00  0.00           C
ATOM   1812  C2B DPP   147     167.104 194.539  47.551  1.00  0.00           C
ATOM   1813  C3B DPP   147     165.154 194.489  44.001  1.00  0.00           C
ATOM   1814  C4B DPP   147     161.554 196.839  44.801  1.00  0.00           C
ATOM   1815  NC3 DPP   148      37.704 133.189  66.151  1.00  0.00           N
ATOM   1816  PO4 DPP   148      33.454 132.389  66.951  1.00  0.00           P
ATOM   1817  GL1 DPP   148      32.654 130.139  63.151  1.00  0.00            
ATOM   1818  GL2 DPP   148      36.654 129.689  62.901  1.00  0.00            
ATOM   1819  C1A DPP   148      32.904 127.439  59.151  1.00  0.00           C
ATOM   1820  C2A DPP   148      34.804 126.539  55.051  1.00  0.00           C
ATOM   1821  C3A DPP   148      34.854 127.139  50.801  1.00  0.00           C
ATOM   1822  C4A DPP   148      30.704 125.839  47.851  1.00  0.00           C
ATOM   1823  C1B DPP   148      35.404 131.439  58.601  1.00  0.00           C
ATOM   1824  C2B DPP   148      35.854 130.989  54.551  1.00  0.00           C
ATOM   1825  C3B DPP   148      35.354 131.789  50.401  1.00  0.00           C
ATOM   1826  C4B DPP   148      37.654 130.689  48.051  1.00  0.00           C
ATOM   1827  NC3 DPP   149     154.604 119.889  60.901  1.00  0.00           N
ATOM   1828  PO4 DPP   149     151.254 118.939  63.251  1.00  0.00           P
ATOM   1829  GL1 DPP   149     151.554 116.289  59.551  1.00  0.00            
ATOM   1830  GL2 DPP   149     149.004 114.339  58.251  1.00  0.00            
ATOM   1831  C1A DPP   149     151.304 117.189  55.301  1.00  0.00           C
ATOM   1832  C2A DPP   149     152.254 116.389  51.451  1.00  0.00           C
ATOM   1833  C3A DPP   149     154.754 117.539  47.751  1.00  0.00           C
ATOM   1834  C4A DPP   149     153.954 120.639  45.051  1.00  0.00           C
ATOM   1835  C1B DPP   149     146.304 115.339  55.651  1.00  0.00           C
ATOM   1836  C2B DPP   149     147.504 118.539  51.501  1.00  0.00           C
ATOM   1837  C3B DPP   149     143.504 119.839  50.751  1.00  0.00           C
ATOM   1838  C4B DPP   149     141.204 118.589  46.751  1.00  0.00           C
ATOM   1839  NC3 DPP   150     170.904  88.739  70.951  1.00  0.00           N
ATOM   1840  PO4 DPP   150     171.354  92.189  68.551  1.00  0.00           P
ATOM   1841  GL1 DPP   150     170.704  91.939  64.251  1.00  0.00            
ATOM   1842  GL2 DPP   150     168.104  93.989  63.601  1.00  0.00            
ATOM   1843  C1A DPP   150     172.204  90.789  60.051  1.00  0.00           C
ATOM   1844  C2A DPP   150     174.954  91.339  57.851  1.00  0.00           C
ATOM   1845  C3A DPP   150     178.004  92.539  55.551  1.00  0.00           C
ATOM   1846  C4A DPP   150     181.204  94.139  53.001  1.00  0.00           C
ATOM   1847  C1B DPP   150     167.504  91.339  60.501  1.00  0.00           C
ATOM   1848  C2B DPP   150     168.704  90.689  56.201  1.00  0.00           C
ATOM   1849  C3B DPP   150     166.404  90.089  52.151  1.00  0.00           C
ATOM   1850  C4B DPP   150     164.704  88.489  48.351  1.00  0.00           C
ATOM   1851  NC3 DPP   151      60.704 211.639  57.451  1.00  0.00           N
ATOM   1852  PO4 DPP   151      63.204 208.439  58.651  1.00  0.00           P
ATOM   1853  GL1 DPP   151      61.954 207.989  54.251  1.00  0.00            
ATOM   1854  GL2 DPP   151      63.704 210.339  51.051  1.00  0.00            
ATOM   1855  C1A DPP   151      61.104 205.489  50.501  1.00  0.00           C
ATOM   1856  C2A DPP   151      62.354 205.839  46.801  1.00  0.00           C
ATOM   1857  C3A DPP   151      62.254 205.689  43.201  1.00  0.00           C
ATOM   1858  C4A DPP   151      62.754 206.239  38.851  1.00  0.00           C
ATOM   1859  C1B DPP   151      60.204 211.189  47.301  1.00  0.00           C
ATOM   1860  C2B DPP   151      60.854 210.339  42.401  1.00  0.00           C
ATOM   1861  C3B DPP   151      59.354 211.539  38.351  1.00  0.00           C
ATOM   1862  C4B DPP   151      60.204 213.839  34.901  1.00  0.00           C
ATOM   1863  NC3 DPP   152      51.554  94.089  73.001  1.00  0.00           N
ATOM   1864  PO4 DPP   152      51.704  90.039  71.301  1.00  0.00           P
ATOM   1865  GL1 DPP   152      50.304  90.689  67.401  1.00  0.00            
ATOM   1866  GL2 DPP   152      47.354  92.189  66.801  1.00  0.00            
ATOM   1867  C1A DPP   152      51.054  93.089  63.001  1.00  0.00           C
ATOM   1868  C2A DPP   152      50.754  93.689  58.601  1.00  0.00           C
ATOM   1869  C3A DPP   152      49.504  96.239  55.651  1.00  0.00           C
ATOM   1870  C4A DPP   152      47.004  96.139  51.551  1.00  0.00           C
ATOM   1871  C1B DPP   152      45.504  93.839  62.901  1.00  0.00           C
ATOM   1872  C2B DPP   152      46.954  96.539  60.501  1.00  0.00           C
ATOM   1873  C3B DPP   152      50.154  98.639  59.901  1.00  0.00           C
ATOM   1874  C4B DPP   152      54.254  97.289  62.101  1.00  0.00           C
ATOM   1875  NC3 DPP   153     101.854 169.739  60.001  1.00  0.00           N
ATOM   1876  PO4 DPP   153     102.304 173.639  58.001  1.00  0.00           P
ATOM   1877  GL1 DPP   153     102.004 174.639  53.551  1.00  0.00            
ATOM   1878  GL2 DPP   153      99.154 173.289  52.801  1.00  0.00            
ATOM   1879  C1A DPP   153     103.804 172.889  50.151  1.00  0.00           C
ATOM   1880  C2A DPP   153     105.404 167.639  47.801  1.00  0.00           C
ATOM   1881  C3A DPP   153     107.754 165.489  44.901  1.00  0.00           C
ATOM   1882  C4A DPP   153     111.304 167.039  43.401  1.00  0.00           C
ATOM   1883  C1B DPP   153      99.504 175.189  48.851  1.00  0.00           C
ATOM   1884  C2B DPP   153     102.104 174.889  46.351  1.00  0.00           C
ATOM   1885  C3B DPP   153     103.804 172.889  42.201  1.00  0.00           C
ATOM   1886  C4B DPP   153     103.154 170.689  38.651  1.00  0.00           C
ATOM   1887  NC3 DPP   154      51.704 208.389  54.351  1.00  0.00           N
ATOM   1888  PO4 DPP   154      49.204 205.889  56.101  1.00  0.00           P
ATOM   1889  GL1 DPP   154      51.604 203.589  52.351  1.00  0.00            
ATOM   1890  GL2 DPP   154      50.904 207.089  49.901  1.00  0.00            
ATOM   1891  C1A DPP   154      53.254 202.289  48.101  1.00  0.00           C
ATOM   1892  C2A DPP   154      54.554 201.589  44.151  1.00  0.00           C
ATOM   1893  C3A DPP   154      54.754 200.939  40.151  1.00  0.00           C
ATOM   1894  C4A DPP   154      54.204 198.489  36.301  1.00  0.00           C
ATOM   1895  C1B DPP   154      52.304 206.489  45.651  1.00  0.00           C
ATOM   1896  C2B DPP   154      51.204 204.439  41.351  1.00  0.00           C
ATOM   1897  C3B DPP   154      52.454 204.239  36.901  1.00  0.00           C
ATOM   1898  C4B DPP   154      53.304 207.589  33.401  1.00  0.00           C
ATOM   1899  NC3 DPP   155     200.604  11.289  58.101  1.00  0.00           N
ATOM   1900  PO4 DPP   155     203.104   8.939  57.101  1.00  0.00           P
ATOM   1901  GL1 DPP   155     203.804   9.889  52.301  1.00  0.00            
ATOM   1902  GL2 DPP   155     206.354   7.689  51.901  1.00  0.00            
ATOM   1903  C1A DPP   155     201.954  13.739  49.901  1.00  0.00           C
ATOM   1904  C2A DPP   155     202.104  14.639  45.851  1.00  0.00           C
ATOM   1905  C3A DPP   155     203.604  15.939  42.351  1.00  0.00           C
ATOM   1906  C4A DPP   155     206.204  15.189  38.201  1.00  0.00           C
ATOM   1907  C1B DPP   155     207.004  10.239  48.401  1.00  0.00           C
ATOM   1908  C2B DPP   155     207.454  12.939  45.101  1.00  0.00           C
ATOM   1909  C3B DPP   155     208.704  15.839  42.701  1.00  0.00           C
ATOM   1910  C4B DPP   155     205.654  19.739  40.451  1.00  0.00           C
ATOM   1911  NC3 DPP   156     159.104 156.789  59.151  1.00  0.00           N
ATOM   1912  PO4 DPP   156     164.104 157.139  57.101  1.00  0.00           P
ATOM   1913  GL1 DPP   156     165.004 158.489  52.701  1.00  0.00            
ATOM   1914  GL2 DPP   156     167.054 160.889  51.851  1.00  0.00            
ATOM   1915  C1A DPP   156     165.904 157.089  49.501  1.00  0.00           C
ATOM   1916  C2A DPP   156     164.154 156.789  45.451  1.00  0.00           C
ATOM   1917  C3A DPP   156     161.204 157.539  42.101  1.00  0.00           C
ATOM   1918  C4A DPP   156     157.454 156.039  40.701  1.00  0.00           C
ATOM   1919  C1B DPP   156     167.254 161.439  47.651  1.00  0.00           C
ATOM   1920  C2B DPP   156     167.604 164.639  43.851  1.00  0.00           C
ATOM   1921  C3B DPP   156     163.854 167.489  44.051  1.00  0.00           C
ATOM   1922  C4B DPP   156     160.154 166.639  43.851  1.00  0.00           C
ATOM   1923  NC3 DPP   157      16.604  94.189  70.901  1.00  0.00           N
ATOM   1924  PO4 DPP   157      14.754  97.239  68.701  1.00  0.00           P
ATOM   1925  GL1 DPP   157      12.404  97.389  64.501  1.00  0.00            
ATOM   1926  GL2 DPP   157      15.304  97.839  63.501  1.00  0.00            
ATOM   1927  C1A DPP   157      12.654  97.789  59.301  1.00  0.00           C
ATOM   1928  C2A DPP   157      12.254  97.289  55.051  1.00  0.00           C
ATOM   1929  C3A DPP   157      12.354  98.439  51.451  1.00  0.00           C
ATOM   1930  C4A DPP   157      10.704  96.139  47.251  1.00  0.00           C
ATOM   1931  C1B DPP   157      18.104  98.289  60.551  1.00  0.00           C
ATOM   1932  C2B DPP   157      18.004  98.289  56.151  1.00  0.00           C
ATOM   1933  C3B DPP   157      20.104  96.689  52.201  1.00  0.00           C
ATOM   1934  C4B DPP   157      21.254  93.889  49.151  1.00  0.00           C
ATOM   1935  NC3 DPP   158     130.504 144.539  62.051  1.00  0.00           N
ATOM   1936  PO4 DPP   158     133.854 142.639  64.051  1.00  0.00           P
ATOM   1937  GL1 DPP   158     136.454 141.989  61.151  1.00  0.00            
ATOM   1938  GL2 DPP   158     137.554 145.789  59.751  1.00  0.00            
ATOM   1939  C1A DPP   158     137.554 142.039  56.601  1.00  0.00           C
ATOM   1940  C2A DPP   158     138.954 142.939  52.551  1.00  0.00           C
ATOM   1941  C3A DPP   158     140.554 146.339  48.851  1.00  0.00           C
ATOM   1942  C4A DPP   158     140.004 149.039  45.051  1.00  0.00           C
ATOM   1943  C1B DPP   158     137.604 147.139  54.951  1.00  0.00           C
ATOM   1944  C2B DPP   158     135.554 147.089  51.001  1.00  0.00           C
ATOM   1945  C3B DPP   158     135.204 148.089  47.851  1.00  0.00           C
ATOM   1946  C4B DPP   158     135.454 146.689  44.551  1.00  0.00           C
ATOM   1947  NC3 DPP   159     146.904 138.339  58.851  1.00  0.00           N
ATOM   1948  PO4 DPP   159     150.804 139.789  58.651  1.00  0.00           P
ATOM   1949  GL1 DPP   159     150.754 137.389  55.351  1.00  0.00            
ATOM   1950  GL2 DPP   159     148.654 139.689  53.701  1.00  0.00            
ATOM   1951  C1A DPP   159     149.654 135.189  51.201  1.00  0.00           C
ATOM   1952  C2A DPP   159     146.254 134.039  48.051  1.00  0.00           C
ATOM   1953  C3A DPP   159     144.904 131.389  44.001  1.00  0.00           C
ATOM   1954  C4A DPP   159     141.604 127.539  42.501  1.00  0.00           C
ATOM   1955  C1B DPP   159     147.354 140.089  50.401  1.00  0.00           C
ATOM   1956  C2B DPP   159     147.004 138.739  46.851  1.00  0.00           C
ATOM   1957  C3B DPP   159     144.854 137.289  43.801  1.00  0.00           C
ATOM   1958  C4B DPP   159     144.654 136.689  40.301  1.00  0.00           C
ATOM   1959  NC3 DPP   160     198.354  83.689  64.701  1.00  0.00           N
ATOM   1960  PO4 DPP   160     192.654  82.989  65.001  1.00  0.00           P
ATOM   1961  GL1 DPP   160     190.104  83.639  61.451  1.00  0.00            
ATOM   1962  GL2 DPP   160     191.704  86.239  61.501  1.00  0.00            
ATOM   1963  C1A DPP   160     189.554  84.339  57.401  1.00  0.00           C
ATOM   1964  C2A DPP   160     189.304  84.189  53.751  1.00  0.00           C
ATOM   1965  C3A DPP   160     190.054  83.839  49.001  1.00  0.00           C
ATOM   1966  C4A DPP   160     192.604  85.639  46.251  1.00  0.00           C
ATOM   1967  C1B DPP   160     194.104  86.789  57.401  1.00  0.00           C
ATOM   1968  C2B DPP   160     193.954  85.089  53.201  1.00  0.00           C
ATOM   1969  C3B DPP   160     195.104  82.789  49.001  1.00  0.00           C
ATOM   1970  C4B DPP   160     193.154  81.189  44.851  1.00  0.00           C
ATOM   1971  NC3 DPP   161      68.904   3.739  57.201  1.00  0.00           N
ATOM   1972  PO4 DPP   161      64.354   4.039  56.501  1.00  0.00           P
ATOM   1973  GL1 DPP   161      62.204   3.489  52.701  1.00  0.00            
ATOM   1974  GL2 DPP   161      60.454   1.239  52.901  1.00  0.00            
ATOM   1975  C1A DPP   161      63.754   2.739  49.051  1.00  0.00           C
ATOM   1976  C2A DPP   161      62.754   1.989  44.701  1.00  0.00           C
ATOM   1977  C3A DPP   161      63.404   2.639  41.201  1.00  0.00           C
ATOM   1978  C4A DPP   161      63.304   7.189  40.001  1.00  0.00           C
ATOM   1979  C1B DPP   161      58.254   3.489  49.151  1.00  0.00           C
ATOM   1980  C2B DPP   161      55.404   3.489  45.651  1.00  0.00           C
ATOM   1981  C3B DPP   161      55.154   5.789  41.401  1.00  0.00           C
ATOM   1982  C4B DPP   161      53.204   9.139  37.901  1.00  0.00           C
ATOM   1983  NC3 DPP   162     191.254 175.489  56.201  1.00  0.00           N
ATOM   1984  PO4 DPP   162     191.904 176.639  60.501  1.00  0.00           P
ATOM   1985  GL1 DPP   162     190.104 180.189  56.751  1.00  0.00            
ATOM   1986  GL2 DPP   162     186.054 180.739  55.751  1.00  0.00            
ATOM   1987  C1A DPP   162     190.004 181.739  52.501  1.00  0.00           C
ATOM   1988  C2A DPP   162     186.954 182.889  48.451  1.00  0.00           C
ATOM   1989  C3A DPP   162     185.004 185.139  44.151  1.00  0.00           C
ATOM   1990  C4A DPP   162     184.404 187.789  40.651  1.00  0.00           C
ATOM   1991  C1B DPP   162     183.204 181.289  52.251  1.00  0.00           C
ATOM   1992  C2B DPP   162     181.254 182.139  48.751  1.00  0.00           C
ATOM   1993  C3B DPP   162     177.654 181.989  46.951  1.00  0.00           C
ATOM   1994  C4B DPP   162     174.104 181.639  44.151  1.00  0.00           C
ATOM   1995  NC3 DPP   163     118.254  85.589  67.551  1.00  0.00           N
ATOM   1996  PO4 DPP   163     119.104  88.289  66.201  1.00  0.00           P
ATOM   1997  GL1 DPP   163     117.504  90.089  62.751  1.00  0.00            
ATOM   1998  GL2 DPP   163     114.904  88.689  61.951  1.00  0.00            
ATOM   1999  C1A DPP   163     120.304  92.139  59.351  1.00  0.00           C
ATOM   2000  C2A DPP   163     121.354  92.989  55.851  1.00  0.00           C
ATOM   2001  C3A DPP   163     121.904  93.289  51.901  1.00  0.00           C
ATOM   2002  C4A DPP   163     120.004  92.389  46.851  1.00  0.00           C
ATOM   2003  C1B DPP   163     116.454  90.189  57.451  1.00  0.00           C
ATOM   2004  C2B DPP   163     117.104  90.089  53.601  1.00  0.00           C
ATOM   2005  C3B DPP   163     116.454  92.139  51.051  1.00  0.00           C
ATOM   2006  C4B DPP   163     115.154  90.939  47.351  1.00  0.00           C
ATOM   2007  NC3 DPP   164      75.004 150.689  63.751  1.00  0.00           N
ATOM   2008  PO4 DPP   164      78.554 148.289  63.651  1.00  0.00           P
ATOM   2009  GL1 DPP   164      78.104 146.589  59.501  1.00  0.00            
ATOM   2010  GL2 DPP   164      80.204 145.539  59.151  1.00  0.00            
ATOM   2011  C1A DPP   164      77.304 147.889  55.051  1.00  0.00           C
ATOM   2012  C2A DPP   164      77.854 147.789  51.401  1.00  0.00           C
ATOM   2013  C3A DPP   164      76.054 150.489  47.801  1.00  0.00           C
ATOM   2014  C4A DPP   164      75.054 149.689  43.151  1.00  0.00           C
ATOM   2015  C1B DPP   164      79.654 143.389  55.401  1.00  0.00           C
ATOM   2016  C2B DPP   164      79.954 142.939  51.051  1.00  0.00           C
ATOM   2017  C3B DPP   164      80.054 143.789  46.801  1.00  0.00           C
ATOM   2018  C4B DPP   164      79.354 146.939  44.751  1.00  0.00           C
ATOM   2019  NC3 DPP   165      25.554 147.539  67.751  1.00  0.00           N
ATOM   2020  PO4 DPP   165      22.604 146.139  63.901  1.00  0.00           P
ATOM   2021  GL1 DPP   165      20.554 145.789  60.051  1.00  0.00            
ATOM   2022  GL2 DPP   165      16.954 146.689  59.551  1.00  0.00            
ATOM   2023  C1A DPP   165      17.254 142.189  58.001  1.00  0.00           C
ATOM   2024  C2A DPP   165      16.804 139.439  53.701  1.00  0.00           C
ATOM   2025  C3A DPP   165      15.454 135.739  50.801  1.00  0.00           C
ATOM   2026  C4A DPP   165      18.354 132.239  49.701  1.00  0.00           C
ATOM   2027  C1B DPP   165      19.154 146.489  55.551  1.00  0.00           C
ATOM   2028  C2B DPP   165      19.104 143.539  51.851  1.00  0.00           C
ATOM   2029  C3B DPP   165      17.304 144.489  46.751  1.00  0.00           C
ATOM   2030  C4B DPP   165      14.704 143.589  42.901  1.00  0.00           C
ATOM   2031  NC3 DPP   166     138.404 181.489  62.201  1.00  0.00           N
ATOM   2032  PO4 DPP   166     135.904 184.789  61.651  1.00  0.00           P
ATOM   2033  GL1 DPP   166     133.754 184.739  57.601  1.00  0.00            
ATOM   2034  GL2 DPP   166     137.854 182.239  56.051  1.00  0.00            
ATOM   2035  C1A DPP   166     133.404 180.889  54.901  1.00  0.00           C
ATOM   2036  C2A DPP   166     133.104 181.689  50.151  1.00  0.00           C
ATOM   2037  C3A DPP   166     132.854 182.139  45.901  1.00  0.00           C
ATOM   2038  C4A DPP   166     130.704 182.139  41.351  1.00  0.00           C
ATOM   2039  C1B DPP   166     138.154 181.289  52.001  1.00  0.00           C
ATOM   2040  C2B DPP   166     138.054 182.639  48.001  1.00  0.00           C
ATOM   2041  C3B DPP   166     137.604 181.989  44.051  1.00  0.00           C
ATOM   2042  C4B DPP   166     135.854 183.339  41.201  1.00  0.00           C
ATOM   2043  NC3 DPP   167      63.754 128.739  66.051  1.00  0.00           N
ATOM   2044  PO4 DPP   167      66.254 131.139  68.401  1.00  0.00           P
ATOM   2045  GL1 DPP   167      68.604 130.089  63.451  1.00  0.00            
ATOM   2046  GL2 DPP   167      71.754 129.839  62.651  1.00  0.00            
ATOM   2047  C1A DPP   167      67.854 132.639  59.551  1.00  0.00           C
ATOM   2048  C2A DPP   167      68.604 136.489  56.751  1.00  0.00           C
ATOM   2049  C3A DPP   167      68.204 137.339  52.151  1.00  0.00           C
ATOM   2050  C4A DPP   167      67.654 135.889  47.201  1.00  0.00           C
ATOM   2051  C1B DPP   167      69.104 127.139  59.351  1.00  0.00           C
ATOM   2052  C2B DPP   167      67.804 124.439  55.851  1.00  0.00           C
ATOM   2053  C3B DPP   167      67.104 123.789  52.001  1.00  0.00           C
ATOM   2054  C4B DPP   167      65.954 124.439  48.051  1.00  0.00           C
ATOM   2055  NC3 DPP   168     151.504 146.839  66.101  1.00  0.00           N
ATOM   2056  PO4 DPP   168     150.104 148.789  62.851  1.00  0.00           P
ATOM   2057  GL1 DPP   168     150.054 147.539  57.701  1.00  0.00            
ATOM   2058  GL2 DPP   168     148.904 144.289  56.451  1.00  0.00            
ATOM   2059  C1A DPP   168     152.004 149.039  54.351  1.00  0.00           C
ATOM   2060  C2A DPP   168     150.854 149.389  50.701  1.00  0.00           C
ATOM   2061  C3A DPP   168     151.104 149.789  46.801  1.00  0.00           C
ATOM   2062  C4A DPP   168     153.404 149.239  43.351  1.00  0.00           C
ATOM   2063  C1B DPP   168     149.304 143.939  52.201  1.00  0.00           C
ATOM   2064  C2B DPP   168     150.604 144.689  48.801  1.00  0.00           C
ATOM   2065  C3B DPP   168     151.254 144.639  45.251  1.00  0.00           C
ATOM   2066  C4B DPP   168     154.254 142.339  41.101  1.00  0.00           C
ATOM   2067  NC3 DPP   169      93.854 208.439  61.751  1.00  0.00           N
ATOM   2068  PO4 DPP   169      93.404 211.739  59.801  1.00  0.00           P
ATOM   2069  GL1 DPP   169      91.354 211.039  56.201  1.00  0.00            
ATOM   2070  GL2 DPP   169      87.654 210.289  56.451  1.00  0.00            
ATOM   2071  C1A DPP   169      90.054 213.189  52.601  1.00  0.00           C
ATOM   2072  C2A DPP   169      88.854 212.589  48.101  1.00  0.00           C
ATOM   2073  C3A DPP   169      86.604 212.989  43.401  1.00  0.00           C
ATOM   2074  C4A DPP   169      83.204 212.889  40.201  1.00  0.00           C
ATOM   2075  C1B DPP   169      86.804 209.039  52.701  1.00  0.00           C
ATOM   2076  C2B DPP   169      85.654 208.739  48.951  1.00  0.00           C
ATOM   2077  C3B DPP   169      85.304 207.889  43.951  1.00  0.00           C
ATOM   2078  C4B DPP   169      81.504 207.689  40.651  1.00  0.00           C
ATOM   2079  NC3 DPP   170      72.854 157.589  64.651  1.00  0.00           N
ATOM   2080  PO4 DPP   170      74.954 155.639  62.601  1.00  0.00           P
ATOM   2081  GL1 DPP   170      75.654 153.089  59.551  1.00  0.00            
ATOM   2082  GL2 DPP   170      79.004 151.189  58.801  1.00  0.00            
ATOM   2083  C1A DPP   170      75.004 152.089  55.351  1.00  0.00           C
ATOM   2084  C2A DPP   170      73.354 152.239  51.301  1.00  0.00           C
ATOM   2085  C3A DPP   170      71.704 152.789  46.601  1.00  0.00           C
ATOM   2086  C4A DPP   170      71.754 154.089  41.801  1.00  0.00           C
ATOM   2087  C1B DPP   170      80.104 152.689  54.751  1.00  0.00           C
ATOM   2088  C2B DPP   170      80.454 152.039  50.401  1.00  0.00           C
ATOM   2089  C3B DPP   170      80.854 151.789  46.351  1.00  0.00           C
ATOM   2090  C4B DPP   170      79.854 150.989  41.501  1.00  0.00           C
ATOM   2091  NC3 DPP   171     117.754 124.889  62.851  1.00  0.00           N
ATOM   2092  PO4 DPP   171     114.554 121.639  64.851  1.00  0.00           P
ATOM   2093  GL1 DPP   171     117.004 119.739  60.701  1.00  0.00            
ATOM   2094  GL2 DPP   171     120.004 121.189  59.501  1.00  0.00            
ATOM   2095  C1A DPP   171     116.254 120.639  56.201  1.00  0.00           C
ATOM   2096  C2A DPP   171     117.404 119.939  52.601  1.00  0.00           C
ATOM   2097  C3A DPP   171     118.104 117.689  48.751  1.00  0.00           C
ATOM   2098  C4A DPP   171     120.154 114.539  46.701  1.00  0.00           C
ATOM   2099  C1B DPP   171     121.354 118.689  56.451  1.00  0.00           C
ATOM   2100  C2B DPP   171     121.654 117.839  52.351  1.00  0.00           C
ATOM   2101  C3B DPP   171     123.854 114.739  51.051  1.00  0.00           C
ATOM   2102  C4B DPP   171     125.104 110.689  51.501  1.00  0.00           C
ATOM   2103  NC3 DPP   172      13.154 178.739  55.151  1.00  0.00           N
ATOM   2104  PO4 DPP   172      17.004 175.239  56.451  1.00  0.00           P
ATOM   2105  GL1 DPP   172      16.854 176.589  52.551  1.00  0.00            
ATOM   2106  GL2 DPP   172      19.704 178.339  50.851  1.00  0.00            
ATOM   2107  C1A DPP   172      17.904 174.139  49.151  1.00  0.00           C
ATOM   2108  C2A DPP   172      17.804 170.589  46.051  1.00  0.00           C
ATOM   2109  C3A DPP   172      19.854 168.539  42.301  1.00  0.00           C
ATOM   2110  C4A DPP   172      21.304 167.839  37.801  1.00  0.00           C
ATOM   2111  C1B DPP   172      22.654 177.839  47.201  1.00  0.00           C
ATOM   2112  C2B DPP   172      22.854 176.489  43.501  1.00  0.00           C
ATOM   2113  C3B DPP   172      24.254 175.139  39.501  1.00  0.00           C
ATOM   2114  C4B DPP   172      26.404 175.589  35.401  1.00  0.00           C
ATOM   2115  NC3 DPP   173     183.054  85.339  22.201  1.00  0.00           N
ATOM   2116  PO4 DPP   173     178.854  85.289  24.251  1.00  0.00           P
ATOM   2117  GL1 DPP   173     179.204  85.039  28.901  1.00  0.00            
ATOM   2118  GL2 DPP   173     181.454  83.589  31.251  1.00  0.00            
ATOM   2119  C1A DPP   173     176.954  85.539  32.901  1.00  0.00           C
ATOM   2120  C2A DPP   173     175.104  87.489  36.951  1.00  0.00           C
ATOM   2121  C3A DPP   173     170.654  87.089  38.501  1.00  0.00           C
ATOM   2122  C4A DPP   173     168.754  87.039  43.201  1.00  0.00           C
ATOM   2123  C1B DPP   173     183.904  82.339  34.401  1.00  0.00           C
ATOM   2124  C2B DPP   173     183.204  78.789  37.151  1.00  0.00           C
ATOM   2125  C3B DPP   173     183.154  79.189  41.901  1.00  0.00           C
ATOM   2126  C4B DPP   173     184.904  77.189  45.601  1.00  0.00           C
ATOM   2127  NC3 DPP   174      74.004 106.439  27.151  1.00  0.00           N
ATOM   2128  PO4 DPP   174      75.104 102.939  28.851  1.00  0.00           P
ATOM   2129  GL1 DPP   174      74.604 104.089  32.951  1.00  0.00            
ATOM   2130  GL2 DPP   174      74.754 101.189  33.851  1.00  0.00            
ATOM   2131  C1A DPP   174      75.054 104.689  37.301  1.00  0.00           C
ATOM   2132  C2A DPP   174      77.404 103.939  40.001  1.00  0.00           C
ATOM   2133  C3A DPP   174      78.454 105.839  44.501  1.00  0.00           C
ATOM   2134  C4A DPP   174      82.004 106.889  47.601  1.00  0.00           C
ATOM   2135  C1B DPP   174      74.604 100.039  37.701  1.00  0.00           C
ATOM   2136  C2B DPP   174      76.504  99.339  42.201  1.00  0.00           C
ATOM   2137  C3B DPP   174      77.004  98.539  46.951  1.00  0.00           C
ATOM   2138  C4B DPP   174      78.154  99.039  51.051  1.00  0.00           C
ATOM   2139  NC3 DPP   175      37.304  89.089  27.101  1.00  0.00           N
ATOM   2140  PO4 DPP   175      37.054  85.839  30.001  1.00  0.00           P
ATOM   2141  GL1 DPP   175      38.004  84.139  33.401  1.00  0.00            
ATOM   2142  GL2 DPP   175      37.004  80.339  33.351  1.00  0.00            
ATOM   2143  C1A DPP   175      36.554  83.989  37.251  1.00  0.00           C
ATOM   2144  C2A DPP   175      36.354  84.589  41.451  1.00  0.00           C
ATOM   2145  C3A DPP   175      35.954  83.339  46.101  1.00  0.00           C
ATOM   2146  C4A DPP   175      35.154  85.139  50.651  1.00  0.00           C
ATOM   2147  C1B DPP   175      34.254  79.889  37.651  1.00  0.00           C
ATOM   2148  C2B DPP   175      33.554  80.689  42.751  1.00  0.00           C
ATOM   2149  C3B DPP   175      32.254  79.889  46.551  1.00  0.00           C
ATOM   2150  C4B DPP   175      32.404  80.939  50.351  1.00  0.00           C
ATOM   2151  NC3 DPP   176      92.354  57.389  22.201  1.00  0.00           N
ATOM   2152  PO4 DPP   176      92.154  52.939  22.701  1.00  0.00           P
ATOM   2153  GL1 DPP   176      92.754  52.739  27.051  1.00  0.00            
ATOM   2154  GL2 DPP   176      92.754  55.239  28.401  1.00  0.00            
ATOM   2155  C1A DPP   176      91.704  51.189  31.451  1.00  0.00           C
ATOM   2156  C2A DPP   176      92.054  52.839  36.251  1.00  0.00           C
ATOM   2157  C3A DPP   176      91.504  54.839  40.051  1.00  0.00           C
ATOM   2158  C4A DPP   176      89.004  55.389  43.151  1.00  0.00           C
ATOM   2159  C1B DPP   176      92.004  55.839  32.651  1.00  0.00           C
ATOM   2160  C2B DPP   176      90.054  57.189  36.001  1.00  0.00           C
ATOM   2161  C3B DPP   176      88.354  58.689  39.251  1.00  0.00           C
ATOM   2162  C4B DPP   176      84.404  58.389  40.801  1.00  0.00           C
ATOM   2163  NC3 DPP   177      95.904 156.189  14.001  1.00  0.00           N
ATOM   2164  PO4 DPP   177      94.404 155.389  18.251  1.00  0.00           P
ATOM   2165  GL1 DPP   177      94.504 154.789  22.651  1.00  0.00            
ATOM   2166  GL2 DPP   177      93.254 157.539  24.901  1.00  0.00            
ATOM   2167  C1A DPP   177      94.354 152.489  26.501  1.00  0.00           C
ATOM   2168  C2A DPP   177      98.754 152.539  28.351  1.00  0.00           C
ATOM   2169  C3A DPP   177     100.954 149.339  29.751  1.00  0.00           C
ATOM   2170  C4A DPP   177     103.704 146.989  32.801  1.00  0.00           C
ATOM   2171  C1B DPP   177      93.504 156.839  29.151  1.00  0.00           C
ATOM   2172  C2B DPP   177      94.154 153.889  31.701  1.00  0.00           C
ATOM   2173  C3B DPP   177      95.954 150.689  32.551  1.00  0.00           C
ATOM   2174  C4B DPP   177      98.304 147.389  34.151  1.00  0.00           C
ATOM   2175  NC3 DPP   178      38.554   0.689  17.401  1.00  0.00           N
ATOM   2176  PO4 DPP   178      38.704   4.489  18.951  1.00  0.00           P
ATOM   2177  GL1 DPP   178      38.654   3.589  22.751  1.00  0.00            
ATOM   2178  GL2 DPP   178      36.554   0.939  22.051  1.00  0.00            
ATOM   2179  C1A DPP   178      41.354   0.789  24.451  1.00  0.00           C
ATOM   2180  C2A DPP   178      40.954  -2.561  27.351  1.00  0.00           C
ATOM   2181  C3A DPP   178      41.854  -4.011  31.101  1.00  0.00           C
ATOM   2182  C4A DPP   178      42.254  -6.661  33.801  1.00  0.00           C
ATOM   2183  C1B DPP   178      36.504   0.039  26.301  1.00  0.00           C
ATOM   2184  C2B DPP   178      34.954   2.139  30.801  1.00  0.00           C
ATOM   2185  C3B DPP   178      31.754   2.589  32.751  1.00  0.00           C
ATOM   2186  C4B DPP   178      31.504   4.839  36.901  1.00  0.00           C
ATOM   2187  NC3 DPP   179      23.504 194.439  14.201  1.00  0.00           N
ATOM   2188  PO4 DPP   179      20.104 193.689  17.351  1.00  0.00           P
ATOM   2189  GL1 DPP   179      17.054 194.339  22.001  1.00  0.00            
ATOM   2190  GL2 DPP   179      18.304 196.839  23.051  1.00  0.00            
ATOM   2191  C1A DPP   179      16.554 193.089  26.051  1.00  0.00           C
ATOM   2192  C2A DPP   179      15.904 192.289  30.151  1.00  0.00           C
ATOM   2193  C3A DPP   179      14.204 190.489  34.901  1.00  0.00           C
ATOM   2194  C4A DPP   179      16.054 190.189  38.351  1.00  0.00           C
ATOM   2195  C1B DPP   179      18.054 198.089  26.751  1.00  0.00           C
ATOM   2196  C2B DPP   179      17.504 196.939  30.851  1.00  0.00           C
ATOM   2197  C3B DPP   179      18.654 199.539  33.751  1.00  0.00           C
ATOM   2198  C4B DPP   179      20.654 199.039  38.451  1.00  0.00           C
ATOM   2199  NC3 DPP   180      31.704 171.239  16.951  1.00  0.00           N
ATOM   2200  PO4 DPP   180      33.254 167.289  16.151  1.00  0.00           P
ATOM   2201  GL1 DPP   180      34.954 169.589  20.851  1.00  0.00            
ATOM   2202  GL2 DPP   180      38.704 171.589  20.301  1.00  0.00            
ATOM   2203  C1A DPP   180      36.154 171.839  24.401  1.00  0.00           C
ATOM   2204  C2A DPP   180      34.704 172.489  28.151  1.00  0.00           C
ATOM   2205  C3A DPP   180      30.004 172.489  29.201  1.00  0.00           C
ATOM   2206  C4A DPP   180      27.654 175.439  30.651  1.00  0.00           C
ATOM   2207  C1B DPP   180      41.954 170.889  23.451  1.00  0.00           C
ATOM   2208  C2B DPP   180      41.804 171.339  27.851  1.00  0.00           C
ATOM   2209  C3B DPP   180      40.804 171.839  32.001  1.00  0.00           C
ATOM   2210  C4B DPP   180      37.954 174.739  34.201  1.00  0.00           C
ATOM   2211  NC3 DPP   181      62.954 207.389   9.401  1.00  0.00           N
ATOM   2212  PO4 DPP   181      64.704 207.939  13.751  1.00  0.00           P
ATOM   2213  GL1 DPP   181      62.604 208.439  17.551  1.00  0.00            
ATOM   2214  GL2 DPP   181      64.754 210.239  19.401  1.00  0.00            
ATOM   2215  C1A DPP   181      61.754 205.189  20.951  1.00  0.00           C
ATOM   2216  C2A DPP   181      59.804 203.189  25.151  1.00  0.00           C
ATOM   2217  C3A DPP   181      60.654 200.939  28.751  1.00  0.00           C
ATOM   2218  C4A DPP   181      62.354 199.389  33.101  1.00  0.00           C
ATOM   2219  C1B DPP   181      67.054 211.639  23.151  1.00  0.00           C
ATOM   2220  C2B DPP   181      66.454 212.939  27.001  1.00  0.00           C
ATOM   2221  C3B DPP   181      67.204 214.889  29.851  1.00  0.00           C
ATOM   2222  C4B DPP   181      69.904 216.989  32.601  1.00  0.00           C
ATOM   2223  NC3 DPP   182      90.354 151.739  18.351  1.00  0.00           N
ATOM   2224  PO4 DPP   182      86.454 154.289  18.001  1.00  0.00           P
ATOM   2225  GL1 DPP   182      86.504 153.789  21.551  1.00  0.00            
ATOM   2226  GL2 DPP   182      89.304 153.489  23.451  1.00  0.00            
ATOM   2227  C1A DPP   182      85.204 155.789  26.101  1.00  0.00           C
ATOM   2228  C2A DPP   182      83.154 156.289  30.001  1.00  0.00           C
ATOM   2229  C3A DPP   182      82.804 158.189  34.251  1.00  0.00           C
ATOM   2230  C4A DPP   182      83.804 158.439  38.851  1.00  0.00           C
ATOM   2231  C1B DPP   182      89.704 154.489  27.451  1.00  0.00           C
ATOM   2232  C2B DPP   182      88.904 156.139  30.201  1.00  0.00           C
ATOM   2233  C3B DPP   182      90.454 156.739  34.401  1.00  0.00           C
ATOM   2234  C4B DPP   182      93.454 155.589  36.601  1.00  0.00           C
ATOM   2235  NC3 DPP   183     128.804 111.539  25.101  1.00  0.00           N
ATOM   2236  PO4 DPP   183     126.304 107.489  26.001  1.00  0.00           P
ATOM   2237  GL1 DPP   183     126.404 107.989  30.701  1.00  0.00            
ATOM   2238  GL2 DPP   183     123.104 106.089  32.151  1.00  0.00            
ATOM   2239  C1A DPP   183     126.254 109.289  34.301  1.00  0.00           C
ATOM   2240  C2A DPP   183     126.954 110.289  39.301  1.00  0.00           C
ATOM   2241  C3A DPP   183     125.604 109.539  43.251  1.00  0.00           C
ATOM   2242  C4A DPP   183     123.104 109.439  46.251  1.00  0.00           C
ATOM   2243  C1B DPP   183     122.604 105.739  35.801  1.00  0.00           C
ATOM   2244  C2B DPP   183     122.804 105.989  40.701  1.00  0.00           C
ATOM   2245  C3B DPP   183     119.904 105.689  44.251  1.00  0.00           C
ATOM   2246  C4B DPP   183     119.304 103.789  48.101  1.00  0.00           C
ATOM   2247  NC3 DPP   184     210.054  38.589  24.801  1.00  0.00           N
ATOM   2248  PO4 DPP   184     207.054  37.039  28.451  1.00  0.00           P
ATOM   2249  GL1 DPP   184     207.054  40.989  28.751  1.00  0.00            
ATOM   2250  GL2 DPP   184     208.254  40.389  32.501  1.00  0.00            
ATOM   2251  C1A DPP   184     210.254  44.339  29.801  1.00  0.00           C
ATOM   2252  C2A DPP   184     212.104  45.489  32.651  1.00  0.00           C
ATOM   2253  C3A DPP   184     210.154  44.239  35.951  1.00  0.00           C
ATOM   2254  C4A DPP   184     209.104  44.789  39.551  1.00  0.00           C
ATOM   2255  C1B DPP   184     207.704  40.139  37.251  1.00  0.00           C
ATOM   2256  C2B DPP   184     207.504  39.639  42.251  1.00  0.00           C
ATOM   2257  C3B DPP   184     210.404  38.139  44.651  1.00  0.00           C
ATOM   2258  C4B DPP   184     212.754  38.339  46.851  1.00  0.00           C
ATOM   2259  NC3 DPP   185      73.404  -3.861  60.301  1.00  0.00           N
ATOM   2260  PO4 DPP   185      71.804  -0.361  58.501  1.00  0.00           P
ATOM   2261  GL1 DPP   185      71.054  -0.261  52.951  1.00  0.00            
ATOM   2262  GL2 DPP   185      72.354   3.639  51.901  1.00  0.00            
ATOM   2263  C1A DPP   185      68.654  -0.761  49.151  1.00  0.00           C
ATOM   2264  C2A DPP   185      65.454  -2.261  46.351  1.00  0.00           C
ATOM   2265  C3A DPP   185      65.454  -2.811  42.251  1.00  0.00           C
ATOM   2266  C4A DPP   185      65.154  -1.361  37.951  1.00  0.00           C
ATOM   2267  C1B DPP   185      74.004   6.039  48.001  1.00  0.00           C
ATOM   2268  C2B DPP   185      71.454   7.439  44.101  1.00  0.00           C
ATOM   2269  C3B DPP   185      68.104   6.439  41.951  1.00  0.00           C
ATOM   2270  C4B DPP   185      64.654   6.189  45.101  1.00  0.00           C
ATOM   2271  NC3 DPP   186     113.204 201.989  63.001  1.00  0.00           N
ATOM   2272  PO4 DPP   186     117.004 203.239  64.201  1.00  0.00           P
ATOM   2273  GL1 DPP   186     116.554 204.639  59.901  1.00  0.00            
ATOM   2274  GL2 DPP   186     114.754 204.039  57.851  1.00  0.00            
ATOM   2275  C1A DPP   186     118.304 206.639  55.651  1.00  0.00           C
ATOM   2276  C2A DPP   186     118.454 205.689  51.351  1.00  0.00           C
ATOM   2277  C3A DPP   186     118.554 206.389  46.451  1.00  0.00           C
ATOM   2278  C4A DPP   186     115.954 206.839  43.251  1.00  0.00           C
ATOM   2279  C1B DPP   186     114.154 201.589  54.601  1.00  0.00           C
ATOM   2280  C2B DPP   186     114.104 202.039  50.451  1.00  0.00           C
ATOM   2281  C3B DPP   186     116.104 202.289  46.851  1.00  0.00           C
ATOM   2282  C4B DPP   186     116.954 201.639  42.701  1.00  0.00           C
ATOM   2283  NC3 DPP   187     186.254  40.389  63.551  1.00  0.00           N
ATOM   2284  PO4 DPP   187     189.054  41.239  58.601  1.00  0.00           P
ATOM   2285  GL1 DPP   187     190.404  40.039  54.301  1.00  0.00            
ATOM   2286  GL2 DPP   187     190.704  43.489  54.201  1.00  0.00            
ATOM   2287  C1A DPP   187     191.704  39.539  50.201  1.00  0.00           C
ATOM   2288  C2A DPP   187     190.704  37.539  47.151  1.00  0.00           C
ATOM   2289  C3A DPP   187     190.604  33.039  44.701  1.00  0.00           C
ATOM   2290  C4A DPP   187     192.354  30.889  41.201  1.00  0.00           C
ATOM   2291  C1B DPP   187     191.554  46.389  50.601  1.00  0.00           C
ATOM   2292  C2B DPP   187     192.654  49.639  48.451  1.00  0.00           C
ATOM   2293  C3B DPP   187     195.604  51.389  45.901  1.00  0.00           C
ATOM   2294  C4B DPP   187     196.154  54.289  42.301  1.00  0.00           C
ATOM   2295  NC3 DPP   188     131.154  86.489  71.351  1.00  0.00           N
ATOM   2296  PO4 DPP   188     127.554  88.289  69.401  1.00  0.00           P
ATOM   2297  GL1 DPP   188     127.804  89.639  64.701  1.00  0.00            
ATOM   2298  GL2 DPP   188     126.654  93.489  64.551  1.00  0.00            
ATOM   2299  C1A DPP   188     129.704  91.389  60.601  1.00  0.00           C
ATOM   2300  C2A DPP   188     132.154  91.689  57.901  1.00  0.00           C
ATOM   2301  C3A DPP   188     133.454  93.439  54.001  1.00  0.00           C
ATOM   2302  C4A DPP   188     135.804  92.989  50.151  1.00  0.00           C
ATOM   2303  C1B DPP   188     124.754  94.339  60.851  1.00  0.00           C
ATOM   2304  C2B DPP   188     124.704  95.889  58.001  1.00  0.00           C
ATOM   2305  C3B DPP   188     123.854  97.389  53.801  1.00  0.00           C
ATOM   2306  C4B DPP   188     125.804  96.289  50.351  1.00  0.00           C
ATOM   2307  NC3 DPP   189      12.254 120.439  71.251  1.00  0.00           N
ATOM   2308  PO4 DPP   189      13.504 122.239  67.651  1.00  0.00           P
ATOM   2309  GL1 DPP   189      10.854 122.239  64.351  1.00  0.00            
ATOM   2310  GL2 DPP   189       6.554 120.789  64.801  1.00  0.00            
ATOM   2311  C1A DPP   189      10.104 121.189  60.001  1.00  0.00           C
ATOM   2312  C2A DPP   189      10.154 122.589  55.201  1.00  0.00           C
ATOM   2313  C3A DPP   189       9.254 122.839  51.151  1.00  0.00           C
ATOM   2314  C4A DPP   189      11.304 120.589  46.751  1.00  0.00           C
ATOM   2315  C1B DPP   189       5.404 121.089  59.851  1.00  0.00           C
ATOM   2316  C2B DPP   189       4.504 120.689  56.201  1.00  0.00           C
ATOM   2317  C3B DPP   189       3.704 119.289  52.701  1.00  0.00           C
ATOM   2318  C4B DPP   189       2.104 118.489  48.451  1.00  0.00           C
ATOM   2319  NC3 DPP   190      75.654  31.789  60.101  1.00  0.00           N
ATOM   2320  PO4 DPP   190      72.704  35.089  60.201  1.00  0.00           P
ATOM   2321  GL1 DPP   190      73.604  34.389  55.801  1.00  0.00            
ATOM   2322  GL2 DPP   190      74.754  30.989  54.451  1.00  0.00            
ATOM   2323  C1A DPP   190      74.404  34.539  51.201  1.00  0.00           C
ATOM   2324  C2A DPP   190      74.954  32.239  46.851  1.00  0.00           C
ATOM   2325  C3A DPP   190      77.654  31.039  42.601  1.00  0.00           C
ATOM   2326  C4A DPP   190      80.404  30.039  39.251  1.00  0.00           C
ATOM   2327  C1B DPP   190      74.204  29.039  50.351  1.00  0.00           C
ATOM   2328  C2B DPP   190      74.754  27.939  44.901  1.00  0.00           C
ATOM   2329  C3B DPP   190      78.604  26.039  43.101  1.00  0.00           C
ATOM   2330  C4B DPP   190      82.454  24.289  41.451  1.00  0.00           C
ATOM   2331  NC3 DPP   191      74.854 164.589  64.951  1.00  0.00           N
ATOM   2332  PO4 DPP   191      74.854 168.839  62.701  1.00  0.00           P
ATOM   2333  GL1 DPP   191      74.904 170.139  58.301  1.00  0.00            
ATOM   2334  GL2 DPP   191      77.354 170.789  56.501  1.00  0.00            
ATOM   2335  C1A DPP   191      72.454 167.489  55.401  1.00  0.00           C
ATOM   2336  C2A DPP   191      68.654 166.489  53.001  1.00  0.00           C
ATOM   2337  C3A DPP   191      67.804 165.039  49.501  1.00  0.00           C
ATOM   2338  C4A DPP   191      66.004 165.839  44.301  1.00  0.00           C
ATOM   2339  C1B DPP   191      80.254 171.589  52.251  1.00  0.00           C
ATOM   2340  C2B DPP   191      80.804 172.239  48.851  1.00  0.00           C
ATOM   2341  C3B DPP   191      79.654 174.139  45.651  1.00  0.00           C
ATOM   2342  C4B DPP   191      79.054 177.489  44.401  1.00  0.00           C
ATOM   2343  NC3 DPP   192      36.904   8.639  16.201  1.00  0.00           N
ATOM   2344  PO4 DPP   192      37.704  11.139  20.151  1.00  0.00           P
ATOM   2345  GL1 DPP   192      35.504   9.889  23.951  1.00  0.00            
ATOM   2346  GL2 DPP   192      35.304   6.939  22.551  1.00  0.00            
ATOM   2347  C1A DPP   192      35.054   9.239  28.551  1.00  0.00           C
ATOM   2348  C2A DPP   192      35.104   7.589  31.151  1.00  0.00           C
ATOM   2349  C3A DPP   192      35.804   5.689  35.051  1.00  0.00           C
ATOM   2350  C4A DPP   192      36.954   0.889  34.951  1.00  0.00           C
ATOM   2351  C1B DPP   192      34.054   4.839  25.851  1.00  0.00           C
ATOM   2352  C2B DPP   192      30.104   5.389  28.501  1.00  0.00           C
ATOM   2353  C3B DPP   192      30.454   6.939  32.201  1.00  0.00           C
ATOM   2354  C4B DPP   192      28.154   8.789  35.551  1.00  0.00           C
ATOM   2355  NC3 DPP   193      43.304 159.139  22.051  1.00  0.00           N
ATOM   2356  PO4 DPP   193      45.704 160.939  18.801  1.00  0.00           P
ATOM   2357  GL1 DPP   193      45.004 163.839  22.801  1.00  0.00            
ATOM   2358  GL2 DPP   193      46.554 166.939  22.851  1.00  0.00            
ATOM   2359  C1A DPP   193      42.904 166.239  26.101  1.00  0.00           C
ATOM   2360  C2A DPP   193      41.754 166.739  30.551  1.00  0.00           C
ATOM   2361  C3A DPP   193      39.854 167.289  33.901  1.00  0.00           C
ATOM   2362  C4A DPP   193      40.504 171.089  37.101  1.00  0.00           C
ATOM   2363  C1B DPP   193      46.954 167.839  28.151  1.00  0.00           C
ATOM   2364  C2B DPP   193      45.204 170.439  31.351  1.00  0.00           C
ATOM   2365  C3B DPP   193      44.654 168.689  36.001  1.00  0.00           C
ATOM   2366  C4B DPP   193      45.554 169.089  40.201  1.00  0.00           C
ATOM   2367  NC3 DPP   194      68.404 143.639  20.551  1.00  0.00           N
ATOM   2368  PO4 DPP   194      65.054 144.489  21.551  1.00  0.00           P
ATOM   2369  GL1 DPP   194      63.604 144.239  25.601  1.00  0.00            
ATOM   2370  GL2 DPP   194      62.754 140.889  26.751  1.00  0.00            
ATOM   2371  C1A DPP   194      63.004 146.489  29.601  1.00  0.00           C
ATOM   2372  C2A DPP   194      62.604 146.989  34.451  1.00  0.00           C
ATOM   2373  C3A DPP   194      63.054 149.639  38.651  1.00  0.00           C
ATOM   2374  C4A DPP   194      63.054 151.189  43.051  1.00  0.00           C
ATOM   2375  C1B DPP   194      61.754 141.839  30.751  1.00  0.00           C
ATOM   2376  C2B DPP   194      62.404 139.739  34.801  1.00  0.00           C
ATOM   2377  C3B DPP   194      62.904 142.989  38.301  1.00  0.00           C
ATOM   2378  C4B DPP   194      63.304 145.739  41.301  1.00  0.00           C
ATOM   2379  NC3 DPP   195     197.054 111.689  28.951  1.00  0.00           N
ATOM   2380  PO4 DPP   195     200.054 113.539  29.701  1.00  0.00           P
ATOM   2381  GL1 DPP   195     203.754 115.039  30.851  1.00  0.00            
ATOM   2382  GL2 DPP   195     204.304 117.839  30.151  1.00  0.00            
ATOM   2383  C1A DPP   195     206.104 114.589  34.201  1.00  0.00           C
ATOM   2384  C2A DPP   195     205.004 113.389  38.251  1.00  0.00           C
ATOM   2385  C3A DPP   195     206.704 114.789  42.451  1.00  0.00           C
ATOM   2386  C4A DPP   195     205.004 115.739  45.551  1.00  0.00           C
ATOM   2387  C1B DPP   195     204.904 119.139  34.901  1.00  0.00           C
ATOM   2388  C2B DPP   195     206.354 118.989  39.001  1.00  0.00           C
ATOM   2389  C3B DPP   195     209.454 119.339  41.751  1.00  0.00           C
ATOM   2390  C4B DPP   195     208.254 119.389  45.801  1.00  0.00           C
ATOM   2391  NC3 DPP   196      60.004 183.689  17.951  1.00  0.00           N
ATOM   2392  PO4 DPP   196      61.654 180.339  18.451  1.00  0.00           P
ATOM   2393  GL1 DPP   196      60.604 182.239  22.401  1.00  0.00            
ATOM   2394  GL2 DPP   196      62.204 185.589  22.451  1.00  0.00            
ATOM   2395  C1A DPP   196      57.854 184.089  25.401  1.00  0.00           C
ATOM   2396  C2A DPP   196      55.004 185.839  27.001  1.00  0.00           C
ATOM   2397  C3A DPP   196      53.954 186.989  30.701  1.00  0.00           C
ATOM   2398  C4A DPP   196      52.354 188.989  33.951  1.00  0.00           C
ATOM   2399  C1B DPP   196      60.204 188.089  25.501  1.00  0.00           C
ATOM   2400  C2B DPP   196      58.854 188.989  30.201  1.00  0.00           C
ATOM   2401  C3B DPP   196      58.554 190.989  33.651  1.00  0.00           C
ATOM   2402  C4B DPP   196      55.054 192.839  36.551  1.00  0.00           C
ATOM   2403  NC3 DPP   197      49.304 127.539  23.701  1.00  0.00           N
ATOM   2404  PO4 DPP   197      51.454 130.189  22.051  1.00  0.00           P
ATOM   2405  GL1 DPP   197      51.904 131.639  26.201  1.00  0.00            
ATOM   2406  GL2 DPP   197      55.204 131.289  28.851  1.00  0.00            
ATOM   2407  C1A DPP   197      51.304 133.639  30.001  1.00  0.00           C
ATOM   2408  C2A DPP   197      51.654 134.239  34.501  1.00  0.00           C
ATOM   2409  C3A DPP   197      52.654 133.989  38.351  1.00  0.00           C
ATOM   2410  C4A DPP   197      52.854 131.689  41.701  1.00  0.00           C
ATOM   2411  C1B DPP   197      56.154 130.989  33.801  1.00  0.00           C
ATOM   2412  C2B DPP   197      57.054 131.339  38.151  1.00  0.00           C
ATOM   2413  C3B DPP   197      57.454 134.639  41.301  1.00  0.00           C
ATOM   2414  C4B DPP   197      60.454 134.989  44.451  1.00  0.00           C
ATOM   2415  NC3 DPP   198     169.304  -2.161  20.901  1.00  0.00           N
ATOM   2416  PO4 DPP   198     172.204   1.389  19.801  1.00  0.00           P
ATOM   2417  GL1 DPP   198     171.404   0.589  23.901  1.00  0.00            
ATOM   2418  GL2 DPP   198     172.304   4.089  24.051  1.00  0.00            
ATOM   2419  C1A DPP   198     170.354   0.089  28.201  1.00  0.00           C
ATOM   2420  C2A DPP   198     169.004   0.839  32.751  1.00  0.00           C
ATOM   2421  C3A DPP   198     170.554   0.489  36.901  1.00  0.00           C
ATOM   2422  C4A DPP   198     168.204   3.539  39.751  1.00  0.00           C
ATOM   2423  C1B DPP   198     172.554   5.039  28.501  1.00  0.00           C
ATOM   2424  C2B DPP   198     172.854   4.139  32.701  1.00  0.00           C
ATOM   2425  C3B DPP   198     171.954   5.839  37.901  1.00  0.00           C
ATOM   2426  C4B DPP   198     169.154   8.639  39.551  1.00  0.00           C
ATOM   2427  NC3 DPP   199     183.204 163.039  21.901  1.00  0.00           N
ATOM   2428  PO4 DPP   199     181.004 159.339  23.151  1.00  0.00           P
ATOM   2429  GL1 DPP   199     180.004 162.539  26.651  1.00  0.00            
ATOM   2430  GL2 DPP   199     178.604 160.739  29.751  1.00  0.00            
ATOM   2431  C1A DPP   199     178.954 166.089  29.551  1.00  0.00           C
ATOM   2432  C2A DPP   199     178.504 167.839  33.051  1.00  0.00           C
ATOM   2433  C3A DPP   199     176.704 171.439  36.101  1.00  0.00           C
ATOM   2434  C4A DPP   199     177.404 175.989  38.151  1.00  0.00           C
ATOM   2435  C1B DPP   199     176.054 158.539  32.551  1.00  0.00           C
ATOM   2436  C2B DPP   199     174.054 157.439  35.801  1.00  0.00           C
ATOM   2437  C3B DPP   199     173.754 153.139  36.551  1.00  0.00           C
ATOM   2438  C4B DPP   199     172.104 149.139  36.001  1.00  0.00           C
ATOM   2439  NC3 DPP   200      13.954  66.139  24.501  1.00  0.00           N
ATOM   2440  PO4 DPP   200      16.104  63.689  26.701  1.00  0.00           P
ATOM   2441  GL1 DPP   200      17.004  65.539  29.751  1.00  0.00            
ATOM   2442  GL2 DPP   200      14.804  62.939  31.701  1.00  0.00            
ATOM   2443  C1A DPP   200      18.154  65.739  34.501  1.00  0.00           C
ATOM   2444  C2A DPP   200      18.404  65.589  39.251  1.00  0.00           C
ATOM   2445  C3A DPP   200      15.604  65.639  43.001  1.00  0.00           C
ATOM   2446  C4A DPP   200      13.304  67.389  45.651  1.00  0.00           C
ATOM   2447  C1B DPP   200      14.254  62.489  35.901  1.00  0.00           C
ATOM   2448  C2B DPP   200      16.004  61.089  40.501  1.00  0.00           C
ATOM   2449  C3B DPP   200      15.204  61.139  44.501  1.00  0.00           C
ATOM   2450  C4B DPP   200      16.704  63.289  48.601  1.00  0.00           C
ATOM   2451  NC3 DPP   201     100.054 116.139  26.801  1.00  0.00           N
ATOM   2452  PO4 DPP   201     103.204 119.089  23.751  1.00  0.00           P
ATOM   2453  GL1 DPP   201     103.854 119.539  27.701  1.00  0.00            
ATOM   2454  GL2 DPP   201     104.604 122.189  29.801  1.00  0.00            
ATOM   2455  C1A DPP   201     103.154 117.039  32.101  1.00  0.00           C
ATOM   2456  C2A DPP   201     104.454 117.689  36.051  1.00  0.00           C
ATOM   2457  C3A DPP   201     104.554 120.439  39.101  1.00  0.00           C
ATOM   2458  C4A DPP   201     105.454 122.539  41.951  1.00  0.00           C
ATOM   2459  C1B DPP   201     105.504 121.539  33.651  1.00  0.00           C
ATOM   2460  C2B DPP   201     106.854 124.089  37.801  1.00  0.00           C
ATOM   2461  C3B DPP   201     107.804 126.489  40.751  1.00  0.00           C
ATOM   2462  C4B DPP   201     112.354 128.389  40.651  1.00  0.00           C
ATOM   2463  NC3 DPP   202      35.904 109.189  31.251  1.00  0.00           N
ATOM   2464  PO4 DPP   202      36.804 105.889  30.151  1.00  0.00           P
ATOM   2465  GL1 DPP   202      36.704 104.439  33.801  1.00  0.00            
ATOM   2466  GL2 DPP   202      38.104 101.739  34.201  1.00  0.00            
ATOM   2467  C1A DPP   202      37.454 107.089  37.351  1.00  0.00           C
ATOM   2468  C2A DPP   202      37.604 109.339  40.601  1.00  0.00           C
ATOM   2469  C3A DPP   202      40.354 111.539  44.951  1.00  0.00           C
ATOM   2470  C4A DPP   202      42.104 114.639  48.701  1.00  0.00           C
ATOM   2471  C1B DPP   202      38.904 103.389  40.051  1.00  0.00           C
ATOM   2472  C2B DPP   202      39.454 105.689  43.301  1.00  0.00           C
ATOM   2473  C3B DPP   202      38.204 105.889  47.551  1.00  0.00           C
ATOM   2474  C4B DPP   202      36.454 106.589  51.501  1.00  0.00           C
ATOM   2475  NC3 DPP   203      72.254 133.589  23.151  1.00  0.00           N
ATOM   2476  PO4 DPP   203      69.554 131.089  23.651  1.00  0.00           P
ATOM   2477  GL1 DPP   203      70.854 128.939  27.551  1.00  0.00            
ATOM   2478  GL2 DPP   203      69.254 126.039  28.601  1.00  0.00            
ATOM   2479  C1A DPP   203      72.554 128.589  32.251  1.00  0.00           C
ATOM   2480  C2A DPP   203      72.554 130.439  36.451  1.00  0.00           C
ATOM   2481  C3A DPP   203      74.054 131.889  40.701  1.00  0.00           C
ATOM   2482  C4A DPP   203      76.454 133.189  43.851  1.00  0.00           C
ATOM   2483  C1B DPP   203      70.904 123.539  30.901  1.00  0.00           C
ATOM   2484  C2B DPP   203      71.604 125.039  35.901  1.00  0.00           C
ATOM   2485  C3B DPP   203      72.254 125.839  40.401  1.00  0.00           C
ATOM   2486  C4B DPP   203      73.204 128.189  44.701  1.00  0.00           C
ATOM   2487  NC3 DPP   204      72.754 188.139  17.601  1.00  0.00           N
ATOM   2488  PO4 DPP   204      74.754 192.539  18.751  1.00  0.00           P
ATOM   2489  GL1 DPP   204      73.704 194.639  23.351  1.00  0.00            
ATOM   2490  GL2 DPP   204      74.554 192.639  25.501  1.00  0.00            
ATOM   2491  C1A DPP   204      71.004 195.989  26.251  1.00  0.00           C
ATOM   2492  C2A DPP   204      68.454 196.639  29.651  1.00  0.00           C
ATOM   2493  C3A DPP   204      67.954 198.239  34.051  1.00  0.00           C
ATOM   2494  C4A DPP   204      69.304 198.789  38.301  1.00  0.00           C
ATOM   2495  C1B DPP   204      73.554 192.039  30.301  1.00  0.00           C
ATOM   2496  C2B DPP   204      72.654 189.939  33.551  1.00  0.00           C
ATOM   2497  C3B DPP   204      74.004 190.589  37.451  1.00  0.00           C
ATOM   2498  C4B DPP   204      78.054 191.589  40.051  1.00  0.00           C
ATOM   2499  NC3 DPP   205      53.104  76.589  26.751  1.00  0.00           N
ATOM   2500  PO4 DPP   205      50.404  74.489  30.001  1.00  0.00           P
ATOM   2501  GL1 DPP   205      48.904  78.139  33.101  1.00  0.00            
ATOM   2502  GL2 DPP   205      51.254  79.489  35.601  1.00  0.00            
ATOM   2503  C1A DPP   205      45.754  79.089  36.451  1.00  0.00           C
ATOM   2504  C2A DPP   205      44.204  79.239  40.251  1.00  0.00           C
ATOM   2505  C3A DPP   205      42.404  76.189  41.651  1.00  0.00           C
ATOM   2506  C4A DPP   205      41.754  73.489  45.401  1.00  0.00           C
ATOM   2507  C1B DPP   205      54.254  82.239  37.701  1.00  0.00           C
ATOM   2508  C2B DPP   205      55.654  82.539  41.151  1.00  0.00           C
ATOM   2509  C3B DPP   205      58.304  84.589  44.651  1.00  0.00           C
ATOM   2510  C4B DPP   205      61.004  87.139  43.051  1.00  0.00           C
ATOM   2511  NC3 DPP   206     117.504 116.739  22.751  1.00  0.00           N
ATOM   2512  PO4 DPP   206     119.904 113.239  24.651  1.00  0.00           P
ATOM   2513  GL1 DPP   206     121.004 114.839  29.351  1.00  0.00            
ATOM   2514  GL2 DPP   206     124.004 113.039  31.451  1.00  0.00            
ATOM   2515  C1A DPP   206     121.254 116.189  33.501  1.00  0.00           C
ATOM   2516  C2A DPP   206     120.404 115.939  37.801  1.00  0.00           C
ATOM   2517  C3A DPP   206     121.954 117.339  42.551  1.00  0.00           C
ATOM   2518  C4A DPP   206     124.354 119.989  45.901  1.00  0.00           C
ATOM   2519  C1B DPP   206     124.954 113.989  35.551  1.00  0.00           C
ATOM   2520  C2B DPP   206     124.954 114.789  39.901  1.00  0.00           C
ATOM   2521  C3B DPP   206     127.554 116.889  42.401  1.00  0.00           C
ATOM   2522  C4B DPP   206     129.904 118.339  46.101  1.00  0.00           C
ATOM   2523  NC3 DPP   207     124.904 161.639  18.101  1.00  0.00           N
ATOM   2524  PO4 DPP   207     120.404 162.939  19.351  1.00  0.00           P
ATOM   2525  GL1 DPP   207     120.554 160.789  22.751  1.00  0.00            
ATOM   2526  GL2 DPP   207     119.004 158.639  24.801  1.00  0.00            
ATOM   2527  C1A DPP   207     122.804 160.989  27.051  1.00  0.00           C
ATOM   2528  C2A DPP   207     125.104 162.439  30.151  1.00  0.00           C
ATOM   2529  C3A DPP   207     125.704 162.889  34.151  1.00  0.00           C
ATOM   2530  C4A DPP   207     127.304 163.039  38.101  1.00  0.00           C
ATOM   2531  C1B DPP   207     118.704 157.889  27.951  1.00  0.00           C
ATOM   2532  C2B DPP   207     121.304 158.839  31.801  1.00  0.00           C
ATOM   2533  C3B DPP   207     121.604 159.089  36.801  1.00  0.00           C
ATOM   2534  C4B DPP   207     122.254 161.089  40.251  1.00  0.00           C
ATOM   2535  NC3 DPP   208     147.354 115.989  62.401  1.00  0.00           N
ATOM   2536  PO4 DPP   208     142.454 117.189  63.001  1.00  0.00           P
ATOM   2537  GL1 DPP   208     142.154 113.239  60.401  1.00  0.00            
ATOM   2538  GL2 DPP   208     145.204 111.389  59.551  1.00  0.00            
ATOM   2539  C1A DPP   208     141.854 112.339  55.901  1.00  0.00           C
ATOM   2540  C2A DPP   208     141.954 115.189  52.751  1.00  0.00           C
ATOM   2541  C3A DPP   208     143.554 114.689  49.451  1.00  0.00           C
ATOM   2542  C4A DPP   208     143.554 113.639  45.651  1.00  0.00           C
ATOM   2543  C1B DPP   208     146.254 109.889  55.501  1.00  0.00           C
ATOM   2544  C2B DPP   208     144.104 109.639  51.701  1.00  0.00           C
ATOM   2545  C3B DPP   208     140.904 110.789  50.401  1.00  0.00           C
ATOM   2546  C4B DPP   208     136.804 110.489  49.301  1.00  0.00           C
ATOM   2547  NC3 DPP   209     204.404  73.939  72.101  1.00  0.00           N
ATOM   2548  PO4 DPP   209     204.404  71.039  68.551  1.00  0.00           P
ATOM   2549  GL1 DPP   209     202.954  72.439  64.401  1.00  0.00            
ATOM   2550  GL2 DPP   209     202.054  75.189  62.751  1.00  0.00            
ATOM   2551  C1A DPP   209     205.354  72.939  59.951  1.00  0.00           C
ATOM   2552  C2A DPP   209     206.504  74.089  55.251  1.00  0.00           C
ATOM   2553  C3A DPP   209     208.754  75.589  51.551  1.00  0.00           C
ATOM   2554  C4A DPP   209     211.454  75.839  48.401  1.00  0.00           C
ATOM   2555  C1B DPP   209     202.104  76.939  58.451  1.00  0.00           C
ATOM   2556  C2B DPP   209     202.454  75.889  53.301  1.00  0.00           C
ATOM   2557  C3B DPP   209     203.054  72.939  50.251  1.00  0.00           C
ATOM   2558  C4B DPP   209     201.254  68.839  49.251  1.00  0.00           C
ATOM   2559  NC3 DPP   210     185.004  79.239  68.401  1.00  0.00           N
ATOM   2560  PO4 DPP   210     187.604  75.489  65.951  1.00  0.00           P
ATOM   2561  GL1 DPP   210     188.004  75.439  61.451  1.00  0.00            
ATOM   2562  GL2 DPP   210     188.904  72.139  60.201  1.00  0.00            
ATOM   2563  C1A DPP   210     188.154  75.489  56.801  1.00  0.00           C
ATOM   2564  C2A DPP   210     187.804  73.989  53.051  1.00  0.00           C
ATOM   2565  C3A DPP   210     188.154  74.539  48.251  1.00  0.00           C
ATOM   2566  C4A DPP   210     189.104  72.289  44.851  1.00  0.00           C
ATOM   2567  C1B DPP   210     192.754  69.739  57.301  1.00  0.00           C
ATOM   2568  C2B DPP   210     193.904  65.939  55.851  1.00  0.00           C
ATOM   2569  C3B DPP   210     193.704  63.939  51.351  1.00  0.00           C
ATOM   2570  C4B DPP   210     194.054  63.539  45.451  1.00  0.00           C
ATOM   2571  NC3 DPP   211      92.704 173.339  58.851  1.00  0.00           N
ATOM   2572  PO4 DPP   211      95.904 175.589  59.301  1.00  0.00           P
ATOM   2573  GL1 DPP   211      96.154 176.689  54.851  1.00  0.00            
ATOM   2574  GL2 DPP   211      94.154 174.489  54.151  1.00  0.00            
ATOM   2575  C1A DPP   211      95.354 177.639  49.601  1.00  0.00           C
ATOM   2576  C2A DPP   211      94.754 179.439  45.301  1.00  0.00           C
ATOM   2577  C3A DPP   211      95.054 179.139  40.951  1.00  0.00           C
ATOM   2578  C4A DPP   211      92.804 175.539  38.751  1.00  0.00           C
ATOM   2579  C1B DPP   211      94.404 173.089  50.201  1.00  0.00           C
ATOM   2580  C2B DPP   211      95.854 173.239  45.801  1.00  0.00           C
ATOM   2581  C3B DPP   211      97.854 175.739  43.401  1.00  0.00           C
ATOM   2582  C4B DPP   211     102.104 177.289  41.951  1.00  0.00           C
ATOM   2583  NC3 DPP   212      38.054 206.589  55.701  1.00  0.00           N
ATOM   2584  PO4 DPP   212      42.304 209.439  57.501  1.00  0.00           P
ATOM   2585  GL1 DPP   212      43.854 207.489  53.801  1.00  0.00            
ATOM   2586  GL2 DPP   212      41.904 205.439  52.151  1.00  0.00            
ATOM   2587  C1A DPP   212      45.704 207.989  49.601  1.00  0.00           C
ATOM   2588  C2A DPP   212      47.404 207.489  46.101  1.00  0.00           C
ATOM   2589  C3A DPP   212      49.804 208.939  42.251  1.00  0.00           C
ATOM   2590  C4A DPP   212      50.354 208.839  37.801  1.00  0.00           C
ATOM   2591  C1B DPP   212      41.954 205.839  47.201  1.00  0.00           C
ATOM   2592  C2B DPP   212      42.604 207.089  43.851  1.00  0.00           C
ATOM   2593  C3B DPP   212      46.454 205.939  40.801  1.00  0.00           C
ATOM   2594  C4B DPP   212      47.454 204.539  36.451  1.00  0.00           C
ATOM   2595  NC3 DPP   213      43.154 189.439  57.551  1.00  0.00           N
ATOM   2596  PO4 DPP   213      38.904 186.839  59.001  1.00  0.00           P
ATOM   2597  GL1 DPP   213      40.004 186.139  54.851  1.00  0.00            
ATOM   2598  GL2 DPP   213      43.804 186.389  52.951  1.00  0.00            
ATOM   2599  C1A DPP   213      39.504 184.839  51.001  1.00  0.00           C
ATOM   2600  C2A DPP   213      41.054 184.139  48.201  1.00  0.00           C
ATOM   2601  C3A DPP   213      40.554 183.789  44.951  1.00  0.00           C
ATOM   2602  C4A DPP   213      41.004 182.439  40.701  1.00  0.00           C
ATOM   2603  C1B DPP   213      45.304 186.589  49.101  1.00  0.00           C
ATOM   2604  C2B DPP   213      43.954 187.139  45.001  1.00  0.00           C
ATOM   2605  C3B DPP   213      43.954 186.789  41.551  1.00  0.00           C
ATOM   2606  C4B DPP   213      44.304 187.739  37.801  1.00  0.00           C
ATOM   2607  NC3 DPP   214      52.154 172.339  64.201  1.00  0.00           N
ATOM   2608  PO4 DPP   214      50.954 167.389  63.001  1.00  0.00           P
ATOM   2609  GL1 DPP   214      51.054 166.489  58.051  1.00  0.00            
ATOM   2610  GL2 DPP   214      54.254 167.289  57.051  1.00  0.00            
ATOM   2611  C1A DPP   214      49.804 166.689  54.201  1.00  0.00           C
ATOM   2612  C2A DPP   214      48.504 166.339  50.501  1.00  0.00           C
ATOM   2613  C3A DPP   214      47.554 166.389  46.451  1.00  0.00           C
ATOM   2614  C4A DPP   214      43.704 165.989  43.751  1.00  0.00           C
ATOM   2615  C1B DPP   214      57.854 166.939  54.401  1.00  0.00           C
ATOM   2616  C2B DPP   214      58.904 167.039  50.201  1.00  0.00           C
ATOM   2617  C3B DPP   214      59.254 166.289  46.501  1.00  0.00           C
ATOM   2618  C4B DPP   214      61.354 167.239  43.901  1.00  0.00           C
ATOM   2619  NC3 DPP   215     109.354 178.589  12.051  1.00  0.00           N
ATOM   2620  PO4 DPP   215     108.304 178.589  16.001  1.00  0.00           P
ATOM   2621  GL1 DPP   215     109.204 179.489  20.051  1.00  0.00            
ATOM   2622  GL2 DPP   215     107.654 177.439  22.601  1.00  0.00            
ATOM   2623  C1A DPP   215     109.154 182.639  22.951  1.00  0.00           C
ATOM   2624  C2A DPP   215     109.554 182.639  27.301  1.00  0.00           C
ATOM   2625  C3A DPP   215     111.554 183.889  30.801  1.00  0.00           C
ATOM   2626  C4A DPP   215     113.354 183.989  34.451  1.00  0.00           C
ATOM   2627  C1B DPP   215     108.554 178.189  26.401  1.00  0.00           C
ATOM   2628  C2B DPP   215     107.804 180.539  31.601  1.00  0.00           C
ATOM   2629  C3B DPP   215     109.354 180.139  35.351  1.00  0.00           C
ATOM   2630  C4B DPP   215     112.704 179.839  38.001  1.00  0.00           C
ATOM   2631  NC3 DPP   216     146.704 109.789  17.651  1.00  0.00           N
ATOM   2632  PO4 DPP   216     149.704 108.339  20.601  1.00  0.00           P
ATOM   2633  GL1 DPP   216     151.104 110.039  25.051  1.00  0.00            
ATOM   2634  GL2 DPP   216     149.604 107.889  27.301  1.00  0.00            
ATOM   2635  C1A DPP   216     151.254 112.539  28.351  1.00  0.00           C
ATOM   2636  C2A DPP   216     149.704 114.989  31.301  1.00  0.00           C
ATOM   2637  C3A DPP   216     150.004 116.789  35.351  1.00  0.00           C
ATOM   2638  C4A DPP   216     151.604 117.789  38.901  1.00  0.00           C
ATOM   2639  C1B DPP   216     149.604 109.139  31.701  1.00  0.00           C
ATOM   2640  C2B DPP   216     150.104 111.889  35.101  1.00  0.00           C
ATOM   2641  C3B DPP   216     151.554 112.839  38.451  1.00  0.00           C
ATOM   2642  C4B DPP   216     154.354 114.289  42.801  1.00  0.00           C
ATOM   2643  NC3 DPP   217     168.504 111.539  64.201  1.00  0.00           N
ATOM   2644  PO4 DPP   217     164.804 108.989  64.151  1.00  0.00           P
ATOM   2645  GL1 DPP   217     164.554 111.139  60.201  1.00  0.00            
ATOM   2646  GL2 DPP   217     166.854 113.939  59.601  1.00  0.00            
ATOM   2647  C1A DPP   217     165.954 110.939  55.551  1.00  0.00           C
ATOM   2648  C2A DPP   217     168.804 109.689  52.451  1.00  0.00           C
ATOM   2649  C3A DPP   217     167.654 107.239  49.151  1.00  0.00           C
ATOM   2650  C4A DPP   217     172.404 106.789  46.401  1.00  0.00           C
ATOM   2651  C1B DPP   217     168.254 118.489  57.801  1.00  0.00           C
ATOM   2652  C2B DPP   217     172.204 119.939  55.651  1.00  0.00           C
ATOM   2653  C3B DPP   217     174.004 119.539  52.451  1.00  0.00           C
ATOM   2654  C4B DPP   217     174.854 117.189  48.951  1.00  0.00           C
ATOM   2655  NC3 DPP   218     205.704  94.089  66.051  1.00  0.00           N
ATOM   2656  PO4 DPP   218     208.754  97.089  67.251  1.00  0.00           P
ATOM   2657  GL1 DPP   218     209.204  96.689  62.801  1.00  0.00            
ATOM   2658  GL2 DPP   218     211.904  94.939  62.251  1.00  0.00            
ATOM   2659  C1A DPP   218     208.654  96.089  58.051  1.00  0.00           C
ATOM   2660  C2A DPP   218     207.154  92.689  56.451  1.00  0.00           C
ATOM   2661  C3A DPP   218     207.254  91.739  52.201  1.00  0.00           C
ATOM   2662  C4A DPP   218     210.904  90.539  50.101  1.00  0.00           C
ATOM   2663  C1B DPP   218     213.054  98.089  59.701  1.00  0.00           C
ATOM   2664  C2B DPP   218     212.804  99.689  55.701  1.00  0.00           C
ATOM   2665  C3B DPP   218     214.054 100.689  51.601  1.00  0.00           C
ATOM   2666  C4B DPP   218     214.704 101.239  47.101  1.00  0.00           C
ATOM   2667  NC3 DPP   219     110.204  92.589  18.101  1.00  0.00           N
ATOM   2668  PO4 DPP   219     109.304  95.239  22.451  1.00  0.00           P
ATOM   2669  GL1 DPP   219     108.354  94.439  26.101  1.00  0.00            
ATOM   2670  GL2 DPP   219     111.054  94.339  27.501  1.00  0.00            
ATOM   2671  C1A DPP   219     107.204  92.289  30.601  1.00  0.00           C
ATOM   2672  C2A DPP   219     106.854  93.489  34.751  1.00  0.00           C
ATOM   2673  C3A DPP   219     108.904  95.339  38.201  1.00  0.00           C
ATOM   2674  C4A DPP   219     108.554  97.089  42.951  1.00  0.00           C
ATOM   2675  C1B DPP   219     109.454  96.389  31.351  1.00  0.00           C
ATOM   2676  C2B DPP   219     109.354  98.789  34.351  1.00  0.00           C
ATOM   2677  C3B DPP   219     108.504 100.189  38.401  1.00  0.00           C
ATOM   2678  C4B DPP   219     111.004 101.389  42.001  1.00  0.00           C
ATOM   2679  NC3 DPP   220      33.154 117.889  27.851  1.00  0.00           N
ATOM   2680  PO4 DPP   220      29.004 119.189  26.201  1.00  0.00           P
ATOM   2681  GL1 DPP   220      27.254 118.539  29.751  1.00  0.00            
ATOM   2682  GL2 DPP   220      29.704 118.039  31.501  1.00  0.00            
ATOM   2683  C1A DPP   220      26.204 120.889  33.651  1.00  0.00           C
ATOM   2684  C2A DPP   220      28.604 120.289  37.551  1.00  0.00           C
ATOM   2685  C3A DPP   220      31.004 121.689  40.801  1.00  0.00           C
ATOM   2686  C4A DPP   220      28.554 123.989  43.501  1.00  0.00           C
ATOM   2687  C1B DPP   220      32.204 120.589  33.951  1.00  0.00           C
ATOM   2688  C2B DPP   220      33.904 124.289  37.101  1.00  0.00           C
ATOM   2689  C3B DPP   220      33.854 125.539  42.251  1.00  0.00           C
ATOM   2690  C4B DPP   220      35.754 125.689  46.101  1.00  0.00           C
ATOM   2691  NC3 DPP   221     168.004 169.689  18.601  1.00  0.00           N
ATOM   2692  PO4 DPP   221     164.454 166.789  20.351  1.00  0.00           P
ATOM   2693  GL1 DPP   221     164.454 168.689  24.301  1.00  0.00            
ATOM   2694  GL2 DPP   221     166.904 167.989  26.501  1.00  0.00            
ATOM   2695  C1A DPP   221     163.404 168.489  29.751  1.00  0.00           C
ATOM   2696  C2A DPP   221     162.254 166.289  33.851  1.00  0.00           C
ATOM   2697  C3A DPP   221     160.104 163.639  36.401  1.00  0.00           C
ATOM   2698  C4A DPP   221     158.704 161.639  39.801  1.00  0.00           C
ATOM   2699  C1B DPP   221     169.454 166.739  30.201  1.00  0.00           C
ATOM   2700  C2B DPP   221     171.804 168.689  32.751  1.00  0.00           C
ATOM   2701  C3B DPP   221     171.304 169.039  36.351  1.00  0.00           C
ATOM   2702  C4B DPP   221     173.804 167.789  39.051  1.00  0.00           C
ATOM   2703  NC3 DPP   222     160.604 120.839  21.851  1.00  0.00           N
ATOM   2704  PO4 DPP   222     161.254 124.939  23.101  1.00  0.00           P
ATOM   2705  GL1 DPP   222     159.504 122.189  26.201  1.00  0.00            
ATOM   2706  GL2 DPP   222     155.704 121.389  25.951  1.00  0.00            
ATOM   2707  C1A DPP   222     158.354 118.189  28.801  1.00  0.00           C
ATOM   2708  C2A DPP   222     158.004 117.889  33.351  1.00  0.00           C
ATOM   2709  C3A DPP   222     160.204 117.989  36.351  1.00  0.00           C
ATOM   2710  C4A DPP   222     165.404 118.139  38.551  1.00  0.00           C
ATOM   2711  C1B DPP   222     156.504 123.939  29.801  1.00  0.00           C
ATOM   2712  C2B DPP   222     158.654 122.839  33.851  1.00  0.00           C
ATOM   2713  C3B DPP   222     159.354 123.989  37.951  1.00  0.00           C
ATOM   2714  C4B DPP   222     157.504 125.439  40.851  1.00  0.00           C
ATOM   2715  NC3 DPP   223      50.654  90.739  25.101  1.00  0.00           N
ATOM   2716  PO4 DPP   223      54.154  88.739  27.351  1.00  0.00           P
ATOM   2717  GL1 DPP   223      53.904  88.189  32.301  1.00  0.00            
ATOM   2718  GL2 DPP   223      52.254  85.989  35.651  1.00  0.00            
ATOM   2719  C1A DPP   223      56.454  88.189  36.901  1.00  0.00           C
ATOM   2720  C2A DPP   223      55.604  87.989  40.651  1.00  0.00           C
ATOM   2721  C3A DPP   223      56.054  88.939  44.351  1.00  0.00           C
ATOM   2722  C4A DPP   223      54.404  91.089  49.051  1.00  0.00           C
ATOM   2723  C1B DPP   223      50.754  87.339  38.801  1.00  0.00           C
ATOM   2724  C2B DPP   223      48.304  86.239  41.451  1.00  0.00           C
ATOM   2725  C3B DPP   223      46.454  85.639  45.801  1.00  0.00           C
ATOM   2726  C4B DPP   223      43.704  85.239  48.951  1.00  0.00           C
ATOM   2727  NC3 DPP   224      90.804 112.389  23.301  1.00  0.00           N
ATOM   2728  PO4 DPP   224      91.004 116.539  25.351  1.00  0.00           P
ATOM   2729  GL1 DPP   224      91.004 118.889  30.001  1.00  0.00            
ATOM   2730  GL2 DPP   224      91.354 116.039  31.751  1.00  0.00            
ATOM   2731  C1A DPP   224      90.254 121.389  33.051  1.00  0.00           C
ATOM   2732  C2A DPP   224      89.804 122.039  37.101  1.00  0.00           C
ATOM   2733  C3A DPP   224      89.904 121.739  40.701  1.00  0.00           C
ATOM   2734  C4A DPP   224      90.704 123.239  44.651  1.00  0.00           C
ATOM   2735  C1B DPP   224      92.004 117.489  35.451  1.00  0.00           C
ATOM   2736  C2B DPP   224      94.254 119.689  39.551  1.00  0.00           C
ATOM   2737  C3B DPP   224      95.604 120.389  43.101  1.00  0.00           C
ATOM   2738  C4B DPP   224      99.104 120.689  45.051  1.00  0.00           C
ATOM   2739  NC3 DPP   225     150.804  91.389  22.051  1.00  0.00           N
ATOM   2740  PO4 DPP   225     150.104  91.989  26.051  1.00  0.00           P
ATOM   2741  GL1 DPP   225     150.154  92.489  30.851  1.00  0.00            
ATOM   2742  GL2 DPP   225     148.204  94.639  32.151  1.00  0.00            
ATOM   2743  C1A DPP   225     152.554  92.489  34.901  1.00  0.00           C
ATOM   2744  C2A DPP   225     155.204  92.839  38.601  1.00  0.00           C
ATOM   2745  C3A DPP   225     155.204  94.389  42.201  1.00  0.00           C
ATOM   2746  C4A DPP   225     156.804  97.889  44.251  1.00  0.00           C
ATOM   2747  C1B DPP   225     148.604  95.189  36.201  1.00  0.00           C
ATOM   2748  C2B DPP   225     149.654  93.089  39.501  1.00  0.00           C
ATOM   2749  C3B DPP   225     150.604  93.639  43.251  1.00  0.00           C
ATOM   2750  C4B DPP   225     153.704  94.139  47.101  1.00  0.00           C
ATOM   2751  NC3 DPP   226      90.654 164.139  17.551  1.00  0.00           N
ATOM   2752  PO4 DPP   226      89.854 168.039  17.051  1.00  0.00           P
ATOM   2753  GL1 DPP   226      90.204 167.739  21.801  1.00  0.00            
ATOM   2754  GL2 DPP   226      90.654 171.089  22.901  1.00  0.00            
ATOM   2755  C1A DPP   226      88.804 165.839  25.701  1.00  0.00           C
ATOM   2756  C2A DPP   226      88.754 164.739  29.401  1.00  0.00           C
ATOM   2757  C3A DPP   226      89.104 165.689  33.651  1.00  0.00           C
ATOM   2758  C4A DPP   226      91.554 163.689  37.001  1.00  0.00           C
ATOM   2759  C1B DPP   226      92.054 170.039  26.751  1.00  0.00           C
ATOM   2760  C2B DPP   226      92.754 166.939  29.451  1.00  0.00           C
ATOM   2761  C3B DPP   226      95.204 165.089  33.001  1.00  0.00           C
ATOM   2762  C4B DPP   226      97.954 163.039  37.151  1.00  0.00           C
ATOM   2763  NC3 DPP   227     191.854 113.539  29.351  1.00  0.00           N
ATOM   2764  PO4 DPP   227     190.554 110.589  27.901  1.00  0.00           P
ATOM   2765  GL1 DPP   227     191.004 107.839  31.051  1.00  0.00            
ATOM   2766  GL2 DPP   227     193.704 109.689  32.151  1.00  0.00            
ATOM   2767  C1A DPP   227     189.154 106.139  34.651  1.00  0.00           C
ATOM   2768  C2A DPP   227     190.054 107.739  38.701  1.00  0.00           C
ATOM   2769  C3A DPP   227     189.504 105.739  42.851  1.00  0.00           C
ATOM   2770  C4A DPP   227     187.504 107.389  45.651  1.00  0.00           C
ATOM   2771  C1B DPP   227     194.004 110.189  36.101  1.00  0.00           C
ATOM   2772  C2B DPP   227     196.154 110.339  39.051  1.00  0.00           C
ATOM   2773  C3B DPP   227     198.654 109.939  42.801  1.00  0.00           C
ATOM   2774  C4B DPP   227     199.554 108.039  46.451  1.00  0.00           C
ATOM   2775  NC3 DPP   228     171.054 106.539  24.651  1.00  0.00           N
ATOM   2776  PO4 DPP   228     174.504 104.639  24.801  1.00  0.00           P
ATOM   2777  GL1 DPP   228     174.804 105.289  28.401  1.00  0.00            
ATOM   2778  GL2 DPP   228     174.104 108.089  29.151  1.00  0.00            
ATOM   2779  C1A DPP   228     174.754 102.289  31.301  1.00  0.00           C
ATOM   2780  C2A DPP   228     173.154 100.889  34.501  1.00  0.00           C
ATOM   2781  C3A DPP   228     174.154  99.939  38.951  1.00  0.00           C
ATOM   2782  C4A DPP   228     173.604 102.939  41.401  1.00  0.00           C
ATOM   2783  C1B DPP   228     173.104 107.189  33.151  1.00  0.00           C
ATOM   2784  C2B DPP   228     173.154 105.739  37.201  1.00  0.00           C
ATOM   2785  C3B DPP   228     173.304 107.989  41.151  1.00  0.00           C
ATOM   2786  C4B DPP   228     171.804 112.039  42.551  1.00  0.00           C
ATOM   2787  NC3 DPP   229     205.804 140.089  19.451  1.00  0.00           N
ATOM   2788  PO4 DPP   229     206.204 135.439  21.401  1.00  0.00           P
ATOM   2789  GL1 DPP   229     205.604 136.739  25.651  1.00  0.00            
ATOM   2790  GL2 DPP   229     201.404 136.889  26.901  1.00  0.00            
ATOM   2791  C1A DPP   229     205.504 135.139  30.101  1.00  0.00           C
ATOM   2792  C2A DPP   229     208.254 135.239  34.501  1.00  0.00           C
ATOM   2793  C3A DPP   229     207.804 134.139  39.051  1.00  0.00           C
ATOM   2794  C4A DPP   229     204.954 134.189  42.001  1.00  0.00           C
ATOM   2795  C1B DPP   229     202.904 139.389  30.601  1.00  0.00           C
ATOM   2796  C2B DPP   229     203.754 140.189  34.351  1.00  0.00           C
ATOM   2797  C3B DPP   229     205.104 140.039  38.201  1.00  0.00           C
ATOM   2798  C4B DPP   229     205.754 139.639  41.151  1.00  0.00           C
ATOM   2799  NC3 DPP   230     103.404 164.639  20.501  1.00  0.00           N
ATOM   2800  PO4 DPP   230     108.004 162.339  20.651  1.00  0.00           P
ATOM   2801  GL1 DPP   230     108.254 159.939  24.451  1.00  0.00            
ATOM   2802  GL2 DPP   230     106.154 158.039  25.601  1.00  0.00            
ATOM   2803  C1A DPP   230     108.204 161.039  28.801  1.00  0.00           C
ATOM   2804  C2A DPP   230     107.504 161.239  33.251  1.00  0.00           C
ATOM   2805  C3A DPP   230     106.004 161.889  36.801  1.00  0.00           C
ATOM   2806  C4A DPP   230     105.754 162.489  40.701  1.00  0.00           C
ATOM   2807  C1B DPP   230     103.154 156.589  30.001  1.00  0.00           C
ATOM   2808  C2B DPP   230      99.104 154.439  32.451  1.00  0.00           C
ATOM   2809  C3B DPP   230      98.604 153.289  35.951  1.00  0.00           C
ATOM   2810  C4B DPP   230      96.754 149.689  38.201  1.00  0.00           C
ATOM   2811  NC3 DPP   231      43.704   2.739  17.751  1.00  0.00           N
ATOM   2812  PO4 DPP   231      48.354   2.289  18.601  1.00  0.00           P
ATOM   2813  GL1 DPP   231      46.254   2.539  22.201  1.00  0.00            
ATOM   2814  GL2 DPP   231      44.704   5.039  23.001  1.00  0.00            
ATOM   2815  C1A DPP   231      45.804  -0.411  26.051  1.00  0.00           C
ATOM   2816  C2A DPP   231      44.604   0.839  29.401  1.00  0.00           C
ATOM   2817  C3A DPP   231      42.854   0.039  34.201  1.00  0.00           C
ATOM   2818  C4A DPP   231      42.554  -3.011  38.001  1.00  0.00           C
ATOM   2819  C1B DPP   231      44.754   6.089  28.001  1.00  0.00           C
ATOM   2820  C2B DPP   231      44.204   6.489  31.951  1.00  0.00           C
ATOM   2821  C3B DPP   231      42.954   5.289  35.501  1.00  0.00           C
ATOM   2822  C4B DPP   231      40.804   6.689  39.801  1.00  0.00           C
ATOM   2823  NC3 DPP   232     218.204  97.989  25.601  1.00  0.00           N
ATOM   2824  PO4 DPP   232     216.154  94.039  27.901  1.00  0.00           P
ATOM   2825  GL1 DPP   232     214.854  93.739  33.001  1.00  0.00            
ATOM   2826  GL2 DPP   232     212.354  96.189  33.401  1.00  0.00            
ATOM   2827  C1A DPP   232     213.104  91.989  36.751  1.00  0.00           C
ATOM   2828  C2A DPP   232     210.354  92.839  40.151  1.00  0.00           C
ATOM   2829  C3A DPP   232     208.904  96.889  42.951  1.00  0.00           C
ATOM   2830  C4A DPP   232     209.904 101.589  45.001  1.00  0.00           C
ATOM   2831  C1B DPP   232     208.204  94.839  35.751  1.00  0.00           C
ATOM   2832  C2B DPP   232     205.504  96.089  38.901  1.00  0.00           C
ATOM   2833  C3B DPP   232     205.304  93.839  43.401  1.00  0.00           C
ATOM   2834  C4B DPP   232     205.204  94.839  48.751  1.00  0.00           C
ATOM   2835  NC3 DPP   233      65.304  92.589  29.151  1.00  0.00           N
ATOM   2836  PO4 DPP   233      67.954  95.139  30.101  1.00  0.00           P
ATOM   2837  GL1 DPP   233      71.304  95.339  33.251  1.00  0.00            
ATOM   2838  GL2 DPP   233      74.804  95.989  33.551  1.00  0.00            
ATOM   2839  C1A DPP   233      71.154  92.239  36.001  1.00  0.00           C
ATOM   2840  C2A DPP   233      71.454  91.089  39.851  1.00  0.00           C
ATOM   2841  C3A DPP   233      72.054  89.839  44.351  1.00  0.00           C
ATOM   2842  C4A DPP   233      73.554  90.389  48.851  1.00  0.00           C
ATOM   2843  C1B DPP   233      75.754  95.139  37.651  1.00  0.00           C
ATOM   2844  C2B DPP   233      78.354  93.039  41.151  1.00  0.00           C
ATOM   2845  C3B DPP   233      80.854  92.589  45.251  1.00  0.00           C
ATOM   2846  C4B DPP   233      80.154  94.539  48.901  1.00  0.00           C
ATOM   2847  NC3 DPP   234     112.954 155.989  16.351  1.00  0.00           N
ATOM   2848  PO4 DPP   234     109.404 152.839  17.751  1.00  0.00           P
ATOM   2849  GL1 DPP   234     106.604 150.189  20.101  1.00  0.00            
ATOM   2850  GL2 DPP   234     103.604 151.239  21.101  1.00  0.00            
ATOM   2851  C1A DPP   234     108.054 148.539  24.451  1.00  0.00           C
ATOM   2852  C2A DPP   234     108.554 147.139  27.701  1.00  0.00           C
ATOM   2853  C3A DPP   234     109.004 145.139  31.151  1.00  0.00           C
ATOM   2854  C4A DPP   234     107.554 143.739  34.551  1.00  0.00           C
ATOM   2855  C1B DPP   234     105.254 152.189  25.101  1.00  0.00           C
ATOM   2856  C2B DPP   234     105.104 151.039  29.951  1.00  0.00           C
ATOM   2857  C3B DPP   234     103.254 151.939  33.101  1.00  0.00           C
ATOM   2858  C4B DPP   234     102.204 149.389  37.301  1.00  0.00           C
ATOM   2859  NC3 DPP   235      85.654 167.989  19.351  1.00  0.00           N
ATOM   2860  PO4 DPP   235      82.804 172.039  20.451  1.00  0.00           P
ATOM   2861  GL1 DPP   235      80.904 170.739  24.951  1.00  0.00            
ATOM   2862  GL2 DPP   235      81.954 173.689  26.251  1.00  0.00            
ATOM   2863  C1A DPP   235      78.704 168.089  27.901  1.00  0.00           C
ATOM   2864  C2A DPP   235      77.704 166.989  31.501  1.00  0.00           C
ATOM   2865  C3A DPP   235      78.754 165.289  36.451  1.00  0.00           C
ATOM   2866  C4A DPP   235      79.554 163.839  41.401  1.00  0.00           C
ATOM   2867  C1B DPP   235      81.654 172.139  30.251  1.00  0.00           C
ATOM   2868  C2B DPP   235      79.504 172.089  34.451  1.00  0.00           C
ATOM   2869  C3B DPP   235      78.454 171.289  38.201  1.00  0.00           C
ATOM   2870  C4B DPP   235      77.754 168.639  41.651  1.00  0.00           C
ATOM   2871  NC3 DPP   236      -0.096 103.989  28.901  1.00  0.00           N
ATOM   2872  PO4 DPP   236       0.354  99.389  29.801  1.00  0.00           P
ATOM   2873  GL1 DPP   236      -0.046 101.139  33.501  1.00  0.00            
ATOM   2874  GL2 DPP   236      -2.896  99.539  35.701  1.00  0.00            
ATOM   2875  C1A DPP   236       2.404 103.239  35.951  1.00  0.00           C
ATOM   2876  C2A DPP   236       5.404 103.439  38.701  1.00  0.00           C
ATOM   2877  C3A DPP   236       7.704 104.089  42.801  1.00  0.00           C
ATOM   2878  C4A DPP   236       7.004 105.139  46.801  1.00  0.00           C
ATOM   2879  C1B DPP   236       0.154  99.839  38.351  1.00  0.00           C
ATOM   2880  C2B DPP   236       3.054  96.939  39.951  1.00  0.00           C
ATOM   2881  C3B DPP   236       7.154  96.839  41.451  1.00  0.00           C
ATOM   2882  C4B DPP   236      12.104  96.539  41.101  1.00  0.00           C
ATOM   2883  NC3 DPP   237      13.754 180.289  17.601  1.00  0.00           N
ATOM   2884  PO4 DPP   237      11.404 175.539  17.051  1.00  0.00           P
ATOM   2885  GL1 DPP   237      12.004 176.839  21.251  1.00  0.00            
ATOM   2886  GL2 DPP   237      14.554 178.839  22.451  1.00  0.00            
ATOM   2887  C1A DPP   237      10.604 174.239  24.801  1.00  0.00           C
ATOM   2888  C2A DPP   237      11.354 176.539  28.851  1.00  0.00           C
ATOM   2889  C3A DPP   237      15.054 176.939  31.451  1.00  0.00           C
ATOM   2890  C4A DPP   237      17.804 173.539  31.651  1.00  0.00           C
ATOM   2891  C1B DPP   237      15.304 177.539  25.901  1.00  0.00           C
ATOM   2892  C2B DPP   237      19.704 177.739  27.201  1.00  0.00           C
ATOM   2893  C3B DPP   237      22.754 174.989  30.501  1.00  0.00           C
ATOM   2894  C4B DPP   237      22.004 173.239  34.701  1.00  0.00           C
ATOM   2895  NC3 DPP   238     194.604 176.489  20.401  1.00  0.00           N
ATOM   2896  PO4 DPP   238     196.054 179.939  22.051  1.00  0.00           P
ATOM   2897  GL1 DPP   238     198.104 181.189  25.401  1.00  0.00            
ATOM   2898  GL2 DPP   238     199.804 183.139  24.851  1.00  0.00            
ATOM   2899  C1A DPP   238     201.604 181.789  29.301  1.00  0.00           C
ATOM   2900  C2A DPP   238     201.554 182.239  33.951  1.00  0.00           C
ATOM   2901  C3A DPP   238     200.254 182.939  36.551  1.00  0.00           C
ATOM   2902  C4A DPP   238     200.354 186.139  38.451  1.00  0.00           C
ATOM   2903  C1B DPP   238     197.354 185.539  28.301  1.00  0.00           C
ATOM   2904  C2B DPP   238     197.204 183.389  32.151  1.00  0.00           C
ATOM   2905  C3B DPP   238     195.454 185.389  35.351  1.00  0.00           C
ATOM   2906  C4B DPP   238     195.454 186.489  39.051  1.00  0.00           C
ATOM   2907  NC3 DPP   239     139.704  85.339  26.251  1.00  0.00           N
ATOM   2908  PO4 DPP   239     138.754  87.239  30.151  1.00  0.00           P
ATOM   2909  GL1 DPP   239     136.754  88.039  34.551  1.00  0.00            
ATOM   2910  GL2 DPP   239     136.204  90.389  34.751  1.00  0.00            
ATOM   2911  C1A DPP   239     136.604  86.789  38.601  1.00  0.00           C
ATOM   2912  C2A DPP   239     136.704  87.739  43.001  1.00  0.00           C
ATOM   2913  C3A DPP   239     137.504  88.189  46.451  1.00  0.00           C
ATOM   2914  C4A DPP   239     137.004  87.689  51.151  1.00  0.00           C
ATOM   2915  C1B DPP   239     134.054  93.739  35.951  1.00  0.00           C
ATOM   2916  C2B DPP   239     131.054  95.089  39.001  1.00  0.00           C
ATOM   2917  C3B DPP   239     129.804  95.089  43.951  1.00  0.00           C
ATOM   2918  C4B DPP   239     127.154  93.639  46.051  1.00  0.00           C
ATOM   2919  NC3 DPP   240      34.304 154.639  20.601  1.00  0.00           N
ATOM   2920  PO4 DPP   240      36.754 150.889  22.251  1.00  0.00           P
ATOM   2921  GL1 DPP   240      37.754 149.039  26.701  1.00  0.00            
ATOM   2922  GL2 DPP   240      36.804 145.739  28.101  1.00  0.00            
ATOM   2923  C1A DPP   240      36.654 151.039  29.601  1.00  0.00           C
ATOM   2924  C2A DPP   240      36.204 151.089  34.001  1.00  0.00           C
ATOM   2925  C3A DPP   240      34.304 151.889  38.651  1.00  0.00           C
ATOM   2926  C4A DPP   240      32.654 151.589  43.051  1.00  0.00           C
ATOM   2927  C1B DPP   240      35.304 146.139  32.201  1.00  0.00           C
ATOM   2928  C2B DPP   240      34.054 146.739  36.201  1.00  0.00           C
ATOM   2929  C3B DPP   240      32.054 147.339  39.851  1.00  0.00           C
ATOM   2930  C4B DPP   240      30.054 147.539  43.501  1.00  0.00           C
ATOM   2931  NC3 DPP   241     118.004 199.389  20.051  1.00  0.00           N
ATOM   2932  PO4 DPP   241     116.804 195.239  19.551  1.00  0.00           P
ATOM   2933  GL1 DPP   241     116.504 193.389  23.001  1.00  0.00            
ATOM   2934  GL2 DPP   241     116.154 188.989  23.001  1.00  0.00            
ATOM   2935  C1A DPP   241     115.854 192.639  27.301  1.00  0.00           C
ATOM   2936  C2A DPP   241     115.254 191.489  31.251  1.00  0.00           C
ATOM   2937  C3A DPP   241     114.054 189.939  35.401  1.00  0.00           C
ATOM   2938  C4A DPP   241     116.104 189.689  39.651  1.00  0.00           C
ATOM   2939  C1B DPP   241     116.304 187.639  26.951  1.00  0.00           C
ATOM   2940  C2B DPP   241     116.354 186.739  31.551  1.00  0.00           C
ATOM   2941  C3B DPP   241     117.754 186.689  35.401  1.00  0.00           C
ATOM   2942  C4B DPP   241     115.154 184.339  39.401  1.00  0.00           C
ATOM   2943  NC3 DPP   242      62.704 106.539  29.151  1.00  0.00           N
ATOM   2944  PO4 DPP   242      65.554 102.939  27.851  1.00  0.00           P
ATOM   2945  GL1 DPP   242      65.904 103.289  31.801  1.00  0.00            
ATOM   2946  GL2 DPP   242      66.854 106.639  33.901  1.00  0.00            
ATOM   2947  C1A DPP   242      70.104 103.139  34.201  1.00  0.00           C
ATOM   2948  C2A DPP   242      70.554 103.189  39.001  1.00  0.00           C
ATOM   2949  C3A DPP   242      73.154 103.589  42.401  1.00  0.00           C
ATOM   2950  C4A DPP   242      75.054 103.289  46.551  1.00  0.00           C
ATOM   2951  C1B DPP   242      65.904 110.939  35.401  1.00  0.00           C
ATOM   2952  C2B DPP   242      65.554 111.939  39.201  1.00  0.00           C
ATOM   2953  C3B DPP   242      65.654 111.989  43.201  1.00  0.00           C
ATOM   2954  C4B DPP   242      66.354 113.039  47.251  1.00  0.00           C
ATOM   2955  NC3 DPP   243     209.104  76.139  22.951  1.00  0.00           N
ATOM   2956  PO4 DPP   243     210.104  72.239  24.901  1.00  0.00           P
ATOM   2957  GL1 DPP   243     211.254  71.789  29.001  1.00  0.00            
ATOM   2958  GL2 DPP   243     213.104  70.889  31.051  1.00  0.00            
ATOM   2959  C1A DPP   243     209.354  71.089  34.101  1.00  0.00           C
ATOM   2960  C2A DPP   243     209.404  69.989  38.351  1.00  0.00           C
ATOM   2961  C3A DPP   243     209.854  69.889  42.551  1.00  0.00           C
ATOM   2962  C4A DPP   243     209.454  71.389  46.251  1.00  0.00           C
ATOM   2963  C1B DPP   243     211.504  75.239  32.701  1.00  0.00           C
ATOM   2964  C2B DPP   243     211.204  76.839  36.901  1.00  0.00           C
ATOM   2965  C3B DPP   243     211.554  77.089  40.201  1.00  0.00           C
ATOM   2966  C4B DPP   243     212.004  74.539  43.501  1.00  0.00           C
ATOM   2967  NC3 DPP   244      52.904 168.339  12.851  1.00  0.00           N
ATOM   2968  PO4 DPP   244      51.854 164.439  14.951  1.00  0.00           P
ATOM   2969  GL1 DPP   244      53.004 163.239  19.001  1.00  0.00            
ATOM   2970  GL2 DPP   244      49.954 161.789  21.901  1.00  0.00            
ATOM   2971  C1A DPP   244      54.354 163.889  22.901  1.00  0.00           C
ATOM   2972  C2A DPP   244      54.504 163.789  27.901  1.00  0.00           C
ATOM   2973  C3A DPP   244      54.654 164.939  32.101  1.00  0.00           C
ATOM   2974  C4A DPP   244      53.554 168.689  34.651  1.00  0.00           C
ATOM   2975  C1B DPP   244      50.004 163.989  26.001  1.00  0.00           C
ATOM   2976  C2B DPP   244      50.304 165.139  30.001  1.00  0.00           C
ATOM   2977  C3B DPP   244      49.104 167.889  33.351  1.00  0.00           C
ATOM   2978  C4B DPP   244      49.454 170.589  36.951  1.00  0.00           C
ATOM   2979  NC3 DPP   245     134.404 158.039  16.951  1.00  0.00           N
ATOM   2980  PO4 DPP   245     138.054 160.889  17.451  1.00  0.00           P
ATOM   2981  GL1 DPP   245     137.954 161.189  21.401  1.00  0.00            
ATOM   2982  GL2 DPP   245     140.854 162.539  23.901  1.00  0.00            
ATOM   2983  C1A DPP   245     137.704 158.789  24.701  1.00  0.00           C
ATOM   2984  C2A DPP   245     139.754 156.289  26.401  1.00  0.00           C
ATOM   2985  C3A DPP   245     144.004 155.339  28.801  1.00  0.00           C
ATOM   2986  C4A DPP   245     148.104 154.189  30.151  1.00  0.00           C
ATOM   2987  C1B DPP   245     139.054 164.589  27.751  1.00  0.00           C
ATOM   2988  C2B DPP   245     140.404 166.539  32.051  1.00  0.00           C
ATOM   2989  C3B DPP   245     140.904 169.539  35.051  1.00  0.00           C
ATOM   2990  C4B DPP   245     138.454 172.089  37.601  1.00  0.00           C
ATOM   2991  NC3 DPP   246      62.854 116.639  28.301  1.00  0.00           N
ATOM   2992  PO4 DPP   246      62.204 112.439  29.901  1.00  0.00           P
ATOM   2993  GL1 DPP   246      60.904 114.639  33.151  1.00  0.00            
ATOM   2994  GL2 DPP   246      60.954 117.939  33.001  1.00  0.00            
ATOM   2995  C1A DPP   246      60.954 112.989  37.351  1.00  0.00           C
ATOM   2996  C2A DPP   246      61.054 113.939  40.801  1.00  0.00           C
ATOM   2997  C3A DPP   246      60.354 113.739  44.701  1.00  0.00           C
ATOM   2998  C4A DPP   246      61.454 115.739  48.251  1.00  0.00           C
ATOM   2999  C1B DPP   246      60.754 118.339  37.301  1.00  0.00           C
ATOM   3000  C2B DPP   246      59.904 118.639  42.101  1.00  0.00           C
ATOM   3001  C3B DPP   246      56.904 119.439  46.551  1.00  0.00           C
ATOM   3002  C4B DPP   246      52.704 120.839  48.001  1.00  0.00           C
ATOM   3003  NC3 DPP   247     130.704 132.839  19.351  1.00  0.00           N
ATOM   3004  PO4 DPP   247     133.004 131.189  22.201  1.00  0.00           P
ATOM   3005  GL1 DPP   247     133.504 133.589  25.401  1.00  0.00            
ATOM   3006  GL2 DPP   247     130.504 135.189  25.951  1.00  0.00            
ATOM   3007  C1A DPP   247     133.204 132.839  29.801  1.00  0.00           C
ATOM   3008  C2A DPP   247     132.204 134.139  34.601  1.00  0.00           C
ATOM   3009  C3A DPP   247     131.254 134.689  38.701  1.00  0.00           C
ATOM   3010  C4A DPP   247     130.654 134.639  42.951  1.00  0.00           C
ATOM   3011  C1B DPP   247     131.604 137.439  29.551  1.00  0.00           C
ATOM   3012  C2B DPP   247     133.454 138.939  33.451  1.00  0.00           C
ATOM   3013  C3B DPP   247     134.954 138.389  37.751  1.00  0.00           C
ATOM   3014  C4B DPP   247     135.554 135.789  40.951  1.00  0.00           C
ATOM   3015  NC3 DPP   248     199.054 124.039  25.651  1.00  0.00           N
ATOM   3016  PO4 DPP   248     202.554 127.739  26.601  1.00  0.00           P
ATOM   3017  GL1 DPP   248     202.254 130.439  29.501  1.00  0.00            
ATOM   3018  GL2 DPP   248     203.554 130.689  31.751  1.00  0.00            
ATOM   3019  C1A DPP   248     200.904 135.489  31.801  1.00  0.00           C
ATOM   3020  C2A DPP   248     198.604 138.189  34.501  1.00  0.00           C
ATOM   3021  C3A DPP   248     199.004 140.989  38.301  1.00  0.00           C
ATOM   3022  C4A DPP   248     198.104 144.239  41.401  1.00  0.00           C
ATOM   3023  C1B DPP   248     203.904 133.139  35.851  1.00  0.00           C
ATOM   3024  C2B DPP   248     202.354 136.239  38.351  1.00  0.00           C
ATOM   3025  C3B DPP   248     201.004 137.489  41.551  1.00  0.00           C
ATOM   3026  C4B DPP   248     197.004 137.539  43.601  1.00  0.00           C
ATOM   3027  NC3 DPP   249      65.254 212.989  15.251  1.00  0.00           N
ATOM   3028  PO4 DPP   249      60.904 213.039  17.051  1.00  0.00           P
ATOM   3029  GL1 DPP   249      60.554 211.639  21.401  1.00  0.00            
ATOM   3030  GL2 DPP   249      57.604 213.039  22.051  1.00  0.00            
ATOM   3031  C1A DPP   249      61.304 213.589  25.501  1.00  0.00           C
ATOM   3032  C2A DPP   249      61.754 214.039  30.351  1.00  0.00           C
ATOM   3033  C3A DPP   249      65.104 211.589  32.751  1.00  0.00           C
ATOM   3034  C4A DPP   249      68.654 211.939  34.901  1.00  0.00           C
ATOM   3035  C1B DPP   249      56.454 211.789  25.951  1.00  0.00           C
ATOM   3036  C2B DPP   249      55.854 207.689  27.351  1.00  0.00           C
ATOM   3037  C3B DPP   249      57.554 205.639  31.351  1.00  0.00           C
ATOM   3038  C4B DPP   249      58.654 204.789  35.751  1.00  0.00           C
ATOM   3039  NC3 DPP   250     130.154  35.689  24.151  1.00  0.00           N
ATOM   3040  PO4 DPP   250     134.804  36.839  24.451  1.00  0.00           P
ATOM   3041  GL1 DPP   250     133.704  34.139  28.751  1.00  0.00            
ATOM   3042  GL2 DPP   250     137.254  34.089  30.401  1.00  0.00            
ATOM   3043  C1A DPP   250     131.054  32.489  31.851  1.00  0.00           C
ATOM   3044  C2A DPP   250     131.654  33.539  35.851  1.00  0.00           C
ATOM   3045  C3A DPP   250     134.204  33.539  38.501  1.00  0.00           C
ATOM   3046  C4A DPP   250     137.304  30.539  38.201  1.00  0.00           C
ATOM   3047  C1B DPP   250     137.404  34.139  34.401  1.00  0.00           C
ATOM   3048  C2B DPP   250     139.554  35.839  38.801  1.00  0.00           C
ATOM   3049  C3B DPP   250     138.954  33.589  42.001  1.00  0.00           C
ATOM   3050  C4B DPP   250     138.104  32.539  46.051  1.00  0.00           C
ATOM   3051  NC3 DPP   251      71.004 148.789  15.451  1.00  0.00           N
ATOM   3052  PO4 DPP   251      67.054 148.539  18.051  1.00  0.00           P
ATOM   3053  GL1 DPP   251      67.804 148.689  22.451  1.00  0.00            
ATOM   3054  GL2 DPP   251      70.954 147.789  23.951  1.00  0.00            
ATOM   3055  C1A DPP   251      66.154 148.689  26.551  1.00  0.00           C
ATOM   3056  C2A DPP   251      67.354 148.239  31.751  1.00  0.00           C
ATOM   3057  C3A DPP   251      68.054 147.839  35.451  1.00  0.00           C
ATOM   3058  C4A DPP   251      68.454 146.189  39.901  1.00  0.00           C
ATOM   3059  C1B DPP   251      70.754 150.539  27.701  1.00  0.00           C
ATOM   3060  C2B DPP   251      70.454 152.789  31.451  1.00  0.00           C
ATOM   3061  C3B DPP   251      69.654 152.239  35.751  1.00  0.00           C
ATOM   3062  C4B DPP   251      67.104 151.939  38.901  1.00  0.00           C
ATOM   3063  NC3 DPP   252      24.404  73.189  26.151  1.00  0.00           N
ATOM   3064  PO4 DPP   252      20.504  72.589  26.001  1.00  0.00           P
ATOM   3065  GL1 DPP   252      22.004  70.939  30.601  1.00  0.00            
ATOM   3066  GL2 DPP   252      19.304  69.939  31.851  1.00  0.00            
ATOM   3067  C1A DPP   252      24.304  69.889  33.651  1.00  0.00           C
ATOM   3068  C2A DPP   252      23.804  69.889  38.351  1.00  0.00           C
ATOM   3069  C3A DPP   252      24.204  68.889  41.901  1.00  0.00           C
ATOM   3070  C4A DPP   252      25.604  67.439  45.851  1.00  0.00           C
ATOM   3071  C1B DPP   252      19.054  70.489  36.251  1.00  0.00           C
ATOM   3072  C2B DPP   252      19.254  70.189  40.951  1.00  0.00           C
ATOM   3073  C3B DPP   252      16.604  71.639  43.901  1.00  0.00           C
ATOM   3074  C4B DPP   252      15.154  71.289  47.501  1.00  0.00           C
ATOM   3075  NC3 DPP   253     116.354 110.439  22.001  1.00  0.00           N
ATOM   3076  PO4 DPP   253     113.354 111.389  24.101  1.00  0.00           P
ATOM   3077  GL1 DPP   253     114.654 110.889  27.901  1.00  0.00            
ATOM   3078  GL2 DPP   253     117.554 109.539  28.901  1.00  0.00            
ATOM   3079  C1A DPP   253     116.104 113.189  32.051  1.00  0.00           C
ATOM   3080  C2A DPP   253     116.454 112.739  36.251  1.00  0.00           C
ATOM   3081  C3A DPP   253     117.204 112.689  39.451  1.00  0.00           C
ATOM   3082  C4A DPP   253     117.454 115.189  42.701  1.00  0.00           C
ATOM   3083  C1B DPP   253     119.854 109.989  31.901  1.00  0.00           C
ATOM   3084  C2B DPP   253     121.354 110.839  35.001  1.00  0.00           C
ATOM   3085  C3B DPP   253     122.254 110.239  38.001  1.00  0.00           C
ATOM   3086  C4B DPP   253     121.254 111.939  41.651  1.00  0.00           C
ATOM   3087  NC3 DPP   254      14.104  82.139  26.601  1.00  0.00           N
ATOM   3088  PO4 DPP   254      14.954  78.889  29.301  1.00  0.00           P
ATOM   3089  GL1 DPP   254      15.204  77.289  33.701  1.00  0.00            
ATOM   3090  GL2 DPP   254      15.704  74.739  34.201  1.00  0.00            
ATOM   3091  C1A DPP   254      14.654  79.139  37.151  1.00  0.00           C
ATOM   3092  C2A DPP   254      16.654  79.939  41.051  1.00  0.00           C
ATOM   3093  C3A DPP   254      17.954  83.389  45.151  1.00  0.00           C
ATOM   3094  C4A DPP   254      20.704  82.589  48.251  1.00  0.00           C
ATOM   3095  C1B DPP   254      14.554  73.889  38.551  1.00  0.00           C
ATOM   3096  C2B DPP   254      13.704  75.339  42.751  1.00  0.00           C
ATOM   3097  C3B DPP   254      13.354  76.789  47.051  1.00  0.00           C
ATOM   3098  C4B DPP   254      15.254  75.039  51.151  1.00  0.00           C
ATOM   3099  NC3 DPP   255       7.604 133.339  21.601  1.00  0.00           N
ATOM   3100  PO4 DPP   255       9.454 137.789  22.401  1.00  0.00           P
ATOM   3101  GL1 DPP   255       8.154 136.289  26.501  1.00  0.00            
ATOM   3102  GL2 DPP   255       4.404 133.689  26.601  1.00  0.00            
ATOM   3103  C1A DPP   255       7.504 136.089  30.751  1.00  0.00           C
ATOM   3104  C2A DPP   255       7.354 138.539  34.201  1.00  0.00           C
ATOM   3105  C3A DPP   255       7.554 141.839  36.301  1.00  0.00           C
ATOM   3106  C4A DPP   255       4.354 143.589  39.251  1.00  0.00           C
ATOM   3107  C1B DPP   255       2.004 134.539  30.601  1.00  0.00           C
ATOM   3108  C2B DPP   255       2.704 136.589  35.251  1.00  0.00           C
ATOM   3109  C3B DPP   255       4.854 138.539  38.551  1.00  0.00           C
ATOM   3110  C4B DPP   255       8.954 137.889  41.401  1.00  0.00           C
ATOM   3111  NC3 DPP   256     133.704  57.839  31.101  1.00  0.00           N
ATOM   3112  PO4 DPP   256     137.654  59.539  29.251  1.00  0.00           P
ATOM   3113  GL1 DPP   256     138.704  61.239  32.601  1.00  0.00            
ATOM   3114  GL2 DPP   256     138.454  64.389  34.401  1.00  0.00            
ATOM   3115  C1A DPP   256     139.904  60.289  37.851  1.00  0.00           C
ATOM   3116  C2A DPP   256     137.404  61.089  41.451  1.00  0.00           C
ATOM   3117  C3A DPP   256     134.954  62.889  43.751  1.00  0.00           C
ATOM   3118  C4A DPP   256     134.054  61.589  48.751  1.00  0.00           C
ATOM   3119  C1B DPP   256     136.204  67.389  36.851  1.00  0.00           C
ATOM   3120  C2B DPP   256     136.454  71.289  35.801  1.00  0.00           C
ATOM   3121  C3B DPP   256     134.554  72.839  39.351  1.00  0.00           C
ATOM   3122  C4B DPP   256     134.604  74.389  42.751  1.00  0.00           C
ATOM   3123  NC3 DPP   257     193.454  84.139  23.251  1.00  0.00           N
ATOM   3124  PO4 DPP   257     198.054  85.739  24.301  1.00  0.00           P
ATOM   3125  GL1 DPP   257     195.904  86.939  27.551  1.00  0.00            
ATOM   3126  GL2 DPP   257     194.004  87.939  27.551  1.00  0.00            
ATOM   3127  C1A DPP   257     196.054  89.739  31.451  1.00  0.00           C
ATOM   3128  C2A DPP   257     194.854  89.589  36.001  1.00  0.00           C
ATOM   3129  C3A DPP   257     196.654  87.739  39.701  1.00  0.00           C
ATOM   3130  C4A DPP   257     197.704  88.539  44.101  1.00  0.00           C
ATOM   3131  C1B DPP   257     192.954  85.189  31.451  1.00  0.00           C
ATOM   3132  C2B DPP   257     191.904  85.389  36.801  1.00  0.00           C
ATOM   3133  C3B DPP   257     192.454  84.689  40.951  1.00  0.00           C
ATOM   3134  C4B DPP   257     197.104  83.489  43.301  1.00  0.00           C
ATOM   3135  NC3 DPP   258     184.954 110.139  24.151  1.00  0.00           N
ATOM   3136  PO4 DPP   258     182.954 105.989  24.001  1.00  0.00           P
ATOM   3137  GL1 DPP   258     183.504 106.139  28.201  1.00  0.00            
ATOM   3138  GL2 DPP   258     183.304 108.639  28.851  1.00  0.00            
ATOM   3139  C1A DPP   258     185.754 104.089  31.751  1.00  0.00           C
ATOM   3140  C2A DPP   258     184.904 102.739  36.051  1.00  0.00           C
ATOM   3141  C3A DPP   258     183.904 100.489  40.251  1.00  0.00           C
ATOM   3142  C4A DPP   258     181.754  96.189  39.601  1.00  0.00           C
ATOM   3143  C1B DPP   258     183.854 108.439  33.651  1.00  0.00           C
ATOM   3144  C2B DPP   258     185.054 107.489  38.551  1.00  0.00           C
ATOM   3145  C3B DPP   258     184.204 104.889  42.451  1.00  0.00           C
ATOM   3146  C4B DPP   258     182.154 105.939  46.801  1.00  0.00           C
ATOM   3147  NC3 DPP   259      46.004 136.139  21.251  1.00  0.00           N
ATOM   3148  PO4 DPP   259      47.204 133.389  24.851  1.00  0.00           P
ATOM   3149  GL1 DPP   259      46.654 135.389  28.601  1.00  0.00            
ATOM   3150  GL2 DPP   259      44.554 133.139  29.551  1.00  0.00            
ATOM   3151  C1A DPP   259      47.254 137.289  33.351  1.00  0.00           C
ATOM   3152  C2A DPP   259      47.004 138.639  37.501  1.00  0.00           C
ATOM   3153  C3A DPP   259      47.404 141.489  40.651  1.00  0.00           C
ATOM   3154  C4A DPP   259      49.504 143.739  44.501  1.00  0.00           C
ATOM   3155  C1B DPP   259      43.154 133.839  33.101  1.00  0.00           C
ATOM   3156  C2B DPP   259      42.854 135.739  37.301  1.00  0.00           C
ATOM   3157  C3B DPP   259      44.154 136.639  41.201  1.00  0.00           C
ATOM   3158  C4B DPP   259      42.954 137.989  45.551  1.00  0.00           C
ATOM   3159  NC3 DPP   260      55.954 148.239  21.001  1.00  0.00           N
ATOM   3160  PO4 DPP   260      60.154 146.039  22.951  1.00  0.00           P
ATOM   3161  GL1 DPP   260      57.304 150.189  25.501  1.00  0.00            
ATOM   3162  GL2 DPP   260      57.754 152.689  23.251  1.00  0.00            
ATOM   3163  C1A DPP   260      58.304 152.989  30.151  1.00  0.00           C
ATOM   3164  C2A DPP   260      58.154 156.139  33.551  1.00  0.00           C
ATOM   3165  C3A DPP   260      59.654 158.989  37.051  1.00  0.00           C
ATOM   3166  C4A DPP   260      60.554 161.789  40.101  1.00  0.00           C
ATOM   3167  C1B DPP   260      54.154 153.689  27.551  1.00  0.00           C
ATOM   3168  C2B DPP   260      53.354 156.089  31.551  1.00  0.00           C
ATOM   3169  C3B DPP   260      53.054 159.039  35.801  1.00  0.00           C
ATOM   3170  C4B DPP   260      52.904 160.889  40.551  1.00  0.00           C
ATOM   3171  NC3 DPP   261       7.454  63.189  20.351  1.00  0.00           N
ATOM   3172  PO4 DPP   261      10.154  63.389  25.001  1.00  0.00           P
ATOM   3173  GL1 DPP   261      10.904  64.289  29.351  1.00  0.00            
ATOM   3174  GL2 DPP   261       7.504  64.039  30.451  1.00  0.00            
ATOM   3175  C1A DPP   261      11.054  65.589  33.851  1.00  0.00           C
ATOM   3176  C2A DPP   261      12.054  64.989  39.301  1.00  0.00           C
ATOM   3177  C3A DPP   261      10.954  63.789  42.401  1.00  0.00           C
ATOM   3178  C4A DPP   261       9.804  60.639  44.951  1.00  0.00           C
ATOM   3179  C1B DPP   261       6.154  63.239  34.201  1.00  0.00           C
ATOM   3180  C2B DPP   261       7.254  63.389  36.751  1.00  0.00           C
ATOM   3181  C3B DPP   261       6.404  64.189  40.501  1.00  0.00           C
ATOM   3182  C4B DPP   261       3.704  62.839  43.751  1.00  0.00           C
ATOM   3183  NC3 DPP   262     102.004 106.889  21.801  1.00  0.00           N
ATOM   3184  PO4 DPP   262     102.104 102.239  25.101  1.00  0.00           P
ATOM   3185  GL1 DPP   262     100.104 102.689  29.351  1.00  0.00            
ATOM   3186  GL2 DPP   262      98.654 105.089  30.301  1.00  0.00            
ATOM   3187  C1A DPP   262      98.704  99.339  32.851  1.00  0.00           C
ATOM   3188  C2A DPP   262      97.404  98.439  36.951  1.00  0.00           C
ATOM   3189  C3A DPP   262      96.854  99.889  41.551  1.00  0.00           C
ATOM   3190  C4A DPP   262      95.404  99.139  45.101  1.00  0.00           C
ATOM   3191  C1B DPP   262      97.254 107.789  34.051  1.00  0.00           C
ATOM   3192  C2B DPP   262      98.854 108.889  38.151  1.00  0.00           C
ATOM   3193  C3B DPP   262      98.354 110.839  42.301  1.00  0.00           C
ATOM   3194  C4B DPP   262      95.604 111.889  46.401  1.00  0.00           C
ATOM   3195  NC3 DPP   263     122.754 116.789  22.851  1.00  0.00           N
ATOM   3196  PO4 DPP   263     121.154 118.589  25.951  1.00  0.00           P
ATOM   3197  GL1 DPP   263     120.704 120.089  30.551  1.00  0.00            
ATOM   3198  GL2 DPP   263     122.404 122.989  28.601  1.00  0.00            
ATOM   3199  C1A DPP   263     119.754 121.839  34.051  1.00  0.00           C
ATOM   3200  C2A DPP   263     119.304 121.789  38.501  1.00  0.00           C
ATOM   3201  C3A DPP   263     118.004 121.689  43.101  1.00  0.00           C
ATOM   3202  C4A DPP   263     114.754 122.539  46.951  1.00  0.00           C
ATOM   3203  C1B DPP   263     125.254 124.339  31.801  1.00  0.00           C
ATOM   3204  C2B DPP   263     124.904 125.539  35.001  1.00  0.00           C
ATOM   3205  C3B DPP   263     126.254 125.139  38.751  1.00  0.00           C
ATOM   3206  C4B DPP   263     125.504 126.639  41.851  1.00  0.00           C
ATOM   3207  NC3 DPP   264      62.904 149.889  21.351  1.00  0.00           N
ATOM   3208  PO4 DPP   264      62.604 154.239  21.451  1.00  0.00           P
ATOM   3209  GL1 DPP   264      62.504 155.439  25.701  1.00  0.00            
ATOM   3210  GL2 DPP   264      59.104 156.139  26.351  1.00  0.00            
ATOM   3211  C1A DPP   264      62.204 156.089  29.751  1.00  0.00           C
ATOM   3212  C2A DPP   264      62.154 158.739  32.651  1.00  0.00           C
ATOM   3213  C3A DPP   264      65.004 160.089  36.601  1.00  0.00           C
ATOM   3214  C4A DPP   264      65.204 161.489  40.951  1.00  0.00           C
ATOM   3215  C1B DPP   264      57.554 159.489  29.301  1.00  0.00           C
ATOM   3216  C2B DPP   264      56.754 161.139  33.301  1.00  0.00           C
ATOM   3217  C3B DPP   264      56.704 162.739  37.351  1.00  0.00           C
ATOM   3218  C4B DPP   264      53.104 165.589  39.551  1.00  0.00           C
ATOM   3219  NC3 DPP   265     126.154 146.589  16.501  1.00  0.00           N
ATOM   3220  PO4 DPP   265     131.404 145.689  19.201  1.00  0.00           P
ATOM   3221  GL1 DPP   265     130.454 143.289  24.251  1.00  0.00            
ATOM   3222  GL2 DPP   265     129.804 139.939  23.451  1.00  0.00            
ATOM   3223  C1A DPP   265     132.454 142.589  29.001  1.00  0.00           C
ATOM   3224  C2A DPP   265     131.604 144.089  32.901  1.00  0.00           C
ATOM   3225  C3A DPP   265     133.454 143.089  37.451  1.00  0.00           C
ATOM   3226  C4A DPP   265     135.604 142.589  41.601  1.00  0.00           C
ATOM   3227  C1B DPP   265     127.804 139.739  27.451  1.00  0.00           C
ATOM   3228  C2B DPP   265     127.554 139.139  32.851  1.00  0.00           C
ATOM   3229  C3B DPP   265     129.854 139.889  37.251  1.00  0.00           C
ATOM   3230  C4B DPP   265     131.454 139.839  40.501  1.00  0.00           C
ATOM   3231  NC3 DPP   266      27.204 124.489  26.901  1.00  0.00           N
ATOM   3232  PO4 DPP   266      25.504 129.639  26.651  1.00  0.00           P
ATOM   3233  GL1 DPP   266      25.304 129.739  30.551  1.00  0.00            
ATOM   3234  GL2 DPP   266      24.454 126.089  30.901  1.00  0.00            
ATOM   3235  C1A DPP   266      26.854 130.589  33.601  1.00  0.00           C
ATOM   3236  C2A DPP   266      25.654 132.339  38.451  1.00  0.00           C
ATOM   3237  C3A DPP   266      26.204 132.439  42.001  1.00  0.00           C
ATOM   3238  C4A DPP   266      23.604 132.289  44.301  1.00  0.00           C
ATOM   3239  C1B DPP   266      22.954 125.439  34.401  1.00  0.00           C
ATOM   3240  C2B DPP   266      23.404 127.689  37.201  1.00  0.00           C
ATOM   3241  C3B DPP   266      23.954 128.189  41.301  1.00  0.00           C
ATOM   3242  C4B DPP   266      23.604 126.039  45.751  1.00  0.00           C
ATOM   3243  NC3 DPP   267     167.104  89.239  27.901  1.00  0.00           N
ATOM   3244  PO4 DPP   267     168.454  85.289  28.101  1.00  0.00           P
ATOM   3245  GL1 DPP   267     166.004  84.589  31.601  1.00  0.00            
ATOM   3246  GL2 DPP   267     163.854  87.739  31.551  1.00  0.00            
ATOM   3247  C1A DPP   267     165.204  84.389  35.451  1.00  0.00           C
ATOM   3248  C2A DPP   267     165.104  84.589  40.301  1.00  0.00           C
ATOM   3249  C3A DPP   267     164.504  84.539  45.001  1.00  0.00           C
ATOM   3250  C4A DPP   267     165.754  83.739  49.201  1.00  0.00           C
ATOM   3251  C1B DPP   267     161.204  86.139  33.401  1.00  0.00           C
ATOM   3252  C2B DPP   267     157.504  83.789  34.501  1.00  0.00           C
ATOM   3253  C3B DPP   267     155.454  84.089  38.551  1.00  0.00           C
ATOM   3254  C4B DPP   267     155.304  83.789  43.151  1.00  0.00           C
ATOM   3255  NC3 DPP   268      85.204 196.439  19.351  1.00  0.00           N
ATOM   3256  PO4 DPP   268      89.954 197.539  20.601  1.00  0.00           P
ATOM   3257  GL1 DPP   268      90.004 197.189  24.951  1.00  0.00            
ATOM   3258  GL2 DPP   268      89.904 194.289  27.151  1.00  0.00            
ATOM   3259  C1A DPP   268      92.154 198.739  28.501  1.00  0.00           C
ATOM   3260  C2A DPP   268      92.754 198.789  32.801  1.00  0.00           C
ATOM   3261  C3A DPP   268      90.904 197.739  36.551  1.00  0.00           C
ATOM   3262  C4A DPP   268      87.454 195.539  39.101  1.00  0.00           C
ATOM   3263  C1B DPP   268      91.454 193.939  32.351  1.00  0.00           C
ATOM   3264  C2B DPP   268      93.304 189.839  33.251  1.00  0.00           C
ATOM   3265  C3B DPP   268      94.854 188.839  36.951  1.00  0.00           C
ATOM   3266  C4B DPP   268      96.404 189.739  40.551  1.00  0.00           C
ATOM   3267  NC3 DPP   269     202.804 132.639  24.401  1.00  0.00           N
ATOM   3268  PO4 DPP   269     197.954 133.889  24.951  1.00  0.00           P
ATOM   3269  GL1 DPP   269     195.904 133.689  29.401  1.00  0.00            
ATOM   3270  GL2 DPP   269     192.404 131.539  30.501  1.00  0.00            
ATOM   3271  C1A DPP   269     194.854 135.739  32.251  1.00  0.00           C
ATOM   3272  C2A DPP   269     195.654 136.189  37.201  1.00  0.00           C
ATOM   3273  C3A DPP   269     193.904 134.989  40.401  1.00  0.00           C
ATOM   3274  C4A DPP   269     194.804 132.989  45.001  1.00  0.00           C
ATOM   3275  C1B DPP   269     192.154 131.539  35.151  1.00  0.00           C
ATOM   3276  C2B DPP   269     190.354 131.389  38.951  1.00  0.00           C
ATOM   3277  C3B DPP   269     188.454 133.539  42.401  1.00  0.00           C
ATOM   3278  C4B DPP   269     190.454 137.839  43.851  1.00  0.00           C
ATOM   3279  NC3 DPP   270     156.354  79.839  28.851  1.00  0.00           N
ATOM   3280  PO4 DPP   270     153.504  75.589  29.151  1.00  0.00           P
ATOM   3281  GL1 DPP   270     151.304  75.289  32.151  1.00  0.00            
ATOM   3282  GL2 DPP   270     149.554  76.389  32.751  1.00  0.00            
ATOM   3283  C1A DPP   270     150.754  73.239  36.751  1.00  0.00           C
ATOM   3284  C2A DPP   270     149.554  72.889  40.801  1.00  0.00           C
ATOM   3285  C3A DPP   270     148.804  71.439  43.801  1.00  0.00           C
ATOM   3286  C4A DPP   270     146.504  69.989  45.901  1.00  0.00           C
ATOM   3287  C1B DPP   270     147.954  77.689  36.351  1.00  0.00           C
ATOM   3288  C2B DPP   270     148.704  78.789  39.751  1.00  0.00           C
ATOM   3289  C3B DPP   270     149.354  77.089  43.101  1.00  0.00           C
ATOM   3290  C4B DPP   270     147.904  75.889  47.201  1.00  0.00           C
ATOM   3291  NC3 DPP   271     167.554 200.989  22.951  1.00  0.00           N
ATOM   3292  PO4 DPP   271     169.504 204.739  21.051  1.00  0.00           P
ATOM   3293  GL1 DPP   271     169.004 205.939  25.001  1.00  0.00            
ATOM   3294  GL2 DPP   271     165.554 205.439  25.801  1.00  0.00            
ATOM   3295  C1A DPP   271     171.104 207.439  29.251  1.00  0.00           C
ATOM   3296  C2A DPP   271     171.204 208.239  34.251  1.00  0.00           C
ATOM   3297  C3A DPP   271     173.904 208.789  37.901  1.00  0.00           C
ATOM   3298  C4A DPP   271     177.354 207.089  40.201  1.00  0.00           C
ATOM   3299  C1B DPP   271     165.654 204.239  30.301  1.00  0.00           C
ATOM   3300  C2B DPP   271     164.854 202.089  32.601  1.00  0.00           C
ATOM   3301  C3B DPP   271     164.354 201.989  37.751  1.00  0.00           C
ATOM   3302  C4B DPP   271     164.104 199.489  40.501  1.00  0.00           C
ATOM   3303  NC3 DPP   272      32.204 208.689  13.401  1.00  0.00           N
ATOM   3304  PO4 DPP   272      35.104 205.239  14.351  1.00  0.00           P
ATOM   3305  GL1 DPP   272      35.754 203.339  18.201  1.00  0.00            
ATOM   3306  GL2 DPP   272      33.754 200.839  19.451  1.00  0.00            
ATOM   3307  C1A DPP   272      38.954 201.239  21.101  1.00  0.00           C
ATOM   3308  C2A DPP   272      39.204 196.989  22.851  1.00  0.00           C
ATOM   3309  C3A DPP   272      42.704 194.139  22.801  1.00  0.00           C
ATOM   3310  C4A DPP   272      46.904 193.189  21.601  1.00  0.00           C
ATOM   3311  C1B DPP   272      34.404 197.739  21.451  1.00  0.00           C
ATOM   3312  C2B DPP   272      33.354 195.489  25.201  1.00  0.00           C
ATOM   3313  C3B DPP   272      33.654 193.239  29.601  1.00  0.00           C
ATOM   3314  C4B DPP   272      30.604 190.139  30.951  1.00  0.00           C
ATOM   3315  NC3 DPP   273     151.054  96.639  28.051  1.00  0.00           N
ATOM   3316  PO4 DPP   273     148.854 100.239  26.501  1.00  0.00           P
ATOM   3317  GL1 DPP   273     148.304 102.989  29.851  1.00  0.00            
ATOM   3318  GL2 DPP   273     145.454 105.439  30.151  1.00  0.00            
ATOM   3319  C1A DPP   273     150.254 104.239  32.251  1.00  0.00           C
ATOM   3320  C2A DPP   273     151.104 107.139  36.201  1.00  0.00           C
ATOM   3321  C3A DPP   273     151.754 108.189  39.551  1.00  0.00           C
ATOM   3322  C4A DPP   273     153.704 108.689  44.601  1.00  0.00           C
ATOM   3323  C1B DPP   273     146.504 104.739  35.251  1.00  0.00           C
ATOM   3324  C2B DPP   273     148.654 104.589  39.451  1.00  0.00           C
ATOM   3325  C3B DPP   273     149.154 106.339  43.201  1.00  0.00           C
ATOM   3326  C4B DPP   273     148.004 108.989  46.851  1.00  0.00           C
ATOM   3327  NC3 DPP   274      20.204 117.439  26.501  1.00  0.00           N
ATOM   3328  PO4 DPP   274      24.004 119.539  24.701  1.00  0.00           P
ATOM   3329  GL1 DPP   274      23.104 120.639  28.701  1.00  0.00            
ATOM   3330  GL2 DPP   274      20.404 123.039  30.001  1.00  0.00            
ATOM   3331  C1A DPP   274      21.754 118.689  32.551  1.00  0.00           C
ATOM   3332  C2A DPP   274      22.354 116.039  35.801  1.00  0.00           C
ATOM   3333  C3A DPP   274      23.954 118.389  39.401  1.00  0.00           C
ATOM   3334  C4A DPP   274      24.404 123.289  39.751  1.00  0.00           C
ATOM   3335  C1B DPP   274      17.904 122.089  33.751  1.00  0.00           C
ATOM   3336  C2B DPP   274      20.004 121.339  37.401  1.00  0.00           C
ATOM   3337  C3B DPP   274      17.754 121.089  40.701  1.00  0.00           C
ATOM   3338  C4B DPP   274      14.104 119.589  41.601  1.00  0.00           C
ATOM   3339  NC3 DPP   275      84.854 126.639  24.401  1.00  0.00           N
ATOM   3340  PO4 DPP   275      81.004 124.989  21.201  1.00  0.00           P
ATOM   3341  GL1 DPP   275      79.454 125.889  25.901  1.00  0.00            
ATOM   3342  GL2 DPP   275      79.704 129.039  25.901  1.00  0.00            
ATOM   3343  C1A DPP   275      77.354 126.989  29.751  1.00  0.00           C
ATOM   3344  C2A DPP   275      76.604 126.239  34.151  1.00  0.00           C
ATOM   3345  C3A DPP   275      76.054 127.239  37.401  1.00  0.00           C
ATOM   3346  C4A DPP   275      78.454 128.839  41.001  1.00  0.00           C
ATOM   3347  C1B DPP   275      81.604 130.989  29.401  1.00  0.00           C
ATOM   3348  C2B DPP   275      82.954 132.089  33.751  1.00  0.00           C
ATOM   3349  C3B DPP   275      84.104 132.489  38.351  1.00  0.00           C
ATOM   3350  C4B DPP   275      86.554 135.389  42.251  1.00  0.00           C
ATOM   3351  NC3 DPP   276     120.454 157.389  19.251  1.00  0.00           N
ATOM   3352  PO4 DPP   276     118.854 152.939  19.101  1.00  0.00           P
ATOM   3353  GL1 DPP   276     121.654 152.139  22.001  1.00  0.00            
ATOM   3354  GL2 DPP   276     124.804 152.589  23.301  1.00  0.00            
ATOM   3355  C1A DPP   276     121.254 148.789  25.201  1.00  0.00           C
ATOM   3356  C2A DPP   276     121.904 148.639  29.251  1.00  0.00           C
ATOM   3357  C3A DPP   276     121.654 147.639  33.901  1.00  0.00           C
ATOM   3358  C4A DPP   276     123.104 145.489  37.451  1.00  0.00           C
ATOM   3359  C1B DPP   276     126.004 151.939  27.151  1.00  0.00           C
ATOM   3360  C2B DPP   276     125.654 150.839  31.651  1.00  0.00           C
ATOM   3361  C3B DPP   276     126.054 149.939  36.801  1.00  0.00           C
ATOM   3362  C4B DPP   276     125.804 151.189  41.551  1.00  0.00           C
ATOM   3363  NC3 DPP   277     126.954   6.789  24.901  1.00  0.00           N
ATOM   3364  PO4 DPP   277     131.354   7.189  26.201  1.00  0.00           P
ATOM   3365  GL1 DPP   277     128.204   8.289  29.101  1.00  0.00            
ATOM   3366  GL2 DPP   277     127.254  10.639  30.251  1.00  0.00            
ATOM   3367  C1A DPP   277     129.754   7.539  32.901  1.00  0.00           C
ATOM   3368  C2A DPP   277     128.254   6.889  36.551  1.00  0.00           C
ATOM   3369  C3A DPP   277     126.054   7.889  40.251  1.00  0.00           C
ATOM   3370  C4A DPP   277     128.804   7.739  44.301  1.00  0.00           C
ATOM   3371  C1B DPP   277     125.154  11.189  33.401  1.00  0.00           C
ATOM   3372  C2B DPP   277     125.254  12.439  37.951  1.00  0.00           C
ATOM   3373  C3B DPP   277     122.854  16.089  40.601  1.00  0.00           C
ATOM   3374  C4B DPP   277     125.154  16.789  44.901  1.00  0.00           C
ATOM   3375  NC3 DPP   278      98.554 157.489  21.001  1.00  0.00           N
ATOM   3376  PO4 DPP   278     103.104 159.589  21.101  1.00  0.00           P
ATOM   3377  GL1 DPP   278     102.804 162.489  25.201  1.00  0.00            
ATOM   3378  GL2 DPP   278     105.904 164.639  24.701  1.00  0.00            
ATOM   3379  C1A DPP   278     102.954 161.539  28.851  1.00  0.00           C
ATOM   3380  C2A DPP   278     102.654 160.289  33.201  1.00  0.00           C
ATOM   3381  C3A DPP   278      99.754 158.639  35.501  1.00  0.00           C
ATOM   3382  C4A DPP   278      97.454 157.389  39.151  1.00  0.00           C
ATOM   3383  C1B DPP   278     106.354 165.789  30.051  1.00  0.00           C
ATOM   3384  C2B DPP   278     107.454 166.539  34.301  1.00  0.00           C
ATOM   3385  C3B DPP   278     110.754 164.539  35.751  1.00  0.00           C
ATOM   3386  C4B DPP   278     112.254 163.189  31.951  1.00  0.00           C
ATOM   3387  NC3 DPP   279     139.654  53.789  27.601  1.00  0.00           N
ATOM   3388  PO4 DPP   279     136.204  53.089  29.751  1.00  0.00           P
ATOM   3389  GL1 DPP   279     133.804  52.589  34.001  1.00  0.00            
ATOM   3390  GL2 DPP   279     131.504  55.489  35.151  1.00  0.00            
ATOM   3391  C1A DPP   279     134.704  52.439  38.151  1.00  0.00           C
ATOM   3392  C2A DPP   279     132.204  54.539  40.851  1.00  0.00           C
ATOM   3393  C3A DPP   279     130.004  54.939  44.601  1.00  0.00           C
ATOM   3394  C4A DPP   279     128.354  52.039  49.201  1.00  0.00           C
ATOM   3395  C1B DPP   279     128.904  57.739  37.651  1.00  0.00           C
ATOM   3396  C2B DPP   279     126.254  57.789  40.651  1.00  0.00           C
ATOM   3397  C3B DPP   279     123.404  57.439  44.201  1.00  0.00           C
ATOM   3398  C4B DPP   279     125.104  55.789  47.451  1.00  0.00           C
ATOM   3399  NC3 DPP   280     110.204  61.739  24.751  1.00  0.00           N
ATOM   3400  PO4 DPP   280     113.304  64.089  22.351  1.00  0.00           P
ATOM   3401  GL1 DPP   280     115.004  64.439  26.551  1.00  0.00            
ATOM   3402  GL2 DPP   280     112.254  65.739  29.101  1.00  0.00            
ATOM   3403  C1A DPP   280     116.504  62.439  30.451  1.00  0.00           C
ATOM   3404  C2A DPP   280     115.554  61.289  34.951  1.00  0.00           C
ATOM   3405  C3A DPP   280     116.454  61.489  38.351  1.00  0.00           C
ATOM   3406  C4A DPP   280     118.304  58.489  41.951  1.00  0.00           C
ATOM   3407  C1B DPP   280     112.704  65.289  33.951  1.00  0.00           C
ATOM   3408  C2B DPP   280     112.404  65.289  38.401  1.00  0.00           C
ATOM   3409  C3B DPP   280     112.704  67.089  41.501  1.00  0.00           C
ATOM   3410  C4B DPP   280     109.804  68.389  44.951  1.00  0.00           C
ATOM   3411  NC3 DPP   281     169.554 166.189  22.651  1.00  0.00           N
ATOM   3412  PO4 DPP   281     167.754 162.289  21.651  1.00  0.00           P
ATOM   3413  GL1 DPP   281     165.304 162.489  24.401  1.00  0.00            
ATOM   3414  GL2 DPP   281     161.554 160.439  24.301  1.00  0.00            
ATOM   3415  C1A DPP   281     163.504 163.639  28.301  1.00  0.00           C
ATOM   3416  C2A DPP   281     162.404 161.639  32.101  1.00  0.00           C
ATOM   3417  C3A DPP   281     162.254 157.889  34.551  1.00  0.00           C
ATOM   3418  C4A DPP   281     162.854 155.539  37.601  1.00  0.00           C
ATOM   3419  C1B DPP   281     159.454 160.789  28.301  1.00  0.00           C
ATOM   3420  C2B DPP   281     157.054 160.189  32.801  1.00  0.00           C
ATOM   3421  C3B DPP   281     157.354 158.789  35.851  1.00  0.00           C
ATOM   3422  C4B DPP   281     154.304 156.239  36.701  1.00  0.00           C
ATOM   3423  NC3 DPP   282       1.204 116.039  25.551  1.00  0.00           N
ATOM   3424  PO4 DPP   282       1.254 120.439  28.201  1.00  0.00           P
ATOM   3425  GL1 DPP   282       2.254 117.289  31.201  1.00  0.00            
ATOM   3426  GL2 DPP   282      -1.446 117.239  32.551  1.00  0.00            
ATOM   3427  C1A DPP   282       0.604 114.039  35.551  1.00  0.00           C
ATOM   3428  C2A DPP   282      -0.146 114.939  39.551  1.00  0.00           C
ATOM   3429  C3A DPP   282       0.604 114.939  43.051  1.00  0.00           C
ATOM   3430  C4A DPP   282      -0.696 114.589  47.451  1.00  0.00           C
ATOM   3431  C1B DPP   282       0.604 118.989  36.451  1.00  0.00           C
ATOM   3432  C2B DPP   282       3.204 122.589  38.701  1.00  0.00           C
ATOM   3433  C3B DPP   282       2.954 125.889  40.201  1.00  0.00           C
ATOM   3434  C4B DPP   282       2.504 127.489  43.901  1.00  0.00           C
ATOM   3435  NC3 DPP   283      92.504 171.839  18.501  1.00  0.00           N
ATOM   3436  PO4 DPP   283      96.654 171.739  18.251  1.00  0.00           P
ATOM   3437  GL1 DPP   283      99.704 173.289  22.101  1.00  0.00            
ATOM   3438  GL2 DPP   283     103.504 173.839  21.351  1.00  0.00            
ATOM   3439  C1A DPP   283      99.454 173.689  26.751  1.00  0.00           C
ATOM   3440  C2A DPP   283     100.404 172.439  30.251  1.00  0.00           C
ATOM   3441  C3A DPP   283      99.654 171.439  34.751  1.00  0.00           C
ATOM   3442  C4A DPP   283      97.754 173.089  38.751  1.00  0.00           C
ATOM   3443  C1B DPP   283     103.104 177.039  24.051  1.00  0.00           C
ATOM   3444  C2B DPP   283     103.954 177.339  29.151  1.00  0.00           C
ATOM   3445  C3B DPP   283     104.054 175.089  32.551  1.00  0.00           C
ATOM   3446  C4B DPP   283     101.654 175.689  36.351  1.00  0.00           C
ATOM   3447  NC3 DPP   284     187.104 184.489  20.001  1.00  0.00           N
ATOM   3448  PO4 DPP   284     186.004 182.839  23.101  1.00  0.00           P
ATOM   3449  GL1 DPP   284     184.454 182.889  27.451  1.00  0.00            
ATOM   3450  GL2 DPP   284     183.804 181.039  29.951  1.00  0.00            
ATOM   3451  C1A DPP   284     186.304 184.489  32.001  1.00  0.00           C
ATOM   3452  C2A DPP   284     186.754 184.239  35.701  1.00  0.00           C
ATOM   3453  C3A DPP   284     185.954 183.289  39.651  1.00  0.00           C
ATOM   3454  C4A DPP   284     188.954 179.289  39.951  1.00  0.00           C
ATOM   3455  C1B DPP   284     182.954 180.539  34.601  1.00  0.00           C
ATOM   3456  C2B DPP   284     183.204 179.239  38.551  1.00  0.00           C
ATOM   3457  C3B DPP   284     184.354 178.639  42.101  1.00  0.00           C
ATOM   3458  C4B DPP   284     184.504 180.039  46.201  1.00  0.00           C
ATOM   3459  NC3 DPP   285      69.204 204.489  14.051  1.00  0.00           N
ATOM   3460  PO4 DPP   285      71.604 205.039  18.101  1.00  0.00           P
ATOM   3461  GL1 DPP   285      70.754 202.789  22.001  1.00  0.00            
ATOM   3462  GL2 DPP   285      73.804 200.389  24.101  1.00  0.00            
ATOM   3463  C1A DPP   285      70.154 204.539  24.851  1.00  0.00           C
ATOM   3464  C2A DPP   285      68.804 205.289  29.401  1.00  0.00           C
ATOM   3465  C3A DPP   285      67.404 207.089  33.651  1.00  0.00           C
ATOM   3466  C4A DPP   285      68.804 207.289  38.151  1.00  0.00           C
ATOM   3467  C1B DPP   285      73.004 200.889  28.551  1.00  0.00           C
ATOM   3468  C2B DPP   285      71.054 201.789  31.851  1.00  0.00           C
ATOM   3469  C3B DPP   285      70.754 203.439  35.951  1.00  0.00           C
ATOM   3470  C4B DPP   285      71.504 203.389  40.551  1.00  0.00           C
ATOM   3471  NC3 DPP   286     113.804  77.139  23.801  1.00  0.00           N
ATOM   3472  PO4 DPP   286     111.954  73.189  23.351  1.00  0.00           P
ATOM   3473  GL1 DPP   286     112.454  71.089  28.101  1.00  0.00            
ATOM   3474  GL2 DPP   286     116.204  69.839  28.401  1.00  0.00            
ATOM   3475  C1A DPP   286     112.404  69.889  32.201  1.00  0.00           C
ATOM   3476  C2A DPP   286     111.104  69.589  36.051  1.00  0.00           C
ATOM   3477  C3A DPP   286     109.854  70.889  39.901  1.00  0.00           C
ATOM   3478  C4A DPP   286     106.754  71.689  42.801  1.00  0.00           C
ATOM   3479  C1B DPP   286     117.254  72.139  32.101  1.00  0.00           C
ATOM   3480  C2B DPP   286     115.654  72.639  35.801  1.00  0.00           C
ATOM   3481  C3B DPP   286     115.004  72.639  39.401  1.00  0.00           C
ATOM   3482  C4B DPP   286     114.254  72.489  42.401  1.00  0.00           C
ATOM   3483  NC3 DPP   287      99.554  14.239  23.751  1.00  0.00           N
ATOM   3484  PO4 DPP   287     103.204  16.139  26.151  1.00  0.00           P
ATOM   3485  GL1 DPP   287     103.804  12.889  29.351  1.00  0.00            
ATOM   3486  GL2 DPP   287     102.304  14.489  31.201  1.00  0.00            
ATOM   3487  C1A DPP   287     103.954  10.389  33.551  1.00  0.00           C
ATOM   3488  C2A DPP   287     104.804   9.189  38.301  1.00  0.00           C
ATOM   3489  C3A DPP   287     105.654   9.089  42.501  1.00  0.00           C
ATOM   3490  C4A DPP   287     107.504   7.239  46.701  1.00  0.00           C
ATOM   3491  C1B DPP   287     101.554  14.589  35.201  1.00  0.00           C
ATOM   3492  C2B DPP   287     102.054  14.939  39.651  1.00  0.00           C
ATOM   3493  C3B DPP   287     106.854  13.739  41.101  1.00  0.00           C
ATOM   3494  C4B DPP   287     110.454  11.439  38.351  1.00  0.00           C
ATOM   3495  NC3 DPP   288      38.504 191.889   7.801  1.00  0.00           N
ATOM   3496  PO4 DPP   288      36.454 193.889  11.801  1.00  0.00           P
ATOM   3497  GL1 DPP   288      36.904 192.039  16.651  1.00  0.00            
ATOM   3498  GL2 DPP   288      35.654 188.039  17.451  1.00  0.00            
ATOM   3499  C1A DPP   288      35.904 191.689  21.751  1.00  0.00           C
ATOM   3500  C2A DPP   288      37.404 192.739  26.051  1.00  0.00           C
ATOM   3501  C3A DPP   288      39.054 196.139  27.501  1.00  0.00           C
ATOM   3502  C4A DPP   288      39.554 201.289  25.551  1.00  0.00           C
ATOM   3503  C1B DPP   288      35.854 186.689  21.801  1.00  0.00           C
ATOM   3504  C2B DPP   288      36.354 186.539  25.751  1.00  0.00           C
ATOM   3505  C3B DPP   288      36.654 189.139  29.251  1.00  0.00           C
ATOM   3506  C4B DPP   288      38.104 192.739  31.351  1.00  0.00           C
ATOM   3507  NC3 DPP   289     128.204 164.889  15.251  1.00  0.00           N
ATOM   3508  PO4 DPP   289     128.604 164.739  19.251  1.00  0.00           P
ATOM   3509  GL1 DPP   289     129.204 166.339  23.351  1.00  0.00            
ATOM   3510  GL2 DPP   289     133.454 165.189  23.351  1.00  0.00            
ATOM   3511  C1A DPP   289     126.704 166.489  26.251  1.00  0.00           C
ATOM   3512  C2A DPP   289     128.054 167.239  31.301  1.00  0.00           C
ATOM   3513  C3A DPP   289     131.554 167.689  34.551  1.00  0.00           C
ATOM   3514  C4A DPP   289     135.504 167.639  37.651  1.00  0.00           C
ATOM   3515  C1B DPP   289     134.104 161.439  27.251  1.00  0.00           C
ATOM   3516  C2B DPP   289     137.104 158.989  29.851  1.00  0.00           C
ATOM   3517  C3B DPP   289     136.654 158.189  34.151  1.00  0.00           C
ATOM   3518  C4B DPP   289     135.254 159.289  38.051  1.00  0.00           C
ATOM   3519  NC3 DPP   290      51.054  83.639  31.701  1.00  0.00           N
ATOM   3520  PO4 DPP   290      54.104  79.839  31.201  1.00  0.00           P
ATOM   3521  GL1 DPP   290      57.004  78.939  34.751  1.00  0.00            
ATOM   3522  GL2 DPP   290      59.504  77.089  35.051  1.00  0.00            
ATOM   3523  C1A DPP   290      55.004  77.639  39.401  1.00  0.00           C
ATOM   3524  C2A DPP   290      53.054  78.289  43.201  1.00  0.00           C
ATOM   3525  C3A DPP   290      50.554  79.339  45.701  1.00  0.00           C
ATOM   3526  C4A DPP   290      46.054  80.789  46.001  1.00  0.00           C
ATOM   3527  C1B DPP   290      59.804  76.739  39.951  1.00  0.00           C
ATOM   3528  C2B DPP   290      58.204  78.539  43.651  1.00  0.00           C
ATOM   3529  C3B DPP   290      55.504  79.939  46.951  1.00  0.00           C
ATOM   3530  C4B DPP   290      55.354  84.639  48.651  1.00  0.00           C
ATOM   3531  NC3 DPP   291      21.654 201.639  11.551  1.00  0.00           N
ATOM   3532  PO4 DPP   291      23.454 199.089  14.801  1.00  0.00           P
ATOM   3533  GL1 DPP   291      24.504 198.439  19.101  1.00  0.00            
ATOM   3534  GL2 DPP   291      22.204 199.239  20.901  1.00  0.00            
ATOM   3535  C1A DPP   291      27.704 199.339  22.951  1.00  0.00           C
ATOM   3536  C2A DPP   291      29.104 198.389  27.001  1.00  0.00           C
ATOM   3537  C3A DPP   291      29.504 197.889  30.851  1.00  0.00           C
ATOM   3538  C4A DPP   291      29.754 200.089  35.051  1.00  0.00           C
ATOM   3539  C1B DPP   291      23.154 198.489  25.551  1.00  0.00           C
ATOM   3540  C2B DPP   291      23.954 198.139  30.351  1.00  0.00           C
ATOM   3541  C3B DPP   291      24.304 198.489  34.451  1.00  0.00           C
ATOM   3542  C4B DPP   291      26.604 196.239  37.551  1.00  0.00           C
ATOM   3543  NC3 DPP   292     189.904  81.439  20.801  1.00  0.00           N
ATOM   3544  PO4 DPP   292     186.254  82.039  23.751  1.00  0.00           P
ATOM   3545  GL1 DPP   292     188.104  81.739  26.351  1.00  0.00            
ATOM   3546  GL2 DPP   292     189.904  84.589  26.551  1.00  0.00            
ATOM   3547  C1A DPP   292     187.354  83.339  30.251  1.00  0.00           C
ATOM   3548  C2A DPP   292     188.604  83.739  34.201  1.00  0.00           C
ATOM   3549  C3A DPP   292     187.754  82.339  38.401  1.00  0.00           C
ATOM   3550  C4A DPP   292     189.604  79.539  41.201  1.00  0.00           C
ATOM   3551  C1B DPP   292     189.004  87.889  30.051  1.00  0.00           C
ATOM   3552  C2B DPP   292     189.854  89.339  34.601  1.00  0.00           C
ATOM   3553  C3B DPP   292     190.204  92.489  37.551  1.00  0.00           C
ATOM   3554  C4B DPP   292     187.554  96.639  39.451  1.00  0.00           C
ATOM   3555  NC3 DPP   293      49.554 175.539  16.101  1.00  0.00           N
ATOM   3556  PO4 DPP   293      48.254 178.739  14.501  1.00  0.00           P
ATOM   3557  GL1 DPP   293      49.054 178.939  19.251  1.00  0.00            
ATOM   3558  GL2 DPP   293      48.204 179.889  21.001  1.00  0.00            
ATOM   3559  C1A DPP   293      52.804 179.789  21.951  1.00  0.00           C
ATOM   3560  C2A DPP   293      52.604 181.839  25.551  1.00  0.00           C
ATOM   3561  C3A DPP   293      53.154 181.939  30.651  1.00  0.00           C
ATOM   3562  C4A DPP   293      52.654 183.289  34.201  1.00  0.00           C
ATOM   3563  C1B DPP   293      47.854 178.039  24.701  1.00  0.00           C
ATOM   3564  C2B DPP   293      48.604 179.539  28.851  1.00  0.00           C
ATOM   3565  C3B DPP   293      47.654 180.189  33.551  1.00  0.00           C
ATOM   3566  C4B DPP   293      44.904 178.389  36.351  1.00  0.00           C
ATOM   3567  NC3 DPP   294     109.454  97.989  68.501  1.00  0.00           N
ATOM   3568  PO4 DPP   294     109.804  93.789  67.151  1.00  0.00           P
ATOM   3569  GL1 DPP   294     109.754  94.039  62.751  1.00  0.00            
ATOM   3570  GL2 DPP   294     110.104  97.189  60.701  1.00  0.00            
ATOM   3571  C1A DPP   294     110.754  92.289  58.651  1.00  0.00           C
ATOM   3572  C2A DPP   294     112.604  93.289  54.401  1.00  0.00           C
ATOM   3573  C3A DPP   294     110.454  92.289  50.901  1.00  0.00           C
ATOM   3574  C4A DPP   294     107.454  91.189  47.301  1.00  0.00           C
ATOM   3575  C1B DPP   294     108.454  96.389  55.801  1.00  0.00           C
ATOM   3576  C2B DPP   294     110.154  97.789  53.451  1.00  0.00           C
ATOM   3577  C3B DPP   294     110.854 100.989  50.701  1.00  0.00           C
ATOM   3578  C4B DPP   294     110.704 105.239  49.601  1.00  0.00           C
ATOM   3579  NC3 DPP   295      14.054  76.539  70.251  1.00  0.00           N
ATOM   3580  PO4 DPP   295      16.704  75.239  67.551  1.00  0.00           P
ATOM   3581  GL1 DPP   295      15.804  76.739  63.951  1.00  0.00            
ATOM   3582  GL2 DPP   295      12.754  79.289  63.351  1.00  0.00            
ATOM   3583  C1A DPP   295      16.504  74.689  60.151  1.00  0.00           C
ATOM   3584  C2A DPP   295      17.504  72.989  55.351  1.00  0.00           C
ATOM   3585  C3A DPP   295      18.054  70.139  52.251  1.00  0.00           C
ATOM   3586  C4A DPP   295      18.304  65.689  52.551  1.00  0.00           C
ATOM   3587  C1B DPP   295      13.554  78.889  59.551  1.00  0.00           C
ATOM   3588  C2B DPP   295      15.454  77.939  56.451  1.00  0.00           C
ATOM   3589  C3B DPP   295      19.354  77.789  53.251  1.00  0.00           C
ATOM   3590  C4B DPP   295      23.504  77.939  50.201  1.00  0.00           C
ATOM   3591  NC3 DPP   296     165.254  -2.711  60.801  1.00  0.00           N
ATOM   3592  PO4 DPP   296     170.154  -1.511  60.351  1.00  0.00           P
ATOM   3593  GL1 DPP   296     170.954   0.039  57.151  1.00  0.00            
ATOM   3594  GL2 DPP   296     169.204   3.339  55.151  1.00  0.00            
ATOM   3595  C1A DPP   296     169.304  -1.111  53.451  1.00  0.00           C
ATOM   3596  C2A DPP   296     168.554  -2.311  51.451  1.00  0.00           C
ATOM   3597  C3A DPP   296     164.504  -4.961  50.901  1.00  0.00           C
ATOM   3598  C4A DPP   296     162.354  -7.111  53.901  1.00  0.00           C
ATOM   3599  C1B DPP   296     168.204   3.789  51.001  1.00  0.00           C
ATOM   3600  C2B DPP   296     167.004   2.239  46.951  1.00  0.00           C
ATOM   3601  C3B DPP   296     164.504   2.789  43.751  1.00  0.00           C
ATOM   3602  C4B DPP   296     161.054   4.439  41.601  1.00  0.00           C
ATOM   3603  NC3 DPP   297      48.104 184.439  60.451  1.00  0.00           N
ATOM   3604  PO4 DPP   297      50.404 185.589  57.001  1.00  0.00           P
ATOM   3605  GL1 DPP   297      51.804 184.689  52.901  1.00  0.00            
ATOM   3606  GL2 DPP   297      53.954 182.739  54.651  1.00  0.00            
ATOM   3607  C1A DPP   297      52.604 183.689  48.401  1.00  0.00           C
ATOM   3608  C2A DPP   297      53.304 183.489  42.951  1.00  0.00           C
ATOM   3609  C3A DPP   297      53.854 184.839  38.701  1.00  0.00           C
ATOM   3610  C4A DPP   297      56.604 186.339  35.551  1.00  0.00           C
ATOM   3611  C1B DPP   297      55.004 180.739  51.101  1.00  0.00           C
ATOM   3612  C2B DPP   297      55.554 179.889  46.451  1.00  0.00           C
ATOM   3613  C3B DPP   297      57.404 179.439  42.401  1.00  0.00           C
ATOM   3614  C4B DPP   297      57.804 176.189  39.401  1.00  0.00           C
ATOM   3615  NC3 DPP   298      12.204 126.889  68.251  1.00  0.00           N
ATOM   3616  PO4 DPP   298      15.604 129.039  67.251  1.00  0.00           P
ATOM   3617  GL1 DPP   298      14.704 125.489  63.051  1.00  0.00            
ATOM   3618  GL2 DPP   298      16.604 121.989  63.551  1.00  0.00            
ATOM   3619  C1A DPP   298      12.854 125.689  59.101  1.00  0.00           C
ATOM   3620  C2A DPP   298      10.504 127.339  55.851  1.00  0.00           C
ATOM   3621  C3A DPP   298      10.354 127.689  51.801  1.00  0.00           C
ATOM   3622  C4A DPP   298      13.604 128.689  48.651  1.00  0.00           C
ATOM   3623  C1B DPP   298      15.304 121.139  59.601  1.00  0.00           C
ATOM   3624  C2B DPP   298      14.354 120.439  55.501  1.00  0.00           C
ATOM   3625  C3B DPP   298      14.904 123.189  52.851  1.00  0.00           C
ATOM   3626  C4B DPP   298      15.104 123.939  49.101  1.00  0.00           C
ATOM   3627  NC3 DPP   299     113.504 178.689  59.501  1.00  0.00           N
ATOM   3628  PO4 DPP   299     116.754 176.389  61.851  1.00  0.00           P
ATOM   3629  GL1 DPP   299     117.304 175.339  57.301  1.00  0.00            
ATOM   3630  GL2 DPP   299     115.604 176.739  54.751  1.00  0.00            
ATOM   3631  C1A DPP   299     120.604 177.089  54.301  1.00  0.00           C
ATOM   3632  C2A DPP   299     122.454 179.089  49.851  1.00  0.00           C
ATOM   3633  C3A DPP   299     124.154 182.689  48.251  1.00  0.00           C
ATOM   3634  C4A DPP   299     122.854 183.139  43.951  1.00  0.00           C
ATOM   3635  C1B DPP   299     116.954 176.289  50.701  1.00  0.00           C
ATOM   3636  C2B DPP   299     117.654 176.539  47.551  1.00  0.00           C
ATOM   3637  C3B DPP   299     120.804 178.289  44.601  1.00  0.00           C
ATOM   3638  C4B DPP   299     125.054 178.439  42.401  1.00  0.00           C
ATOM   3639  NC3 DPP   300     158.554   1.689  69.801  1.00  0.00           N
ATOM   3640  PO4 DPP   300     156.654   1.089  64.801  1.00  0.00           P
ATOM   3641  GL1 DPP   300     156.154   0.789  60.101  1.00  0.00            
ATOM   3642  GL2 DPP   300     158.154   3.039  57.801  1.00  0.00            
ATOM   3643  C1A DPP   300     154.604   0.789  55.451  1.00  0.00           C
ATOM   3644  C2A DPP   300     155.004   2.189  51.001  1.00  0.00           C
ATOM   3645  C3A DPP   300     155.054   2.339  47.351  1.00  0.00           C
ATOM   3646  C4A DPP   300     153.504   0.139  43.451  1.00  0.00           C
ATOM   3647  C1B DPP   300     159.754   0.239  54.551  1.00  0.00           C
ATOM   3648  C2B DPP   300     160.054   1.089  50.401  1.00  0.00           C
ATOM   3649  C3B DPP   300     158.354  -0.211  45.751  1.00  0.00           C
ATOM   3650  C4B DPP   300     156.454  -3.611  41.701  1.00  0.00           C
ATOM   3651  NC3 DPP   301      25.054  52.789  65.351  1.00  0.00           N
ATOM   3652  PO4 DPP   301      21.354  49.989  65.151  1.00  0.00           P
ATOM   3653  GL1 DPP   301      21.504  50.489  60.751  1.00  0.00            
ATOM   3654  GL2 DPP   301      18.904  48.139  58.501  1.00  0.00            
ATOM   3655  C1A DPP   301      20.954  51.589  56.301  1.00  0.00           C
ATOM   3656  C2A DPP   301      19.204  51.839  52.051  1.00  0.00           C
ATOM   3657  C3A DPP   301      19.454  55.689  49.351  1.00  0.00           C
ATOM   3658  C4A DPP   301      19.654  58.739  46.801  1.00  0.00           C
ATOM   3659  C1B DPP   301      17.254  47.639  54.451  1.00  0.00           C
ATOM   3660  C2B DPP   301      17.204  47.139  49.751  1.00  0.00           C
ATOM   3661  C3B DPP   301      18.054  47.839  45.751  1.00  0.00           C
ATOM   3662  C4B DPP   301      16.954  45.239  42.351  1.00  0.00           C
ATOM   3663  NC3 DPP   302      14.954   3.789  56.201  1.00  0.00           N
ATOM   3664  PO4 DPP   302      10.754   0.439  56.051  1.00  0.00           P
ATOM   3665  GL1 DPP   302      14.304   1.339  52.301  1.00  0.00            
ATOM   3666  GL2 DPP   302      17.554   1.739  51.851  1.00  0.00            
ATOM   3667  C1A DPP   302      13.904   1.739  48.401  1.00  0.00           C
ATOM   3668  C2A DPP   302      14.004   1.739  43.351  1.00  0.00           C
ATOM   3669  C3A DPP   302      17.004   3.339  41.401  1.00  0.00           C
ATOM   3670  C4A DPP   302      20.554   4.689  42.401  1.00  0.00           C
ATOM   3671  C1B DPP   302      21.404   0.439  50.051  1.00  0.00           C
ATOM   3672  C2B DPP   302      22.904  -1.111  46.601  1.00  0.00           C
ATOM   3673  C3B DPP   302      22.904  -0.411  42.051  1.00  0.00           C
ATOM   3674  C4B DPP   302      20.354   0.489  39.101  1.00  0.00           C
ATOM   3675  NC3 DPP   303     180.104 105.389  67.751  1.00  0.00           N
ATOM   3676  PO4 DPP   303     176.704 107.089  65.501  1.00  0.00           P
ATOM   3677  GL1 DPP   303     177.654 104.739  61.951  1.00  0.00            
ATOM   3678  GL2 DPP   303     180.104 102.839  62.451  1.00  0.00            
ATOM   3679  C1A DPP   303     176.454 102.289  58.301  1.00  0.00           C
ATOM   3680  C2A DPP   303     175.104 101.389  53.051  1.00  0.00           C
ATOM   3681  C3A DPP   303     173.804  99.289  49.401  1.00  0.00           C
ATOM   3682  C4A DPP   303     175.004  99.339  44.601  1.00  0.00           C
ATOM   3683  C1B DPP   303     180.604  98.739  60.401  1.00  0.00           C
ATOM   3684  C2B DPP   303     178.854  97.889  56.401  1.00  0.00           C
ATOM   3685  C3B DPP   303     178.654  97.939  52.251  1.00  0.00           C
ATOM   3686  C4B DPP   303     177.504  96.239  48.101  1.00  0.00           C
ATOM   3687  NC3 DPP   304      98.404 156.189  62.401  1.00  0.00           N
ATOM   3688  PO4 DPP   304      93.954 157.689  61.451  1.00  0.00           P
ATOM   3689  GL1 DPP   304      91.904 157.239  57.701  1.00  0.00            
ATOM   3690  GL2 DPP   304      88.954 155.339  57.701  1.00  0.00            
ATOM   3691  C1A DPP   304      92.204 159.739  53.951  1.00  0.00           C
ATOM   3692  C2A DPP   304      93.904 160.139  50.951  1.00  0.00           C
ATOM   3693  C3A DPP   304      93.504 159.289  46.451  1.00  0.00           C
ATOM   3694  C4A DPP   304      95.754 155.739  43.801  1.00  0.00           C
ATOM   3695  C1B DPP   304      90.454 154.989  53.701  1.00  0.00           C
ATOM   3696  C2B DPP   304      90.954 154.089  49.501  1.00  0.00           C
ATOM   3697  C3B DPP   304      89.904 155.589  45.351  1.00  0.00           C
ATOM   3698  C4B DPP   304      89.254 155.389  41.451  1.00  0.00           C
ATOM   3699  NC3 DPP   305      92.954 168.239  66.051  1.00  0.00           N
ATOM   3700  PO4 DPP   305      93.804 169.239  61.051  1.00  0.00           P
ATOM   3701  GL1 DPP   305      92.704 168.239  56.501  1.00  0.00            
ATOM   3702  GL2 DPP   305      94.204 168.839  54.051  1.00  0.00            
ATOM   3703  C1A DPP   305      89.004 166.789  55.301  1.00  0.00           C
ATOM   3704  C2A DPP   305      86.504 164.589  52.651  1.00  0.00           C
ATOM   3705  C3A DPP   305      86.904 165.239  49.001  1.00  0.00           C
ATOM   3706  C4A DPP   305      87.204 165.439  45.001  1.00  0.00           C
ATOM   3707  C1B DPP   305      95.504 168.039  49.701  1.00  0.00           C
ATOM   3708  C2B DPP   305      94.554 167.989  44.951  1.00  0.00           C
ATOM   3709  C3B DPP   305      96.054 165.489  41.751  1.00  0.00           C
ATOM   3710  C4B DPP   305      95.254 167.839  37.401  1.00  0.00           C
ATOM   3711  NC3 DPP   306       9.704 205.139  61.401  1.00  0.00           N
ATOM   3712  PO4 DPP   306      13.054 205.389  58.751  1.00  0.00           P
ATOM   3713  GL1 DPP   306      13.004 207.489  54.101  1.00  0.00            
ATOM   3714  GL2 DPP   306      10.304 205.789  52.651  1.00  0.00            
ATOM   3715  C1A DPP   306      13.304 209.339  50.201  1.00  0.00           C
ATOM   3716  C2A DPP   306      14.704 209.739  45.801  1.00  0.00           C
ATOM   3717  C3A DPP   306      15.504 210.089  42.001  1.00  0.00           C
ATOM   3718  C4A DPP   306      15.254 212.189  38.401  1.00  0.00           C
ATOM   3719  C1B DPP   306      11.104 205.539  48.051  1.00  0.00           C
ATOM   3720  C2B DPP   306      12.104 206.439  43.501  1.00  0.00           C
ATOM   3721  C3B DPP   306      11.904 202.839  40.551  1.00  0.00           C
ATOM   3722  C4B DPP   306      11.304 201.889  36.351  1.00  0.00           C
ATOM   3723  NC3 DPP   307       9.804 106.439  68.601  1.00  0.00           N
ATOM   3724  PO4 DPP   307      12.954 108.739  69.051  1.00  0.00           P
ATOM   3725  GL1 DPP   307      11.554 110.539  65.701  1.00  0.00            
ATOM   3726  GL2 DPP   307      11.954 113.339  64.351  1.00  0.00            
ATOM   3727  C1A DPP   307       7.304 110.589  62.451  1.00  0.00           C
ATOM   3728  C2A DPP   307       6.854 110.539  57.951  1.00  0.00           C
ATOM   3729  C3A DPP   307       7.254 108.939  53.701  1.00  0.00           C
ATOM   3730  C4A DPP   307       5.904 109.189  49.351  1.00  0.00           C
ATOM   3731  C1B DPP   307      12.204 111.489  60.301  1.00  0.00           C
ATOM   3732  C2B DPP   307      10.954 108.739  57.001  1.00  0.00           C
ATOM   3733  C3B DPP   307      11.504 111.239  53.501  1.00  0.00           C
ATOM   3734  C4B DPP   307      15.454 111.639  51.101  1.00  0.00           C
ATOM   3735  NC3 DPP   308      10.204  48.789  66.351  1.00  0.00           N
ATOM   3736  PO4 DPP   308      12.154  52.739  68.101  1.00  0.00           P
ATOM   3737  GL1 DPP   308      12.404  53.239  63.251  1.00  0.00            
ATOM   3738  GL2 DPP   308      11.954  50.189  61.901  1.00  0.00            
ATOM   3739  C1A DPP   308      11.154  54.039  58.501  1.00  0.00           C
ATOM   3740  C2A DPP   308      11.304  56.389  55.001  1.00  0.00           C
ATOM   3741  C3A DPP   308      10.104  57.689  51.101  1.00  0.00           C
ATOM   3742  C4A DPP   308       6.504  59.739  47.951  1.00  0.00           C
ATOM   3743  C1B DPP   308      13.854  49.039  58.501  1.00  0.00           C
ATOM   3744  C2B DPP   308      14.354  51.639  54.501  1.00  0.00           C
ATOM   3745  C3B DPP   308      14.154  54.739  50.951  1.00  0.00           C
ATOM   3746  C4B DPP   308      14.954  58.389  48.801  1.00  0.00           C
ATOM   3747  NC3 DPP   309      93.904 131.589  66.801  1.00  0.00           N
ATOM   3748  PO4 DPP   309      92.654 136.239  66.801  1.00  0.00           P
ATOM   3749  GL1 DPP   309      92.154 136.289  62.451  1.00  0.00            
ATOM   3750  GL2 DPP   309      92.204 133.139  62.201  1.00  0.00            
ATOM   3751  C1A DPP   309      89.654 136.339  58.601  1.00  0.00           C
ATOM   3752  C2A DPP   309      90.604 133.939  54.451  1.00  0.00           C
ATOM   3753  C3A DPP   309      92.954 132.239  50.751  1.00  0.00           C
ATOM   3754  C4A DPP   309      95.904 130.189  47.351  1.00  0.00           C
ATOM   3755  C1B DPP   309      92.904 132.139  59.001  1.00  0.00           C
ATOM   3756  C2B DPP   309      95.654 133.339  56.601  1.00  0.00           C
ATOM   3757  C3B DPP   309      97.654 132.439  53.001  1.00  0.00           C
ATOM   3758  C4B DPP   309     100.404 136.489  51.601  1.00  0.00           C
ATOM   3759  NC3 DPP   310     190.804  19.289  58.501  1.00  0.00           N
ATOM   3760  PO4 DPP   310     193.304  16.639  57.051  1.00  0.00           P
ATOM   3761  GL1 DPP   310     194.904  14.339  54.701  1.00  0.00            
ATOM   3762  GL2 DPP   310     198.304  12.689  53.601  1.00  0.00            
ATOM   3763  C1A DPP   310     196.404  15.789  49.951  1.00  0.00           C
ATOM   3764  C2A DPP   310     196.804  14.139  44.851  1.00  0.00           C
ATOM   3765  C3A DPP   310     197.154  13.839  40.551  1.00  0.00           C
ATOM   3766  C4A DPP   310     195.404  14.039  37.201  1.00  0.00           C
ATOM   3767  C1B DPP   310     195.854  10.539  50.401  1.00  0.00           C
ATOM   3768  C2B DPP   310     192.554  10.039  47.201  1.00  0.00           C
ATOM   3769  C3B DPP   310     192.454  11.539  43.251  1.00  0.00           C
ATOM   3770  C4B DPP   310     189.054  12.789  41.501  1.00  0.00           C
ATOM   3771  NC3 DPP   311     184.704 168.389  61.601  1.00  0.00           N
ATOM   3772  PO4 DPP   311     183.954 165.489  58.001  1.00  0.00           P
ATOM   3773  GL1 DPP   311     187.054 165.139  53.401  1.00  0.00            
ATOM   3774  GL2 DPP   311     189.804 163.839  53.251  1.00  0.00            
ATOM   3775  C1A DPP   311     185.354 166.389  49.151  1.00  0.00           C
ATOM   3776  C2A DPP   311     182.304 165.889  46.251  1.00  0.00           C
ATOM   3777  C3A DPP   311     179.204 164.489  43.801  1.00  0.00           C
ATOM   3778  C4A DPP   311     176.854 162.939  41.851  1.00  0.00           C
ATOM   3779  C1B DPP   311     192.854 161.489  52.051  1.00  0.00           C
ATOM   3780  C2B DPP   311     195.904 158.939  50.601  1.00  0.00           C
ATOM   3781  C3B DPP   311     196.254 154.089  52.151  1.00  0.00           C
ATOM   3782  C4B DPP   311     197.254 150.039  52.951  1.00  0.00           C
ATOM   3783  NC3 DPP   312     103.004 185.589  60.451  1.00  0.00           N
ATOM   3784  PO4 DPP   312     101.354 183.439  57.651  1.00  0.00           P
ATOM   3785  GL1 DPP   312     101.404 183.839  53.251  1.00  0.00            
ATOM   3786  GL2 DPP   312     104.804 183.589  52.301  1.00  0.00            
ATOM   3787  C1A DPP   312      98.704 185.339  49.851  1.00  0.00           C
ATOM   3788  C2A DPP   312      98.604 187.439  46.251  1.00  0.00           C
ATOM   3789  C3A DPP   312     101.354 188.589  42.501  1.00  0.00           C
ATOM   3790  C4A DPP   312     105.454 190.839  42.901  1.00  0.00           C
ATOM   3791  C1B DPP   312     103.504 183.989  48.401  1.00  0.00           C
ATOM   3792  C2B DPP   312     103.954 185.239  45.601  1.00  0.00           C
ATOM   3793  C3B DPP   312     106.604 185.539  41.601  1.00  0.00           C
ATOM   3794  C4B DPP   312     109.154 181.989  40.851  1.00  0.00           C
ATOM   3795  NC3 DPP   313      43.704  80.089  67.851  1.00  0.00           N
ATOM   3796  PO4 DPP   313      46.504  76.639  67.201  1.00  0.00           P
ATOM   3797  GL1 DPP   313      49.404  76.789  64.151  1.00  0.00            
ATOM   3798  GL2 DPP   313      48.404  74.839  61.301  1.00  0.00            
ATOM   3799  C1A DPP   313      52.454  78.739  61.201  1.00  0.00           C
ATOM   3800  C2A DPP   313      54.304  80.239  57.851  1.00  0.00           C
ATOM   3801  C3A DPP   313      54.204  80.389  53.751  1.00  0.00           C
ATOM   3802  C4A DPP   313      52.804  77.689  50.001  1.00  0.00           C
ATOM   3803  C1B DPP   313      48.554  71.339  58.451  1.00  0.00           C
ATOM   3804  C2B DPP   313      49.354  69.589  54.401  1.00  0.00           C
ATOM   3805  C3B DPP   313      49.854  71.089  50.051  1.00  0.00           C
ATOM   3806  C4B DPP   313      50.204  73.439  46.601  1.00  0.00           C
ATOM   3807  NC3 DPP   314      54.204 211.589  63.101  1.00  0.00           N
ATOM   3808  PO4 DPP   314      55.554 212.489  58.351  1.00  0.00           P
ATOM   3809  GL1 DPP   314      56.054 210.839  55.101  1.00  0.00            
ATOM   3810  GL2 DPP   314      57.054 207.439  53.451  1.00  0.00            
ATOM   3811  C1A DPP   314      55.554 211.389  50.801  1.00  0.00           C
ATOM   3812  C2A DPP   314      54.454 211.139  46.701  1.00  0.00           C
ATOM   3813  C3A DPP   314      55.604 210.289  42.751  1.00  0.00           C
ATOM   3814  C4A DPP   314      55.504 207.489  38.701  1.00  0.00           C
ATOM   3815  C1B DPP   314      55.904 206.539  50.051  1.00  0.00           C
ATOM   3816  C2B DPP   314      57.454 205.689  44.951  1.00  0.00           C
ATOM   3817  C3B DPP   314      58.304 204.139  41.101  1.00  0.00           C
ATOM   3818  C4B DPP   314      61.354 200.989  38.801  1.00  0.00           C
ATOM   3819  NC3 DPP   315     134.354 165.139  60.751  1.00  0.00           N
ATOM   3820  PO4 DPP   315     130.054 166.939  59.651  1.00  0.00           P
ATOM   3821  GL1 DPP   315     128.104 168.389  55.201  1.00  0.00            
ATOM   3822  GL2 DPP   315     127.454 166.289  53.301  1.00  0.00            
ATOM   3823  C1A DPP   315     128.804 170.939  51.951  1.00  0.00           C
ATOM   3824  C2A DPP   315     128.254 170.589  47.451  1.00  0.00           C
ATOM   3825  C3A DPP   315     126.354 168.489  43.701  1.00  0.00           C
ATOM   3826  C4A DPP   315     124.954 165.239  41.751  1.00  0.00           C
ATOM   3827  C1B DPP   315     127.204 165.639  49.151  1.00  0.00           C
ATOM   3828  C2B DPP   315     126.954 162.639  45.801  1.00  0.00           C
ATOM   3829  C3B DPP   315     125.404 159.489  43.701  1.00  0.00           C
ATOM   3830  C4B DPP   315     127.404 155.339  43.501  1.00  0.00           C
ATOM   3831  NC3 DPP   316      82.454 159.389  65.201  1.00  0.00           N
ATOM   3832  PO4 DPP   316      77.804 159.089  64.801  1.00  0.00           P
ATOM   3833  GL1 DPP   316      79.054 159.139  60.551  1.00  0.00            
ATOM   3834  GL2 DPP   316      82.004 161.939  60.151  1.00  0.00            
ATOM   3835  C1A DPP   316      79.604 157.089  57.301  1.00  0.00           C
ATOM   3836  C2A DPP   316      81.254 157.639  52.501  1.00  0.00           C
ATOM   3837  C3A DPP   316      81.554 156.739  48.551  1.00  0.00           C
ATOM   3838  C4A DPP   316      80.104 157.289  44.551  1.00  0.00           C
ATOM   3839  C1B DPP   316      82.204 161.639  55.151  1.00  0.00           C
ATOM   3840  C2B DPP   316      81.904 163.139  51.301  1.00  0.00           C
ATOM   3841  C3B DPP   316      82.704 163.939  47.101  1.00  0.00           C
ATOM   3842  C4B DPP   316      84.054 161.989  42.851  1.00  0.00           C
ATOM   3843  NC3 DPP   317      28.304 104.139  66.301  1.00  0.00           N
ATOM   3844  PO4 DPP   317      24.754 107.539  65.101  1.00  0.00           P
ATOM   3845  GL1 DPP   317      21.304 106.689  63.801  1.00  0.00            
ATOM   3846  GL2 DPP   317      20.654 108.389  62.051  1.00  0.00            
ATOM   3847  C1A DPP   317      19.454 103.339  62.551  1.00  0.00           C
ATOM   3848  C2A DPP   317      18.954 103.839  58.601  1.00  0.00           C
ATOM   3849  C3A DPP   317      18.204 102.689  53.501  1.00  0.00           C
ATOM   3850  C4A DPP   317      16.154 101.089  50.401  1.00  0.00           C
ATOM   3851  C1B DPP   317      21.804 108.889  57.851  1.00  0.00           C
ATOM   3852  C2B DPP   317      22.154 105.989  55.201  1.00  0.00           C
ATOM   3853  C3B DPP   317      21.104 106.289  50.401  1.00  0.00           C
ATOM   3854  C4B DPP   317      19.204 109.139  49.201  1.00  0.00           C
ATOM   3855  NC3 DPP   318     167.204 161.039  58.551  1.00  0.00           N
ATOM   3856  PO4 DPP   318     171.304 160.389  59.551  1.00  0.00           P
ATOM   3857  GL1 DPP   318     171.704 160.339  55.751  1.00  0.00            
ATOM   3858  GL2 DPP   318     169.304 157.339  55.151  1.00  0.00            
ATOM   3859  C1A DPP   318     175.604 158.439  53.501  1.00  0.00           C
ATOM   3860  C2A DPP   318     178.254 158.539  50.401  1.00  0.00           C
ATOM   3861  C3A DPP   318     180.354 159.389  46.951  1.00  0.00           C
ATOM   3862  C4A DPP   318     180.154 158.989  42.501  1.00  0.00           C
ATOM   3863  C1B DPP   318     170.704 156.989  51.901  1.00  0.00           C
ATOM   3864  C2B DPP   318     170.454 158.139  47.251  1.00  0.00           C
ATOM   3865  C3B DPP   318     168.954 158.239  42.551  1.00  0.00           C
ATOM   3866  C4B DPP   318     165.954 159.339  40.951  1.00  0.00           C
ATOM   3867  NC3 DPP   319       7.704 199.439  58.451  1.00  0.00           N
ATOM   3868  PO4 DPP   319       8.104 203.439  56.301  1.00  0.00           P
ATOM   3869  GL1 DPP   319       5.754 203.689  52.301  1.00  0.00            
ATOM   3870  GL2 DPP   319       2.054 202.739  52.151  1.00  0.00            
ATOM   3871  C1A DPP   319       4.804 202.539  48.601  1.00  0.00           C
ATOM   3872  C2A DPP   319       3.804 203.339  44.351  1.00  0.00           C
ATOM   3873  C3A DPP   319       3.854 201.739  39.551  1.00  0.00           C
ATOM   3874  C4A DPP   319       6.204 202.039  36.051  1.00  0.00           C
ATOM   3875  C1B DPP   319       1.654 206.339  49.801  1.00  0.00           C
ATOM   3876  C2B DPP   319       0.954 207.339  45.551  1.00  0.00           C
ATOM   3877  C3B DPP   319       1.704 205.989  40.651  1.00  0.00           C
ATOM   3878  C4B DPP   319       3.704 206.689  35.451  1.00  0.00           C
ATOM   3879  NC3 DPP   320     212.954  75.739  71.601  1.00  0.00           N
ATOM   3880  PO4 DPP   320     210.604  77.189  68.051  1.00  0.00           P
ATOM   3881  GL1 DPP   320     209.354  77.139  63.751  1.00  0.00            
ATOM   3882  GL2 DPP   320     205.604  79.589  62.401  1.00  0.00            
ATOM   3883  C1A DPP   320     208.604  76.189  59.201  1.00  0.00           C
ATOM   3884  C2A DPP   320     210.004  79.189  56.001  1.00  0.00           C
ATOM   3885  C3A DPP   320     212.454  82.739  54.501  1.00  0.00           C
ATOM   3886  C4A DPP   320     211.804  87.239  53.401  1.00  0.00           C
ATOM   3887  C1B DPP   320     205.404  80.589  57.901  1.00  0.00           C
ATOM   3888  C2B DPP   320     205.654  79.939  53.051  1.00  0.00           C
ATOM   3889  C3B DPP   320     209.704  80.539  51.151  1.00  0.00           C
ATOM   3890  C4B DPP   320     213.404  80.539  49.101  1.00  0.00           C
ATOM   3891  NC3 DPP   321       9.454 184.189  63.051  1.00  0.00           N
ATOM   3892  PO4 DPP   321       7.204 182.989  59.251  1.00  0.00           P
ATOM   3893  GL1 DPP   321       7.654 185.539  55.751  1.00  0.00            
ATOM   3894  GL2 DPP   321       9.654 182.589  54.151  1.00  0.00            
ATOM   3895  C1A DPP   321       9.154 186.789  52.151  1.00  0.00           C
ATOM   3896  C2A DPP   321      10.604 187.339  48.901  1.00  0.00           C
ATOM   3897  C3A DPP   321       9.354 185.789  44.451  1.00  0.00           C
ATOM   3898  C4A DPP   321       7.854 185.739  40.101  1.00  0.00           C
ATOM   3899  C1B DPP   321       9.604 181.789  50.301  1.00  0.00           C
ATOM   3900  C2B DPP   321      11.504 182.589  47.351  1.00  0.00           C
ATOM   3901  C3B DPP   321      13.004 183.639  42.851  1.00  0.00           C
ATOM   3902  C4B DPP   321      17.304 185.539  40.501  1.00  0.00           C
ATOM   3903  NC3 DPP   322      94.704 140.389  63.051  1.00  0.00           N
ATOM   3904  PO4 DPP   322      95.054 144.789  62.251  1.00  0.00           P
ATOM   3905  GL1 DPP   322      93.304 144.189  57.301  1.00  0.00            
ATOM   3906  GL2 DPP   322      91.754 141.839  57.401  1.00  0.00            
ATOM   3907  C1A DPP   322      92.454 144.589  53.501  1.00  0.00           C
ATOM   3908  C2A DPP   322      92.754 142.189  49.751  1.00  0.00           C
ATOM   3909  C3A DPP   322      92.154 139.089  46.451  1.00  0.00           C
ATOM   3910  C4A DPP   322      92.104 136.489  43.201  1.00  0.00           C
ATOM   3911  C1B DPP   322      88.804 141.189  55.151  1.00  0.00           C
ATOM   3912  C2B DPP   322      89.054 139.639  51.901  1.00  0.00           C
ATOM   3913  C3B DPP   322      90.004 135.339  49.051  1.00  0.00           C
ATOM   3914  C4B DPP   322      91.304 132.539  46.051  1.00  0.00           C
ATOM   3915  NC3 DPP   323     171.404 198.639  62.551  1.00  0.00           N
ATOM   3916  PO4 DPP   323     173.204 202.139  62.551  1.00  0.00           P
ATOM   3917  GL1 DPP   323     171.554 202.889  59.151  1.00  0.00            
ATOM   3918  GL2 DPP   323     170.354 206.239  58.051  1.00  0.00            
ATOM   3919  C1A DPP   323     172.004 202.389  54.651  1.00  0.00           C
ATOM   3920  C2A DPP   323     173.804 201.889  50.551  1.00  0.00           C
ATOM   3921  C3A DPP   323     176.404 200.089  46.851  1.00  0.00           C
ATOM   3922  C4A DPP   323     180.354 198.939  44.501  1.00  0.00           C
ATOM   3923  C1B DPP   323     171.854 207.289  53.951  1.00  0.00           C
ATOM   3924  C2B DPP   323     172.354 207.239  49.251  1.00  0.00           C
ATOM   3925  C3B DPP   323     170.554 209.539  45.651  1.00  0.00           C
ATOM   3926  C4B DPP   323     170.554 208.439  41.701  1.00  0.00           C
ATOM   3927  NC3 DPP   324     122.804 138.089  62.951  1.00  0.00           N
ATOM   3928  PO4 DPP   324     120.104 134.589  63.951  1.00  0.00           P
ATOM   3929  GL1 DPP   324     122.204 132.689  61.151  1.00  0.00            
ATOM   3930  GL2 DPP   324     120.904 129.639  61.301  1.00  0.00            
ATOM   3931  C1A DPP   324     124.204 134.089  57.751  1.00  0.00           C
ATOM   3932  C2A DPP   324     125.004 133.289  54.051  1.00  0.00           C
ATOM   3933  C3A DPP   324     122.354 133.939  50.101  1.00  0.00           C
ATOM   3934  C4A DPP   324     118.404 133.239  51.101  1.00  0.00           C
ATOM   3935  C1B DPP   324     120.354 130.239  56.801  1.00  0.00           C
ATOM   3936  C2B DPP   324     121.254 129.589  53.101  1.00  0.00           C
ATOM   3937  C3B DPP   324     121.004 129.239  48.601  1.00  0.00           C
ATOM   3938  C4B DPP   324     121.704 129.539  44.401  1.00  0.00           C
ATOM   3939  NC3 DPP   325     106.604 174.289  56.001  1.00  0.00           N
ATOM   3940  PO4 DPP   325     110.854 174.439  57.401  1.00  0.00           P
ATOM   3941  GL1 DPP   325     110.854 175.939  53.601  1.00  0.00            
ATOM   3942  GL2 DPP   325     110.404 174.489  52.701  1.00  0.00            
ATOM   3943  C1A DPP   325     112.604 177.589  49.801  1.00  0.00           C
ATOM   3944  C2A DPP   325     112.804 178.389  45.151  1.00  0.00           C
ATOM   3945  C3A DPP   325     115.904 177.039  42.451  1.00  0.00           C
ATOM   3946  C4A DPP   325     116.904 177.489  38.351  1.00  0.00           C
ATOM   3947  C1B DPP   325     109.254 175.639  47.601  1.00  0.00           C
ATOM   3948  C2B DPP   325     106.504 176.789  45.151  1.00  0.00           C
ATOM   3949  C3B DPP   325     105.254 180.639  43.701  1.00  0.00           C
ATOM   3950  C4B DPP   325     102.554 182.539  40.201  1.00  0.00           C
ATOM   3951  NC3 DPP   326      66.654 109.989  71.601  1.00  0.00           N
ATOM   3952  PO4 DPP   326      64.704 106.339  69.301  1.00  0.00           P
ATOM   3953  GL1 DPP   326      66.604 108.089  66.701  1.00  0.00            
ATOM   3954  GL2 DPP   326      69.604 107.939  65.051  1.00  0.00            
ATOM   3955  C1A DPP   326      64.954 108.789  63.051  1.00  0.00           C
ATOM   3956  C2A DPP   326      63.754 109.539  58.551  1.00  0.00           C
ATOM   3957  C3A DPP   326      61.004 112.389  56.151  1.00  0.00           C
ATOM   3958  C4A DPP   326      57.854 115.739  55.451  1.00  0.00           C
ATOM   3959  C1B DPP   326      69.554 106.689  60.401  1.00  0.00           C
ATOM   3960  C2B DPP   326      71.554 105.039  57.001  1.00  0.00           C
ATOM   3961  C3B DPP   326      73.304 104.039  53.251  1.00  0.00           C
ATOM   3962  C4B DPP   326      73.604 101.039  50.401  1.00  0.00           C
ATOM   3963  NC3 DPP   327     113.204 153.639  62.051  1.00  0.00           N
ATOM   3964  PO4 DPP   327     112.804 157.339  59.451  1.00  0.00           P
ATOM   3965  GL1 DPP   327     112.454 156.539  54.901  1.00  0.00            
ATOM   3966  GL2 DPP   327     115.854 156.639  54.251  1.00  0.00            
ATOM   3967  C1A DPP   327     110.904 155.589  52.101  1.00  0.00           C
ATOM   3968  C2A DPP   327     108.604 153.889  48.601  1.00  0.00           C
ATOM   3969  C3A DPP   327     106.504 152.389  45.351  1.00  0.00           C
ATOM   3970  C4A DPP   327     103.804 149.189  43.401  1.00  0.00           C
ATOM   3971  C1B DPP   327     115.204 156.639  49.551  1.00  0.00           C
ATOM   3972  C2B DPP   327     116.354 155.639  45.351  1.00  0.00           C
ATOM   3973  C3B DPP   327     113.604 156.089  41.451  1.00  0.00           C
ATOM   3974  C4B DPP   327     111.904 153.889  38.251  1.00  0.00           C
ATOM   3975  NC3 DPP   328      85.204 131.339  65.451  1.00  0.00           N
ATOM   3976  PO4 DPP   328      88.254 129.339  65.801  1.00  0.00           P
ATOM   3977  GL1 DPP   328      88.254 129.239  60.551  1.00  0.00            
ATOM   3978  GL2 DPP   328      87.304 131.989  60.251  1.00  0.00            
ATOM   3979  C1A DPP   328      88.104 127.389  56.051  1.00  0.00           C
ATOM   3980  C2A DPP   328      87.704 125.339  52.151  1.00  0.00           C
ATOM   3981  C3A DPP   328      90.554 121.939  49.701  1.00  0.00           C
ATOM   3982  C4A DPP   328      93.504 120.339  51.001  1.00  0.00           C
ATOM   3983  C1B DPP   328      85.154 132.689  56.701  1.00  0.00           C
ATOM   3984  C2B DPP   328      86.104 131.339  53.301  1.00  0.00           C
ATOM   3985  C3B DPP   328      88.504 130.839  49.651  1.00  0.00           C
ATOM   3986  C4B DPP   328      90.104 127.339  47.851  1.00  0.00           C
ATOM   3987  NC3 DPP   329     112.804 126.139  70.351  1.00  0.00           N
ATOM   3988  PO4 DPP   329     113.704 126.989  65.851  1.00  0.00           P
ATOM   3989  GL1 DPP   329     111.954 126.039  61.451  1.00  0.00            
ATOM   3990  GL2 DPP   329     113.754 123.189  60.101  1.00  0.00            
ATOM   3991  C1A DPP   329     112.154 127.639  57.551  1.00  0.00           C
ATOM   3992  C2A DPP   329     111.604 128.639  53.151  1.00  0.00           C
ATOM   3993  C3A DPP   329     110.904 127.689  49.151  1.00  0.00           C
ATOM   3994  C4A DPP   329     108.654 126.589  45.251  1.00  0.00           C
ATOM   3995  C1B DPP   329     112.204 122.889  56.051  1.00  0.00           C
ATOM   3996  C2B DPP   329     111.904 122.239  51.351  1.00  0.00           C
ATOM   3997  C3B DPP   329     109.704 122.139  47.651  1.00  0.00           C
ATOM   3998  C4B DPP   329     108.804 119.489  45.551  1.00  0.00           C
ATOM   3999  NC3 DPP   330      71.504 133.839  66.401  1.00  0.00           N
ATOM   4000  PO4 DPP   330      72.154 137.839  64.551  1.00  0.00           P
ATOM   4001  GL1 DPP   330      72.954 140.839  61.501  1.00  0.00            
ATOM   4002  GL2 DPP   330      70.404 144.089  61.651  1.00  0.00            
ATOM   4003  C1A DPP   330      75.654 142.089  58.201  1.00  0.00           C
ATOM   4004  C2A DPP   330      75.154 143.339  53.351  1.00  0.00           C
ATOM   4005  C3A DPP   330      75.204 142.639  49.751  1.00  0.00           C
ATOM   4006  C4A DPP   330      75.654 141.539  44.951  1.00  0.00           C
ATOM   4007  C1B DPP   330      70.004 142.039  57.251  1.00  0.00           C
ATOM   4008  C2B DPP   330      69.654 141.689  53.351  1.00  0.00           C
ATOM   4009  C3B DPP   330      69.454 142.239  49.951  1.00  0.00           C
ATOM   4010  C4B DPP   330      70.854 140.939  45.601  1.00  0.00           C
ATOM   4011  NC3 DPP   331       4.904 100.039  69.151  1.00  0.00           N
ATOM   4012  PO4 DPP   331       8.654 101.589  67.951  1.00  0.00           P
ATOM   4013  GL1 DPP   331       6.904 100.489  64.551  1.00  0.00            
ATOM   4014  GL2 DPP   331       8.154  98.639  62.351  1.00  0.00            
ATOM   4015  C1A DPP   331       4.254 102.289  60.901  1.00  0.00           C
ATOM   4016  C2A DPP   331       0.254 104.039  58.151  1.00  0.00           C
ATOM   4017  C3A DPP   331      -0.846 104.339  54.701  1.00  0.00           C
ATOM   4018  C4A DPP   331      -2.146 103.689  51.051  1.00  0.00           C
ATOM   4019  C1B DPP   331       8.204  99.339  57.801  1.00  0.00           C
ATOM   4020  C2B DPP   331       8.204  99.989  53.651  1.00  0.00           C
ATOM   4021  C3B DPP   331       8.104  99.789  49.401  1.00  0.00           C
ATOM   4022  C4B DPP   331       8.454 100.089  45.001  1.00  0.00           C
ATOM   4023  NC3 DPP   332     203.404  54.239  63.401  1.00  0.00           N
ATOM   4024  PO4 DPP   332     201.154  58.189  63.451  1.00  0.00           P
ATOM   4025  GL1 DPP   332     201.954  58.639  59.101  1.00  0.00            
ATOM   4026  GL2 DPP   332     201.654  55.839  57.401  1.00  0.00            
ATOM   4027  C1A DPP   332     202.004  61.439  54.001  1.00  0.00           C
ATOM   4028  C2A DPP   332     201.604  62.539  49.951  1.00  0.00           C
ATOM   4029  C3A DPP   332     204.104  65.239  48.001  1.00  0.00           C
ATOM   4030  C4A DPP   332     208.954  66.239  47.851  1.00  0.00           C
ATOM   4031  C1B DPP   332     204.904  53.439  56.201  1.00  0.00           C
ATOM   4032  C2B DPP   332     209.604  54.239  56.301  1.00  0.00           C
ATOM   4033  C3B DPP   332     213.604  56.839  56.201  1.00  0.00           C
ATOM   4034  C4B DPP   332     217.554  58.339  55.801  1.00  0.00           C
ATOM   4035  NC3 DPP   333      44.604 161.689  63.351  1.00  0.00           N
ATOM   4036  PO4 DPP   333      47.654 158.989  65.201  1.00  0.00           P
ATOM   4037  GL1 DPP   333      47.754 157.489  61.451  1.00  0.00            
ATOM   4038  GL2 DPP   333      47.754 154.139  61.701  1.00  0.00            
ATOM   4039  C1A DPP   333      47.704 158.789  57.351  1.00  0.00           C
ATOM   4040  C2A DPP   333      46.504 162.289  54.251  1.00  0.00           C
ATOM   4041  C3A DPP   333      43.654 163.689  49.751  1.00  0.00           C
ATOM   4042  C4A DPP   333      39.904 164.039  47.201  1.00  0.00           C
ATOM   4043  C1B DPP   333      49.804 153.939  57.401  1.00  0.00           C
ATOM   4044  C2B DPP   333      48.004 152.639  53.451  1.00  0.00           C
ATOM   4045  C3B DPP   333      50.154 155.539  50.051  1.00  0.00           C
ATOM   4046  C4B DPP   333      54.804 154.139  48.451  1.00  0.00           C
ATOM   4047  NC3 DPP   334     148.554  86.789  71.451  1.00  0.00           N
ATOM   4048  PO4 DPP   334     151.804  87.239  69.601  1.00  0.00           P
ATOM   4049  GL1 DPP   334     154.604  86.689  66.401  1.00  0.00            
ATOM   4050  GL2 DPP   334     153.254  88.739  63.401  1.00  0.00            
ATOM   4051  C1A DPP   334     158.504  86.439  63.001  1.00  0.00           C
ATOM   4052  C2A DPP   334     159.154  85.189  58.401  1.00  0.00           C
ATOM   4053  C3A DPP   334     156.704  84.039  54.351  1.00  0.00           C
ATOM   4054  C4A DPP   334     155.304  84.739  50.201  1.00  0.00           C
ATOM   4055  C1B DPP   334     154.004  85.339  61.051  1.00  0.00           C
ATOM   4056  C2B DPP   334     153.554  82.689  58.001  1.00  0.00           C
ATOM   4057  C3B DPP   334     151.304  81.289  54.601  1.00  0.00           C
ATOM   4058  C4B DPP   334     148.004  83.789  52.751  1.00  0.00           C
ATOM   4059  NC3 DPP   335      83.454  64.439  68.851  1.00  0.00           N
ATOM   4060  PO4 DPP   335      85.254  61.639  66.301  1.00  0.00           P
ATOM   4061  GL1 DPP   335      86.504  61.989  60.901  1.00  0.00            
ATOM   4062  GL2 DPP   335      86.954  64.939  59.851  1.00  0.00            
ATOM   4063  C1A DPP   335      87.704  58.889  57.451  1.00  0.00           C
ATOM   4064  C2A DPP   335      88.204  57.889  53.651  1.00  0.00           C
ATOM   4065  C3A DPP   335      91.254  54.689  52.501  1.00  0.00           C
ATOM   4066  C4A DPP   335      93.854  51.639  51.301  1.00  0.00           C
ATOM   4067  C1B DPP   335      86.554  63.289  55.101  1.00  0.00           C
ATOM   4068  C2B DPP   335      86.404  63.639  50.901  1.00  0.00           C
ATOM   4069  C3B DPP   335      86.404  65.239  47.151  1.00  0.00           C
ATOM   4070  C4B DPP   335      84.454  64.339  42.651  1.00  0.00           C
ATOM   4071  NC3 DPP   336     179.104 166.789  58.201  1.00  0.00           N
ATOM   4072  PO4 DPP   336     181.454 171.089  57.451  1.00  0.00           P
ATOM   4073  GL1 DPP   336     182.504 170.339  53.401  1.00  0.00            
ATOM   4074  GL2 DPP   336     182.654 166.789  53.251  1.00  0.00            
ATOM   4075  C1A DPP   336     181.504 170.589  48.801  1.00  0.00           C
ATOM   4076  C2A DPP   336     180.404 170.339  45.151  1.00  0.00           C
ATOM   4077  C3A DPP   336     178.754 169.289  40.801  1.00  0.00           C
ATOM   4078  C4A DPP   336     178.504 166.489  37.801  1.00  0.00           C
ATOM   4079  C1B DPP   336     180.304 165.189  51.401  1.00  0.00           C
ATOM   4080  C2B DPP   336     176.804 163.439  49.351  1.00  0.00           C
ATOM   4081  C3B DPP   336     175.504 161.789  46.651  1.00  0.00           C
ATOM   4082  C4B DPP   336     174.804 159.289  44.851  1.00  0.00           C
ATOM   4083  NC3 DPP   337      90.754 145.239  64.801  1.00  0.00           N
ATOM   4084  PO4 DPP   337      89.754 140.439  64.351  1.00  0.00           P
ATOM   4085  GL1 DPP   337      86.204 141.489  61.251  1.00  0.00            
ATOM   4086  GL2 DPP   337      87.404 145.289  59.551  1.00  0.00            
ATOM   4087  C1A DPP   337      83.754 141.589  57.851  1.00  0.00           C
ATOM   4088  C2A DPP   337      84.304 142.239  53.401  1.00  0.00           C
ATOM   4089  C3A DPP   337      84.754 141.189  48.801  1.00  0.00           C
ATOM   4090  C4A DPP   337      87.304 138.989  46.751  1.00  0.00           C
ATOM   4091  C1B DPP   337      88.404 145.839  55.601  1.00  0.00           C
ATOM   4092  C2B DPP   337      87.954 144.689  51.151  1.00  0.00           C
ATOM   4093  C3B DPP   337      88.304 144.989  47.701  1.00  0.00           C
ATOM   4094  C4B DPP   337      88.454 144.989  43.151  1.00  0.00           C
ATOM   4095  NC3 DPP   338      81.604  61.839  62.001  1.00  0.00           N
ATOM   4096  PO4 DPP   338      82.154  65.489  63.701  1.00  0.00           P
ATOM   4097  GL1 DPP   338      82.204  67.689  60.151  1.00  0.00            
ATOM   4098  GL2 DPP   338      82.104  70.789  59.601  1.00  0.00            
ATOM   4099  C1A DPP   338      85.654  68.639  57.051  1.00  0.00           C
ATOM   4100  C2A DPP   338      86.254  69.689  52.901  1.00  0.00           C
ATOM   4101  C3A DPP   338      88.404  71.689  49.851  1.00  0.00           C
ATOM   4102  C4A DPP   338      88.804  74.339  46.801  1.00  0.00           C
ATOM   4103  C1B DPP   338      80.804  70.189  55.901  1.00  0.00           C
ATOM   4104  C2B DPP   338      81.404  71.539  51.851  1.00  0.00           C
ATOM   4105  C3B DPP   338      83.204  71.889  48.101  1.00  0.00           C
ATOM   4106  C4B DPP   338      86.304  69.839  45.801  1.00  0.00           C
ATOM   4107  NC3 DPP   339     114.704 161.089  57.251  1.00  0.00           N
ATOM   4108  PO4 DPP   339     113.554 165.589  57.501  1.00  0.00           P
ATOM   4109  GL1 DPP   339     115.054 166.489  54.001  1.00  0.00            
ATOM   4110  GL2 DPP   339     118.304 165.539  53.901  1.00  0.00            
ATOM   4111  C1A DPP   339     114.104 163.739  51.001  1.00  0.00           C
ATOM   4112  C2A DPP   339     111.654 160.289  49.851  1.00  0.00           C
ATOM   4113  C3A DPP   339     111.254 157.739  46.051  1.00  0.00           C
ATOM   4114  C4A DPP   339     109.304 155.889  43.001  1.00  0.00           C
ATOM   4115  C1B DPP   339     118.104 167.439  50.351  1.00  0.00           C
ATOM   4116  C2B DPP   339     116.804 167.439  46.801  1.00  0.00           C
ATOM   4117  C3B DPP   339     115.704 168.289  42.951  1.00  0.00           C
ATOM   4118  C4B DPP   339     116.004 172.089  40.901  1.00  0.00           C
ATOM   4119  NC3 DPP   340       8.204 208.239  56.351  1.00  0.00           N
ATOM   4120  PO4 DPP   340       4.304 210.939  55.501  1.00  0.00           P
ATOM   4121  GL1 DPP   340       5.704 209.389  51.801  1.00  0.00            
ATOM   4122  GL2 DPP   340       8.554 210.839  51.701  1.00  0.00            
ATOM   4123  C1A DPP   340       6.104 206.939  46.901  1.00  0.00           C
ATOM   4124  C2A DPP   340       6.554 205.989  42.151  1.00  0.00           C
ATOM   4125  C3A DPP   340       8.604 206.839  38.001  1.00  0.00           C
ATOM   4126  C4A DPP   340      13.104 207.739  37.001  1.00  0.00           C
ATOM   4127  C1B DPP   340       9.304 212.589  47.351  1.00  0.00           C
ATOM   4128  C2B DPP   340       9.654 210.339  44.701  1.00  0.00           C
ATOM   4129  C3B DPP   340      10.354 211.089  40.751  1.00  0.00           C
ATOM   4130  C4B DPP   340      10.754 212.389  36.601  1.00  0.00           C
ATOM   4131  NC3 DPP   341     199.554  -0.661  57.001  1.00  0.00           N
ATOM   4132  PO4 DPP   341     196.054   1.289  56.151  1.00  0.00           P
ATOM   4133  GL1 DPP   341     197.054   0.539  52.551  1.00  0.00            
ATOM   4134  GL2 DPP   341     200.154   1.839  52.051  1.00  0.00            
ATOM   4135  C1A DPP   341     195.304   3.539  49.751  1.00  0.00           C
ATOM   4136  C2A DPP   341     196.354   6.839  46.951  1.00  0.00           C
ATOM   4137  C3A DPP   341     197.254   9.439  44.051  1.00  0.00           C
ATOM   4138  C4A DPP   341     201.004  11.239  42.101  1.00  0.00           C
ATOM   4139  C1B DPP   341     200.254   1.139  48.301  1.00  0.00           C
ATOM   4140  C2B DPP   341     197.204   2.089  45.301  1.00  0.00           C
ATOM   4141  C3B DPP   341     196.854   4.339  41.701  1.00  0.00           C
ATOM   4142  C4B DPP   341     200.354   6.389  40.251  1.00  0.00           C
ATOM   4143  NC3 DPP   342      20.704  87.239  70.801  1.00  0.00           N
ATOM   4144  PO4 DPP   342      16.754  89.589  69.351  1.00  0.00           P
ATOM   4145  GL1 DPP   342      18.104  88.539  65.101  1.00  0.00            
ATOM   4146  GL2 DPP   342      20.104  85.889  65.151  1.00  0.00            
ATOM   4147  C1A DPP   342      19.404  89.389  60.901  1.00  0.00           C
ATOM   4148  C2A DPP   342      19.754  89.189  57.451  1.00  0.00           C
ATOM   4149  C3A DPP   342      21.604  85.889  53.851  1.00  0.00           C
ATOM   4150  C4A DPP   342      24.304  86.689  50.301  1.00  0.00           C
ATOM   4151  C1B DPP   342      21.904  85.339  61.101  1.00  0.00           C
ATOM   4152  C2B DPP   342      21.304  82.839  57.451  1.00  0.00           C
ATOM   4153  C3B DPP   342      23.154  81.239  53.701  1.00  0.00           C
ATOM   4154  C4B DPP   342      27.854  80.089  52.951  1.00  0.00           C
ATOM   4155  NC3 DPP   343     182.254  69.789  66.401  1.00  0.00           N
ATOM   4156  PO4 DPP   343     182.604  66.889  62.851  1.00  0.00           P
ATOM   4157  GL1 DPP   343     181.454  67.439  59.551  1.00  0.00            
ATOM   4158  GL2 DPP   343     180.104  70.839  57.651  1.00  0.00            
ATOM   4159  C1A DPP   343     183.504  67.039  56.101  1.00  0.00           C
ATOM   4160  C2A DPP   343     184.454  68.789  51.551  1.00  0.00           C
ATOM   4161  C3A DPP   343     187.004  68.789  47.751  1.00  0.00           C
ATOM   4162  C4A DPP   343     191.554  68.289  46.751  1.00  0.00           C
ATOM   4163  C1B DPP   343     179.504  69.339  54.051  1.00  0.00           C
ATOM   4164  C2B DPP   343     179.354  69.989  50.301  1.00  0.00           C
ATOM   4165  C3B DPP   343     177.204  71.289  46.851  1.00  0.00           C
ATOM   4166  C4B DPP   343     173.554  71.839  45.801  1.00  0.00           C
ATOM   4167  NC3 DPP   344      96.104   1.839  63.251  1.00  0.00           N
ATOM   4168  PO4 DPP   344      98.454   1.889  59.351  1.00  0.00           P
ATOM   4169  GL1 DPP   344      96.454   0.589  55.401  1.00  0.00            
ATOM   4170  GL2 DPP   344      98.154   3.389  54.901  1.00  0.00            
ATOM   4171  C1A DPP   344      95.354  -1.061  52.251  1.00  0.00           C
ATOM   4172  C2A DPP   344      94.954   0.089  48.251  1.00  0.00           C
ATOM   4173  C3A DPP   344      92.154   0.639  44.651  1.00  0.00           C
ATOM   4174  C4A DPP   344      95.504   1.439  42.801  1.00  0.00           C
ATOM   4175  C1B DPP   344      98.954   3.039  51.451  1.00  0.00           C
ATOM   4176  C2B DPP   344      99.854   2.989  47.051  1.00  0.00           C
ATOM   4177  C3B DPP   344     100.704   1.889  42.351  1.00  0.00           C
ATOM   4178  C4B DPP   344     103.604  -0.211  39.401  1.00  0.00           C
ATOM   4179  NC3 DPP   345      74.254   4.139  57.201  1.00  0.00           N
ATOM   4180  PO4 DPP   345      76.904   0.889  54.601  1.00  0.00           P
ATOM   4181  GL1 DPP   345      78.004   3.289  52.351  1.00  0.00            
ATOM   4182  GL2 DPP   345      80.654   3.739  52.951  1.00  0.00            
ATOM   4183  C1A DPP   345      78.404   3.989  48.001  1.00  0.00           C
ATOM   4184  C2A DPP   345      77.654   5.889  44.401  1.00  0.00           C
ATOM   4185  C3A DPP   345      79.704   6.139  40.901  1.00  0.00           C
ATOM   4186  C4A DPP   345      77.904   6.539  36.351  1.00  0.00           C
ATOM   4187  C1B DPP   345      83.004   7.089  51.451  1.00  0.00           C
ATOM   4188  C2B DPP   345      83.554   9.039  46.951  1.00  0.00           C
ATOM   4189  C3B DPP   345      81.454  10.589  42.751  1.00  0.00           C
ATOM   4190  C4B DPP   345      81.154   9.539  37.201  1.00  0.00           C
ATOM   4191  NC3 DPP   346     189.204 180.939  62.101  1.00  0.00           N
ATOM   4192  PO4 DPP   346     189.754 184.839  60.251  1.00  0.00           P
ATOM   4193  GL1 DPP   346     191.004 185.939  56.051  1.00  0.00            
ATOM   4194  GL2 DPP   346     193.754 185.989  54.651  1.00  0.00            
ATOM   4195  C1A DPP   346     189.404 186.889  51.651  1.00  0.00           C
ATOM   4196  C2A DPP   346     189.354 186.989  46.401  1.00  0.00           C
ATOM   4197  C3A DPP   346     189.704 185.939  42.251  1.00  0.00           C
ATOM   4198  C4A DPP   346     189.004 187.539  38.351  1.00  0.00           C
ATOM   4199  C1B DPP   346     194.754 184.239  51.551  1.00  0.00           C
ATOM   4200  C2B DPP   346     192.604 182.889  47.051  1.00  0.00           C
ATOM   4201  C3B DPP   346     191.454 179.539  44.651  1.00  0.00           C
ATOM   4202  C4B DPP   346     193.654 177.589  41.501  1.00  0.00           C
ATOM   4203  NC3 DPP   347     105.454 140.639  64.251  1.00  0.00           N
ATOM   4204  PO4 DPP   347     109.554 140.989  63.001  1.00  0.00           P
ATOM   4205  GL1 DPP   347     106.804 139.339  59.701  1.00  0.00            
ATOM   4206  GL2 DPP   347     106.904 141.339  57.601  1.00  0.00            
ATOM   4207  C1A DPP   347     109.154 137.089  56.601  1.00  0.00           C
ATOM   4208  C2A DPP   347     111.004 134.389  52.751  1.00  0.00           C
ATOM   4209  C3A DPP   347     113.504 135.939  48.751  1.00  0.00           C
ATOM   4210  C4A DPP   347     115.154 137.239  44.401  1.00  0.00           C
ATOM   4211  C1B DPP   347     109.654 142.089  55.101  1.00  0.00           C
ATOM   4212  C2B DPP   347     111.554 140.489  51.501  1.00  0.00           C
ATOM   4213  C3B DPP   347     114.854 140.739  48.401  1.00  0.00           C
ATOM   4214  C4B DPP   347     117.554 141.439  45.001  1.00  0.00           C
ATOM   4215  NC3 DPP   348     138.104 151.189  60.601  1.00  0.00           N
ATOM   4216  PO4 DPP   348     141.054 148.289  62.151  1.00  0.00           P
ATOM   4217  GL1 DPP   348     141.904 147.389  57.501  1.00  0.00            
ATOM   4218  GL2 DPP   348     142.204 144.189  57.801  1.00  0.00            
ATOM   4219  C1A DPP   348     141.254 149.339  53.301  1.00  0.00           C
ATOM   4220  C2A DPP   348     139.004 150.839  50.101  1.00  0.00           C
ATOM   4221  C3A DPP   348     136.054 153.639  49.851  1.00  0.00           C
ATOM   4222  C4A DPP   348     134.304 157.339  47.651  1.00  0.00           C
ATOM   4223  C1B DPP   348     144.004 142.789  52.801  1.00  0.00           C
ATOM   4224  C2B DPP   348     143.804 142.939  47.701  1.00  0.00           C
ATOM   4225  C3B DPP   348     144.804 142.189  43.501  1.00  0.00           C
ATOM   4226  C4B DPP   348     148.604 140.739  42.351  1.00  0.00           C
ATOM   4227  NC3 DPP   349      83.454 117.139  70.101  1.00  0.00           N
ATOM   4228  PO4 DPP   349      82.204 117.339  65.701  1.00  0.00           P
ATOM   4229  GL1 DPP   349      82.004 114.289  61.801  1.00  0.00            
ATOM   4230  GL2 DPP   349      81.554 110.639  61.401  1.00  0.00            
ATOM   4231  C1A DPP   349      81.854 113.739  57.551  1.00  0.00           C
ATOM   4232  C2A DPP   349      79.604 110.989  56.501  1.00  0.00           C
ATOM   4233  C3A DPP   349      78.904 108.689  52.401  1.00  0.00           C
ATOM   4234  C4A DPP   349      76.504 108.989  48.301  1.00  0.00           C
ATOM   4235  C1B DPP   349      77.404 111.789  61.351  1.00  0.00           C
ATOM   4236  C2B DPP   349      72.854 112.339  61.901  1.00  0.00           C
ATOM   4237  C3B DPP   349      68.704 111.839  61.501  1.00  0.00           C
ATOM   4238  C4B DPP   349      64.604 113.689  62.101  1.00  0.00           C
ATOM   4239  NC3 DPP   350     177.304  99.239  71.601  1.00  0.00           N
ATOM   4240  PO4 DPP   350     176.204 102.439  69.301  1.00  0.00           P
ATOM   4241  GL1 DPP   350     175.404 100.439  65.401  1.00  0.00            
ATOM   4242  GL2 DPP   350     177.354  97.589  64.001  1.00  0.00            
ATOM   4243  C1A DPP   350     171.904  98.039  63.051  1.00  0.00           C
ATOM   4244  C2A DPP   350     170.004  96.939  59.301  1.00  0.00           C
ATOM   4245  C3A DPP   350     167.854  95.589  55.651  1.00  0.00           C
ATOM   4246  C4A DPP   350     164.654  94.789  52.101  1.00  0.00           C
ATOM   4247  C1B DPP   350     175.454  96.989  59.601  1.00  0.00           C
ATOM   4248  C2B DPP   350     174.204  96.239  55.751  1.00  0.00           C
ATOM   4249  C3B DPP   350     174.104  94.639  51.901  1.00  0.00           C
ATOM   4250  C4B DPP   350     169.854  93.289  51.351  1.00  0.00           C
ATOM   4251  NC3 DPP   351      74.504  13.439  61.051  1.00  0.00           N
ATOM   4252  PO4 DPP   351      75.554  11.439  57.451  1.00  0.00           P
ATOM   4253  GL1 DPP   351      78.904  14.039  55.501  1.00  0.00            
ATOM   4254  GL2 DPP   351      81.854  12.289  57.001  1.00  0.00            
ATOM   4255  C1A DPP   351      80.954  17.139  53.101  1.00  0.00           C
ATOM   4256  C2A DPP   351      80.954  18.739  49.101  1.00  0.00           C
ATOM   4257  C3A DPP   351      79.004  19.339  45.251  1.00  0.00           C
ATOM   4258  C4A DPP   351      79.554  19.939  41.401  1.00  0.00           C
ATOM   4259  C1B DPP   351      82.754  12.589  51.601  1.00  0.00           C
ATOM   4260  C2B DPP   351      84.254  13.139  48.501  1.00  0.00           C
ATOM   4261  C3B DPP   351      82.854  16.089  45.051  1.00  0.00           C
ATOM   4262  C4B DPP   351      83.954  17.389  41.701  1.00  0.00           C
ATOM   4263  NC3 DPP   352     166.504  90.289  66.801  1.00  0.00           N
ATOM   4264  PO4 DPP   352     167.954  87.189  67.451  1.00  0.00           P
ATOM   4265  GL1 DPP   352     169.154  86.839  63.201  1.00  0.00            
ATOM   4266  GL2 DPP   352     166.954  84.739  62.801  1.00  0.00            
ATOM   4267  C1A DPP   352     171.304  86.139  58.101  1.00  0.00           C
ATOM   4268  C2A DPP   352     172.854  88.139  54.501  1.00  0.00           C
ATOM   4269  C3A DPP   352     174.454  89.689  51.451  1.00  0.00           C
ATOM   4270  C4A DPP   352     178.554  90.989  50.051  1.00  0.00           C
ATOM   4271  C1B DPP   352     166.254  87.089  59.001  1.00  0.00           C
ATOM   4272  C2B DPP   352     162.804  87.539  56.101  1.00  0.00           C
ATOM   4273  C3B DPP   352     162.404  86.539  52.101  1.00  0.00           C
ATOM   4274  C4B DPP   352     161.004  84.839  49.151  1.00  0.00           C
ATOM   4275  NC3 DPP   353      81.954 208.789  58.151  1.00  0.00           N
ATOM   4276  PO4 DPP   353      77.604 206.089  58.601  1.00  0.00           P
ATOM   4277  GL1 DPP   353      78.454 206.539  54.001  1.00  0.00            
ATOM   4278  GL2 DPP   353      80.404 210.089  53.601  1.00  0.00            
ATOM   4279  C1A DPP   353      77.254 207.789  50.301  1.00  0.00           C
ATOM   4280  C2A DPP   353      77.804 207.789  45.801  1.00  0.00           C
ATOM   4281  C3A DPP   353      76.554 209.189  41.701  1.00  0.00           C
ATOM   4282  C4A DPP   353      74.304 207.389  39.001  1.00  0.00           C
ATOM   4283  C1B DPP   353      81.754 211.589  49.751  1.00  0.00           C
ATOM   4284  C2B DPP   353      81.504 210.939  45.401  1.00  0.00           C
ATOM   4285  C3B DPP   353      79.154 213.639  43.151  1.00  0.00           C
ATOM   4286  C4B DPP   353      77.304 213.439  38.951  1.00  0.00           C
ATOM   4287  NC3 DPP   354      41.704  87.339  72.501  1.00  0.00           N
ATOM   4288  PO4 DPP   354      44.254  84.489  71.101  1.00  0.00           P
ATOM   4289  GL1 DPP   354      44.704  84.539  66.501  1.00  0.00            
ATOM   4290  GL2 DPP   354      47.054  82.689  64.001  1.00  0.00            
ATOM   4291  C1A DPP   354      42.004  84.189  63.751  1.00  0.00           C
ATOM   4292  C2A DPP   354      39.254  86.439  60.151  1.00  0.00           C
ATOM   4293  C3A DPP   354      38.404  85.539  55.451  1.00  0.00           C
ATOM   4294  C4A DPP   354      39.654  83.239  51.701  1.00  0.00           C
ATOM   4295  C1B DPP   354      45.304  84.089  58.601  1.00  0.00           C
ATOM   4296  C2B DPP   354      44.154  85.239  53.951  1.00  0.00           C
ATOM   4297  C3B DPP   354      47.504  82.989  51.401  1.00  0.00           C
ATOM   4298  C4B DPP   354      51.054  82.489  49.351  1.00  0.00           C
ATOM   4299  NC3 DPP   355      81.204 131.639  70.801  1.00  0.00           N
ATOM   4300  PO4 DPP   355      80.454 132.289  67.351  1.00  0.00           P
ATOM   4301  GL1 DPP   355      81.104 132.589  62.751  1.00  0.00            
ATOM   4302  GL2 DPP   355      81.654 135.939  63.101  1.00  0.00            
ATOM   4303  C1A DPP   355      81.104 132.989  58.801  1.00  0.00           C
ATOM   4304  C2A DPP   355      80.704 133.089  54.401  1.00  0.00           C
ATOM   4305  C3A DPP   355      81.554 132.589  50.851  1.00  0.00           C
ATOM   4306  C4A DPP   355      79.504 133.639  47.451  1.00  0.00           C
ATOM   4307  C1B DPP   355      84.354 136.639  59.751  1.00  0.00           C
ATOM   4308  C2B DPP   355      84.454 137.389  55.801  1.00  0.00           C
ATOM   4309  C3B DPP   355      85.004 136.389  51.201  1.00  0.00           C
ATOM   4310  C4B DPP   355      85.454 134.039  47.201  1.00  0.00           C
ATOM   4311  NC3 DPP   356      59.704 132.389  73.051  1.00  0.00           N
ATOM   4312  PO4 DPP   356      58.254 130.439  69.051  1.00  0.00           P
ATOM   4313  GL1 DPP   356      57.754 131.689  64.501  1.00  0.00            
ATOM   4314  GL2 DPP   356      59.704 129.939  62.351  1.00  0.00            
ATOM   4315  C1A DPP   356      55.004 129.889  61.151  1.00  0.00           C
ATOM   4316  C2A DPP   356      55.954 128.239  56.701  1.00  0.00           C
ATOM   4317  C3A DPP   356      55.204 126.789  52.551  1.00  0.00           C
ATOM   4318  C4A DPP   356      56.104 124.239  49.551  1.00  0.00           C
ATOM   4319  C1B DPP   356      60.304 126.839  58.551  1.00  0.00           C
ATOM   4320  C2B DPP   356      58.804 123.139  55.201  1.00  0.00           C
ATOM   4321  C3B DPP   356      55.104 121.289  53.251  1.00  0.00           C
ATOM   4322  C4B DPP   356      52.604 118.339  56.251  1.00  0.00           C
ATOM   4323  NC3 DPP   357      74.404  68.139  69.251  1.00  0.00           N
ATOM   4324  PO4 DPP   357      73.504  67.589  64.701  1.00  0.00           P
ATOM   4325  GL1 DPP   357      73.704  69.339  60.701  1.00  0.00            
ATOM   4326  GL2 DPP   357      73.604  72.239  60.301  1.00  0.00            
ATOM   4327  C1A DPP   357      71.554  67.789  57.051  1.00  0.00           C
ATOM   4328  C2A DPP   357      71.304  67.539  52.651  1.00  0.00           C
ATOM   4329  C3A DPP   357      71.954  68.789  48.601  1.00  0.00           C
ATOM   4330  C4A DPP   357      74.054  67.439  45.351  1.00  0.00           C
ATOM   4331  C1B DPP   357      73.704  72.239  56.251  1.00  0.00           C
ATOM   4332  C2B DPP   357      73.504  73.689  51.751  1.00  0.00           C
ATOM   4333  C3B DPP   357      76.904  74.839  50.251  1.00  0.00           C
ATOM   4334  C4B DPP   357      78.954  77.289  49.951  1.00  0.00           C
ATOM   4335  NC3 DPP   358     109.954 135.839  62.851  1.00  0.00           N
ATOM   4336  PO4 DPP   358     104.704 135.789  62.501  1.00  0.00           P
ATOM   4337  GL1 DPP   358     106.404 132.639  60.401  1.00  0.00            
ATOM   4338  GL2 DPP   358     108.804 129.939  60.501  1.00  0.00            
ATOM   4339  C1A DPP   358     107.904 131.939  56.101  1.00  0.00           C
ATOM   4340  C2A DPP   358     107.354 130.339  52.251  1.00  0.00           C
ATOM   4341  C3A DPP   358     107.054 132.439  47.501  1.00  0.00           C
ATOM   4342  C4A DPP   358     104.504 134.139  44.751  1.00  0.00           C
ATOM   4343  C1B DPP   358     112.754 133.239  57.801  1.00  0.00           C
ATOM   4344  C2B DPP   358     115.554 131.539  54.951  1.00  0.00           C
ATOM   4345  C3B DPP   358     114.254 131.239  50.301  1.00  0.00           C
ATOM   4346  C4B DPP   358     112.104 132.239  45.851  1.00  0.00           C
ATOM   4347  NC3 DPP   359     123.804   1.739  61.551  1.00  0.00           N
ATOM   4348  PO4 DPP   359     119.854   3.689  63.001  1.00  0.00           P
ATOM   4349  GL1 DPP   359     119.854   3.389  58.251  1.00  0.00            
ATOM   4350  GL2 DPP   359     122.754   3.039  56.201  1.00  0.00            
ATOM   4351  C1A DPP   359     118.254   5.039  53.651  1.00  0.00           C
ATOM   4352  C2A DPP   359     116.954   7.789  49.951  1.00  0.00           C
ATOM   4353  C3A DPP   359     119.804   8.989  45.701  1.00  0.00           C
ATOM   4354  C4A DPP   359     123.004   6.489  44.201  1.00  0.00           C
ATOM   4355  C1B DPP   359     124.254   2.239  52.051  1.00  0.00           C
ATOM   4356  C2B DPP   359     124.904   1.639  47.401  1.00  0.00           C
ATOM   4357  C3B DPP   359     122.904   1.439  43.301  1.00  0.00           C
ATOM   4358  C4B DPP   359     120.804  -2.011  42.251  1.00  0.00           C
ATOM   4359  NC3 DPP   360     134.604 174.289  60.701  1.00  0.00           N
ATOM   4360  PO4 DPP   360     137.904 176.739  62.251  1.00  0.00           P
ATOM   4361  GL1 DPP   360     139.154 177.339  57.601  1.00  0.00            
ATOM   4362  GL2 DPP   360     141.354 174.389  58.151  1.00  0.00            
ATOM   4363  C1A DPP   360     141.454 177.839  53.251  1.00  0.00           C
ATOM   4364  C2A DPP   360     141.304 178.689  48.901  1.00  0.00           C
ATOM   4365  C3A DPP   360     141.854 177.889  44.151  1.00  0.00           C
ATOM   4366  C4A DPP   360     147.054 178.839  43.601  1.00  0.00           C
ATOM   4367  C1B DPP   360     139.804 172.889  54.551  1.00  0.00           C
ATOM   4368  C2B DPP   360     141.404 171.889  50.451  1.00  0.00           C
ATOM   4369  C3B DPP   360     140.654 172.589  45.951  1.00  0.00           C
ATOM   4370  C4B DPP   360     138.904 174.089  42.601  1.00  0.00           C
ATOM   4371  NC3 DPP   361      52.404 160.139  65.251  1.00  0.00           N
ATOM   4372  PO4 DPP   361      56.254 158.339  66.751  1.00  0.00           P
ATOM   4373  GL1 DPP   361      55.704 157.539  62.251  1.00  0.00            
ATOM   4374  GL2 DPP   361      56.954 157.689  59.801  1.00  0.00            
ATOM   4375  C1A DPP   361      52.354 157.939  59.151  1.00  0.00           C
ATOM   4376  C2A DPP   361      51.154 157.289  54.251  1.00  0.00           C
ATOM   4377  C3A DPP   361      48.004 159.989  49.901  1.00  0.00           C
ATOM   4378  C4A DPP   361      47.454 159.239  45.451  1.00  0.00           C
ATOM   4379  C1B DPP   361      55.804 157.489  55.651  1.00  0.00           C
ATOM   4380  C2B DPP   361      55.154 157.989  51.351  1.00  0.00           C
ATOM   4381  C3B DPP   361      53.404 158.639  47.801  1.00  0.00           C
ATOM   4382  C4B DPP   361      51.504 156.389  44.751  1.00  0.00           C
ATOM   4383  NC3 DPP   362      55.904 139.839  69.451  1.00  0.00           N
ATOM   4384  PO4 DPP   362      57.354 142.739  66.551  1.00  0.00           P
ATOM   4385  GL1 DPP   362      59.104 141.039  63.501  1.00  0.00            
ATOM   4386  GL2 DPP   362      61.054 143.789  62.251  1.00  0.00            
ATOM   4387  C1A DPP   362      59.304 139.289  59.301  1.00  0.00           C
ATOM   4388  C2A DPP   362      60.854 136.889  56.051  1.00  0.00           C
ATOM   4389  C3A DPP   362      59.354 134.939  51.601  1.00  0.00           C
ATOM   4390  C4A DPP   362      56.554 131.289  51.051  1.00  0.00           C
ATOM   4391  C1B DPP   362      61.754 146.339  58.751  1.00  0.00           C
ATOM   4392  C2B DPP   362      60.354 146.639  54.851  1.00  0.00           C
ATOM   4393  C3B DPP   362      59.704 145.139  51.001  1.00  0.00           C
ATOM   4394  C4B DPP   362      61.554 143.089  46.451  1.00  0.00           C
ATOM   4395  NC3 DPP   363      73.054 184.289  65.651  1.00  0.00           N
ATOM   4396  PO4 DPP   363      69.954 181.539  62.951  1.00  0.00           P
ATOM   4397  GL1 DPP   363      69.104 181.989  58.801  1.00  0.00            
ATOM   4398  GL2 DPP   363      66.704 179.489  56.651  1.00  0.00            
ATOM   4399  C1A DPP   363      69.304 182.189  54.301  1.00  0.00           C
ATOM   4400  C2A DPP   363      68.504 181.789  50.151  1.00  0.00           C
ATOM   4401  C3A DPP   363      68.054 179.239  46.551  1.00  0.00           C
ATOM   4402  C4A DPP   363      67.854 179.139  41.451  1.00  0.00           C
ATOM   4403  C1B DPP   363      68.904 177.039  53.751  1.00  0.00           C
ATOM   4404  C2B DPP   363      70.804 175.089  50.401  1.00  0.00           C
ATOM   4405  C3B DPP   363      73.104 172.589  48.151  1.00  0.00           C
ATOM   4406  C4B DPP   363      76.254 170.389  46.801  1.00  0.00           C
ATOM   4407  NC3 DPP   364     202.754  93.139  24.501  1.00  0.00           N
ATOM   4408  PO4 DPP   364     204.304  89.339  25.101  1.00  0.00           P
ATOM   4409  GL1 DPP   364     203.754  89.489  28.601  1.00  0.00            
ATOM   4410  GL2 DPP   364     202.154  91.489  29.701  1.00  0.00            
ATOM   4411  C1A DPP   364     206.004  86.189  31.751  1.00  0.00           C
ATOM   4412  C2A DPP   364     206.254  84.289  35.701  1.00  0.00           C
ATOM   4413  C3A DPP   364     206.054  84.439  39.851  1.00  0.00           C
ATOM   4414  C4A DPP   364     207.054  85.189  44.401  1.00  0.00           C
ATOM   4415  C1B DPP   364     204.804  90.989  33.901  1.00  0.00           C
ATOM   4416  C2B DPP   364     205.554  89.539  38.251  1.00  0.00           C
ATOM   4417  C3B DPP   364     206.104  89.339  42.151  1.00  0.00           C
ATOM   4418  C4B DPP   364     207.604  91.139  46.051  1.00  0.00           C
ATOM   4419  NC3 DPP   365      62.304 121.039  21.051  1.00  0.00           N
ATOM   4420  PO4 DPP   365      61.004 118.839  24.351  1.00  0.00           P
ATOM   4421  GL1 DPP   365      58.704 121.539  28.351  1.00  0.00            
ATOM   4422  GL2 DPP   365      56.104 121.689  28.001  1.00  0.00            
ATOM   4423  C1A DPP   365      60.654 122.839  32.551  1.00  0.00           C
ATOM   4424  C2A DPP   365      62.704 123.789  36.251  1.00  0.00           C
ATOM   4425  C3A DPP   365      63.804 122.389  40.101  1.00  0.00           C
ATOM   4426  C4A DPP   365      66.954 122.539  43.401  1.00  0.00           C
ATOM   4427  C1B DPP   365      55.554 123.589  32.001  1.00  0.00           C
ATOM   4428  C2B DPP   365      57.304 125.489  36.201  1.00  0.00           C
ATOM   4429  C3B DPP   365      59.754 125.989  40.401  1.00  0.00           C
ATOM   4430  C4B DPP   365      59.304 129.289  42.251  1.00  0.00           C
ATOM   4431  NC3 DPP   366      16.304  73.189  29.151  1.00  0.00           N
ATOM   4432  PO4 DPP   366      14.104  69.889  27.701  1.00  0.00           P
ATOM   4433  GL1 DPP   366      11.554  69.939  31.501  1.00  0.00            
ATOM   4434  GL2 DPP   366      14.454  68.839  33.251  1.00  0.00            
ATOM   4435  C1A DPP   366      10.404  71.989  35.251  1.00  0.00           C
ATOM   4436  C2A DPP   366      10.404  75.689  37.301  1.00  0.00           C
ATOM   4437  C3A DPP   366      10.854  79.139  40.601  1.00  0.00           C
ATOM   4438  C4A DPP   366      13.354  81.039  44.751  1.00  0.00           C
ATOM   4439  C1B DPP   366      14.454  68.189  37.201  1.00  0.00           C
ATOM   4440  C2B DPP   366      12.354  70.039  41.251  1.00  0.00           C
ATOM   4441  C3B DPP   366       8.854  72.889  41.551  1.00  0.00           C
ATOM   4442  C4B DPP   366       8.704  76.689  44.151  1.00  0.00           C
ATOM   4443  NC3 DPP   367      43.604 164.089  14.901  1.00  0.00           N
ATOM   4444  PO4 DPP   367      41.304 162.939  18.101  1.00  0.00           P
ATOM   4445  GL1 DPP   367      40.054 163.889  22.501  1.00  0.00            
ATOM   4446  GL2 DPP   367      39.054 166.589  22.701  1.00  0.00            
ATOM   4447  C1A DPP   367      36.954 162.839  25.601  1.00  0.00           C
ATOM   4448  C2A DPP   367      35.404 164.089  29.201  1.00  0.00           C
ATOM   4449  C3A DPP   367      34.854 164.939  33.701  1.00  0.00           C
ATOM   4450  C4A DPP   367      36.604 165.189  38.351  1.00  0.00           C
ATOM   4451  C1B DPP   367      38.254 167.639  27.101  1.00  0.00           C
ATOM   4452  C2B DPP   367      36.254 169.139  31.151  1.00  0.00           C
ATOM   4453  C3B DPP   367      35.404 170.389  34.951  1.00  0.00           C
ATOM   4454  C4B DPP   367      35.154 170.139  39.151  1.00  0.00           C
ATOM   4455  NC3 DPP   368     133.554 111.339  21.451  1.00  0.00           N
ATOM   4456  PO4 DPP   368     135.854 112.239  24.451  1.00  0.00           P
ATOM   4457  GL1 DPP   368     135.554 112.589  28.651  1.00  0.00            
ATOM   4458  GL2 DPP   368     137.954 109.639  29.701  1.00  0.00            
ATOM   4459  C1A DPP   368     134.554 113.689  32.401  1.00  0.00           C
ATOM   4460  C2A DPP   368     135.254 113.539  36.651  1.00  0.00           C
ATOM   4461  C3A DPP   368     136.004 113.389  41.001  1.00  0.00           C
ATOM   4462  C4A DPP   368     134.654 112.639  44.501  1.00  0.00           C
ATOM   4463  C1B DPP   368     136.904 108.339  33.801  1.00  0.00           C
ATOM   4464  C2B DPP   368     137.454 108.289  37.951  1.00  0.00           C
ATOM   4465  C3B DPP   368     136.804 108.789  41.051  1.00  0.00           C
ATOM   4466  C4B DPP   368     135.504 107.789  44.901  1.00  0.00           C
ATOM   4467  NC3 DPP   369      21.604 166.339  14.101  1.00  0.00           N
ATOM   4468  PO4 DPP   369      22.304 161.339  15.401  1.00  0.00           P
ATOM   4469  GL1 DPP   369      21.904 160.389  20.001  1.00  0.00            
ATOM   4470  GL2 DPP   369      24.154 159.089  21.451  1.00  0.00            
ATOM   4471  C1A DPP   369      18.604 159.989  22.551  1.00  0.00           C
ATOM   4472  C2A DPP   369      17.654 162.389  26.351  1.00  0.00           C
ATOM   4473  C3A DPP   369      17.404 164.689  31.201  1.00  0.00           C
ATOM   4474  C4A DPP   369      16.404 167.339  35.651  1.00  0.00           C
ATOM   4475  C1B DPP   369      26.154 162.539  22.851  1.00  0.00           C
ATOM   4476  C2B DPP   369      26.104 163.189  26.051  1.00  0.00           C
ATOM   4477  C3B DPP   369      25.504 165.289  30.251  1.00  0.00           C
ATOM   4478  C4B DPP   369      25.154 165.689  35.401  1.00  0.00           C
ATOM   4479  NC3 DPP   370     202.654  38.339  26.501  1.00  0.00           N
ATOM   4480  PO4 DPP   370     202.804  42.789  27.451  1.00  0.00           P
ATOM   4481  GL1 DPP   370     199.654  41.889  30.251  1.00  0.00            
ATOM   4482  GL2 DPP   370     202.304  43.039  32.351  1.00  0.00            
ATOM   4483  C1A DPP   370     199.504  41.439  35.751  1.00  0.00           C
ATOM   4484  C2A DPP   370     198.654  40.139  39.951  1.00  0.00           C
ATOM   4485  C3A DPP   370     197.704  42.539  44.151  1.00  0.00           C
ATOM   4486  C4A DPP   370     196.804  46.339  46.601  1.00  0.00           C
ATOM   4487  C1B DPP   370     205.504  43.589  35.351  1.00  0.00           C
ATOM   4488  C2B DPP   370     203.754  42.339  39.901  1.00  0.00           C
ATOM   4489  C3B DPP   370     202.954  39.539  43.651  1.00  0.00           C
ATOM   4490  C4B DPP   370     200.504  38.139  46.401  1.00  0.00           C
ATOM   4491  NC3 DPP   371     122.304 123.739  19.401  1.00  0.00           N
ATOM   4492  PO4 DPP   371     119.154 122.439  22.501  1.00  0.00           P
ATOM   4493  GL1 DPP   371     116.304 121.939  26.551  1.00  0.00            
ATOM   4494  GL2 DPP   371     113.304 121.039  27.401  1.00  0.00            
ATOM   4495  C1A DPP   371     115.854 122.739  31.151  1.00  0.00           C
ATOM   4496  C2A DPP   371     115.554 124.739  36.251  1.00  0.00           C
ATOM   4497  C3A DPP   371     116.204 125.889  40.551  1.00  0.00           C
ATOM   4498  C4A DPP   371     117.604 129.739  42.201  1.00  0.00           C
ATOM   4499  C1B DPP   371     110.454 121.939  30.651  1.00  0.00           C
ATOM   4500  C2B DPP   371     110.804 122.539  34.751  1.00  0.00           C
ATOM   4501  C3B DPP   371     111.804 122.889  38.551  1.00  0.00           C
ATOM   4502  C4B DPP   371     111.654 123.389  42.851  1.00  0.00           C
ATOM   4503  NC3 DPP   372     210.304  61.039  25.801  1.00  0.00           N
ATOM   4504  PO4 DPP   372     214.454  63.339  26.951  1.00  0.00           P
ATOM   4505  GL1 DPP   372     213.804  61.389  31.101  1.00  0.00            
ATOM   4506  GL2 DPP   372     210.104  61.889  30.951  1.00  0.00            
ATOM   4507  C1A DPP   372     212.204  62.739  35.351  1.00  0.00           C
ATOM   4508  C2A DPP   372     210.454  60.689  38.401  1.00  0.00           C
ATOM   4509  C3A DPP   372     210.804  59.839  42.001  1.00  0.00           C
ATOM   4510  C4A DPP   372     211.154  61.639  46.751  1.00  0.00           C
ATOM   4511  C1B DPP   372     210.254  57.489  31.951  1.00  0.00           C
ATOM   4512  C2B DPP   372     206.804  54.889  33.201  1.00  0.00           C
ATOM   4513  C3B DPP   372     205.554  53.739  36.451  1.00  0.00           C
ATOM   4514  C4B DPP   372     202.454  51.739  38.801  1.00  0.00           C
ATOM   4515  NC3 DPP   373     171.454 144.939  24.101  1.00  0.00           N
ATOM   4516  PO4 DPP   373     171.504 149.589  23.351  1.00  0.00           P
ATOM   4517  GL1 DPP   373     171.404 148.989  27.101  1.00  0.00            
ATOM   4518  GL2 DPP   373     173.654 148.939  28.251  1.00  0.00            
ATOM   4519  C1A DPP   373     171.354 145.239  31.051  1.00  0.00           C
ATOM   4520  C2A DPP   373     170.354 143.739  34.501  1.00  0.00           C
ATOM   4521  C3A DPP   373     171.204 143.839  38.851  1.00  0.00           C
ATOM   4522  C4A DPP   373     172.904 146.939  41.301  1.00  0.00           C
ATOM   4523  C1B DPP   373     170.154 149.839  31.901  1.00  0.00           C
ATOM   4524  C2B DPP   373     167.504 149.289  34.651  1.00  0.00           C
ATOM   4525  C3B DPP   373     167.854 147.939  38.401  1.00  0.00           C
ATOM   4526  C4B DPP   373     168.104 149.039  42.401  1.00  0.00           C
ATOM   4527  NC3 DPP   374     142.504  33.489  28.851  1.00  0.00           N
ATOM   4528  PO4 DPP   374     146.504  33.789  29.101  1.00  0.00           P
ATOM   4529  GL1 DPP   374     148.554  34.289  32.951  1.00  0.00            
ATOM   4530  GL2 DPP   374     145.554  33.139  33.701  1.00  0.00            
ATOM   4531  C1A DPP   374     148.604  35.139  37.601  1.00  0.00           C
ATOM   4532  C2A DPP   374     148.104  33.339  41.751  1.00  0.00           C
ATOM   4533  C3A DPP   374     148.254  32.039  45.201  1.00  0.00           C
ATOM   4534  C4A DPP   374     146.604  28.139  45.601  1.00  0.00           C
ATOM   4535  C1B DPP   374     143.754  33.839  37.551  1.00  0.00           C
ATOM   4536  C2B DPP   374     143.654  35.489  41.501  1.00  0.00           C
ATOM   4537  C3B DPP   374     142.754  34.039  45.051  1.00  0.00           C
ATOM   4538  C4B DPP   374     141.554  29.139  45.601  1.00  0.00           C
ATOM   4539  NC3 DPP   375      15.554 194.989  15.551  1.00  0.00           N
ATOM   4540  PO4 DPP   375      12.604 197.639  17.151  1.00  0.00           P
ATOM   4541  GL1 DPP   375      13.554 197.289  21.551  1.00  0.00            
ATOM   4542  GL2 DPP   375      12.154 194.239  22.651  1.00  0.00            
ATOM   4543  C1A DPP   375      13.454 199.389  25.101  1.00  0.00           C
ATOM   4544  C2A DPP   375      12.604 199.189  27.801  1.00  0.00           C
ATOM   4545  C3A DPP   375      10.704 200.389  30.501  1.00  0.00           C
ATOM   4546  C4A DPP   375       5.554 200.639  31.001  1.00  0.00           C
ATOM   4547  C1B DPP   375      11.704 194.639  26.451  1.00  0.00           C
ATOM   4548  C2B DPP   375      12.804 195.589  31.501  1.00  0.00           C
ATOM   4549  C3B DPP   375      12.204 197.639  34.351  1.00  0.00           C
ATOM   4550  C4B DPP   375      15.704 199.589  38.251  1.00  0.00           C
ATOM   4551  NC3 DPP   376     189.204 161.739  21.001  1.00  0.00           N
ATOM   4552  PO4 DPP   376     187.954 165.389  22.351  1.00  0.00           P
ATOM   4553  GL1 DPP   376     186.654 162.589  25.451  1.00  0.00            
ATOM   4554  GL2 DPP   376     188.054 159.439  25.701  1.00  0.00            
ATOM   4555  C1A DPP   376     185.454 163.389  28.901  1.00  0.00           C
ATOM   4556  C2A DPP   376     182.304 163.189  31.651  1.00  0.00           C
ATOM   4557  C3A DPP   376     178.704 162.389  34.701  1.00  0.00           C
ATOM   4558  C4A DPP   376     178.104 159.439  38.151  1.00  0.00           C
ATOM   4559  C1B DPP   376     188.104 158.489  30.851  1.00  0.00           C
ATOM   4560  C2B DPP   376     188.454 157.939  35.551  1.00  0.00           C
ATOM   4561  C3B DPP   376     187.954 160.839  38.601  1.00  0.00           C
ATOM   4562  C4B DPP   376     190.954 163.189  41.601  1.00  0.00           C
ATOM   4563  NC3 DPP   377      16.604  16.539  17.251  1.00  0.00           N
ATOM   4564  PO4 DPP   377      15.754  14.239  20.701  1.00  0.00           P
ATOM   4565  GL1 DPP   377      18.204  12.739  24.201  1.00  0.00            
ATOM   4566  GL2 DPP   377      17.154   8.439  24.951  1.00  0.00            
ATOM   4567  C1A DPP   377      18.754  14.239  29.351  1.00  0.00           C
ATOM   4568  C2A DPP   377      18.104  14.789  33.751  1.00  0.00           C
ATOM   4569  C3A DPP   377      17.154  12.589  38.801  1.00  0.00           C
ATOM   4570  C4A DPP   377      17.454   9.089  41.001  1.00  0.00           C
ATOM   4571  C1B DPP   377      15.754  10.439  28.701  1.00  0.00           C
ATOM   4572  C2B DPP   377      18.054   9.839  32.851  1.00  0.00           C
ATOM   4573  C3B DPP   377      22.054  11.889  33.001  1.00  0.00           C
ATOM   4574  C4B DPP   377      26.504   9.739  31.151  1.00  0.00           C
ATOM   4575  NC3 DPP   378       8.554 171.539  14.601  1.00  0.00           N
ATOM   4576  PO4 DPP   378       5.004 171.839  17.801  1.00  0.00           P
ATOM   4577  GL1 DPP   378       5.154 171.589  22.151  1.00  0.00            
ATOM   4578  GL2 DPP   378       4.854 168.689  24.551  1.00  0.00            
ATOM   4579  C1A DPP   378       5.904 173.839  25.551  1.00  0.00           C
ATOM   4580  C2A DPP   378       6.304 174.989  30.551  1.00  0.00           C
ATOM   4581  C3A DPP   378       6.754 173.189  34.951  1.00  0.00           C
ATOM   4582  C4A DPP   378       4.704 170.789  39.001  1.00  0.00           C
ATOM   4583  C1B DPP   378       4.154 169.739  29.301  1.00  0.00           C
ATOM   4584  C2B DPP   378       1.354 171.839  34.101  1.00  0.00           C
ATOM   4585  C3B DPP   378       1.254 174.389  38.251  1.00  0.00           C
ATOM   4586  C4B DPP   378      -0.596 174.939  41.951  1.00  0.00           C
ATOM   4587  NC3 DPP   379      42.854  76.339  25.251  1.00  0.00           N
ATOM   4588  PO4 DPP   379      41.154  72.889  27.551  1.00  0.00           P
ATOM   4589  GL1 DPP   379      39.804  72.689  31.751  1.00  0.00            
ATOM   4590  GL2 DPP   379      39.004  75.489  34.051  1.00  0.00            
ATOM   4591  C1A DPP   379      42.304  70.339  34.751  1.00  0.00           C
ATOM   4592  C2A DPP   379      42.804  66.389  37.801  1.00  0.00           C
ATOM   4593  C3A DPP   379      40.604  64.989  41.201  1.00  0.00           C
ATOM   4594  C4A DPP   379      39.704  64.539  44.601  1.00  0.00           C
ATOM   4595  C1B DPP   379      39.504  78.889  37.801  1.00  0.00           C
ATOM   4596  C2B DPP   379      39.104  80.139  42.201  1.00  0.00           C
ATOM   4597  C3B DPP   379      40.804  80.689  46.351  1.00  0.00           C
ATOM   4598  C4B DPP   379      42.004  78.439  49.101  1.00  0.00           C
ATOM   4599  NC3 DPP   380     204.704 100.839  23.351  1.00  0.00           N
ATOM   4600  PO4 DPP   380     201.654 101.039  26.301  1.00  0.00           P
ATOM   4601  GL1 DPP   380     202.054 100.989  30.901  1.00  0.00            
ATOM   4602  GL2 DPP   380     203.204 104.239  32.151  1.00  0.00            
ATOM   4603  C1A DPP   380     198.854 100.389  33.951  1.00  0.00           C
ATOM   4604  C2A DPP   380     197.654  99.739  37.201  1.00  0.00           C
ATOM   4605  C3A DPP   380     195.054 100.039  41.151  1.00  0.00           C
ATOM   4606  C4A DPP   380     192.504  99.939  44.701  1.00  0.00           C
ATOM   4607  C1B DPP   380     203.504 101.139  36.301  1.00  0.00           C
ATOM   4608  C2B DPP   380     204.854 100.489  40.801  1.00  0.00           C
ATOM   4609  C3B DPP   380     204.254  99.189  44.551  1.00  0.00           C
ATOM   4610  C4B DPP   380     206.604  99.989  48.501  1.00  0.00           C
ATOM   4611  NC3 DPP   381      31.304 104.889  28.851  1.00  0.00           N
ATOM   4612  PO4 DPP   381      27.754 107.989  28.601  1.00  0.00           P
ATOM   4613  GL1 DPP   381      28.304 104.539  33.301  1.00  0.00            
ATOM   4614  GL2 DPP   381      30.954 102.889  34.001  1.00  0.00            
ATOM   4615  C1A DPP   381      26.054 104.289  37.801  1.00  0.00           C
ATOM   4616  C2A DPP   381      25.254 107.539  40.451  1.00  0.00           C
ATOM   4617  C3A DPP   381      25.554 111.589  43.851  1.00  0.00           C
ATOM   4618  C4A DPP   381      23.004 112.089  46.651  1.00  0.00           C
ATOM   4619  C1B DPP   381      34.154 103.139  37.651  1.00  0.00           C
ATOM   4620  C2B DPP   381      34.354 105.739  41.451  1.00  0.00           C
ATOM   4621  C3B DPP   381      35.054 108.739  44.951  1.00  0.00           C
ATOM   4622  C4B DPP   381      37.004 110.789  48.201  1.00  0.00           C
ATOM   4623  NC3 DPP   382     190.704 118.189  27.051  1.00  0.00           N
ATOM   4624  PO4 DPP   382     195.004 116.289  26.901  1.00  0.00           P
ATOM   4625  GL1 DPP   382     195.704 117.289  30.801  1.00  0.00            
ATOM   4626  GL2 DPP   382     193.454 117.589  31.901  1.00  0.00            
ATOM   4627  C1A DPP   382     195.754 116.939  36.401  1.00  0.00           C
ATOM   4628  C2A DPP   382     193.404 117.289  39.951  1.00  0.00           C
ATOM   4629  C3A DPP   382     194.304 118.339  43.951  1.00  0.00           C
ATOM   4630  C4A DPP   382     189.904 120.689  44.951  1.00  0.00           C
ATOM   4631  C1B DPP   382     191.504 115.489  35.601  1.00  0.00           C
ATOM   4632  C2B DPP   382     191.704 112.789  39.501  1.00  0.00           C
ATOM   4633  C3B DPP   382     193.454 112.889  42.651  1.00  0.00           C
ATOM   4634  C4B DPP   382     194.154 109.289  44.901  1.00  0.00           C
ATOM   4635  NC3 DPP   383      29.554 184.989  14.851  1.00  0.00           N
ATOM   4636  PO4 DPP   383      25.654 186.789  16.651  1.00  0.00           P
ATOM   4637  GL1 DPP   383      23.804 186.139  19.601  1.00  0.00            
ATOM   4638  GL2 DPP   383      20.454 188.939  20.201  1.00  0.00            
ATOM   4639  C1A DPP   383      24.804 188.089  23.201  1.00  0.00           C
ATOM   4640  C2A DPP   383      27.604 187.989  27.051  1.00  0.00           C
ATOM   4641  C3A DPP   383      25.604 185.239  30.701  1.00  0.00           C
ATOM   4642  C4A DPP   383      21.154 185.189  32.101  1.00  0.00           C
ATOM   4643  C1B DPP   383      20.454 188.189  24.751  1.00  0.00           C
ATOM   4644  C2B DPP   383      20.254 188.339  28.901  1.00  0.00           C
ATOM   4645  C3B DPP   383      19.004 190.039  33.451  1.00  0.00           C
ATOM   4646  C4B DPP   383      20.604 188.439  37.001  1.00  0.00           C
ATOM   4647  NC3 DPP   384     153.654 115.889  18.601  1.00  0.00           N
ATOM   4648  PO4 DPP   384     157.904 114.789  19.801  1.00  0.00           P
ATOM   4649  GL1 DPP   384     154.004 114.639  23.251  1.00  0.00            
ATOM   4650  GL2 DPP   384     155.554 112.739  25.851  1.00  0.00            
ATOM   4651  C1A DPP   384     153.754 117.439  27.401  1.00  0.00           C
ATOM   4652  C2A DPP   384     153.304 118.689  31.401  1.00  0.00           C
ATOM   4653  C3A DPP   384     154.504 119.989  36.301  1.00  0.00           C
ATOM   4654  C4A DPP   384     152.704 122.239  40.101  1.00  0.00           C
ATOM   4655  C1B DPP   384     155.854 113.889  31.051  1.00  0.00           C
ATOM   4656  C2B DPP   384     154.204 114.439  33.901  1.00  0.00           C
ATOM   4657  C3B DPP   384     155.754 114.889  38.101  1.00  0.00           C
ATOM   4658  C4B DPP   384     156.304 118.589  41.001  1.00  0.00           C
ATOM   4659  NC3 DPP   385      55.004 158.989  17.451  1.00  0.00           N
ATOM   4660  PO4 DPP   385      55.204 155.839  18.851  1.00  0.00           P
ATOM   4661  GL1 DPP   385      52.054 157.489  22.201  1.00  0.00            
ATOM   4662  GL2 DPP   385      49.754 156.289  23.551  1.00  0.00            
ATOM   4663  C1A DPP   385      53.854 158.889  26.301  1.00  0.00           C
ATOM   4664  C2A DPP   385      52.204 160.439  31.001  1.00  0.00           C
ATOM   4665  C3A DPP   385      51.254 163.289  35.151  1.00  0.00           C
ATOM   4666  C4A DPP   385      48.304 165.539  37.651  1.00  0.00           C
ATOM   4667  C1B DPP   385      49.654 156.889  28.651  1.00  0.00           C
ATOM   4668  C2B DPP   385      48.454 157.739  32.751  1.00  0.00           C
ATOM   4669  C3B DPP   385      48.604 158.439  36.751  1.00  0.00           C
ATOM   4670  C4B DPP   385      49.704 156.639  39.351  1.00  0.00           C
ATOM   4671  NC3 DPP   386      56.654  92.989  28.901  1.00  0.00           N
ATOM   4672  PO4 DPP   386      52.504  93.389  29.301  1.00  0.00           P
ATOM   4673  GL1 DPP   386      51.804  92.489  33.451  1.00  0.00            
ATOM   4674  GL2 DPP   386      49.004  90.539  35.251  1.00  0.00            
ATOM   4675  C1A DPP   386      52.604  92.339  37.801  1.00  0.00           C
ATOM   4676  C2A DPP   386      53.554  92.889  41.601  1.00  0.00           C
ATOM   4677  C3A DPP   386      54.654  94.439  45.601  1.00  0.00           C
ATOM   4678  C4A DPP   386      57.354  96.889  48.051  1.00  0.00           C
ATOM   4679  C1B DPP   386      48.304  91.689  39.001  1.00  0.00           C
ATOM   4680  C2B DPP   386      48.704  90.739  43.001  1.00  0.00           C
ATOM   4681  C3B DPP   386      49.804  93.689  45.201  1.00  0.00           C
ATOM   4682  C4B DPP   386      50.754  95.239  48.401  1.00  0.00           C
ATOM   4683  NC3 DPP   387     187.004 178.239  26.301  1.00  0.00           N
ATOM   4684  PO4 DPP   387     189.854 175.039  23.551  1.00  0.00           P
ATOM   4685  GL1 DPP   387     190.454 173.039  26.451  1.00  0.00            
ATOM   4686  GL2 DPP   387     190.304 176.089  28.801  1.00  0.00            
ATOM   4687  C1A DPP   387     191.954 170.939  30.001  1.00  0.00           C
ATOM   4688  C2A DPP   387     193.104 171.089  35.101  1.00  0.00           C
ATOM   4689  C3A DPP   387     190.704 173.289  38.551  1.00  0.00           C
ATOM   4690  C4A DPP   387     191.204 173.339  42.351  1.00  0.00           C
ATOM   4691  C1B DPP   387     193.904 175.339  32.051  1.00  0.00           C
ATOM   4692  C2B DPP   387     195.404 175.139  36.151  1.00  0.00           C
ATOM   4693  C3B DPP   387     196.304 172.639  39.751  1.00  0.00           C
ATOM   4694  C4B DPP   387     197.754 171.639  43.151  1.00  0.00           C
ATOM   4695  NC3 DPP   388     141.054 112.239  24.951  1.00  0.00           N
ATOM   4696  PO4 DPP   388     143.704 115.739  24.501  1.00  0.00           P
ATOM   4697  GL1 DPP   388     141.354 118.489  27.551  1.00  0.00            
ATOM   4698  GL2 DPP   388     144.154 120.839  28.301  1.00  0.00            
ATOM   4699  C1A DPP   388     141.454 118.239  32.601  1.00  0.00           C
ATOM   4700  C2A DPP   388     143.104 119.889  35.801  1.00  0.00           C
ATOM   4701  C3A DPP   388     139.804 121.389  39.501  1.00  0.00           C
ATOM   4702  C4A DPP   388     139.204 122.789  43.751  1.00  0.00           C
ATOM   4703  C1B DPP   388     146.854 120.089  32.401  1.00  0.00           C
ATOM   4704  C2B DPP   388     147.904 121.239  37.651  1.00  0.00           C
ATOM   4705  C3B DPP   388     149.004 124.689  38.401  1.00  0.00           C
ATOM   4706  C4B DPP   388     150.904 128.039  35.751  1.00  0.00           C
ATOM   4707  NC3 DPP   389      51.204  45.389  23.051  1.00  0.00           N
ATOM   4708  PO4 DPP   389      54.204  41.339  23.301  1.00  0.00           P
ATOM   4709  GL1 DPP   389      54.254  39.089  26.451  1.00  0.00            
ATOM   4710  GL2 DPP   389      55.704  35.939  26.801  1.00  0.00            
ATOM   4711  C1A DPP   389      51.454  35.689  28.851  1.00  0.00           C
ATOM   4712  C2A DPP   389      49.104  34.339  32.251  1.00  0.00           C
ATOM   4713  C3A DPP   389      47.154  31.289  33.451  1.00  0.00           C
ATOM   4714  C4A DPP   389      45.154  28.239  35.601  1.00  0.00           C
ATOM   4715  C1B DPP   389      56.554  34.039  30.651  1.00  0.00           C
ATOM   4716  C2B DPP   389      56.004  30.089  33.101  1.00  0.00           C
ATOM   4717  C3B DPP   389      55.704  27.689  36.551  1.00  0.00           C
ATOM   4718  C4B DPP   389      57.554  25.689  39.851  1.00  0.00           C
ATOM   4719  NC3 DPP   390      21.604 209.539  14.451  1.00  0.00           N
ATOM   4720  PO4 DPP   390      23.504 208.139  18.301  1.00  0.00           P
ATOM   4721  GL1 DPP   390      23.404 204.439  21.051  1.00  0.00            
ATOM   4722  GL2 DPP   390      26.804 205.489  21.651  1.00  0.00            
ATOM   4723  C1A DPP   390      25.154 202.689  25.401  1.00  0.00           C
ATOM   4724  C2A DPP   390      25.404 203.089  29.401  1.00  0.00           C
ATOM   4725  C3A DPP   390      24.404 203.639  33.001  1.00  0.00           C
ATOM   4726  C4A DPP   390      20.554 203.789  36.051  1.00  0.00           C
ATOM   4727  C1B DPP   390      30.004 204.189  25.051  1.00  0.00           C
ATOM   4728  C2B DPP   390      30.304 203.289  29.001  1.00  0.00           C
ATOM   4729  C3B DPP   390      29.254 206.089  32.551  1.00  0.00           C
ATOM   4730  C4B DPP   390      29.654 207.139  37.151  1.00  0.00           C
ATOM   4731  NC3 DPP   391     181.754  81.289  25.601  1.00  0.00           N
ATOM   4732  PO4 DPP   391     177.054  79.689  26.301  1.00  0.00           P
ATOM   4733  GL1 DPP   391     177.454  80.389  30.851  1.00  0.00            
ATOM   4734  GL2 DPP   391     174.504  81.039  32.401  1.00  0.00            
ATOM   4735  C1A DPP   391     178.704  81.339  35.951  1.00  0.00           C
ATOM   4736  C2A DPP   391     178.754  80.889  39.451  1.00  0.00           C
ATOM   4737  C3A DPP   391     179.504  81.989  43.401  1.00  0.00           C
ATOM   4738  C4A DPP   391     182.104  83.339  46.851  1.00  0.00           C
ATOM   4739  C1B DPP   391     174.154  81.789  36.801  1.00  0.00           C
ATOM   4740  C2B DPP   391     175.654  84.339  40.651  1.00  0.00           C
ATOM   4741  C3B DPP   391     177.054  86.589  41.451  1.00  0.00           C
ATOM   4742  C4B DPP   391     177.054  90.439  43.651  1.00  0.00           C
ATOM   4743  NC3 DPP   392     190.604 159.939  14.401  1.00  0.00           N
ATOM   4744  PO4 DPP   392     189.504 156.889  18.751  1.00  0.00           P
ATOM   4745  GL1 DPP   392     191.704 156.839  23.251  1.00  0.00            
ATOM   4746  GL2 DPP   392     192.754 159.689  24.451  1.00  0.00            
ATOM   4747  C1A DPP   392     195.854 155.239  26.451  1.00  0.00           C
ATOM   4748  C2A DPP   392     197.554 156.539  29.851  1.00  0.00           C
ATOM   4749  C3A DPP   392     197.654 156.839  34.051  1.00  0.00           C
ATOM   4750  C4A DPP   392     197.704 159.039  37.101  1.00  0.00           C
ATOM   4751  C1B DPP   392     192.854 159.589  28.351  1.00  0.00           C
ATOM   4752  C2B DPP   392     192.954 157.189  32.701  1.00  0.00           C
ATOM   4753  C3B DPP   392     193.154 155.239  36.801  1.00  0.00           C
ATOM   4754  C4B DPP   392     192.954 158.639  39.401  1.00  0.00           C
ATOM   4755  NC3 DPP   393      46.204  73.339  28.801  1.00  0.00           N
ATOM   4756  PO4 DPP   393      45.104  77.239  29.551  1.00  0.00           P
ATOM   4757  GL1 DPP   393      43.954  76.389  32.301  1.00  0.00            
ATOM   4758  GL2 DPP   393      42.154  79.289  33.601  1.00  0.00            
ATOM   4759  C1A DPP   393      43.104  74.989  36.551  1.00  0.00           C
ATOM   4760  C2A DPP   393      43.004  71.839  39.401  1.00  0.00           C
ATOM   4761  C3A DPP   393      43.104  69.739  42.801  1.00  0.00           C
ATOM   4762  C4A DPP   393      45.904  70.539  45.451  1.00  0.00           C
ATOM   4763  C1B DPP   393      42.154  82.789  36.551  1.00  0.00           C
ATOM   4764  C2B DPP   393      41.404  84.189  41.351  1.00  0.00           C
ATOM   4765  C3B DPP   393      40.604  85.589  45.051  1.00  0.00           C
ATOM   4766  C4B DPP   393      39.104  87.439  48.451  1.00  0.00           C
ATOM   4767  NC3 DPP   394     116.304  84.789  21.101  1.00  0.00           N
ATOM   4768  PO4 DPP   394     113.604  85.789  24.801  1.00  0.00           P
ATOM   4769  GL1 DPP   394     111.954  86.289  27.951  1.00  0.00            
ATOM   4770  GL2 DPP   394     110.854  89.039  29.301  1.00  0.00            
ATOM   4771  C1A DPP   394     109.204  83.889  31.551  1.00  0.00           C
ATOM   4772  C2A DPP   394     108.754  84.089  35.451  1.00  0.00           C
ATOM   4773  C3A DPP   394     107.804  82.889  39.301  1.00  0.00           C
ATOM   4774  C4A DPP   394     108.604  82.239  42.801  1.00  0.00           C
ATOM   4775  C1B DPP   394     109.904  88.789  33.051  1.00  0.00           C
ATOM   4776  C2B DPP   394     108.854  89.089  37.101  1.00  0.00           C
ATOM   4777  C3B DPP   394     106.454  86.989  41.101  1.00  0.00           C
ATOM   4778  C4B DPP   394     106.354  85.839  45.901  1.00  0.00           C
ATOM   4779  NC3 DPP   395     128.954 153.439  12.401  1.00  0.00           N
ATOM   4780  PO4 DPP   395     131.004 154.289  15.901  1.00  0.00           P
ATOM   4781  GL1 DPP   395     131.504 155.689  20.401  1.00  0.00            
ATOM   4782  GL2 DPP   395     129.104 154.839  22.151  1.00  0.00            
ATOM   4783  C1A DPP   395     132.054 156.789  25.751  1.00  0.00           C
ATOM   4784  C2A DPP   395     132.104 157.289  31.051  1.00  0.00           C
ATOM   4785  C3A DPP   395     131.054 157.139  35.951  1.00  0.00           C
ATOM   4786  C4A DPP   395     129.304 158.689  39.451  1.00  0.00           C
ATOM   4787  C1B DPP   395     129.004 159.389  23.001  1.00  0.00           C
ATOM   4788  C2B DPP   395     129.154 162.339  26.151  1.00  0.00           C
ATOM   4789  C3B DPP   395     129.704 162.039  30.701  1.00  0.00           C
ATOM   4790  C4B DPP   395     131.704 161.839  34.251  1.00  0.00           C
ATOM   4791  NC3 DPP   396      90.454 204.089  16.451  1.00  0.00           N
ATOM   4792  PO4 DPP   396      92.654 205.289  18.601  1.00  0.00           P
ATOM   4793  GL1 DPP   396      93.904 206.089  22.451  1.00  0.00            
ATOM   4794  GL2 DPP   396      91.354 206.539  24.401  1.00  0.00            
ATOM   4795  C1A DPP   396      95.954 207.639  26.101  1.00  0.00           C
ATOM   4796  C2A DPP   396      97.104 206.789  30.251  1.00  0.00           C
ATOM   4797  C3A DPP   396      98.604 207.789  34.951  1.00  0.00           C
ATOM   4798  C4A DPP   396      94.404 209.639  36.851  1.00  0.00           C
ATOM   4799  C1B DPP   396      92.704 204.189  28.101  1.00  0.00           C
ATOM   4800  C2B DPP   396      93.654 203.039  31.901  1.00  0.00           C
ATOM   4801  C3B DPP   396      94.904 203.089  35.951  1.00  0.00           C
ATOM   4802  C4B DPP   396      96.554 204.989  38.801  1.00  0.00           C
ATOM   4803  NC3 DPP   397      38.154  96.839  31.401  1.00  0.00           N
ATOM   4804  PO4 DPP   397      36.604  92.889  29.901  1.00  0.00           P
ATOM   4805  GL1 DPP   397      39.904  90.039  31.551  1.00  0.00            
ATOM   4806  GL2 DPP   397      41.304  92.639  33.601  1.00  0.00            
ATOM   4807  C1A DPP   397      39.654  88.089  35.751  1.00  0.00           C
ATOM   4808  C2A DPP   397      39.254  89.139  40.801  1.00  0.00           C
ATOM   4809  C3A DPP   397      36.054  88.539  44.501  1.00  0.00           C
ATOM   4810  C4A DPP   397      34.404  90.189  47.801  1.00  0.00           C
ATOM   4811  C1B DPP   397      43.104  92.939  37.951  1.00  0.00           C
ATOM   4812  C2B DPP   397      43.854  93.489  42.201  1.00  0.00           C
ATOM   4813  C3B DPP   397      41.004  95.089  45.451  1.00  0.00           C
ATOM   4814  C4B DPP   397      39.004  92.989  48.051  1.00  0.00           C
ATOM   4815  NC3 DPP   398      96.304  84.389  20.151  1.00  0.00           N
ATOM   4816  PO4 DPP   398      98.004  85.589  23.601  1.00  0.00           P
ATOM   4817  GL1 DPP   398     100.254  86.889  27.651  1.00  0.00            
ATOM   4818  GL2 DPP   398     101.954  89.689  27.851  1.00  0.00            
ATOM   4819  C1A DPP   398     100.854  86.139  31.801  1.00  0.00           C
ATOM   4820  C2A DPP   398      98.854  84.489  35.451  1.00  0.00           C
ATOM   4821  C3A DPP   398      98.054  80.939  37.851  1.00  0.00           C
ATOM   4822  C4A DPP   398     100.554  78.639  40.201  1.00  0.00           C
ATOM   4823  C1B DPP   398     101.804  91.989  31.851  1.00  0.00           C
ATOM   4824  C2B DPP   398     100.354  93.739  35.651  1.00  0.00           C
ATOM   4825  C3B DPP   398      98.554  94.389  39.901  1.00  0.00           C
ATOM   4826  C4B DPP   398      97.904  91.239  41.801  1.00  0.00           C
ATOM   4827  NC3 DPP   399     174.754 110.089  24.701  1.00  0.00           N
ATOM   4828  PO4 DPP   399     172.154 112.639  26.851  1.00  0.00           P
ATOM   4829  GL1 DPP   399     170.904 113.239  30.651  1.00  0.00            
ATOM   4830  GL2 DPP   399     168.554 115.389  29.001  1.00  0.00            
ATOM   4831  C1A DPP   399     170.754 110.939  34.201  1.00  0.00           C
ATOM   4832  C2A DPP   399     169.554 109.589  38.651  1.00  0.00           C
ATOM   4833  C3A DPP   399     168.654 105.389  41.201  1.00  0.00           C
ATOM   4834  C4A DPP   399     165.654 104.589  44.951  1.00  0.00           C
ATOM   4835  C1B DPP   399     167.304 115.489  33.001  1.00  0.00           C
ATOM   4836  C2B DPP   399     166.404 112.789  35.951  1.00  0.00           C
ATOM   4837  C3B DPP   399     165.354 112.689  40.601  1.00  0.00           C
ATOM   4838  C4B DPP   399     167.004 109.889  44.601  1.00  0.00           C
ATOM   4839  NC3 DPP   400      78.904 177.289  14.901  1.00  0.00           N
ATOM   4840  PO4 DPP   400      77.704 178.239  19.401  1.00  0.00           P
ATOM   4841  GL1 DPP   400      77.304 175.639  24.001  1.00  0.00            
ATOM   4842  GL2 DPP   400      78.454 177.289  26.801  1.00  0.00            
ATOM   4843  C1A DPP   400      75.604 172.689  27.551  1.00  0.00           C
ATOM   4844  C2A DPP   400      74.354 171.389  31.401  1.00  0.00           C
ATOM   4845  C3A DPP   400      74.004 172.789  35.051  1.00  0.00           C
ATOM   4846  C4A DPP   400      71.354 175.439  39.151  1.00  0.00           C
ATOM   4847  C1B DPP   400      77.754 175.489  30.701  1.00  0.00           C
ATOM   4848  C2B DPP   400      77.604 176.639  35.751  1.00  0.00           C
ATOM   4849  C3B DPP   400      76.404 176.189  39.601  1.00  0.00           C
ATOM   4850  C4B DPP   400      74.804 173.739  42.301  1.00  0.00           C
ATOM   4851  NC3 DPP   401     173.304 161.939  22.651  1.00  0.00           N
ATOM   4852  PO4 DPP   401     176.154 158.489  24.851  1.00  0.00           P
ATOM   4853  GL1 DPP   401     173.604 158.689  27.401  1.00  0.00            
ATOM   4854  GL2 DPP   401     172.804 155.289  27.801  1.00  0.00            
ATOM   4855  C1A DPP   401     171.304 158.489  31.251  1.00  0.00           C
ATOM   4856  C2A DPP   401     169.804 155.439  33.151  1.00  0.00           C
ATOM   4857  C3A DPP   401     167.904 154.089  37.301  1.00  0.00           C
ATOM   4858  C4A DPP   401     166.354 153.539  41.551  1.00  0.00           C
ATOM   4859  C1B DPP   401     173.404 153.289  31.001  1.00  0.00           C
ATOM   4860  C2B DPP   401     175.804 149.689  33.001  1.00  0.00           C
ATOM   4861  C3B DPP   401     176.654 148.589  37.751  1.00  0.00           C
ATOM   4862  C4B DPP   401     178.504 148.789  40.651  1.00  0.00           C
ATOM   4863  NC3 DPP   402     160.604 196.639  24.451  1.00  0.00           N
ATOM   4864  PO4 DPP   402     165.354 196.439  24.701  1.00  0.00           P
ATOM   4865  GL1 DPP   402     168.104 194.989  26.951  1.00  0.00            
ATOM   4866  GL2 DPP   402     169.104 191.289  27.051  1.00  0.00            
ATOM   4867  C1A DPP   402     169.304 193.939  31.551  1.00  0.00           C
ATOM   4868  C2A DPP   402     171.354 194.189  35.801  1.00  0.00           C
ATOM   4869  C3A DPP   402     173.404 196.889  38.601  1.00  0.00           C
ATOM   4870  C4A DPP   402     174.204 199.589  42.651  1.00  0.00           C
ATOM   4871  C1B DPP   402     169.754 188.439  30.101  1.00  0.00           C
ATOM   4872  C2B DPP   402     170.504 189.389  34.651  1.00  0.00           C
ATOM   4873  C3B DPP   402     169.904 189.439  39.101  1.00  0.00           C
ATOM   4874  C4B DPP   402     167.554 190.339  43.451  1.00  0.00           C
ATOM   4875  NC3 DPP   403      99.704 115.689  21.901  1.00  0.00           N
ATOM   4876  PO4 DPP   403     101.604 111.839  24.101  1.00  0.00           P
ATOM   4877  GL1 DPP   403     100.704 108.939  26.951  1.00  0.00            
ATOM   4878  GL2 DPP   403     103.204 106.989  27.351  1.00  0.00            
ATOM   4879  C1A DPP   403     100.854 109.889  31.301  1.00  0.00           C
ATOM   4880  C2A DPP   403     100.504 112.739  34.751  1.00  0.00           C
ATOM   4881  C3A DPP   403     102.454 112.889  38.351  1.00  0.00           C
ATOM   4882  C4A DPP   403     103.504 113.139  42.401  1.00  0.00           C
ATOM   4883  C1B DPP   403     104.754 106.989  31.601  1.00  0.00           C
ATOM   4884  C2B DPP   403     102.904 107.389  35.001  1.00  0.00           C
ATOM   4885  C3B DPP   403     103.854 107.639  39.451  1.00  0.00           C
ATOM   4886  C4B DPP   403     104.504 107.639  42.051  1.00  0.00           C
ATOM   4887  NC3 DPP   404     194.704 103.489  20.001  1.00  0.00           N
ATOM   4888  PO4 DPP   404     192.504 105.589  23.701  1.00  0.00           P
ATOM   4889  GL1 DPP   404     191.354 102.739  27.701  1.00  0.00            
ATOM   4890  GL2 DPP   404     188.604 102.139  28.651  1.00  0.00            
ATOM   4891  C1A DPP   404     193.504 103.189  31.001  1.00  0.00           C
ATOM   4892  C2A DPP   404     194.554 103.639  35.651  1.00  0.00           C
ATOM   4893  C3A DPP   404     194.354 105.439  39.951  1.00  0.00           C
ATOM   4894  C4A DPP   404     195.454 104.539  44.401  1.00  0.00           C
ATOM   4895  C1B DPP   404     189.254 101.039  33.601  1.00  0.00           C
ATOM   4896  C2B DPP   404     189.504 102.539  38.351  1.00  0.00           C
ATOM   4897  C3B DPP   404     187.804 101.139  42.901  1.00  0.00           C
ATOM   4898  C4B DPP   404     185.854 102.739  46.701  1.00  0.00           C
ATOM   4899  NC3 DPP   405     100.004 162.839  12.801  1.00  0.00           N
ATOM   4900  PO4 DPP   405      99.904 162.439  18.101  1.00  0.00           P
ATOM   4901  GL1 DPP   405      98.104 164.839  21.001  1.00  0.00            
ATOM   4902  GL2 DPP   405      99.904 166.839  23.201  1.00  0.00            
ATOM   4903  C1A DPP   405      93.854 165.189  23.851  1.00  0.00           C
ATOM   4904  C2A DPP   405      93.054 162.239  27.551  1.00  0.00           C
ATOM   4905  C3A DPP   405      91.904 161.789  31.901  1.00  0.00           C
ATOM   4906  C4A DPP   405      95.054 159.639  34.651  1.00  0.00           C
ATOM   4907  C1B DPP   405      97.404 169.239  25.051  1.00  0.00           C
ATOM   4908  C2B DPP   405      96.354 170.139  29.951  1.00  0.00           C
ATOM   4909  C3B DPP   405      94.104 170.939  33.001  1.00  0.00           C
ATOM   4910  C4B DPP   405      91.304 170.839  35.151  1.00  0.00           C
ATOM   4911  NC3 DPP   406     117.604 141.589  18.101  1.00  0.00           N
ATOM   4912  PO4 DPP   406     120.354 138.689  20.651  1.00  0.00           P
ATOM   4913  GL1 DPP   406     120.604 137.789  24.751  1.00  0.00            
ATOM   4914  GL2 DPP   406     122.554 139.689  26.501  1.00  0.00            
ATOM   4915  C1A DPP   406     119.004 136.939  28.851  1.00  0.00           C
ATOM   4916  C2A DPP   406     118.304 137.489  33.851  1.00  0.00           C
ATOM   4917  C3A DPP   406     116.454 136.239  38.051  1.00  0.00           C
ATOM   4918  C4A DPP   406     114.254 133.739  41.051  1.00  0.00           C
ATOM   4919  C1B DPP   406     120.004 144.339  27.251  1.00  0.00           C
ATOM   4920  C2B DPP   406     119.304 143.139  32.101  1.00  0.00           C
ATOM   4921  C3B DPP   406     119.304 142.539  36.051  1.00  0.00           C
ATOM   4922  C4B DPP   406     118.104 140.389  40.201  1.00  0.00           C
ATOM   4923  NC3 DPP   407      44.604 174.989  13.051  1.00  0.00           N
ATOM   4924  PO4 DPP   407      45.154 171.489  16.101  1.00  0.00           P
ATOM   4925  GL1 DPP   407      47.354 171.489  21.151  1.00  0.00            
ATOM   4926  GL2 DPP   407      48.004 173.889  21.001  1.00  0.00            
ATOM   4927  C1A DPP   407      47.154 172.089  25.751  1.00  0.00           C
ATOM   4928  C2A DPP   407      47.754 174.639  29.551  1.00  0.00           C
ATOM   4929  C3A DPP   407      48.604 174.139  33.201  1.00  0.00           C
ATOM   4930  C4A DPP   407      49.804 176.189  36.501  1.00  0.00           C
ATOM   4931  C1B DPP   407      44.654 175.639  22.351  1.00  0.00           C
ATOM   4932  C2B DPP   407      43.904 175.889  27.251  1.00  0.00           C
ATOM   4933  C3B DPP   407      43.654 176.639  31.751  1.00  0.00           C
ATOM   4934  C4B DPP   407      44.804 173.439  35.751  1.00  0.00           C
ATOM   4935  NC3 DPP   408     174.354 122.189  24.501  1.00  0.00           N
ATOM   4936  PO4 DPP   408     177.504 120.089  25.401  1.00  0.00           P
ATOM   4937  GL1 DPP   408     179.104 119.089  29.251  1.00  0.00            
ATOM   4938  GL2 DPP   408     181.554 120.839  29.751  1.00  0.00            
ATOM   4939  C1A DPP   408     177.954 117.039  33.801  1.00  0.00           C
ATOM   4940  C2A DPP   408     177.854 115.239  37.401  1.00  0.00           C
ATOM   4941  C3A DPP   408     178.004 115.889  41.101  1.00  0.00           C
ATOM   4942  C4A DPP   408     179.704 115.489  45.501  1.00  0.00           C
ATOM   4943  C1B DPP   408     181.204 121.389  34.301  1.00  0.00           C
ATOM   4944  C2B DPP   408     180.754 121.739  38.201  1.00  0.00           C
ATOM   4945  C3B DPP   408     179.304 121.389  42.851  1.00  0.00           C
ATOM   4946  C4B DPP   408     176.154 120.589  45.001  1.00  0.00           C
ATOM   4947  NC3 DPP   409     122.254  91.889  21.751  1.00  0.00           N
ATOM   4948  PO4 DPP   409     120.504  92.989  25.601  1.00  0.00           P
ATOM   4949  GL1 DPP   409     119.004  92.139  29.451  1.00  0.00            
ATOM   4950  GL2 DPP   409     115.454  91.439  28.101  1.00  0.00            
ATOM   4951  C1A DPP   409     119.404  89.389  32.451  1.00  0.00           C
ATOM   4952  C2A DPP   409     120.154  90.639  37.101  1.00  0.00           C
ATOM   4953  C3A DPP   409     120.604  91.489  41.701  1.00  0.00           C
ATOM   4954  C4A DPP   409     122.654  88.539  44.801  1.00  0.00           C
ATOM   4955  C1B DPP   409     115.404  88.589  30.751  1.00  0.00           C
ATOM   4956  C2B DPP   409     113.954  85.039  33.251  1.00  0.00           C
ATOM   4957  C3B DPP   409     113.804  82.289  35.851  1.00  0.00           C
ATOM   4958  C4B DPP   409     114.504  77.639  38.601  1.00  0.00           C
ATOM   4959  NC3 DPP   410     125.554 197.239  22.601  1.00  0.00           N
ATOM   4960  PO4 DPP   410     120.354 196.389  23.201  1.00  0.00           P
ATOM   4961  GL1 DPP   410     122.204 197.689  27.401  1.00  0.00            
ATOM   4962  GL2 DPP   410     124.454 197.289  27.851  1.00  0.00            
ATOM   4963  C1A DPP   410     119.954 195.389  29.651  1.00  0.00           C
ATOM   4964  C2A DPP   410     118.704 194.439  33.601  1.00  0.00           C
ATOM   4965  C3A DPP   410     117.154 194.189  37.651  1.00  0.00           C
ATOM   4966  C4A DPP   410     117.504 196.339  41.351  1.00  0.00           C
ATOM   4967  C1B DPP   410     124.154 198.089  32.301  1.00  0.00           C
ATOM   4968  C2B DPP   410     121.504 198.239  36.601  1.00  0.00           C
ATOM   4969  C3B DPP   410     122.354 194.639  39.501  1.00  0.00           C
ATOM   4970  C4B DPP   410     124.554 191.639  41.201  1.00  0.00           C
ATOM   4971  NC3 DPP   411      30.304  95.739  27.051  1.00  0.00           N
ATOM   4972  PO4 DPP   411      32.954  95.739  31.051  1.00  0.00           P
ATOM   4973  GL1 DPP   411      31.654  92.939  33.601  1.00  0.00            
ATOM   4974  GL2 DPP   411      34.104  89.589  33.851  1.00  0.00            
ATOM   4975  C1A DPP   411      32.154  93.239  37.551  1.00  0.00           C
ATOM   4976  C2A DPP   411      31.604  95.739  41.851  1.00  0.00           C
ATOM   4977  C3A DPP   411      30.204  97.389  45.351  1.00  0.00           C
ATOM   4978  C4A DPP   411      31.504 100.289  48.851  1.00  0.00           C
ATOM   4979  C1B DPP   411      34.454  89.289  38.101  1.00  0.00           C
ATOM   4980  C2B DPP   411      31.854  90.689  42.551  1.00  0.00           C
ATOM   4981  C3B DPP   411      29.804  92.439  46.401  1.00  0.00           C
ATOM   4982  C4B DPP   411      29.654  95.889  50.451  1.00  0.00           C
ATOM   4983  NC3 DPP   412     185.604 134.789  26.251  1.00  0.00           N
ATOM   4984  PO4 DPP   412     181.454 133.639  25.901  1.00  0.00           P
ATOM   4985  GL1 DPP   412     180.054 135.439  29.501  1.00  0.00            
ATOM   4986  GL2 DPP   412     182.954 134.989  30.901  1.00  0.00            
ATOM   4987  C1A DPP   412     176.654 136.689  32.251  1.00  0.00           C
ATOM   4988  C2A DPP   412     176.554 136.439  35.851  1.00  0.00           C
ATOM   4989  C3A DPP   412     176.004 135.539  40.551  1.00  0.00           C
ATOM   4990  C4A DPP   412     174.754 136.339  43.701  1.00  0.00           C
ATOM   4991  C1B DPP   412     184.004 138.689  32.351  1.00  0.00           C
ATOM   4992  C2B DPP   412     184.204 137.189  37.201  1.00  0.00           C
ATOM   4993  C3B DPP   412     185.704 137.789  41.251  1.00  0.00           C
ATOM   4994  C4B DPP   412     184.954 137.589  45.451  1.00  0.00           C
ATOM   4995  NC3 DPP   413     147.104  78.889  27.001  1.00  0.00           N
ATOM   4996  PO4 DPP   413     144.304  77.139  29.901  1.00  0.00           P
ATOM   4997  GL1 DPP   413     142.204  80.139  33.151  1.00  0.00            
ATOM   4998  GL2 DPP   413     143.104  84.139  32.051  1.00  0.00            
ATOM   4999  C1A DPP   413     142.004  79.839  37.301  1.00  0.00           C
ATOM   5000  C2A DPP   413     142.004  80.189  41.301  1.00  0.00           C
ATOM   5001  C3A DPP   413     142.204  79.889  45.651  1.00  0.00           C
ATOM   5002  C4A DPP   413     142.004  79.839  49.501  1.00  0.00           C
ATOM   5003  C1B DPP   413     144.954  83.889  35.551  1.00  0.00           C
ATOM   5004  C2B DPP   413     146.004  82.789  39.001  1.00  0.00           C
ATOM   5005  C3B DPP   413     146.254  80.839  43.401  1.00  0.00           C
ATOM   5006  C4B DPP   413     146.154  83.389  47.451  1.00  0.00           C
ATOM   5007  NC3 DPP   414      66.554 181.889  16.851  1.00  0.00           N
ATOM   5008  PO4 DPP   414      70.104 183.989  19.851  1.00  0.00           P
ATOM   5009  GL1 DPP   414      69.204 188.339  21.201  1.00  0.00            
ATOM   5010  GL2 DPP   414      66.104 189.089  21.501  1.00  0.00            
ATOM   5011  C1A DPP   414      69.654 190.889  25.051  1.00  0.00           C
ATOM   5012  C2A DPP   414      68.054 192.039  28.401  1.00  0.00           C
ATOM   5013  C3A DPP   414      68.004 192.639  33.001  1.00  0.00           C
ATOM   5014  C4A DPP   414      71.304 194.689  35.251  1.00  0.00           C
ATOM   5015  C1B DPP   414      64.604 189.689  25.751  1.00  0.00           C
ATOM   5016  C2B DPP   414      62.654 191.689  28.551  1.00  0.00           C
ATOM   5017  C3B DPP   414      63.154 194.639  33.251  1.00  0.00           C
ATOM   5018  C4B DPP   414      64.204 196.339  37.201  1.00  0.00           C
ATOM   5019  NC3 DPP   415      95.654  49.589  23.601  1.00  0.00           N
ATOM   5020  PO4 DPP   415      97.204  54.289  23.451  1.00  0.00           P
ATOM   5021  GL1 DPP   415      97.554  56.539  27.101  1.00  0.00            
ATOM   5022  GL2 DPP   415     101.504  56.789  26.601  1.00  0.00            
ATOM   5023  C1A DPP   415      96.104  58.189  30.651  1.00  0.00           C
ATOM   5024  C2A DPP   415      94.404  59.839  34.951  1.00  0.00           C
ATOM   5025  C3A DPP   415      95.054  62.939  38.401  1.00  0.00           C
ATOM   5026  C4A DPP   415      94.654  66.139  41.051  1.00  0.00           C
ATOM   5027  C1B DPP   415     101.404  58.939  30.701  1.00  0.00           C
ATOM   5028  C2B DPP   415     102.204  58.039  34.301  1.00  0.00           C
ATOM   5029  C3B DPP   415     103.154  55.539  37.301  1.00  0.00           C
ATOM   5030  C4B DPP   415     105.104  57.539  41.801  1.00  0.00           C
ATOM   5031  NC3 DPP   416     176.254 115.439  17.651  1.00  0.00           N
ATOM   5032  PO4 DPP   416     175.954 113.939  22.101  1.00  0.00           P
ATOM   5033  GL1 DPP   416     177.904 114.639  26.101  1.00  0.00            
ATOM   5034  GL2 DPP   416     175.354 115.789  29.051  1.00  0.00            
ATOM   5035  C1A DPP   416     181.304 113.539  29.501  1.00  0.00           C
ATOM   5036  C2A DPP   416     181.104 113.039  33.451  1.00  0.00           C
ATOM   5037  C3A DPP   416     180.654 110.789  36.851  1.00  0.00           C
ATOM   5038  C4A DPP   416     182.004 111.639  41.251  1.00  0.00           C
ATOM   5039  C1B DPP   416     175.604 112.089  32.301  1.00  0.00           C
ATOM   5040  C2B DPP   416     175.204 110.289  36.251  1.00  0.00           C
ATOM   5041  C3B DPP   416     176.504 111.189  40.301  1.00  0.00           C
ATOM   5042  C4B DPP   416     176.804 111.739  44.251  1.00  0.00           C
ATOM   5043  NC3 DPP   417     210.254  93.639  22.451  1.00  0.00           N
ATOM   5044  PO4 DPP   417     207.854  93.239  25.551  1.00  0.00           P
ATOM   5045  GL1 DPP   417     206.554  93.839  29.901  1.00  0.00            
ATOM   5046  GL2 DPP   417     206.354  98.189  31.151  1.00  0.00            
ATOM   5047  C1A DPP   417     209.004  90.489  32.201  1.00  0.00           C
ATOM   5048  C2A DPP   417     210.004  88.489  35.551  1.00  0.00           C
ATOM   5049  C3A DPP   417     210.554  87.589  39.701  1.00  0.00           C
ATOM   5050  C4A DPP   417     212.104  88.089  43.901  1.00  0.00           C
ATOM   5051  C1B DPP   417     203.254  95.839  32.951  1.00  0.00           C
ATOM   5052  C2B DPP   417     200.904  96.289  37.651  1.00  0.00           C
ATOM   5053  C3B DPP   417     200.054  98.589  41.601  1.00  0.00           C
ATOM   5054  C4B DPP   417     199.304 100.489  45.051  1.00  0.00           C
ATOM   5055  NC3 DPP   418     191.054 197.739  15.451  1.00  0.00           N
ATOM   5056  PO4 DPP   418     190.554 194.489  18.201  1.00  0.00           P
ATOM   5057  GL1 DPP   418     192.104 193.239  21.401  1.00  0.00            
ATOM   5058  GL2 DPP   418     190.004 190.639  22.351  1.00  0.00            
ATOM   5059  C1A DPP   418     192.804 192.889  25.401  1.00  0.00           C
ATOM   5060  C2A DPP   418     191.704 192.889  29.851  1.00  0.00           C
ATOM   5061  C3A DPP   418     194.204 194.739  32.251  1.00  0.00           C
[truncated: 3,968,261 more chars]
