# Supplementary material for: Data showing the lipid conformations and membrane binding behaviors of beta-amyloid fibrils in phase-separated cholesterol-enriched lipid domains with and without glycolipid and oxidized cholesterol from coarse-grained molecular dynamics simulations
Source: Data Brief. 2020 Apr 19;30:105496. doi: 10.1016/j.dib.2020.105496 (PMC7186522; doi:10.1016/j.dib.2020.105496)
Supplement: Supplementary file 1 [file mmc1.zip › Supplementary-Data/S08-12/CO-ABC-2.pdb]

TITLE     Martini system AB-CO-2 t= 19800800.00000
REMARK    THIS IS A SIMULATION BOX
CRYST1  224.038  225.779  127.878  90.00  90.00  90.00 P 1           1
MODEL        1
ATOM      1  BB  LEU     1     104.138 103.174  67.104  1.00  0.00           B
ATOM      2  SC1 LEU     1     103.438 104.574  64.954  1.00  0.00           S
ATOM      3  BB  VAL     2     103.838 105.674  69.954  1.00  0.00           B
ATOM      4  SC1 VAL     2     103.338 107.024  71.354  1.00  0.00           S
ATOM      5  BB  PHE     3     107.038 106.924  68.254  1.00  0.00           B
ATOM      6  SC1 PHE     3     108.138 108.124  65.054  1.00  0.00           S
ATOM      7  SC2 PHE     3     106.088 109.124  65.804  1.00  0.00           S
ATOM      8  SC3 PHE     3     107.038 109.774  63.704  1.00  0.00           S
ATOM      9  BB  PHE     4     109.088 109.524  70.204  1.00  0.00           B
ATOM     10  SC1 PHE     4     107.788 108.474  73.104  1.00  0.00           S
ATOM     11  SC2 PHE     4     110.088 109.124  73.404  1.00  0.00           S
ATOM     12  SC3 PHE     4     108.438 109.974  74.904  1.00  0.00           S
ATOM     13  BB  ALA     5     110.538 111.774  67.604  1.00  0.00           B
ATOM     14  BB  GLU     6     110.788 114.474  70.254  1.00  0.00           B
ATOM     15  SC1 GLU     6     108.088 114.474  71.404  1.00  0.00           S
ATOM     16  BB  ASP     7     112.588 117.724  70.304  1.00  0.00           B
ATOM     17  SC1 ASP     7     111.338 119.874  69.654  1.00  0.00           S
ATOM     18  BB  VAL     8     113.638 118.674  73.854  1.00  0.00           B
ATOM     19  SC1 VAL     8     113.538 117.624  75.504  1.00  0.00           S
ATOM     20  BB  GLY     9     114.938 122.174  73.054  1.00  0.00           B
ATOM     21  BB  SER    10     116.138 124.724  75.554  1.00  0.00           B
ATOM     22  SC1 SER    10     116.738 125.224  77.354  1.00  0.00           S
ATOM     23  BB  ASN    11     115.138 127.424  73.204  1.00  0.00           B
ATOM     24  SC1 ASN    11     112.888 128.524  73.504  1.00  0.00           S
ATOM     25  BB  LYS    12     117.138 128.124  70.004  1.00  0.00           B
ATOM     26  SC1 LYS    12     118.088 130.324  70.454  1.00  0.00           S
ATOM     27  SC2 LYS    12     119.388 132.824  71.204  1.00  0.00           S
ATOM     28  BB  GLY    13     114.838 127.124  67.104  1.00  0.00           B
ATOM     29  BB  ALA    14     116.288 128.524  63.954  1.00  0.00           B
ATOM     30  BB  ILE    15     114.838 126.974  60.804  1.00  0.00           B
ATOM     31  SC1 ILE    15     115.038 128.474  59.054  1.00  0.00           S
ATOM     32  BB  ILE    16     113.788 123.324  61.554  1.00  0.00           B
ATOM     33  SC1 ILE    16     114.038 122.824  59.454  1.00  0.00           S
ATOM     34  BB  GLY    17     112.388 120.924  64.004  1.00  0.00           B
ATOM     35  BB  LEU    18     110.038 118.224  62.504  1.00  0.00           B
ATOM     36  SC1 LEU    18     110.488 118.124  59.854  1.00  0.00           S
ATOM     37  BB  MET    19     108.438 114.924  63.504  1.00  0.00           B
ATOM     38  SC1 MET    19     107.388 114.824  65.954  1.00  0.00           S
ATOM     39  BB  VAL    20     107.288 113.474  60.154  1.00  0.00           B
ATOM     40  SC1 VAL    20     108.238 113.874  58.454  1.00  0.00           S
ATOM     41  BB  GLY    21     105.138 110.474  59.304  1.00  0.00           B
ATOM     42  BB  GLY    22     103.188 107.874  61.204  1.00  0.00           B
ATOM     43  BB  VAL    23     101.738 105.474  58.554  1.00  0.00           B
ATOM     44  SC1 VAL    23     101.988 106.424  56.854  1.00  0.00           S
ATOM     45  BB  VAL    24      99.338 103.074  60.154  1.00  0.00           B
ATOM     46  SC1 VAL    24      98.988 103.724  62.004  1.00  0.00           S
ATOM     47  BB  ILE    25      98.688 100.974  57.104  1.00  0.00           B
ATOM     48  SC1 ILE    25      99.088 102.574  55.404  1.00  0.00           S
ATOM     49  BB  ALA    26      97.288  97.924  58.854  1.00  0.00           B
ATOM     50  BB  LEU    27     106.238  99.424  69.254  1.00  0.00           B
ATOM     51  SC1 LEU    27     105.888  98.074  71.554  1.00  0.00           S
ATOM     52  BB  VAL    28     108.138 102.474  70.704  1.00  0.00           B
ATOM     53  SC1 VAL    28     108.288 103.674  72.304  1.00  0.00           S
ATOM     54  BB  PHE    29     109.938 104.074  67.754  1.00  0.00           B
ATOM     55  SC1 PHE    29     108.688 103.824  64.504  1.00  0.00           S
ATOM     56  SC2 PHE    29     108.238 101.824  65.704  1.00  0.00           S
ATOM     57  SC3 PHE    29     107.538 102.024  63.404  1.00  0.00           S
ATOM     58  BB  PHE    30     112.438 106.174  69.604  1.00  0.00           B
ATOM     59  SC1 PHE    30     112.738 104.974  72.454  1.00  0.00           S
ATOM     60  SC2 PHE    30     114.438 106.624  72.154  1.00  0.00           S
ATOM     61  SC3 PHE    30     114.788 104.874  73.754  1.00  0.00           S
ATOM     62  BB  ALA    31     113.188 109.524  67.954  1.00  0.00           B
ATOM     63  BB  GLU    32     114.738 112.074  70.304  1.00  0.00           B
ATOM     64  SC1 GLU    32     114.238 111.424  73.504  1.00  0.00           S
ATOM     65  BB  ASP    33     117.288 114.874  70.154  1.00  0.00           B
ATOM     66  SC1 ASP    33     117.688 116.474  68.204  1.00  0.00           S
ATOM     67  BB  VAL    34     117.838 116.724  73.454  1.00  0.00           B
ATOM     68  SC1 VAL    34     117.888 115.874  75.254  1.00  0.00           S
ATOM     69  BB  GLY    35     119.238 119.974  72.104  1.00  0.00           B
ATOM     70  BB  SER    36     120.138 123.074  74.204  1.00  0.00           B
ATOM     71  SC1 SER    36     121.488 123.074  75.654  1.00  0.00           S
ATOM     72  BB  ASN    37     120.138 126.224  72.254  1.00  0.00           B
ATOM     73  SC1 ASN    37     120.138 128.174  73.804  1.00  0.00           S
ATOM     74  BB  LYS    38     120.188 124.174  69.054  1.00  0.00           B
ATOM     75  SC1 LYS    38     118.088 122.924  68.504  1.00  0.00           S
ATOM     76  SC2 LYS    38     115.888 121.174  68.604  1.00  0.00           S
ATOM     77  BB  GLY    39     119.638 126.974  66.654  1.00  0.00           B
ATOM     78  BB  ALA    40     119.938 126.524  62.904  1.00  0.00           B
ATOM     79  BB  ILE    41     118.788 124.274  60.054  1.00  0.00           B
ATOM     80  SC1 ILE    41     118.488 124.024  58.004  1.00  0.00           S
ATOM     81  BB  ILE    42     118.238 121.524  62.554  1.00  0.00           B
ATOM     82  SC1 ILE    42     119.988 121.974  64.054  1.00  0.00           S
ATOM     83  BB  GLY    43     115.838 119.074  64.104  1.00  0.00           B
ATOM     84  BB  LEU    44     114.188 115.874  63.004  1.00  0.00           B
ATOM     85  SC1 LEU    44     112.788 115.374  65.204  1.00  0.00           S
ATOM     86  BB  MET    45     113.138 114.024  59.854  1.00  0.00           B
ATOM     87  SC1 MET    45     113.338 114.724  57.054  1.00  0.00           S
ATOM     88  BB  VAL    46     111.388 110.824  60.404  1.00  0.00           B
ATOM     89  SC1 VAL    46     111.388 110.724  62.404  1.00  0.00           S
ATOM     90  BB  GLY    47     109.988 107.874  58.454  1.00  0.00           B
ATOM     91  BB  GLY    48     107.138 106.324  60.304  1.00  0.00           B
ATOM     92  BB  VAL    49     105.938 103.374  58.154  1.00  0.00           B
ATOM     93  SC1 VAL    49     105.738 103.624  56.204  1.00  0.00           S
ATOM     94  BB  VAL    50     103.588 100.674  59.554  1.00  0.00           B
ATOM     95  SC1 VAL    50     103.188 100.524  61.504  1.00  0.00           S
ATOM     96  BB  ILE    51     102.738  98.524  56.604  1.00  0.00           B
ATOM     97  SC1 ILE    51     102.738  99.824  54.704  1.00  0.00           S
ATOM     98  BB  ALA    52     100.788  95.524  58.004  1.00  0.00           B
ATOM     99  BB  LEU    53     110.138  97.674  67.104  1.00  0.00           B
ATOM    100  SC1 LEU    53     111.288  96.474  65.004  1.00  0.00           S
ATOM    101  BB  VAL    54     111.788  99.474  69.954  1.00  0.00           B
ATOM    102  SC1 VAL    54     112.538 100.074  71.754  1.00  0.00           S
ATOM    103  BB  PHE    55     113.538 101.374  67.204  1.00  0.00           B
ATOM    104  SC1 PHE    55     112.338 101.624  63.854  1.00  0.00           S
ATOM    105  SC2 PHE    55     114.738 101.474  64.054  1.00  0.00           S
ATOM    106  SC3 PHE    55     113.638 100.724  62.054  1.00  0.00           S
ATOM    107  BB  PHE    56     115.838 104.024  68.504  1.00  0.00           B
ATOM    108  SC1 PHE    56     116.788 101.974  71.054  1.00  0.00           S
ATOM    109  SC2 PHE    56     118.738 102.774  69.954  1.00  0.00           S
ATOM    110  SC3 PHE    56     118.588 100.474  70.654  1.00  0.00           S
ATOM    111  BB  ALA    57     117.388 107.474  68.154  1.00  0.00           B
ATOM    112  BB  GLU    58     118.438 109.374  71.254  1.00  0.00           B
ATOM    113  SC1 GLU    58     119.338 107.074  72.654  1.00  0.00           S
ATOM    114  BB  ASP    59     120.738 112.424  70.904  1.00  0.00           B
ATOM    115  SC1 ASP    59     121.938 111.774  68.754  1.00  0.00           S
ATOM    116  BB  VAL    60     122.838 114.574  73.354  1.00  0.00           B
ATOM    117  SC1 VAL    60     123.138 114.324  75.304  1.00  0.00           S
ATOM    118  BB  GLY    61     122.388 118.324  72.804  1.00  0.00           B
ATOM    119  BB  SER    62     125.338 120.274  73.954  1.00  0.00           B
ATOM    120  SC1 SER    62     126.588 120.974  75.254  1.00  0.00           S
ATOM    121  BB  ASN    63     124.538 122.924  71.304  1.00  0.00           B
ATOM    122  SC1 ASN    63     124.838 125.224  72.304  1.00  0.00           S
ATOM    123  BB  LYS    64     122.538 121.524  68.404  1.00  0.00           B
ATOM    124  SC1 LYS    64     121.938 119.274  68.104  1.00  0.00           S
ATOM    125  SC2 LYS    64     123.088 116.374  68.204  1.00  0.00           S
ATOM    126  BB  GLY    65     123.388 124.374  65.954  1.00  0.00           B
ATOM    127  BB  ALA    66     124.688 124.624  62.454  1.00  0.00           B
ATOM    128  BB  ILE    67     123.388 121.974  60.004  1.00  0.00           B
ATOM    129  SC1 ILE    67     123.188 122.474  58.104  1.00  0.00           S
ATOM    130  BB  ILE    68     122.038 118.624  61.104  1.00  0.00           B
ATOM    131  SC1 ILE    68     121.238 118.024  59.204  1.00  0.00           S
ATOM    132  BB  GLY    69     120.088 116.774  63.854  1.00  0.00           B
ATOM    133  BB  LEU    70     118.688 113.924  61.704  1.00  0.00           B
ATOM    134  SC1 LEU    70     118.388 113.674  59.104  1.00  0.00           S
ATOM    135  BB  MET    71     116.338 111.174  62.754  1.00  0.00           B
ATOM    136  SC1 MET    71     116.788 112.174  65.704  1.00  0.00           S
ATOM    137  BB  VAL    72     115.238 109.424  59.554  1.00  0.00           B
ATOM    138  SC1 VAL    72     115.438 109.974  57.654  1.00  0.00           S
ATOM    139  BB  GLY    73     114.038 105.824  59.654  1.00  0.00           B
ATOM    140  BB  GLY    74     110.438 104.924  60.154  1.00  0.00           B
ATOM    141  BB  VAL    75     109.438 101.624  58.404  1.00  0.00           B
ATOM    142  SC1 VAL    75     110.988 100.924  57.354  1.00  0.00           S
ATOM    143  BB  VAL    76     107.538  98.424  59.354  1.00  0.00           B
ATOM    144  SC1 VAL    76     108.688  97.524  60.754  1.00  0.00           S
ATOM    145  BB  ILE    77     106.938  96.474  56.004  1.00  0.00           B
ATOM    146  SC1 ILE    77     107.988  97.974  54.404  1.00  0.00           S
ATOM    147  BB  ALA    78     104.888  93.474  56.904  1.00  0.00           B
ATOM    148  ROH CHO    79      39.238 207.524  20.004  1.00  0.00            
ATOM    149  R1  CHO    79      37.988 208.424  22.404  1.00  0.00            
ATOM    150  R2  CHO    79      37.388 206.674  24.504  1.00  0.00            
ATOM    151  R3  CHO    79      38.838 208.474  25.954  1.00  0.00            
ATOM    152  R4  CHO    79      36.838 207.424  27.854  1.00  0.00            
ATOM    153  R5  CHO    79      37.238 209.524  27.354  1.00  0.00            
ATOM    154  C1  CHO    79      37.888 209.574  31.154  1.00  0.00           C
ATOM    155  C2  CHO    79      36.438 210.024  33.754  1.00  0.00           C
ATOM    156  ROH CHO    80      39.288  83.924  51.554  1.00  0.00            
ATOM    157  R1  CHO    80      40.188  82.474  49.304  1.00  0.00            
ATOM    158  R2  CHO    80      38.838  82.524  46.904  1.00  0.00            
ATOM    159  R3  CHO    80      41.238  83.324  45.904  1.00  0.00            
ATOM    160  R4  CHO    80      39.538  83.024  43.554  1.00  0.00            
ATOM    161  R5  CHO    80      41.438  82.124  43.854  1.00  0.00            
ATOM    162  C1  CHO    80      42.188  84.074  40.654  1.00  0.00           C
ATOM    163  C2  CHO    80      41.588  83.024  38.054  1.00  0.00           C
ATOM    164  ROH CHO    81       0.538  45.224  23.104  1.00  0.00            
ATOM    165  R1  CHO    81       1.588  46.224  25.504  1.00  0.00            
ATOM    166  R2  CHO    81       0.788  45.324  28.004  1.00  0.00            
ATOM    167  R3  CHO    81       3.488  44.974  28.354  1.00  0.00            
ATOM    168  R4  CHO    81       2.438  45.374  31.054  1.00  0.00            
ATOM    169  R5  CHO    81       4.038  46.474  30.104  1.00  0.00            
ATOM    170  C1  CHO    81       5.888  45.074  33.154  1.00  0.00           C
ATOM    171  C2  CHO    81       4.888  44.824  36.354  1.00  0.00           C
ATOM    172  ROH CHO    82       1.938 179.474  49.204  1.00  0.00            
ATOM    173  R1  CHO    82       4.388 179.874  47.854  1.00  0.00            
ATOM    174  R2  CHO    82       5.538 177.974  46.254  1.00  0.00            
ATOM    175  R3  CHO    82       5.538 179.974  44.404  1.00  0.00            
ATOM    176  R4  CHO    82       7.188 177.874  43.204  1.00  0.00            
ATOM    177  R5  CHO    82       7.788 179.924  43.504  1.00  0.00            
ATOM    178  C1  CHO    82       8.138 179.674  39.704  1.00  0.00           C
ATOM    179  C2  CHO    82       8.538 182.024  36.354  1.00  0.00           C
ATOM    180  ROH CHO    83      83.988 201.724  25.154  1.00  0.00            
ATOM    181  R1  CHO    83      83.138 202.924  27.554  1.00  0.00            
ATOM    182  R2  CHO    83      81.488 201.674  29.354  1.00  0.00            
ATOM    183  R3  CHO    83      83.488 202.324  31.154  1.00  0.00            
ATOM    184  R4  CHO    83      81.088 201.974  32.804  1.00  0.00            
ATOM    185  R5  CHO    83      82.388 203.724  32.754  1.00  0.00            
ATOM    186  C1  CHO    83      82.738 202.774  36.454  1.00  0.00           C
ATOM    187  C2  CHO    83      82.838 201.274  40.804  1.00  0.00           C
ATOM    188  ROH CHO    84     119.738  26.474  54.354  1.00  0.00            
ATOM    189  R1  CHO    84     118.988  26.224  51.654  1.00  0.00            
ATOM    190  R2  CHO    84     119.938  27.824  49.654  1.00  0.00            
ATOM    191  R3  CHO    84     120.588  25.474  48.454  1.00  0.00            
ATOM    192  R4  CHO    84     120.688  27.424  46.304  1.00  0.00            
ATOM    193  R5  CHO    84     119.588  25.574  46.304  1.00  0.00            
ATOM    194  C1  CHO    84     121.788  24.974  43.254  1.00  0.00           C
ATOM    195  C2  CHO    84     122.638  25.274  40.254  1.00  0.00           C
ATOM    196  ROH CHO    85     172.738  99.274  19.854  1.00  0.00            
ATOM    197  R1  CHO    85     171.638  98.874  22.404  1.00  0.00            
ATOM    198  R2  CHO    85     172.288  96.724  24.054  1.00  0.00            
ATOM    199  R3  CHO    85     172.838  98.674  25.854  1.00  0.00            
ATOM    200  R4  CHO    85     172.138  96.374  27.454  1.00  0.00            
ATOM    201  R5  CHO    85     171.238  98.324  27.604  1.00  0.00            
ATOM    202  C1  CHO    85     172.588  97.974  31.154  1.00  0.00           C
ATOM    203  C2  CHO    85     171.788  95.924  33.754  1.00  0.00           C
ATOM    204  ROH CHO    86     102.288  94.324  52.954  1.00  0.00            
ATOM    205  R1  CHO    86     103.888  96.274  51.604  1.00  0.00            
ATOM    206  R2  CHO    86     104.288  96.124  48.854  1.00  0.00            
ATOM    207  R3  CHO    86     103.338  98.674  48.954  1.00  0.00            
ATOM    208  R4  CHO    86     105.888  98.924  47.604  1.00  0.00            
ATOM    209  R5  CHO    86     105.238 100.024  49.354  1.00  0.00            
ATOM    210  C1  CHO    86     105.938 102.924  46.954  1.00  0.00           C
ATOM    211  C2  CHO    86     106.138 106.024  46.904  1.00  0.00           C
ATOM    212  ROH CHO    87     144.738 188.624  58.704  1.00  0.00            
ATOM    213  R1  CHO    87     144.688 190.274  56.404  1.00  0.00            
ATOM    214  R2  CHO    87     146.788 190.374  54.604  1.00  0.00            
ATOM    215  R3  CHO    87     144.838 189.824  52.804  1.00  0.00            
ATOM    216  R4  CHO    87     146.688 191.674  51.404  1.00  0.00            
ATOM    217  R5  CHO    87     144.538 191.874  51.654  1.00  0.00            
ATOM    218  C1  CHO    87     144.738 191.874  47.854  1.00  0.00           C
ATOM    219  C2  CHO    87     144.088 192.074  44.054  1.00  0.00           C
ATOM    220  ROH CHO    88      52.238  24.924  49.304  1.00  0.00            
ATOM    221  R1  CHO    88      50.838  25.424  46.854  1.00  0.00            
ATOM    222  R2  CHO    88      52.188  25.824  44.454  1.00  0.00            
ATOM    223  R3  CHO    88      50.588  23.774  43.604  1.00  0.00            
ATOM    224  R4  CHO    88      50.938  25.474  41.254  1.00  0.00            
ATOM    225  R5  CHO    88      49.038  24.824  42.104  1.00  0.00            
ATOM    226  C1  CHO    88      48.688  23.374  38.604  1.00  0.00           C
ATOM    227  C2  CHO    88      46.438  25.374  36.354  1.00  0.00           C
ATOM    228  ROH CHO    89      77.438 118.124  56.004  1.00  0.00            
ATOM    229  R1  CHO    89      77.538 117.674  53.204  1.00  0.00            
ATOM    230  R2  CHO    89      79.288 119.074  51.554  1.00  0.00            
ATOM    231  R3  CHO    89      80.088 116.624  50.804  1.00  0.00            
ATOM    232  R4  CHO    89      80.188 118.174  48.354  1.00  0.00            
ATOM    233  R5  CHO    89      79.138 116.274  48.654  1.00  0.00            
ATOM    234  C1  CHO    89      81.538 115.324  45.804  1.00  0.00           C
ATOM    235  C2  CHO    89      82.088 111.874  42.554  1.00  0.00           C
ATOM    236  ROH CHO    90     106.088  48.574  50.404  1.00  0.00            
ATOM    237  R1  CHO    90     106.988  48.524  47.704  1.00  0.00            
ATOM    238  R2  CHO    90     108.638  46.524  46.704  1.00  0.00            
ATOM    239  R3  CHO    90     106.688  46.274  44.854  1.00  0.00            
ATOM    240  R4  CHO    90     109.138  45.374  43.504  1.00  0.00            
ATOM    241  R5  CHO    90     107.738  46.924  42.804  1.00  0.00            
ATOM    242  C1  CHO    90     107.638  44.474  39.854  1.00  0.00           C
ATOM    243  C2  CHO    90     110.588  44.524  37.704  1.00  0.00           C
ATOM    244  ROH CHO    91     133.488 174.124  23.104  1.00  0.00            
ATOM    245  R1  CHO    91     132.538 174.024  25.754  1.00  0.00            
ATOM    246  R2  CHO    91     133.188 171.974  27.504  1.00  0.00            
ATOM    247  R3  CHO    91     133.988 174.024  29.104  1.00  0.00            
ATOM    248  R4  CHO    91     134.338 171.624  30.754  1.00  0.00            
ATOM    249  R5  CHO    91     133.238 173.424  31.304  1.00  0.00            
ATOM    250  C1  CHO    91     135.838 173.324  34.104  1.00  0.00           C
ATOM    251  C2  CHO    91     134.188 172.974  38.254  1.00  0.00           C
ATOM    252  ROH CHO    92     182.738 161.074  45.054  1.00  0.00            
ATOM    253  R1  CHO    92     183.888 161.824  42.554  1.00  0.00            
ATOM    254  R2  CHO    92     186.338 160.824  41.754  1.00  0.00            
ATOM    255  R3  CHO    92     184.938 160.074  39.554  1.00  0.00            
ATOM    256  R4  CHO    92     187.688 160.424  38.604  1.00  0.00            
ATOM    257  R5  CHO    92     185.888 161.374  37.754  1.00  0.00            
ATOM    258  C1  CHO    92     187.138 159.524  34.654  1.00  0.00           C
ATOM    259  C2  CHO    92     190.488 158.074  33.804  1.00  0.00           C
ATOM    260  ROH CHO    93     183.738  44.674  25.154  1.00  0.00            
ATOM    261  R1  CHO    93     183.388  43.824  27.804  1.00  0.00            
ATOM    262  R2  CHO    93     184.188  45.374  29.954  1.00  0.00            
ATOM    263  R3  CHO    93     181.638  45.024  30.804  1.00  0.00            
ATOM    264  R4  CHO    93     183.188  44.624  33.204  1.00  0.00            
ATOM    265  R5  CHO    93     181.738  43.274  32.404  1.00  0.00            
ATOM    266  C1  CHO    93     180.188  43.874  35.854  1.00  0.00           C
ATOM    267  C2  CHO    93     177.088  43.774  38.704  1.00  0.00           C
ATOM    268  ROH CHO    94      73.988 104.724  22.854  1.00  0.00            
ATOM    269  R1  CHO    94      74.938 103.424  25.204  1.00  0.00            
ATOM    270  R2  CHO    94      75.088 104.724  27.654  1.00  0.00            
ATOM    271  R3  CHO    94      73.588 102.574  28.454  1.00  0.00            
ATOM    272  R4  CHO    94      74.688 103.674  30.954  1.00  0.00            
ATOM    273  R5  CHO    94      74.838 101.624  30.254  1.00  0.00            
ATOM    274  C1  CHO    94      73.088 101.124  33.604  1.00  0.00           C
ATOM    275  C2  CHO    94      72.238  99.874  36.504  1.00  0.00           C
ATOM    276  ROH CHO    95      18.488  65.724  15.254  1.00  0.00            
ATOM    277  R1  CHO    95      18.488  66.724  17.854  1.00  0.00            
ATOM    278  R2  CHO    95      16.238  66.874  19.454  1.00  0.00            
ATOM    279  R3  CHO    95      17.788  65.474  21.204  1.00  0.00            
ATOM    280  R4  CHO    95      15.588  66.574  22.804  1.00  0.00            
ATOM    281  R5  CHO    95      17.738  66.774  23.204  1.00  0.00            
ATOM    282  C1  CHO    95      16.638  65.024  26.454  1.00  0.00           C
ATOM    283  C2  CHO    95      12.688  64.724  27.154  1.00  0.00           C
ATOM    284  ROH CHO    96     118.638 159.024  30.304  1.00  0.00            
ATOM    285  R1  CHO    96     120.438 156.874  30.904  1.00  0.00            
ATOM    286  R2  CHO    96     122.988 157.274  31.904  1.00  0.00            
ATOM    287  R3  CHO    96     122.138 155.574  33.854  1.00  0.00            
ATOM    288  R4  CHO    96     125.038 155.224  33.754  1.00  0.00            
ATOM    289  R5  CHO    96     123.538 153.674  33.604  1.00  0.00            
ATOM    290  C1  CHO    96     125.438 152.474  36.704  1.00  0.00           C
ATOM    291  C2  CHO    96     125.338 151.624  39.554  1.00  0.00           C
ATOM    292  ROH CHO    97      74.938 124.474  22.004  1.00  0.00            
ATOM    293  R1  CHO    97      75.438 124.874  24.754  1.00  0.00            
ATOM    294  R2  CHO    97      74.338 127.024  26.204  1.00  0.00            
ATOM    295  R3  CHO    97      73.438 125.024  27.854  1.00  0.00            
ATOM    296  R4  CHO    97      74.538 127.074  29.654  1.00  0.00            
ATOM    297  R5  CHO    97      75.088 124.974  29.604  1.00  0.00            
ATOM    298  C1  CHO    97      73.838 125.274  33.204  1.00  0.00           C
ATOM    299  C2  CHO    97      76.388 123.574  35.254  1.00  0.00           C
ATOM    300  ROH CHO    98      65.538 121.224  23.354  1.00  0.00            
ATOM    301  R1  CHO    98      64.538 121.924  25.904  1.00  0.00            
ATOM    302  R2  CHO    98      62.588 120.474  27.204  1.00  0.00            
ATOM    303  R3  CHO    98      64.388 120.324  29.204  1.00  0.00            
ATOM    304  R4  CHO    98      61.838 119.724  30.504  1.00  0.00            
ATOM    305  R5  CHO    98      63.288 121.274  31.104  1.00  0.00            
ATOM    306  C1  CHO    98      63.138 119.224  34.304  1.00  0.00           C
ATOM    307  C2  CHO    98      62.238 122.474  36.054  1.00  0.00           C
ATOM    308  ROH CHO    99     135.238  17.974  54.054  1.00  0.00            
ATOM    309  R1  CHO    99     135.388  16.874  51.454  1.00  0.00            
ATOM    310  R2  CHO    99     133.238  15.674  50.204  1.00  0.00            
ATOM    311  R3  CHO    99     133.788  17.424  48.204  1.00  0.00            
ATOM    312  R4  CHO    99     132.288  15.274  46.904  1.00  0.00            
ATOM    313  R5  CHO    99     134.238  16.024  46.304  1.00  0.00            
ATOM    314  C1  CHO    99     132.238  16.674  43.104  1.00  0.00           C
ATOM    315  C2  CHO    99     132.938  14.224  39.754  1.00  0.00           C
ATOM    316  ROH CHO   100      70.988 131.374  53.354  1.00  0.00            
ATOM    317  R1  CHO   100      70.588 131.174  50.554  1.00  0.00            
ATOM    318  R2  CHO   100      70.538 128.774  49.204  1.00  0.00            
ATOM    319  R3  CHO   100      68.138 129.674  48.304  1.00  0.00            
ATOM    320  R4  CHO   100      69.238 128.174  46.054  1.00  0.00            
ATOM    321  R5  CHO   100      68.488 130.224  46.004  1.00  0.00            
ATOM    322  C1  CHO   100      66.188 128.624  43.404  1.00  0.00           C
ATOM    323  C2  CHO   100      66.088 128.824  39.704  1.00  0.00           C
ATOM    324  ROH CHO   101      93.688  48.624  41.304  1.00  0.00            
ATOM    325  R1  CHO   101      93.088  49.224  38.604  1.00  0.00            
ATOM    326  R2  CHO   101      93.688  51.674  37.454  1.00  0.00            
ATOM    327  R3  CHO   101      94.938  50.124  35.604  1.00  0.00            
ATOM    328  R4  CHO   101      93.788  52.324  34.054  1.00  0.00            
ATOM    329  R5  CHO   101      93.538  50.174  33.704  1.00  0.00            
ATOM    330  C1  CHO   101      95.038  51.274  30.354  1.00  0.00           C
ATOM    331  C2  CHO   101      94.788  54.524  28.954  1.00  0.00           C
ATOM    332  ROH CHO   102      22.238 221.424  48.604  1.00  0.00            
ATOM    333  R1  CHO   102      20.188 220.174  47.104  1.00  0.00            
ATOM    334  R2  CHO   102      18.638 221.524  45.304  1.00  0.00            
ATOM    335  R3  CHO   102      19.488 219.574  43.604  1.00  0.00            
ATOM    336  R4  CHO   102      16.888 220.374  42.554  1.00  0.00            
ATOM    337  R5  CHO   102      17.488 218.374  43.054  1.00  0.00            
ATOM    338  C1  CHO   102      16.638 217.824  39.404  1.00  0.00           C
ATOM    339  C2  CHO   102      14.488 217.624  35.904  1.00  0.00           C
ATOM    340  ROH CHO   103     107.288 180.024  59.004  1.00  0.00            
ATOM    341  R1  CHO   103     106.138 179.224  56.554  1.00  0.00            
ATOM    342  R2  CHO   103     105.788 180.974  54.454  1.00  0.00            
ATOM    343  R3  CHO   103     107.188 179.074  53.054  1.00  0.00            
ATOM    344  R4  CHO   103     105.938 180.724  51.004  1.00  0.00            
ATOM    345  R5  CHO   103     105.788 178.574  51.154  1.00  0.00            
ATOM    346  C1  CHO   103     107.338 178.824  47.704  1.00  0.00           C
ATOM    347  C2  CHO   103     105.838 177.824  44.004  1.00  0.00           C
ATOM    348  ROH CHO   104      53.338 171.324  24.354  1.00  0.00            
ATOM    349  R1  CHO   104      54.238 171.224  27.054  1.00  0.00            
ATOM    350  R2  CHO   104      54.838 173.524  28.454  1.00  0.00            
ATOM    351  R3  CHO   104      53.088 172.474  30.254  1.00  0.00            
ATOM    352  R4  CHO   104      54.738 174.274  31.854  1.00  0.00            
ATOM    353  R5  CHO   104      54.338 172.174  32.254  1.00  0.00            
ATOM    354  C1  CHO   104      53.038 173.724  35.504  1.00  0.00           C
ATOM    355  C2  CHO   104      51.588 175.824  37.754  1.00  0.00           C
ATOM    356  ROH CHO   105      85.288 123.274  57.154  1.00  0.00            
ATOM    357  R1  CHO   105      86.888 123.374  54.854  1.00  0.00            
ATOM    358  R2  CHO   105      88.238 121.174  53.904  1.00  0.00            
ATOM    359  R3  CHO   105      86.938 121.774  51.604  1.00  0.00            
ATOM    360  R4  CHO   105      89.638 121.024  50.704  1.00  0.00            
ATOM    361  R5  CHO   105      88.638 122.874  50.254  1.00  0.00            
ATOM    362  C1  CHO   105      89.238 121.524  46.704  1.00  0.00           C
ATOM    363  C2  CHO   105      91.138 119.824  43.254  1.00  0.00           C
ATOM    364  ROH CHO   106     171.188 111.674  17.904  1.00  0.00            
ATOM    365  R1  CHO   106     169.788 111.674  20.354  1.00  0.00            
ATOM    366  R2  CHO   106     171.038 111.474  22.804  1.00  0.00            
ATOM    367  R3  CHO   106     169.638 113.724  23.354  1.00  0.00            
ATOM    368  R4  CHO   106     169.588 112.174  25.854  1.00  0.00            
ATOM    369  R5  CHO   106     167.888 112.974  24.804  1.00  0.00            
ATOM    370  C1  CHO   106     167.438 114.674  28.154  1.00  0.00           C
ATOM    371  C2  CHO   106     167.738 116.874  32.004  1.00  0.00           C
ATOM    372  ROH CHO   107       4.838  65.624  46.654  1.00  0.00            
ATOM    373  R1  CHO   107       4.288  65.074  43.954  1.00  0.00            
ATOM    374  R2  CHO   107       4.738  66.974  41.954  1.00  0.00            
ATOM    375  R3  CHO   107       6.138  64.924  40.854  1.00  0.00            
ATOM    376  R4  CHO   107       5.888  66.924  38.704  1.00  0.00            
ATOM    377  R5  CHO   107       5.338  64.824  38.604  1.00  0.00            
ATOM    378  C1  CHO   107       7.888  64.974  35.754  1.00  0.00           C
ATOM    379  C2  CHO   107      10.238  65.124  32.804  1.00  0.00           C
ATOM    380  ROH CHO   108     146.538 200.724  54.454  1.00  0.00            
ATOM    381  R1  CHO   108     145.688 200.274  51.804  1.00  0.00            
ATOM    382  R2  CHO   108     145.588 202.224  49.854  1.00  0.00            
ATOM    383  R3  CHO   108     147.138 200.524  48.454  1.00  0.00            
ATOM    384  R4  CHO   108     145.338 201.674  46.454  1.00  0.00            
ATOM    385  R5  CHO   108     145.638 199.574  46.854  1.00  0.00            
ATOM    386  C1  CHO   108     146.638 199.724  43.154  1.00  0.00           C
ATOM    387  C2  CHO   108     149.338 199.674  39.604  1.00  0.00           C
ATOM    388  ROH CHO   109     101.788 136.574  58.304  1.00  0.00            
ATOM    389  R1  CHO   109     102.238 136.174  55.504  1.00  0.00            
ATOM    390  R2  CHO   109     100.738 134.424  54.004  1.00  0.00            
ATOM    391  R3  CHO   109     100.238 136.624  52.504  1.00  0.00            
ATOM    392  R4  CHO   109     100.338 134.424  50.554  1.00  0.00            
ATOM    393  R5  CHO   109     101.488 136.224  50.504  1.00  0.00            
ATOM    394  C1  CHO   109      99.688 136.474  47.154  1.00  0.00           C
ATOM    395  C2  CHO   109      98.388 137.524  44.154  1.00  0.00           C
ATOM    396  ROH CHO   110     151.088 198.474  19.454  1.00  0.00            
ATOM    397  R1  CHO   110     150.338 198.074  22.154  1.00  0.00            
ATOM    398  R2  CHO   110     151.538 196.174  23.804  1.00  0.00            
ATOM    399  R3  CHO   110     151.988 198.324  25.404  1.00  0.00            
ATOM    400  R4  CHO   110     152.038 196.024  27.204  1.00  0.00            
ATOM    401  R5  CHO   110     150.788 197.774  27.404  1.00  0.00            
ATOM    402  C1  CHO   110     152.738 197.924  30.754  1.00  0.00           C
ATOM    403  C2  CHO   110     151.038 198.624  34.404  1.00  0.00           C
ATOM    404  ROH CHO   111     104.088   9.974  55.154  1.00  0.00            
ATOM    405  R1  CHO   111     104.238   9.074  52.454  1.00  0.00            
ATOM    406  R2  CHO   111     106.588   8.874  51.104  1.00  0.00            
ATOM    407  R3  CHO   111     105.788   6.324  50.704  1.00  0.00            
ATOM    408  R4  CHO   111     107.638   6.824  48.454  1.00  0.00            
ATOM    409  R5  CHO   111     105.588   6.124  48.304  1.00  0.00            
ATOM    410  C1  CHO   111     107.438   3.274  46.604  1.00  0.00           C
ATOM    411  C2  CHO   111     107.638   2.424  43.204  1.00  0.00           C
ATOM    412  ROH CHO   112      98.338 149.924  23.754  1.00  0.00            
ATOM    413  R1  CHO   112      97.188 149.074  26.204  1.00  0.00            
ATOM    414  R2  CHO   112      98.438 147.324  27.904  1.00  0.00            
ATOM    415  R3  CHO   112      98.088 149.274  29.754  1.00  0.00            
ATOM    416  R4  CHO   112      97.438 146.824  31.204  1.00  0.00            
ATOM    417  R5  CHO   112      96.188 148.574  31.004  1.00  0.00            
ATOM    418  C1  CHO   112      96.538 148.374  34.804  1.00  0.00           C
ATOM    419  C2  CHO   112      97.038 146.224  38.554  1.00  0.00           C
ATOM    420  ROH CHO   113      99.688 207.974  51.804  1.00  0.00            
ATOM    421  R1  CHO   113     100.438 207.974  49.054  1.00  0.00            
ATOM    422  R2  CHO   113      99.788 210.024  47.304  1.00  0.00            
ATOM    423  R3  CHO   113     102.438 210.124  46.904  1.00  0.00            
ATOM    424  R4  CHO   113     101.288 211.574  44.604  1.00  0.00            
ATOM    425  R5  CHO   113     102.688 209.874  44.504  1.00  0.00            
ATOM    426  C1  CHO   113     104.688 212.524  42.604  1.00  0.00           C
ATOM    427  C2  CHO   113     107.488 214.874  42.854  1.00  0.00           C
ATOM    428  ROH CHO   114     186.888 194.524  24.704  1.00  0.00            
ATOM    429  R1  CHO   114     186.188 195.424  27.304  1.00  0.00            
ATOM    430  R2  CHO   114     186.088 193.724  29.454  1.00  0.00            
ATOM    431  R3  CHO   114     187.838 195.474  30.554  1.00  0.00            
ATOM    432  R4  CHO   114     186.388 194.374  32.854  1.00  0.00            
ATOM    433  R5  CHO   114     186.638 196.524  32.354  1.00  0.00            
ATOM    434  C1  CHO   114     188.188 196.474  35.854  1.00  0.00           C
ATOM    435  C2  CHO   114     192.638 195.974  36.904  1.00  0.00           C
ATOM    436  ROH CHO   115     104.988  44.324  32.104  1.00  0.00            
ATOM    437  R1  CHO   115     104.038  46.124  34.054  1.00  0.00            
ATOM    438  R2  CHO   115     102.088  45.474  35.904  1.00  0.00            
ATOM    439  R3  CHO   115     103.888  46.324  37.654  1.00  0.00            
ATOM    440  R4  CHO   115     101.338  46.774  39.004  1.00  0.00            
ATOM    441  R5  CHO   115     102.888  48.274  38.704  1.00  0.00            
ATOM    442  C1  CHO   115     102.638  48.374  42.504  1.00  0.00           C
ATOM    443  C2  CHO   115     102.788  49.474  45.754  1.00  0.00           C
ATOM    444  ROH CHO   116     117.838 197.174  19.004  1.00  0.00            
ATOM    445  R1  CHO   116     116.838 196.924  21.654  1.00  0.00            
ATOM    446  R2  CHO   116     117.588 194.874  23.304  1.00  0.00            
ATOM    447  R3  CHO   116     118.238 196.924  25.004  1.00  0.00            
ATOM    448  R4  CHO   116     118.588 194.524  26.604  1.00  0.00            
ATOM    449  R5  CHO   116     117.338 196.224  27.104  1.00  0.00            
ATOM    450  C1  CHO   116     119.738 196.224  30.104  1.00  0.00           C
ATOM    451  C2  CHO   116     117.638 195.724  33.304  1.00  0.00           C
ATOM    452  ROH CHO   117     104.788 194.874  23.804  1.00  0.00            
ATOM    453  R1  CHO   117     105.938 193.924  26.204  1.00  0.00            
ATOM    454  R2  CHO   117     106.938 195.574  28.154  1.00  0.00            
ATOM    455  R3  CHO   117     105.288 194.124  29.754  1.00  0.00            
ATOM    456  R4  CHO   117     107.588 194.724  31.454  1.00  0.00            
ATOM    457  R5  CHO   117     106.738 192.774  31.104  1.00  0.00            
ATOM    458  C1  CHO   117     106.438 192.924  34.904  1.00  0.00           C
ATOM    459  C2  CHO   117     105.788 190.674  38.154  1.00  0.00           C
ATOM    460  ROH CHO   118      70.588 209.274  22.504  1.00  0.00            
ATOM    461  R1  CHO   118      72.088 210.124  24.754  1.00  0.00            
ATOM    462  R2  CHO   118      71.338 212.324  26.254  1.00  0.00            
ATOM    463  R3  CHO   118      71.488 210.524  28.304  1.00  0.00            
ATOM    464  R4  CHO   118      71.238 213.124  29.604  1.00  0.00            
ATOM    465  R5  CHO   118      72.788 211.674  30.004  1.00  0.00            
ATOM    466  C1  CHO   118      71.288 211.974  33.504  1.00  0.00           C
ATOM    467  C2  CHO   118      68.438 214.624  35.854  1.00  0.00           C
ATOM    468  ROH CHO   119      55.188  97.824  35.604  1.00  0.00            
ATOM    469  R1  CHO   119      54.788 100.024  33.904  1.00  0.00            
ATOM    470  R2  CHO   119      52.538 101.574  33.954  1.00  0.00            
ATOM    471  R3  CHO   119      54.288 103.624  34.254  1.00  0.00            
ATOM    472  R4  CHO   119      51.888 104.874  33.204  1.00  0.00            
ATOM    473  R5  CHO   119      53.888 105.024  32.404  1.00  0.00            
ATOM    474  C1  CHO   119      53.188 108.724  33.054  1.00  0.00           C
ATOM    475  C2  CHO   119      56.438 110.724  33.554  1.00  0.00           C
ATOM    476  ROH CHO   120      57.738 124.724  54.554  1.00  0.00            
ATOM    477  R1  CHO   120      59.088 124.424  52.154  1.00  0.00            
ATOM    478  R2  CHO   120      58.738 122.174  50.504  1.00  0.00            
ATOM    479  R3  CHO   120      58.188 124.074  48.604  1.00  0.00            
ATOM    480  R4  CHO   120      58.888 121.624  47.104  1.00  0.00            
ATOM    481  R5  CHO   120      59.788 123.624  46.904  1.00  0.00            
ATOM    482  C1  CHO   120      58.488 123.074  43.354  1.00  0.00           C
ATOM    483  C2  CHO   120      58.838 122.424  39.704  1.00  0.00           C
ATOM    484  ROH CHO   121     119.438 189.674  54.954  1.00  0.00            
ATOM    485  R1  CHO   121     118.688 190.524  52.404  1.00  0.00            
ATOM    486  R2  CHO   121     119.438 192.974  51.304  1.00  0.00            
ATOM    487  R3  CHO   121     120.388 191.424  49.304  1.00  0.00            
ATOM    488  R4  CHO   121     118.838 193.524  47.954  1.00  0.00            
ATOM    489  R5  CHO   121     118.588 191.374  47.704  1.00  0.00            
ATOM    490  C1  CHO   121     119.388 192.424  44.104  1.00  0.00           C
ATOM    491  C2  CHO   121     121.738 193.474  41.454  1.00  0.00           C
ATOM    492  ROH CHO   122      69.788 176.474  28.004  1.00  0.00            
ATOM    493  R1  CHO   122      69.238 176.824  30.754  1.00  0.00            
ATOM    494  R2  CHO   122      70.188 175.074  32.704  1.00  0.00            
ATOM    495  R3  CHO   122      71.238 177.324  33.804  1.00  0.00            
ATOM    496  R4  CHO   122      70.638 175.624  36.104  1.00  0.00            
ATOM    497  R5  CHO   122      69.938 177.624  35.804  1.00  0.00            
ATOM    498  C1  CHO   122      71.888 178.024  39.104  1.00  0.00           C
ATOM    499  C2  CHO   122      74.788 178.524  41.654  1.00  0.00           C
ATOM    500  ROH CHO   123     144.088 126.824  20.254  1.00  0.00            
ATOM    501  R1  CHO   123     144.588 126.774  23.004  1.00  0.00            
ATOM    502  R2  CHO   123     146.588 125.224  24.104  1.00  0.00            
ATOM    503  R3  CHO   123     147.388 127.624  25.204  1.00  0.00            
ATOM    504  R4  CHO   123     147.938 125.674  27.304  1.00  0.00            
ATOM    505  R5  CHO   123     146.788 127.474  27.504  1.00  0.00            
ATOM    506  C1  CHO   123     149.438 128.124  30.154  1.00  0.00           C
ATOM    507  C2  CHO   123     150.988 127.274  33.154  1.00  0.00           C
ATOM    508  ROH CHO   124     132.788  88.024  19.604  1.00  0.00            
ATOM    509  R1  CHO   124     132.388  88.724  22.304  1.00  0.00            
ATOM    510  R2  CHO   124     130.688  87.324  23.954  1.00  0.00            
ATOM    511  R3  CHO   124     132.888  87.174  25.554  1.00  0.00            
ATOM    512  R4  CHO   124     130.638  86.524  27.304  1.00  0.00            
ATOM    513  R5  CHO   124     132.188  88.024  27.654  1.00  0.00            
ATOM    514  C1  CHO   124     132.688  85.874  30.754  1.00  0.00           C
ATOM    515  C2  CHO   124     130.338  84.674  33.404  1.00  0.00           C
ATOM    516  ROH CHO   125      96.038  63.974  16.954  1.00  0.00            
ATOM    517  R1  CHO   125      94.838  64.124  19.554  1.00  0.00            
ATOM    518  R2  CHO   125      95.938  62.874  21.754  1.00  0.00            
ATOM    519  R3  CHO   125      95.788  65.374  22.804  1.00  0.00            
ATOM    520  R4  CHO   125      95.038  63.574  25.004  1.00  0.00            
ATOM    521  R5  CHO   125      93.888  65.274  24.304  1.00  0.00            
ATOM    522  C1  CHO   125      94.338  66.324  27.904  1.00  0.00           C
ATOM    523  C2  CHO   125      95.688  64.974  31.054  1.00  0.00           C
ATOM    524  ROH CHO   126     123.338  71.024  53.054  1.00  0.00            
ATOM    525  R1  CHO   126     123.138  71.774  50.354  1.00  0.00            
ATOM    526  R2  CHO   126     123.938  74.224  49.404  1.00  0.00            
ATOM    527  R3  CHO   126     125.438  72.724  47.654  1.00  0.00            
ATOM    528  R4  CHO   126     124.838  75.174  46.154  1.00  0.00            
ATOM    529  R5  CHO   126     124.438  73.124  45.504  1.00  0.00            
ATOM    530  C1  CHO   126     126.688  74.274  42.704  1.00  0.00           C
ATOM    531  C2  CHO   126     125.738  74.374  39.704  1.00  0.00           C
ATOM    532  ROH CHO   127     101.988  98.624  19.404  1.00  0.00            
ATOM    533  R1  CHO   127     100.838  98.974  21.954  1.00  0.00            
ATOM    534  R2  CHO   127     100.788  96.924  23.854  1.00  0.00            
ATOM    535  R3  CHO   127     101.988  98.774  25.454  1.00  0.00            
ATOM    536  R4  CHO   127     101.588  96.474  27.204  1.00  0.00            
ATOM    537  R5  CHO   127     100.938  98.524  27.554  1.00  0.00            
ATOM    538  C1  CHO   127     103.188  97.974  30.604  1.00  0.00           C
ATOM    539  C2  CHO   127     105.138  96.474  33.054  1.00  0.00           C
ATOM    540  ROH CHO   128      84.238 127.924  57.454  1.00  0.00            
ATOM    541  R1  CHO   128      83.988 127.324  54.704  1.00  0.00            
ATOM    542  R2  CHO   128      84.888 129.024  52.704  1.00  0.00            
ATOM    543  R3  CHO   128      86.188 126.774  51.854  1.00  0.00            
ATOM    544  R4  CHO   128      86.138 128.474  49.504  1.00  0.00            
ATOM    545  R5  CHO   128      85.438 126.424  49.604  1.00  0.00            
ATOM    546  C1  CHO   128      88.088 126.074  46.854  1.00  0.00           C
ATOM    547  C2  CHO   128      89.488 125.224  43.554  1.00  0.00           C
ATOM    548  ROH CHO   129     179.488  24.924  44.004  1.00  0.00            
ATOM    549  R1  CHO   129     178.388  22.674  42.654  1.00  0.00            
ATOM    550  R2  CHO   129     177.838  22.674  39.954  1.00  0.00            
ATOM    551  R3  CHO   129     179.388  20.474  39.904  1.00  0.00            
ATOM    552  R4  CHO   129     178.038  20.474  37.304  1.00  0.00            
ATOM    553  R5  CHO   129     178.088  18.824  38.754  1.00  0.00            
ATOM    554  C1  CHO   129     179.638  17.074  35.754  1.00  0.00           C
ATOM    555  C2  CHO   129     177.938  13.874  32.604  1.00  0.00           C
ATOM    556  ROH CHO   130      84.988 119.674  22.454  1.00  0.00            
ATOM    557  R1  CHO   130      85.588 120.724  25.054  1.00  0.00            
ATOM    558  R2  CHO   130      83.688 121.024  27.004  1.00  0.00            
ATOM    559  R3  CHO   130      85.388 119.524  28.454  1.00  0.00            
ATOM    560  R4  CHO   130      83.388 120.424  30.404  1.00  0.00            
ATOM    561  R5  CHO   130      85.538 120.624  30.604  1.00  0.00            
ATOM    562  C1  CHO   130      84.838 118.624  33.754  1.00  0.00           C
ATOM    563  C2  CHO   130      84.338 119.474  37.704  1.00  0.00           C
ATOM    564  ROH CHO   131     121.388  93.474  21.354  1.00  0.00            
ATOM    565  R1  CHO   131     120.838  92.724  24.054  1.00  0.00            
ATOM    566  R2  CHO   131     121.788  90.424  25.204  1.00  0.00            
ATOM    567  R3  CHO   131     122.788  92.124  27.054  1.00  0.00            
ATOM    568  R4  CHO   131     122.388  89.574  28.504  1.00  0.00            
ATOM    569  R5  CHO   131     121.588  91.524  29.054  1.00  0.00            
ATOM    570  C1  CHO   131     123.638  90.724  32.204  1.00  0.00           C
ATOM    571  C2  CHO   131     121.938  90.274  35.504  1.00  0.00           C
ATOM    572  ROH CHO   132     101.388 107.174  22.004  1.00  0.00            
ATOM    573  R1  CHO   132     102.388 108.174  24.454  1.00  0.00            
ATOM    574  R2  CHO   132     100.788 108.624  26.704  1.00  0.00            
ATOM    575  R3  CHO   132     102.638 107.024  27.904  1.00  0.00            
ATOM    576  R4  CHO   132     101.438 108.624  30.054  1.00  0.00            
ATOM    577  R5  CHO   132     103.588 108.424  29.604  1.00  0.00            
ATOM    578  C1  CHO   132     103.538 107.124  33.204  1.00  0.00           C
ATOM    579  C2  CHO   132     102.838 105.024  36.704  1.00  0.00           C
ATOM    580  ROH CHO   133      84.938  14.074  18.854  1.00  0.00            
ATOM    581  R1  CHO   133      85.238  13.474  21.604  1.00  0.00            
ATOM    582  R2  CHO   133      85.588  15.474  23.504  1.00  0.00            
ATOM    583  R3  CHO   133      83.488  14.224  24.654  1.00  0.00            
ATOM    584  R4  CHO   133      84.938  15.474  26.904  1.00  0.00            
ATOM    585  R5  CHO   133      84.338  13.374  26.754  1.00  0.00            
ATOM    586  C1  CHO   133      82.588  14.324  29.954  1.00  0.00           C
ATOM    587  C2  CHO   133      81.338  16.374  33.304  1.00  0.00           C
ATOM    588  ROH CHO   134     118.438  12.624  45.454  1.00  0.00            
ATOM    589  R1  CHO   134     119.938  10.324  44.754  1.00  0.00            
ATOM    590  R2  CHO   134     119.038   7.774  45.304  1.00  0.00            
ATOM    591  R3  CHO   134     119.488   7.424  42.654  1.00  0.00            
ATOM    592  R4  CHO   134     118.438   4.824  43.554  1.00  0.00            
ATOM    593  R5  CHO   134     120.338   5.174  42.454  1.00  0.00            
ATOM    594  C1  CHO   134     118.538   2.774  40.054  1.00  0.00           C
ATOM    595  C2  CHO   134     120.438  -0.976  38.804  1.00  0.00           C
ATOM    596  ROH CHO   135      48.838 192.024  24.804  1.00  0.00            
ATOM    597  R1  CHO   135      48.438 193.324  27.304  1.00  0.00            
ATOM    598  R2  CHO   135      46.888 192.224  29.304  1.00  0.00            
ATOM    599  R3  CHO   135      49.138 192.524  30.854  1.00  0.00            
ATOM    600  R4  CHO   135      47.038 191.624  32.704  1.00  0.00            
ATOM    601  R5  CHO   135      48.338 193.374  32.904  1.00  0.00            
ATOM    602  C1  CHO   135      49.288 191.524  36.104  1.00  0.00           C
ATOM    603  C2  CHO   135      47.788 190.574  39.354  1.00  0.00           C
ATOM    604  ROH CHO   136     116.338  55.174  48.604  1.00  0.00            
ATOM    605  R1  CHO   136     116.788  55.974  45.904  1.00  0.00            
ATOM    606  R2  CHO   136     118.238  54.424  44.104  1.00  0.00            
ATOM    607  R3  CHO   136     115.988  54.674  42.604  1.00  0.00            
ATOM    608  R4  CHO   136     118.188  54.274  40.654  1.00  0.00            
ATOM    609  R5  CHO   136     116.688  55.924  40.704  1.00  0.00            
ATOM    610  C1  CHO   136     116.038  54.424  37.254  1.00  0.00           C
ATOM    611  C2  CHO   136     118.488  52.224  36.104  1.00  0.00           C
ATOM    612  ROH CHO   137     109.288  69.174  17.454  1.00  0.00            
ATOM    613  R1  CHO   137     108.388  66.774  18.704  1.00  0.00            
ATOM    614  R2  CHO   137     109.238  65.974  21.204  1.00  0.00            
ATOM    615  R3  CHO   137     106.588  65.824  21.704  1.00  0.00            
ATOM    616  R4  CHO   137     107.838  64.474  23.954  1.00  0.00            
ATOM    617  R5  CHO   137     106.288  63.674  22.704  1.00  0.00            
ATOM    618  C1  CHO   137     104.538  63.524  26.104  1.00  0.00           C
ATOM    619  C2  CHO   137     102.638  60.974  28.104  1.00  0.00           C
ATOM    620  ROH CHO   138      38.738 193.774  24.954  1.00  0.00            
ATOM    621  R1  CHO   138      37.638 194.924  27.254  1.00  0.00            
ATOM    622  R2  CHO   138      38.938 194.774  29.704  1.00  0.00            
ATOM    623  R3  CHO   138      38.638 197.474  29.654  1.00  0.00            
ATOM    624  R4  CHO   138      39.038 196.874  32.504  1.00  0.00            
ATOM    625  R5  CHO   138      37.388 198.024  31.654  1.00  0.00            
ATOM    626  C1  CHO   138      38.788 200.624  34.054  1.00  0.00           C
ATOM    627  C2  CHO   138      40.588 198.974  36.304  1.00  0.00           C
ATOM    628  ROH CHO   139     106.238 166.024  22.954  1.00  0.00            
ATOM    629  R1  CHO   139     105.488 166.674  25.554  1.00  0.00            
ATOM    630  R2  CHO   139     105.788 164.974  27.704  1.00  0.00            
ATOM    631  R3  CHO   139     107.138 167.074  28.804  1.00  0.00            
ATOM    632  R4  CHO   139     106.388 165.474  31.104  1.00  0.00            
ATOM    633  R5  CHO   139     105.988 167.574  30.854  1.00  0.00            
ATOM    634  C1  CHO   139     107.988 167.724  34.054  1.00  0.00           C
ATOM    635  C2  CHO   139     107.738 167.424  37.904  1.00  0.00           C
ATOM    636  ROH CHO   140     106.988 110.074  54.504  1.00  0.00            
ATOM    637  R1  CHO   140     106.988 109.874  51.704  1.00  0.00            
ATOM    638  R2  CHO   140     105.238 111.324  50.104  1.00  0.00            
ATOM    639  R3  CHO   140     107.538 112.174  48.904  1.00  0.00            
ATOM    640  R4  CHO   140     105.588 111.874  46.704  1.00  0.00            
ATOM    641  R5  CHO   140     107.588 110.974  46.804  1.00  0.00            
ATOM    642  C1  CHO   140     107.988 112.974  43.604  1.00  0.00           C
ATOM    643  C2  CHO   140     107.638 116.374  43.354  1.00  0.00           C
ATOM    644  ROH CHO   141     102.038 184.774  23.604  1.00  0.00            
ATOM    645  R1  CHO   141     101.438 184.324  26.354  1.00  0.00            
ATOM    646  R2  CHO   141     103.338 184.324  28.354  1.00  0.00            
ATOM    647  R3  CHO   141     101.688 186.174  29.454  1.00  0.00            
ATOM    648  R4  CHO   141     102.288 184.274  31.654  1.00  0.00            
ATOM    649  R5  CHO   141     100.288 184.874  30.954  1.00  0.00            
ATOM    650  C1  CHO   141     100.088 185.924  34.604  1.00  0.00           C
ATOM    651  C2  CHO   141     101.838 186.274  39.204  1.00  0.00           C
ATOM    652  ROH CHO   142     101.438  77.324  19.154  1.00  0.00            
ATOM    653  R1  CHO   142     102.488  75.274  20.854  1.00  0.00            
ATOM    654  R2  CHO   142     104.838  75.574  22.254  1.00  0.00            
ATOM    655  R3  CHO   142     103.288  74.974  24.354  1.00  0.00            
ATOM    656  R4  CHO   142     106.038  74.624  25.354  1.00  0.00            
ATOM    657  R5  CHO   142     104.388  73.124  25.454  1.00  0.00            
ATOM    658  C1  CHO   142     105.238  73.474  29.154  1.00  0.00           C
ATOM    659  C2  CHO   142     107.838  71.574  30.204  1.00  0.00           C
ATOM    660  ROH CHO   143     165.938 153.874  51.004  1.00  0.00            
ATOM    661  R1  CHO   143     166.988 152.974  48.504  1.00  0.00            
ATOM    662  R2  CHO   143     165.338 152.374  46.354  1.00  0.00            
ATOM    663  R3  CHO   143     166.938 154.124  45.054  1.00  0.00            
ATOM    664  R4  CHO   143     165.538 152.674  42.904  1.00  0.00            
ATOM    665  R5  CHO   143     167.688 152.924  43.104  1.00  0.00            
ATOM    666  C1  CHO   143     167.138 154.524  39.704  1.00  0.00           C
ATOM    667  C2  CHO   143     168.238 157.324  37.054  1.00  0.00           C
ATOM    668  ROH CHO   144      83.638 192.524  60.154  1.00  0.00            
ATOM    669  R1  CHO   144      82.488 191.774  57.704  1.00  0.00            
ATOM    670  R2  CHO   144      81.338 193.574  55.954  1.00  0.00            
ATOM    671  R3  CHO   144      83.088 192.524  54.154  1.00  0.00            
ATOM    672  R4  CHO   144      81.088 193.874  52.504  1.00  0.00            
ATOM    673  R5  CHO   144      81.688 191.824  52.354  1.00  0.00            
ATOM    674  C1  CHO   144      82.588 193.024  48.854  1.00  0.00           C
ATOM    675  C2  CHO   144      81.438 193.774  45.654  1.00  0.00           C
ATOM    676  ROH CHO   145     147.888 217.324  55.504  1.00  0.00            
ATOM    677  R1  CHO   145     146.738 215.524  53.654  1.00  0.00            
ATOM    678  R2  CHO   145     144.338 215.974  52.404  1.00  0.00            
ATOM    679  R3  CHO   145     145.788 215.574  50.104  1.00  0.00            
ATOM    680  R4  CHO   145     143.038 215.974  49.204  1.00  0.00            
ATOM    681  R5  CHO   145     144.338 214.274  48.704  1.00  0.00            
ATOM    682  C1  CHO   145     143.638 215.574  45.204  1.00  0.00           C
ATOM    683  C2  CHO   145     142.938 213.374  41.004  1.00  0.00           C
ATOM    684  ROH CHO   146      61.938  30.524  16.404  1.00  0.00            
ATOM    685  R1  CHO   146      62.988  30.874  19.004  1.00  0.00            
ATOM    686  R2  CHO   146      61.688  32.374  20.954  1.00  0.00            
ATOM    687  R3  CHO   146      61.938  30.124  22.404  1.00  0.00            
ATOM    688  R4  CHO   146      61.488  32.274  24.404  1.00  0.00            
ATOM    689  R5  CHO   146      63.138  30.824  24.354  1.00  0.00            
ATOM    690  C1  CHO   146      61.638  30.074  27.804  1.00  0.00           C
ATOM    691  C2  CHO   146      61.538  32.974  30.704  1.00  0.00           C
ATOM    692  ROH CHO   147     212.488  86.174  22.654  1.00  0.00            
ATOM    693  R1  CHO   147     212.388  86.924  25.354  1.00  0.00            
ATOM    694  R2  CHO   147     211.788  89.474  26.204  1.00  0.00            
ATOM    695  R3  CHO   147     209.888  88.224  27.704  1.00  0.00            
ATOM    696  R4  CHO   147     210.638  90.574  29.254  1.00  0.00            
ATOM    697  R5  CHO   147     210.638  88.474  29.954  1.00  0.00            
ATOM    698  C1  CHO   147     208.188  89.974  32.504  1.00  0.00           C
ATOM    699  C2  CHO   147     207.238  90.424  35.954  1.00  0.00           C
ATOM    700  ROH CHO   148     124.088  36.974  19.054  1.00  0.00            
ATOM    701  R1  CHO   148     124.338  36.574  21.854  1.00  0.00            
ATOM    702  R2  CHO   148     126.738  35.974  23.054  1.00  0.00            
ATOM    703  R3  CHO   148     126.088  38.124  24.604  1.00  0.00            
ATOM    704  R4  CHO   148     128.288  36.774  26.054  1.00  0.00            
ATOM    705  R5  CHO   148     126.338  37.324  26.854  1.00  0.00            
ATOM    706  C1  CHO   148     128.588  39.274  29.204  1.00  0.00           C
ATOM    707  C2  CHO   148     128.038  39.224  32.404  1.00  0.00           C
ATOM    708  ROH CHO   149      62.338 170.324  58.254  1.00  0.00            
ATOM    709  R1  CHO   149      61.938 170.824  55.504  1.00  0.00            
ATOM    710  R2  CHO   149      59.838 172.424  54.604  1.00  0.00            
ATOM    711  R3  CHO   149      61.838 173.724  53.304  1.00  0.00            
ATOM    712  R4  CHO   149      59.738 173.574  51.354  1.00  0.00            
ATOM    713  R5  CHO   149      61.788 172.924  51.054  1.00  0.00            
ATOM    714  C1  CHO   149      61.538 175.474  48.254  1.00  0.00           C
ATOM    715  C2  CHO   149      59.588 176.824  45.554  1.00  0.00           C
ATOM    716  ROH CHO   150      39.988  93.224  50.854  1.00  0.00            
ATOM    717  R1  CHO   150      40.438  93.524  48.104  1.00  0.00            
ATOM    718  R2  CHO   150      39.088  92.024  46.204  1.00  0.00            
ATOM    719  R3  CHO   150      38.488  94.474  45.154  1.00  0.00            
ATOM    720  R4  CHO   150      38.088  92.624  42.954  1.00  0.00            
ATOM    721  R5  CHO   150      39.288  94.424  42.904  1.00  0.00            
ATOM    722  C1  CHO   150      36.888  95.274  40.104  1.00  0.00           C
ATOM    723  C2  CHO   150      38.038  92.424  37.604  1.00  0.00           C
ATOM    724  ROH CHO   151     202.138  21.774  52.104  1.00  0.00            
ATOM    725  R1  CHO   151     201.388  22.674  49.504  1.00  0.00            
ATOM    726  R2  CHO   151     202.738  24.674  48.204  1.00  0.00            
ATOM    727  R3  CHO   151     202.938  22.824  46.254  1.00  0.00            
ATOM    728  R4  CHO   151     202.538  25.374  44.804  1.00  0.00            
ATOM    729  R5  CHO   151     201.388  23.524  44.554  1.00  0.00            
ATOM    730  C1  CHO   151     202.638  23.974  41.004  1.00  0.00           C
ATOM    731  C2  CHO   151     205.288  24.674  37.454  1.00  0.00           C
ATOM    732  ROH CHO   152       7.588  53.524  21.004  1.00  0.00            
ATOM    733  R1  CHO   152       9.038  54.174  23.304  1.00  0.00            
ATOM    734  R2  CHO   152      10.338  56.624  23.604  1.00  0.00            
ATOM    735  R3  CHO   152       8.838  56.774  25.904  1.00  0.00            
ATOM    736  R4  CHO   152      10.638  59.124  26.004  1.00  0.00            
ATOM    737  R5  CHO   152      10.388  57.624  27.554  1.00  0.00            
ATOM    738  C1  CHO   152       9.388  60.724  29.454  1.00  0.00           C
ATOM    739  C2  CHO   152       7.888  61.074  33.204  1.00  0.00           C
ATOM    740  ROH CHO   153     172.688  82.774  17.954  1.00  0.00            
ATOM    741  R1  CHO   153     174.088  82.274  20.354  1.00  0.00            
ATOM    742  R2  CHO   153     174.388  84.174  22.304  1.00  0.00            
ATOM    743  R3  CHO   153     173.338  82.274  23.904  1.00  0.00            
ATOM    744  R4  CHO   153     174.588  84.174  25.754  1.00  0.00            
ATOM    745  R5  CHO   153     174.888  82.024  25.704  1.00  0.00            
ATOM    746  C1  CHO   153     173.638  82.374  29.304  1.00  0.00           C
ATOM    747  C2  CHO   153     176.138  83.174  31.804  1.00  0.00           C
ATOM    748  ROH CHO   154      61.788 226.624  50.654  1.00  0.00            
ATOM    749  R1  CHO   154      63.338 226.424  48.254  1.00  0.00            
ATOM    750  R2  CHO   154      64.838 224.174  47.654  1.00  0.00            
ATOM    751  R3  CHO   154      63.388 224.224  45.354  1.00  0.00            
ATOM    752  R4  CHO   154      65.888 222.874  44.654  1.00  0.00            
ATOM    753  R5  CHO   154      65.038 224.624  43.654  1.00  0.00            
ATOM    754  C1  CHO   154      65.138 222.174  40.704  1.00  0.00           C
ATOM    755  C2  CHO   154      67.638 219.624  38.704  1.00  0.00           C
ATOM    756  ROH CHO   155      35.788 178.624  28.204  1.00  0.00            
ATOM    757  R1  CHO   155      35.438 179.624  30.854  1.00  0.00            
ATOM    758  R2  CHO   155      33.638 178.524  32.604  1.00  0.00            
ATOM    759  R3  CHO   155      35.838 178.374  34.254  1.00  0.00            
ATOM    760  R4  CHO   155      33.588 177.824  36.004  1.00  0.00            
ATOM    761  R5  CHO   155      35.088 179.324  36.304  1.00  0.00            
ATOM    762  C1  CHO   155      35.588 177.324  39.504  1.00  0.00           C
ATOM    763  C2  CHO   155      36.638 178.124  43.554  1.00  0.00           C
ATOM    764  ROH CHO   156      -5.662  95.674  38.254  1.00  0.00            
ATOM    765  R1  CHO   156      -2.912  95.074  37.854  1.00  0.00            
ATOM    766  R2  CHO   156      -1.262  96.624  36.304  1.00  0.00            
ATOM    767  R3  CHO   156       0.238  96.724  38.554  1.00  0.00            
ATOM    768  R4  CHO   156       2.138  97.174  36.354  1.00  0.00            
ATOM    769  R5  CHO   156       2.288  95.674  37.954  1.00  0.00            
ATOM    770  C1  CHO   156       5.538  97.574  38.504  1.00  0.00           C
ATOM    771  C2  CHO   156       8.138  96.424  37.054  1.00  0.00           C
ATOM    772  ROH CHO   157     218.288 213.724  47.854  1.00  0.00            
ATOM    773  R1  CHO   157     217.038 212.624  45.554  1.00  0.00            
ATOM    774  R2  CHO   157     217.938 210.374  44.254  1.00  0.00            
ATOM    775  R3  CHO   157     215.388 209.524  44.654  1.00  0.00            
ATOM    776  R4  CHO   157     216.638 207.474  42.954  1.00  0.00            
ATOM    777  R5  CHO   157     214.788 208.524  42.554  1.00  0.00            
ATOM    778  C1  CHO   157     213.488 204.924  42.554  1.00  0.00           C
ATOM    779  C2  CHO   157     214.888 203.524  39.154  1.00  0.00           C
ATOM    780  ROH CHO   158      15.538 147.574  45.404  1.00  0.00            
ATOM    781  R1  CHO   158      13.938 149.824  44.854  1.00  0.00            
ATOM    782  R2  CHO   158      13.438 150.674  42.304  1.00  0.00            
ATOM    783  R3  CHO   158      10.838 150.524  43.104  1.00  0.00            
ATOM    784  R4  CHO   158      10.788 152.424  40.904  1.00  0.00            
ATOM    785  R5  CHO   158       9.988 152.724  42.904  1.00  0.00            
ATOM    786  C1  CHO   158       6.788 153.224  40.854  1.00  0.00           C
ATOM    787  C2  CHO   158       7.838 156.474  39.954  1.00  0.00           C
ATOM    788  ROH CHO   159     181.038 134.374  45.604  1.00  0.00            
ATOM    789  R1  CHO   159     181.888 134.374  42.904  1.00  0.00            
ATOM    790  R2  CHO   159     182.688 132.024  41.654  1.00  0.00            
ATOM    791  R3  CHO   159     180.788 132.774  39.854  1.00  0.00            
ATOM    792  R4  CHO   159     183.088 131.924  38.204  1.00  0.00            
ATOM    793  R5  CHO   159     182.038 133.824  38.054  1.00  0.00            
ATOM    794  C1  CHO   159     181.538 132.574  34.504  1.00  0.00           C
ATOM    795  C2  CHO   159     180.638 131.474  32.004  1.00  0.00           C
ATOM    796  ROH CHO   160     166.838 173.774  52.304  1.00  0.00            
ATOM    797  R1  CHO   160     165.538 175.774  50.754  1.00  0.00            
ATOM    798  R2  CHO   160     166.938 177.524  49.154  1.00  0.00            
ATOM    799  R3  CHO   160     165.188 176.624  47.254  1.00  0.00            
ATOM    800  R4  CHO   160     166.538 178.924  46.004  1.00  0.00            
ATOM    801  R5  CHO   160     164.388 178.624  46.204  1.00  0.00            
ATOM    802  C1  CHO   160     164.688 178.874  42.404  1.00  0.00           C
ATOM    803  C2  CHO   160     162.488 178.824  39.204  1.00  0.00           C
ATOM    804  ROH CHO   161     129.438 203.924  22.604  1.00  0.00            
ATOM    805  R1  CHO   161     129.638 205.424  25.054  1.00  0.00            
ATOM    806  R2  CHO   161     128.088 204.824  27.254  1.00  0.00            
ATOM    807  R3  CHO   161     130.538 204.674  28.504  1.00  0.00            
ATOM    808  R4  CHO   161     128.638 205.374  30.654  1.00  0.00            
ATOM    809  R5  CHO   161     130.488 206.474  30.154  1.00  0.00            
ATOM    810  C1  CHO   161     131.238 205.574  33.754  1.00  0.00           C
ATOM    811  C2  CHO   161     132.688 205.874  37.704  1.00  0.00           C
ATOM    812  ROH CHO   162     163.088 131.424  49.104  1.00  0.00            
ATOM    813  R1  CHO   162     161.988 130.874  46.554  1.00  0.00            
ATOM    814  R2  CHO   162     161.738 132.824  44.604  1.00  0.00            
ATOM    815  R3  CHO   162     163.138 131.124  43.104  1.00  0.00            
ATOM    816  R4  CHO   162     161.538 132.624  41.154  1.00  0.00            
ATOM    817  R5  CHO   162     161.638 130.424  41.354  1.00  0.00            
ATOM    818  C1  CHO   162     162.788 130.824  37.754  1.00  0.00           C
ATOM    819  C2  CHO   162     161.238 132.074  35.454  1.00  0.00           C
ATOM    820  ROH CHO   163     180.188  72.374  18.704  1.00  0.00            
ATOM    821  R1  CHO   163     179.088  72.474  21.304  1.00  0.00            
ATOM    822  R2  CHO   163     177.988  70.324  22.504  1.00  0.00            
ATOM    823  R3  CHO   163     179.688  70.874  24.504  1.00  0.00            
ATOM    824  R4  CHO   163     177.938  68.824  25.654  1.00  0.00            
ATOM    825  R5  CHO   163     178.388  70.774  26.504  1.00  0.00            
ATOM    826  C1  CHO   163     179.538  68.524  29.354  1.00  0.00           C
ATOM    827  C2  CHO   163     178.688  68.674  32.154  1.00  0.00           C
ATOM    828  ROH CHO   164      65.388  98.724  19.854  1.00  0.00            
ATOM    829  R1  CHO   164      66.038  99.324  22.554  1.00  0.00            
ATOM    830  R2  CHO   164      64.188 100.424  24.304  1.00  0.00            
ATOM    831  R3  CHO   164      64.888  98.274  25.854  1.00  0.00            
ATOM    832  R4  CHO   164      64.588 100.474  27.754  1.00  0.00            
ATOM    833  R5  CHO   164      66.288  99.174  27.554  1.00  0.00            
ATOM    834  C1  CHO   164      65.388  98.524  31.204  1.00  0.00           C
ATOM    835  C2  CHO   164      65.488  96.824  34.854  1.00  0.00           C
ATOM    836  ROH CHO   165     115.588 112.274  23.704  1.00  0.00            
ATOM    837  R1  CHO   165     116.488 112.874  26.304  1.00  0.00            
ATOM    838  R2  CHO   165     115.338 114.874  27.854  1.00  0.00            
ATOM    839  R3  CHO   165     115.088 112.924  29.654  1.00  0.00            
ATOM    840  R4  CHO   165     116.488 115.024  31.154  1.00  0.00            
ATOM    841  R5  CHO   165     117.088 112.974  30.954  1.00  0.00            
ATOM    842  C1  CHO   165     116.838 113.224  34.754  1.00  0.00           C
ATOM    843  C2  CHO   165     115.888 112.374  36.854  1.00  0.00           C
ATOM    844  ROH CHO   166       5.438 102.174  22.054  1.00  0.00            
ATOM    845  R1  CHO   166       6.188 100.574  24.254  1.00  0.00            
ATOM    846  R2  CHO   166       7.588  98.224  23.954  1.00  0.00            
ATOM    847  R3  CHO   166       9.338  99.424  25.654  1.00  0.00            
ATOM    848  R4  CHO   166       8.988  96.674  26.704  1.00  0.00            
ATOM    849  R5  CHO   166       8.738  98.524  27.804  1.00  0.00            
ATOM    850  C1  CHO   166      11.488  96.874  29.904  1.00  0.00           C
ATOM    851  C2  CHO   166      14.238  94.974  29.804  1.00  0.00           C
ATOM    852  ROH CHO   167      63.138 115.224  54.004  1.00  0.00            
ATOM    853  R1  CHO   167      62.338 113.174  52.204  1.00  0.00            
ATOM    854  R2  CHO   167      59.688 112.574  51.704  1.00  0.00            
ATOM    855  R3  CHO   167      60.438 112.924  49.154  1.00  0.00            
ATOM    856  R4  CHO   167      57.838 111.624  48.954  1.00  0.00            
ATOM    857  R5  CHO   167      59.638 110.974  48.004  1.00  0.00            
ATOM    858  C1  CHO   167      57.438 111.474  44.904  1.00  0.00           C
ATOM    859  C2  CHO   167      54.338 111.274  41.654  1.00  0.00           C
ATOM    860  ROH CHO   168     168.538 136.024  26.954  1.00  0.00            
ATOM    861  R1  CHO   168     166.038 137.074  27.704  1.00  0.00            
ATOM    862  R2  CHO   168     165.538 138.024  30.304  1.00  0.00            
ATOM    863  R3  CHO   168     164.738 140.224  28.904  1.00  0.00            
ATOM    864  R4  CHO   168     164.288 140.874  31.754  1.00  0.00            
ATOM    865  R5  CHO   168     162.838 141.024  30.154  1.00  0.00            
ATOM    866  C1  CHO   168     162.788 144.624  31.354  1.00  0.00           C
ATOM    867  C2  CHO   168     159.938 147.274  31.304  1.00  0.00           C
ATOM    868  ROH CHO   169      52.838  15.324  47.054  1.00  0.00            
ATOM    869  R1  CHO   169      53.288  15.774  44.304  1.00  0.00            
ATOM    870  R2  CHO   169      55.688  16.674  43.304  1.00  0.00            
ATOM    871  R3  CHO   169      55.538  14.474  41.754  1.00  0.00            
ATOM    872  R4  CHO   169      57.938  15.874  40.804  1.00  0.00            
ATOM    873  R5  CHO   169      56.238  15.224  39.554  1.00  0.00            
ATOM    874  C1  CHO   169      59.038  13.324  37.854  1.00  0.00           C
ATOM    875  C2  CHO   169      61.088  13.774  34.754  1.00  0.00           C
ATOM    876  ROH CHO   170     156.038  67.374  16.904  1.00  0.00            
ATOM    877  R1  CHO   170     155.288  67.274  19.654  1.00  0.00            
ATOM    878  R2  CHO   170     154.888  64.874  20.954  1.00  0.00            
ATOM    879  R3  CHO   170     156.738  65.874  22.704  1.00  0.00            
ATOM    880  R4  CHO   170     154.938  64.274  24.354  1.00  0.00            
ATOM    881  R5  CHO   170     155.488  66.324  24.704  1.00  0.00            
ATOM    882  C1  CHO   170     156.688  64.824  27.954  1.00  0.00           C
ATOM    883  C2  CHO   170     157.188  67.474  31.004  1.00  0.00           C
ATOM    884  ROH CHO   171     116.788  69.024  53.604  1.00  0.00            
ATOM    885  R1  CHO   171     118.588  70.474  51.954  1.00  0.00            
ATOM    886  R2  CHO   171     119.688  69.324  49.654  1.00  0.00            
ATOM    887  R3  CHO   171     118.638  71.524  48.454  1.00  0.00            
ATOM    888  R4  CHO   171     120.038  70.124  46.304  1.00  0.00            
ATOM    889  R5  CHO   171     120.338  72.224  46.904  1.00  0.00            
ATOM    890  C1  CHO   171     119.288  72.674  43.254  1.00  0.00           C
ATOM    891  C2  CHO   171     121.488  72.024  40.854  1.00  0.00           C
ATOM    892  ROH CHO   172      29.188 208.824  22.304  1.00  0.00            
ATOM    893  R1  CHO   172      28.238 210.324  24.554  1.00  0.00            
ATOM    894  R2  CHO   172      26.488 209.274  26.404  1.00  0.00            
ATOM    895  R3  CHO   172      28.388 210.024  28.154  1.00  0.00            
ATOM    896  R4  CHO   172      26.088 209.274  29.804  1.00  0.00            
ATOM    897  R5  CHO   172      27.188 211.174  29.904  1.00  0.00            
ATOM    898  C1  CHO   172      27.638 209.974  33.504  1.00  0.00           C
ATOM    899  C2  CHO   172      25.438 210.274  37.404  1.00  0.00           C
ATOM    900  ROH CHO   173     115.288 124.274  29.804  1.00  0.00            
ATOM    901  R1  CHO   173     114.738 125.424  32.354  1.00  0.00            
ATOM    902  R2  CHO   173     115.138 124.074  34.704  1.00  0.00            
ATOM    903  R3  CHO   173     116.688 126.224  35.354  1.00  0.00            
ATOM    904  R4  CHO   173     115.738 125.224  37.954  1.00  0.00            
ATOM    905  R5  CHO   173     115.538 127.274  37.204  1.00  0.00            
ATOM    906  C1  CHO   173     117.538 127.924  40.404  1.00  0.00           C
ATOM    907  C2  CHO   173     119.488 126.224  42.254  1.00  0.00           C
ATOM    908  ROH CHO   174      62.838 153.524  27.104  1.00  0.00            
ATOM    909  R1  CHO   174      61.788 153.324  29.704  1.00  0.00            
ATOM    910  R2  CHO   174      63.388 153.024  32.004  1.00  0.00            
ATOM    911  R3  CHO   174      62.038 155.224  32.854  1.00  0.00            
ATOM    912  R4  CHO   174      63.188 154.024  35.304  1.00  0.00            
ATOM    913  R5  CHO   174      61.088 154.574  34.954  1.00  0.00            
ATOM    914  C1  CHO   174      61.788 156.674  38.004  1.00  0.00           C
ATOM    915  C2  CHO   174      63.388 156.324  42.354  1.00  0.00           C
ATOM    916  ROH CHO   175      40.288 107.124  50.554  1.00  0.00            
ATOM    917  R1  CHO   175      39.588 105.524  48.354  1.00  0.00            
ATOM    918  R2  CHO   175      38.488 106.524  46.004  1.00  0.00            
ATOM    919  R3  CHO   175      40.538 105.224  44.854  1.00  0.00            
ATOM    920  R4  CHO   175      38.688 105.724  42.654  1.00  0.00            
ATOM    921  R5  CHO   175      39.538 103.824  43.204  1.00  0.00            
ATOM    922  C1  CHO   175      40.738 104.024  39.604  1.00  0.00           C
ATOM    923  C2  CHO   175      43.238 102.724  38.254  1.00  0.00           C
ATOM    924  ROH CHO   176      48.838 197.574  23.954  1.00  0.00            
ATOM    925  R1  CHO   176      49.788 198.224  26.504  1.00  0.00            
ATOM    926  R2  CHO   176      48.238 199.374  28.454  1.00  0.00            
ATOM    927  R3  CHO   176      49.038 197.224  29.954  1.00  0.00            
ATOM    928  R4  CHO   176      48.288 199.224  31.954  1.00  0.00            
ATOM    929  R5  CHO   176      50.188 198.174  31.804  1.00  0.00            
ATOM    930  C1  CHO   176      49.088 197.124  35.304  1.00  0.00           C
ATOM    931  C2  CHO   176      48.738 197.274  39.554  1.00  0.00           C
ATOM    932  ROH CHO   177     218.788 134.074  23.854  1.00  0.00            
ATOM    933  R1  CHO   177     217.338 133.874  26.254  1.00  0.00            
ATOM    934  R2  CHO   177     218.438 132.724  28.554  1.00  0.00            
ATOM    935  R3  CHO   177     217.738 135.124  29.654  1.00  0.00            
ATOM    936  R4  CHO   177     218.588 133.474  31.954  1.00  0.00            
ATOM    937  R5  CHO   177     216.688 134.524  31.754  1.00  0.00            
ATOM    938  C1  CHO   177     218.038 136.124  34.954  1.00  0.00           C
ATOM    939  C2  CHO   177     221.188 138.374  36.654  1.00  0.00           C
ATOM    940  ROH CHO   178      83.038 148.424  26.004  1.00  0.00            
ATOM    941  R1  CHO   178      82.438 149.774  28.454  1.00  0.00            
ATOM    942  R2  CHO   178      80.188 149.174  29.954  1.00  0.00            
ATOM    943  R3  CHO   178      82.038 148.874  31.954  1.00  0.00            
ATOM    944  R4  CHO   178      79.588 149.774  33.354  1.00  0.00            
ATOM    945  R5  CHO   178      81.588 150.624  33.504  1.00  0.00            
ATOM    946  C1  CHO   178      80.988 149.774  37.154  1.00  0.00           C
ATOM    947  C2  CHO   178      81.988 150.374  40.754  1.00  0.00           C
ATOM    948  ROH CHO   179     141.488  90.274  17.254  1.00  0.00            
ATOM    949  R1  CHO   179     142.488  91.424  19.654  1.00  0.00            
ATOM    950  R2  CHO   179     140.888  91.974  21.854  1.00  0.00            
ATOM    951  R3  CHO   179     142.688  90.424  23.154  1.00  0.00            
ATOM    952  R4  CHO   179     141.038  91.524  25.254  1.00  0.00            
ATOM    953  R5  CHO   179     143.188  91.624  25.154  1.00  0.00            
ATOM    954  C1  CHO   179     142.788  89.874  28.504  1.00  0.00           C
ATOM    955  C2  CHO   179     141.538  90.724  32.254  1.00  0.00           C
ATOM    956  ROH CHO   180      90.738  30.474  18.554  1.00  0.00            
ATOM    957  R1  CHO   180      91.338  30.124  21.304  1.00  0.00            
ATOM    958  R2  CHO   180      90.538  31.974  23.254  1.00  0.00            
ATOM    959  R3  CHO   180      89.488  29.724  24.404  1.00  0.00            
ATOM    960  R4  CHO   180      90.288  31.474  26.654  1.00  0.00            
ATOM    961  R5  CHO   180      90.888  29.374  26.354  1.00  0.00            
ATOM    962  C1  CHO   180      89.138  29.124  29.754  1.00  0.00           C
ATOM    963  C2  CHO   180      88.738  28.424  32.204  1.00  0.00           C
ATOM    964  ROH CHO   181     171.288 197.474  53.554  1.00  0.00            
ATOM    965  R1  CHO   181     170.938 195.674  51.404  1.00  0.00            
ATOM    966  R2  CHO   181     169.988 196.474  48.954  1.00  0.00            
ATOM    967  R3  CHO   181     172.238 195.274  48.054  1.00  0.00            
ATOM    968  R4  CHO   181     170.588 195.624  45.654  1.00  0.00            
ATOM    969  R5  CHO   181     171.488 193.774  46.354  1.00  0.00            
ATOM    970  C1  CHO   181     173.088 194.024  42.904  1.00  0.00           C
ATOM    971  C2  CHO   181     172.638 192.774  38.854  1.00  0.00           C
ATOM    972  ROH CHO   182     130.288 209.774  21.304  1.00  0.00            
ATOM    973  R1  CHO   182     130.588 211.024  23.804  1.00  0.00            
ATOM    974  R2  CHO   182     128.538 211.074  25.704  1.00  0.00            
ATOM    975  R3  CHO   182     130.438 209.974  27.304  1.00  0.00            
ATOM    976  R4  CHO   182     128.638 211.324  29.154  1.00  0.00            
ATOM    977  R5  CHO   182     130.788 211.624  29.004  1.00  0.00            
ATOM    978  C1  CHO   182     130.438 210.474  32.654  1.00  0.00           C
ATOM    979  C2  CHO   182     131.338 210.324  36.504  1.00  0.00           C
ATOM    980  ROH CHO   183     186.838 117.274  43.554  1.00  0.00            
ATOM    981  R1  CHO   183     188.288 117.024  41.154  1.00  0.00            
ATOM    982  R2  CHO   183     186.988 116.474  38.754  1.00  0.00            
ATOM    983  R3  CHO   183     188.338 118.724  37.904  1.00  0.00            
ATOM    984  R4  CHO   183     187.538 117.374  35.454  1.00  0.00            
ATOM    985  R5  CHO   183     189.538 118.024  36.004  1.00  0.00            
ATOM    986  C1  CHO   183     189.138 119.974  32.754  1.00  0.00           C
ATOM    987  C2  CHO   183     187.488 121.924  29.504  1.00  0.00           C
ATOM    988  ROH CHO   184      54.538  52.224  50.204  1.00  0.00            
ATOM    989  R1  CHO   184      53.738  52.674  47.554  1.00  0.00            
ATOM    990  R2  CHO   184      54.788  54.774  46.004  1.00  0.00            
ATOM    991  R3  CHO   184      55.388  52.774  44.304  1.00  0.00            
ATOM    992  R4  CHO   184      54.288  54.874  42.604  1.00  0.00            
ATOM    993  R5  CHO   184      53.588  52.824  42.654  1.00  0.00            
ATOM    994  C1  CHO   184      54.538  53.074  39.004  1.00  0.00           C
ATOM    995  C2  CHO   184      54.288  55.374  36.954  1.00  0.00           C
ATOM    996  ROH CHO   185      27.788  83.774  48.004  1.00  0.00            
ATOM    997  R1  CHO   185      28.738  84.074  45.354  1.00  0.00            
ATOM    998  R2  CHO   185      28.188  86.274  43.804  1.00  0.00            
ATOM    999  R3  CHO   185      30.888  86.374  43.554  1.00  0.00            
ATOM   1000  R4  CHO   185      29.838  88.074  41.404  1.00  0.00            
ATOM   1001  R5  CHO   185      31.238  86.374  41.154  1.00  0.00            
ATOM   1002  C1  CHO   185      33.388  89.174  39.704  1.00  0.00           C
ATOM   1003  C2  CHO   185      32.488  90.324  37.154  1.00  0.00           C
ATOM   1004  ROH CHO   186      70.238  11.274  20.854  1.00  0.00            
ATOM   1005  R1  CHO   186      69.288  10.324  23.304  1.00  0.00            
ATOM   1006  R2  CHO   186      70.938   9.224  25.254  1.00  0.00            
ATOM   1007  R3  CHO   186      69.738  11.074  26.804  1.00  0.00            
ATOM   1008  R4  CHO   186      71.288   9.424  28.654  1.00  0.00            
ATOM   1009  R5  CHO   186      69.188   9.874  28.854  1.00  0.00            
ATOM   1010  C1  CHO   186      70.438  11.324  32.154  1.00  0.00           C
ATOM   1011  C2  CHO   186      69.438  11.074  35.254  1.00  0.00           C
ATOM   1012  ROH CHO   187     111.588 110.824  54.904  1.00  0.00            
ATOM   1013  R1  CHO   187     112.638 110.224  52.354  1.00  0.00            
ATOM   1014  R2  CHO   187     111.588 108.274  50.704  1.00  0.00            
ATOM   1015  R3  CHO   187     111.488 110.274  48.904  1.00  0.00            
ATOM   1016  R4  CHO   187     111.238 107.874  47.304  1.00  0.00            
ATOM   1017  R5  CHO   187     112.688 109.474  47.004  1.00  0.00            
ATOM   1018  C1  CHO   187     110.938 109.524  43.604  1.00  0.00           C
ATOM   1019  C2  CHO   187     113.138 110.324  40.704  1.00  0.00           C
ATOM   1020  ROH CHO   188     152.588 208.224  51.104  1.00  0.00            
ATOM   1021  R1  CHO   188     152.438 209.224  48.454  1.00  0.00            
ATOM   1022  R2  CHO   188     154.038 208.274  46.454  1.00  0.00            
ATOM   1023  R3  CHO   188     151.688 207.874  45.154  1.00  0.00            
ATOM   1024  R4  CHO   188     153.588 208.524  43.004  1.00  0.00            
ATOM   1025  R5  CHO   188     151.638 209.474  43.404  1.00  0.00            
ATOM   1026  C1  CHO   188     151.038 208.224  39.854  1.00  0.00           C
ATOM   1027  C2  CHO   188     154.388 207.824  36.704  1.00  0.00           C
ATOM   1028  ROH CHO   189     143.238  86.224  54.154  1.00  0.00            
ATOM   1029  R1  CHO   189     143.888  85.324  51.554  1.00  0.00            
ATOM   1030  R2  CHO   189     142.238  85.674  49.404  1.00  0.00            
ATOM   1031  R3  CHO   189     144.438  86.824  48.304  1.00  0.00            
ATOM   1032  R4  CHO   189     142.588  86.424  46.054  1.00  0.00            
ATOM   1033  R5  CHO   189     144.688  85.724  46.154  1.00  0.00            
ATOM   1034  C1  CHO   189     144.888  87.924  43.054  1.00  0.00           C
ATOM   1035  C2  CHO   189     143.988  88.324  37.704  1.00  0.00           C
ATOM   1036  ROH CHO   190     190.888 115.724  45.004  1.00  0.00            
ATOM   1037  R1  CHO   190     192.388 115.874  42.554  1.00  0.00            
ATOM   1038  R2  CHO   190     192.888 113.624  41.004  1.00  0.00            
ATOM   1039  R3  CHO   190     191.788 115.174  39.054  1.00  0.00            
ATOM   1040  R4  CHO   190     193.538 113.324  37.654  1.00  0.00            
ATOM   1041  R5  CHO   190     193.538 115.474  37.504  1.00  0.00            
ATOM   1042  C1  CHO   190     192.938 114.524  33.854  1.00  0.00           C
ATOM   1043  C2  CHO   190     194.138 113.124  29.654  1.00  0.00           C
ATOM   1044  ROH CHO   191     122.838 128.474  58.904  1.00  0.00            
ATOM   1045  R1  CHO   191     120.538 128.574  57.254  1.00  0.00            
ATOM   1046  R2  CHO   191     120.588 129.474  54.654  1.00  0.00            
ATOM   1047  R3  CHO   191     119.488 127.024  54.154  1.00  0.00            
ATOM   1048  R4  CHO   191     118.938 128.624  51.754  1.00  0.00            
ATOM   1049  R5  CHO   191     117.438 127.574  52.954  1.00  0.00            
ATOM   1050  C1  CHO   191     116.888 125.924  49.554  1.00  0.00           C
ATOM   1051  C2  CHO   191     116.788 122.974  46.804  1.00  0.00           C
ATOM   1052  ROH CHO   192     152.988 119.374  49.604  1.00  0.00            
ATOM   1053  R1  CHO   192     154.338 118.524  47.254  1.00  0.00            
ATOM   1054  R2  CHO   192     154.188 115.874  46.354  1.00  0.00            
ATOM   1055  R3  CHO   192     153.338 117.074  44.054  1.00  0.00            
ATOM   1056  R4  CHO   192     153.188 114.174  43.504  1.00  0.00            
ATOM   1057  R5  CHO   192     154.238 115.674  42.304  1.00  0.00            
ATOM   1058  C1  CHO   192     151.838 114.324  39.704  1.00  0.00           C
ATOM   1059  C2  CHO   192     149.538 114.024  35.804  1.00  0.00           C
ATOM   1060  ROH CHO   193      66.388 177.974  59.704  1.00  0.00            
ATOM   1061  R1  CHO   193      66.588 178.274  56.904  1.00  0.00            
ATOM   1062  R2  CHO   193      65.688 176.424  55.104  1.00  0.00            
ATOM   1063  R3  CHO   193      64.288 178.524  54.104  1.00  0.00            
ATOM   1064  R4  CHO   193      65.138 177.024  51.754  1.00  0.00            
ATOM   1065  R5  CHO   193      65.538 179.124  52.154  1.00  0.00            
ATOM   1066  C1  CHO   193      63.588 179.374  48.854  1.00  0.00           C
ATOM   1067  C2  CHO   193      61.738 181.574  45.854  1.00  0.00           C
ATOM   1068  ROH CHO   194     133.988 192.874  56.354  1.00  0.00            
ATOM   1069  R1  CHO   194     134.388 192.124  53.654  1.00  0.00            
ATOM   1070  R2  CHO   194     132.338 191.424  51.954  1.00  0.00            
ATOM   1071  R3  CHO   194     133.338 193.374  50.354  1.00  0.00            
ATOM   1072  R4  CHO   194     132.288 191.374  48.504  1.00  0.00            
ATOM   1073  R5  CHO   194     134.288 192.174  48.504  1.00  0.00            
ATOM   1074  C1  CHO   194     133.238 193.174  45.004  1.00  0.00           C
ATOM   1075  C2  CHO   194     133.988 195.824  42.254  1.00  0.00           C
ATOM   1076  ROH CHO   195      88.538 106.924  22.104  1.00  0.00            
ATOM   1077  R1  CHO   195      89.938 107.574  24.504  1.00  0.00            
ATOM   1078  R2  CHO   195      88.688 107.724  26.954  1.00  0.00            
ATOM   1079  R3  CHO   195      90.588 105.924  27.704  1.00  0.00            
ATOM   1080  R4  CHO   195      89.538 107.024  30.254  1.00  0.00            
ATOM   1081  R5  CHO   195      91.638 106.924  29.604  1.00  0.00            
ATOM   1082  C1  CHO   195      91.838 104.924  32.854  1.00  0.00           C
ATOM   1083  C2  CHO   195      94.338 104.424  36.004  1.00  0.00           C
ATOM   1084  ROH CHO   196     106.888  77.824  50.804  1.00  0.00            
ATOM   1085  R1  CHO   196     107.038  78.324  48.004  1.00  0.00            
ATOM   1086  R2  CHO   196     106.788  76.324  46.104  1.00  0.00            
ATOM   1087  R3  CHO   196     104.838  78.024  45.154  1.00  0.00            
ATOM   1088  R4  CHO   196     105.838  76.574  42.804  1.00  0.00            
ATOM   1089  R5  CHO   196     105.688  78.724  43.004  1.00  0.00            
ATOM   1090  C1  CHO   196     103.488  78.274  39.954  1.00  0.00           C
ATOM   1091  C2  CHO   196     102.838  79.374  36.804  1.00  0.00           C
ATOM   1092  ROH CHO   197     104.738  35.924  50.054  1.00  0.00            
ATOM   1093  R1  CHO   197     103.388  35.274  47.654  1.00  0.00            
ATOM   1094  R2  CHO   197     103.188  37.024  45.504  1.00  0.00            
ATOM   1095  R3  CHO   197     104.338  34.974  44.104  1.00  0.00            
ATOM   1096  R4  CHO   197     103.538  36.974  42.104  1.00  0.00            
ATOM   1097  R5  CHO   197     102.988  34.874  42.154  1.00  0.00            
ATOM   1098  C1  CHO   197     104.788  34.974  38.754  1.00  0.00           C
ATOM   1099  C2  CHO   197     106.938  36.174  35.404  1.00  0.00           C
ATOM   1100  ROH CHO   198      81.138  24.274  17.104  1.00  0.00            
ATOM   1101  R1  CHO   198      80.488  23.924  19.854  1.00  0.00            
ATOM   1102  R2  CHO   198      82.238  24.524  21.904  1.00  0.00            
ATOM   1103  R3  CHO   198      80.188  26.024  22.804  1.00  0.00            
ATOM   1104  R4  CHO   198      81.838  25.524  25.154  1.00  0.00            
ATOM   1105  R5  CHO   198      79.688  25.124  25.004  1.00  0.00            
ATOM   1106  C1  CHO   198      79.688  27.574  27.904  1.00  0.00           C
ATOM   1107  C2  CHO   198      79.188  30.024  31.154  1.00  0.00           C
ATOM   1108  ROH CHO   199     151.888 156.474  52.904  1.00  0.00            
ATOM   1109  R1  CHO   199     150.788 156.374  50.254  1.00  0.00            
ATOM   1110  R2  CHO   199     152.138 157.274  48.054  1.00  0.00            
ATOM   1111  R3  CHO   199     151.638 154.774  47.104  1.00  0.00            
ATOM   1112  R4  CHO   199     152.088 156.424  44.704  1.00  0.00            
ATOM   1113  R5  CHO   199     150.338 155.174  45.104  1.00  0.00            
ATOM   1114  C1  CHO   199     151.538 153.574  41.854  1.00  0.00           C
ATOM   1115  C2  CHO   199     152.138 154.424  38.404  1.00  0.00           C
ATOM   1116  ROH CHO   200      25.738 211.924  49.804  1.00  0.00            
ATOM   1117  R1  CHO   200      25.938 211.124  47.054  1.00  0.00            
ATOM   1118  R2  CHO   200      24.788 208.824  46.054  1.00  0.00            
ATOM   1119  R3  CHO   200      23.638 210.574  44.304  1.00  0.00            
ATOM   1120  R4  CHO   200      23.288 207.924  43.104  1.00  0.00            
ATOM   1121  R5  CHO   200      24.188 209.674  42.154  1.00  0.00            
ATOM   1122  C1  CHO   200      21.388 209.024  39.704  1.00  0.00           C
ATOM   1123  C2  CHO   200      21.388 207.124  38.154  1.00  0.00           C
ATOM   1124  ROH CHO   201      22.438 118.024  30.054  1.00  0.00            
ATOM   1125  R1  CHO   201      23.238 119.024  32.604  1.00  0.00            
ATOM   1126  R2  CHO   201      21.488 119.324  34.704  1.00  0.00            
ATOM   1127  R3  CHO   201      23.288 117.824  36.054  1.00  0.00            
ATOM   1128  R4  CHO   201      21.938 119.324  38.154  1.00  0.00            
ATOM   1129  R5  CHO   201      24.088 119.224  37.854  1.00  0.00            
ATOM   1130  C1  CHO   201      23.838 117.824  41.404  1.00  0.00           C
ATOM   1131  C2  CHO   201      24.738 118.024  45.254  1.00  0.00           C
ATOM   1132  ROH CHO   202     103.288  59.974  47.554  1.00  0.00            
ATOM   1133  R1  CHO   202     102.188  58.674  45.254  1.00  0.00            
ATOM   1134  R2  CHO   202      99.638  59.274  44.304  1.00  0.00            
ATOM   1135  R3  CHO   202     100.988  59.724  42.004  1.00  0.00            
ATOM   1136  R4  CHO   202      98.188  59.474  41.204  1.00  0.00            
ATOM   1137  R5  CHO   202      99.838  58.324  40.404  1.00  0.00            
ATOM   1138  C1  CHO   202      98.588  59.974  37.204  1.00  0.00           C
ATOM   1139  C2  CHO   202      98.788  59.774  32.654  1.00  0.00           C
ATOM   1140  ROH CHO   203      14.538  84.824  48.954  1.00  0.00            
ATOM   1141  R1  CHO   203      15.038  85.274  46.204  1.00  0.00            
ATOM   1142  R2  CHO   203      13.238  84.574  44.204  1.00  0.00            
ATOM   1143  R3  CHO   203      13.588  87.174  43.504  1.00  0.00            
ATOM   1144  R4  CHO   203      13.338  85.724  40.954  1.00  0.00            
ATOM   1145  R5  CHO   203      14.938  87.074  41.554  1.00  0.00            
ATOM   1146  C1  CHO   203      13.738  88.824  38.354  1.00  0.00           C
ATOM   1147  C2  CHO   203      17.088  88.124  36.304  1.00  0.00           C
ATOM   1148  ROH CHO   204     110.588 167.224  25.254  1.00  0.00            
ATOM   1149  R1  CHO   204     111.938 166.974  27.704  1.00  0.00            
ATOM   1150  R2  CHO   204     111.688 168.724  29.804  1.00  0.00            
ATOM   1151  R3  CHO   204     111.088 166.524  31.254  1.00  0.00            
ATOM   1152  R4  CHO   204     112.588 168.174  33.104  1.00  0.00            
ATOM   1153  R5  CHO   204     112.988 166.124  32.604  1.00  0.00            
ATOM   1154  C1  CHO   204     112.538 165.724  36.354  1.00  0.00           C
ATOM   1155  C2  CHO   204     111.188 163.924  38.354  1.00  0.00           C
ATOM   1156  ROH CHO   205      29.038  32.074  22.104  1.00  0.00            
ATOM   1157  R1  CHO   205      29.638  34.124  23.954  1.00  0.00            
ATOM   1158  R2  CHO   205      28.138  34.624  26.204  1.00  0.00            
ATOM   1159  R3  CHO   205      30.538  34.374  27.504  1.00  0.00            
ATOM   1160  R4  CHO   205      28.788  35.774  29.404  1.00  0.00            
ATOM   1161  R5  CHO   205      30.738  36.424  28.704  1.00  0.00            
ATOM   1162  C1  CHO   205      31.438  36.224  32.454  1.00  0.00           C
ATOM   1163  C2  CHO   205      33.688  36.674  35.904  1.00  0.00           C
ATOM   1164  ROH CHO   206      53.538 152.474  59.404  1.00  0.00            
ATOM   1165  R1  CHO   206      52.488 152.574  56.754  1.00  0.00            
ATOM   1166  R2  CHO   206      52.188 154.974  55.404  1.00  0.00            
ATOM   1167  R3  CHO   206      53.688 153.724  53.504  1.00  0.00            
ATOM   1168  R4  CHO   206      51.188 154.424  52.154  1.00  0.00            
ATOM   1169  R5  CHO   206      52.088 152.424  52.254  1.00  0.00            
ATOM   1170  C1  CHO   206      52.038 152.974  48.454  1.00  0.00           C
ATOM   1171  C2  CHO   206      51.588 152.324  45.104  1.00  0.00           C
ATOM   1172  ROH CHO   207      75.138  14.874  18.004  1.00  0.00            
ATOM   1173  R1  CHO   207      75.588  13.874  20.604  1.00  0.00            
ATOM   1174  R2  CHO   207      75.738  15.524  22.804  1.00  0.00            
ATOM   1175  R3  CHO   207      73.788  13.874  23.754  1.00  0.00            
ATOM   1176  R4  CHO   207      74.988  15.124  26.154  1.00  0.00            
ATOM   1177  R5  CHO   207      74.738  13.024  25.804  1.00  0.00            
ATOM   1178  C1  CHO   207      72.738  13.374  29.004  1.00  0.00           C
ATOM   1179  C2  CHO   207      71.688  16.324  30.954  1.00  0.00           C
ATOM   1180  ROH CHO   208     129.288 115.774  26.504  1.00  0.00            
ATOM   1181  R1  CHO   208     129.888 114.474  28.954  1.00  0.00            
ATOM   1182  R2  CHO   208     131.888 115.274  30.654  1.00  0.00            
ATOM   1183  R3  CHO   208     129.888 115.324  32.504  1.00  0.00            
ATOM   1184  R4  CHO   208     132.338 115.474  34.104  1.00  0.00            
ATOM   1185  R5  CHO   208     130.738 114.024  34.354  1.00  0.00            
ATOM   1186  C1  CHO   208     130.738 115.624  37.804  1.00  0.00           C
ATOM   1187  C2  CHO   208     131.688 116.824  40.754  1.00  0.00           C
ATOM   1188  ROH CHO   209      67.788  81.874  19.904  1.00  0.00            
ATOM   1189  R1  CHO   209      69.288  82.124  22.304  1.00  0.00            
ATOM   1190  R2  CHO   209      68.738  84.074  24.204  1.00  0.00            
ATOM   1191  R3  CHO   209      68.588  81.924  25.854  1.00  0.00            
ATOM   1192  R4  CHO   209      67.938  84.174  27.554  1.00  0.00            
ATOM   1193  R5  CHO   209      69.488  82.724  27.954  1.00  0.00            
ATOM   1194  C1  CHO   209      67.388  82.224  31.104  1.00  0.00           C
ATOM   1195  C2  CHO   209      70.238  81.274  33.454  1.00  0.00           C
ATOM   1196  ROH CHO   210     148.538 145.824  51.954  1.00  0.00            
ATOM   1197  R1  CHO   210     147.288 145.674  49.454  1.00  0.00            
ATOM   1198  R2  CHO   210     148.388 146.624  47.104  1.00  0.00            
ATOM   1199  R3  CHO   210     147.988 144.124  46.204  1.00  0.00            
ATOM   1200  R4  CHO   210     149.438 145.474  44.054  1.00  0.00            
ATOM   1201  R5  CHO   210     147.538 144.374  43.904  1.00  0.00            
ATOM   1202  C1  CHO   210     149.638 142.374  41.404  1.00  0.00           C
ATOM   1203  C2  CHO   210     150.388 141.324  37.804  1.00  0.00           C
ATOM   1204  ROH CHO   211     149.638  34.524  52.054  1.00  0.00            
ATOM   1205  R1  CHO   211     147.638  34.274  50.104  1.00  0.00            
ATOM   1206  R2  CHO   211     148.088  34.924  47.454  1.00  0.00            
ATOM   1207  R3  CHO   211     147.188  32.374  47.004  1.00  0.00            
ATOM   1208  R4  CHO   211     147.638  33.474  44.354  1.00  0.00            
ATOM   1209  R5  CHO   211     145.838  32.524  45.054  1.00  0.00            
ATOM   1210  C1  CHO   211     146.588  30.274  42.104  1.00  0.00           C
ATOM   1211  C2  CHO   211     146.388  29.524  38.104  1.00  0.00           C
ATOM   1212  ROH CHO   212      27.188 167.374  56.904  1.00  0.00            
ATOM   1213  R1  CHO   212      25.988 167.974  54.404  1.00  0.00            
ATOM   1214  R2  CHO   212      27.338 169.424  52.454  1.00  0.00            
ATOM   1215  R3  CHO   212      26.738 167.274  50.904  1.00  0.00            
ATOM   1216  R4  CHO   212      27.688 169.324  49.004  1.00  0.00            
ATOM   1217  R5  CHO   212      25.788 168.224  48.904  1.00  0.00            
ATOM   1218  C1  CHO   212      27.288 167.224  45.554  1.00  0.00           C
ATOM   1219  C2  CHO   212      30.038 166.374  43.054  1.00  0.00           C
ATOM   1220  ROH CHO   213      44.438 122.824  25.004  1.00  0.00            
ATOM   1221  R1  CHO   213      44.088 124.574  27.254  1.00  0.00            
ATOM   1222  R2  CHO   213      42.038 124.224  29.054  1.00  0.00            
ATOM   1223  R3  CHO   213      44.038 124.224  30.904  1.00  0.00            
ATOM   1224  R4  CHO   213      41.738 125.224  32.404  1.00  0.00            
ATOM   1225  R5  CHO   213      43.688 126.174  32.204  1.00  0.00            
ATOM   1226  C1  CHO   213      43.488 125.774  36.004  1.00  0.00           C
ATOM   1227  C2  CHO   213      43.788 127.624  38.654  1.00  0.00           C
ATOM   1228  ROH CHO   214     156.188  57.374  18.904  1.00  0.00            
ATOM   1229  R1  CHO   214     154.888  57.574  21.404  1.00  0.00            
ATOM   1230  R2  CHO   214     154.538  60.024  22.704  1.00  0.00            
ATOM   1231  R3  CHO   214     151.938  59.274  22.704  1.00  0.00            
ATOM   1232  R4  CHO   214     152.238  60.924  25.104  1.00  0.00            
ATOM   1233  R5  CHO   214     151.388  58.924  25.004  1.00  0.00            
ATOM   1234  C1  CHO   214     148.438  60.824  26.504  1.00  0.00           C
ATOM   1235  C2  CHO   214     148.088  62.124  30.504  1.00  0.00           C
ATOM   1236  ROH CHO   215     220.188 185.174  42.104  1.00  0.00            
ATOM   1237  R1  CHO   215     220.138 188.024  42.004  1.00  0.00            
ATOM   1238  R2  CHO   215     220.888 189.424  39.754  1.00  0.00            
ATOM   1239  R3  CHO   215     218.438 190.574  40.054  1.00  0.00            
ATOM   1240  R4  CHO   215     219.838 192.274  38.104  1.00  0.00            
ATOM   1241  R5  CHO   215     218.838 192.924  39.954  1.00  0.00            
ATOM   1242  C1  CHO   215     216.888 194.974  37.404  1.00  0.00           C
ATOM   1243  C2  CHO   215     216.588 197.024  33.904  1.00  0.00           C
ATOM   1244  ROH CHO   216       2.788   3.224  24.804  1.00  0.00            
ATOM   1245  R1  CHO   216       4.138   1.174  26.304  1.00  0.00            
ATOM   1246  R2  CHO   216       6.788   1.274  26.904  1.00  0.00            
ATOM   1247  R3  CHO   216       5.938   0.974  29.454  1.00  0.00            
ATOM   1248  R4  CHO   216       8.788   0.324  29.554  1.00  0.00            
ATOM   1249  R5  CHO   216       7.138  -0.926  30.254  1.00  0.00            
ATOM   1250  C1  CHO   216       9.138  -0.576  33.504  1.00  0.00           C
ATOM   1251  C2  CHO   216      11.038   1.924  36.004  1.00  0.00           C
ATOM   1252  ROH CHO   217      70.088 143.274  58.054  1.00  0.00            
ATOM   1253  R1  CHO   217      71.738 142.874  55.854  1.00  0.00            
ATOM   1254  R2  CHO   217      70.988 141.324  53.654  1.00  0.00            
ATOM   1255  R3  CHO   217      71.638 143.574  52.254  1.00  0.00            
ATOM   1256  R4  CHO   217      70.638 141.724  50.254  1.00  0.00            
ATOM   1257  R5  CHO   217      72.538 142.774  50.204  1.00  0.00            
ATOM   1258  C1  CHO   217      71.038 144.074  46.954  1.00  0.00           C
ATOM   1259  C2  CHO   217      68.538 143.324  44.154  1.00  0.00           C
ATOM   1260  ROH CHO   218     167.338 164.074  49.804  1.00  0.00            
ATOM   1261  R1  CHO   218     166.488 165.374  47.454  1.00  0.00            
ATOM   1262  R2  CHO   218     168.238 166.174  45.454  1.00  0.00            
ATOM   1263  R3  CHO   218     166.588 164.674  43.854  1.00  0.00            
ATOM   1264  R4  CHO   218     168.238 166.274  42.004  1.00  0.00            
ATOM   1265  R5  CHO   218     166.038 166.174  42.054  1.00  0.00            
ATOM   1266  C1  CHO   218     166.688 164.924  38.504  1.00  0.00           C
ATOM   1267  C2  CHO   218     166.788 165.524  35.204  1.00  0.00           C
ATOM   1268  ROH CHO   219     119.388 151.324  54.104  1.00  0.00            
ATOM   1269  R1  CHO   219     117.938 151.424  51.704  1.00  0.00            
ATOM   1270  R2  CHO   219     119.188 151.874  49.254  1.00  0.00            
ATOM   1271  R3  CHO   219     117.938 149.524  48.554  1.00  0.00            
ATOM   1272  R4  CHO   219     119.388 150.374  46.154  1.00  0.00            
ATOM   1273  R5  CHO   219     117.238 149.874  46.304  1.00  0.00            
ATOM   1274  C1  CHO   219     118.288 147.324  43.654  1.00  0.00           C
ATOM   1275  C2  CHO   219     116.038 146.674  40.454  1.00  0.00           C
ATOM   1276  ROH CHO   220       7.538  87.124  20.254  1.00  0.00            
ATOM   1277  R1  CHO   220       8.688  86.474  22.754  1.00  0.00            
ATOM   1278  R2  CHO   220       8.538  88.124  24.954  1.00  0.00            
ATOM   1279  R3  CHO   220       7.488  85.974  26.154  1.00  0.00            
ATOM   1280  R4  CHO   220       8.788  87.474  28.304  1.00  0.00            
ATOM   1281  R5  CHO   220       9.088  85.374  27.854  1.00  0.00            
ATOM   1282  C1  CHO   220       7.888  85.024  31.454  1.00  0.00           C
ATOM   1283  C2  CHO   220       4.638  83.924  33.304  1.00  0.00           C
ATOM   1284  ROH CHO   221     124.388 146.574  24.454  1.00  0.00            
ATOM   1285  R1  CHO   221     125.188 146.624  27.154  1.00  0.00            
ATOM   1286  R2  CHO   221     125.338 148.924  28.654  1.00  0.00            
ATOM   1287  R3  CHO   221     123.738 147.574  30.404  1.00  0.00            
ATOM   1288  R4  CHO   221     124.888 149.674  32.054  1.00  0.00            
ATOM   1289  R5  CHO   221     124.888 147.524  32.454  1.00  0.00            
ATOM   1290  C1  CHO   221     123.088 148.824  35.554  1.00  0.00           C
ATOM   1291  C2  CHO   221     121.838 147.374  38.904  1.00  0.00           C
ATOM   1292  ROH CHO   222      65.488 161.074  26.254  1.00  0.00            
ATOM   1293  R1  CHO   222      66.088 162.524  28.554  1.00  0.00            
ATOM   1294  R2  CHO   222      64.238 163.124  30.554  1.00  0.00            
ATOM   1295  R3  CHO   222      66.138 161.974  32.154  1.00  0.00            
ATOM   1296  R4  CHO   222      64.138 163.174  34.004  1.00  0.00            
ATOM   1297  R5  CHO   222      66.288 163.524  34.004  1.00  0.00            
ATOM   1298  C1  CHO   222      65.788 162.124  37.554  1.00  0.00           C
ATOM   1299  C2  CHO   222      63.888 161.574  40.854  1.00  0.00           C
ATOM   1300  ROH CHO   223      63.638 110.574  23.054  1.00  0.00            
ATOM   1301  R1  CHO   223      62.138 111.024  25.404  1.00  0.00            
ATOM   1302  R2  CHO   223      61.638 109.074  27.254  1.00  0.00            
ATOM   1303  R3  CHO   223      62.788 110.824  29.004  1.00  0.00            
ATOM   1304  R4  CHO   223      61.188 109.024  30.704  1.00  0.00            
ATOM   1305  R5  CHO   223      61.088 111.224  30.654  1.00  0.00            
ATOM   1306  C1  CHO   223      61.988 110.674  34.354  1.00  0.00           C
ATOM   1307  C2  CHO   223      65.288 110.824  37.504  1.00  0.00           C
ATOM   1308  ROH CHO   224      21.288 191.524  50.854  1.00  0.00            
ATOM   1309  R1  CHO   224      20.538 190.674  48.254  1.00  0.00            
ATOM   1310  R2  CHO   224      21.438 188.324  47.104  1.00  0.00            
ATOM   1311  R3  CHO   224      18.788 187.824  46.804  1.00  0.00            
ATOM   1312  R4  CHO   224      20.138 185.724  45.304  1.00  0.00            
ATOM   1313  R5  CHO   224      18.638 187.074  44.554  1.00  0.00            
ATOM   1314  C1  CHO   224      16.938 183.724  43.954  1.00  0.00           C
ATOM   1315  C2  CHO   224      14.088 181.474  41.604  1.00  0.00           C
ATOM   1316  ROH CHO   225     121.738  47.224  16.054  1.00  0.00            
ATOM   1317  R1  CHO   225     120.838  47.324  18.754  1.00  0.00            
ATOM   1318  R2  CHO   225     121.688  45.474  20.654  1.00  0.00            
ATOM   1319  R3  CHO   225     122.388  47.724  22.054  1.00  0.00            
ATOM   1320  R4  CHO   225     122.238  45.624  24.054  1.00  0.00            
ATOM   1321  R5  CHO   225     121.188  47.524  24.104  1.00  0.00            
ATOM   1322  C1  CHO   225     123.188  47.774  27.354  1.00  0.00           C
ATOM   1323  C2  CHO   225     125.188  46.974  30.304  1.00  0.00           C
ATOM   1324  ROH CHO   226     166.838  40.024  19.504  1.00  0.00            
ATOM   1325  R1  CHO   226     166.438  41.174  22.054  1.00  0.00            
ATOM   1326  R2  CHO   226     164.838  40.024  24.004  1.00  0.00            
ATOM   1327  R3  CHO   226     167.038  40.224  25.504  1.00  0.00            
ATOM   1328  R4  CHO   226     164.838  40.324  27.454  1.00  0.00            
ATOM   1329  R5  CHO   226     166.438  41.774  27.254  1.00  0.00            
ATOM   1330  C1  CHO   226     166.938  40.724  30.904  1.00  0.00           C
ATOM   1331  C2  CHO   226     168.438  40.824  34.354  1.00  0.00           C
ATOM   1332  ROH CHO   227     121.688  99.724  56.254  1.00  0.00            
ATOM   1333  R1  CHO   227     120.138  99.974  53.954  1.00  0.00            
ATOM   1334  R2  CHO   227     119.638 102.424  52.754  1.00  0.00            
ATOM   1335  R3  CHO   227     120.638 101.224  50.554  1.00  0.00            
ATOM   1336  R4  CHO   227     119.638 103.824  49.604  1.00  0.00            
ATOM   1337  R5  CHO   227     119.138 101.874  48.804  1.00  0.00            
ATOM   1338  C1  CHO   227     120.588 103.524  45.654  1.00  0.00           C
ATOM   1339  C2  CHO   227     117.988 102.524  42.954  1.00  0.00           C
ATOM   1340  ROH CHO   228      26.488 101.174  49.854  1.00  0.00            
ATOM   1341  R1  CHO   228      24.938 101.574  47.504  1.00  0.00            
ATOM   1342  R2  CHO   228      25.838 102.974  45.354  1.00  0.00            
ATOM   1343  R3  CHO   228      25.188 100.724  44.004  1.00  0.00            
ATOM   1344  R4  CHO   228      25.238 102.774  41.954  1.00  0.00            
ATOM   1345  R5  CHO   228      23.588 101.424  42.354  1.00  0.00            
ATOM   1346  C1  CHO   228      24.238 100.574  38.704  1.00  0.00           C
ATOM   1347  C2  CHO   228      24.188 100.874  34.554  1.00  0.00           C
ATOM   1348  ROH CHO   229     113.188 134.474  23.804  1.00  0.00            
ATOM   1349  R1  CHO   229     113.788 134.074  26.554  1.00  0.00            
ATOM   1350  R2  CHO   229     114.338 136.124  28.304  1.00  0.00            
ATOM   1351  R3  CHO   229     112.338 135.024  29.754  1.00  0.00            
ATOM   1352  R4  CHO   229     113.738 136.774  31.654  1.00  0.00            
ATOM   1353  R5  CHO   229     113.288 134.674  31.954  1.00  0.00            
ATOM   1354  C1  CHO   229     111.488 136.174  34.954  1.00  0.00           C
ATOM   1355  C2  CHO   229     111.488 136.824  39.254  1.00  0.00           C
ATOM   1356  ROH CHO   230     155.288 166.324  19.354  1.00  0.00            
ATOM   1357  R1  CHO   230     157.338 165.024  20.804  1.00  0.00            
ATOM   1358  R2  CHO   230     159.938 165.974  20.954  1.00  0.00            
ATOM   1359  R3  CHO   230     159.488 165.824  23.654  1.00  0.00            
ATOM   1360  R4  CHO   230     162.388 165.474  23.304  1.00  0.00            
ATOM   1361  R5  CHO   230     161.038 164.124  24.354  1.00  0.00            
ATOM   1362  C1  CHO   230     163.438 164.974  27.204  1.00  0.00           C
ATOM   1363  C2  CHO   230     167.338 163.474  28.504  1.00  0.00           C
ATOM   1364  ROH CHO   231     146.938 111.474  51.704  1.00  0.00            
ATOM   1365  R1  CHO   231     146.688 110.174  49.204  1.00  0.00            
ATOM   1366  R2  CHO   231     144.338 109.124  48.254  1.00  0.00            
ATOM   1367  R3  CHO   231     144.838 110.674  46.104  1.00  0.00            
ATOM   1368  R4  CHO   231     142.388 109.274  45.404  1.00  0.00            
ATOM   1369  R5  CHO   231     144.238 109.374  44.254  1.00  0.00            
ATOM   1370  C1  CHO   231     141.788 110.874  41.704  1.00  0.00           C
ATOM   1371  C2  CHO   231     138.188 109.324  38.954  1.00  0.00           C
ATOM   1372  ROH CHO   232      24.238 196.574  51.054  1.00  0.00            
ATOM   1373  R1  CHO   232      25.038 197.424  48.454  1.00  0.00            
ATOM   1374  R2  CHO   232      27.438 196.774  47.354  1.00  0.00            
ATOM   1375  R3  CHO   232      25.888 195.924  45.304  1.00  0.00            
ATOM   1376  R4  CHO   232      28.538 196.224  44.104  1.00  0.00            
ATOM   1377  R5  CHO   232      26.688 197.124  43.404  1.00  0.00            
ATOM   1378  C1  CHO   232      27.738 195.124  40.304  1.00  0.00           C
ATOM   1379  C2  CHO   232      31.838 194.224  38.154  1.00  0.00           C
ATOM   1380  ROH CHO   233     143.138  54.124  50.104  1.00  0.00            
ATOM   1381  R1  CHO   233     142.388  54.274  47.404  1.00  0.00            
ATOM   1382  R2  CHO   233     142.488  56.624  45.954  1.00  0.00            
ATOM   1383  R3  CHO   233     143.988  55.124  44.254  1.00  0.00            
ATOM   1384  R4  CHO   233     142.838  57.224  42.554  1.00  0.00            
ATOM   1385  R5  CHO   233     142.738  55.074  42.204  1.00  0.00            
ATOM   1386  C1  CHO   233     144.438  56.174  38.954  1.00  0.00           C
ATOM   1387  C2  CHO   233     143.888  57.924  35.604  1.00  0.00           C
ATOM   1388  ROH CHO   234      94.788  30.074  52.754  1.00  0.00            
ATOM   1389  R1  CHO   234      94.938  31.024  50.104  1.00  0.00            
ATOM   1390  R2  CHO   234      96.738  30.024  48.254  1.00  0.00            
ATOM   1391  R3  CHO   234      94.538  29.674  46.754  1.00  0.00            
ATOM   1392  R4  CHO   234      96.738  29.274  44.904  1.00  0.00            
ATOM   1393  R5  CHO   234      95.038  30.624  44.654  1.00  0.00            
ATOM   1394  C1  CHO   234      94.638  28.474  41.504  1.00  0.00           C
ATOM   1395  C2  CHO   234      93.938  31.124  38.504  1.00  0.00           C
ATOM   1396  ROH CHO   235      50.038 160.274  57.654  1.00  0.00            
ATOM   1397  R1  CHO   235      48.738 162.124  55.904  1.00  0.00            
ATOM   1398  R2  CHO   235      50.138 163.474  53.954  1.00  0.00            
ATOM   1399  R3  CHO   235      48.238 162.424  52.354  1.00  0.00            
ATOM   1400  R4  CHO   235      49.238 164.774  50.904  1.00  0.00            
ATOM   1401  R5  CHO   235      47.138 164.324  51.354  1.00  0.00            
ATOM   1402  C1  CHO   235      46.888 164.524  47.554  1.00  0.00           C
ATOM   1403  C2  CHO   235      43.138 165.224  46.754  1.00  0.00           C
ATOM   1404  ROH CHO   236      34.588 147.274  25.004  1.00  0.00            
ATOM   1405  R1  CHO   236      33.388 146.374  27.404  1.00  0.00            
ATOM   1406  R2  CHO   236      32.238 148.174  29.204  1.00  0.00            
ATOM   1407  R3  CHO   236      30.088 146.574  28.904  1.00  0.00            
ATOM   1408  R4  CHO   236      30.238 147.024  31.804  1.00  0.00            
ATOM   1409  R5  CHO   236      30.138 145.124  30.804  1.00  0.00            
ATOM   1410  C1  CHO   236      26.988 144.874  33.004  1.00  0.00           C
ATOM   1411  C2  CHO   236      26.188 146.024  36.104  1.00  0.00           C
ATOM   1412  ROH CHO   237     127.988 144.024  25.204  1.00  0.00            
ATOM   1413  R1  CHO   237     129.488 144.474  27.604  1.00  0.00            
ATOM   1414  R2  CHO   237     128.388 145.624  29.854  1.00  0.00            
ATOM   1415  R3  CHO   237     129.238 143.374  31.104  1.00  0.00            
ATOM   1416  R4  CHO   237     128.388 145.124  33.304  1.00  0.00            
ATOM   1417  R5  CHO   237     130.338 144.124  33.104  1.00  0.00            
ATOM   1418  C1  CHO   237     129.188 142.674  36.404  1.00  0.00           C
ATOM   1419  C2  CHO   237     131.088 139.974  40.104  1.00  0.00           C
ATOM   1420  ROH CHO   238     213.438 142.624  25.504  1.00  0.00            
ATOM   1421  R1  CHO   238     213.988 143.224  28.254  1.00  0.00            
ATOM   1422  R2  CHO   238     212.238 144.524  29.904  1.00  0.00            
ATOM   1423  R3  CHO   238     212.588 142.324  31.504  1.00  0.00            
ATOM   1424  R4  CHO   238     210.838 144.074  33.054  1.00  0.00            
ATOM   1425  R5  CHO   238     212.738 143.224  33.704  1.00  0.00            
ATOM   1426  C1  CHO   238     210.388 141.774  36.354  1.00  0.00           C
ATOM   1427  C2  CHO   238     209.088 142.724  40.004  1.00  0.00           C
ATOM   1428  ROH CHO   239     142.288 111.524  22.004  1.00  0.00            
ATOM   1429  R1  CHO   239     141.538 112.824  24.404  1.00  0.00            
ATOM   1430  R2  CHO   239     140.138 111.574  26.454  1.00  0.00            
ATOM   1431  R3  CHO   239     142.238 112.424  27.954  1.00  0.00            
ATOM   1432  R4  CHO   239     140.088 111.874  29.904  1.00  0.00            
ATOM   1433  R5  CHO   239     141.188 113.774  29.704  1.00  0.00            
ATOM   1434  C1  CHO   239     141.988 112.874  33.354  1.00  0.00           C
ATOM   1435  C2  CHO   239     144.488 114.574  34.804  1.00  0.00           C
ATOM   1436  ROH CHO   240      49.638 183.724  27.154  1.00  0.00            
ATOM   1437  R1  CHO   240      48.988 183.474  29.904  1.00  0.00            
ATOM   1438  R2  CHO   240      49.188 181.024  31.254  1.00  0.00            
ATOM   1439  R3  CHO   240      50.788 182.474  32.954  1.00  0.00            
ATOM   1440  R4  CHO   240      49.688 180.274  34.604  1.00  0.00            
ATOM   1441  R5  CHO   240      49.638 182.424  35.054  1.00  0.00            
ATOM   1442  C1  CHO   240      51.488 181.124  38.104  1.00  0.00           C
ATOM   1443  C2  CHO   240      52.388 183.274  41.404  1.00  0.00           C
ATOM   1444  ROH CHO   241     156.988 191.874  55.754  1.00  0.00            
ATOM   1445  R1  CHO   241     157.188 191.124  53.054  1.00  0.00            
ATOM   1446  R2  CHO   241     156.288 188.724  52.054  1.00  0.00            
ATOM   1447  R3  CHO   241     154.938 190.324  50.304  1.00  0.00            
ATOM   1448  R4  CHO   241     155.388 187.874  48.804  1.00  0.00            
ATOM   1449  R5  CHO   241     155.938 189.874  48.204  1.00  0.00            
ATOM   1450  C1  CHO   241     153.638 188.874  45.304  1.00  0.00           C
ATOM   1451  C2  CHO   241     153.988 189.774  41.254  1.00  0.00           C
ATOM   1452  ROH CHO   242     172.338  98.624  49.204  1.00  0.00            
ATOM   1453  R1  CHO   242     171.488  98.224  46.554  1.00  0.00            
ATOM   1454  R2  CHO   242     170.788 100.324  44.854  1.00  0.00            
ATOM   1455  R3  CHO   242     172.638  99.224  43.254  1.00  0.00            
ATOM   1456  R4  CHO   242     170.388  99.824  41.454  1.00  0.00            
ATOM   1457  R5  CHO   242     171.388  97.924  41.704  1.00  0.00            
ATOM   1458  C1  CHO   242     171.888  98.474  37.954  1.00  0.00           C
ATOM   1459  C2  CHO   242     168.838  99.374  35.454  1.00  0.00           C
ATOM   1460  ROH CHO   243      24.838  73.674  47.004  1.00  0.00            
ATOM   1461  R1  CHO   243      25.038  75.424  44.804  1.00  0.00            
ATOM   1462  R2  CHO   243      27.238  75.524  43.104  1.00  0.00            
ATOM   1463  R3  CHO   243      25.338  75.124  41.204  1.00  0.00            
ATOM   1464  R4  CHO   243      27.838  75.624  39.754  1.00  0.00            
ATOM   1465  R5  CHO   243      25.938  76.674  39.454  1.00  0.00            
ATOM   1466  C1  CHO   243      26.438  75.374  35.954  1.00  0.00           C
ATOM   1467  C2  CHO   243      24.738  76.074  32.904  1.00  0.00           C
ATOM   1468  ROH CHO   244      55.788 199.624  22.054  1.00  0.00            
ATOM   1469  R1  CHO   244      54.038 199.574  24.304  1.00  0.00            
ATOM   1470  R2  CHO   244      54.988 199.174  26.854  1.00  0.00            
ATOM   1471  R3  CHO   244      53.688 201.474  27.404  1.00  0.00            
ATOM   1472  R4  CHO   244      53.938 200.224  30.004  1.00  0.00            
ATOM   1473  R5  CHO   244      52.088 200.974  29.104  1.00  0.00            
ATOM   1474  C1  CHO   244      52.138 203.024  32.304  1.00  0.00           C
ATOM   1475  C2  CHO   244      52.388 205.174  35.604  1.00  0.00           C
ATOM   1476  ROH CHO   245     187.188   5.074  48.054  1.00  0.00            
ATOM   1477  R1  CHO   245     187.738   7.474  46.654  1.00  0.00            
ATOM   1478  R2  CHO   245     190.188   7.924  45.404  1.00  0.00            
ATOM   1479  R3  CHO   245     188.638   8.374  43.254  1.00  0.00            
ATOM   1480  R4  CHO   245     190.838  10.274  42.954  1.00  0.00            
ATOM   1481  R5  CHO   245     188.738  10.774  42.904  1.00  0.00            
ATOM   1482  C1  CHO   245     189.788  12.024  39.454  1.00  0.00           C
ATOM   1483  C2  CHO   245     189.638  15.374  37.754  1.00  0.00           C
ATOM   1484  ROH CHO   246      63.088  67.974  19.554  1.00  0.00            
ATOM   1485  R1  CHO   246      62.438  68.974  22.104  1.00  0.00            
ATOM   1486  R2  CHO   246      61.588  67.274  24.154  1.00  0.00            
ATOM   1487  R3  CHO   246      63.638  68.424  25.504  1.00  0.00            
ATOM   1488  R4  CHO   246      62.138  66.874  27.504  1.00  0.00            
ATOM   1489  R5  CHO   246      62.688  68.974  27.654  1.00  0.00            
ATOM   1490  C1  CHO   246      64.388  67.674  30.804  1.00  0.00           C
ATOM   1491  C2  CHO   246      66.388  67.724  32.704  1.00  0.00           C
ATOM   1492  ROH CHO   247      90.288 100.574  51.254  1.00  0.00            
ATOM   1493  R1  CHO   247      89.538 101.474  48.654  1.00  0.00            
ATOM   1494  R2  CHO   247      90.588 100.374  46.354  1.00  0.00            
ATOM   1495  R3  CHO   247      87.938 100.074  45.704  1.00  0.00            
ATOM   1496  R4  CHO   247      89.288 100.324  43.154  1.00  0.00            
ATOM   1497  R5  CHO   247      87.588 101.524  43.854  1.00  0.00            
ATOM   1498  C1  CHO   247      86.088  99.974  40.704  1.00  0.00           C
ATOM   1499  C2  CHO   247      86.488 100.624  37.204  1.00  0.00           C
ATOM   1500  ROH CHO   248     133.188 224.624  21.254  1.00  0.00            
ATOM   1501  R1  CHO   248     133.338 225.374  24.004  1.00  0.00            
ATOM   1502  R2  CHO   248     132.138 223.924  26.004  1.00  0.00            
ATOM   1503  R3  CHO   248     134.688 223.974  27.054  1.00  0.00            
ATOM   1504  R4  CHO   248     132.888 223.624  29.404  1.00  0.00            
ATOM   1505  R5  CHO   248     134.438 225.174  29.104  1.00  0.00            
ATOM   1506  C1  CHO   248     135.638 223.474  32.354  1.00  0.00           C
ATOM   1507  C2  CHO   248     137.488 224.374  35.454  1.00  0.00           C
ATOM   1508  ROH CHO   249     134.088 122.874  20.254  1.00  0.00            
ATOM   1509  R1  CHO   249     134.638 122.274  22.954  1.00  0.00            
ATOM   1510  R2  CHO   249     137.138 122.424  24.054  1.00  0.00            
ATOM   1511  R3  CHO   249     135.888 124.024  25.854  1.00  0.00            
ATOM   1512  R4  CHO   249     137.938 122.574  27.404  1.00  0.00            
ATOM   1513  R5  CHO   249     135.788 122.724  27.854  1.00  0.00            
ATOM   1514  C1  CHO   249     137.238 124.174  31.104  1.00  0.00           C
ATOM   1515  C2  CHO   249     137.138 123.474  35.004  1.00  0.00           C
ATOM   1516  ROH CHO   250      86.788 166.474  24.554  1.00  0.00            
ATOM   1517  R1  CHO   250      86.488 166.974  27.354  1.00  0.00            
ATOM   1518  R2  CHO   250      84.588 165.674  28.904  1.00  0.00            
ATOM   1519  R3  CHO   250      86.738 165.074  30.454  1.00  0.00            
ATOM   1520  R4  CHO   250      84.688 165.924  32.354  1.00  0.00            
ATOM   1521  R5  CHO   250      86.738 166.724  32.204  1.00  0.00            
ATOM   1522  C1  CHO   250      86.788 165.424  35.804  1.00  0.00           C
ATOM   1523  C2  CHO   250      84.088 163.924  37.754  1.00  0.00           C
ATOM   1524  ROH CHO   251     222.438 109.724  42.504  1.00  0.00            
ATOM   1525  R1  CHO   251     223.588 111.824  40.954  1.00  0.00            
ATOM   1526  R2  CHO   251     222.138 113.524  39.354  1.00  0.00            
ATOM   1527  R3  CHO   251     223.338 115.474  40.854  1.00  0.00            
ATOM   1528  R4  CHO   251     222.238 116.874  38.504  1.00  0.00            
ATOM   1529  R5  CHO   251     224.288 116.924  39.204  1.00  0.00            
ATOM   1530  C1  CHO   251     223.438 120.624  39.354  1.00  0.00           C
ATOM   1531  C2  CHO   251     224.038 123.624  41.054  1.00  0.00           C
ATOM   1532  ROH CHO   252     150.838 219.774  20.904  1.00  0.00            
ATOM   1533  R1  CHO   252     149.538 219.524  23.404  1.00  0.00            
ATOM   1534  R2  CHO   252     150.788 218.524  25.654  1.00  0.00            
ATOM   1535  R3  CHO   252     149.938 220.874  26.754  1.00  0.00            
ATOM   1536  R4  CHO   252     150.788 219.224  29.054  1.00  0.00            
ATOM   1537  R5  CHO   252     148.838 220.224  28.804  1.00  0.00            
ATOM   1538  C1  CHO   252     149.988 221.824  32.054  1.00  0.00           C
ATOM   1539  C2  CHO   252     151.838 220.274  35.254  1.00  0.00           C
ATOM   1540  ROH CHO   253     149.488  46.024  18.054  1.00  0.00            
ATOM   1541  R1  CHO   253     150.088  44.924  20.604  1.00  0.00            
ATOM   1542  R2  CHO   253     149.088  45.974  22.954  1.00  0.00            
ATOM   1543  R3  CHO   253     148.238  43.424  23.354  1.00  0.00            
ATOM   1544  R4  CHO   253     148.538  44.524  26.054  1.00  0.00            
ATOM   1545  R5  CHO   253     149.438  42.674  25.254  1.00  0.00            
ATOM   1546  C1  CHO   253     147.488  41.274  28.204  1.00  0.00           C
ATOM   1547  C2  CHO   253     148.738  38.874  30.354  1.00  0.00           C
ATOM   1548  ROH CHO   254      96.988 160.574  58.954  1.00  0.00            
ATOM   1549  R1  CHO   254      96.088 160.574  56.254  1.00  0.00            
ATOM   1550  R2  CHO   254      95.538 162.924  54.854  1.00  0.00            
ATOM   1551  R3  CHO   254      97.238 161.874  53.054  1.00  0.00            
ATOM   1552  R4  CHO   254      95.388 163.474  51.454  1.00  0.00            
ATOM   1553  R5  CHO   254      95.888 161.374  51.154  1.00  0.00            
ATOM   1554  C1  CHO   254      96.988 162.824  47.804  1.00  0.00           C
ATOM   1555  C2  CHO   254      96.788 164.424  44.354  1.00  0.00           C
ATOM   1556  ROH CHO   255      61.238  41.474  17.404  1.00  0.00            
ATOM   1557  R1  CHO   255      61.938  40.874  20.054  1.00  0.00            
ATOM   1558  R2  CHO   255      64.488  41.224  21.054  1.00  0.00            
ATOM   1559  R3  CHO   255      63.138  42.674  22.954  1.00  0.00            
ATOM   1560  R4  CHO   255      65.688  41.824  24.254  1.00  0.00            
ATOM   1561  R5  CHO   255      63.638  41.524  25.004  1.00  0.00            
ATOM   1562  C1  CHO   255      65.138  43.524  27.904  1.00  0.00           C
ATOM   1563  C2  CHO   255      67.138  43.924  30.754  1.00  0.00           C
ATOM   1564  ROH CHO   256     144.588  22.574  53.604  1.00  0.00            
ATOM   1565  R1  CHO   256     143.438  23.774  51.304  1.00  0.00            
ATOM   1566  R2  CHO   256     144.438  23.324  48.754  1.00  0.00            
ATOM   1567  R3  CHO   256     141.838  22.624  48.204  1.00  0.00            
ATOM   1568  R4  CHO   256     143.238  22.474  45.604  1.00  0.00            
ATOM   1569  R5  CHO   256     141.388  23.624  46.054  1.00  0.00            
ATOM   1570  C1  CHO   256     140.088  21.374  43.304  1.00  0.00           C
ATOM   1571  C2  CHO   256     140.888  19.074  41.604  1.00  0.00           C
ATOM   1572  ROH CHO   257      70.638  72.424  21.804  1.00  0.00            
ATOM   1573  R1  CHO   257      71.088  72.724  24.604  1.00  0.00            
ATOM   1574  R2  CHO   257      72.938  71.224  25.954  1.00  0.00            
ATOM   1575  R3  CHO   257      73.888  73.674  26.704  1.00  0.00            
ATOM   1576  R4  CHO   257      75.538  71.724  28.154  1.00  0.00            
ATOM   1577  R5  CHO   257      74.438  73.374  29.054  1.00  0.00            
ATOM   1578  C1  CHO   257      77.938  74.324  30.204  1.00  0.00           C
ATOM   1579  C2  CHO   257      81.088  76.374  28.654  1.00  0.00           C
ATOM   1580  ROH CHO   258     180.538 174.424  23.704  1.00  0.00            
ATOM   1581  R1  CHO   258     178.588 174.224  25.754  1.00  0.00            
ATOM   1582  R2  CHO   258     179.238 174.024  28.404  1.00  0.00            
ATOM   1583  R3  CHO   258     177.638 176.174  28.654  1.00  0.00            
ATOM   1584  R4  CHO   258     178.038 175.174  31.454  1.00  0.00            
ATOM   1585  R5  CHO   258     176.138 175.574  30.454  1.00  0.00            
ATOM   1586  C1  CHO   258     175.788 177.924  33.404  1.00  0.00           C
ATOM   1587  C2  CHO   258     175.188 177.724  37.304  1.00  0.00           C
ATOM   1588  ROH CHO   259     163.538 136.274  48.554  1.00  0.00            
ATOM   1589  R1  CHO   259     162.238 137.074  46.204  1.00  0.00            
ATOM   1590  R2  CHO   259     163.438 138.574  44.254  1.00  0.00            
ATOM   1591  R3  CHO   259     162.688 136.524  42.604  1.00  0.00            
ATOM   1592  R4  CHO   259     163.788 138.574  40.804  1.00  0.00            
ATOM   1593  R5  CHO   259     161.838 137.624  40.654  1.00  0.00            
ATOM   1594  C1  CHO   259     163.288 136.624  37.254  1.00  0.00           C
ATOM   1595  C2  CHO   259     162.988 137.274  34.504  1.00  0.00           C
ATOM   1596  ROH CHO   260     137.188  93.574  48.954  1.00  0.00            
ATOM   1597  R1  CHO   260     136.888  93.624  46.104  1.00  0.00            
ATOM   1598  R2  CHO   260     135.238  95.424  44.804  1.00  0.00            
ATOM   1599  R3  CHO   260     137.488  96.024  43.454  1.00  0.00            
ATOM   1600  R4  CHO   260     135.338  96.474  41.504  1.00  0.00            
ATOM   1601  R5  CHO   260     137.088  95.224  41.204  1.00  0.00            
ATOM   1602  C1  CHO   260     137.488  97.674  38.304  1.00  0.00           C
ATOM   1603  C2  CHO   260     138.388  99.724  35.754  1.00  0.00           C
ATOM   1604  ROH CHO   261      21.638  36.774  46.804  1.00  0.00            
ATOM   1605  R1  CHO   261      22.188  34.374  45.354  1.00  0.00            
ATOM   1606  R2  CHO   261      23.738  34.324  43.054  1.00  0.00            
ATOM   1607  R3  CHO   261      25.138  32.424  44.454  1.00  0.00            
ATOM   1608  R4  CHO   261      25.638  31.824  41.604  1.00  0.00            
ATOM   1609  R5  CHO   261      24.888  30.424  43.154  1.00  0.00            
ATOM   1610  C1  CHO   261      28.038  28.574  42.054  1.00  0.00           C
ATOM   1611  C2  CHO   261      31.388  28.824  40.854  1.00  0.00           C
ATOM   1612  ROH CHO   262      97.288  83.824  49.204  1.00  0.00            
ATOM   1613  R1  CHO   262      96.588  83.674  46.454  1.00  0.00            
ATOM   1614  R2  CHO   262      96.938  85.824  44.704  1.00  0.00            
ATOM   1615  R3  CHO   262      98.338  83.974  43.254  1.00  0.00            
ATOM   1616  R4  CHO   262      96.988  85.674  41.254  1.00  0.00            
ATOM   1617  R5  CHO   262      96.888  83.474  41.404  1.00  0.00            
ATOM   1618  C1  CHO   262      98.338  83.824  37.904  1.00  0.00           C
ATOM   1619  C2  CHO   262     100.638  83.374  34.654  1.00  0.00           C
ATOM   1620  ROH CHO   263     162.338 199.324  24.054  1.00  0.00            
ATOM   1621  R1  CHO   263     161.938 197.574  26.254  1.00  0.00            
ATOM   1622  R2  CHO   263     163.988 196.774  27.904  1.00  0.00            
ATOM   1623  R3  CHO   263     162.388 197.774  29.854  1.00  0.00            
ATOM   1624  R4  CHO   263     164.438 196.224  31.304  1.00  0.00            
ATOM   1625  R5  CHO   263     162.238 196.024  31.504  1.00  0.00            
ATOM   1626  C1  CHO   263     163.188 196.824  35.104  1.00  0.00           C
ATOM   1627  C2  CHO   263     165.588 193.374  35.454  1.00  0.00           C
ATOM   1628  ROH CHO   264     211.588 109.124  42.504  1.00  0.00            
ATOM   1629  R1  CHO   264     210.538 107.974  40.104  1.00  0.00            
ATOM   1630  R2  CHO   264     208.188 108.824  38.904  1.00  0.00            
ATOM   1631  R3  CHO   264     209.788 109.074  36.754  1.00  0.00            
ATOM   1632  R4  CHO   264     207.088 109.224  35.654  1.00  0.00            
ATOM   1633  R5  CHO   264     208.638 107.824  35.004  1.00  0.00            
ATOM   1634  C1  CHO   264     207.938 109.624  31.754  1.00  0.00           C
ATOM   1635  C2  CHO   264     206.138 111.824  29.804  1.00  0.00           C
ATOM   1636  ROH CHO   265     127.888  73.874  18.754  1.00  0.00            
ATOM   1637  R1  CHO   265     127.688  72.074  20.954  1.00  0.00            
ATOM   1638  R2  CHO   265     129.638  71.774  22.854  1.00  0.00            
ATOM   1639  R3  CHO   265     127.588  72.324  24.554  1.00  0.00            
ATOM   1640  R4  CHO   265     129.388  70.574  26.104  1.00  0.00            
ATOM   1641  R5  CHO   265     127.238  70.274  25.754  1.00  0.00            
ATOM   1642  C1  CHO   265     127.338  70.374  29.554  1.00  0.00           C
ATOM   1643  C2  CHO   265     129.888  69.274  32.604  1.00  0.00           C
ATOM   1644  ROH CHO   266     124.038 186.524  23.204  1.00  0.00            
ATOM   1645  R1  CHO   266     124.238 185.324  25.804  1.00  0.00            
ATOM   1646  R2  CHO   266     124.238 186.874  28.104  1.00  0.00            
ATOM   1647  R3  CHO   266     122.188 185.224  28.804  1.00  0.00            
ATOM   1648  R4  CHO   266     123.538 185.774  31.354  1.00  0.00            
ATOM   1649  R5  CHO   266     123.088 183.824  30.554  1.00  0.00            
ATOM   1650  C1  CHO   266     121.238 183.624  33.854  1.00  0.00           C
ATOM   1651  C2  CHO   266     119.438 182.224  35.854  1.00  0.00           C
ATOM   1652  ROH CHO   267     108.938 121.874  57.854  1.00  0.00            
ATOM   1653  R1  CHO   267     110.488 122.374  55.554  1.00  0.00            
ATOM   1654  R2  CHO   267     111.588 120.374  54.004  1.00  0.00            
ATOM   1655  R3  CHO   267     110.238 121.624  52.004  1.00  0.00            
ATOM   1656  R4  CHO   267     112.238 119.974  50.654  1.00  0.00            
ATOM   1657  R5  CHO   267     111.938 122.074  50.354  1.00  0.00            
ATOM   1658  C1  CHO   267     111.338 120.874  46.804  1.00  0.00           C
ATOM   1659  C2  CHO   267     111.938 118.774  43.204  1.00  0.00           C
ATOM   1660  ROH CHO   268      62.638 211.324  40.604  1.00  0.00            
ATOM   1661  R1  CHO   268      59.938 211.324  39.704  1.00  0.00            
ATOM   1662  R2  CHO   268      58.238 213.424  40.104  1.00  0.00            
ATOM   1663  R3  CHO   268      57.888 213.274  37.404  1.00  0.00            
ATOM   1664  R4  CHO   268      55.288 214.174  38.404  1.00  0.00            
ATOM   1665  R5  CHO   268      55.638 212.474  37.104  1.00  0.00            
ATOM   1666  C1  CHO   268      53.288 214.474  34.904  1.00  0.00           C
ATOM   1667  C2  CHO   268      49.988 215.624  35.454  1.00  0.00           C
ATOM   1668  ROH CHO   269      44.388 162.874  27.854  1.00  0.00            
ATOM   1669  R1  CHO   269      43.888 161.924  30.504  1.00  0.00            
ATOM   1670  R2  CHO   269      45.438 162.674  32.654  1.00  0.00            
ATOM   1671  R3  CHO   269      43.038 163.374  33.754  1.00  0.00            
ATOM   1672  R4  CHO   269      44.688 162.674  36.054  1.00  0.00            
ATOM   1673  R5  CHO   269      42.738 161.874  35.554  1.00  0.00            
ATOM   1674  C1  CHO   269      41.988 163.274  39.004  1.00  0.00           C
ATOM   1675  C2  CHO   269      43.338 163.324  42.054  1.00  0.00           C
ATOM   1676  ROH CHO   270     129.438  29.774  53.854  1.00  0.00            
ATOM   1677  R1  CHO   270     128.438  30.674  51.354  1.00  0.00            
ATOM   1678  R2  CHO   270     130.038  31.774  49.454  1.00  0.00            
ATOM   1679  R3  CHO   270     128.938  29.824  47.854  1.00  0.00            
ATOM   1680  R4  CHO   270     129.538  32.024  46.004  1.00  0.00            
ATOM   1681  R5  CHO   270     127.638  31.024  46.254  1.00  0.00            
ATOM   1682  C1  CHO   270     128.288  30.324  42.554  1.00  0.00           C
ATOM   1683  C2  CHO   270     128.138  30.074  38.704  1.00  0.00           C
ATOM   1684  ROH CHO   271     151.438 161.674  21.004  1.00  0.00            
ATOM   1685  R1  CHO   271     151.638 159.824  23.104  1.00  0.00            
ATOM   1686  R2  CHO   271     153.938 159.424  24.604  1.00  0.00            
ATOM   1687  R3  CHO   271     152.238 159.874  26.704  1.00  0.00            
ATOM   1688  R4  CHO   271     154.638 158.774  27.904  1.00  0.00            
ATOM   1689  R5  CHO   271     152.638 158.024  28.154  1.00  0.00            
ATOM   1690  C1  CHO   271     153.488 158.824  31.804  1.00  0.00           C
ATOM   1691  C2  CHO   271     156.838 161.124  33.154  1.00  0.00           C
ATOM   1692  ROH CHO   272     195.938 112.874  44.854  1.00  0.00            
ATOM   1693  R1  CHO   272     197.488 114.724  43.304  1.00  0.00            
ATOM   1694  R2  CHO   272     198.738 114.024  40.954  1.00  0.00            
ATOM   1695  R3  CHO   272     197.338 116.124  39.954  1.00  0.00            
ATOM   1696  R4  CHO   272     199.388 115.624  37.954  1.00  0.00            
ATOM   1697  R5  CHO   272     198.988 117.524  38.954  1.00  0.00            
ATOM   1698  C1  CHO   272     198.488 118.574  35.304  1.00  0.00           C
ATOM   1699  C2  CHO   272     196.588 116.674  32.304  1.00  0.00           C
ATOM   1700  ROH CHO   273      91.488  41.574  49.954  1.00  0.00            
ATOM   1701  R1  CHO   273      90.388  39.824  48.004  1.00  0.00            
ATOM   1702  R2  CHO   273      88.688  40.674  46.004  1.00  0.00            
ATOM   1703  R3  CHO   273      90.488  39.474  44.404  1.00  0.00            
ATOM   1704  R4  CHO   273      88.438  40.474  42.554  1.00  0.00            
ATOM   1705  R5  CHO   273      89.188  38.424  42.654  1.00  0.00            
ATOM   1706  C1  CHO   273      90.038  39.224  39.054  1.00  0.00           C
ATOM   1707  C2  CHO   273      90.338  38.124  34.454  1.00  0.00           C
ATOM   1708  ROH CHO   274     153.038  69.024  48.354  1.00  0.00            
ATOM   1709  R1  CHO   274     153.538  70.174  45.854  1.00  0.00            
ATOM   1710  R2  CHO   274     153.988  68.674  43.554  1.00  0.00            
ATOM   1711  R3  CHO   274     151.988  70.224  42.554  1.00  0.00            
ATOM   1712  R4  CHO   274     153.038  68.774  40.254  1.00  0.00            
ATOM   1713  R5  CHO   274     152.788  70.874  40.404  1.00  0.00            
ATOM   1714  C1  CHO   274     150.638  70.274  37.354  1.00  0.00           C
ATOM   1715  C2  CHO   274     151.938  70.124  33.904  1.00  0.00           C
ATOM   1716  ROH CHO   275     193.188  26.524  54.604  1.00  0.00            
ATOM   1717  R1  CHO   275     192.038  26.124  52.054  1.00  0.00            
ATOM   1718  R2  CHO   275     192.238  27.974  50.004  1.00  0.00            
ATOM   1719  R3  CHO   275     193.238  25.874  48.604  1.00  0.00            
ATOM   1720  R4  CHO   275     192.438  27.824  46.554  1.00  0.00            
ATOM   1721  R5  CHO   275     191.838  25.724  46.654  1.00  0.00            
ATOM   1722  C1  CHO   275     193.538  25.724  43.254  1.00  0.00           C
ATOM   1723  C2  CHO   275     195.438  26.924  40.054  1.00  0.00           C
ATOM   1724  ROH CHO   276     103.888 191.274  58.404  1.00  0.00            
ATOM   1725  R1  CHO   276     103.238 190.674  55.704  1.00  0.00            
ATOM   1726  R2  CHO   276     103.988 192.324  53.604  1.00  0.00            
ATOM   1727  R3  CHO   276     105.138 190.024  52.654  1.00  0.00            
ATOM   1728  R4  CHO   276     103.788 191.274  50.304  1.00  0.00            
ATOM   1729  R5  CHO   276     103.538 189.224  51.054  1.00  0.00            
ATOM   1730  C1  CHO   276     104.788 188.524  47.504  1.00  0.00           C
ATOM   1731  C2  CHO   276     104.338 188.724  43.454  1.00  0.00           C
ATOM   1732  ROH CHO   277     226.638 138.874  46.604  1.00  0.00            
ATOM   1733  R1  CHO   277     225.688 138.024  44.054  1.00  0.00            
ATOM   1734  R2  CHO   277     225.438 135.374  43.404  1.00  0.00            
ATOM   1735  R3  CHO   277     222.838 136.024  42.854  1.00  0.00            
ATOM   1736  R4  CHO   277     223.388 133.724  41.104  1.00  0.00            
ATOM   1737  R5  CHO   277     222.638 135.674  40.504  1.00  0.00            
ATOM   1738  C1  CHO   277     219.788 133.424  39.304  1.00  0.00           C
ATOM   1739  C2  CHO   277     219.888 130.924  35.704  1.00  0.00           C
ATOM   1740  ROH CHO   278     134.138 153.974  25.454  1.00  0.00            
ATOM   1741  R1  CHO   278     134.538 152.674  27.954  1.00  0.00            
ATOM   1742  R2  CHO   278     135.538 154.024  30.204  1.00  0.00            
ATOM   1743  R3  CHO   278     133.288 153.024  31.354  1.00  0.00            
ATOM   1744  R4  CHO   278     134.588 154.574  33.454  1.00  0.00            
ATOM   1745  R5  CHO   278     133.938 152.524  33.604  1.00  0.00            
ATOM   1746  C1  CHO   278     131.888 154.024  36.454  1.00  0.00           C
ATOM   1747  C2  CHO   278     128.888 155.824  37.404  1.00  0.00           C
ATOM   1748  ROH CHO   279     141.938 163.774  24.404  1.00  0.00            
ATOM   1749  R1  CHO   279     143.188 162.524  26.654  1.00  0.00            
ATOM   1750  R2  CHO   279     144.188 163.974  28.804  1.00  0.00            
ATOM   1751  R3  CHO   279     142.588 162.274  30.254  1.00  0.00            
ATOM   1752  R4  CHO   279     144.838 162.824  32.004  1.00  0.00            
ATOM   1753  R5  CHO   279     144.138 160.874  31.404  1.00  0.00            
ATOM   1754  C1  CHO   279     143.788 160.574  35.204  1.00  0.00           C
ATOM   1755  C2  CHO   279     145.088 159.174  36.954  1.00  0.00           C
ATOM   1756  ROH CHO   280       3.238 216.874  23.504  1.00  0.00            
ATOM   1757  R1  CHO   280       3.788 217.274  26.254  1.00  0.00            
ATOM   1758  R2  CHO   280       1.938 218.174  28.054  1.00  0.00            
ATOM   1759  R3  CHO   280       2.638 215.924  29.404  1.00  0.00            
ATOM   1760  R4  CHO   280       2.488 218.024  31.504  1.00  0.00            
ATOM   1761  R5  CHO   280       4.188 216.674  31.104  1.00  0.00            
ATOM   1762  C1  CHO   280       3.488 215.824  34.754  1.00  0.00           C
ATOM   1763  C2  CHO   280       4.788 218.224  37.804  1.00  0.00           C
ATOM   1764  ROH CHO   281      25.688  15.124  51.804  1.00  0.00            
ATOM   1765  R1  CHO   281      25.838  15.874  49.054  1.00  0.00            
ATOM   1766  R2  CHO   281      28.238  16.124  47.754  1.00  0.00            
ATOM   1767  R3  CHO   281      27.088  14.374  46.004  1.00  0.00            
ATOM   1768  R4  CHO   281      29.338  15.574  44.504  1.00  0.00            
ATOM   1769  R5  CHO   281      27.238  15.474  43.854  1.00  0.00            
ATOM   1770  C1  CHO   281      28.888  13.624  40.954  1.00  0.00           C
ATOM   1771  C2  CHO   281      31.638  14.924  39.654  1.00  0.00           C
ATOM   1772  ROH CHO   282     149.138  44.274  50.054  1.00  0.00            
ATOM   1773  R1  CHO   282     148.888  44.624  47.304  1.00  0.00            
ATOM   1774  R2  CHO   282     151.038  44.674  45.554  1.00  0.00            
ATOM   1775  R3  CHO   282     149.638  42.724  44.304  1.00  0.00            
ATOM   1776  R4  CHO   282     151.438  43.824  42.254  1.00  0.00            
ATOM   1777  R5  CHO   282     149.288  43.624  42.104  1.00  0.00            
ATOM   1778  C1  CHO   282     150.438  41.524  39.104  1.00  0.00           C
ATOM   1779  C2  CHO   282     149.188  39.424  36.154  1.00  0.00           C
ATOM   1780  ROH CHO   283      16.338  29.974  24.954  1.00  0.00            
ATOM   1781  R1  CHO   283      17.838  31.474  26.854  1.00  0.00            
ATOM   1782  R2  CHO   283      16.688  33.324  28.554  1.00  0.00            
ATOM   1783  R3  CHO   283      17.988  31.824  30.504  1.00  0.00            
ATOM   1784  R4  CHO   283      16.938  34.174  31.954  1.00  0.00            
ATOM   1785  R5  CHO   283      18.988  33.474  31.904  1.00  0.00            
ATOM   1786  C1  CHO   283      18.288  33.324  35.654  1.00  0.00           C
ATOM   1787  C2  CHO   283      18.688  37.374  37.054  1.00  0.00           C
ATOM   1788  ROH CHO   284     126.238 127.974  22.904  1.00  0.00            
ATOM   1789  R1  CHO   284     128.138 129.024  24.704  1.00  0.00            
ATOM   1790  R2  CHO   284     127.438 130.624  26.854  1.00  0.00            
ATOM   1791  R3  CHO   284     128.788 128.774  28.254  1.00  0.00            
ATOM   1792  R4  CHO   284     128.038 130.774  30.254  1.00  0.00            
ATOM   1793  R5  CHO   284     130.038 130.024  29.904  1.00  0.00            
ATOM   1794  C1  CHO   284     129.638 129.124  33.604  1.00  0.00           C
ATOM   1795  C2  CHO   284     129.038 128.724  37.454  1.00  0.00           C
ATOM   1796  ROH CHO   285     153.588   3.574  52.504  1.00  0.00            
ATOM   1797  R1  CHO   285     153.738   3.724  49.654  1.00  0.00            
ATOM   1798  R2  CHO   285     156.138   3.574  48.304  1.00  0.00            
ATOM   1799  R3  CHO   285     154.838   1.574  46.954  1.00  0.00            
ATOM   1800  R4  CHO   285     156.638   2.824  44.954  1.00  0.00            
ATOM   1801  R5  CHO   285     154.438   2.524  44.754  1.00  0.00            
ATOM   1802  C1  CHO   285     155.688   0.524  41.754  1.00  0.00           C
ATOM   1803  C2  CHO   285     157.638   1.074  39.304  1.00  0.00           C
ATOM   1804  ROH CHO   286     144.488  12.624  55.554  1.00  0.00            
ATOM   1805  R1  CHO   286     143.888  11.974  52.904  1.00  0.00            
ATOM   1806  R2  CHO   286     144.938  13.324  50.754  1.00  0.00            
ATOM   1807  R3  CHO   286     145.738  10.874  49.954  1.00  0.00            
ATOM   1808  R4  CHO   286     145.038  12.274  47.454  1.00  0.00            
ATOM   1809  R5  CHO   286     144.288  10.324  48.104  1.00  0.00            
ATOM   1810  C1  CHO   286     145.838   9.324  44.804  1.00  0.00           C
ATOM   1811  C2  CHO   286     146.388  10.024  41.604  1.00  0.00           C
ATOM   1812  ROH CHO   287     123.888  85.024  54.554  1.00  0.00            
ATOM   1813  R1  CHO   287     124.288  85.674  51.804  1.00  0.00            
ATOM   1814  R2  CHO   287     122.838  84.574  49.804  1.00  0.00            
ATOM   1815  R3  CHO   287     122.338  87.174  49.104  1.00  0.00            
ATOM   1816  R4  CHO   287     121.488  85.624  46.754  1.00  0.00            
ATOM   1817  R5  CHO   287     122.888  87.324  46.804  1.00  0.00            
ATOM   1818  C1  CHO   287     120.288  88.674  44.404  1.00  0.00           C
ATOM   1819  C2  CHO   287     119.438  89.474  40.104  1.00  0.00           C
ATOM   1820  ROH CHO   288     152.888 184.324  37.954  1.00  0.00            
ATOM   1821  R1  CHO   288     151.838 182.274  39.604  1.00  0.00            
ATOM   1822  R2  CHO   288     153.238 179.924  40.104  1.00  0.00            
ATOM   1823  R3  CHO   288     152.888 180.624  42.704  1.00  0.00            
ATOM   1824  R4  CHO   288     153.888 177.874  42.804  1.00  0.00            
ATOM   1825  R5  CHO   288     152.038 178.624  43.754  1.00  0.00            
ATOM   1826  C1  CHO   288     153.888 177.324  46.854  1.00  0.00           C
ATOM   1827  C2  CHO   288     155.088 178.474  50.654  1.00  0.00           C
ATOM   1828  ROH CHO   289      87.688  21.274  54.704  1.00  0.00            
ATOM   1829  R1  CHO   289      87.038  20.074  52.254  1.00  0.00            
ATOM   1830  R2  CHO   289      85.138  21.174  50.504  1.00  0.00            
ATOM   1831  R3  CHO   289      87.188  20.974  48.704  1.00  0.00            
ATOM   1832  R4  CHO   289      84.738  20.774  47.104  1.00  0.00            
ATOM   1833  R5  CHO   289      86.388  19.424  47.104  1.00  0.00            
ATOM   1834  C1  CHO   289      86.438  20.424  43.404  1.00  0.00           C
ATOM   1835  C2  CHO   289      86.338  21.074  39.904  1.00  0.00           C
ATOM   1836  ROH CHO   290     109.038 163.724  56.054  1.00  0.00            
ATOM   1837  R1  CHO   290     109.138 164.024  53.254  1.00  0.00            
ATOM   1838  R2  CHO   290     111.438 164.974  51.954  1.00  0.00            
ATOM   1839  R3  CHO   290     111.138 162.674  50.504  1.00  0.00            
ATOM   1840  R4  CHO   290     112.838 164.374  48.854  1.00  0.00            
ATOM   1841  R5  CHO   290     110.938 163.424  48.254  1.00  0.00            
ATOM   1842  C1  CHO   290     113.338 161.924  45.704  1.00  0.00           C
ATOM   1843  C2  CHO   290     113.538 161.174  42.004  1.00  0.00           C
ATOM   1844  ROH CHO   291      96.988 138.274  58.554  1.00  0.00            
ATOM   1845  R1  CHO   291      97.288 137.274  55.954  1.00  0.00            
ATOM   1846  R2  CHO   291      95.138 136.524  54.404  1.00  0.00            
ATOM   1847  R3  CHO   291      96.238 138.224  52.604  1.00  0.00            
ATOM   1848  R4  CHO   291      94.238 136.724  51.054  1.00  0.00            
ATOM   1849  R5  CHO   291      96.388 136.974  50.554  1.00  0.00            
ATOM   1850  C1  CHO   291      94.788 138.474  47.404  1.00  0.00           C
ATOM   1851  C2  CHO   291      93.788 139.024  43.504  1.00  0.00           C
ATOM   1852  ROH CHO   292      90.988 194.824  26.254  1.00  0.00            
ATOM   1853  R1  CHO   292      92.188 195.274  28.754  1.00  0.00            
ATOM   1854  R2  CHO   292      91.738 197.574  30.254  1.00  0.00            
ATOM   1855  R3  CHO   292      91.038 195.824  32.204  1.00  0.00            
ATOM   1856  R4  CHO   292      92.438 197.924  33.604  1.00  0.00            
ATOM   1857  R5  CHO   292      92.888 195.774  33.704  1.00  0.00            
ATOM   1858  C1  CHO   292      92.238 196.424  37.404  1.00  0.00           C
ATOM   1859  C2  CHO   292      93.788 195.974  40.804  1.00  0.00           C
ATOM   1860  ROH CHO   293     179.388  53.124  50.704  1.00  0.00            
ATOM   1861  R1  CHO   293     179.438  53.774  47.954  1.00  0.00            
ATOM   1862  R2  CHO   293     181.138  52.574  46.104  1.00  0.00            
ATOM   1863  R3  CHO   293     178.788  52.074  44.804  1.00  0.00            
ATOM   1864  R4  CHO   293     180.838  50.574  43.304  1.00  0.00            
ATOM   1865  R5  CHO   293     179.438  52.024  42.504  1.00  0.00            
ATOM   1866  C1  CHO   293     178.538  48.924  40.454  1.00  0.00           C
ATOM   1867  C2  CHO   293     180.738  49.624  37.554  1.00  0.00           C
ATOM   1868  ROH CHO   294     148.438 176.224  21.204  1.00  0.00            
ATOM   1869  R1  CHO   294     148.538 177.674  23.654  1.00  0.00            
ATOM   1870  R2  CHO   294     146.888 177.124  25.804  1.00  0.00            
ATOM   1871  R3  CHO   294     149.288 176.974  27.104  1.00  0.00            
ATOM   1872  R4  CHO   294     147.238 176.774  29.204  1.00  0.00            
ATOM   1873  R5  CHO   294     148.888 178.174  29.154  1.00  0.00            
ATOM   1874  C1  CHO   294     149.638 176.474  32.504  1.00  0.00           C
ATOM   1875  C2  CHO   294     150.838 178.624  34.904  1.00  0.00           C
ATOM   1876  ROH CHO   295      79.338  13.624  52.254  1.00  0.00            
ATOM   1877  R1  CHO   295      79.988  13.124  49.554  1.00  0.00            
ATOM   1878  R2  CHO   295      78.138  12.074  47.804  1.00  0.00            
ATOM   1879  R3  CHO   295      78.788  14.224  46.304  1.00  0.00            
ATOM   1880  R4  CHO   295      78.488  12.074  44.354  1.00  0.00            
ATOM   1881  R5  CHO   295      80.188  13.374  44.604  1.00  0.00            
ATOM   1882  C1  CHO   295      79.288  14.124  40.954  1.00  0.00           C
ATOM   1883  C2  CHO   295      80.838  13.424  38.354  1.00  0.00           C
ATOM   1884  ROH CHO   296      48.838  34.424  46.704  1.00  0.00            
ATOM   1885  R1  CHO   296      48.888  35.324  44.004  1.00  0.00            
ATOM   1886  R2  CHO   296      51.088  34.974  42.354  1.00  0.00            
ATOM   1887  R3  CHO   296      49.238  33.774  40.754  1.00  0.00            
ATOM   1888  R4  CHO   296      51.338  34.674  38.954  1.00  0.00            
ATOM   1889  R5  CHO   296      49.238  35.124  38.754  1.00  0.00            
ATOM   1890  C1  CHO   296      49.838  33.374  35.404  1.00  0.00           C
ATOM   1891  C2  CHO   296      47.238  34.574  32.954  1.00  0.00           C
ATOM   1892  ROH CHO   297     143.588 154.274  22.554  1.00  0.00            
ATOM   1893  R1  CHO   297     143.838 153.024  25.104  1.00  0.00            
ATOM   1894  R2  CHO   297     146.038 151.574  25.854  1.00  0.00            
ATOM   1895  R3  CHO   297     146.088 153.274  27.954  1.00  0.00            
ATOM   1896  R4  CHO   297     147.088 150.724  29.004  1.00  0.00            
ATOM   1897  R5  CHO   297     145.438 151.924  29.804  1.00  0.00            
ATOM   1898  C1  CHO   297     147.788 151.824  32.904  1.00  0.00           C
ATOM   1899  C2  CHO   297     148.588 150.974  36.554  1.00  0.00           C
ATOM   1900  ROH CHO   298     139.038 206.524  56.104  1.00  0.00            
ATOM   1901  R1  CHO   298     137.538 206.474  53.704  1.00  0.00            
ATOM   1902  R2  CHO   298     138.238 207.974  51.504  1.00  0.00            
ATOM   1903  R3  CHO   298     138.088 205.524  50.254  1.00  0.00            
ATOM   1904  R4  CHO   298     137.888 207.524  48.104  1.00  0.00            
ATOM   1905  R5  CHO   298     136.488 205.874  48.504  1.00  0.00            
ATOM   1906  C1  CHO   298     137.538 204.974  44.954  1.00  0.00           C
ATOM   1907  C2  CHO   298     137.438 204.424  40.854  1.00  0.00           C
ATOM   1908  ROH CHO   299     177.888 139.174  46.454  1.00  0.00            
ATOM   1909  R1  CHO   299     178.588 139.724  43.804  1.00  0.00            
ATOM   1910  R2  CHO   299     180.938 138.774  42.704  1.00  0.00            
ATOM   1911  R3  CHO   299     179.238 137.774  40.804  1.00  0.00            
ATOM   1912  R4  CHO   299     181.688 138.524  39.354  1.00  0.00            
ATOM   1913  R5  CHO   299     179.638 139.124  38.904  1.00  0.00            
ATOM   1914  C1  CHO   299     180.538 137.424  35.604  1.00  0.00           C
ATOM   1915  C2  CHO   299     180.788 140.974  34.254  1.00  0.00           C
ATOM   1916  ROH CHO   300     128.688 182.474  55.304  1.00  0.00            
ATOM   1917  R1  CHO   300     127.588 182.074  52.704  1.00  0.00            
ATOM   1918  R2  CHO   300     126.288 184.074  51.354  1.00  0.00            
ATOM   1919  R3  CHO   300     128.088 183.474  49.404  1.00  0.00            
ATOM   1920  R4  CHO   300     125.838 184.774  48.004  1.00  0.00            
ATOM   1921  R5  CHO   300     126.738 182.874  47.504  1.00  0.00            
ATOM   1922  C1  CHO   300     127.338 184.674  44.204  1.00  0.00           C
ATOM   1923  C2  CHO   300     127.588 186.574  39.754  1.00  0.00           C
ATOM   1924  ROH CHO   301      94.888 110.074  52.654  1.00  0.00            
ATOM   1925  R1  CHO   301      94.688 109.724  49.854  1.00  0.00            
ATOM   1926  R2  CHO   301      94.738 111.824  48.054  1.00  0.00            
ATOM   1927  R3  CHO   301      96.788 110.424  46.954  1.00  0.00            
ATOM   1928  R4  CHO   301      95.938 112.324  44.854  1.00  0.00            
ATOM   1929  R5  CHO   301      96.138 110.124  44.654  1.00  0.00            
ATOM   1930  C1  CHO   301      98.588 111.324  41.954  1.00  0.00           C
ATOM   1931  C2  CHO   301      96.088 113.124  38.904  1.00  0.00           C
ATOM   1932  ROH CHO   302     176.388 208.174  47.204  1.00  0.00            
ATOM   1933  R1  CHO   302     176.688 208.974  44.504  1.00  0.00            
ATOM   1934  R2  CHO   302     176.938 207.174  42.404  1.00  0.00            
ATOM   1935  R3  CHO   302     174.838 208.524  41.404  1.00  0.00            
ATOM   1936  R4  CHO   302     175.938 207.074  39.104  1.00  0.00            
ATOM   1937  R5  CHO   302     175.538 209.224  39.204  1.00  0.00            
ATOM   1938  C1  CHO   302     173.338 208.274  36.204  1.00  0.00           C
ATOM   1939  C2  CHO   302     169.038 209.424  34.204  1.00  0.00           C
ATOM   1940  ROH CHO   303     175.188  52.024  20.404  1.00  0.00            
ATOM   1941  R1  CHO   303     175.888  51.524  23.104  1.00  0.00            
ATOM   1942  R2  CHO   303     176.438  53.574  24.904  1.00  0.00            
ATOM   1943  R3  CHO   303     174.488  52.424  26.354  1.00  0.00            
ATOM   1944  R4  CHO   303     176.588  52.974  28.304  1.00  0.00            
ATOM   1945  R5  CHO   303     175.638  51.024  27.954  1.00  0.00            
ATOM   1946  C1  CHO   303     174.888  51.474  31.654  1.00  0.00           C
ATOM   1947  C2  CHO   303     171.888  50.174  34.704  1.00  0.00           C
ATOM   1948  ROH CHO   304      96.388 151.274  56.704  1.00  0.00            
ATOM   1949  R1  CHO   304      95.588 150.524  54.104  1.00  0.00            
ATOM   1950  R2  CHO   304      93.238 151.424  52.954  1.00  0.00            
ATOM   1951  R3  CHO   304      94.888 152.274  50.954  1.00  0.00            
ATOM   1952  R4  CHO   304      92.188 152.524  49.854  1.00  0.00            
ATOM   1953  R5  CHO   304      93.888 151.424  48.954  1.00  0.00            
ATOM   1954  C1  CHO   304      93.188 153.924  46.154  1.00  0.00           C
ATOM   1955  C2  CHO   304      92.338 151.474  43.404  1.00  0.00           C
ATOM   1956  ROH CHO   305      66.138 142.174  23.754  1.00  0.00            
ATOM   1957  R1  CHO   305      65.688 142.224  26.554  1.00  0.00            
ATOM   1958  R2  CHO   305      67.238 140.874  28.354  1.00  0.00            
ATOM   1959  R3  CHO   305      67.538 143.274  29.504  1.00  0.00            
ATOM   1960  R4  CHO   305      67.688 141.374  31.754  1.00  0.00            
ATOM   1961  R5  CHO   305      66.338 143.124  31.604  1.00  0.00            
ATOM   1962  C1  CHO   305      68.188 144.024  34.804  1.00  0.00           C
ATOM   1963  C2  CHO   305      69.038 141.524  37.104  1.00  0.00           C
ATOM   1964  ROH CHO   306      19.438 204.924  34.104  1.00  0.00            
ATOM   1965  R1  CHO   306      17.088 206.174  35.054  1.00  0.00            
ATOM   1966  R2  CHO   306      15.238 204.824  36.604  1.00  0.00            
ATOM   1967  R3  CHO   306      15.638 206.924  38.304  1.00  0.00            
ATOM   1968  R4  CHO   306      13.488 205.374  39.554  1.00  0.00            
ATOM   1969  R5  CHO   306      13.438 207.474  39.054  1.00  0.00            
ATOM   1970  C1  CHO   306      12.838 207.624  42.854  1.00  0.00           C
ATOM   1971  C2  CHO   306       9.438 207.374  43.854  1.00  0.00           C
ATOM   1972  ROH CHO   307     152.688 129.874  53.954  1.00  0.00            
ATOM   1973  R1  CHO   307     153.488 130.174  51.254  1.00  0.00            
ATOM   1974  R2  CHO   307     152.188 128.924  49.154  1.00  0.00            
ATOM   1975  R3  CHO   307     151.938 131.474  48.204  1.00  0.00            
ATOM   1976  R4  CHO   307     151.588 129.724  45.854  1.00  0.00            
ATOM   1977  R5  CHO   307     153.038 131.374  46.054  1.00  0.00            
ATOM   1978  C1  CHO   307     151.088 132.574  43.004  1.00  0.00           C
ATOM   1979  C2  CHO   307     149.938 129.724  40.904  1.00  0.00           C
ATOM   1980  ROH CHO   308     135.838 186.074  21.954  1.00  0.00            
ATOM   1981  R1  CHO   308     134.938 185.474  24.554  1.00  0.00            
ATOM   1982  R2  CHO   308     136.638 184.724  26.604  1.00  0.00            
ATOM   1983  R3  CHO   308     135.438 186.774  27.904  1.00  0.00            
ATOM   1984  R4  CHO   308     136.588 185.124  30.004  1.00  0.00            
ATOM   1985  R5  CHO   308     134.538 185.774  29.904  1.00  0.00            
ATOM   1986  C1  CHO   308     135.488 187.274  33.254  1.00  0.00           C
ATOM   1987  C2  CHO   308     135.888 187.124  37.654  1.00  0.00           C
ATOM   1988  ROH CHO   309      79.138 202.274  52.754  1.00  0.00            
ATOM   1989  R1  CHO   309      79.638 202.824  50.004  1.00  0.00            
ATOM   1990  R2  CHO   309      78.288 201.624  47.954  1.00  0.00            
ATOM   1991  R3  CHO   309      77.788 204.174  47.204  1.00  0.00            
ATOM   1992  R4  CHO   309      77.788 202.624  44.704  1.00  0.00            
ATOM   1993  R5  CHO   309      78.938 204.424  45.104  1.00  0.00            
ATOM   1994  C1  CHO   309      76.988 205.574  42.054  1.00  0.00           C
ATOM   1995  C2  CHO   309      75.588 205.674  39.104  1.00  0.00           C
ATOM   1996  ROH CHO   310     109.938 115.974  25.704  1.00  0.00            
ATOM   1997  R1  CHO   310     111.088 114.724  28.004  1.00  0.00            
ATOM   1998  R2  CHO   310     111.738 116.074  30.304  1.00  0.00            
ATOM   1999  R3  CHO   310     110.188 114.174  31.504  1.00  0.00            
ATOM   2000  R4  CHO   310     111.788 115.324  33.654  1.00  0.00            
ATOM   2001  R5  CHO   310     111.638 113.174  33.154  1.00  0.00            
ATOM   2002  C1  CHO   310     110.388 113.074  36.754  1.00  0.00           C
ATOM   2003  C2  CHO   310     112.038 115.774  39.554  1.00  0.00           C
ATOM   2004  ROH CHO   311     141.888   0.824  22.354  1.00  0.00            
ATOM   2005  R1  CHO   311     143.038   1.574  24.804  1.00  0.00            
ATOM   2006  R2  CHO   311     142.838   4.124  25.904  1.00  0.00            
ATOM   2007  R3  CHO   311     141.838   2.774  28.054  1.00  0.00            
ATOM   2008  R4  CHO   311     143.038   5.174  29.154  1.00  0.00            
ATOM   2009  R5  CHO   311     143.488   3.174  29.754  1.00  0.00            
ATOM   2010  C1  CHO   311     142.288   4.574  33.104  1.00  0.00           C
ATOM   2011  C2  CHO   311     143.988   7.574  34.854  1.00  0.00           C
ATOM   2012  ROH CHO   312      72.038 195.724  59.004  1.00  0.00            
ATOM   2013  R1  CHO   312      72.838 195.624  56.304  1.00  0.00            
ATOM   2014  R2  CHO   312      72.188 193.574  54.604  1.00  0.00            
ATOM   2015  R3  CHO   312      71.238 195.574  53.054  1.00  0.00            
ATOM   2016  R4  CHO   312      71.838 193.424  51.154  1.00  0.00            
ATOM   2017  R5  CHO   312      72.538 195.474  51.054  1.00  0.00            
ATOM   2018  C1  CHO   312      70.688 195.274  47.704  1.00  0.00           C
ATOM   2019  C2  CHO   312      70.488 198.124  44.254  1.00  0.00           C
ATOM   2020  ROH CHO   313     133.388  68.474  50.504  1.00  0.00            
ATOM   2021  R1  CHO   313     134.588  68.724  47.954  1.00  0.00            
ATOM   2022  R2  CHO   313     133.538  67.624  45.704  1.00  0.00            
ATOM   2023  R3  CHO   313     133.738  70.174  44.754  1.00  0.00            
ATOM   2024  R4  CHO   313     133.438  68.474  42.354  1.00  0.00            
ATOM   2025  R5  CHO   313     135.038  69.924  42.704  1.00  0.00            
ATOM   2026  C1  CHO   313     133.588  71.374  39.504  1.00  0.00           C
ATOM   2027  C2  CHO   313     132.338  70.124  36.554  1.00  0.00           C
ATOM   2028  ROH CHO   314      82.938 160.724  55.004  1.00  0.00            
ATOM   2029  R1  CHO   314      81.188 160.924  52.754  1.00  0.00            
ATOM   2030  R2  CHO   314      81.838 159.874  50.304  1.00  0.00            
ATOM   2031  R3  CHO   314      79.438 158.624  50.554  1.00  0.00            
ATOM   2032  R4  CHO   314      80.088 158.324  47.704  1.00  0.00            
ATOM   2033  R5  CHO   314      78.238 159.174  48.554  1.00  0.00            
ATOM   2034  C1  CHO   314      76.838 156.274  46.504  1.00  0.00           C
ATOM   2035  C2  CHO   314      77.088 155.074  42.304  1.00  0.00           C
ATOM   2036  ROH CHO   315     155.388 110.524  39.754  1.00  0.00            
ATOM   2037  R1  CHO   315     156.288 108.124  38.504  1.00  0.00            
ATOM   2038  R2  CHO   315     154.588 106.074  37.804  1.00  0.00            
ATOM   2039  R3  CHO   315     155.738 106.424  35.354  1.00  0.00            
ATOM   2040  R4  CHO   315     153.988 104.074  35.104  1.00  0.00            
ATOM   2041  R5  CHO   315     156.138 104.174  34.604  1.00  0.00            
ATOM   2042  C1  CHO   315     154.688 103.174  31.204  1.00  0.00           C
ATOM   2043  C2  CHO   315     154.738 103.874  28.204  1.00  0.00           C
ATOM   2044  ROH CHO   316     186.188  30.674  22.754  1.00  0.00            
ATOM   2045  R1  CHO   316     185.338  29.974  25.354  1.00  0.00            
ATOM   2046  R2  CHO   316     186.638  30.824  27.604  1.00  0.00            
ATOM   2047  R3  CHO   316     184.188  31.724  28.304  1.00  0.00            
ATOM   2048  R4  CHO   316     185.088  30.224  30.704  1.00  0.00            
ATOM   2049  R5  CHO   316     183.238  29.924  29.604  1.00  0.00            
ATOM   2050  C1  CHO   316     181.888  30.724  33.104  1.00  0.00           C
ATOM   2051  C2  CHO   316     180.238  30.924  35.854  1.00  0.00           C
ATOM   2052  ROH CHO   317     189.188 163.824  49.154  1.00  0.00            
ATOM   2053  R1  CHO   317     189.988 163.124  46.554  1.00  0.00            
ATOM   2054  R2  CHO   317     188.388 163.474  44.304  1.00  0.00            
ATOM   2055  R3  CHO   317     190.488 164.874  43.354  1.00  0.00            
ATOM   2056  R4  CHO   317     188.588 164.824  41.154  1.00  0.00            
ATOM   2057  R5  CHO   317     190.688 164.174  41.104  1.00  0.00            
ATOM   2058  C1  CHO   317     190.738 166.874  38.404  1.00  0.00           C
ATOM   2059  C2  CHO   317     188.988 165.124  36.454  1.00  0.00           C
ATOM   2060  ROH CHO   318      81.738  95.274  52.104  1.00  0.00            
ATOM   2061  R1  CHO   318      82.738  96.574  49.804  1.00  0.00            
ATOM   2062  R2  CHO   318      83.238  95.274  47.404  1.00  0.00            
ATOM   2063  R3  CHO   318      81.638  97.224  46.404  1.00  0.00            
ATOM   2064  R4  CHO   318      82.938  96.024  44.054  1.00  0.00            
ATOM   2065  R5  CHO   318      82.888  98.124  44.604  1.00  0.00            
ATOM   2066  C1  CHO   318      81.288  98.274  41.154  1.00  0.00           C
ATOM   2067  C2  CHO   318      81.238 100.324  37.354  1.00  0.00           C
ATOM   2068  ROH CHO   319     195.838 152.674  21.854  1.00  0.00            
ATOM   2069  R1  CHO   319     193.388 152.674  23.304  1.00  0.00            
ATOM   2070  R2  CHO   319     192.888 150.924  25.404  1.00  0.00            
ATOM   2071  R3  CHO   319     192.338 153.224  26.754  1.00  0.00            
ATOM   2072  R4  CHO   319     191.438 151.124  28.554  1.00  0.00            
ATOM   2073  R5  CHO   319     190.238 152.824  27.854  1.00  0.00            
ATOM   2074  C1  CHO   319     190.088 153.374  31.654  1.00  0.00           C
ATOM   2075  C2  CHO   319     190.738 153.074  35.654  1.00  0.00           C
ATOM   2076  ROH CHO   320     176.838  63.624  49.354  1.00  0.00            
ATOM   2077  R1  CHO   320     178.588  62.774  47.354  1.00  0.00            
ATOM   2078  R2  CHO   320     177.788  61.324  45.154  1.00  0.00            
ATOM   2079  R3  CHO   320     178.988  63.274  43.754  1.00  0.00            
ATOM   2080  R4  CHO   320     178.488  61.174  41.754  1.00  0.00            
ATOM   2081  R5  CHO   320     180.388  62.124  42.204  1.00  0.00            
ATOM   2082  C1  CHO   320     180.038  62.974  38.504  1.00  0.00           C
ATOM   2083  C2  CHO   320     181.888  59.174  35.704  1.00  0.00           C
ATOM   2084  ROH CHO   321      82.238 107.524  56.554  1.00  0.00            
ATOM   2085  R1  CHO   321      82.288 108.674  53.954  1.00  0.00            
ATOM   2086  R2  CHO   321      84.088 107.874  52.004  1.00  0.00            
ATOM   2087  R3  CHO   321      81.788 107.524  50.554  1.00  0.00            
ATOM   2088  R4  CHO   321      83.888 108.074  48.554  1.00  0.00            
ATOM   2089  R5  CHO   321      81.988 109.124  48.754  1.00  0.00            
ATOM   2090  C1  CHO   321      81.688 107.824  45.154  1.00  0.00           C
ATOM   2091  C2  CHO   321      81.088 107.224  41.354  1.00  0.00           C
ATOM   2092  ROH CHO   322      24.588 140.874  32.604  1.00  0.00            
ATOM   2093  R1  CHO   322      25.938 139.474  34.654  1.00  0.00            
ATOM   2094  R2  CHO   322      26.738 140.724  37.004  1.00  0.00            
ATOM   2095  R3  CHO   322      25.338 138.674  38.154  1.00  0.00            
ATOM   2096  R4  CHO   322      27.338 139.474  40.204  1.00  0.00            
ATOM   2097  R5  CHO   322      26.988 137.474  39.454  1.00  0.00            
ATOM   2098  C1  CHO   322      26.338 136.874  43.154  1.00  0.00           C
ATOM   2099  C2  CHO   322      27.938 135.874  46.104  1.00  0.00           C
ATOM   2100  ROH CHO   323     124.238  50.574  50.804  1.00  0.00            
ATOM   2101  R1  CHO   323     122.838  49.924  48.404  1.00  0.00            
ATOM   2102  R2  CHO   323     121.938  51.874  46.704  1.00  0.00            
ATOM   2103  R3  CHO   323     123.338  50.424  44.854  1.00  0.00            
ATOM   2104  R4  CHO   323     121.838  52.424  43.254  1.00  0.00            
ATOM   2105  R5  CHO   323     121.838  50.274  43.004  1.00  0.00            
ATOM   2106  C1  CHO   323     123.138  51.374  39.554  1.00  0.00           C
ATOM   2107  C2  CHO   323     122.838  54.424  37.304  1.00  0.00           C
ATOM   2108  ROH CHO   324     145.188   1.224  53.104  1.00  0.00            
ATOM   2109  R1  CHO   324     145.288  -0.326  50.754  1.00  0.00            
ATOM   2110  R2  CHO   324     143.538   0.024  48.654  1.00  0.00            
ATOM   2111  R3  CHO   324     145.838   0.274  47.204  1.00  0.00            
ATOM   2112  R4  CHO   324     143.788  -0.326  45.204  1.00  0.00            
ATOM   2113  R5  CHO   324     145.638  -1.376  45.504  1.00  0.00            
ATOM   2114  C1  CHO   324     146.038  -0.276  41.854  1.00  0.00           C
ATOM   2115  C2  CHO   324     146.288   0.524  38.254  1.00  0.00           C
ATOM   2116  ROH CHO   325      91.588   2.874  17.554  1.00  0.00            
ATOM   2117  R1  CHO   325      92.088   3.874  20.154  1.00  0.00            
ATOM   2118  R2  CHO   325      90.088   4.874  21.804  1.00  0.00            
ATOM   2119  R3  CHO   325      91.138   3.074  23.554  1.00  0.00            
ATOM   2120  R4  CHO   325      89.738   5.024  25.254  1.00  0.00            
ATOM   2121  R5  CHO   325      91.788   4.424  25.454  1.00  0.00            
ATOM   2122  C1  CHO   325      90.488   3.424  28.904  1.00  0.00           C
ATOM   2123  C2  CHO   325      91.188   6.324  30.654  1.00  0.00           C
ATOM   2124  ROH CHO   326     142.238 101.524  52.454  1.00  0.00            
ATOM   2125  R1  CHO   326     142.238 101.724  49.604  1.00  0.00            
ATOM   2126  R2  CHO   326     140.088 102.774  48.204  1.00  0.00            
ATOM   2127  R3  CHO   326     141.988 104.424  47.154  1.00  0.00            
ATOM   2128  R4  CHO   326     140.088 103.974  44.954  1.00  0.00            
ATOM   2129  R5  CHO   326     142.238 103.624  44.904  1.00  0.00            
ATOM   2130  C1  CHO   326     141.888 106.174  42.104  1.00  0.00           C
ATOM   2131  C2  CHO   326     142.438 107.424  36.854  1.00  0.00           C
ATOM   2132  ROH CHO   327      98.038 158.574  26.954  1.00  0.00            
ATOM   2133  R1  CHO   327      96.088 159.324  28.854  1.00  0.00            
ATOM   2134  R2  CHO   327      94.438 157.524  30.054  1.00  0.00            
ATOM   2135  R3  CHO   327      95.438 158.624  32.354  1.00  0.00            
ATOM   2136  R4  CHO   327      93.638 156.474  33.304  1.00  0.00            
ATOM   2137  R5  CHO   327      93.588 158.574  33.904  1.00  0.00            
ATOM   2138  C1  CHO   327      94.088 156.924  37.304  1.00  0.00           C
ATOM   2139  C2  CHO   327      93.538 155.574  41.204  1.00  0.00           C
ATOM   2140  ROH CHO   328     110.688 126.224  29.204  1.00  0.00            
ATOM   2141  R1  CHO   328     109.888 126.524  31.954  1.00  0.00            
ATOM   2142  R2  CHO   328     110.588 124.774  33.954  1.00  0.00            
ATOM   2143  R3  CHO   328     111.538 127.024  35.154  1.00  0.00            
ATOM   2144  R4  CHO   328     110.988 125.124  37.354  1.00  0.00            
ATOM   2145  R5  CHO   328     110.238 127.174  37.154  1.00  0.00            
ATOM   2146  C1  CHO   328     112.138 127.474  40.454  1.00  0.00           C
ATOM   2147  C2  CHO   328     110.788 128.424  42.604  1.00  0.00           C
ATOM   2148  ROH CHO   329     104.738 154.274  58.754  1.00  0.00            
ATOM   2149  R1  CHO   329     104.188 155.724  56.404  1.00  0.00            
ATOM   2150  R2  CHO   329     105.738 155.474  54.104  1.00  0.00            
ATOM   2151  R3  CHO   329     103.388 154.874  52.954  1.00  0.00            
ATOM   2152  R4  CHO   329     105.088 155.774  50.754  1.00  0.00            
ATOM   2153  R5  CHO   329     103.138 156.524  51.204  1.00  0.00            
ATOM   2154  C1  CHO   329     102.488 155.374  47.654  1.00  0.00           C
ATOM   2155  C2  CHO   329     101.538 157.874  43.454  1.00  0.00           C
ATOM   2156  ROH CHO   330      95.038  17.874  21.704  1.00  0.00            
ATOM   2157  R1  CHO   330      94.038  19.274  23.954  1.00  0.00            
ATOM   2158  R2  CHO   330      92.988  18.024  26.154  1.00  0.00            
ATOM   2159  R3  CHO   330      94.838  19.474  27.504  1.00  0.00            
ATOM   2160  R4  CHO   330      92.738  18.924  29.454  1.00  0.00            
ATOM   2161  R5  CHO   330      93.538  20.874  28.954  1.00  0.00            
ATOM   2162  C1  CHO   330      94.338  20.824  32.704  1.00  0.00           C
ATOM   2163  C2  CHO   330      92.538  23.374  33.854  1.00  0.00           C
ATOM   2164  ROH CHO   331      36.388 108.774  21.254  1.00  0.00            
ATOM   2165  R1  CHO   331      35.438 107.274  23.454  1.00  0.00            
ATOM   2166  R2  CHO   331      36.988 105.424  24.754  1.00  0.00            
ATOM   2167  R3  CHO   331      36.388 106.924  26.954  1.00  0.00            
ATOM   2168  R4  CHO   331      37.488 104.424  28.054  1.00  0.00            
ATOM   2169  R5  CHO   331      35.588 105.324  28.554  1.00  0.00            
ATOM   2170  C1  CHO   331      37.188 105.224  32.004  1.00  0.00           C
ATOM   2171  C2  CHO   331      39.538 106.024  35.104  1.00  0.00           C
ATOM   2172  ROH CHO   332      13.838  12.774  38.304  1.00  0.00            
ATOM   2173  R1  CHO   332      11.288  12.624  37.054  1.00  0.00            
ATOM   2174  R2  CHO   332       9.088  11.424  38.254  1.00  0.00            
ATOM   2175  R3  CHO   332       7.938  13.874  37.754  1.00  0.00            
ATOM   2176  R4  CHO   332       5.688  12.074  38.554  1.00  0.00            
ATOM   2177  R5  CHO   332       5.838  13.324  36.754  1.00  0.00            
ATOM   2178  C1  CHO   332       2.638  14.724  38.304  1.00  0.00           C
ATOM   2179  C2  CHO   332       0.038  16.724  38.554  1.00  0.00           C
ATOM   2180  ROH CHO   333      61.738  97.374  46.604  1.00  0.00            
ATOM   2181  R1  CHO   333      60.038  97.574  44.354  1.00  0.00            
ATOM   2182  R2  CHO   333      60.838  98.474  41.904  1.00  0.00            
ATOM   2183  R3  CHO   333      59.838  96.124  41.004  1.00  0.00            
ATOM   2184  R4  CHO   333      60.238  97.724  38.604  1.00  0.00            
ATOM   2185  R5  CHO   333      58.388  96.774  39.204  1.00  0.00            
ATOM   2186  C1  CHO   333      58.938  95.024  35.804  1.00  0.00           C
ATOM   2187  C2  CHO   333      57.988  91.674  33.754  1.00  0.00           C
ATOM   2188  ROH CHO   334       8.288  74.974  49.504  1.00  0.00            
ATOM   2189  R1  CHO   334       6.738  75.374  47.154  1.00  0.00            
ATOM   2190  R2  CHO   334       7.188  77.474  45.404  1.00  0.00            
ATOM   2191  R3  CHO   334       7.338  75.474  43.554  1.00  0.00            
ATOM   2192  R4  CHO   334       7.338  77.924  41.954  1.00  0.00            
ATOM   2193  R5  CHO   334       5.988  76.224  41.704  1.00  0.00            
ATOM   2194  C1  CHO   334       7.588  76.324  38.254  1.00  0.00           C
ATOM   2195  C2  CHO   334       9.538  75.774  34.954  1.00  0.00           C
ATOM   2196  ROH CHO   335      54.788 158.024  57.404  1.00  0.00            
ATOM   2197  R1  CHO   335      54.788 159.374  54.904  1.00  0.00            
ATOM   2198  R2  CHO   335      54.238 158.124  52.504  1.00  0.00            
ATOM   2199  R3  CHO   335      52.338 160.074  52.304  1.00  0.00            
ATOM   2200  R4  CHO   335      53.088 159.474  49.504  1.00  0.00            
ATOM   2201  R5  CHO   335      53.088 161.424  50.454  1.00  0.00            
ATOM   2202  C1  CHO   335      50.638 162.024  47.604  1.00  0.00           C
ATOM   2203  C2  CHO   335      50.938 164.024  44.204  1.00  0.00           C
ATOM   2204  ROH CHO   336     216.988 162.074  48.954  1.00  0.00            
ATOM   2205  R1  CHO   336     215.888 160.024  47.404  1.00  0.00            
ATOM   2206  R2  CHO   336     216.038 159.974  44.654  1.00  0.00            
ATOM   2207  R3  CHO   336     217.138 157.524  45.054  1.00  0.00            
ATOM   2208  R4  CHO   336     216.888 157.724  42.154  1.00  0.00            
ATOM   2209  R5  CHO   336     216.088 156.124  43.404  1.00  0.00            
ATOM   2210  C1  CHO   336     218.388 154.124  41.104  1.00  0.00           C
ATOM   2211  C2  CHO   336     221.988 154.174  39.454  1.00  0.00           C
ATOM   2212  ROH CHO   337     133.238 212.924  20.904  1.00  0.00            
ATOM   2213  R1  CHO   337     134.538 214.274  23.004  1.00  0.00            
ATOM   2214  R2  CHO   337     133.438 214.624  25.504  1.00  0.00            
ATOM   2215  R3  CHO   337     135.738 213.474  26.354  1.00  0.00            
ATOM   2216  R4  CHO   337     134.338 214.224  28.804  1.00  0.00            
ATOM   2217  R5  CHO   337     136.388 214.774  28.254  1.00  0.00            
ATOM   2218  C1  CHO   337     137.088 212.924  31.554  1.00  0.00           C
ATOM   2219  C2  CHO   337     138.338 215.524  34.254  1.00  0.00           C
ATOM   2220  ROH CHO   338     104.738 205.524  21.904  1.00  0.00            
ATOM   2221  R1  CHO   338     105.838 204.374  24.254  1.00  0.00            
ATOM   2222  R2  CHO   338     106.788 205.924  26.354  1.00  0.00            
ATOM   2223  R3  CHO   338     105.088 204.374  27.804  1.00  0.00            
ATOM   2224  R4  CHO   338     106.738 205.774  29.804  1.00  0.00            
ATOM   2225  R5  CHO   338     106.388 203.624  29.654  1.00  0.00            
ATOM   2226  C1  CHO   338     105.088 204.274  33.204  1.00  0.00           C
ATOM   2227  C2  CHO   338     104.488 206.524  36.254  1.00  0.00           C
ATOM   2228  ROH CHO   339      29.438 156.524  26.504  1.00  0.00            
ATOM   2229  R1  CHO   339      30.088 157.374  29.104  1.00  0.00            
ATOM   2230  R2  CHO   339      30.138 160.024  29.854  1.00  0.00            
ATOM   2231  R3  CHO   339      28.388 159.224  31.804  1.00  0.00            
ATOM   2232  R4  CHO   339      28.938 162.024  32.404  1.00  0.00            
ATOM   2233  R5  CHO   339      29.138 160.374  33.804  1.00  0.00            
ATOM   2234  C1  CHO   339      26.588 162.424  35.704  1.00  0.00           C
ATOM   2235  C2  CHO   339      28.538 165.024  38.054  1.00  0.00           C
ATOM   2236  ROH CHO   340      89.738 186.824  41.854  1.00  0.00            
ATOM   2237  R1  CHO   340      86.988 186.274  42.204  1.00  0.00            
ATOM   2238  R2  CHO   340      85.238 185.924  40.104  1.00  0.00            
ATOM   2239  R3  CHO   340      84.638 183.574  41.404  1.00  0.00            
ATOM   2240  R4  CHO   340      82.188 184.274  39.954  1.00  0.00            
ATOM   2241  R5  CHO   340      82.388 183.824  42.054  1.00  0.00            
ATOM   2242  C1  CHO   340      79.888 181.124  41.054  1.00  0.00           C
ATOM   2243  C2  CHO   340      80.088 178.774  38.204  1.00  0.00           C
ATOM   2244  ROH CHO   341     223.838 192.574  25.654  1.00  0.00            
ATOM   2245  R1  CHO   341     224.138 190.674  27.754  1.00  0.00            
ATOM   2246  R2  CHO   341     225.888 191.074  29.854  1.00  0.00            
ATOM   2247  R3  CHO   341     223.638 190.674  31.354  1.00  0.00            
ATOM   2248  R4  CHO   341     225.838 189.574  33.004  1.00  0.00            
ATOM   2249  R5  CHO   341     224.038 188.574  32.404  1.00  0.00            
ATOM   2250  C1  CHO   341     223.738 188.374  36.204  1.00  0.00           C
ATOM   2251  C2  CHO   341     223.338 185.074  37.404  1.00  0.00           C
ATOM   2252  ROH CHO   342      82.488 216.224  51.504  1.00  0.00            
ATOM   2253  R1  CHO   342      82.888 216.174  48.704  1.00  0.00            
ATOM   2254  R2  CHO   342      80.838 215.724  46.904  1.00  0.00            
ATOM   2255  R3  CHO   342      81.688 218.074  45.854  1.00  0.00            
ATOM   2256  R4  CHO   342      81.238 216.324  43.504  1.00  0.00            
ATOM   2257  R5  CHO   342      83.038 217.424  43.954  1.00  0.00            
ATOM   2258  C1  CHO   342      82.238 218.874  40.554  1.00  0.00           C
ATOM   2259  C2  CHO   342      81.388 219.424  36.354  1.00  0.00           C
ATOM   2260  ROH CHO   343      80.688 191.974  25.604  1.00  0.00            
ATOM   2261  R1  CHO   343      80.338 191.524  28.404  1.00  0.00            
ATOM   2262  R2  CHO   343      81.738 192.974  30.304  1.00  0.00            
ATOM   2263  R3  CHO   343      79.238 193.424  31.304  1.00  0.00            
ATOM   2264  R4  CHO   343      80.888 193.024  33.654  1.00  0.00            
ATOM   2265  R5  CHO   343      79.038 191.974  33.154  1.00  0.00            
ATOM   2266  C1  CHO   343      78.038 193.474  36.554  1.00  0.00           C
ATOM   2267  C2  CHO   343      78.738 195.274  39.904  1.00  0.00           C
ATOM   2268  ROH CHO   344      43.738 152.224  57.854  1.00  0.00            
ATOM   2269  R1  CHO   344      42.238 153.924  56.154  1.00  0.00            
ATOM   2270  R2  CHO   344      43.388 155.274  54.004  1.00  0.00            
ATOM   2271  R3  CHO   344      41.338 154.074  52.604  1.00  0.00            
ATOM   2272  R4  CHO   344      42.788 155.674  50.604  1.00  0.00            
ATOM   2273  R5  CHO   344      40.638 155.724  51.054  1.00  0.00            
ATOM   2274  C1  CHO   344      40.538 154.774  47.354  1.00  0.00           C
ATOM   2275  C2  CHO   344      40.438 155.874  43.904  1.00  0.00           C
ATOM   2276  ROH CHO   345      29.488  98.124  19.904  1.00  0.00            
ATOM   2277  R1  CHO   345      28.538  97.824  22.554  1.00  0.00            
ATOM   2278  R2  CHO   345      29.488  95.874  24.304  1.00  0.00            
ATOM   2279  R3  CHO   345      29.938  98.024  25.904  1.00  0.00            
ATOM   2280  R4  CHO   345      30.488  95.674  27.604  1.00  0.00            
ATOM   2281  R5  CHO   345      29.138  97.324  28.054  1.00  0.00            
ATOM   2282  C1  CHO   345      31.488  97.574  31.054  1.00  0.00           C
ATOM   2283  C2  CHO   345      34.338  97.774  33.754  1.00  0.00           C
ATOM   2284  ROH CHO   346      88.238  31.074  51.254  1.00  0.00            
ATOM   2285  R1  CHO   346      89.438  31.274  48.704  1.00  0.00            
ATOM   2286  R2  CHO   346      90.338  29.074  47.304  1.00  0.00            
ATOM   2287  R3  CHO   346      88.738  30.024  45.354  1.00  0.00            
ATOM   2288  R4  CHO   346      90.838  28.524  43.904  1.00  0.00            
ATOM   2289  R5  CHO   346      90.238  30.624  43.554  1.00  0.00            
ATOM   2290  C1  CHO   346      89.588  29.124  40.104  1.00  0.00           C
ATOM   2291  C2  CHO   346      90.988  27.174  36.654  1.00  0.00           C
ATOM   2292  ROH CHO   347     159.188 190.024  22.204  1.00  0.00            
ATOM   2293  R1  CHO   347     157.938 188.724  24.404  1.00  0.00            
ATOM   2294  R2  CHO   347     159.388 187.524  26.454  1.00  0.00            
ATOM   2295  R3  CHO   347     157.888 189.174  28.004  1.00  0.00            
ATOM   2296  R4  CHO   347     158.988 187.124  29.854  1.00  0.00            
ATOM   2297  R5  CHO   347     156.888 187.674  29.604  1.00  0.00            
ATOM   2298  C1  CHO   347     157.288 188.424  33.304  1.00  0.00           C
ATOM   2299  C2  CHO   347     156.288 189.024  36.954  1.00  0.00           C
ATOM   2300  ROH CHO   348     133.288  86.174  49.704  1.00  0.00            
ATOM   2301  R1  CHO   348     133.788  85.224  47.054  1.00  0.00            
ATOM   2302  R2  CHO   348     131.788  84.874  45.204  1.00  0.00            
ATOM   2303  R3  CHO   348     133.388  86.474  43.704  1.00  0.00            
ATOM   2304  R4  CHO   348     132.138  84.674  41.754  1.00  0.00            
ATOM   2305  R5  CHO   348     134.238  85.024  42.004  1.00  0.00            
ATOM   2306  C1  CHO   348     133.788  86.074  38.354  1.00  0.00           C
ATOM   2307  C2  CHO   348     135.038  83.574  34.754  1.00  0.00           C
ATOM   2308  ROH CHO   349     129.438 173.724  54.854  1.00  0.00            
ATOM   2309  R1  CHO   349     130.238 173.924  52.154  1.00  0.00            
ATOM   2310  R2  CHO   349     129.888 171.824  50.354  1.00  0.00            
ATOM   2311  R3  CHO   349     128.638 173.774  48.904  1.00  0.00            
ATOM   2312  R4  CHO   349     130.088 172.124  46.904  1.00  0.00            
ATOM   2313  R5  CHO   349     130.188 174.274  47.154  1.00  0.00            
ATOM   2314  C1  CHO   349     128.938 174.074  43.554  1.00  0.00           C
ATOM   2315  C2  CHO   349     130.488 170.774  42.004  1.00  0.00           C
ATOM   2316  ROH CHO   350     133.388  12.374  22.554  1.00  0.00            
ATOM   2317  R1  CHO   350     133.988  10.974  24.954  1.00  0.00            
ATOM   2318  R2  CHO   350     133.188  11.874  27.454  1.00  0.00            
ATOM   2319  R3  CHO   350     132.138   9.374  27.654  1.00  0.00            
ATOM   2320  R4  CHO   350     132.938  10.074  30.404  1.00  0.00            
ATOM   2321  R5  CHO   350     133.538   8.274  29.254  1.00  0.00            
ATOM   2322  C1  CHO   350     131.788   6.624  32.304  1.00  0.00           C
ATOM   2323  C2  CHO   350     130.238   5.274  35.854  1.00  0.00           C
ATOM   2324  ROH CHO   351     119.088 123.074  26.304  1.00  0.00            
ATOM   2325  R1  CHO   351     119.638 122.624  29.054  1.00  0.00            
ATOM   2326  R2  CHO   351     121.638 124.024  30.454  1.00  0.00            
ATOM   2327  R3  CHO   351     119.588 124.624  32.154  1.00  0.00            
ATOM   2328  R4  CHO   351     122.038 124.874  33.754  1.00  0.00            
ATOM   2329  R5  CHO   351     120.288 123.674  34.254  1.00  0.00            
ATOM   2330  C1  CHO   351     120.338 125.924  37.304  1.00  0.00           C
ATOM   2331  C2  CHO   351     122.988 124.274  39.504  1.00  0.00           C
ATOM   2332  ROH CHO   352     129.438  65.774  52.904  1.00  0.00            
ATOM   2333  R1  CHO   352     129.888  64.424  50.454  1.00  0.00            
ATOM   2334  R2  CHO   352     127.938  64.124  48.554  1.00  0.00            
ATOM   2335  R3  CHO   352     129.788  65.224  46.904  1.00  0.00            
ATOM   2336  R4  CHO   352     127.638  64.374  45.104  1.00  0.00            
ATOM   2337  R5  CHO   352     129.788  63.874  44.954  1.00  0.00            
ATOM   2338  C1  CHO   352     129.238  65.574  41.554  1.00  0.00           C
ATOM   2339  C2  CHO   352     129.238  66.574  38.554  1.00  0.00           C
ATOM   2340  ROH CHO   353      67.588  60.924  16.304  1.00  0.00            
ATOM   2341  R1  CHO   353      67.738  60.524  19.104  1.00  0.00            
ATOM   2342  R2  CHO   353      65.788  59.174  20.504  1.00  0.00            
ATOM   2343  R3  CHO   353      67.938  57.724  21.404  1.00  0.00            
ATOM   2344  R4  CHO   353      66.088  57.824  23.704  1.00  0.00            
ATOM   2345  R5  CHO   353      68.188  58.424  23.654  1.00  0.00            
ATOM   2346  C1  CHO   353      68.238  55.724  26.354  1.00  0.00           C
ATOM   2347  C2  CHO   353      70.338  53.024  28.404  1.00  0.00           C
ATOM   2348  ROH CHO   354      27.338 112.924  21.404  1.00  0.00            
ATOM   2349  R1  CHO   354      25.938 111.374  23.354  1.00  0.00            
ATOM   2350  R2  CHO   354      24.388 109.174  22.754  1.00  0.00            
ATOM   2351  R3  CHO   354      25.988 107.924  24.554  1.00  0.00            
ATOM   2352  R4  CHO   354      23.338 106.924  25.104  1.00  0.00            
ATOM   2353  R5  CHO   354      24.688 107.824  26.554  1.00  0.00            
ATOM   2354  C1  CHO   354      24.188 104.424  28.204  1.00  0.00           C
ATOM   2355  C2  CHO   354      22.488 103.124  30.554  1.00  0.00           C
ATOM   2356  ROH CHO   355     161.038  98.724  50.004  1.00  0.00            
ATOM   2357  R1  CHO   355     160.188  98.474  47.354  1.00  0.00            
ATOM   2358  R2  CHO   355     161.088 100.124  45.304  1.00  0.00            
ATOM   2359  R3  CHO   355     161.688  97.724  44.104  1.00  0.00            
ATOM   2360  R4  CHO   355     161.038  99.524  41.904  1.00  0.00            
ATOM   2361  R5  CHO   355     160.138  97.574  42.304  1.00  0.00            
ATOM   2362  C1  CHO   355     161.588  96.974  38.804  1.00  0.00           C
ATOM   2363  C2  CHO   355     161.088  93.124  36.904  1.00  0.00           C
ATOM   2364  ROH CHO   356     129.038 140.024  55.404  1.00  0.00            
ATOM   2365  R1  CHO   356     129.588 138.274  53.254  1.00  0.00            
ATOM   2366  R2  CHO   356     127.738 137.824  51.254  1.00  0.00            
ATOM   2367  R3  CHO   356     129.788 138.574  49.604  1.00  0.00            
ATOM   2368  R4  CHO   356     128.038 136.974  47.904  1.00  0.00            
ATOM   2369  R5  CHO   356     130.188 136.674  48.204  1.00  0.00            
ATOM   2370  C1  CHO   356     130.138 137.224  44.404  1.00  0.00           C
ATOM   2371  C2  CHO   356     129.488 134.174  41.954  1.00  0.00           C
ATOM   2372  ROH CHO   357      96.138 209.774  23.704  1.00  0.00            
ATOM   2373  R1  CHO   357      97.288 210.174  26.254  1.00  0.00            
ATOM   2374  R2  CHO   357      96.788 212.424  27.804  1.00  0.00            
ATOM   2375  R3  CHO   357      96.088 210.574  29.654  1.00  0.00            
ATOM   2376  R4  CHO   357      97.188 212.774  31.254  1.00  0.00            
ATOM   2377  R5  CHO   357      97.838 210.674  31.354  1.00  0.00            
ATOM   2378  C1  CHO   357      96.788 211.274  34.954  1.00  0.00           C
ATOM   2379  C2  CHO   357      97.988 210.774  38.304  1.00  0.00           C
ATOM   2380  ROH CHO   358     172.438 125.374  48.354  1.00  0.00            
ATOM   2381  R1  CHO   358     170.338 125.224  46.454  1.00  0.00            
ATOM   2382  R2  CHO   358     170.688 126.024  43.804  1.00  0.00            
ATOM   2383  R3  CHO   358     169.838 123.474  43.304  1.00  0.00            
ATOM   2384  R4  CHO   358     170.038 124.774  40.654  1.00  0.00            
ATOM   2385  R5  CHO   358     168.288 123.774  41.454  1.00  0.00            
ATOM   2386  C1  CHO   358     168.838 121.724  38.304  1.00  0.00           C
ATOM   2387  C2  CHO   358     168.838 123.974  35.604  1.00  0.00           C
ATOM   2388  ROH CHO   359     126.188 159.174  59.404  1.00  0.00            
ATOM   2389  R1  CHO   359     124.988 159.224  56.854  1.00  0.00            
ATOM   2390  R2  CHO   359     126.238 160.374  54.654  1.00  0.00            
ATOM   2391  R3  CHO   359     125.788 157.924  53.554  1.00  0.00            
ATOM   2392  R4  CHO   359     126.138 159.774  51.254  1.00  0.00            
ATOM   2393  R5  CHO   359     124.438 158.424  51.604  1.00  0.00            
ATOM   2394  C1  CHO   359     125.588 157.174  48.254  1.00  0.00           C
ATOM   2395  C2  CHO   359     126.138 156.724  44.454  1.00  0.00           C
ATOM   2396  ROH CHO   360      33.738 225.374  20.904  1.00  0.00            
ATOM   2397  R1  CHO   360      34.688 225.324  23.554  1.00  0.00            
ATOM   2398  R2  CHO   360      33.838 223.474  25.454  1.00  0.00            
ATOM   2399  R3  CHO   360      36.488 222.974  25.704  1.00  0.00            
ATOM   2400  R4  CHO   360      35.338 222.174  28.254  1.00  0.00            
ATOM   2401  R5  CHO   360      36.988 223.574  27.954  1.00  0.00            
ATOM   2402  C1  CHO   360      38.738 220.924  30.154  1.00  0.00           C
ATOM   2403  C2  CHO   360      42.338 220.024  30.454  1.00  0.00           C
ATOM   2404  ROH CHO   361     106.938 155.674  24.754  1.00  0.00            
ATOM   2405  R1  CHO   361     108.488 155.524  27.104  1.00  0.00            
ATOM   2406  R2  CHO   361     108.338 157.424  29.104  1.00  0.00            
ATOM   2407  R3  CHO   361     107.888 155.224  30.704  1.00  0.00            
ATOM   2408  R4  CHO   361     107.988 157.474  32.604  1.00  0.00            
ATOM   2409  R5  CHO   361     109.138 155.624  32.704  1.00  0.00            
ATOM   2410  C1  CHO   361     107.338 155.474  36.054  1.00  0.00           C
ATOM   2411  C2  CHO   361     109.638 157.774  37.904  1.00  0.00           C
ATOM   2412  ROH CHO   362     117.788 179.974  56.604  1.00  0.00            
ATOM   2413  R1  CHO   362     116.638 179.524  54.054  1.00  0.00            
ATOM   2414  R2  CHO   362     115.638 181.524  52.504  1.00  0.00            
ATOM   2415  R3  CHO   362     117.288 180.474  50.604  1.00  0.00            
ATOM   2416  R4  CHO   362     115.738 182.524  49.154  1.00  0.00            
ATOM   2417  R5  CHO   362     115.938 180.424  48.604  1.00  0.00            
ATOM   2418  C1  CHO   362     117.388 182.074  45.504  1.00  0.00           C
ATOM   2419  C2  CHO   362     116.288 183.074  41.604  1.00  0.00           C
ATOM   2420  ROH CHO   363     147.388 178.774  57.654  1.00  0.00            
ATOM   2421  R1  CHO   363     145.988 178.624  55.204  1.00  0.00            
ATOM   2422  R2  CHO   363     144.138 180.524  54.404  1.00  0.00            
ATOM   2423  R3  CHO   363     145.688 180.624  52.154  1.00  0.00            
ATOM   2424  R4  CHO   363     142.988 181.324  51.254  1.00  0.00            
ATOM   2425  R5  CHO   363     144.288 179.774  50.454  1.00  0.00            
ATOM   2426  C1  CHO   363     143.788 181.924  47.304  1.00  0.00           C
ATOM   2427  C2  CHO   363     143.038 181.874  43.704  1.00  0.00           C
ATOM   2428  ROH CHO   364     148.538  17.824  22.354  1.00  0.00            
ATOM   2429  R1  CHO   364     148.538  19.574  24.604  1.00  0.00            
ATOM   2430  R2  CHO   364     147.738  18.724  27.154  1.00  0.00            
ATOM   2431  R3  CHO   364     150.188  19.674  27.854  1.00  0.00            
ATOM   2432  R4  CHO   364     148.488  20.124  30.204  1.00  0.00            
ATOM   2433  R5  CHO   364     149.738  21.574  29.154  1.00  0.00            
ATOM   2434  C1  CHO   364     151.238  21.774  32.704  1.00  0.00           C
ATOM   2435  C2  CHO   364     151.888  21.624  37.004  1.00  0.00           C
ATOM   2436  ROH CHO   365      95.888 177.324  55.904  1.00  0.00            
ATOM   2437  R1  CHO   365      96.638 178.274  53.354  1.00  0.00            
ATOM   2438  R2  CHO   365      97.638 176.624  51.404  1.00  0.00            
ATOM   2439  R3  CHO   365      95.588 177.674  49.904  1.00  0.00            
ATOM   2440  R4  CHO   365      97.988 178.274  48.354  1.00  0.00            
ATOM   2441  R5  CHO   365      96.488 179.674  49.004  1.00  0.00            
ATOM   2442  C1  CHO   365      96.288 180.174  45.204  1.00  0.00           C
ATOM   2443  C2  CHO   365      95.038 179.924  42.104  1.00  0.00           C
ATOM   2444  ROH CHO   366     195.238  22.574  20.704  1.00  0.00            
ATOM   2445  R1  CHO   366     193.088  21.124  21.904  1.00  0.00            
ATOM   2446  R2  CHO   366     191.538  22.124  23.904  1.00  0.00            
ATOM   2447  R3  CHO   366     189.488  21.474  22.254  1.00  0.00            
ATOM   2448  R4  CHO   366     188.338  21.324  24.954  1.00  0.00            
ATOM   2449  R5  CHO   366     188.288  19.774  23.404  1.00  0.00            
ATOM   2450  C1  CHO   366     184.538  20.224  23.954  1.00  0.00           C
ATOM   2451  C2  CHO   366     181.438  18.774  25.254  1.00  0.00           C
ATOM   2452  ROH CHO   367     157.588  13.824  24.404  1.00  0.00            
ATOM   2453  R1  CHO   367     157.838  13.674  27.204  1.00  0.00            
ATOM   2454  R2  CHO   367     158.088  15.924  28.804  1.00  0.00            
ATOM   2455  R3  CHO   367     155.938  14.824  30.104  1.00  0.00            
ATOM   2456  R4  CHO   367     157.488  16.174  32.204  1.00  0.00            
ATOM   2457  R5  CHO   367     156.838  14.074  32.204  1.00  0.00            
ATOM   2458  C1  CHO   367     155.188  15.274  35.404  1.00  0.00           C
ATOM   2459  C2  CHO   367     153.988  16.424  39.554  1.00  0.00           C
ATOM   2460  ROH CHO   368      65.338  16.424  50.554  1.00  0.00            
ATOM   2461  R1  CHO   368      64.238  14.724  48.554  1.00  0.00            
ATOM   2462  R2  CHO   368      62.338  15.574  46.754  1.00  0.00            
ATOM   2463  R3  CHO   368      64.138  14.624  44.954  1.00  0.00            
ATOM   2464  R4  CHO   368      61.738  15.324  43.354  1.00  0.00            
ATOM   2465  R5  CHO   368      62.738  13.424  43.354  1.00  0.00            
ATOM   2466  C1  CHO   368      63.088  14.324  39.654  1.00  0.00           C
ATOM   2467  C2  CHO   368      66.538  15.174  36.504  1.00  0.00           C
ATOM   2468  ROH CHO   369     183.188 107.224  15.954  1.00  0.00            
ATOM   2469  R1  CHO   369     183.438 106.674  18.704  1.00  0.00            
ATOM   2470  R2  CHO   369     184.338 108.524  20.554  1.00  0.00            
ATOM   2471  R3  CHO   369     181.988 107.924  21.804  1.00  0.00            
ATOM   2472  R4  CHO   369     183.438 109.574  23.704  1.00  0.00            
ATOM   2473  R5  CHO   369     182.588 107.574  24.054  1.00  0.00            
ATOM   2474  C1  CHO   369     180.738 109.574  26.754  1.00  0.00           C
ATOM   2475  C2  CHO   369     177.438 109.174  29.804  1.00  0.00           C
ATOM   2476  ROH CHO   370     138.238 182.674  56.554  1.00  0.00            
ATOM   2477  R1  CHO   370     139.188 182.274  53.904  1.00  0.00            
ATOM   2478  R2  CHO   370     137.788 180.824  52.004  1.00  0.00            
ATOM   2479  R3  CHO   370     138.088 183.124  50.554  1.00  0.00            
ATOM   2480  R4  CHO   370     137.988 180.974  48.554  1.00  0.00            
ATOM   2481  R5  CHO   370     139.538 182.474  48.754  1.00  0.00            
ATOM   2482  C1  CHO   370     138.438 183.174  45.154  1.00  0.00           C
ATOM   2483  C2  CHO   370     136.838 183.824  41.504  1.00  0.00           C
ATOM   2484  ROH CHO   371     136.538  53.524  50.204  1.00  0.00            
ATOM   2485  R1  CHO   371     136.188  54.574  47.604  1.00  0.00            
ATOM   2486  R2  CHO   371     138.138  54.474  45.654  1.00  0.00            
ATOM   2487  R3  CHO   371     136.188  53.324  44.154  1.00  0.00            
ATOM   2488  R4  CHO   371     138.138  54.224  42.204  1.00  0.00            
ATOM   2489  R5  CHO   371     136.038  54.674  42.204  1.00  0.00            
ATOM   2490  C1  CHO   371     136.288  52.974  38.804  1.00  0.00           C
ATOM   2491  C2  CHO   371     136.188  56.274  35.654  1.00  0.00           C
ATOM   2492  ROH CHO   372     156.838 217.224  51.454  1.00  0.00            
ATOM   2493  R1  CHO   372     157.688 218.474  49.054  1.00  0.00            
ATOM   2494  R2  CHO   372     159.088 217.124  47.054  1.00  0.00            
ATOM   2495  R3  CHO   372     157.088 218.124  45.504  1.00  0.00            
ATOM   2496  R4  CHO   372     158.738 216.524  43.704  1.00  0.00            
ATOM   2497  R5  CHO   372     158.188 218.624  43.404  1.00  0.00            
ATOM   2498  C1  CHO   372     156.738 217.124  40.254  1.00  0.00           C
ATOM   2499  C2  CHO   372     158.788 215.674  37.504  1.00  0.00           C
ATOM   2500  ROH CHO   373     165.338   6.374  19.704  1.00  0.00            
ATOM   2501  R1  CHO   373     166.088   6.974  22.354  1.00  0.00            
ATOM   2502  R2  CHO   373     164.288   7.824  24.304  1.00  0.00            
ATOM   2503  R3  CHO   373     165.288   5.674  25.704  1.00  0.00            
ATOM   2504  R4  CHO   373     163.788   7.324  27.654  1.00  0.00            
ATOM   2505  R5  CHO   373     165.888   6.624  27.804  1.00  0.00            
ATOM   2506  C1  CHO   373     164.438   5.024  30.954  1.00  0.00           C
ATOM   2507  C2  CHO   373     162.388   7.124  33.554  1.00  0.00           C
ATOM   2508  ROH CHO   374     176.338  32.524  21.854  1.00  0.00            
ATOM   2509  R1  CHO   374     175.838  33.124  24.604  1.00  0.00            
ATOM   2510  R2  CHO   374     173.388  32.824  25.804  1.00  0.00            
ATOM   2511  R3  CHO   374     174.788  31.274  27.554  1.00  0.00            
ATOM   2512  R4  CHO   374     172.888  32.824  29.204  1.00  0.00            
ATOM   2513  R5  CHO   374     175.038  32.724  29.454  1.00  0.00            
ATOM   2514  C1  CHO   374     173.888  31.424  32.904  1.00  0.00           C
ATOM   2515  C2  CHO   374     175.238  29.874  36.404  1.00  0.00           C
ATOM   2516  ROH CHO   375     143.838  74.024  51.654  1.00  0.00            
ATOM   2517  R1  CHO   375     143.938  73.674  48.854  1.00  0.00            
ATOM   2518  R2  CHO   375     141.888  74.474  47.154  1.00  0.00            
ATOM   2519  R3  CHO   375     143.888  75.824  45.904  1.00  0.00            
ATOM   2520  R4  CHO   375     142.038  75.074  43.754  1.00  0.00            
ATOM   2521  R5  CHO   375     144.188  74.674  43.804  1.00  0.00            
ATOM   2522  C1  CHO   375     143.988  76.724  40.604  1.00  0.00           C
ATOM   2523  C2  CHO   375     142.088  77.574  38.304  1.00  0.00           C
ATOM   2524  ROH CHO   376      57.738 185.074  61.054  1.00  0.00            
ATOM   2525  R1  CHO   376      59.538 184.974  58.854  1.00  0.00            
ATOM   2526  R2  CHO   376      58.688 185.424  56.254  1.00  0.00            
ATOM   2527  R3  CHO   376      60.688 187.274  56.304  1.00  0.00            
ATOM   2528  R4  CHO   376      60.288 186.624  53.454  1.00  0.00            
ATOM   2529  R5  CHO   376      62.188 186.574  54.554  1.00  0.00            
ATOM   2530  C1  CHO   376      63.138 189.074  51.854  1.00  0.00           C
ATOM   2531  C2  CHO   376      63.288 189.124  48.104  1.00  0.00           C
ATOM   2532  ROH CHO   377     166.138  87.324  17.054  1.00  0.00            
ATOM   2533  R1  CHO   377     165.438  88.774  19.404  1.00  0.00            
ATOM   2534  R2  CHO   377     165.088  87.574  21.854  1.00  0.00            
ATOM   2535  R3  CHO   377     166.938  89.374  22.654  1.00  0.00            
ATOM   2536  R4  CHO   377     165.338  88.774  25.054  1.00  0.00            
ATOM   2537  R5  CHO   377     165.788  90.774  24.254  1.00  0.00            
ATOM   2538  C1  CHO   377     167.288  91.174  27.704  1.00  0.00           C
ATOM   2539  C2  CHO   377     167.188  88.574  31.404  1.00  0.00           C
ATOM   2540  ROH CHO   378     198.738   8.424  24.104  1.00  0.00            
ATOM   2541  R1  CHO   378     200.188   8.724  26.504  1.00  0.00            
ATOM   2542  R2  CHO   378     202.838   8.024  26.754  1.00  0.00            
ATOM   2543  R3  CHO   378     203.088  10.574  27.604  1.00  0.00            
ATOM   2544  R4  CHO   378     204.888   9.074  29.354  1.00  0.00            
ATOM   2545  R5  CHO   378     203.288  10.424  29.954  1.00  0.00            
ATOM   2546  C1  CHO   378     206.338  12.074  31.654  1.00  0.00           C
ATOM   2547  C2  CHO   378     205.138  12.424  35.354  1.00  0.00           C
ATOM   2548  ROH CHO   379      97.488 220.324  20.904  1.00  0.00            
ATOM   2549  R1  CHO   379      96.538 220.874  23.504  1.00  0.00            
ATOM   2550  R2  CHO   379      97.938 220.274  25.804  1.00  0.00            
ATOM   2551  R3  CHO   379      97.588 222.924  26.354  1.00  0.00            
ATOM   2552  R4  CHO   379      98.138 221.674  28.954  1.00  0.00            
ATOM   2553  R5  CHO   379      96.438 222.924  28.404  1.00  0.00            
ATOM   2554  C1  CHO   379      97.888 224.924  31.304  1.00  0.00           C
ATOM   2555  C2  CHO   379      95.738 223.624  34.104  1.00  0.00           C
ATOM   2556  ROH CHO   380      84.088 221.924  20.254  1.00  0.00            
ATOM   2557  R1  CHO   380      83.788 220.574  22.754  1.00  0.00            
ATOM   2558  R2  CHO   380      85.838 220.474  24.604  1.00  0.00            
ATOM   2559  R3  CHO   380      83.938 221.474  26.254  1.00  0.00            
ATOM   2560  R4  CHO   380      86.038 220.474  28.054  1.00  0.00            
ATOM   2561  R5  CHO   380      83.938 219.974  28.104  1.00  0.00            
ATOM   2562  C1  CHO   380      84.338 221.424  31.654  1.00  0.00           C
ATOM   2563  C2  CHO   380      85.988 219.174  32.954  1.00  0.00           C
ATOM   2564  ROH CHO   381      66.888 117.474  53.354  1.00  0.00            
ATOM   2565  R1  CHO   381      68.488 118.674  51.404  1.00  0.00            
ATOM   2566  R2  CHO   381      69.938 117.224  49.554  1.00  0.00            
ATOM   2567  R3  CHO   381      68.588 118.774  47.754  1.00  0.00            
ATOM   2568  R4  CHO   381      70.888 117.724  46.254  1.00  0.00            
ATOM   2569  R5  CHO   381      70.338 119.824  46.454  1.00  0.00            
ATOM   2570  C1  CHO   381      70.188 119.474  42.654  1.00  0.00           C
ATOM   2571  C2  CHO   381      71.338 118.324  39.454  1.00  0.00           C
ATOM   2572  ROH CHO   382     224.988  49.224  53.254  1.00  0.00            
ATOM   2573  R1  CHO   382     224.738  47.324  51.154  1.00  0.00            
ATOM   2574  R2  CHO   382     222.438  47.074  49.654  1.00  0.00            
ATOM   2575  R3  CHO   382     224.188  47.374  47.554  1.00  0.00            
ATOM   2576  R4  CHO   382     221.738  46.374  46.304  1.00  0.00            
ATOM   2577  R5  CHO   382     223.738  45.524  46.104  1.00  0.00            
ATOM   2578  C1  CHO   382     222.988  46.274  42.454  1.00  0.00           C
ATOM   2579  C2  CHO   382     220.438  43.774  39.904  1.00  0.00           C
ATOM   2580  ROH CHO   383     212.238  69.924  23.604  1.00  0.00            
ATOM   2581  R1  CHO   383     211.888  69.924  26.454  1.00  0.00            
ATOM   2582  R2  CHO   383     213.638  71.124  28.154  1.00  0.00            
ATOM   2583  R3  CHO   383     211.438  72.424  29.054  1.00  0.00            
ATOM   2584  R4  CHO   383     212.988  71.874  31.504  1.00  0.00            
ATOM   2585  R5  CHO   383     210.888  71.324  31.104  1.00  0.00            
ATOM   2586  C1  CHO   383     210.488  73.524  34.254  1.00  0.00           C
ATOM   2587  C2  CHO   383     209.088  73.874  37.404  1.00  0.00           C
ATOM   2588  ROH CHO   384      30.088 200.924  24.804  1.00  0.00            
ATOM   2589  R1  CHO   384      29.138 200.674  27.454  1.00  0.00            
ATOM   2590  R2  CHO   384      26.588 199.974  28.104  1.00  0.00            
ATOM   2591  R3  CHO   384      27.788 198.024  29.554  1.00  0.00            
ATOM   2592  R4  CHO   384      25.338 198.624  31.004  1.00  0.00            
ATOM   2593  R5  CHO   384      27.338 198.624  31.854  1.00  0.00            
ATOM   2594  C1  CHO   384      25.738 195.974  34.104  1.00  0.00           C
ATOM   2595  C2  CHO   384      23.038 194.124  35.054  1.00  0.00           C
ATOM   2596  ROH CHO   385     116.388 206.774  22.654  1.00  0.00            
ATOM   2597  R1  CHO   385     115.638 207.024  25.354  1.00  0.00            
ATOM   2598  R2  CHO   385     115.938 205.024  27.204  1.00  0.00            
ATOM   2599  R3  CHO   385     117.238 206.974  28.604  1.00  0.00            
ATOM   2600  R4  CHO   385     115.988 205.324  30.704  1.00  0.00            
ATOM   2601  R5  CHO   385     115.788 207.474  30.504  1.00  0.00            
ATOM   2602  C1  CHO   385     117.238 207.274  34.004  1.00  0.00           C
ATOM   2603  C2  CHO   385     116.888 205.174  36.804  1.00  0.00           C
ATOM   2604  ROH CHO   386      69.588  52.974  45.904  1.00  0.00            
ATOM   2605  R1  CHO   386      69.938  52.124  43.204  1.00  0.00            
ATOM   2606  R2  CHO   386      68.438  53.124  41.104  1.00  0.00            
ATOM   2607  R3  CHO   386      70.888  53.624  40.054  1.00  0.00            
ATOM   2608  R4  CHO   386      69.088  53.324  37.754  1.00  0.00            
ATOM   2609  R5  CHO   386      70.988  52.224  38.104  1.00  0.00            
ATOM   2610  C1  CHO   386      71.788  53.874  34.754  1.00  0.00           C
ATOM   2611  C2  CHO   386      72.688  52.524  32.554  1.00  0.00           C
ATOM   2612  ROH CHO   387      70.288 204.624  21.354  1.00  0.00            
ATOM   2613  R1  CHO   387      69.188 204.474  23.954  1.00  0.00            
ATOM   2614  R2  CHO   387      67.238 202.624  24.604  1.00  0.00            
ATOM   2615  R3  CHO   387      69.038 202.024  26.604  1.00  0.00            
ATOM   2616  R4  CHO   387      66.638 200.424  27.204  1.00  0.00            
ATOM   2617  R5  CHO   387      67.638 201.824  28.554  1.00  0.00            
ATOM   2618  C1  CHO   387      67.938 198.574  30.604  1.00  0.00           C
ATOM   2619  C2  CHO   387      66.588 199.574  34.004  1.00  0.00           C
ATOM   2620  ROH CHO   388     160.638   9.124  56.854  1.00  0.00            
ATOM   2621  R1  CHO   388     159.288  10.024  54.554  1.00  0.00            
ATOM   2622  R2  CHO   388     159.938  12.374  53.204  1.00  0.00            
ATOM   2623  R3  CHO   388     160.138  10.724  51.054  1.00  0.00            
ATOM   2624  R4  CHO   388     160.088  13.424  49.954  1.00  0.00            
ATOM   2625  R5  CHO   388     158.788  11.774  49.404  1.00  0.00            
ATOM   2626  C1  CHO   388     160.338  12.474  46.004  1.00  0.00           C
ATOM   2627  C2  CHO   388     157.988  14.174  42.754  1.00  0.00           C
ATOM   2628  ROH CHO   389      81.138 116.974  23.004  1.00  0.00            
ATOM   2629  R1  CHO   389      82.338 116.974  25.554  1.00  0.00            
ATOM   2630  R2  CHO   389      80.888 117.524  27.854  1.00  0.00            
ATOM   2631  R3  CHO   389      81.888 115.124  28.654  1.00  0.00            
ATOM   2632  R4  CHO   389      81.438 116.674  31.154  1.00  0.00            
ATOM   2633  R5  CHO   389      83.288 115.674  30.554  1.00  0.00            
ATOM   2634  C1  CHO   389      82.688 113.874  33.854  1.00  0.00           C
ATOM   2635  C2  CHO   389      83.838 114.424  37.504  1.00  0.00           C
ATOM   2636  ROH CHO   390     210.638 151.824  24.654  1.00  0.00            
ATOM   2637  R1  CHO   390     209.088 153.224  26.554  1.00  0.00            
ATOM   2638  R2  CHO   390     209.238 152.774  29.254  1.00  0.00            
ATOM   2639  R3  CHO   390     209.688 155.424  29.354  1.00  0.00            
ATOM   2640  R4  CHO   390     209.038 154.674  32.154  1.00  0.00            
ATOM   2641  R5  CHO   390     208.088 156.224  31.004  1.00  0.00            
ATOM   2642  C1  CHO   390     209.388 158.274  33.954  1.00  0.00           C
ATOM   2643  C2  CHO   390     209.588 159.674  37.704  1.00  0.00           C
ATOM   2644  ROH CHO   391     179.888  87.274  49.154  1.00  0.00            
ATOM   2645  R1  CHO   391     181.038  86.124  46.854  1.00  0.00            
ATOM   2646  R2  CHO   391     180.288  83.624  45.854  1.00  0.00            
ATOM   2647  R3  CHO   391     179.888  85.024  43.554  1.00  0.00            
ATOM   2648  R4  CHO   391     180.788  82.424  42.704  1.00  0.00            
ATOM   2649  R5  CHO   391     181.638  84.324  42.104  1.00  0.00            
ATOM   2650  C1  CHO   391     180.738  83.024  38.654  1.00  0.00           C
ATOM   2651  C2  CHO   391     179.288  81.924  35.154  1.00  0.00           C
ATOM   2652  ROH CHO   392     101.238   7.624  22.654  1.00  0.00            
ATOM   2653  R1  CHO   392     101.038   6.474  25.254  1.00  0.00            
ATOM   2654  R2  CHO   392     102.638   7.274  27.354  1.00  0.00            
ATOM   2655  R3  CHO   392     100.288   7.674  28.604  1.00  0.00            
ATOM   2656  R4  CHO   392     102.288   8.024  30.754  1.00  0.00            
ATOM   2657  R5  CHO   392     100.588   6.674  30.804  1.00  0.00            
ATOM   2658  C1  CHO   392      99.838   8.824  33.854  1.00  0.00           C
ATOM   2659  C2  CHO   392      98.938   6.924  36.804  1.00  0.00           C
ATOM   2660  ROH CHO   393     139.238 211.824  22.104  1.00  0.00            
ATOM   2661  R1  CHO   393     139.288 210.374  24.554  1.00  0.00            
ATOM   2662  R2  CHO   393     141.538 210.074  26.104  1.00  0.00            
ATOM   2663  R3  CHO   393     139.938 211.124  28.054  1.00  0.00            
ATOM   2664  R4  CHO   393     141.788 209.324  29.454  1.00  0.00            
ATOM   2665  R5  CHO   393     139.638 209.324  29.554  1.00  0.00            
ATOM   2666  C1  CHO   393     140.438 209.874  33.254  1.00  0.00           C
ATOM   2667  C2  CHO   393     141.138 211.124  37.104  1.00  0.00           C
ATOM   2668  ROH CHO   394     216.588 220.324  39.954  1.00  0.00            
ATOM   2669  R1  CHO   394     218.988 220.324  41.454  1.00  0.00            
ATOM   2670  R2  CHO   394     220.838 218.274  41.354  1.00  0.00            
ATOM   2671  R3  CHO   394     222.588 220.224  40.704  1.00  0.00            
ATOM   2672  R4  CHO   394     224.138 218.324  42.254  1.00  0.00            
ATOM   2673  R5  CHO   394     223.988 220.474  42.604  1.00  0.00            
ATOM   2674  C1  CHO   394     227.738 220.174  42.154  1.00  0.00           C
ATOM   2675  C2  CHO   394     231.488 218.874  42.254  1.00  0.00           C
ATOM   2676  ROH CHO   395     119.588 171.824  57.254  1.00  0.00            
ATOM   2677  R1  CHO   395     119.188 170.224  54.954  1.00  0.00            
ATOM   2678  R2  CHO   395     119.288 171.224  52.354  1.00  0.00            
ATOM   2679  R3  CHO   395     121.138 169.224  52.054  1.00  0.00            
ATOM   2680  R4  CHO   395     119.738 169.374  49.454  1.00  0.00            
ATOM   2681  R5  CHO   395     120.038 167.574  50.704  1.00  0.00            
ATOM   2682  C1  CHO   395     121.738 166.474  47.504  1.00  0.00           C
ATOM   2683  C2  CHO   395     123.488 165.324  44.554  1.00  0.00           C
ATOM   2684  ROH CHO   396      67.688  20.124  50.954  1.00  0.00            
ATOM   2685  R1  CHO   396      68.338  21.774  48.704  1.00  0.00            
ATOM   2686  R2  CHO   396      70.788  21.724  47.504  1.00  0.00            
ATOM   2687  R3  CHO   396      69.338  21.274  45.254  1.00  0.00            
ATOM   2688  R4  CHO   396      72.038  20.424  44.554  1.00  0.00            
ATOM   2689  R5  CHO   396      70.788  21.824  43.454  1.00  0.00            
ATOM   2690  C1  CHO   396      71.388  19.174  40.754  1.00  0.00           C
ATOM   2691  C2  CHO   396      73.738  20.574  37.154  1.00  0.00           C
ATOM   2692  ROH CHO   397     115.188 224.224  19.154  1.00  0.00            
ATOM   2693  R1  CHO   397     114.488 224.374  21.904  1.00  0.00            
ATOM   2694  R2  CHO   397     115.088 222.324  23.654  1.00  0.00            
ATOM   2695  R3  CHO   397     116.338 224.324  25.054  1.00  0.00            
ATOM   2696  R4  CHO   397     115.088 222.674  27.104  1.00  0.00            
ATOM   2697  R5  CHO   397     114.838 224.824  26.854  1.00  0.00            
ATOM   2698  C1  CHO   397     116.188 224.724  30.404  1.00  0.00           C
ATOM   2699  C2  CHO   397     115.188 221.874  32.304  1.00  0.00           C
ATOM   2700  ROH CHO   398     159.138  43.124  52.704  1.00  0.00            
ATOM   2701  R1  CHO   398     160.288  42.474  50.204  1.00  0.00            
ATOM   2702  R2  CHO   398     158.788  41.524  48.104  1.00  0.00            
ATOM   2703  R3  CHO   398     159.988  43.574  46.754  1.00  0.00            
ATOM   2704  R4  CHO   398     159.538  41.524  44.704  1.00  0.00            
ATOM   2705  R5  CHO   398     161.438  42.524  45.204  1.00  0.00            
ATOM   2706  C1  CHO   398     161.088  43.474  41.504  1.00  0.00           C
ATOM   2707  C2  CHO   398     159.338  42.824  37.504  1.00  0.00           C
ATOM   2708  ROH CHO   399      85.938 152.474  25.354  1.00  0.00            
ATOM   2709  R1  CHO   399      85.538 153.824  27.804  1.00  0.00            
ATOM   2710  R2  CHO   399      83.088 154.874  28.504  1.00  0.00            
ATOM   2711  R3  CHO   399      83.438 153.324  30.754  1.00  0.00            
ATOM   2712  R4  CHO   399      82.088 155.774  31.754  1.00  0.00            
ATOM   2713  R5  CHO   399      83.988 154.924  32.504  1.00  0.00            
ATOM   2714  C1  CHO   399      81.888 154.874  35.654  1.00  0.00           C
ATOM   2715  C2  CHO   399      78.588 153.874  36.954  1.00  0.00           C
ATOM   2716  ROH CHO   400     159.838  66.324  20.304  1.00  0.00            
ATOM   2717  R1  CHO   400     161.088  65.974  22.804  1.00  0.00            
ATOM   2718  R2  CHO   400     161.738  68.074  24.504  1.00  0.00            
ATOM   2719  R3  CHO   400     160.288  66.674  26.304  1.00  0.00            
ATOM   2720  R4  CHO   400     162.738  67.474  27.754  1.00  0.00            
ATOM   2721  R5  CHO   400     161.938  65.424  27.554  1.00  0.00            
ATOM   2722  C1  CHO   400     161.938  65.824  31.354  1.00  0.00           C
ATOM   2723  C2  CHO   400     160.188  67.524  34.804  1.00  0.00           C
ATOM   2724  ROH CHO   401     108.638  94.624  21.804  1.00  0.00            
ATOM   2725  R1  CHO   401     109.438  92.974  23.954  1.00  0.00            
ATOM   2726  R2  CHO   401     112.038  92.074  24.254  1.00  0.00            
ATOM   2727  R3  CHO   401     111.888  93.224  26.704  1.00  0.00            
ATOM   2728  R4  CHO   401     113.388  90.724  27.154  1.00  0.00            
ATOM   2729  R5  CHO   401     111.538  91.374  28.204  1.00  0.00            
ATOM   2730  C1  CHO   401     113.988  91.024  31.154  1.00  0.00           C
ATOM   2731  C2  CHO   401     113.088  88.924  33.904  1.00  0.00           C
ATOM   2732  ROH CHO   402      56.738  36.774  31.404  1.00  0.00            
ATOM   2733  R1  CHO   402      56.038  39.074  29.854  1.00  0.00            
ATOM   2734  R2  CHO   402      54.138  40.874  30.654  1.00  0.00            
ATOM   2735  R3  CHO   402      56.138  42.674  30.304  1.00  0.00            
ATOM   2736  R4  CHO   402      53.738  44.124  29.554  1.00  0.00            
ATOM   2737  R5  CHO   402      55.488  43.924  28.304  1.00  0.00            
ATOM   2738  C1  CHO   402      55.338  47.724  28.554  1.00  0.00           C
ATOM   2739  C2  CHO   402      55.188  51.074  28.704  1.00  0.00           C
ATOM   2740  ROH CHO   403      69.288 185.224  25.404  1.00  0.00            
ATOM   2741  R1  CHO   403      69.988 185.474  28.104  1.00  0.00            
ATOM   2742  R2  CHO   403      70.888 187.824  29.204  1.00  0.00            
ATOM   2743  R3  CHO   403      68.838 187.474  30.954  1.00  0.00            
ATOM   2744  R4  CHO   403      70.888 188.874  32.504  1.00  0.00            
ATOM   2745  R5  CHO   403      69.938 186.974  33.054  1.00  0.00            
ATOM   2746  C1  CHO   403      68.938 189.074  36.104  1.00  0.00           C
ATOM   2747  C2  CHO   403      72.288 187.124  38.654  1.00  0.00           C
ATOM   2748  ROH CHO   404     150.488  96.924  47.054  1.00  0.00            
ATOM   2749  R1  CHO   404     149.988  96.124  44.404  1.00  0.00            
ATOM   2750  R2  CHO   404     147.638  96.824  43.104  1.00  0.00            
ATOM   2751  R3  CHO   404     149.388  97.824  41.254  1.00  0.00            
ATOM   2752  R4  CHO   404     146.888  97.374  39.754  1.00  0.00            
ATOM   2753  R5  CHO   404     148.888  96.624  39.254  1.00  0.00            
ATOM   2754  C1  CHO   404     148.088  98.574  36.054  1.00  0.00           C
ATOM   2755  C2  CHO   404     149.338 101.774  32.304  1.00  0.00           C
ATOM   2756  ROH CHO   405     117.138 204.724  55.504  1.00  0.00            
ATOM   2757  R1  CHO   405     116.538 203.974  52.854  1.00  0.00            
ATOM   2758  R2  CHO   405     114.638 202.024  52.254  1.00  0.00            
ATOM   2759  R3  CHO   405     113.588 203.974  50.704  1.00  0.00            
ATOM   2760  R4  CHO   405     112.638 201.474  49.504  1.00  0.00            
ATOM   2761  R5  CHO   405     113.638 203.124  48.504  1.00  0.00            
ATOM   2762  C1  CHO   405     110.438 203.024  46.454  1.00  0.00           C
ATOM   2763  C2  CHO   405     109.838 202.624  42.404  1.00  0.00           C
ATOM   2764  ROH CHO   406      67.788  31.374  15.454  1.00  0.00            
ATOM   2765  R1  CHO   406      68.238  31.124  18.254  1.00  0.00            
ATOM   2766  R2  CHO   406      69.088  33.224  19.854  1.00  0.00            
ATOM   2767  R3  CHO   406      66.888  32.624  21.304  1.00  0.00            
ATOM   2768  R4  CHO   406      68.788  33.624  23.254  1.00  0.00            
ATOM   2769  R5  CHO   406      67.738  31.724  23.354  1.00  0.00            
ATOM   2770  C1  CHO   406      66.538  33.274  26.604  1.00  0.00           C
ATOM   2771  C2  CHO   406      66.938  33.974  30.704  1.00  0.00           C
ATOM   2772  ROH CHO   407      76.438 182.024  22.854  1.00  0.00            
ATOM   2773  R1  CHO   407      78.088 181.074  24.954  1.00  0.00            
ATOM   2774  R2  CHO   407      78.238 182.324  27.404  1.00  0.00            
ATOM   2775  R3  CHO   407      77.588 179.874  28.354  1.00  0.00            
ATOM   2776  R4  CHO   407      78.838 181.274  30.654  1.00  0.00            
ATOM   2777  R5  CHO   407      79.438 179.324  29.804  1.00  0.00            
ATOM   2778  C1  CHO   407      78.588 178.324  33.454  1.00  0.00           C
ATOM   2779  C2  CHO   407      75.788 177.874  35.704  1.00  0.00           C
ATOM   2780  ROH CHO   408       4.188 154.224  28.054  1.00  0.00            
ATOM   2781  R1  CHO   408       4.788 153.524  30.754  1.00  0.00            
ATOM   2782  R2  CHO   408       5.838 155.274  32.554  1.00  0.00            
ATOM   2783  R3  CHO   408       3.738 154.574  34.054  1.00  0.00            
ATOM   2784  R4  CHO   408       5.188 156.424  35.754  1.00  0.00            
ATOM   2785  R5  CHO   408       4.588 154.424  36.304  1.00  0.00            
ATOM   2786  C1  CHO   408       2.838 156.424  39.054  1.00  0.00           C
ATOM   2787  C2  CHO   408       2.538 154.424  43.104  1.00  0.00           C
ATOM   2788  ROH CHO   409     118.138 138.524  57.454  1.00  0.00            
ATOM   2789  R1  CHO   409     117.238 137.574  54.954  1.00  0.00            
ATOM   2790  R2  CHO   409     116.838 139.224  52.804  1.00  0.00            
ATOM   2791  R3  CHO   409     118.538 137.524  51.554  1.00  0.00            
ATOM   2792  R4  CHO   409     117.038 138.774  49.354  1.00  0.00            
ATOM   2793  R5  CHO   409     117.288 136.624  49.754  1.00  0.00            
ATOM   2794  C1  CHO   409     118.738 136.874  46.204  1.00  0.00           C
ATOM   2795  C2  CHO   409     120.038 137.624  42.354  1.00  0.00           C
ATOM   2796  ROH CHO   410     116.388 118.224  59.304  1.00  0.00            
ATOM   2797  R1  CHO   410     116.888 119.224  56.654  1.00  0.00            
ATOM   2798  R2  CHO   410     117.938 117.624  54.654  1.00  0.00            
ATOM   2799  R3  CHO   410     115.738 118.424  53.304  1.00  0.00            
ATOM   2800  R4  CHO   410     117.638 117.524  51.254  1.00  0.00            
ATOM   2801  R5  CHO   410     116.638 119.474  51.304  1.00  0.00            
ATOM   2802  C1  CHO   410     115.388 118.174  47.954  1.00  0.00           C
ATOM   2803  C2  CHO   410     117.488 117.374  45.354  1.00  0.00           C
ATOM   2804  ROH CHO   411     135.438 221.374  58.954  1.00  0.00            
ATOM   2805  R1  CHO   411     134.088 221.674  56.454  1.00  0.00            
ATOM   2806  R2  CHO   411     135.338 222.674  54.204  1.00  0.00            
ATOM   2807  R3  CHO   411     134.438 220.374  53.104  1.00  0.00            
ATOM   2808  R4  CHO   411     134.888 222.174  50.804  1.00  0.00            
ATOM   2809  R5  CHO   411     133.088 221.074  51.254  1.00  0.00            
ATOM   2810  C1  CHO   411     133.788 219.724  47.804  1.00  0.00           C
ATOM   2811  C2  CHO   411     134.388 221.474  45.654  1.00  0.00           C
ATOM   2812  ROH CHO   412     136.238   7.274  55.904  1.00  0.00            
ATOM   2813  R1  CHO   412     135.938   5.874  53.454  1.00  0.00            
ATOM   2814  R2  CHO   412     133.688   6.174  51.854  1.00  0.00            
ATOM   2815  R3  CHO   412     135.538   6.774  49.954  1.00  0.00            
ATOM   2816  R4  CHO   412     133.288   5.624  48.454  1.00  0.00            
ATOM   2817  R5  CHO   412     135.338   4.974  48.354  1.00  0.00            
ATOM   2818  C1  CHO   412     134.788   5.824  44.704  1.00  0.00           C
ATOM   2819  C2  CHO   412     136.688   5.374  40.754  1.00  0.00           C
ATOM   2820  ROH CHO   413      84.838 146.874  55.904  1.00  0.00            
ATOM   2821  R1  CHO   413      83.888 144.674  54.404  1.00  0.00            
ATOM   2822  R2  CHO   413      81.238 144.274  53.854  1.00  0.00            
ATOM   2823  R3  CHO   413      82.088 144.174  51.304  1.00  0.00            
ATOM   2824  R4  CHO   413      80.088 142.074  51.504  1.00  0.00            
ATOM   2825  R5  CHO   413      82.088 141.824  50.804  1.00  0.00            
ATOM   2826  C1  CHO   413      80.188 140.674  47.704  1.00  0.00           C
ATOM   2827  C2  CHO   413      79.188 140.674  43.454  1.00  0.00           C
ATOM   2828  ROH CHO   414     102.488 200.824  57.854  1.00  0.00            
ATOM   2829  R1  CHO   414     100.938 200.774  55.504  1.00  0.00            
ATOM   2830  R2  CHO   414     100.488 203.024  53.954  1.00  0.00            
ATOM   2831  R3  CHO   414     101.438 201.424  51.954  1.00  0.00            
ATOM   2832  R4  CHO   414      99.588 203.274  50.604  1.00  0.00            
ATOM   2833  R5  CHO   414      99.588 201.124  50.504  1.00  0.00            
ATOM   2834  C1  CHO   414      99.988 201.974  46.804  1.00  0.00           C
ATOM   2835  C2  CHO   414     101.338 204.774  45.154  1.00  0.00           C
ATOM   2836  ROH CHO   415      65.588  21.724  17.804  1.00  0.00            
ATOM   2837  R1  CHO   415      67.038  21.624  20.254  1.00  0.00            
ATOM   2838  R2  CHO   415      66.138  22.874  22.554  1.00  0.00            
ATOM   2839  R3  CHO   415      66.438  20.374  23.604  1.00  0.00            
ATOM   2840  R4  CHO   415      66.338  22.174  25.954  1.00  0.00            
ATOM   2841  R5  CHO   415      67.888  20.724  25.504  1.00  0.00            
ATOM   2842  C1  CHO   415      66.688  19.474  28.904  1.00  0.00           C
ATOM   2843  C2  CHO   415      68.538  20.124  32.204  1.00  0.00           C
ATOM   2844  ROH CHO   416      92.338 199.324  59.804  1.00  0.00            
ATOM   2845  R1  CHO   416      91.688 198.474  57.154  1.00  0.00            
ATOM   2846  R2  CHO   416      89.238 199.074  56.004  1.00  0.00            
ATOM   2847  R3  CHO   416      90.838 200.124  54.004  1.00  0.00            
ATOM   2848  R4  CHO   416      88.438 199.124  52.604  1.00  0.00            
ATOM   2849  R5  CHO   416      90.538 198.674  52.154  1.00  0.00            
ATOM   2850  C1  CHO   416      89.438 200.174  48.854  1.00  0.00           C
ATOM   2851  C2  CHO   416      88.638 201.974  46.454  1.00  0.00           C
ATOM   2852  ROH CHO   417     151.688  50.874  18.654  1.00  0.00            
ATOM   2853  R1  CHO   417     151.238  49.624  21.154  1.00  0.00            
ATOM   2854  R2  CHO   417     153.238  49.074  22.904  1.00  0.00            
ATOM   2855  R3  CHO   417     151.688  50.474  24.654  1.00  0.00            
ATOM   2856  R4  CHO   417     153.438  48.824  26.354  1.00  0.00            
ATOM   2857  R5  CHO   417     151.238  48.924  26.404  1.00  0.00            
ATOM   2858  C1  CHO   417     152.038  49.974  30.004  1.00  0.00           C
ATOM   2859  C2  CHO   417     151.088  46.674  32.754  1.00  0.00           C
ATOM   2860  ROH CHO   418      87.688  36.974  52.404  1.00  0.00            
ATOM   2861  R1  CHO   418      88.088  35.524  50.004  1.00  0.00            
ATOM   2862  R2  CHO   418      85.988  34.874  48.304  1.00  0.00            
ATOM   2863  R3  CHO   418      87.488  36.074  46.454  1.00  0.00            
ATOM   2864  R4  CHO   418      85.788  34.224  44.904  1.00  0.00            
ATOM   2865  R5  CHO   418      87.988  34.374  44.854  1.00  0.00            
ATOM   2866  C1  CHO   418      87.138  35.024  41.154  1.00  0.00           C
ATOM   2867  C2  CHO   418      88.888  34.424  37.954  1.00  0.00           C
ATOM   2868  ROH CHO   419     165.838  59.324  16.954  1.00  0.00            
ATOM   2869  R1  CHO   419     167.238  58.674  19.304  1.00  0.00            
ATOM   2870  R2  CHO   419     169.288  60.174  20.304  1.00  0.00            
ATOM   2871  R3  CHO   419     167.788  60.174  22.554  1.00  0.00            
ATOM   2872  R4  CHO   419     170.538  60.424  23.554  1.00  0.00            
ATOM   2873  R5  CHO   419     169.088  58.974  24.154  1.00  0.00            
ATOM   2874  C1  CHO   419     169.888  60.624  27.504  1.00  0.00           C
ATOM   2875  C2  CHO   419     172.188  62.024  30.704  1.00  0.00           C
ATOM   2876  ROH CHO   420      45.638  45.974  49.054  1.00  0.00            
ATOM   2877  R1  CHO   420      47.138  45.324  46.754  1.00  0.00            
ATOM   2878  R2  CHO   420      45.988  44.874  44.254  1.00  0.00            
ATOM   2879  R3  CHO   420      47.738  46.774  43.454  1.00  0.00            
ATOM   2880  R4  CHO   420      46.988  45.324  41.004  1.00  0.00            
ATOM   2881  R5  CHO   420      48.988  45.674  41.704  1.00  0.00            
ATOM   2882  C1  CHO   420      49.188  47.374  38.304  1.00  0.00           C
ATOM   2883  C2  CHO   420      49.238  47.874  33.404  1.00  0.00           C
ATOM   2884  ROH CHO   421      92.488  95.624  51.154  1.00  0.00            
ATOM   2885  R1  CHO   421      92.738  96.974  48.704  1.00  0.00            
ATOM   2886  R2  CHO   421      94.238  99.274  48.404  1.00  0.00            
ATOM   2887  R3  CHO   421      95.388  97.924  46.404  1.00  0.00            
ATOM   2888  R4  CHO   421      95.688 100.724  45.604  1.00  0.00            
ATOM   2889  R5  CHO   421      94.838  99.124  44.404  1.00  0.00            
ATOM   2890  C1  CHO   421      97.638 100.224  42.104  1.00  0.00           C
ATOM   2891  C2  CHO   421      98.038 102.074  38.554  1.00  0.00           C
ATOM   2892  ROH CHO   422     174.788  26.024  44.854  1.00  0.00            
ATOM   2893  R1  CHO   422     174.588  24.724  42.354  1.00  0.00            
ATOM   2894  R2  CHO   422     172.488  25.124  40.654  1.00  0.00            
ATOM   2895  R3  CHO   422     174.438  25.724  38.854  1.00  0.00            
ATOM   2896  R4  CHO   422     172.038  25.324  37.204  1.00  0.00            
ATOM   2897  R5  CHO   422     173.988  24.324  36.954  1.00  0.00            
ATOM   2898  C1  CHO   422     173.638  26.024  33.554  1.00  0.00           C
ATOM   2899  C2  CHO   422     171.738  27.774  30.704  1.00  0.00           C
ATOM   2900  ROH CHO   423      82.288 168.024  24.904  1.00  0.00            
ATOM   2901  R1  CHO   423      81.738 169.024  27.454  1.00  0.00            
ATOM   2902  R2  CHO   423      79.288 170.074  28.104  1.00  0.00            
ATOM   2903  R3  CHO   423      79.388 168.274  30.154  1.00  0.00            
ATOM   2904  R4  CHO   423      76.738 169.474  30.404  1.00  0.00            
ATOM   2905  R5  CHO   423      78.238 169.324  31.954  1.00  0.00            
ATOM   2906  C1  CHO   423      75.388 167.424  33.604  1.00  0.00           C
ATOM   2907  C2  CHO   423      75.388 167.074  37.254  1.00  0.00           C
ATOM   2908  ROH CHO   424     191.338  99.724  35.604  1.00  0.00            
ATOM   2909  R1  CHO   424     188.588 100.224  35.854  1.00  0.00            
ATOM   2910  R2  CHO   424     186.638  98.574  34.754  1.00  0.00            
ATOM   2911  R3  CHO   424     185.688  98.474  37.304  1.00  0.00            
ATOM   2912  R4  CHO   424     183.338  98.024  35.604  1.00  0.00            
ATOM   2913  R5  CHO   424     183.588  99.574  37.154  1.00  0.00            
ATOM   2914  C1  CHO   424     180.538  97.674  38.504  1.00  0.00           C
ATOM   2915  C2  CHO   424     176.888  95.724  39.504  1.00  0.00           C
ATOM   2916  ROH CHO   425      42.038 206.074  24.054  1.00  0.00            
ATOM   2917  R1  CHO   425      41.588 205.074  26.654  1.00  0.00            
ATOM   2918  R2  CHO   425      43.288 205.674  28.754  1.00  0.00            
ATOM   2919  R3  CHO   425      40.988 206.574  29.954  1.00  0.00            
ATOM   2920  R4  CHO   425      42.988 206.624  32.104  1.00  0.00            
ATOM   2921  R5  CHO   425      41.038 205.574  32.154  1.00  0.00            
ATOM   2922  C1  CHO   425      40.638 207.924  35.154  1.00  0.00           C
ATOM   2923  C2  CHO   425      40.738 210.724  38.154  1.00  0.00           C
ATOM   2924  ROH CHO   426     127.088  60.424  51.904  1.00  0.00            
ATOM   2925  R1  CHO   426     127.288  59.224  49.304  1.00  0.00            
ATOM   2926  R2  CHO   426     126.238  60.374  47.054  1.00  0.00            
ATOM   2927  R3  CHO   426     128.738  60.074  46.104  1.00  0.00            
ATOM   2928  R4  CHO   426     127.038  60.224  43.704  1.00  0.00            
ATOM   2929  R5  CHO   426     128.488  58.674  44.204  1.00  0.00            
ATOM   2930  C1  CHO   426     129.888  59.824  40.854  1.00  0.00           C
ATOM   2931  C2  CHO   426     128.238  60.274  37.654  1.00  0.00           C
ATOM   2932  ROH CHO   427      68.688 162.524  57.954  1.00  0.00            
ATOM   2933  R1  CHO   427      67.588 161.874  55.404  1.00  0.00            
ATOM   2934  R2  CHO   427      64.988 162.574  54.704  1.00  0.00            
ATOM   2935  R3  CHO   427      66.238 163.674  52.554  1.00  0.00            
ATOM   2936  R4  CHO   427      63.538 163.074  51.604  1.00  0.00            
ATOM   2937  R5  CHO   427      65.438 162.474  50.654  1.00  0.00            
ATOM   2938  C1  CHO   427      63.838 164.474  47.804  1.00  0.00           C
ATOM   2939  C2  CHO   427      63.538 164.874  44.304  1.00  0.00           C
ATOM   2940  ROH CHO   428     128.238  62.974  16.654  1.00  0.00            
ATOM   2941  R1  CHO   428     127.838  61.474  19.004  1.00  0.00            
ATOM   2942  R2  CHO   428     128.888  62.224  21.454  1.00  0.00            
ATOM   2943  R3  CHO   428     126.288  61.974  22.254  1.00  0.00            
ATOM   2944  R4  CHO   428     127.888  61.124  24.604  1.00  0.00            
ATOM   2945  R5  CHO   428     126.288  60.024  23.654  1.00  0.00            
ATOM   2946  C1  CHO   428     124.888  60.274  27.154  1.00  0.00           C
ATOM   2947  C2  CHO   428     124.688  57.524  31.454  1.00  0.00           C
ATOM   2948  ROH CHO   429      21.188 150.324  28.154  1.00  0.00            
ATOM   2949  R1  CHO   429      20.338 152.424  29.854  1.00  0.00            
ATOM   2950  R2  CHO   429      18.838 151.974  32.154  1.00  0.00            
ATOM   2951  R3  CHO   429      20.838 153.424  33.354  1.00  0.00            
ATOM   2952  R4  CHO   429      18.388 154.474  34.554  1.00  0.00            
ATOM   2953  R5  CHO   429      19.938 155.624  33.554  1.00  0.00            
ATOM   2954  C1  CHO   429      19.988 157.224  37.054  1.00  0.00           C
ATOM   2955  C2  CHO   429      18.838 158.824  39.904  1.00  0.00           C
ATOM   2956  ROH CHO   430     123.688  16.474  24.004  1.00  0.00            
ATOM   2957  R1  CHO   430     124.188  15.524  26.654  1.00  0.00            
ATOM   2958  R2  CHO   430     125.988  16.674  28.354  1.00  0.00            
ATOM   2959  R3  CHO   430     123.888  16.824  30.054  1.00  0.00            
ATOM   2960  R4  CHO   430     126.238  16.874  31.804  1.00  0.00            
ATOM   2961  R5  CHO   430     124.538  15.474  31.954  1.00  0.00            
ATOM   2962  C1  CHO   430     124.388  17.074  35.404  1.00  0.00           C
ATOM   2963  C2  CHO   430     124.038  16.974  39.804  1.00  0.00           C
ATOM   2964  ROH CHO   431      74.738 172.674  57.454  1.00  0.00            
ATOM   2965  R1  CHO   431      74.738 171.824  54.754  1.00  0.00            
ATOM   2966  R2  CHO   431      72.388 171.574  53.304  1.00  0.00            
ATOM   2967  R3  CHO   431      73.588 173.274  51.604  1.00  0.00            
ATOM   2968  R4  CHO   431      71.438 172.074  50.004  1.00  0.00            
ATOM   2969  R5  CHO   431      73.538 172.124  49.454  1.00  0.00            
ATOM   2970  C1  CHO   431      72.038 173.974  46.504  1.00  0.00           C
ATOM   2971  C2  CHO   431      71.638 173.074  44.154  1.00  0.00           C
ATOM   2972  ROH CHO   432     175.688  95.274  50.654  1.00  0.00            
ATOM   2973  R1  CHO   432     175.838  95.124  47.854  1.00  0.00            
ATOM   2974  R2  CHO   432     175.038  92.924  46.454  1.00  0.00            
ATOM   2975  R3  CHO   432     173.538  94.724  45.104  1.00  0.00            
ATOM   2976  R4  CHO   432     173.138  92.224  43.604  1.00  0.00            
ATOM   2977  R5  CHO   432     173.788  94.124  42.804  1.00  0.00            
ATOM   2978  C1  CHO   432     170.638  93.524  40.704  1.00  0.00           C
ATOM   2979  C2  CHO   432     167.938  94.224  38.604  1.00  0.00           C
ATOM   2980  ROH CHO   433     110.488  87.774  50.704  1.00  0.00            
ATOM   2981  R1  CHO   433     109.988  87.124  48.004  1.00  0.00            
ATOM   2982  R2  CHO   433     110.538  88.874  45.954  1.00  0.00            
ATOM   2983  R3  CHO   433     111.938  86.724  44.954  1.00  0.00            
ATOM   2984  R4  CHO   433     111.638  88.574  42.704  1.00  0.00            
ATOM   2985  R5  CHO   433     111.088  86.474  42.754  1.00  0.00            
ATOM   2986  C1  CHO   433     113.638  86.374  39.904  1.00  0.00           C
ATOM   2987  C2  CHO   433     116.138  86.124  36.504  1.00  0.00           C
ATOM   2988  ROH CHO   434     183.788 201.074  47.104  1.00  0.00            
ATOM   2989  R1  CHO   434     183.438 199.324  44.904  1.00  0.00            
ATOM   2990  R2  CHO   434     181.088 198.074  44.354  1.00  0.00            
ATOM   2991  R3  CHO   434     181.388 199.174  41.904  1.00  0.00            
ATOM   2992  R4  CHO   434     178.988 197.524  41.654  1.00  0.00            
ATOM   2993  R5  CHO   434     180.788 197.474  40.354  1.00  0.00            
ATOM   2994  C1  CHO   434     178.138 198.274  37.754  1.00  0.00           C
ATOM   2995  C2  CHO   434     174.638 197.074  35.154  1.00  0.00           C
ATOM   2996  ROH CHO   435      97.038  44.874  49.304  1.00  0.00            
ATOM   2997  R1  CHO   435      97.888  45.124  46.604  1.00  0.00            
ATOM   2998  R2  CHO   435      96.888  43.474  44.604  1.00  0.00            
ATOM   2999  R3  CHO   435      96.338  45.824  43.404  1.00  0.00            
ATOM   3000  R4  CHO   435      97.038  44.024  41.204  1.00  0.00            
ATOM   3001  R5  CHO   435      97.888  45.974  41.604  1.00  0.00            
ATOM   3002  C1  CHO   435      96.588  46.574  38.054  1.00  0.00           C
ATOM   3003  C2  CHO   435      96.088  45.424  34.554  1.00  0.00           C
ATOM   3004  ROH CHO   436     212.588 195.924  46.704  1.00  0.00            
ATOM   3005  R1  CHO   436     211.988 196.874  44.104  1.00  0.00            
ATOM   3006  R2  CHO   436     209.538 197.924  43.404  1.00  0.00            
ATOM   3007  R3  CHO   436     211.038 200.074  42.604  1.00  0.00            
ATOM   3008  R4  CHO   436     208.438 200.424  41.254  1.00  0.00            
ATOM   3009  R5  CHO   436     210.388 200.424  40.304  1.00  0.00            
ATOM   3010  C1  CHO   436     209.188 203.874  39.254  1.00  0.00           C
ATOM   3011  C2  CHO   436     210.838 208.074  39.454  1.00  0.00           C
ATOM   3012  ROH CHO   437      79.538  57.774  45.654  1.00  0.00            
ATOM   3013  R1  CHO   437      78.588  57.924  42.954  1.00  0.00            
ATOM   3014  R2  CHO   437      78.688  60.274  41.504  1.00  0.00            
ATOM   3015  R3  CHO   437      80.038  58.724  39.704  1.00  0.00            
ATOM   3016  R4  CHO   437      79.138  61.074  38.204  1.00  0.00            
ATOM   3017  R5  CHO   437      78.788  58.974  37.704  1.00  0.00            
ATOM   3018  C1  CHO   437      80.638  60.074  34.554  1.00  0.00           C
ATOM   3019  C2  CHO   437      81.088  63.324  32.004  1.00  0.00           C
ATOM   3020  ROH CHO   438     131.238  92.974  17.604  1.00  0.00            
ATOM   3021  R1  CHO   438     132.388  93.824  20.054  1.00  0.00            
ATOM   3022  R2  CHO   438     131.038  95.524  21.804  1.00  0.00            
ATOM   3023  R3  CHO   438     131.488  93.524  23.604  1.00  0.00            
ATOM   3024  R4  CHO   438     130.988  95.874  25.254  1.00  0.00            
ATOM   3025  R5  CHO   438     132.738  94.574  25.354  1.00  0.00            
ATOM   3026  C1  CHO   438     131.388  94.224  28.904  1.00  0.00           C
ATOM   3027  C2  CHO   438     130.188  94.624  33.404  1.00  0.00           C
ATOM   3028  ROH CHO   439     139.038  17.774  22.804  1.00  0.00            
ATOM   3029  R1  CHO   439     139.338  18.874  25.404  1.00  0.00            
ATOM   3030  R2  CHO   439     138.988  21.574  25.954  1.00  0.00            
ATOM   3031  R3  CHO   439     137.238  20.674  27.804  1.00  0.00            
ATOM   3032  R4  CHO   439     138.538  22.924  29.104  1.00  0.00            
ATOM   3033  R5  CHO   439     138.338  20.924  29.904  1.00  0.00            
ATOM   3034  C1  CHO   439     136.588  22.874  32.654  1.00  0.00           C
ATOM   3035  C2  CHO   439     136.038  22.574  35.354  1.00  0.00           C
ATOM   3036  ROH CHO   440      47.138  40.074  16.604  1.00  0.00            
ATOM   3037  R1  CHO   440      48.288  40.574  19.154  1.00  0.00            
ATOM   3038  R2  CHO   440      49.688  38.674  20.554  1.00  0.00            
ATOM   3039  R3  CHO   440      51.588  40.624  20.604  1.00  0.00            
ATOM   3040  R4  CHO   440      51.838  39.274  23.204  1.00  0.00            
ATOM   3041  R5  CHO   440      51.588  41.424  22.854  1.00  0.00            
ATOM   3042  C1  CHO   440      54.888  41.424  24.804  1.00  0.00           C
ATOM   3043  C2  CHO   440      58.538  41.374  24.904  1.00  0.00           C
ATOM   3044  ROH CHO   441     134.688 106.874  22.004  1.00  0.00            
ATOM   3045  R1  CHO   441     133.488 105.174  23.954  1.00  0.00            
ATOM   3046  R2  CHO   441     134.988 103.974  25.954  1.00  0.00            
ATOM   3047  R3  CHO   441     133.138 105.174  27.554  1.00  0.00            
ATOM   3048  R4  CHO   441     134.988 103.824  29.404  1.00  0.00            
ATOM   3049  R5  CHO   441     132.838 103.624  29.354  1.00  0.00            
ATOM   3050  C1  CHO   441     133.288 104.924  32.954  1.00  0.00           C
ATOM   3051  C2  CHO   441     136.438 104.274  35.054  1.00  0.00           C
ATOM   3052  ROH CHO   442     139.288 195.674  20.954  1.00  0.00            
ATOM   3053  R1  CHO   442     140.088 194.724  23.504  1.00  0.00            
ATOM   3054  R2  CHO   442     141.138 196.424  25.454  1.00  0.00            
ATOM   3055  R3  CHO   442     139.138 195.424  26.954  1.00  0.00            
ATOM   3056  R4  CHO   442     141.288 196.024  28.854  1.00  0.00            
ATOM   3057  R5  CHO   442     140.288 194.124  28.654  1.00  0.00            
ATOM   3058  C1  CHO   442     139.538 194.874  32.354  1.00  0.00           C
ATOM   3059  C2  CHO   442     139.338 195.874  36.304  1.00  0.00           C
ATOM   3060  ROH CHO   443     104.188 124.674  58.054  1.00  0.00            
ATOM   3061  R1  CHO   443     105.638 126.324  56.254  1.00  0.00            
ATOM   3062  R2  CHO   443     106.888 125.324  54.004  1.00  0.00            
ATOM   3063  R3  CHO   443     105.438 127.224  52.704  1.00  0.00            
ATOM   3064  R4  CHO   443     107.288 126.174  50.704  1.00  0.00            
ATOM   3065  R5  CHO   443     107.038 128.274  51.254  1.00  0.00            
ATOM   3066  C1  CHO   443     106.138 128.524  47.554  1.00  0.00           C
ATOM   3067  C2  CHO   443     105.988 129.874  43.654  1.00  0.00           C
ATOM   3068  ROH CHO   444     193.588 138.724  37.854  1.00  0.00            
ATOM   3069  R1  CHO   444     193.338 140.624  35.804  1.00  0.00            
ATOM   3070  R2  CHO   444     194.538 143.124  35.904  1.00  0.00            
ATOM   3071  R3  CHO   444     195.638 142.374  33.554  1.00  0.00            
ATOM   3072  R4  CHO   444     194.838 145.174  33.154  1.00  0.00            
ATOM   3073  R5  CHO   444     194.288 143.474  31.904  1.00  0.00            
ATOM   3074  C1  CHO   444     196.038 145.674  29.304  1.00  0.00           C
ATOM   3075  C2  CHO   444     196.338 148.424  28.004  1.00  0.00           C
ATOM   3076  ROH CHO   445      46.788 115.624  53.804  1.00  0.00            
ATOM   3077  R1  CHO   445      47.088 116.774  51.204  1.00  0.00            
ATOM   3078  R2  CHO   445      49.588 117.474  50.204  1.00  0.00            
ATOM   3079  R3  CHO   445      48.788 115.924  48.154  1.00  0.00            
ATOM   3080  R4  CHO   445      50.388 118.024  46.904  1.00  0.00            
ATOM   3081  R5  CHO   445      48.388 117.424  46.354  1.00  0.00            
ATOM   3082  C1  CHO   445      50.188 116.874  43.004  1.00  0.00           C
ATOM   3083  C2  CHO   445      52.188 115.924  39.854  1.00  0.00           C
ATOM   3084  ROH CHO   446      23.438  25.024  22.254  1.00  0.00            
ATOM   3085  R1  CHO   446      24.388  23.824  24.604  1.00  0.00            
ATOM   3086  R2  CHO   446      26.488  24.824  26.054  1.00  0.00            
ATOM   3087  R3  CHO   446      24.738  24.774  28.104  1.00  0.00            
ATOM   3088  R4  CHO   446      27.088  26.124  29.204  1.00  0.00            
ATOM   3089  R5  CHO   446      26.088  24.374  30.054  1.00  0.00            
ATOM   3090  C1  CHO   446      25.738  26.824  33.004  1.00  0.00           C
ATOM   3091  C2  CHO   446      29.088  26.274  34.454  1.00  0.00           C
ATOM   3092  ROH CHO   447     203.738 144.274  25.004  1.00  0.00            
ATOM   3093  R1  CHO   447     202.488 145.524  27.204  1.00  0.00            
ATOM   3094  R2  CHO   447     200.238 144.524  28.454  1.00  0.00            
ATOM   3095  R3  CHO   447     201.788 144.724  30.704  1.00  0.00            
ATOM   3096  R4  CHO   447     199.438 143.224  31.604  1.00  0.00            
ATOM   3097  R5  CHO   447     200.238 145.024  32.504  1.00  0.00            
ATOM   3098  C1  CHO   447     200.438 142.674  35.504  1.00  0.00           C
ATOM   3099  C2  CHO   447     198.288 140.074  37.054  1.00  0.00           C
ATOM   3100  ROH CHO   448     108.238 135.324  23.404  1.00  0.00            
ATOM   3101  R1  CHO   448     109.088 136.024  26.054  1.00  0.00            
ATOM   3102  R2  CHO   448     107.538 137.574  27.704  1.00  0.00            
ATOM   3103  R3  CHO   448     107.838 135.474  29.404  1.00  0.00            
ATOM   3104  R4  CHO   448     106.888 137.724  31.104  1.00  0.00            
ATOM   3105  R5  CHO   448     108.688 136.474  31.454  1.00  0.00            
ATOM   3106  C1  CHO   448     106.788 135.824  34.704  1.00  0.00           C
ATOM   3107  C2  CHO   448     107.088 136.024  37.704  1.00  0.00           C
ATOM   3108  ROH CHO   449     137.038 171.874  21.054  1.00  0.00            
ATOM   3109  R1  CHO   449     138.338 172.574  23.504  1.00  0.00            
ATOM   3110  R2  CHO   449     136.988 173.674  25.604  1.00  0.00            
ATOM   3111  R3  CHO   449     138.088 171.624  27.004  1.00  0.00            
ATOM   3112  R4  CHO   449     138.538 173.974  28.704  1.00  0.00            
ATOM   3113  R5  CHO   449     140.038 172.574  28.004  1.00  0.00            
ATOM   3114  C1  CHO   449     140.488 172.174  31.804  1.00  0.00           C
ATOM   3115  C2  CHO   449     140.488 175.974  34.454  1.00  0.00           C
ATOM   3116  ROH CHO   450      35.438 168.474  28.804  1.00  0.00            
ATOM   3117  R1  CHO   450      34.138 168.874  31.304  1.00  0.00            
ATOM   3118  R2  CHO   450      33.738 166.874  33.154  1.00  0.00            
ATOM   3119  R3  CHO   450      35.038 168.524  34.854  1.00  0.00            
ATOM   3120  R4  CHO   450      33.288 166.924  36.554  1.00  0.00            
ATOM   3121  R5  CHO   450      33.388 169.074  36.504  1.00  0.00            
ATOM   3122  C1  CHO   450      34.238 168.524  40.154  1.00  0.00           C
ATOM   3123  C2  CHO   450      34.788 168.174  44.254  1.00  0.00           C
ATOM   3124  ROH CHO   451      99.688 173.624  24.904  1.00  0.00            
ATOM   3125  R1  CHO   451      98.638 174.624  27.354  1.00  0.00            
ATOM   3126  R2  CHO   451      98.038 172.924  29.454  1.00  0.00            
ATOM   3127  R3  CHO   451      99.688 174.574  30.854  1.00  0.00            
ATOM   3128  R4  CHO   451      98.438 172.924  32.904  1.00  0.00            
ATOM   3129  R5  CHO   451      98.488 175.074  32.854  1.00  0.00            
ATOM   3130  C1  CHO   451     100.238 174.474  36.204  1.00  0.00           C
ATOM   3131  C2  CHO   451     103.438 172.724  38.854  1.00  0.00           C
ATOM   3132  ROH CHO   452     175.588 105.274  31.904  1.00  0.00            
ATOM   3133  R1  CHO   452     176.788 106.124  34.304  1.00  0.00            
ATOM   3134  R2  CHO   452     176.338 108.624  35.404  1.00  0.00            
ATOM   3135  R3  CHO   452     175.688 107.224  37.604  1.00  0.00            
ATOM   3136  R4  CHO   452     176.738 109.724  38.654  1.00  0.00            
ATOM   3137  R5  CHO   452     177.388 107.724  39.204  1.00  0.00            
ATOM   3138  C1  CHO   452     176.338 109.024  42.604  1.00  0.00           C
ATOM   3139  C2  CHO   452     178.488 110.824  44.954  1.00  0.00           C
ATOM   3140  ROH CHO   453     173.338 120.974  46.454  1.00  0.00            
ATOM   3141  R1  CHO   453     174.088 120.274  43.854  1.00  0.00            
ATOM   3142  R2  CHO   453     172.538 118.674  42.204  1.00  0.00            
ATOM   3143  R3  CHO   453     172.788 120.774  40.504  1.00  0.00            
ATOM   3144  R4  CHO   453     172.088 118.474  38.804  1.00  0.00            
ATOM   3145  R5  CHO   453     173.788 119.824  38.554  1.00  0.00            
ATOM   3146  C1  CHO   453     172.038 120.324  35.204  1.00  0.00           C
ATOM   3147  C2  CHO   453     173.338 117.624  33.054  1.00  0.00           C
ATOM   3148  ROH CHO   454      80.988  34.174  15.604  1.00  0.00            
ATOM   3149  R1  CHO   454      80.938  34.474  18.404  1.00  0.00            
ATOM   3150  R2  CHO   454      81.438  36.874  19.654  1.00  0.00            
ATOM   3151  R3  CHO   454      79.038  36.424  20.854  1.00  0.00            
ATOM   3152  R4  CHO   454      80.538  37.974  22.804  1.00  0.00            
ATOM   3153  R5  CHO   454      79.588  36.074  23.154  1.00  0.00            
ATOM   3154  C1  CHO   454      77.738  38.174  25.754  1.00  0.00           C
ATOM   3155  C2  CHO   454      77.538  39.424  29.004  1.00  0.00           C
ATOM   3156  ROH CHO   455      51.838 130.224  51.854  1.00  0.00            
ATOM   3157  R1  CHO   455      51.838 131.474  49.304  1.00  0.00            
ATOM   3158  R2  CHO   455      54.188 132.324  48.104  1.00  0.00            
ATOM   3159  R3  CHO   455      53.288 130.774  46.054  1.00  0.00            
ATOM   3160  R4  CHO   455      53.838 133.374  44.804  1.00  0.00            
ATOM   3161  R5  CHO   455      51.988 132.274  44.704  1.00  0.00            
ATOM   3162  C1  CHO   455      52.788 132.574  41.004  1.00  0.00           C
ATOM   3163  C2  CHO   455      50.888 135.024  38.954  1.00  0.00           C
ATOM   3164  ROH CHO   456      68.788 150.524  26.704  1.00  0.00            
ATOM   3165  R1  CHO   456      68.738 152.324  28.854  1.00  0.00            
ATOM   3166  R2  CHO   456      67.288 151.874  31.204  1.00  0.00            
ATOM   3167  R3  CHO   456      69.738 152.274  32.404  1.00  0.00            
ATOM   3168  R4  CHO   456      67.738 152.424  34.604  1.00  0.00            
ATOM   3169  R5  CHO   456      69.288 153.924  34.104  1.00  0.00            
ATOM   3170  C1  CHO   456      70.288 153.124  37.654  1.00  0.00           C
ATOM   3171  C2  CHO   456      71.488 155.174  40.704  1.00  0.00           C
ATOM   3172  ROH CHO   457     205.838  13.424  50.204  1.00  0.00            
ATOM   3173  R1  CHO   457     205.638  12.724  47.454  1.00  0.00            
ATOM   3174  R2  CHO   457     207.838  12.474  45.804  1.00  0.00            
ATOM   3175  R3  CHO   457     206.838   9.974  45.354  1.00  0.00            
ATOM   3176  R4  CHO   457     209.188  10.224  43.604  1.00  0.00            
ATOM   3177  R5  CHO   457     207.138   9.674  43.004  1.00  0.00            
ATOM   3178  C1  CHO   457     209.038   6.524  41.854  1.00  0.00           C
ATOM   3179  C2  CHO   457     207.388   3.874  40.404  1.00  0.00           C
ATOM   3180  ROH CHO   458     108.238  58.624  47.154  1.00  0.00            
ATOM   3181  R1  CHO   458     107.338  57.174  44.904  1.00  0.00            
ATOM   3182  R2  CHO   458     105.788  58.324  42.904  1.00  0.00            
ATOM   3183  R3  CHO   458     107.738  57.374  41.304  1.00  0.00            
ATOM   3184  R4  CHO   458     105.488  57.874  39.504  1.00  0.00            
ATOM   3185  R5  CHO   458     106.588  55.974  39.704  1.00  0.00            
ATOM   3186  C1  CHO   458     107.188  56.674  36.004  1.00  0.00           C
ATOM   3187  C2  CHO   458     107.688  55.674  33.204  1.00  0.00           C
ATOM   3188  ROH CHO   459      99.688  -1.376  22.304  1.00  0.00            
ATOM   3189  R1  CHO   459     101.388  -0.976  24.504  1.00  0.00            
ATOM   3190  R2  CHO   459     101.538   1.474  25.854  1.00  0.00            
ATOM   3191  R3  CHO   459     100.988  -0.076  28.004  1.00  0.00            
ATOM   3192  R4  CHO   459     101.488   2.624  29.104  1.00  0.00            
ATOM   3193  R5  CHO   459     102.488   0.724  29.704  1.00  0.00            
ATOM   3194  C1  CHO   459     100.938   1.824  33.054  1.00  0.00           C
ATOM   3195  C2  CHO   459     101.138   1.524  36.304  1.00  0.00           C
ATOM   3196  ROH CHO   460     195.288  35.524  26.154  1.00  0.00            
ATOM   3197  R1  CHO   460     195.088  37.574  28.104  1.00  0.00            
ATOM   3198  R2  CHO   460     193.488  37.424  30.354  1.00  0.00            
ATOM   3199  R3  CHO   460     195.788  38.024  31.654  1.00  0.00            
ATOM   3200  R4  CHO   460     193.838  37.524  33.804  1.00  0.00            
ATOM   3201  R5  CHO   460     195.088  39.274  33.554  1.00  0.00            
ATOM   3202  C1  CHO   460     196.238  38.174  37.004  1.00  0.00           C
ATOM   3203  C2  CHO   460     196.638  38.624  40.004  1.00  0.00           C
ATOM   3204  ROH CHO   461     151.138 209.774  19.604  1.00  0.00            
ATOM   3205  R1  CHO   461     150.288 209.874  22.304  1.00  0.00            
ATOM   3206  R2  CHO   461     149.388 207.624  23.704  1.00  0.00            
ATOM   3207  R3  CHO   461     151.288 208.424  25.504  1.00  0.00            
ATOM   3208  R4  CHO   461     149.538 206.524  26.954  1.00  0.00            
ATOM   3209  R5  CHO   461     150.088 208.574  27.554  1.00  0.00            
ATOM   3210  C1  CHO   461     151.438 206.624  30.554  1.00  0.00           C
ATOM   3211  C2  CHO   461     148.988 207.374  33.704  1.00  0.00           C
ATOM   3212  ROH CHO   462     144.388   8.724  21.804  1.00  0.00            
ATOM   3213  R1  CHO   462     143.588   8.624  24.504  1.00  0.00            
ATOM   3214  R2  CHO   462     145.388   8.974  26.604  1.00  0.00            
ATOM   3215  R3  CHO   462     143.588  10.874  27.404  1.00  0.00            
ATOM   3216  R4  CHO   462     144.538   9.674  29.904  1.00  0.00            
ATOM   3217  R5  CHO   462     142.438   9.874  29.254  1.00  0.00            
ATOM   3218  C1  CHO   462     142.338  11.824  32.554  1.00  0.00           C
ATOM   3219  C2  CHO   462     142.338  13.874  35.454  1.00  0.00           C
ATOM   3220  ROH CHO   463     210.338 190.374  25.504  1.00  0.00            
ATOM   3221  R1  CHO   463     210.338 191.024  28.254  1.00  0.00            
ATOM   3222  R2  CHO   463     209.438 193.474  29.204  1.00  0.00            
ATOM   3223  R3  CHO   463     207.838 191.924  30.754  1.00  0.00            
ATOM   3224  R4  CHO   463     207.738 194.574  32.004  1.00  0.00            
ATOM   3225  R5  CHO   463     208.238 192.724  33.004  1.00  0.00            
ATOM   3226  C1  CHO   463     205.238 193.774  35.104  1.00  0.00           C
ATOM   3227  C2  CHO   463     203.038 196.824  35.804  1.00  0.00           C
ATOM   3228  ROH CHO   464      76.138  26.374  52.004  1.00  0.00            
ATOM   3229  R1  CHO   464      75.788  27.524  49.454  1.00  0.00            
ATOM   3230  R2  CHO   464      77.588  29.324  48.354  1.00  0.00            
ATOM   3231  R3  CHO   464      77.638  27.574  46.304  1.00  0.00            
ATOM   3232  R4  CHO   464      78.588  30.124  45.154  1.00  0.00            
ATOM   3233  R5  CHO   464      76.938  28.874  44.404  1.00  0.00            
ATOM   3234  C1  CHO   464      79.188  28.924  41.304  1.00  0.00           C
ATOM   3235  C2  CHO   464      79.888  29.374  36.804  1.00  0.00           C
ATOM   3236  ROH CHO   465     127.788 164.874  27.954  1.00  0.00            
ATOM   3237  R1  CHO   465     126.938 164.974  30.654  1.00  0.00            
ATOM   3238  R2  CHO   465     128.488 164.074  32.754  1.00  0.00            
ATOM   3239  R3  CHO   465     128.038 166.574  33.704  1.00  0.00            
ATOM   3240  R4  CHO   465     128.238 164.924  36.104  1.00  0.00            
ATOM   3241  R5  CHO   465     126.638 166.274  35.604  1.00  0.00            
ATOM   3242  C1  CHO   465     127.738 167.724  38.954  1.00  0.00           C
ATOM   3243  C2  CHO   465     127.838 166.324  42.704  1.00  0.00           C
ATOM   3244  ROH CHO   466     208.338 219.824  27.454  1.00  0.00            
ATOM   3245  R1  CHO   466     207.688 220.674  30.054  1.00  0.00            
ATOM   3246  R2  CHO   466     205.138 220.424  31.154  1.00  0.00            
ATOM   3247  R3  CHO   466     206.438 219.124  33.154  1.00  0.00            
ATOM   3248  R4  CHO   466     204.138 220.474  34.454  1.00  0.00            
ATOM   3249  R5  CHO   466     206.288 220.624  35.004  1.00  0.00            
ATOM   3250  C1  CHO   466     204.788 219.324  38.254  1.00  0.00           C
ATOM   3251  C2  CHO   466     206.038 218.624  40.754  1.00  0.00           C
ATOM   3252  ROH CHO   467     147.238  61.674  52.704  1.00  0.00            
ATOM   3253  R1  CHO   467     146.688  63.374  50.504  1.00  0.00            
ATOM   3254  R2  CHO   467     148.338  65.474  49.804  1.00  0.00            
ATOM   3255  R3  CHO   467     148.338  64.224  47.354  1.00  0.00            
ATOM   3256  R4  CHO   467     148.988  67.024  46.754  1.00  0.00            
ATOM   3257  R5  CHO   467     147.388  65.874  45.904  1.00  0.00            
ATOM   3258  C1  CHO   467     149.288  66.824  42.754  1.00  0.00           C
ATOM   3259  C2  CHO   467     148.288  67.024  39.804  1.00  0.00           C
ATOM   3260  ROH CHO   468      91.838 217.974  53.454  1.00  0.00            
ATOM   3261  R1  CHO   468      93.438 217.774  51.154  1.00  0.00            
ATOM   3262  R2  CHO   468      93.088 215.824  49.254  1.00  0.00            
ATOM   3263  R3  CHO   468      92.938 217.924  47.554  1.00  0.00            
ATOM   3264  R4  CHO   468      93.038 215.574  45.804  1.00  0.00            
ATOM   3265  R5  CHO   468      94.388 217.324  45.704  1.00  0.00            
ATOM   3266  C1  CHO   468      92.938 217.474  42.204  1.00  0.00           C
ATOM   3267  C2  CHO   468      91.488 218.724  38.854  1.00  0.00           C
ATOM   3268  ROH CHO   469      36.938  91.474  18.454  1.00  0.00            
ATOM   3269  R1  CHO   469      38.238  90.624  20.804  1.00  0.00            
ATOM   3270  R2  CHO   469      37.838  91.824  23.254  1.00  0.00            
ATOM   3271  R3  CHO   469      37.188  89.324  24.054  1.00  0.00            
ATOM   3272  R4  CHO   469      38.338  90.574  26.454  1.00  0.00            
ATOM   3273  R5  CHO   469      38.988  88.724  25.554  1.00  0.00            
ATOM   3274  C1  CHO   469      38.038  87.524  29.054  1.00  0.00           C
ATOM   3275  C2  CHO   469      40.238  86.774  31.304  1.00  0.00           C
ATOM   3276  ROH CHO   470     138.638 103.924  54.754  1.00  0.00            
ATOM   3277  R1  CHO   470     138.088 103.974  52.004  1.00  0.00            
ATOM   3278  R2  CHO   470     135.788 102.974  50.904  1.00  0.00            
ATOM   3279  R3  CHO   470     135.588 105.424  49.804  1.00  0.00            
ATOM   3280  R4  CHO   470     133.788 103.774  48.204  1.00  0.00            
ATOM   3281  R5  CHO   470     135.388 105.024  47.454  1.00  0.00            
ATOM   3282  C1  CHO   470     132.438 106.524  45.554  1.00  0.00           C
ATOM   3283  C2  CHO   470     129.938 107.174  41.704  1.00  0.00           C
ATOM   3284  ROH CHO   471      38.938 156.074  25.654  1.00  0.00            
ATOM   3285  R1  CHO   471      38.638 154.224  27.804  1.00  0.00            
ATOM   3286  R2  CHO   471      40.538 153.874  29.754  1.00  0.00            
ATOM   3287  R3  CHO   471      38.488 154.374  31.454  1.00  0.00            
ATOM   3288  R4  CHO   471      40.388 152.874  33.054  1.00  0.00            
ATOM   3289  R5  CHO   471      38.288 152.374  32.754  1.00  0.00            
ATOM   3290  C1  CHO   471      38.338 152.774  36.554  1.00  0.00           C
ATOM   3291  C2  CHO   471      38.788 148.874  39.354  1.00  0.00           C
ATOM   3292  ROH CHO   472     217.988 143.624  25.854  1.00  0.00            
ATOM   3293  R1  CHO   472     218.488 144.674  28.454  1.00  0.00            
ATOM   3294  R2  CHO   472     216.838 146.574  29.654  1.00  0.00            
ATOM   3295  R3  CHO   472     216.788 144.724  31.704  1.00  0.00            
ATOM   3296  R4  CHO   472     215.538 147.124  32.804  1.00  0.00            
ATOM   3297  R5  CHO   472     217.188 146.024  33.654  1.00  0.00            
ATOM   3298  C1  CHO   472     214.688 145.774  36.504  1.00  0.00           C
ATOM   3299  C2  CHO   472     214.038 143.874  38.954  1.00  0.00           C
ATOM   3300  ROH CHO   473      86.738 205.024  22.504  1.00  0.00            
ATOM   3301  R1  CHO   473      87.388 206.224  25.004  1.00  0.00            
ATOM   3302  R2  CHO   473      85.488 206.624  26.954  1.00  0.00            
ATOM   3303  R3  CHO   473      87.238 205.224  28.504  1.00  0.00            
ATOM   3304  R4  CHO   473      85.338 206.424  30.404  1.00  0.00            
ATOM   3305  R5  CHO   473      87.538 206.574  30.454  1.00  0.00            
ATOM   3306  C1  CHO   473      86.888 204.974  33.854  1.00  0.00           C
ATOM   3307  C2  CHO   473      88.938 205.374  37.104  1.00  0.00           C
ATOM   3308  ROH CHO   474     104.188  15.324  21.504  1.00  0.00            
ATOM   3309  R1  CHO   474     104.238  17.074  23.754  1.00  0.00            
ATOM   3310  R2  CHO   474     102.988  16.474  26.104  1.00  0.00            
ATOM   3311  R3  CHO   474     105.488  16.924  27.154  1.00  0.00            
ATOM   3312  R4  CHO   474     103.588  17.374  29.404  1.00  0.00            
ATOM   3313  R5  CHO   474     105.138  18.774  28.704  1.00  0.00            
ATOM   3314  C1  CHO   474     106.288  18.274  32.354  1.00  0.00           C
ATOM   3315  C2  CHO   474     104.338  18.774  35.304  1.00  0.00           C
ATOM   3316  ROH CHO   475     186.888  41.624  51.004  1.00  0.00            
ATOM   3317  R1  CHO   475     188.388  41.424  48.604  1.00  0.00            
ATOM   3318  R2  CHO   475     187.188  40.874  46.154  1.00  0.00            
ATOM   3319  R3  CHO   475     188.438  43.174  45.404  1.00  0.00            
ATOM   3320  R4  CHO   475     187.038  42.274  43.004  1.00  0.00            
ATOM   3321  R5  CHO   475     189.138  42.724  43.154  1.00  0.00            
ATOM   3322  C1  CHO   475     188.138  45.174  40.404  1.00  0.00           C
ATOM   3323  C2  CHO   475     191.138  45.424  37.004  1.00  0.00           C
ATOM   3324  ROH CHO   476      98.588  20.524  53.054  1.00  0.00            
ATOM   3325  R1  CHO   476      97.138  19.874  50.704  1.00  0.00            
ATOM   3326  R2  CHO   476      97.138  21.524  48.504  1.00  0.00            
ATOM   3327  R3  CHO   476      97.938  19.224  47.254  1.00  0.00            
ATOM   3328  R4  CHO   476      97.688  21.224  45.104  1.00  0.00            
ATOM   3329  R5  CHO   476      96.788  19.274  45.154  1.00  0.00            
ATOM   3330  C1  CHO   476      98.788  18.924  41.954  1.00  0.00           C
ATOM   3331  C2  CHO   476     101.988  22.124  39.504  1.00  0.00           C
ATOM   3332  ROH CHO   477      58.738  38.574  48.854  1.00  0.00            
ATOM   3333  R1  CHO   477      58.238  39.624  46.254  1.00  0.00            
ATOM   3334  R2  CHO   477      60.238  40.674  44.704  1.00  0.00            
ATOM   3335  R3  CHO   477      59.288  38.824  42.904  1.00  0.00            
ATOM   3336  R4  CHO   477      61.088  40.574  41.354  1.00  0.00            
ATOM   3337  R5  CHO   477      59.038  40.124  40.854  1.00  0.00            
ATOM   3338  C1  CHO   477      60.738  38.824  37.704  1.00  0.00           C
ATOM   3339  C2  CHO   477      58.638  40.674  34.654  1.00  0.00           C
ATOM   3340  ROH CHO   478     104.588 133.124  23.854  1.00  0.00            
ATOM   3341  R1  CHO   478     105.038 133.324  26.654  1.00  0.00            
ATOM   3342  R2  CHO   478     103.488 134.824  28.304  1.00  0.00            
ATOM   3343  R3  CHO   478     103.238 132.474  29.704  1.00  0.00            
ATOM   3344  R4  CHO   478     103.238 134.574  31.804  1.00  0.00            
ATOM   3345  R5  CHO   478     104.538 132.824  31.704  1.00  0.00            
ATOM   3346  C1  CHO   478     102.838 132.224  35.054  1.00  0.00           C
ATOM   3347  C2  CHO   478     104.238 131.424  39.204  1.00  0.00           C
ATOM   3348  ROH CHO   479     127.388 227.074  57.554  1.00  0.00            
ATOM   3349  R1  CHO   479     125.538 226.674  55.504  1.00  0.00            
ATOM   3350  R2  CHO   479     125.588 228.124  53.154  1.00  0.00            
ATOM   3351  R3  CHO   479     125.638 225.624  52.004  1.00  0.00            
ATOM   3352  R4  CHO   479     124.788 227.424  49.854  1.00  0.00            
ATOM   3353  R5  CHO   479     123.738 225.624  50.504  1.00  0.00            
ATOM   3354  C1  CHO   479     124.338 224.674  46.854  1.00  0.00           C
ATOM   3355  C2  CHO   479     122.288 225.374  43.654  1.00  0.00           C
ATOM   3356  ROH CHO   480     164.138  91.824  14.954  1.00  0.00            
ATOM   3357  R1  CHO   480     163.338  93.274  17.254  1.00  0.00            
ATOM   3358  R2  CHO   480     161.688  92.174  19.204  1.00  0.00            
ATOM   3359  R3  CHO   480     163.688  92.974  20.854  1.00  0.00            
ATOM   3360  R4  CHO   480     161.388  92.624  22.604  1.00  0.00            
ATOM   3361  R5  CHO   480     162.638  94.374  22.454  1.00  0.00            
ATOM   3362  C1  CHO   480     163.088  93.624  26.154  1.00  0.00           C
ATOM   3363  C2  CHO   480     162.188  93.074  29.304  1.00  0.00           C
ATOM   3364  ROH CHO   481      91.138 124.374  23.154  1.00  0.00            
ATOM   3365  R1  CHO   481      91.438 122.924  25.554  1.00  0.00            
ATOM   3366  R2  CHO   481      90.588 123.874  28.004  1.00  0.00            
ATOM   3367  R3  CHO   481      89.238 121.524  28.104  1.00  0.00            
ATOM   3368  R4  CHO   481      90.188 121.924  30.854  1.00  0.00            
ATOM   3369  R5  CHO   481      90.488 120.174  29.604  1.00  0.00            
ATOM   3370  C1  CHO   481      88.638 118.624  32.604  1.00  0.00           C
ATOM   3371  C2  CHO   481      89.538 116.974  36.054  1.00  0.00           C
ATOM   3372  ROH CHO   482     164.538  76.574  21.004  1.00  0.00            
ATOM   3373  R1  CHO   482     165.438  78.074  23.254  1.00  0.00            
ATOM   3374  R2  CHO   482     163.688  79.424  24.904  1.00  0.00            
ATOM   3375  R3  CHO   482     164.888  77.974  26.854  1.00  0.00            
ATOM   3376  R4  CHO   482     163.288  79.974  28.304  1.00  0.00            
ATOM   3377  R5  CHO   482     165.388  79.624  28.554  1.00  0.00            
ATOM   3378  C1  CHO   482     164.188  78.924  32.104  1.00  0.00           C
ATOM   3379  C2  CHO   482     161.988  78.674  35.254  1.00  0.00           C
ATOM   3380  ROH CHO   483     179.988  10.924  22.454  1.00  0.00            
ATOM   3381  R1  CHO   483     180.388  10.974  25.254  1.00  0.00            
ATOM   3382  R2  CHO   483     182.888  11.474  26.404  1.00  0.00            
ATOM   3383  R3  CHO   483     181.538  13.374  27.754  1.00  0.00            
ATOM   3384  R4  CHO   483     183.588  12.474  29.604  1.00  0.00            
ATOM   3385  R5  CHO   483     181.488  12.574  30.004  1.00  0.00            
ATOM   3386  C1  CHO   483     182.738  14.874  32.804  1.00  0.00           C
ATOM   3387  C2  CHO   483     185.138  17.274  35.154  1.00  0.00           C
ATOM   3388  ROH CHO   484      99.188  94.274  17.954  1.00  0.00            
ATOM   3389  R1  CHO   484      99.188  94.274  20.804  1.00  0.00            
ATOM   3390  R2  CHO   484      96.988  93.524  22.304  1.00  0.00            
ATOM   3391  R3  CHO   484      98.738  91.774  23.404  1.00  0.00            
ATOM   3392  R4  CHO   484      97.288  92.924  25.704  1.00  0.00            
ATOM   3393  R5  CHO   484      99.438  92.874  25.454  1.00  0.00            
ATOM   3394  C1  CHO   484      99.138  90.924  28.704  1.00  0.00           C
ATOM   3395  C2  CHO   484      99.938  87.874  29.854  1.00  0.00           C
ATOM   3396  ROH CHO   485     138.288 143.374  54.854  1.00  0.00            
ATOM   3397  R1  CHO   485     137.788 145.024  52.604  1.00  0.00            
ATOM   3398  R2  CHO   485     136.438 144.124  50.354  1.00  0.00            
ATOM   3399  R3  CHO   485     134.838 146.224  50.854  1.00  0.00            
ATOM   3400  R4  CHO   485     134.638 145.774  47.954  1.00  0.00            
ATOM   3401  R5  CHO   485     135.138 147.674  48.954  1.00  0.00            
ATOM   3402  C1  CHO   485     132.038 148.774  47.004  1.00  0.00           C
ATOM   3403  C2  CHO   485     130.038 150.524  43.204  1.00  0.00           C
ATOM   3404  ROH CHO   486     153.238  80.624  52.054  1.00  0.00            
ATOM   3405  R1  CHO   486     152.388  80.924  49.354  1.00  0.00            
ATOM   3406  R2  CHO   486     152.988  83.074  47.804  1.00  0.00            
ATOM   3407  R3  CHO   486     153.938  81.174  46.104  1.00  0.00            
ATOM   3408  R4  CHO   486     153.238  83.474  44.404  1.00  0.00            
ATOM   3409  R5  CHO   486     152.588  81.424  44.154  1.00  0.00            
ATOM   3410  C1  CHO   486     154.288  81.924  40.804  1.00  0.00           C
ATOM   3411  C2  CHO   486     152.538  84.224  38.454  1.00  0.00           C
ATOM   3412  ROH CHO   487     121.738 221.374  21.054  1.00  0.00            
ATOM   3413  R1  CHO   487     120.588 222.274  23.454  1.00  0.00            
ATOM   3414  R2  CHO   487     118.938 220.674  25.004  1.00  0.00            
ATOM   3415  R3  CHO   487     120.688 221.274  26.954  1.00  0.00            
ATOM   3416  R4  CHO   487     118.388 220.124  28.354  1.00  0.00            
ATOM   3417  R5  CHO   487     119.338 222.074  28.754  1.00  0.00            
ATOM   3418  C1  CHO   487     119.738 220.374  32.204  1.00  0.00           C
ATOM   3419  C2  CHO   487     120.038 221.424  35.404  1.00  0.00           C
ATOM   3420  ROH CHO   488     162.588  77.074  16.354  1.00  0.00            
ATOM   3421  R1  CHO   488     160.688  77.474  18.454  1.00  0.00            
ATOM   3422  R2  CHO   488     160.088  75.474  20.304  1.00  0.00            
ATOM   3423  R3  CHO   488     160.738  77.424  22.054  1.00  0.00            
ATOM   3424  R4  CHO   488     159.388  75.374  23.654  1.00  0.00            
ATOM   3425  R5  CHO   488     158.888  77.474  23.604  1.00  0.00            
ATOM   3426  C1  CHO   488     159.588  77.124  27.304  1.00  0.00           C
ATOM   3427  C2  CHO   488     159.788  76.224  30.954  1.00  0.00           C
ATOM   3428  ROH CHO   489     218.138  41.124  52.954  1.00  0.00            
ATOM   3429  R1  CHO   489     217.138  42.624  50.754  1.00  0.00            
ATOM   3430  R2  CHO   489     218.788  43.424  48.654  1.00  0.00            
ATOM   3431  R3  CHO   489     216.938  42.124  47.154  1.00  0.00            
ATOM   3432  R4  CHO   489     218.088  44.124  45.354  1.00  0.00            
ATOM   3433  R5  CHO   489     215.988  43.824  45.754  1.00  0.00            
ATOM   3434  C1  CHO   489     215.938  43.324  42.004  1.00  0.00           C
ATOM   3435  C2  CHO   489     214.838  42.874  37.854  1.00  0.00           C
ATOM   3436  ROH CHO   490     133.038  81.424  53.204  1.00  0.00            
ATOM   3437  R1  CHO   490     133.988  80.974  50.604  1.00  0.00            
ATOM   3438  R2  CHO   490     133.138  78.824  49.104  1.00  0.00            
ATOM   3439  R3  CHO   490     132.488  80.724  47.254  1.00  0.00            
ATOM   3440  R4  CHO   490     133.488  78.474  45.654  1.00  0.00            
ATOM   3441  R5  CHO   490     134.188  80.524  45.604  1.00  0.00            
ATOM   3442  C1  CHO   490     133.088  80.074  41.954  1.00  0.00           C
ATOM   3443  C2  CHO   490     132.238  80.824  37.654  1.00  0.00           C
ATOM   3444  ROH CHO   491     177.038  80.874  44.704  1.00  0.00            
ATOM   3445  R1  CHO   491     175.538  82.674  43.104  1.00  0.00            
ATOM   3446  R2  CHO   491     176.538  83.724  40.704  1.00  0.00            
ATOM   3447  R3  CHO   491     174.238  82.724  39.704  1.00  0.00            
ATOM   3448  R4  CHO   491     175.338  84.424  37.604  1.00  0.00            
ATOM   3449  R5  CHO   491     173.338  84.524  38.404  1.00  0.00            
ATOM   3450  C1  CHO   491     172.438  83.924  34.754  1.00  0.00           C
ATOM   3451  C2  CHO   491     171.038  85.974  32.354  1.00  0.00           C
ATOM   3452  ROH CHO   492      43.038 144.724  25.954  1.00  0.00            
ATOM   3453  R1  CHO   492      44.038 144.674  28.604  1.00  0.00            
ATOM   3454  R2  CHO   492      42.688 143.474  30.704  1.00  0.00            
ATOM   3455  R3  CHO   492      45.038 142.124  31.054  1.00  0.00            
ATOM   3456  R4  CHO   492      43.888 142.324  33.754  1.00  0.00            
ATOM   3457  R5  CHO   492      45.888 142.974  33.104  1.00  0.00            
ATOM   3458  C1  CHO   492      46.788 140.424  35.804  1.00  0.00           C
ATOM   3459  C2  CHO   492      50.988 139.074  36.254  1.00  0.00           C
ATOM   3460  ROH CHO   493     162.138 156.624  49.104  1.00  0.00            
ATOM   3461  R1  CHO   493     162.138 157.574  46.454  1.00  0.00            
ATOM   3462  R2  CHO   493     163.288 156.224  44.354  1.00  0.00            
ATOM   3463  R3  CHO   493     160.838 156.474  43.204  1.00  0.00            
ATOM   3464  R4  CHO   493     162.638 155.874  40.954  1.00  0.00            
ATOM   3465  R5  CHO   493     161.288 157.574  41.104  1.00  0.00            
ATOM   3466  C1  CHO   493     159.938 155.874  37.954  1.00  0.00           C
ATOM   3467  C2  CHO   493     160.288 157.324  34.104  1.00  0.00           C
ATOM   3468  ROH CHO   494     129.688 202.924  55.454  1.00  0.00            
ATOM   3469  R1  CHO   494     128.488 203.224  52.904  1.00  0.00            
ATOM   3470  R2  CHO   494     125.788 203.724  52.554  1.00  0.00            
ATOM   3471  R3  CHO   494     126.688 205.824  51.104  1.00  0.00            
ATOM   3472  R4  CHO   494     124.188 205.074  49.804  1.00  0.00            
ATOM   3473  R5  CHO   494     126.088 205.324  48.854  1.00  0.00            
ATOM   3474  C1  CHO   494     124.088 207.874  46.904  1.00  0.00           C
ATOM   3475  C2  CHO   494     124.788 206.824  43.204  1.00  0.00           C
ATOM   3476  ROH CHO   495      68.588 111.524  21.204  1.00  0.00            
ATOM   3477  R1  CHO   495      69.088 111.374  23.954  1.00  0.00            
ATOM   3478  R2  CHO   495      67.888 113.074  25.804  1.00  0.00            
ATOM   3479  R3  CHO   495      67.188 110.724  27.004  1.00  0.00            
ATOM   3480  R4  CHO   495      67.388 112.624  29.204  1.00  0.00            
ATOM   3481  R5  CHO   495      68.388 110.724  29.054  1.00  0.00            
ATOM   3482  C1  CHO   495      66.388 110.174  32.304  1.00  0.00           C
ATOM   3483  C2  CHO   495      66.688 107.274  34.854  1.00  0.00           C
ATOM   3484  ROH CHO   496     140.838 124.174  54.554  1.00  0.00            
ATOM   3485  R1  CHO   496     140.138 123.174  52.004  1.00  0.00            
ATOM   3486  R2  CHO   496     137.588 123.374  50.954  1.00  0.00            
ATOM   3487  R3  CHO   496     138.888 124.524  48.854  1.00  0.00            
ATOM   3488  R4  CHO   496     136.238 123.774  47.804  1.00  0.00            
ATOM   3489  R5  CHO   496     138.188 123.224  46.954  1.00  0.00            
ATOM   3490  C1  CHO   496     136.688 125.074  43.954  1.00  0.00           C
ATOM   3491  C2  CHO   496     134.838 127.474  42.054  1.00  0.00           C
ATOM   3492  ROH CHO   497     165.888 173.074  20.504  1.00  0.00            
ATOM   3493  R1  CHO   497     166.888 172.074  22.954  1.00  0.00            
ATOM   3494  R2  CHO   497     168.638 173.524  24.504  1.00  0.00            
ATOM   3495  R3  CHO   497     166.788 173.074  26.454  1.00  0.00            
ATOM   3496  R4  CHO   497     169.088 174.124  27.904  1.00  0.00            
ATOM   3497  R5  CHO   497     168.038 172.274  28.304  1.00  0.00            
ATOM   3498  C1  CHO   497     167.588 174.074  31.654  1.00  0.00           C
ATOM   3499  C2  CHO   497     166.938 178.074  31.304  1.00  0.00           C
ATOM   3500  ROH CHO   498      59.538  29.474  48.354  1.00  0.00            
ATOM   3501  R1  CHO   498      60.738  29.524  45.804  1.00  0.00            
ATOM   3502  R2  CHO   498      59.638  28.324  43.554  1.00  0.00            
ATOM   3503  R3  CHO   498      59.888  30.824  42.454  1.00  0.00            
ATOM   3504  R4  CHO   498      58.638  29.174  40.354  1.00  0.00            
ATOM   3505  R5  CHO   498      60.488  30.374  40.204  1.00  0.00            
ATOM   3506  C1  CHO   498      58.338  32.024  37.454  1.00  0.00           C
ATOM   3507  C2  CHO   498      58.688  34.074  34.254  1.00  0.00           C
ATOM   3508  ROH CHO   499      12.738 140.324  28.204  1.00  0.00            
ATOM   3509  R1  CHO   499      12.538 138.974  30.704  1.00  0.00            
ATOM   3510  R2  CHO   499      14.488 139.274  32.654  1.00  0.00            
ATOM   3511  R3  CHO   499      12.338 139.974  34.204  1.00  0.00            
ATOM   3512  R4  CHO   499      14.538 139.624  36.104  1.00  0.00            
ATOM   3513  R5  CHO   499      12.588 138.624  36.204  1.00  0.00            
ATOM   3514  C1  CHO   499      12.538 140.474  39.554  1.00  0.00           C
ATOM   3515  C2  CHO   499      15.238 139.524  41.704  1.00  0.00           C
ATOM   3516  ROH CHO   500      88.238  98.274  20.054  1.00  0.00            
ATOM   3517  R1  CHO   500      86.938  97.024  22.254  1.00  0.00            
ATOM   3518  R2  CHO   500      86.938  94.274  22.604  1.00  0.00            
ATOM   3519  R3  CHO   500      87.888  94.974  25.054  1.00  0.00            
ATOM   3520  R4  CHO   500      87.138  92.174  25.354  1.00  0.00            
ATOM   3521  R5  CHO   500      86.488  93.824  26.604  1.00  0.00            
ATOM   3522  C1  CHO   500      88.138  91.574  29.254  1.00  0.00           C
ATOM   3523  C2  CHO   500      90.138  90.624  32.654  1.00  0.00           C
ATOM   3524  ROH CHO   501     178.438  47.924  18.604  1.00  0.00            
ATOM   3525  R1  CHO   501     178.088  47.124  21.304  1.00  0.00            
ATOM   3526  R2  CHO   501     180.088  46.874  23.104  1.00  0.00            
ATOM   3527  R3  CHO   501     178.588  48.574  24.604  1.00  0.00            
ATOM   3528  R4  CHO   501     180.388  47.324  26.554  1.00  0.00            
ATOM   3529  R5  CHO   501     178.238  47.424  26.654  1.00  0.00            
ATOM   3530  C1  CHO   501     179.138  49.174  29.904  1.00  0.00           C
ATOM   3531  C2  CHO   501     179.688  48.974  33.004  1.00  0.00           C
ATOM   3532  ROH CHO   502     164.438  30.974  22.354  1.00  0.00            
ATOM   3533  R1  CHO   502     162.788  30.324  24.604  1.00  0.00            
ATOM   3534  R2  CHO   502     163.738  30.374  27.204  1.00  0.00            
ATOM   3535  R3  CHO   502     161.638  32.024  27.554  1.00  0.00            
ATOM   3536  R4  CHO   502     162.338  31.174  30.304  1.00  0.00            
ATOM   3537  R5  CHO   502     160.388  31.074  29.354  1.00  0.00            
ATOM   3538  C1  CHO   502     159.588  33.224  32.404  1.00  0.00           C
ATOM   3539  C2  CHO   502     161.188  33.624  35.654  1.00  0.00           C
ATOM   3540  ROH CHO   503      49.738  87.074  51.104  1.00  0.00            
ATOM   3541  R1  CHO   503      48.938  88.624  48.854  1.00  0.00            
ATOM   3542  R2  CHO   503      50.488  90.574  47.704  1.00  0.00            
ATOM   3543  R3  CHO   503      50.138  89.124  45.454  1.00  0.00            
ATOM   3544  R4  CHO   503      50.938  91.774  44.504  1.00  0.00            
ATOM   3545  R5  CHO   503      49.188  90.724  43.904  1.00  0.00            
ATOM   3546  C1  CHO   503      50.888  91.124  40.504  1.00  0.00           C
ATOM   3547  C2  CHO   503      49.488  94.224  37.854  1.00  0.00           C
ATOM   3548  ROH CHO   504      67.538  35.974  50.554  1.00  0.00            
ATOM   3549  R1  CHO   504      67.888  36.724  47.804  1.00  0.00            
ATOM   3550  R2  CHO   504      70.138  36.024  46.354  1.00  0.00            
ATOM   3551  R3  CHO   504      68.288  34.974  44.654  1.00  0.00            
ATOM   3552  R4  CHO   504      70.788  35.024  43.104  1.00  0.00            
ATOM   3553  R5  CHO   504      68.888  35.874  42.504  1.00  0.00            
ATOM   3554  C1  CHO   504      69.438  33.474  39.604  1.00  0.00           C
ATOM   3555  C2  CHO   504      68.588  31.774  36.754  1.00  0.00           C
ATOM   3556  ROH CHO   505     219.088  58.724  50.104  1.00  0.00            
ATOM   3557  R1  CHO   505     218.088  56.474  48.754  1.00  0.00            
ATOM   3558  R2  CHO   505     215.938  56.574  47.004  1.00  0.00            
ATOM   3559  R3  CHO   505     217.638  55.374  45.304  1.00  0.00            
ATOM   3560  R4  CHO   505     214.988  54.724  44.254  1.00  0.00            
ATOM   3561  R5  CHO   505     216.588  53.324  44.704  1.00  0.00            
ATOM   3562  C1  CHO   505     216.088  52.524  41.004  1.00  0.00           C
ATOM   3563  C2  CHO   505     216.938  52.274  37.154  1.00  0.00           C
ATOM   3564  ROH CHO   506     164.638  66.774  50.504  1.00  0.00            
ATOM   3565  R1  CHO   506     166.288  65.624  48.504  1.00  0.00            
ATOM   3566  R2  CHO   506     167.188  63.024  48.704  1.00  0.00            
ATOM   3567  R3  CHO   506     166.038  62.774  46.254  1.00  0.00            
ATOM   3568  R4  CHO   506     167.838  60.424  46.504  1.00  0.00            
ATOM   3569  R5  CHO   506     167.788  61.874  44.854  1.00  0.00            
ATOM   3570  C1  CHO   506     167.138  58.674  42.904  1.00  0.00           C
ATOM   3571  C2  CHO   506     166.888  57.124  39.754  1.00  0.00           C
ATOM   3572  ROH CHO   507     102.088 124.724  24.004  1.00  0.00            
ATOM   3573  R1  CHO   507     100.638 124.424  26.404  1.00  0.00            
ATOM   3574  R2  CHO   507     101.088 122.324  28.154  1.00  0.00            
ATOM   3575  R3  CHO   507     101.338 124.324  29.954  1.00  0.00            
ATOM   3576  R4  CHO   507     100.638 121.974  31.604  1.00  0.00            
ATOM   3577  R5  CHO   507      99.638 123.924  31.604  1.00  0.00            
ATOM   3578  C1  CHO   507     100.638 123.674  35.254  1.00  0.00           C
ATOM   3579  C2  CHO   507     102.888 123.474  39.504  1.00  0.00           C
ATOM   3580  ROH CHO   508      16.338   3.124  22.854  1.00  0.00            
ATOM   3581  R1  CHO   508      16.438   3.024  25.704  1.00  0.00            
ATOM   3582  R2  CHO   508      16.438   0.674  27.104  1.00  0.00            
ATOM   3583  R3  CHO   508      18.688   1.674  28.254  1.00  0.00            
ATOM   3584  R4  CHO   508      17.788  -0.376  30.104  1.00  0.00            
ATOM   3585  R5  CHO   508      18.238   1.674  30.604  1.00  0.00            
ATOM   3586  C1  CHO   508      20.688  -0.026  32.904  1.00  0.00           C
ATOM   3587  C2  CHO   508      23.738  -3.076  32.554  1.00  0.00           C
ATOM   3588  ROH CHO   509     172.738  72.324  48.054  1.00  0.00            
ATOM   3589  R1  CHO   509     172.588  72.324  45.204  1.00  0.00            
ATOM   3590  R2  CHO   509     174.438  70.974  43.604  1.00  0.00            
ATOM   3591  R3  CHO   509     172.188  69.824  42.604  1.00  0.00            
ATOM   3592  R4  CHO   509     174.238  69.524  40.504  1.00  0.00            
ATOM   3593  R5  CHO   509     172.238  70.374  40.254  1.00  0.00            
ATOM   3594  C1  CHO   509     172.088  67.524  37.754  1.00  0.00           C
ATOM   3595  C2  CHO   509     172.638  68.124  33.804  1.00  0.00           C
ATOM   3596  ROH CHO   510      65.588 151.524  56.904  1.00  0.00            
ATOM   3597  R1  CHO   510      66.738 153.274  55.054  1.00  0.00            
ATOM   3598  R2  CHO   510      68.088 152.374  52.804  1.00  0.00            
ATOM   3599  R3  CHO   510      66.338 153.974  51.504  1.00  0.00            
ATOM   3600  R4  CHO   510      67.438 152.224  49.404  1.00  0.00            
ATOM   3601  R5  CHO   510      67.388 154.424  49.404  1.00  0.00            
ATOM   3602  C1  CHO   510      65.388 153.674  46.204  1.00  0.00           C
ATOM   3603  C2  CHO   510      68.688 152.024  43.304  1.00  0.00           C
ATOM   3604  ROH CHO   511      88.138 209.524  56.704  1.00  0.00            
ATOM   3605  R1  CHO   511      88.388 207.274  55.004  1.00  0.00            
ATOM   3606  R2  CHO   511      88.338 207.524  52.254  1.00  0.00            
ATOM   3607  R3  CHO   511      90.738 206.224  52.404  1.00  0.00            
ATOM   3608  R4  CHO   511      89.838 205.724  49.654  1.00  0.00            
ATOM   3609  R5  CHO   511      90.438 204.224  51.104  1.00  0.00            
ATOM   3610  C1  CHO   511      92.938 203.474  48.354  1.00  0.00           C
ATOM   3611  C2  CHO   511      94.138 201.274  46.954  1.00  0.00           C
ATOM   3612  ROH CHO   512      21.888  17.124  46.704  1.00  0.00            
ATOM   3613  R1  CHO   512      22.938  18.124  44.254  1.00  0.00            
ATOM   3614  R2  CHO   512      21.638  17.824  41.854  1.00  0.00            
ATOM   3615  R3  CHO   512      21.938  20.524  41.704  1.00  0.00            
ATOM   3616  R4  CHO   512      21.288  19.724  38.954  1.00  0.00            
ATOM   3617  R5  CHO   512      22.988  20.924  39.604  1.00  0.00            
ATOM   3618  C1  CHO   512      21.338  23.374  37.204  1.00  0.00           C
ATOM   3619  C2  CHO   512      22.088  23.974  33.304  1.00  0.00           C
ATOM   3620  ROH CHO   513     140.138  46.124  18.554  1.00  0.00            
ATOM   3621  R1  CHO   513     139.338  47.124  21.104  1.00  0.00            
ATOM   3622  R2  CHO   513     137.888  45.574  22.904  1.00  0.00            
ATOM   3623  R3  CHO   513     139.938  46.224  24.554  1.00  0.00            
ATOM   3624  R4  CHO   513     137.738  45.474  26.354  1.00  0.00            
ATOM   3625  R5  CHO   513     138.838  47.324  26.404  1.00  0.00            
ATOM   3626  C1  CHO   513     139.488  46.074  29.904  1.00  0.00           C
ATOM   3627  C2  CHO   513     138.088  44.824  32.904  1.00  0.00           C
ATOM   3628  ROH CHO   514      39.888 144.624  54.354  1.00  0.00            
ATOM   3629  R1  CHO   514      39.388 144.474  51.554  1.00  0.00            
ATOM   3630  R2  CHO   514      37.088 145.474  50.454  1.00  0.00            
ATOM   3631  R3  CHO   514      38.838 146.824  48.854  1.00  0.00            
ATOM   3632  R4  CHO   514      36.238 147.274  47.604  1.00  0.00            
ATOM   3633  R5  CHO   514      38.038 146.524  46.654  1.00  0.00            
ATOM   3634  C1  CHO   514      37.388 149.574  44.504  1.00  0.00           C
ATOM   3635  C2  CHO   514      36.938 153.074  42.054  1.00  0.00           C
ATOM   3636  ROH CHO   515     136.988 132.324  22.354  1.00  0.00            
ATOM   3637  R1  CHO   515     137.538 133.424  24.954  1.00  0.00            
ATOM   3638  R2  CHO   515     136.588 132.224  27.254  1.00  0.00            
ATOM   3639  R3  CHO   515     139.238 132.274  27.954  1.00  0.00            
ATOM   3640  R4  CHO   515     137.788 132.924  30.454  1.00  0.00            
ATOM   3641  R5  CHO   515     139.388 134.074  29.504  1.00  0.00            
ATOM   3642  C1  CHO   515     140.988 133.374  32.954  1.00  0.00           C
ATOM   3643  C2  CHO   515     142.738 131.074  35.454  1.00  0.00           C
ATOM   3644  ROH CHO   516      68.738 217.424  51.454  1.00  0.00            
ATOM   3645  R1  CHO   516      68.338 216.374  48.804  1.00  0.00            
ATOM   3646  R2  CHO   516      70.388 215.574  47.204  1.00  0.00            
ATOM   3647  R3  CHO   516      68.988 213.274  47.104  1.00  0.00            
ATOM   3648  R4  CHO   516      71.088 212.924  45.054  1.00  0.00            
ATOM   3649  R5  CHO   516      68.938 212.724  44.754  1.00  0.00            
ATOM   3650  C1  CHO   516      70.088 209.274  43.654  1.00  0.00           C
ATOM   3651  C2  CHO   516      71.088 206.224  41.504  1.00  0.00           C
ATOM   3652  ROH CHO   517     117.738  63.974  14.654  1.00  0.00            
ATOM   3653  R1  CHO   517     116.338  62.974  16.904  1.00  0.00            
ATOM   3654  R2  CHO   517     117.488  61.324  18.804  1.00  0.00            
ATOM   3655  R3  CHO   517     116.588  63.224  20.504  1.00  0.00            
ATOM   3656  R4  CHO   517     116.738  60.774  22.104  1.00  0.00            
ATOM   3657  R5  CHO   517     114.988  62.074  21.904  1.00  0.00            
ATOM   3658  C1  CHO   517     115.438  62.224  25.654  1.00  0.00           C
ATOM   3659  C2  CHO   517     113.988  60.524  29.204  1.00  0.00           C
ATOM   3660  ROH CHO   518     207.088 100.224  48.954  1.00  0.00            
ATOM   3661  R1  CHO   518     207.788  98.924  46.504  1.00  0.00            
ATOM   3662  R2  CHO   518     206.138  98.874  44.304  1.00  0.00            
ATOM   3663  R3  CHO   518     208.338  99.874  43.054  1.00  0.00            
ATOM   3664  R4  CHO   518     207.038  98.124  41.054  1.00  0.00            
ATOM   3665  R5  CHO   518     209.138  98.024  41.754  1.00  0.00            
ATOM   3666  C1  CHO   518     209.638  98.624  38.004  1.00  0.00           C
ATOM   3667  C2  CHO   518     210.138  99.024  34.254  1.00  0.00           C
ATOM   3668  ROH CHO   519     119.838 172.474  24.504  1.00  0.00            
ATOM   3669  R1  CHO   519     118.938 172.624  27.154  1.00  0.00            
ATOM   3670  R2  CHO   519     120.388 171.674  29.304  1.00  0.00            
ATOM   3671  R3  CHO   519     120.088 174.174  30.304  1.00  0.00            
ATOM   3672  R4  CHO   519     120.488 172.524  32.654  1.00  0.00            
ATOM   3673  R5  CHO   519     118.838 173.874  32.304  1.00  0.00            
ATOM   3674  C1  CHO   519     120.238 175.374  35.504  1.00  0.00           C
ATOM   3675  C2  CHO   519     117.738 173.124  37.504  1.00  0.00           C
ATOM   3676  ROH CHO   520     140.188  27.474  52.754  1.00  0.00            
ATOM   3677  R1  CHO   520     140.188  26.624  50.054  1.00  0.00            
ATOM   3678  R2  CHO   520     137.888  25.674  48.804  1.00  0.00            
ATOM   3679  R3  CHO   520     138.438  27.624  47.004  1.00  0.00            
ATOM   3680  R4  CHO   520     136.638  25.824  45.604  1.00  0.00            
ATOM   3681  R5  CHO   520     138.588  26.474  44.904  1.00  0.00            
ATOM   3682  C1  CHO   520     136.388  27.774  42.054  1.00  0.00           C
ATOM   3683  C2  CHO   520     133.138  28.674  39.404  1.00  0.00           C
ATOM   3684  ROH CHO   521      81.238   4.924  20.704  1.00  0.00            
ATOM   3685  R1  CHO   521      80.088   5.724  23.154  1.00  0.00            
ATOM   3686  R2  CHO   521      79.588   3.924  25.204  1.00  0.00            
ATOM   3687  R3  CHO   521      81.088   5.674  26.654  1.00  0.00            
ATOM   3688  R4  CHO   521      79.788   3.974  28.654  1.00  0.00            
ATOM   3689  R5  CHO   521      79.788   6.124  28.604  1.00  0.00            
ATOM   3690  C1  CHO   521      81.338   5.574  32.054  1.00  0.00           C
ATOM   3691  C2  CHO   521      80.088   2.224  34.604  1.00  0.00           C
ATOM   3692  ROH CHO   522      33.088  67.874  48.804  1.00  0.00            
ATOM   3693  R1  CHO   522      33.488  68.374  46.054  1.00  0.00            
ATOM   3694  R2  CHO   522      35.838  67.774  44.754  1.00  0.00            
ATOM   3695  R3  CHO   522      34.238  66.374  43.104  1.00  0.00            
ATOM   3696  R4  CHO   522      36.538  67.024  41.454  1.00  0.00            
ATOM   3697  R5  CHO   522      34.488  67.424  40.954  1.00  0.00            
ATOM   3698  C1  CHO   522      35.438  65.224  38.004  1.00  0.00           C
ATOM   3699  C2  CHO   522      39.738  64.974  35.704  1.00  0.00           C
ATOM   3700  ROH CHO   523     190.038  56.424  51.654  1.00  0.00            
ATOM   3701  R1  CHO   523     191.038  56.824  49.054  1.00  0.00            
ATOM   3702  R2  CHO   523     189.538  56.324  46.804  1.00  0.00            
ATOM   3703  R3  CHO   523     190.138  58.874  46.154  1.00  0.00            
ATOM   3704  R4  CHO   523     189.838  57.574  43.554  1.00  0.00            
ATOM   3705  R5  CHO   523     191.538  58.724  44.254  1.00  0.00            
ATOM   3706  C1  CHO   523     190.638  60.724  41.154  1.00  0.00           C
ATOM   3707  C2  CHO   523     192.938  58.374  37.904  1.00  0.00           C
ATOM   3708  ROH CHO   524      66.888  62.524  46.954  1.00  0.00            
ATOM   3709  R1  CHO   524      68.038  62.224  44.404  1.00  0.00            
ATOM   3710  R2  CHO   524      66.488  62.074  42.104  1.00  0.00            
ATOM   3711  R3  CHO   524      68.038  64.174  41.304  1.00  0.00            
ATOM   3712  R4  CHO   524      67.138  62.924  38.804  1.00  0.00            
ATOM   3713  R5  CHO   524      69.188  63.324  39.354  1.00  0.00            
ATOM   3714  C1  CHO   524      68.988  65.324  36.104  1.00  0.00           C
ATOM   3715  C2  CHO   524      71.288  64.124  32.654  1.00  0.00           C
ATOM   3716  ROH CHO   525     109.238 175.024  23.204  1.00  0.00            
ATOM   3717  R1  CHO   525     109.188 176.624  25.604  1.00  0.00            
ATOM   3718  R2  CHO   525     110.538 175.874  27.904  1.00  0.00            
ATOM   3719  R3  CHO   525     111.588 178.374  27.654  1.00  0.00            
ATOM   3720  R4  CHO   525     111.938 177.724  30.504  1.00  0.00            
ATOM   3721  R5  CHO   525     110.988 179.474  29.654  1.00  0.00            
ATOM   3722  C1  CHO   525     113.738 181.074  31.754  1.00  0.00           C
ATOM   3723  C2  CHO   525     112.538 181.624  35.354  1.00  0.00           C
ATOM   3724  ROH CHO   526     112.688 136.824  57.854  1.00  0.00            
ATOM   3725  R1  CHO   526     111.988 136.274  55.154  1.00  0.00            
ATOM   3726  R2  CHO   526     111.688 138.274  53.304  1.00  0.00            
ATOM   3727  R3  CHO   526     113.488 136.774  51.904  1.00  0.00            
ATOM   3728  R4  CHO   526     111.988 138.224  49.854  1.00  0.00            
ATOM   3729  R5  CHO   526     112.288 136.074  49.954  1.00  0.00            
ATOM   3730  C1  CHO   526     113.788 136.774  46.504  1.00  0.00           C
ATOM   3731  C2  CHO   526     114.938 135.774  42.804  1.00  0.00           C
ATOM   3732  ROH CHO   527      96.438 133.274  57.704  1.00  0.00            
ATOM   3733  R1  CHO   527      96.888 131.924  55.304  1.00  0.00            
ATOM   3734  R2  CHO   527      94.938 131.574  53.354  1.00  0.00            
ATOM   3735  R3  CHO   527      96.788 132.724  51.754  1.00  0.00            
ATOM   3736  R4  CHO   527      94.538 132.124  49.954  1.00  0.00            
ATOM   3737  R5  CHO   527      96.638 131.524  49.704  1.00  0.00            
ATOM   3738  C1  CHO   527      96.038 133.474  46.454  1.00  0.00           C
ATOM   3739  C2  CHO   527      96.888 131.424  42.104  1.00  0.00           C
ATOM   3740  ROH CHO   528      86.788 210.774  22.554  1.00  0.00            
ATOM   3741  R1  CHO   528      86.938 211.924  25.154  1.00  0.00            
ATOM   3742  R2  CHO   528      85.188 211.224  27.154  1.00  0.00            
ATOM   3743  R3  CHO   528      87.488 210.724  28.554  1.00  0.00            
ATOM   3744  R4  CHO   528      85.438 210.924  30.654  1.00  0.00            
ATOM   3745  R5  CHO   528      87.288 212.074  30.554  1.00  0.00            
ATOM   3746  C1  CHO   528      87.738 210.324  33.904  1.00  0.00           C
ATOM   3747  C2  CHO   528      87.188 211.224  37.354  1.00  0.00           C
ATOM   3748  ROH CHO   529     124.888  77.674  20.854  1.00  0.00            
ATOM   3749  R1  CHO   529     125.588  76.474  23.304  1.00  0.00            
ATOM   3750  R2  CHO   529     125.688  77.874  25.704  1.00  0.00            
ATOM   3751  R3  CHO   529     123.988  75.924  26.554  1.00  0.00            
ATOM   3752  R4  CHO   529     125.438  76.774  28.954  1.00  0.00            
ATOM   3753  R5  CHO   529     125.238  74.724  28.204  1.00  0.00            
ATOM   3754  C1  CHO   529     123.738  74.274  31.654  1.00  0.00           C
ATOM   3755  C2  CHO   529     120.788  71.674  34.904  1.00  0.00           C
ATOM   3756  ROH CHO   530     159.038 223.424  19.404  1.00  0.00            
ATOM   3757  R1  CHO   530     159.638 224.524  21.954  1.00  0.00            
ATOM   3758  R2  CHO   530     157.738 225.624  23.604  1.00  0.00            
ATOM   3759  R3  CHO   530     158.738 223.824  25.404  1.00  0.00            
ATOM   3760  R4  CHO   530     157.288 225.824  27.004  1.00  0.00            
ATOM   3761  R5  CHO   530     159.338 225.224  27.304  1.00  0.00            
ATOM   3762  C1  CHO   530     157.938 224.274  30.754  1.00  0.00           C
ATOM   3763  C2  CHO   530     155.238 221.724  31.804  1.00  0.00           C
ATOM   3764  ROH CHO   531      66.238   1.624  20.454  1.00  0.00            
ATOM   3765  R1  CHO   531      64.038   1.724  22.204  1.00  0.00            
ATOM   3766  R2  CHO   531      64.088   0.524  24.654  1.00  0.00            
ATOM   3767  R3  CHO   531      63.388   2.974  25.554  1.00  0.00            
ATOM   3768  R4  CHO   531      61.938   1.124  27.304  1.00  0.00            
ATOM   3769  R5  CHO   531      61.088   2.774  26.154  1.00  0.00            
ATOM   3770  C1  CHO   531      60.038   3.824  29.704  1.00  0.00           C
ATOM   3771  C2  CHO   531      61.488   6.374  31.704  1.00  0.00           C
ATOM   3772  ROH CHO   532      31.588  43.224  19.504  1.00  0.00            
ATOM   3773  R1  CHO   532      32.088  42.774  22.254  1.00  0.00            
ATOM   3774  R2  CHO   532      34.538  43.324  23.454  1.00  0.00            
ATOM   3775  R3  CHO   532      32.988  44.824  25.154  1.00  0.00            
ATOM   3776  R4  CHO   532      35.338  44.024  26.704  1.00  0.00            
ATOM   3777  R5  CHO   532      33.238  43.724  27.254  1.00  0.00            
ATOM   3778  C1  CHO   532      34.388  45.774  30.254  1.00  0.00           C
ATOM   3779  C2  CHO   532      33.238  43.674  32.904  1.00  0.00           C
ATOM   3780  ROH CHO   533     202.838 163.324  23.354  1.00  0.00            
ATOM   3781  R1  CHO   533     201.338 161.574  24.904  1.00  0.00            
ATOM   3782  R2  CHO   533     202.038 160.924  27.504  1.00  0.00            
ATOM   3783  R3  CHO   533     199.488 161.724  28.054  1.00  0.00            
ATOM   3784  R4  CHO   533     200.538 160.724  30.654  1.00  0.00            
ATOM   3785  R5  CHO   533     198.688 160.074  29.604  1.00  0.00            
ATOM   3786  C1  CHO   533     197.288 161.324  32.954  1.00  0.00           C
ATOM   3787  C2  CHO   533     198.488 160.924  36.854  1.00  0.00           C
ATOM   3788  ROH CHO   534      41.188 115.974  31.954  1.00  0.00            
ATOM   3789  R1  CHO   534      43.838 115.074  32.204  1.00  0.00            
ATOM   3790  R2  CHO   534      44.888 114.174  34.604  1.00  0.00            
ATOM   3791  R3  CHO   534      45.538 111.974  33.104  1.00  0.00            
ATOM   3792  R4  CHO   534      47.138 111.724  35.554  1.00  0.00            
ATOM   3793  R5  CHO   534      47.888 111.674  33.504  1.00  0.00            
ATOM   3794  C1  CHO   534      49.038 108.224  34.704  1.00  0.00           C
ATOM   3795  C2  CHO   534      47.488 104.124  35.604  1.00  0.00           C
ATOM   3796  ROH CHO   535      74.788  42.924  50.104  1.00  0.00            
ATOM   3797  R1  CHO   535      75.088  44.224  47.654  1.00  0.00            
ATOM   3798  R2  CHO   535      77.138  43.674  45.904  1.00  0.00            
ATOM   3799  R3  CHO   535      75.138  43.274  44.104  1.00  0.00            
ATOM   3800  R4  CHO   535      77.488  43.824  42.454  1.00  0.00            
ATOM   3801  R5  CHO   535      75.588  44.874  42.354  1.00  0.00            
ATOM   3802  C1  CHO   535      75.788  43.574  38.804  1.00  0.00           C
ATOM   3803  C2  CHO   535      74.088  45.074  36.504  1.00  0.00           C
ATOM   3804  ROH CHO   536      66.138  73.524  49.004  1.00  0.00            
ATOM   3805  R1  CHO   536      67.838  74.674  47.054  1.00  0.00            
ATOM   3806  R2  CHO   536      67.588  74.124  44.354  1.00  0.00            
ATOM   3807  R3  CHO   536      67.388  76.824  44.104  1.00  0.00            
ATOM   3808  R4  CHO   536      69.338  76.024  42.104  1.00  0.00            
ATOM   3809  R5  CHO   536      69.638  77.524  43.654  1.00  0.00            
ATOM   3810  C1  CHO   536      70.188  79.674  40.554  1.00  0.00           C
ATOM   3811  C2  CHO   536      72.938  81.274  37.854  1.00  0.00           C
ATOM   3812  ROH CHO   537      91.038 103.024  20.154  1.00  0.00            
ATOM   3813  R1  CHO   537      90.938 102.474  22.904  1.00  0.00            
ATOM   3814  R2  CHO   537      88.938 100.874  24.004  1.00  0.00            
ATOM   3815  R3  CHO   537      91.088  99.474  25.004  1.00  0.00            
ATOM   3816  R4  CHO   537      88.888  98.974  26.904  1.00  0.00            
ATOM   3817  R5  CHO   537      90.888  99.724  27.404  1.00  0.00            
ATOM   3818  C1  CHO   537      90.838  96.574  29.504  1.00  0.00           C
ATOM   3819  C2  CHO   537      91.488  95.324  32.104  1.00  0.00           C
ATOM   3820  ROH CHO   538      15.588 129.924  30.004  1.00  0.00            
ATOM   3821  R1  CHO   538      15.638 130.174  32.804  1.00  0.00            
ATOM   3822  R2  CHO   538      17.038 128.474  34.454  1.00  0.00            
ATOM   3823  R3  CHO   538      18.138 130.774  35.404  1.00  0.00            
ATOM   3824  R4  CHO   538      17.988 129.024  37.754  1.00  0.00            
ATOM   3825  R5  CHO   538      17.188 131.074  37.554  1.00  0.00            
ATOM   3826  C1  CHO   538      19.538 131.574  40.504  1.00  0.00           C
ATOM   3827  C2  CHO   538      22.538 133.024  43.054  1.00  0.00           C
ATOM   3828  ROH CHO   539     119.688  66.074  18.154  1.00  0.00            
ATOM   3829  R1  CHO   539     120.238  66.174  20.954  1.00  0.00            
ATOM   3830  R2  CHO   539     118.888  67.824  22.704  1.00  0.00            
ATOM   3831  R3  CHO   539     118.438  65.524  24.004  1.00  0.00            
ATOM   3832  R4  CHO   539     118.238  67.624  26.054  1.00  0.00            
ATOM   3833  R5  CHO   539     119.538  65.824  26.154  1.00  0.00            
ATOM   3834  C1  CHO   539     117.438  65.274  29.304  1.00  0.00           C
ATOM   3835  C2  CHO   539     116.138  64.124  32.054  1.00  0.00           C
ATOM   3836  ROH CHO   540      96.038 154.574  25.904  1.00  0.00            
ATOM   3837  R1  CHO   540      97.388 153.474  28.104  1.00  0.00            
ATOM   3838  R2  CHO   540      98.138 154.974  30.304  1.00  0.00            
ATOM   3839  R3  CHO   540      96.738 153.074  31.704  1.00  0.00            
ATOM   3840  R4  CHO   540      98.188 154.574  33.754  1.00  0.00            
ATOM   3841  R5  CHO   540      98.188 152.424  33.504  1.00  0.00            
ATOM   3842  C1  CHO   540      96.888 152.624  37.054  1.00  0.00           C
ATOM   3843  C2  CHO   540      97.888 152.124  40.604  1.00  0.00           C
ATOM   3844  ROH CHO   541      84.488 173.674  57.354  1.00  0.00            
ATOM   3845  R1  CHO   541      84.138 175.074  54.904  1.00  0.00            
ATOM   3846  R2  CHO   541      85.738 174.524  52.704  1.00  0.00            
ATOM   3847  R3  CHO   541      83.338 174.174  51.454  1.00  0.00            
ATOM   3848  R4  CHO   541      85.288 173.824  49.304  1.00  0.00            
ATOM   3849  R5  CHO   541      83.588 175.174  49.304  1.00  0.00            
ATOM   3850  C1  CHO   541      82.788 173.074  46.204  1.00  0.00           C
ATOM   3851  C2  CHO   541      85.188 171.824  43.754  1.00  0.00           C
ATOM   3852  ROH CHO   542     154.338 114.274  22.254  1.00  0.00            
ATOM   3853  R1  CHO   542     155.388 115.524  24.554  1.00  0.00            
ATOM   3854  R2  CHO   542     154.738 114.674  27.104  1.00  0.00            
ATOM   3855  R3  CHO   542     157.438 114.474  27.404  1.00  0.00            
ATOM   3856  R4  CHO   542     156.438 114.774  30.154  1.00  0.00            
ATOM   3857  R5  CHO   542     157.938 115.974  29.154  1.00  0.00            
ATOM   3858  C1  CHO   542     159.938 114.624  32.154  1.00  0.00           C
ATOM   3859  C2  CHO   542     163.238 115.174  31.604  1.00  0.00           C
ATOM   3860  ROH CHO   543      88.488  10.024  54.554  1.00  0.00            
ATOM   3861  R1  CHO   543      88.338  11.274  52.004  1.00  0.00            
ATOM   3862  R2  CHO   543      90.488  11.474  50.304  1.00  0.00            
ATOM   3863  R3  CHO   543      88.788  10.224  48.554  1.00  0.00            
ATOM   3864  R4  CHO   543      90.738  11.724  46.854  1.00  0.00            
ATOM   3865  R5  CHO   543      88.538  11.874  46.804  1.00  0.00            
ATOM   3866  C1  CHO   543      89.238  10.724  43.204  1.00  0.00           C
ATOM   3867  C2  CHO   543      91.088   9.324  39.554  1.00  0.00           C
ATOM   3868  ROH CHO   544     140.688  81.674  17.704  1.00  0.00            
ATOM   3869  R1  CHO   544     139.738  81.024  20.304  1.00  0.00            
ATOM   3870  R2  CHO   544     141.388  80.224  22.354  1.00  0.00            
ATOM   3871  R3  CHO   544     140.188  82.274  23.704  1.00  0.00            
ATOM   3872  R4  CHO   544     142.138  81.124  25.604  1.00  0.00            
ATOM   3873  R5  CHO   544     139.988  81.474  25.954  1.00  0.00            
ATOM   3874  C1  CHO   544     141.488  83.624  28.754  1.00  0.00           C
ATOM   3875  C2  CHO   544     140.238  83.974  32.804  1.00  0.00           C
ATOM   3876  ROH CHO   545     151.438 142.124  53.804  1.00  0.00            
ATOM   3877  R1  CHO   545     153.138 142.224  51.554  1.00  0.00            
ATOM   3878  R2  CHO   545     152.538 140.874  49.204  1.00  0.00            
ATOM   3879  R3  CHO   545     152.888 143.324  48.104  1.00  0.00            
ATOM   3880  R4  CHO   545     153.088 141.474  45.854  1.00  0.00            
ATOM   3881  R5  CHO   545     154.538 143.024  46.404  1.00  0.00            
ATOM   3882  C1  CHO   545     153.788 144.124  42.854  1.00  0.00           C
ATOM   3883  C2  CHO   545     155.638 143.924  40.104  1.00  0.00           C
ATOM   3884  ROH CHO   546      39.188  55.374  51.004  1.00  0.00            
ATOM   3885  R1  CHO   546      39.938  54.324  48.504  1.00  0.00            
ATOM   3886  R2  CHO   546      38.038  53.524  46.604  1.00  0.00            
ATOM   3887  R3  CHO   546      39.438  55.174  45.004  1.00  0.00            
ATOM   3888  R4  CHO   546      38.738  52.924  43.304  1.00  0.00            
ATOM   3889  R5  CHO   546      40.738  53.724  43.604  1.00  0.00            
ATOM   3890  C1  CHO   546      40.438  54.174  39.804  1.00  0.00           C
ATOM   3891  C2  CHO   546      39.488  55.624  35.704  1.00  0.00           C
ATOM   3892  ROH CHO   547      56.588  83.974  45.404  1.00  0.00            
ATOM   3893  R1  CHO   547      58.938  85.174  44.304  1.00  0.00            
ATOM   3894  R2  CHO   547      59.338  85.474  41.604  1.00  0.00            
ATOM   3895  R3  CHO   547      59.688  88.074  42.254  1.00  0.00            
ATOM   3896  R4  CHO   547      60.138  87.974  39.354  1.00  0.00            
ATOM   3897  R5  CHO   547      61.488  88.824  40.854  1.00  0.00            
ATOM   3898  C1  CHO   547      60.938  91.924  38.704  1.00  0.00           C
ATOM   3899  C2  CHO   547      63.638  93.874  38.254  1.00  0.00           C
ATOM   3900  ROH CHO   548     149.888 139.424  19.004  1.00  0.00            
ATOM   3901  R1  CHO   548     151.238 138.574  21.354  1.00  0.00            
ATOM   3902  R2  CHO   548     153.088 140.074  22.654  1.00  0.00            
ATOM   3903  R3  CHO   548     151.488 139.674  24.804  1.00  0.00            
ATOM   3904  R4  CHO   548     154.188 140.024  25.954  1.00  0.00            
ATOM   3905  R5  CHO   548     152.838 138.324  26.304  1.00  0.00            
ATOM   3906  C1  CHO   548     153.338 139.574  29.854  1.00  0.00           C
ATOM   3907  C2  CHO   548     156.188 138.174  30.604  1.00  0.00           C
ATOM   3908  ROH CHO   549       8.288 148.224  29.254  1.00  0.00            
ATOM   3909  R1  CHO   549       6.388 147.774  31.354  1.00  0.00            
ATOM   3910  R2  CHO   549       5.538 145.274  32.054  1.00  0.00            
ATOM   3911  R3  CHO   549       6.338 146.024  34.504  1.00  0.00            
ATOM   3912  R4  CHO   549       3.888 144.424  34.954  1.00  0.00            
ATOM   3913  R5  CHO   549       4.288 146.474  35.704  1.00  0.00            
ATOM   3914  C1  CHO   549       3.688 144.674  39.004  1.00  0.00           C
ATOM   3915  C2  CHO   549       0.138 146.174  40.804  1.00  0.00           C
ATOM   3916  ROH CHO   550     132.288 152.274  57.054  1.00  0.00            
ATOM   3917  R1  CHO   550     132.988 153.474  54.554  1.00  0.00            
ATOM   3918  R2  CHO   550     134.838 152.374  52.854  1.00  0.00            
ATOM   3919  R3  CHO   550     132.838 152.524  51.054  1.00  0.00            
ATOM   3920  R4  CHO   550     135.288 153.024  49.504  1.00  0.00            
ATOM   3921  R5  CHO   550     133.488 154.274  49.604  1.00  0.00            
ATOM   3922  C1  CHO   550     133.638 153.574  45.854  1.00  0.00           C
ATOM   3923  C2  CHO   550     131.938 155.224  41.904  1.00  0.00           C
ATOM   3924  ROH CHO   551     217.488   4.374  25.054  1.00  0.00            
ATOM   3925  R1  CHO   551     217.288   3.474  27.704  1.00  0.00            
ATOM   3926  R2  CHO   551     218.838   1.474  28.754  1.00  0.00            
ATOM   3927  R3  CHO   551     219.388   3.324  30.704  1.00  0.00            
ATOM   3928  R4  CHO   551     219.738   0.774  32.054  1.00  0.00            
ATOM   3929  R5  CHO   551     218.488   2.424  32.704  1.00  0.00            
ATOM   3930  C1  CHO   551     220.738   2.074  35.754  1.00  0.00           C
ATOM   3931  C2  CHO   551     218.388   1.224  39.804  1.00  0.00           C
ATOM   3932  ROH CHO   552     155.688  50.374  50.504  1.00  0.00            
ATOM   3933  R1  CHO   552     154.538  51.174  48.004  1.00  0.00            
ATOM   3934  R2  CHO   552     155.688  50.574  45.554  1.00  0.00            
ATOM   3935  R3  CHO   552     153.288  49.524  45.004  1.00  0.00            
ATOM   3936  R4  CHO   552     154.588  49.774  42.404  1.00  0.00            
ATOM   3937  R5  CHO   552     152.638  50.574  42.954  1.00  0.00            
ATOM   3938  C1  CHO   552     151.638  48.324  40.054  1.00  0.00           C
ATOM   3939  C2  CHO   552     149.288  46.174  37.704  1.00  0.00           C
ATOM   3940  ROH CHO   553     192.788   7.374  49.004  1.00  0.00            
ATOM   3941  R1  CHO   553     193.938   9.774  48.104  1.00  0.00            
ATOM   3942  R2  CHO   553     196.538   9.974  47.204  1.00  0.00            
ATOM   3943  R3  CHO   553     195.338  11.074  45.004  1.00  0.00            
ATOM   3944  R4  CHO   553     198.238  11.474  44.604  1.00  0.00            
ATOM   3945  R5  CHO   553     196.688  12.974  44.554  1.00  0.00            
ATOM   3946  C1  CHO   553     198.138  13.374  41.004  1.00  0.00           C
ATOM   3947  C2  CHO   553     200.438  14.924  37.354  1.00  0.00           C
ATOM   3948  ROH CHO   554     172.588  -3.326  28.504  1.00  0.00            
ATOM   3949  R1  CHO   554     172.038  -0.976  30.054  1.00  0.00            
ATOM   3950  R2  CHO   554     172.738  -0.776  32.754  1.00  0.00            
ATOM   3951  R3  CHO   554     173.988   1.474  31.904  1.00  0.00            
ATOM   3952  R4  CHO   554     172.888   2.224  34.504  1.00  0.00            
ATOM   3953  R5  CHO   554     172.588   3.274  32.604  1.00  0.00            
ATOM   3954  C1  CHO   554     174.138   6.074  34.704  1.00  0.00           C
ATOM   3955  C2  CHO   554     172.688   9.174  34.754  1.00  0.00           C
ATOM   3956  ROH CHO   555     188.238 144.024  49.904  1.00  0.00            
ATOM   3957  R1  CHO   555     187.988 144.224  47.104  1.00  0.00            
ATOM   3958  R2  CHO   555     189.588 145.974  45.604  1.00  0.00            
ATOM   3959  R3  CHO   555     190.138 143.724  44.204  1.00  0.00            
ATOM   3960  R4  CHO   555     190.688 145.874  42.354  1.00  0.00            
ATOM   3961  R5  CHO   555     189.388 144.174  42.004  1.00  0.00            
ATOM   3962  C1  CHO   555     191.888 143.724  39.154  1.00  0.00           C
ATOM   3963  C2  CHO   555     190.288 146.374  35.804  1.00  0.00           C
ATOM   3964  ROH CHO   556      45.238 167.774  28.354  1.00  0.00            
ATOM   3965  R1  CHO   556      44.688 167.024  31.054  1.00  0.00            
ATOM   3966  R2  CHO   556      46.638 166.774  33.004  1.00  0.00            
ATOM   3967  R3  CHO   556      45.088 168.474  34.354  1.00  0.00            
ATOM   3968  R4  CHO   556      46.588 166.974  36.404  1.00  0.00            
ATOM   3969  R5  CHO   556      44.388 167.174  36.304  1.00  0.00            
ATOM   3970  C1  CHO   556      45.038 168.724  39.754  1.00  0.00           C
ATOM   3971  C2  CHO   556      45.438 168.374  42.704  1.00  0.00           C
ATOM   3972  ROH CHO   557      57.388 136.324  26.804  1.00  0.00            
ATOM   3973  R1  CHO   557      57.438 135.974  29.604  1.00  0.00            
ATOM   3974  R2  CHO   557      58.038 133.524  30.804  1.00  0.00            
ATOM   3975  R3  CHO   557      59.938 135.024  32.104  1.00  0.00            
ATOM   3976  R4  CHO   557      59.288 132.824  33.954  1.00  0.00            
ATOM   3977  R5  CHO   557      59.238 134.924  34.404  1.00  0.00            
ATOM   3978  C1  CHO   557      61.738 133.774  37.004  1.00  0.00           C
ATOM   3979  C2  CHO   557      62.088 132.174  39.404  1.00  0.00           C
ATOM   3980  ROH CHO   558     205.538 150.874  54.854  1.00  0.00            
ATOM   3981  R1  CHO   558     204.938 149.924  52.254  1.00  0.00            
ATOM   3982  R2  CHO   558     202.388 150.024  51.204  1.00  0.00            
ATOM   3983  R3  CHO   558     203.588 151.374  49.154  1.00  0.00            
ATOM   3984  R4  CHO   558     201.488 149.824  47.854  1.00  0.00            
ATOM   3985  R5  CHO   558     203.588 149.824  47.304  1.00  0.00            
ATOM   3986  C1  CHO   558     202.088 151.024  44.004  1.00  0.00           C
ATOM   3987  C2  CHO   558     202.688 148.174  42.554  1.00  0.00           C
ATOM   3988  ROH CHO   559     140.588  59.524  16.104  1.00  0.00            
ATOM   3989  R1  CHO   559     141.988  60.074  18.504  1.00  0.00            
ATOM   3990  R2  CHO   559     140.788  61.424  20.654  1.00  0.00            
ATOM   3991  R3  CHO   559     141.638  59.224  22.004  1.00  0.00            
ATOM   3992  R4  CHO   559     140.888  61.124  24.104  1.00  0.00            
ATOM   3993  R5  CHO   559     142.788  60.124  23.904  1.00  0.00            
ATOM   3994  C1  CHO   559     141.688  58.924  27.404  1.00  0.00           C
ATOM   3995  C2  CHO   559     143.388  60.574  30.804  1.00  0.00           C
ATOM   3996  ROH CHO   560      29.488 183.124  55.954  1.00  0.00            
ATOM   3997  R1  CHO   560      29.438 183.274  53.154  1.00  0.00            
ATOM   3998  R2  CHO   560      31.388 184.574  51.654  1.00  0.00            
ATOM   3999  R3  CHO   560      31.538 182.174  50.404  1.00  0.00            
ATOM   4000  R4  CHO   560      31.888 184.174  48.254  1.00  0.00            
ATOM   4001  R5  CHO   560      30.438 182.524  48.304  1.00  0.00            
ATOM   4002  C1  CHO   560      32.338 181.674  45.104  1.00  0.00           C
ATOM   4003  C2  CHO   560      33.138 181.674  40.504  1.00  0.00           C
ATOM   4004  ROH CHO   561     213.288  76.924  26.504  1.00  0.00            
ATOM   4005  R1  CHO   561     211.238  77.724  28.254  1.00  0.00            
ATOM   4006  R2  CHO   561     210.838  76.624  30.754  1.00  0.00            
ATOM   4007  R3  CHO   561     210.938  79.224  31.554  1.00  0.00            
ATOM   4008  R4  CHO   561     209.388  77.924  33.654  1.00  0.00            
ATOM   4009  R5  CHO   561     208.838  79.674  32.554  1.00  0.00            
ATOM   4010  C1  CHO   561     208.688  81.074  36.104  1.00  0.00           C
ATOM   4011  C2  CHO   561     205.988  82.824  38.304  1.00  0.00           C
ATOM   4012  ROH CHO   562      15.238 106.574  52.204  1.00  0.00            
ATOM   4013  R1  CHO   562      16.088 104.024  51.254  1.00  0.00            
ATOM   4014  R2  CHO   562      14.538 101.774  51.454  1.00  0.00            
ATOM   4015  R3  CHO   562      14.988 101.674  48.754  1.00  0.00            
ATOM   4016  R4  CHO   562      14.638  98.874  49.604  1.00  0.00            
ATOM   4017  R5  CHO   562      16.288  99.674  48.504  1.00  0.00            
ATOM   4018  C1  CHO   562      15.088  97.024  46.054  1.00  0.00           C
ATOM   4019  C2  CHO   562      17.238  94.274  45.854  1.00  0.00           C
ATOM   4020  ROH CHO   563     100.388  69.024  49.404  1.00  0.00            
ATOM   4021  R1  CHO   563      99.338  69.924  46.904  1.00  0.00            
ATOM   4022  R2  CHO   563     100.838  69.874  44.604  1.00  0.00            
ATOM   4023  R3  CHO   563      98.738  68.474  43.654  1.00  0.00            
ATOM   4024  R4  CHO   563      99.588  70.124  41.354  1.00  0.00            
ATOM   4025  R5  CHO   563      97.588  69.974  42.204  1.00  0.00            
ATOM   4026  C1  CHO   563      96.838  68.924  38.604  1.00  0.00           C
ATOM   4027  C2  CHO   563      94.488  67.774  35.454  1.00  0.00           C
ATOM   4028  ROH CHO   564     177.538  37.274  20.104  1.00  0.00            
ATOM   4029  R1  CHO   564     176.738  38.374  22.554  1.00  0.00            
ATOM   4030  R2  CHO   564     174.688  37.324  24.104  1.00  0.00            
ATOM   4031  R3  CHO   564     176.588  37.324  26.004  1.00  0.00            
ATOM   4032  R4  CHO   564     174.038  37.074  27.454  1.00  0.00            
ATOM   4033  R5  CHO   564     175.588  38.524  27.804  1.00  0.00            
ATOM   4034  C1  CHO   564     175.488  36.924  31.304  1.00  0.00           C
ATOM   4035  C2  CHO   564     174.588  36.774  35.204  1.00  0.00           C
ATOM   4036  ROH CHO   565     100.038  10.774  53.654  1.00  0.00            
ATOM   4037  R1  CHO   565      99.788   9.824  51.004  1.00  0.00            
ATOM   4038  R2  CHO   565     101.288  10.824  48.904  1.00  0.00            
ATOM   4039  R3  CHO   565     101.988   8.224  48.554  1.00  0.00            
ATOM   4040  R4  CHO   565     102.788   9.574  46.054  1.00  0.00            
ATOM   4041  R5  CHO   565     101.538   7.824  46.254  1.00  0.00            
ATOM   4042  C1  CHO   565     104.338   6.374  44.054  1.00  0.00           C
ATOM   4043  C2  CHO   565     102.838   5.074  40.854  1.00  0.00           C
ATOM   4044  ROH CHO   566      88.488 183.174  60.254  1.00  0.00            
ATOM   4045  R1  CHO   566      88.088 184.274  57.654  1.00  0.00            
ATOM   4046  R2  CHO   566      90.188 184.774  55.904  1.00  0.00            
ATOM   4047  R3  CHO   566      88.738 183.174  54.204  1.00  0.00            
ATOM   4048  R4  CHO   566      90.388 184.874  52.454  1.00  0.00            
ATOM   4049  R5  CHO   566      88.238 184.624  52.354  1.00  0.00            
ATOM   4050  C1  CHO   566      89.138 183.424  48.854  1.00  0.00           C
ATOM   4051  C2  CHO   566      86.438 184.974  47.004  1.00  0.00           C
ATOM   4052  ROH CHO   567     100.638  86.824  47.154  1.00  0.00            
ATOM   4053  R1  CHO   567     100.838  88.674  45.004  1.00  0.00            
ATOM   4054  R2  CHO   567     101.088  87.874  42.404  1.00  0.00            
ATOM   4055  R3  CHO   567      98.938  89.474  42.004  1.00  0.00            
ATOM   4056  R4  CHO   567     100.388  89.674  39.504  1.00  0.00            
ATOM   4057  R5  CHO   567      99.738  91.324  40.754  1.00  0.00            
ATOM   4058  C1  CHO   567      97.938  92.174  37.504  1.00  0.00           C
ATOM   4059  C2  CHO   567      94.788  91.924  34.604  1.00  0.00           C
ATOM   4060  ROH CHO   568     130.388 212.724  55.804  1.00  0.00            
ATOM   4061  R1  CHO   568     128.788 212.474  53.454  1.00  0.00            
ATOM   4062  R2  CHO   568     129.788 213.074  50.954  1.00  0.00            
ATOM   4063  R3  CHO   568     128.938 210.574  50.404  1.00  0.00            
ATOM   4064  R4  CHO   568     129.738 211.674  47.804  1.00  0.00            
ATOM   4065  R5  CHO   568     127.788 210.774  48.304  1.00  0.00            
ATOM   4066  C1  CHO   568     128.888 208.474  45.404  1.00  0.00           C
ATOM   4067  C2  CHO   568     131.888 207.124  43.304  1.00  0.00           C
ATOM   4068  ROH CHO   569      77.338  72.974  47.004  1.00  0.00            
ATOM   4069  R1  CHO   569      79.288  73.724  45.054  1.00  0.00            
ATOM   4070  R2  CHO   569      78.988  73.174  42.354  1.00  0.00            
ATOM   4071  R3  CHO   569      79.388  75.874  42.154  1.00  0.00            
ATOM   4072  R4  CHO   569      80.988  74.674  40.004  1.00  0.00            
ATOM   4073  R5  CHO   569      81.688  76.074  41.554  1.00  0.00            
ATOM   4074  C1  CHO   569      82.538  78.074  38.404  1.00  0.00           C
ATOM   4075  C2  CHO   569      86.338  77.074  36.354  1.00  0.00           C
ATOM   4076  ROH CHO   570      55.788 174.674  57.754  1.00  0.00            
ATOM   4077  R1  CHO   570      54.338 173.974  55.404  1.00  0.00            
ATOM   4078  R2  CHO   570      53.388 175.924  53.704  1.00  0.00            
ATOM   4079  R3  CHO   570      54.788 174.474  51.854  1.00  0.00            
ATOM   4080  R4  CHO   570      53.188 176.374  50.254  1.00  0.00            
ATOM   4081  R5  CHO   570      53.238 174.174  50.004  1.00  0.00            
ATOM   4082  C1  CHO   570      54.388 175.274  46.554  1.00  0.00           C
ATOM   4083  C2  CHO   570      51.988 173.074  42.754  1.00  0.00           C
ATOM   4084  ROH CHO   571      73.838  88.724  48.754  1.00  0.00            
ATOM   4085  R1  CHO   571      74.188  89.724  46.154  1.00  0.00            
ATOM   4086  R2  CHO   571      76.488  89.174  44.654  1.00  0.00            
ATOM   4087  R3  CHO   571      74.688  88.324  42.804  1.00  0.00            
ATOM   4088  R4  CHO   571      77.238  88.474  41.354  1.00  0.00            
ATOM   4089  R5  CHO   571      75.338  89.424  40.804  1.00  0.00            
ATOM   4090  C1  CHO   571      75.988  87.274  37.704  1.00  0.00           C
ATOM   4091  C2  CHO   571      76.388  86.624  32.904  1.00  0.00           C
ATOM   4092  ROH CHO   572      99.938  24.574  19.304  1.00  0.00            
ATOM   4093  R1  CHO   572     101.338  25.824  21.354  1.00  0.00            
ATOM   4094  R2  CHO   572     100.088  27.374  23.304  1.00  0.00            
ATOM   4095  R3  CHO   572     101.388  25.724  25.004  1.00  0.00            
ATOM   4096  R4  CHO   572     101.588  28.324  26.304  1.00  0.00            
ATOM   4097  R5  CHO   572     103.238  26.974  25.854  1.00  0.00            
ATOM   4098  C1  CHO   572     103.638  27.324  29.604  1.00  0.00           C
ATOM   4099  C2  CHO   572     106.738  30.024  31.054  1.00  0.00           C
ATOM   4100  ROH CHO   573      10.038  25.774  27.554  1.00  0.00            
ATOM   4101  R1  CHO   573       7.938  24.474  28.954  1.00  0.00            
ATOM   4102  R2  CHO   573       7.638  24.724  31.704  1.00  0.00            
ATOM   4103  R3  CHO   573       5.138  25.474  31.004  1.00  0.00            
ATOM   4104  R4  CHO   573       5.038  25.324  33.954  1.00  0.00            
ATOM   4105  R5  CHO   573       3.688  24.324  32.554  1.00  0.00            
ATOM   4106  C1  CHO   573       1.188  26.374  34.604  1.00  0.00           C
ATOM   4107  C2  CHO   573       0.238  26.724  38.154  1.00  0.00           C
ATOM   4108  ROH CHO   574      95.038  40.574  16.604  1.00  0.00            
ATOM   4109  R1  CHO   574      94.138  39.724  19.154  1.00  0.00            
ATOM   4110  R2  CHO   574      95.838  38.624  21.054  1.00  0.00            
ATOM   4111  R3  CHO   574      94.838  40.574  22.604  1.00  0.00            
ATOM   4112  R4  CHO   574      95.638  38.474  24.454  1.00  0.00            
ATOM   4113  R5  CHO   574      93.688  39.424  24.354  1.00  0.00            
ATOM   4114  C1  CHO   574      94.588  40.174  27.954  1.00  0.00           C
ATOM   4115  C2  CHO   574      94.138  40.674  31.704  1.00  0.00           C
ATOM   4116  ROH CHO   575     140.488  40.924  50.754  1.00  0.00            
ATOM   4117  R1  CHO   575     139.938  39.674  48.254  1.00  0.00            
ATOM   4118  R2  CHO   575     138.238  40.774  46.354  1.00  0.00            
ATOM   4119  R3  CHO   575     140.388  40.474  44.754  1.00  0.00            
ATOM   4120  R4  CHO   575     138.088  39.974  43.004  1.00  0.00            
ATOM   4121  R5  CHO   575     139.838  38.674  43.254  1.00  0.00            
ATOM   4122  C1  CHO   575     140.038  39.274  39.504  1.00  0.00           C
ATOM   4123  C2  CHO   575     139.538  35.974  36.854  1.00  0.00           C
ATOM   4124  ROH CHO   576     123.488  11.524  23.904  1.00  0.00            
ATOM   4125  R1  CHO   576     122.338  11.074  26.454  1.00  0.00            
ATOM   4126  R2  CHO   576     123.638   9.774  28.454  1.00  0.00            
ATOM   4127  R3  CHO   576     123.038  12.024  29.904  1.00  0.00            
ATOM   4128  R4  CHO   576     123.638   9.974  31.954  1.00  0.00            
ATOM   4129  R5  CHO   576     121.838  11.224  31.804  1.00  0.00            
ATOM   4130  C1  CHO   576     123.088  12.224  35.254  1.00  0.00           C
ATOM   4131  C2  CHO   576     125.338  12.174  38.554  1.00  0.00           C
ATOM   4132  ROH CHO   577     100.938 196.174  57.754  1.00  0.00            
ATOM   4133  R1  CHO   577     101.438 195.324  55.104  1.00  0.00            
ATOM   4134  R2  CHO   577      99.888 196.174  52.954  1.00  0.00            
ATOM   4135  R3  CHO   577     102.288 196.974  51.954  1.00  0.00            
ATOM   4136  R4  CHO   577     100.488 196.924  49.654  1.00  0.00            
ATOM   4137  R5  CHO   577     102.388 195.924  49.804  1.00  0.00            
ATOM   4138  C1  CHO   577     103.088 198.074  46.754  1.00  0.00           C
ATOM   4139  C2  CHO   577     101.288 197.674  42.604  1.00  0.00           C
ATOM   4140  ROH CHO   578      77.288 140.774  24.304  1.00  0.00            
ATOM   4141  R1  CHO   578      76.788 140.024  27.004  1.00  0.00            
ATOM   4142  R2  CHO   578      78.738 138.924  28.654  1.00  0.00            
ATOM   4143  R3  CHO   578      78.088 140.974  30.304  1.00  0.00            
ATOM   4144  R4  CHO   578      78.988 138.824  32.104  1.00  0.00            
ATOM   4145  R5  CHO   578      77.138 139.924  32.204  1.00  0.00            
ATOM   4146  C1  CHO   578      78.538 140.724  35.654  1.00  0.00           C
ATOM   4147  C2  CHO   578      76.188 140.924  38.454  1.00  0.00           C
ATOM   4148  ROH CHO   579      85.888  85.374  48.754  1.00  0.00            
ATOM   4149  R1  CHO   579      84.338  86.574  46.704  1.00  0.00            
ATOM   4150  R2  CHO   579      84.738  86.024  44.004  1.00  0.00            
ATOM   4151  R3  CHO   579      82.088  85.374  44.054  1.00  0.00            
ATOM   4152  R4  CHO   579      82.988  84.874  41.304  1.00  0.00            
ATOM   4153  R5  CHO   579      81.288  86.124  41.904  1.00  0.00            
ATOM   4154  C1  CHO   579      79.438  83.574  39.754  1.00  0.00           C
ATOM   4155  C2  CHO   579      77.688  80.024  39.654  1.00  0.00           C
ATOM   4156  ROH CHO   580     104.138  34.674  19.904  1.00  0.00            
ATOM   4157  R1  CHO   580     104.938  33.974  22.554  1.00  0.00            
ATOM   4158  R2  CHO   580     106.838  35.424  23.954  1.00  0.00            
ATOM   4159  R3  CHO   580     104.888  35.524  25.854  1.00  0.00            
ATOM   4160  R4  CHO   580     107.188  36.824  27.104  1.00  0.00            
ATOM   4161  R5  CHO   580     105.988  35.174  27.904  1.00  0.00            
ATOM   4162  C1  CHO   580     105.538  37.724  30.704  1.00  0.00           C
ATOM   4163  C2  CHO   580     103.088  39.724  33.204  1.00  0.00           C
ATOM   4164  ROH CHO   581     193.088  72.374  22.304  1.00  0.00            
ATOM   4165  R1  CHO   581     192.238  73.224  24.854  1.00  0.00            
ATOM   4166  R2  CHO   581     189.788  72.524  25.904  1.00  0.00            
ATOM   4167  R3  CHO   581     191.288  71.724  28.004  1.00  0.00            
ATOM   4168  R4  CHO   581     188.588  72.024  29.154  1.00  0.00            
ATOM   4169  R5  CHO   581     190.438  72.924  29.904  1.00  0.00            
ATOM   4170  C1  CHO   581     189.338  70.974  33.004  1.00  0.00           C
ATOM   4171  C2  CHO   581     191.438  72.824  35.954  1.00  0.00           C
ATOM   4172  ROH CHO   582      51.238 219.774  20.104  1.00  0.00            
ATOM   4173  R1  CHO   582      49.388 221.174  21.704  1.00  0.00            
ATOM   4174  R2  CHO   582      47.788 219.974  23.554  1.00  0.00            
ATOM   4175  R3  CHO   582      48.888 221.774  25.254  1.00  0.00            
ATOM   4176  R4  CHO   582      46.438 220.874  26.604  1.00  0.00            
ATOM   4177  R5  CHO   582      46.988 222.924  26.204  1.00  0.00            
ATOM   4178  C1  CHO   582      46.688 223.124  30.004  1.00  0.00           C
ATOM   4179  C2  CHO   582      46.088 223.424  34.004  1.00  0.00           C
ATOM   4180  ROH CHO   583     154.638   4.074  19.254  1.00  0.00            
ATOM   4181  R1  CHO   583     153.638   3.524  21.854  1.00  0.00            
ATOM   4182  R2  CHO   583     155.238   3.474  24.104  1.00  0.00            
ATOM   4183  R3  CHO   583     153.438   5.274  25.054  1.00  0.00            
ATOM   4184  R4  CHO   583     154.738   4.224  27.454  1.00  0.00            
ATOM   4185  R5  CHO   583     152.588   4.274  27.054  1.00  0.00            
ATOM   4186  C1  CHO   583     152.738   6.324  30.304  1.00  0.00           C
ATOM   4187  C2  CHO   583     152.188   5.974  33.954  1.00  0.00           C
ATOM   4188  ROH CHO   584      91.088  73.224  28.654  1.00  0.00            
ATOM   4189  R1  CHO   584      91.288  74.824  31.004  1.00  0.00            
ATOM   4190  R2  CHO   584      92.338  77.374  30.954  1.00  0.00            
ATOM   4191  R3  CHO   584      89.938  78.024  32.154  1.00  0.00            
ATOM   4192  R4  CHO   584      91.788  80.174  32.954  1.00  0.00            
ATOM   4193  R5  CHO   584      90.588  78.924  34.254  1.00  0.00            
ATOM   4194  C1  CHO   584      89.238  82.374  35.204  1.00  0.00           C
ATOM   4195  C2  CHO   584      89.838  86.624  35.504  1.00  0.00           C
ATOM   4196  ROH CHO   585     117.638  93.974  52.304  1.00  0.00            
ATOM   4197  R1  CHO   585     116.288  96.174  51.104  1.00  0.00            
ATOM   4198  R2  CHO   585     117.438  97.674  49.054  1.00  0.00            
ATOM   4199  R3  CHO   585     115.188  97.024  47.704  1.00  0.00            
ATOM   4200  R4  CHO   585     116.338  99.174  46.154  1.00  0.00            
ATOM   4201  R5  CHO   585     114.288  99.074  46.954  1.00  0.00            
ATOM   4202  C1  CHO   585     113.588  99.424  43.204  1.00  0.00           C
ATOM   4203  C2  CHO   585     113.388  97.424  40.304  1.00  0.00           C
ATOM   4204  ROH CHO   586     114.638 163.124  26.054  1.00  0.00            
ATOM   4205  R1  CHO   586     115.838 161.824  28.254  1.00  0.00            
ATOM   4206  R2  CHO   586     117.238 163.224  30.254  1.00  0.00            
ATOM   4207  R3  CHO   586     115.538 161.874  31.904  1.00  0.00            
ATOM   4208  R4  CHO   586     117.438 163.224  33.704  1.00  0.00            
ATOM   4209  R5  CHO   586     116.938 161.124  33.704  1.00  0.00            
ATOM   4210  C1  CHO   586     115.988 162.024  37.304  1.00  0.00           C
ATOM   4211  C2  CHO   586     119.338 161.424  39.204  1.00  0.00           C
ATOM   4212  ROH CHO   587     205.838  76.974  50.354  1.00  0.00            
ATOM   4213  R1  CHO   587     205.988  77.324  47.554  1.00  0.00            
ATOM   4214  R2  CHO   587     205.338  75.324  45.804  1.00  0.00            
ATOM   4215  R3  CHO   587     203.688  77.174  44.754  1.00  0.00            
ATOM   4216  R4  CHO   587     203.588  74.974  42.804  1.00  0.00            
ATOM   4217  R5  CHO   587     204.038  77.074  42.404  1.00  0.00            
ATOM   4218  C1  CHO   587     201.038  76.574  40.104  1.00  0.00           C
ATOM   4219  C2  CHO   587     199.588  76.024  37.104  1.00  0.00           C
ATOM   4220  ROH CHO   588     126.988 117.974  57.404  1.00  0.00            
ATOM   4221  R1  CHO   588     125.838 119.424  55.204  1.00  0.00            
ATOM   4222  R2  CHO   588     127.138 121.574  54.054  1.00  0.00            
ATOM   4223  R3  CHO   588     126.738 120.124  51.754  1.00  0.00            
ATOM   4224  R4  CHO   588     126.688 122.924  50.904  1.00  0.00            
ATOM   4225  R5  CHO   588     125.188 121.424  50.504  1.00  0.00            
ATOM   4226  C1  CHO   588     126.088 122.374  46.954  1.00  0.00           C
ATOM   4227  C2  CHO   588     125.088 121.574  43.954  1.00  0.00           C
ATOM   4228  ROH CHO   589      40.938 134.524  52.004  1.00  0.00            
ATOM   4229  R1  CHO   589      42.538 134.524  49.654  1.00  0.00            
ATOM   4230  R2  CHO   589      41.538 133.874  47.154  1.00  0.00            
ATOM   4231  R3  CHO   589      42.638 136.274  46.504  1.00  0.00            
ATOM   4232  R4  CHO   589      42.188 134.924  43.954  1.00  0.00            
ATOM   4233  R5  CHO   589      44.038 135.774  44.654  1.00  0.00            
ATOM   4234  C1  CHO   589      43.588 137.774  41.404  1.00  0.00           C
ATOM   4235  C2  CHO   589      45.688 136.474  38.254  1.00  0.00           C
ATOM   4236  ROH CHO   590      21.988  67.874  44.904  1.00  0.00            
ATOM   4237  R1  CHO   590      23.188  65.924  43.254  1.00  0.00            
ATOM   4238  R2  CHO   590      22.288  65.424  40.704  1.00  0.00            
ATOM   4239  R3  CHO   590      24.888  65.874  40.054  1.00  0.00            
ATOM   4240  R4  CHO   590      23.738  64.774  37.604  1.00  0.00            
ATOM   4241  R5  CHO   590      25.488  64.024  38.654  1.00  0.00            
ATOM   4242  C1  CHO   590      27.038  64.774  35.254  1.00  0.00           C
ATOM   4243  C2  CHO   590      26.738  65.824  32.304  1.00  0.00           C
ATOM   4244  ROH CHO   591     109.888  37.274  49.804  1.00  0.00            
ATOM   4245  R1  CHO   591     108.488  36.024  47.704  1.00  0.00            
ATOM   4246  R2  CHO   591     108.338  37.074  45.154  1.00  0.00            
ATOM   4247  R3  CHO   591     109.288  34.624  44.404  1.00  0.00            
ATOM   4248  R4  CHO   591     108.988  36.124  41.904  1.00  0.00            
ATOM   4249  R5  CHO   591     108.138  34.174  42.354  1.00  0.00            
ATOM   4250  C1  CHO   591     110.238  33.224  39.304  1.00  0.00           C
ATOM   4251  C2  CHO   591     108.038  31.524  36.954  1.00  0.00           C
ATOM   4252  ROH CHO   592     185.838  -6.276  32.704  1.00  0.00            
ATOM   4253  R1  CHO   592     184.638  -3.876  31.754  1.00  0.00            
ATOM   4254  R2  CHO   592     183.138  -2.226  33.404  1.00  0.00            
ATOM   4255  R3  CHO   592     184.888  -0.326  32.554  1.00  0.00            
ATOM   4256  R4  CHO   592     182.238   0.974  32.454  1.00  0.00            
ATOM   4257  R5  CHO   592     183.738   0.824  30.804  1.00  0.00            
ATOM   4258  C1  CHO   592     183.388   4.624  31.104  1.00  0.00           C
ATOM   4259  C2  CHO   592     181.888   7.674  29.854  1.00  0.00           C
ATOM   4260  ROH CHO   593     161.338 208.124  31.154  1.00  0.00            
ATOM   4261  R1  CHO   593     161.988 209.724  33.404  1.00  0.00            
ATOM   4262  R2  CHO   593     164.288 211.274  33.454  1.00  0.00            
ATOM   4263  R3  CHO   593     162.538 213.274  34.004  1.00  0.00            
ATOM   4264  R4  CHO   593     165.038 214.124  35.254  1.00  0.00            
ATOM   4265  R5  CHO   593     163.088 213.974  36.254  1.00  0.00            
ATOM   4266  C1  CHO   593     163.788 217.674  36.804  1.00  0.00           C
ATOM   4267  C2  CHO   593     161.438 219.374  39.804  1.00  0.00           C
ATOM   4268  ROH CHO   594      69.688   5.624  52.004  1.00  0.00            
ATOM   4269  R1  CHO   594      69.788   6.874  49.504  1.00  0.00            
ATOM   4270  R2  CHO   594      72.188   7.624  48.304  1.00  0.00            
ATOM   4271  R3  CHO   594      71.238   6.124  46.204  1.00  0.00            
ATOM   4272  R4  CHO   594      73.788   7.224  45.254  1.00  0.00            
ATOM   4273  R5  CHO   594      71.838   7.374  44.254  1.00  0.00            
ATOM   4274  C1  CHO   594      73.838   5.574  41.554  1.00  0.00           C
ATOM   4275  C2  CHO   594      76.338   4.724  39.004  1.00  0.00           C
ATOM   4276  ROH CHO   595     108.588  14.674  52.804  1.00  0.00            
ATOM   4277  R1  CHO   595     110.838  13.774  51.354  1.00  0.00            
ATOM   4278  R2  CHO   595     110.688  12.874  48.754  1.00  0.00            
ATOM   4279  R3  CHO   595     112.588  14.724  48.354  1.00  0.00            
ATOM   4280  R4  CHO   595     112.388  13.274  45.804  1.00  0.00            
ATOM   4281  R5  CHO   595     114.188  13.624  46.954  1.00  0.00            
ATOM   4282  C1  CHO   595     115.188  15.274  43.654  1.00  0.00           C
ATOM   4283  C2  CHO   595     115.888  12.724  41.354  1.00  0.00           C
ATOM   4284  ROH CHO   596     139.138  37.024  52.854  1.00  0.00            
ATOM   4285  R1  CHO   596     138.138  35.574  50.654  1.00  0.00            
ATOM   4286  R2  CHO   596     136.638  36.724  48.654  1.00  0.00            
ATOM   4287  R3  CHO   596     138.538  35.674  47.004  1.00  0.00            
ATOM   4288  R4  CHO   596     136.288  36.274  45.254  1.00  0.00            
ATOM   4289  R5  CHO   596     137.288  34.374  45.454  1.00  0.00            
ATOM   4290  C1  CHO   596     137.888  34.974  41.704  1.00  0.00           C
ATOM   4291  C2  CHO   596     135.388  37.074  39.104  1.00  0.00           C
ATOM   4292  ROH CHO   597      53.388  64.024  19.054  1.00  0.00            
ATOM   4293  R1  CHO   597      53.288  62.374  21.354  1.00  0.00            
ATOM   4294  R2  CHO   597      54.888  60.124  21.654  1.00  0.00            
ATOM   4295  R3  CHO   597      55.588  61.374  24.004  1.00  0.00            
ATOM   4296  R4  CHO   597      56.088  58.524  24.454  1.00  0.00            
ATOM   4297  R5  CHO   597      54.888  59.824  25.704  1.00  0.00            
ATOM   4298  C1  CHO   597      57.488  58.724  28.254  1.00  0.00           C
ATOM   4299  C2  CHO   597      58.088  56.024  29.154  1.00  0.00           C
ATOM   4300  ROH CHO   598     153.288 101.174  17.104  1.00  0.00            
ATOM   4301  R1  CHO   598     152.188  99.824  19.304  1.00  0.00            
ATOM   4302  R2  CHO   598     152.188  97.074  19.554  1.00  0.00            
ATOM   4303  R3  CHO   598     153.388  97.624  21.954  1.00  0.00            
ATOM   4304  R4  CHO   598     152.338  94.874  22.204  1.00  0.00            
ATOM   4305  R5  CHO   598     151.988  96.574  23.554  1.00  0.00            
ATOM   4306  C1  CHO   598     153.538  94.124  26.004  1.00  0.00           C
ATOM   4307  C2  CHO   598     152.738  93.474  28.954  1.00  0.00           C
ATOM   4308  ROH CHO   599      92.838 138.074  25.004  1.00  0.00            
ATOM   4309  R1  CHO   599      93.738 137.624  27.654  1.00  0.00            
ATOM   4310  R2  CHO   599      92.688 138.974  29.804  1.00  0.00            
ATOM   4311  R3  CHO   599      92.238 136.424  30.754  1.00  0.00            
ATOM   4312  R4  CHO   599      92.988 137.974  33.154  1.00  0.00            
ATOM   4313  R5  CHO   599      93.888 136.124  32.454  1.00  0.00            
ATOM   4314  C1  CHO   599      92.738 135.024  35.904  1.00  0.00           C
ATOM   4315  C2  CHO   599      92.238 134.224  39.604  1.00  0.00           C
ATOM   4316  ROH CHO   600     162.488 147.774  16.454  1.00  0.00            
ATOM   4317  R1  CHO   600     163.388 149.174  18.704  1.00  0.00            
ATOM   4318  R2  CHO   600     161.688 150.274  20.604  1.00  0.00            
ATOM   4319  R3  CHO   600     163.138 148.774  22.354  1.00  0.00            
ATOM   4320  R4  CHO   600     162.238 151.074  23.904  1.00  0.00            
ATOM   4321  R5  CHO   600     164.288 150.374  23.704  1.00  0.00            
ATOM   4322  C1  CHO   600     163.888 150.124  27.504  1.00  0.00           C
ATOM   4323  C2  CHO   600     165.738 149.474  31.804  1.00  0.00           C
ATOM   4324  ROH CHO   601     194.988  94.024  21.204  1.00  0.00            
ATOM   4325  R1  CHO   601     195.288  95.424  23.704  1.00  0.00            
ATOM   4326  R2  CHO   601     195.088  94.124  26.104  1.00  0.00            
ATOM   4327  R3  CHO   601     197.538  95.274  26.554  1.00  0.00            
ATOM   4328  R4  CHO   601     196.538  94.574  29.204  1.00  0.00            
ATOM   4329  R5  CHO   601     197.238  96.524  28.554  1.00  0.00            
ATOM   4330  C1  CHO   601     199.688  95.924  31.454  1.00  0.00           C
ATOM   4331  C2  CHO   601     199.888  97.724  34.604  1.00  0.00           C
ATOM   4332  ROH CHO   602     114.588  10.024  21.304  1.00  0.00            
ATOM   4333  R1  CHO   602     113.038   9.324  23.604  1.00  0.00            
ATOM   4334  R2  CHO   602     114.138   8.074  25.804  1.00  0.00            
ATOM   4335  R3  CHO   602     113.038  10.174  27.154  1.00  0.00            
ATOM   4336  R4  CHO   602     113.438   8.074  29.204  1.00  0.00            
ATOM   4337  R5  CHO   602     111.588   9.124  28.754  1.00  0.00            
ATOM   4338  C1  CHO   602     111.988  10.074  32.454  1.00  0.00           C
ATOM   4339  C2  CHO   602     112.388  11.674  36.354  1.00  0.00           C
ATOM   4340  ROH CHO   603      32.888  57.674  26.304  1.00  0.00            
ATOM   4341  R1  CHO   603      30.538  56.524  27.354  1.00  0.00            
ATOM   4342  R2  CHO   603      30.538  55.024  29.704  1.00  0.00            
ATOM   4343  R3  CHO   603      28.588  56.824  30.454  1.00  0.00            
ATOM   4344  R4  CHO   603      28.038  54.424  32.004  1.00  0.00            
ATOM   4345  R5  CHO   603      26.638  55.474  30.704  1.00  0.00            
ATOM   4346  C1  CHO   603      24.788  55.674  34.054  1.00  0.00           C
ATOM   4347  C2  CHO   603      21.638  56.474  36.004  1.00  0.00           C
ATOM   4348  ROH CHO   604     169.138 212.474  50.404  1.00  0.00            
ATOM   4349  R1  CHO   604     166.938 211.774  48.804  1.00  0.00            
ATOM   4350  R2  CHO   604     167.038 211.924  46.004  1.00  0.00            
ATOM   4351  R3  CHO   604     166.238 209.324  46.204  1.00  0.00            
ATOM   4352  R4  CHO   604     165.638 210.124  43.454  1.00  0.00            
ATOM   4353  R5  CHO   604     164.238 209.224  44.854  1.00  0.00            
ATOM   4354  C1  CHO   604     164.088 206.624  42.054  1.00  0.00           C
ATOM   4355  C2  CHO   604     161.588 202.824  39.554  1.00  0.00           C
ATOM   4356  ROH CHO   605      40.738  24.574  46.554  1.00  0.00            
ATOM   4357  R1  CHO   605      39.288  26.374  44.854  1.00  0.00            
ATOM   4358  R2  CHO   605      40.538  28.424  43.504  1.00  0.00            
ATOM   4359  R3  CHO   605      39.388  27.274  41.354  1.00  0.00            
ATOM   4360  R4  CHO   605      40.488  29.774  40.354  1.00  0.00            
ATOM   4361  R5  CHO   605      38.388  29.074  40.154  1.00  0.00            
ATOM   4362  C1  CHO   605      39.338  29.524  36.454  1.00  0.00           C
ATOM   4363  C2  CHO   605      37.488  31.674  34.554  1.00  0.00           C
ATOM   4364  ROH CHO   606      37.488  58.824  26.504  1.00  0.00            
ATOM   4365  R1  CHO   606      38.788  56.974  28.154  1.00  0.00            
ATOM   4366  R2  CHO   606      37.538  55.624  30.204  1.00  0.00            
ATOM   4367  R3  CHO   606      38.488  53.424  28.904  1.00  0.00            
ATOM   4368  R4  CHO   606      37.838  52.474  31.604  1.00  0.00            
ATOM   4369  R5  CHO   606      39.738  52.224  30.604  1.00  0.00            
ATOM   4370  C1  CHO   606      38.938  48.574  31.254  1.00  0.00           C
ATOM   4371  C2  CHO   606      41.838  45.724  33.154  1.00  0.00           C
ATOM   4372  ROH CHO   607     132.588 143.174  23.304  1.00  0.00            
ATOM   4373  R1  CHO   607     134.188 142.324  25.504  1.00  0.00            
ATOM   4374  R2  CHO   607     134.738 143.924  27.654  1.00  0.00            
ATOM   4375  R3  CHO   607     133.738 141.874  29.054  1.00  0.00            
ATOM   4376  R4  CHO   607     134.888 143.674  31.104  1.00  0.00            
ATOM   4377  R5  CHO   607     135.338 141.524  30.854  1.00  0.00            
ATOM   4378  C1  CHO   607     134.038 141.524  34.454  1.00  0.00           C
ATOM   4379  C2  CHO   607     135.488 142.424  38.654  1.00  0.00           C
ATOM   4380  ROH CHO   608     130.338  46.224  53.904  1.00  0.00            
ATOM   4381  R1  CHO   608     130.788  44.724  51.554  1.00  0.00            
ATOM   4382  R2  CHO   608     128.938  44.674  49.454  1.00  0.00            
ATOM   4383  R3  CHO   608     131.138  45.374  47.954  1.00  0.00            
ATOM   4384  R4  CHO   608     128.938  45.124  46.004  1.00  0.00            
ATOM   4385  R5  CHO   608     130.888  44.174  45.904  1.00  0.00            
ATOM   4386  C1  CHO   608     130.938  46.124  42.654  1.00  0.00           C
ATOM   4387  C2  CHO   608     129.838  45.424  39.154  1.00  0.00           C
ATOM   4388  ROH CHO   609      23.688 120.724  52.254  1.00  0.00            
ATOM   4389  R1  CHO   609      24.838 121.474  49.754  1.00  0.00            
ATOM   4390  R2  CHO   609      23.388 122.674  47.754  1.00  0.00            
ATOM   4391  R3  CHO   609      25.388 124.524  47.904  1.00  0.00            
ATOM   4392  R4  CHO   609      24.238 124.874  45.204  1.00  0.00            
ATOM   4393  R5  CHO   609      26.338 124.574  45.704  1.00  0.00            
ATOM   4394  C1  CHO   609      26.588 127.924  43.904  1.00  0.00           C
ATOM   4395  C2  CHO   609      29.188 128.524  42.004  1.00  0.00           C
ATOM   4396  ROH CHO   610     121.388  21.424  54.554  1.00  0.00            
ATOM   4397  R1  CHO   610     122.438  22.424  52.104  1.00  0.00            
ATOM   4398  R2  CHO   610     124.338  21.074  50.604  1.00  0.00            
ATOM   4399  R3  CHO   610     122.538  21.424  48.604  1.00  0.00            
ATOM   4400  R4  CHO   610     125.038  20.774  47.254  1.00  0.00            
ATOM   4401  R5  CHO   610     123.738  22.524  46.854  1.00  0.00            
ATOM   4402  C1  CHO   610     123.688  20.924  43.404  1.00  0.00           C
ATOM   4403  C2  CHO   610     126.038  21.624  40.454  1.00  0.00           C
ATOM   4404  ROH CHO   611      72.888 218.974  21.054  1.00  0.00            
ATOM   4405  R1  CHO   611      74.138 219.474  23.554  1.00  0.00            
ATOM   4406  R2  CHO   611      73.838 221.874  24.904  1.00  0.00            
ATOM   4407  R3  CHO   611      73.038 220.224  26.954  1.00  0.00            
ATOM   4408  R4  CHO   611      73.988 222.674  28.254  1.00  0.00            
ATOM   4409  R5  CHO   611      74.638 220.624  28.704  1.00  0.00            
ATOM   4410  C1  CHO   611      73.288 221.624  32.154  1.00  0.00           C
ATOM   4411  C2  CHO   611      70.938 219.124  34.754  1.00  0.00           C
ATOM   4412  ROH CHO   612      59.038 181.274  27.654  1.00  0.00            
ATOM   4413  R1  CHO   612      58.688 181.574  30.504  1.00  0.00            
ATOM   4414  R2  CHO   612      59.288 179.574  32.304  1.00  0.00            
ATOM   4415  R3  CHO   612      60.788 181.524  33.454  1.00  0.00            
ATOM   4416  R4  CHO   612      60.238 179.674  35.604  1.00  0.00            
ATOM   4417  R5  CHO   612      59.838 181.824  35.604  1.00  0.00            
ATOM   4418  C1  CHO   612      62.188 181.524  38.654  1.00  0.00           C
ATOM   4419  C2  CHO   612      60.238 179.824  41.104  1.00  0.00           C
ATOM   4420  ROH CHO   613      88.388 189.824  25.704  1.00  0.00            
ATOM   4421  R1  CHO   613      89.888 189.374  28.104  1.00  0.00            
ATOM   4422  R2  CHO   613      91.838 191.074  28.954  1.00  0.00            
ATOM   4423  R3  CHO   613      90.388 191.124  31.254  1.00  0.00            
ATOM   4424  R4  CHO   613      93.138 191.624  32.154  1.00  0.00            
ATOM   4425  R5  CHO   613      91.788 190.074  32.904  1.00  0.00            
ATOM   4426  C1  CHO   613      92.488 192.024  36.104  1.00  0.00           C
ATOM   4427  C2  CHO   613      92.638 191.074  40.404  1.00  0.00           C
ATOM   4428  ROH CHO   614     103.638 146.224  58.804  1.00  0.00            
ATOM   4429  R1  CHO   614     103.888 146.824  56.054  1.00  0.00            
ATOM   4430  R2  CHO   614     104.788 145.024  54.154  1.00  0.00            
ATOM   4431  R3  CHO   614     102.438 145.624  52.904  1.00  0.00            
ATOM   4432  R4  CHO   614     104.288 144.974  50.754  1.00  0.00            
ATOM   4433  R5  CHO   614     103.088 146.824  50.954  1.00  0.00            
ATOM   4434  C1  CHO   614     101.788 145.524  47.604  1.00  0.00           C
ATOM   4435  C2  CHO   614     102.738 144.224  43.354  1.00  0.00           C
ATOM   4436  ROH CHO   615     114.888  29.274  52.204  1.00  0.00            
ATOM   4437  R1  CHO   615     115.488  28.424  49.604  1.00  0.00            
ATOM   4438  R2  CHO   615     115.688  25.774  48.904  1.00  0.00            
ATOM   4439  R3  CHO   615     113.888  26.474  47.004  1.00  0.00            
ATOM   4440  R4  CHO   615     115.288  24.224  45.804  1.00  0.00            
ATOM   4441  R5  CHO   615     115.038  26.174  44.904  1.00  0.00            
ATOM   4442  C1  CHO   615     113.388  23.974  42.254  1.00  0.00           C
ATOM   4443  C2  CHO   615     113.238  21.874  38.454  1.00  0.00           C
ATOM   4444  ROH CHO   616      19.288 162.824  26.504  1.00  0.00            
ATOM   4445  R1  CHO   616      19.638 163.574  29.254  1.00  0.00            
ATOM   4446  R2  CHO   616      19.738 166.224  30.054  1.00  0.00            
ATOM   4447  R3  CHO   616      17.738 165.424  31.754  1.00  0.00            
ATOM   4448  R4  CHO   616      18.938 167.774  33.054  1.00  0.00            
ATOM   4449  R5  CHO   616      18.638 165.824  33.954  1.00  0.00            
ATOM   4450  C1  CHO   616      16.588 167.974  36.354  1.00  0.00           C
ATOM   4451  C2  CHO   616      18.738 168.774  38.654  1.00  0.00           C
ATOM   4452  ROH CHO   617     145.638 116.874  22.654  1.00  0.00            
ATOM   4453  R1  CHO   617     144.288 117.674  25.054  1.00  0.00            
ATOM   4454  R2  CHO   617     144.688 116.374  27.454  1.00  0.00            
ATOM   4455  R3  CHO   617     145.288 118.874  28.354  1.00  0.00            
ATOM   4456  R4  CHO   617     144.738 117.374  30.804  1.00  0.00            
ATOM   4457  R5  CHO   617     143.788 119.224  30.204  1.00  0.00            
ATOM   4458  C1  CHO   617     145.288 120.274  33.554  1.00  0.00           C
ATOM   4459  C2  CHO   617     145.838 122.874  36.804  1.00  0.00           C
ATOM   4460  ROH CHO   618      88.288 171.524  54.954  1.00  0.00            
ATOM   4461  R1  CHO   618      89.888 170.874  52.754  1.00  0.00            
ATOM   4462  R2  CHO   618      89.138 169.024  50.854  1.00  0.00            
ATOM   4463  R3  CHO   618      89.588 171.074  49.104  1.00  0.00            
ATOM   4464  R4  CHO   618      89.588 168.724  47.404  1.00  0.00            
ATOM   4465  R5  CHO   618      91.138 170.224  47.554  1.00  0.00            
ATOM   4466  C1  CHO   618      90.338 170.474  43.854  1.00  0.00           C
ATOM   4467  C2  CHO   618      91.838 172.024  40.754  1.00  0.00           C
ATOM   4468  ROH CHO   619      47.038  76.124  48.604  1.00  0.00            
ATOM   4469  R1  CHO   619      47.038  74.724  46.154  1.00  0.00            
ATOM   4470  R2  CHO   619      45.538  75.524  43.954  1.00  0.00            
ATOM   4471  R3  CHO   619      47.938  75.424  42.704  1.00  0.00            
ATOM   4472  R4  CHO   619      45.938  74.674  40.654  1.00  0.00            
ATOM   4473  R5  CHO   619      47.688  73.524  41.204  1.00  0.00            
ATOM   4474  C1  CHO   619      48.438  74.074  37.504  1.00  0.00           C
ATOM   4475  C2  CHO   619      46.988  70.974  36.404  1.00  0.00           C
ATOM   4476  ROH CHO   620      48.988  71.924  25.204  1.00  0.00            
ATOM   4477  R1  CHO   620      47.438  69.624  24.704  1.00  0.00            
ATOM   4478  R2  CHO   620      47.138  67.674  26.654  1.00  0.00            
ATOM   4479  R3  CHO   620      44.488  68.074  26.154  1.00  0.00            
ATOM   4480  R4  CHO   620      44.538  66.924  28.804  1.00  0.00            
ATOM   4481  R5  CHO   620      43.388  66.224  27.104  1.00  0.00            
ATOM   4482  C1  CHO   620      40.588  66.874  29.604  1.00  0.00           C
ATOM   4483  C2  CHO   620      39.438  70.124  32.304  1.00  0.00           C
ATOM   4484  ROH CHO   621      85.438  67.774  19.654  1.00  0.00            
ATOM   4485  R1  CHO   621      84.188  66.274  21.704  1.00  0.00            
ATOM   4486  R2  CHO   621      84.038  67.124  24.304  1.00  0.00            
ATOM   4487  R3  CHO   621      81.388  66.724  23.954  1.00  0.00            
ATOM   4488  R4  CHO   621      81.738  66.824  26.854  1.00  0.00            
ATOM   4489  R5  CHO   621      80.788  65.224  25.754  1.00  0.00            
ATOM   4490  C1  CHO   621      77.888  66.274  28.004  1.00  0.00           C
ATOM   4491  C2  CHO   621      74.788  66.624  30.554  1.00  0.00           C
ATOM   4492  ROH CHO   622     117.088 132.124  24.254  1.00  0.00            
ATOM   4493  R1  CHO   622     118.288 132.274  26.804  1.00  0.00            
ATOM   4494  R2  CHO   622     118.588 134.624  28.204  1.00  0.00            
ATOM   4495  R3  CHO   622     117.288 133.274  30.204  1.00  0.00            
ATOM   4496  R4  CHO   622     118.038 135.824  31.454  1.00  0.00            
ATOM   4497  R5  CHO   622     118.538 133.824  32.154  1.00  0.00            
ATOM   4498  C1  CHO   622     116.588 135.174  35.154  1.00  0.00           C
ATOM   4499  C2  CHO   622     117.488 135.524  38.554  1.00  0.00           C
ATOM   4500  ROH CHO   623       1.738 104.424  23.354  1.00  0.00            
ATOM   4501  R1  CHO   623       2.438 103.924  26.004  1.00  0.00            
ATOM   4502  R2  CHO   623       3.188 105.874  27.804  1.00  0.00            
ATOM   4503  R3  CHO   623       1.188 104.874  29.304  1.00  0.00            
ATOM   4504  R4  CHO   623       2.788 106.474  31.204  1.00  0.00            
ATOM   4505  R5  CHO   623       2.238 104.374  31.404  1.00  0.00            
ATOM   4506  C1  CHO   623       0.688 105.824  34.604  1.00  0.00           C
ATOM   4507  C2  CHO   623      -0.012 108.274  37.504  1.00  0.00           C
ATOM   4508  ROH CHO   624      35.138  72.674  47.854  1.00  0.00            
ATOM   4509  R1  CHO   624      34.488  72.874  45.104  1.00  0.00            
ATOM   4510  R2  CHO   624      36.238  73.774  43.154  1.00  0.00            
ATOM   4511  R3  CHO   624      35.688  71.424  42.004  1.00  0.00            
ATOM   4512  R4  CHO   624      37.038  72.974  39.904  1.00  0.00            
ATOM   4513  R5  CHO   624      35.088  71.974  39.754  1.00  0.00            
ATOM   4514  C1  CHO   624      36.938  70.324  36.854  1.00  0.00           C
ATOM   4515  C2  CHO   624      34.338  72.024  32.904  1.00  0.00           C
ATOM   4516  ROH CHO   625     197.688 102.324  49.204  1.00  0.00            
ATOM   4517  R1  CHO   625     196.988 103.024  46.554  1.00  0.00            
ATOM   4518  R2  CHO   625     198.538 104.724  45.004  1.00  0.00            
ATOM   4519  R3  CHO   625     198.488 102.674  43.254  1.00  0.00            
ATOM   4520  R4  CHO   625     198.588 105.074  41.604  1.00  0.00            
ATOM   4521  R5  CHO   625     197.088 103.474  41.454  1.00  0.00            
ATOM   4522  C1  CHO   625     198.538 103.374  37.904  1.00  0.00           C
ATOM   4523  C2  CHO   625     196.738 100.574  36.254  1.00  0.00           C
ATOM   4524  ROH CHO   626     145.088  28.974  20.604  1.00  0.00            
ATOM   4525  R1  CHO   626     145.038  28.624  23.404  1.00  0.00            
ATOM   4526  R2  CHO   626     147.288  29.074  25.004  1.00  0.00            
ATOM   4527  R3  CHO   626     145.588  30.674  26.354  1.00  0.00            
ATOM   4528  R4  CHO   626     147.938  30.574  28.054  1.00  0.00            
ATOM   4529  R5  CHO   626     145.888  30.124  28.654  1.00  0.00            
ATOM   4530  C1  CHO   626     146.788  32.974  31.104  1.00  0.00           C
ATOM   4531  C2  CHO   626     149.238  33.824  33.254  1.00  0.00           C
ATOM   4532  ROH CHO   627     197.788  85.374  51.804  1.00  0.00            
ATOM   4533  R1  CHO   627     198.338  84.774  49.104  1.00  0.00            
ATOM   4534  R2  CHO   627     196.738  83.074  47.654  1.00  0.00            
ATOM   4535  R3  CHO   627     196.588  85.174  45.904  1.00  0.00            
ATOM   4536  R4  CHO   627     196.288  82.824  44.204  1.00  0.00            
ATOM   4537  R5  CHO   627     197.788  84.424  43.954  1.00  0.00            
ATOM   4538  C1  CHO   627     195.988  84.674  40.604  1.00  0.00           C
ATOM   4539  C2  CHO   627     192.688  85.824  39.054  1.00  0.00           C
ATOM   4540  ROH CHO   628      93.588 198.724  25.704  1.00  0.00            
ATOM   4541  R1  CHO   628      95.738 198.424  27.604  1.00  0.00            
ATOM   4542  R2  CHO   628      96.088 200.174  29.704  1.00  0.00            
ATOM   4543  R3  CHO   628      96.038 197.874  31.204  1.00  0.00            
ATOM   4544  R4  CHO   628      96.238 199.974  33.204  1.00  0.00            
ATOM   4545  R5  CHO   628      97.538 198.274  33.004  1.00  0.00            
ATOM   4546  C1  CHO   628      96.288 197.724  36.554  1.00  0.00           C
ATOM   4547  C2  CHO   628      97.788 198.524  39.354  1.00  0.00           C
ATOM   4548  ROH CHO   629     134.038  36.524  19.804  1.00  0.00            
ATOM   4549  R1  CHO   629     133.088  37.424  22.304  1.00  0.00            
ATOM   4550  R2  CHO   629     131.988  35.774  24.204  1.00  0.00            
ATOM   4551  R3  CHO   629     133.838  36.874  25.804  1.00  0.00            
ATOM   4552  R4  CHO   629     132.238  35.174  27.604  1.00  0.00            
ATOM   4553  R5  CHO   629     132.688  37.274  27.854  1.00  0.00            
ATOM   4554  C1  CHO   629     134.138  35.874  31.104  1.00  0.00           C
ATOM   4555  C2  CHO   629     135.738  37.374  34.304  1.00  0.00           C
ATOM   4556  ROH CHO   630      98.638 117.474  57.054  1.00  0.00            
ATOM   4557  R1  CHO   630      98.438 117.574  54.254  1.00  0.00            
ATOM   4558  R2  CHO   630      98.138 119.924  52.854  1.00  0.00            
ATOM   4559  R3  CHO   630     100.338 119.024  51.504  1.00  0.00            
ATOM   4560  R4  CHO   630      98.888 120.674  49.554  1.00  0.00            
ATOM   4561  R5  CHO   630      99.538 118.624  49.304  1.00  0.00            
ATOM   4562  C1  CHO   630     101.388 120.324  46.404  1.00  0.00           C
ATOM   4563  C2  CHO   630      99.088 121.674  43.554  1.00  0.00           C
ATOM   4564  ROH CHO   631     216.638 117.474  26.804  1.00  0.00            
ATOM   4565  R1  CHO   631     214.638 117.074  28.804  1.00  0.00            
ATOM   4566  R2  CHO   631     214.638 118.524  31.204  1.00  0.00            
ATOM   4567  R3  CHO   631     212.088 119.124  30.404  1.00  0.00            
ATOM   4568  R4  CHO   631     212.488 120.674  32.904  1.00  0.00            
ATOM   4569  R5  CHO   631     210.888 119.274  32.454  1.00  0.00            
ATOM   4570  C1  CHO   631     208.888 122.474  33.154  1.00  0.00           C
ATOM   4571  C2  CHO   631     208.638 125.174  36.204  1.00  0.00           C
ATOM   4572  ROH CHO   632     159.638 104.324  17.454  1.00  0.00            
ATOM   4573  R1  CHO   632     161.238 103.624  19.654  1.00  0.00            
ATOM   4574  R2  CHO   632     163.188 105.324  20.654  1.00  0.00            
ATOM   4575  R3  CHO   632     161.838 104.974  23.004  1.00  0.00            
ATOM   4576  R4  CHO   632     164.688 104.774  23.704  1.00  0.00            
ATOM   4577  R5  CHO   632     163.138 103.324  24.154  1.00  0.00            
ATOM   4578  C1  CHO   632     164.338 104.124  27.704  1.00  0.00           C
ATOM   4579  C2  CHO   632     163.488 102.774  31.054  1.00  0.00           C
ATOM   4580  ROH CHO   633      86.138   6.374  53.554  1.00  0.00            
ATOM   4581  R1  CHO   633      87.438   6.624  51.054  1.00  0.00            
ATOM   4582  R2  CHO   633      87.438   4.574  49.154  1.00  0.00            
ATOM   4583  R3  CHO   633      86.438   6.524  47.554  1.00  0.00            
ATOM   4584  R4  CHO   633      87.638   4.624  45.704  1.00  0.00            
ATOM   4585  R5  CHO   633      88.088   6.724  45.804  1.00  0.00            
ATOM   4586  C1  CHO   633      86.888   6.424  42.204  1.00  0.00           C
ATOM   4587  C2  CHO   633      86.138   4.774  38.954  1.00  0.00           C
ATOM   4588  ROH CHO   634      76.388 179.374  61.304  1.00  0.00            
ATOM   4589  R1  CHO   634      77.088 179.324  58.554  1.00  0.00            
ATOM   4590  R2  CHO   634      76.088 177.474  56.804  1.00  0.00            
ATOM   4591  R3  CHO   634      75.388 179.674  55.354  1.00  0.00            
ATOM   4592  R4  CHO   634      75.188 177.474  53.454  1.00  0.00            
ATOM   4593  R5  CHO   634      76.288 179.324  53.204  1.00  0.00            
ATOM   4594  C1  CHO   634      73.988 179.574  50.204  1.00  0.00           C
ATOM   4595  C2  CHO   634      74.938 178.074  46.954  1.00  0.00           C
ATOM   4596  ROH CHO   635     152.988 166.774  54.754  1.00  0.00            
ATOM   4597  R1  CHO   635     152.338 167.274  52.054  1.00  0.00            
ATOM   4598  R2  CHO   635     154.188 168.224  50.204  1.00  0.00            
ATOM   4599  R3  CHO   635     153.438 166.024  48.804  1.00  0.00            
ATOM   4600  R4  CHO   635     153.838 168.124  46.754  1.00  0.00            
ATOM   4601  R5  CHO   635     152.038 166.874  47.054  1.00  0.00            
ATOM   4602  C1  CHO   635     152.838 166.024  43.454  1.00  0.00           C
ATOM   4603  C2  CHO   635     152.788 163.474  40.854  1.00  0.00           C
ATOM   4604  ROH CHO   636      31.388 186.924  27.954  1.00  0.00            
ATOM   4605  R1  CHO   636      31.488 188.674  30.204  1.00  0.00            
ATOM   4606  R2  CHO   636      29.938 188.324  32.454  1.00  0.00            
ATOM   4607  R3  CHO   636      32.338 188.474  33.754  1.00  0.00            
ATOM   4608  R4  CHO   636      30.338 188.224  35.904  1.00  0.00            
ATOM   4609  R5  CHO   636      31.888 189.724  35.704  1.00  0.00            
ATOM   4610  C1  CHO   636      32.838 188.274  39.104  1.00  0.00           C
ATOM   4611  C2  CHO   636      31.388 191.224  41.604  1.00  0.00           C
ATOM   4612  ROH CHO   637     103.188 120.424  23.704  1.00  0.00            
ATOM   4613  R1  CHO   637     103.438 118.774  26.004  1.00  0.00            
ATOM   4614  R2  CHO   637     105.838 117.724  26.804  1.00  0.00            
ATOM   4615  R3  CHO   637     105.138 118.874  29.154  1.00  0.00            
ATOM   4616  R4  CHO   637     107.188 116.874  29.904  1.00  0.00            
ATOM   4617  R5  CHO   637     105.188 117.074  30.754  1.00  0.00            
ATOM   4618  C1  CHO   637     107.338 117.474  33.904  1.00  0.00           C
ATOM   4619  C2  CHO   637     107.188 117.074  37.904  1.00  0.00           C
ATOM   4620  ROH CHO   638     120.838  36.774  50.454  1.00  0.00            
ATOM   4621  R1  CHO   638     120.888  35.874  47.754  1.00  0.00            
ATOM   4622  R2  CHO   638     118.738  36.224  46.054  1.00  0.00            
ATOM   4623  R3  CHO   638     120.588  37.424  44.504  1.00  0.00            
ATOM   4624  R4  CHO   638     118.588  36.374  42.604  1.00  0.00            
ATOM   4625  R5  CHO   638     120.738  36.024  42.554  1.00  0.00            
ATOM   4626  C1  CHO   638     120.238  37.624  39.154  1.00  0.00           C
ATOM   4627  C2  CHO   638     118.938  35.724  35.604  1.00  0.00           C
ATOM   4628  ROH CHO   639      53.038 163.074  25.304  1.00  0.00            
ATOM   4629  R1  CHO   639      53.338 161.024  27.254  1.00  0.00            
ATOM   4630  R2  CHO   639      55.038 161.274  29.404  1.00  0.00            
ATOM   4631  R3  CHO   639      52.788 160.724  30.854  1.00  0.00            
ATOM   4632  R4  CHO   639      54.938 160.574  32.804  1.00  0.00            
ATOM   4633  R5  CHO   639      53.438 159.024  32.404  1.00  0.00            
ATOM   4634  C1  CHO   639      52.788 159.674  36.104  1.00  0.00           C
ATOM   4635  C2  CHO   639      54.538 160.674  40.504  1.00  0.00           C
ATOM   4636  ROH CHO   640     115.938  32.174  25.854  1.00  0.00            
ATOM   4637  R1  CHO   640     118.038  32.774  27.704  1.00  0.00            
ATOM   4638  R2  CHO   640     118.638  31.124  29.804  1.00  0.00            
ATOM   4639  R3  CHO   640     121.138  31.274  28.754  1.00  0.00            
ATOM   4640  R4  CHO   640     121.538  30.374  31.554  1.00  0.00            
ATOM   4641  R5  CHO   640     122.488  32.074  30.604  1.00  0.00            
ATOM   4642  C1  CHO   640     125.588  30.024  31.604  1.00  0.00           C
ATOM   4643  C2  CHO   640     128.488  28.424  33.854  1.00  0.00           C
ATOM   4644  ROH CHO   641     112.638 103.374  24.304  1.00  0.00            
ATOM   4645  R1  CHO   641     114.238 103.024  26.554  1.00  0.00            
ATOM   4646  R2  CHO   641     113.788 104.324  28.954  1.00  0.00            
ATOM   4647  R3  CHO   641     113.788 101.774  30.004  1.00  0.00            
ATOM   4648  R4  CHO   641     114.038 103.574  32.354  1.00  0.00            
ATOM   4649  R5  CHO   641     115.388 101.924  31.804  1.00  0.00            
ATOM   4650  C1  CHO   641     114.238 100.724  35.254  1.00  0.00           C
ATOM   4651  C2  CHO   641     115.538 101.124  38.604  1.00  0.00           C
ATOM   4652  ROH CHO   642     188.038  43.624  24.704  1.00  0.00            
ATOM   4653  R1  CHO   642     188.238  44.024  27.504  1.00  0.00            
ATOM   4654  R2  CHO   642     190.538  45.024  28.704  1.00  0.00            
ATOM   4655  R3  CHO   642     188.788  46.824  29.754  1.00  0.00            
ATOM   4656  R4  CHO   642     190.988  46.624  31.704  1.00  0.00            
ATOM   4657  R5  CHO   642     188.838  46.374  32.104  1.00  0.00            
ATOM   4658  C1  CHO   642     189.588  49.324  34.454  1.00  0.00           C
ATOM   4659  C2  CHO   642     188.788  49.974  38.754  1.00  0.00           C
ATOM   4660  ROH CHO   643      27.438  48.474  46.404  1.00  0.00            
ATOM   4661  R1  CHO   643      28.938  48.974  44.054  1.00  0.00            
ATOM   4662  R2  CHO   643      27.838  48.774  41.504  1.00  0.00            
ATOM   4663  R3  CHO   643      28.788  51.324  41.254  1.00  0.00            
ATOM   4664  R4  CHO   643      28.388  50.424  38.504  1.00  0.00            
ATOM   4665  R5  CHO   643      30.188  51.224  39.354  1.00  0.00            
ATOM   4666  C1  CHO   643      29.588  53.724  36.504  1.00  0.00           C
ATOM   4667  C2  CHO   643      32.938  54.724  34.504  1.00  0.00           C
ATOM   4668  ROH CHO   644      83.488 130.224  22.004  1.00  0.00            
ATOM   4669  R1  CHO   644      84.288 129.724  24.654  1.00  0.00            
ATOM   4670  R2  CHO   644      85.488 131.674  26.204  1.00  0.00            
ATOM   4671  R3  CHO   644      83.488 131.024  27.954  1.00  0.00            
ATOM   4672  R4  CHO   644      85.638 132.024  29.654  1.00  0.00            
ATOM   4673  R5  CHO   644      84.588 130.124  29.854  1.00  0.00            
ATOM   4674  C1  CHO   644      83.888 131.674  33.304  1.00  0.00           C
ATOM   4675  C2  CHO   644      83.688 127.824  35.004  1.00  0.00           C
ATOM   4676  ROH CHO   645      40.088  38.924  46.804  1.00  0.00            
ATOM   4677  R1  CHO   645      38.888  37.974  44.404  1.00  0.00            
ATOM   4678  R2  CHO   645      36.488  36.674  44.354  1.00  0.00            
ATOM   4679  R3  CHO   645      35.838  38.574  42.554  1.00  0.00            
ATOM   4680  R4  CHO   645      33.638  36.624  42.354  1.00  0.00            
ATOM   4681  R5  CHO   645      34.888  37.374  40.704  1.00  0.00            
ATOM   4682  C1  CHO   645      31.438  38.424  39.454  1.00  0.00           C
ATOM   4683  C2  CHO   645      30.188  40.224  35.954  1.00  0.00           C
ATOM   4684  ROH CHO   646      15.988  69.774  42.804  1.00  0.00            
ATOM   4685  R1  CHO   646      15.138  71.124  40.504  1.00  0.00            
ATOM   4686  R2  CHO   646      16.838  72.774  39.054  1.00  0.00            
ATOM   4687  R3  CHO   646      16.088  71.224  37.004  1.00  0.00            
ATOM   4688  R4  CHO   646      17.388  73.574  35.754  1.00  0.00            
ATOM   4689  R5  CHO   646      15.388  72.774  35.304  1.00  0.00            
ATOM   4690  C1  CHO   646      17.038  72.524  31.854  1.00  0.00           C
ATOM   4691  C2  CHO   646      18.238  69.874  28.004  1.00  0.00           C
ATOM   4692  ROH CHO   647     130.488  84.074  17.404  1.00  0.00            
ATOM   4693  R1  CHO   647     129.688  83.924  20.104  1.00  0.00            
ATOM   4694  R2  CHO   647     129.488  81.524  21.454  1.00  0.00            
ATOM   4695  R3  CHO   647     131.138  82.724  23.254  1.00  0.00            
ATOM   4696  R4  CHO   647     129.388  81.074  24.904  1.00  0.00            
ATOM   4697  R5  CHO   647     129.738  83.224  25.104  1.00  0.00            
ATOM   4698  C1  CHO   647     130.888  81.924  28.554  1.00  0.00           C
ATOM   4699  C2  CHO   647     131.938  80.224  32.204  1.00  0.00           C
ATOM   4700  ROH CHO   648      36.188 116.674  48.904  1.00  0.00            
ATOM   4701  R1  CHO   648      38.338 117.474  47.254  1.00  0.00            
ATOM   4702  R2  CHO   648      38.188 117.324  44.504  1.00  0.00            
ATOM   4703  R3  CHO   648      38.838 119.974  44.654  1.00  0.00            
ATOM   4704  R4  CHO   648      39.938 119.074  42.054  1.00  0.00            
ATOM   4705  R5  CHO   648      41.038 120.124  43.654  1.00  0.00            
ATOM   4706  C1  CHO   648      41.538 122.574  40.804  1.00  0.00           C
ATOM   4707  C2  CHO   648      43.838 122.374  39.304  1.00  0.00           C
ATOM   4708  ROH CHO   649     218.438  84.624  46.504  1.00  0.00            
ATOM   4709  R1  CHO   649     218.188  85.424  43.804  1.00  0.00            
ATOM   4710  R2  CHO   649     215.988  84.724  42.254  1.00  0.00            
ATOM   4711  R3  CHO   649     215.838  87.424  41.854  1.00  0.00            
ATOM   4712  R4  CHO   649     214.738  86.224  39.404  1.00  0.00            
ATOM   4713  R5  CHO   649     216.388  87.674  39.504  1.00  0.00            
ATOM   4714  C1  CHO   649     213.888  89.624  37.354  1.00  0.00           C
ATOM   4715  C2  CHO   649     213.888  90.074  33.554  1.00  0.00           C
ATOM   4716  ROH CHO   650     114.488 220.574  56.404  1.00  0.00            
ATOM   4717  R1  CHO   650     115.838 220.474  53.954  1.00  0.00            
ATOM   4718  R2  CHO   650     115.438 218.474  52.104  1.00  0.00            
ATOM   4719  R3  CHO   650     114.938 220.524  50.404  1.00  0.00            
ATOM   4720  R4  CHO   650     115.588 218.324  48.654  1.00  0.00            
ATOM   4721  R5  CHO   650     116.538 220.274  48.654  1.00  0.00            
ATOM   4722  C1  CHO   650     115.188 220.174  45.054  1.00  0.00           C
ATOM   4723  C2  CHO   650     114.138 219.924  42.304  1.00  0.00           C
ATOM   4724  ROH CHO   651     187.338  85.324  19.854  1.00  0.00            
ATOM   4725  R1  CHO   651     187.688  86.874  22.154  1.00  0.00            
ATOM   4726  R2  CHO   651     186.638  86.174  24.654  1.00  0.00            
ATOM   4727  R3  CHO   651     189.238  86.474  25.454  1.00  0.00            
ATOM   4728  R4  CHO   651     187.788  85.874  27.904  1.00  0.00            
ATOM   4729  R5  CHO   651     189.088  87.574  27.554  1.00  0.00            
ATOM   4730  C1  CHO   651     190.838  85.974  30.554  1.00  0.00           C
ATOM   4731  C2  CHO   651     192.888  86.824  34.104  1.00  0.00           C
ATOM   4732  ROH CHO   652      80.788  70.924  51.004  1.00  0.00            
ATOM   4733  R1  CHO   652      81.588  71.124  48.304  1.00  0.00            
ATOM   4734  R2  CHO   652      82.888  69.124  46.954  1.00  0.00            
ATOM   4735  R3  CHO   652      80.838  69.474  45.204  1.00  0.00            
ATOM   4736  R4  CHO   652      83.088  68.574  43.554  1.00  0.00            
ATOM   4737  R5  CHO   652      81.938  70.324  43.254  1.00  0.00            
ATOM   4738  C1  CHO   652      81.338  68.574  39.904  1.00  0.00           C
ATOM   4739  C2  CHO   652      79.888  71.474  36.454  1.00  0.00           C
ATOM   4740  ROH CHO   653     157.588  60.574  51.554  1.00  0.00            
ATOM   4741  R1  CHO   653     157.288  58.974  49.204  1.00  0.00            
ATOM   4742  R2  CHO   653     155.538  59.624  47.204  1.00  0.00            
ATOM   4743  R3  CHO   653     157.788  59.424  45.654  1.00  0.00            
ATOM   4744  R4  CHO   653     155.588  58.924  43.804  1.00  0.00            
ATOM   4745  R5  CHO   653     157.288  57.674  44.154  1.00  0.00            
ATOM   4746  C1  CHO   653     157.688  58.274  40.404  1.00  0.00           C
ATOM   4747  C2  CHO   653     157.188  58.074  36.654  1.00  0.00           C
ATOM   4748  ROH CHO   654      89.888  57.024  46.404  1.00  0.00            
ATOM   4749  R1  CHO   654      88.438  57.624  44.054  1.00  0.00            
ATOM   4750  R2  CHO   654      88.588  60.074  42.754  1.00  0.00            
ATOM   4751  R3  CHO   654      89.188  58.574  40.604  1.00  0.00            
ATOM   4752  R4  CHO   654      88.638  61.224  39.504  1.00  0.00            
ATOM   4753  R5  CHO   654      87.738  59.374  38.904  1.00  0.00            
ATOM   4754  C1  CHO   654      89.288  60.474  35.604  1.00  0.00           C
ATOM   4755  C2  CHO   654      86.188  61.724  33.154  1.00  0.00           C
ATOM   4756  NC3 DPP   655     141.838 115.324  60.004  1.00  0.00           N
ATOM   4757  PO4 DPP   655     140.888 111.174  61.604  1.00  0.00           P
ATOM   4758  GL1 DPP   655     141.838 109.874  58.154  1.00  0.00            
ATOM   4759  GL2 DPP   655     143.838 112.024  56.454  1.00  0.00            
ATOM   4760  C1A DPP   655     138.888 108.824  54.354  1.00  0.00           C
ATOM   4761  C2A DPP   655     136.938 112.224  51.004  1.00  0.00           C
ATOM   4762  C3A DPP   655     136.238 115.024  49.454  1.00  0.00           C
ATOM   4763  C4A DPP   655     134.438 119.424  49.104  1.00  0.00           C
ATOM   4764  C1B DPP   655     141.888 111.824  52.704  1.00  0.00           C
ATOM   4765  C2B DPP   655     141.488 113.074  48.404  1.00  0.00           C
ATOM   4766  C3B DPP   655     139.688 114.874  44.654  1.00  0.00           C
ATOM   4767  C4B DPP   655     137.388 113.924  41.404  1.00  0.00           C
ATOM   4768  NC3 DPP   656     140.438  53.024  59.504  1.00  0.00           N
ATOM   4769  PO4 DPP   656     137.488  51.024  57.554  1.00  0.00           P
ATOM   4770  GL1 DPP   656     138.438  49.924  54.054  1.00  0.00            
ATOM   4771  GL2 DPP   656     136.088  47.624  53.004  1.00  0.00            
ATOM   4772  C1A DPP   656     140.188  50.074  49.404  1.00  0.00           C
ATOM   4773  C2A DPP   656     138.588  49.574  46.404  1.00  0.00           C
ATOM   4774  C3A DPP   656     137.888  49.074  42.454  1.00  0.00           C
ATOM   4775  C4A DPP   656     135.788  47.774  38.654  1.00  0.00           C
ATOM   4776  C1B DPP   656     134.638  48.974  49.904  1.00  0.00           C
ATOM   4777  C2B DPP   656     133.288  49.524  45.704  1.00  0.00           C
ATOM   4778  C3B DPP   656     132.988  50.224  41.804  1.00  0.00           C
ATOM   4779  C4B DPP   656     131.988  50.424  37.654  1.00  0.00           C
ATOM   4780  NC3 DPP   657     112.988 154.724  62.404  1.00  0.00           N
ATOM   4781  PO4 DPP   657     114.588 157.674  63.104  1.00  0.00           P
ATOM   4782  GL1 DPP   657     114.488 159.224  59.054  1.00  0.00            
ATOM   4783  GL2 DPP   657     115.438 162.524  59.304  1.00  0.00            
ATOM   4784  C1A DPP   657     113.338 160.774  54.754  1.00  0.00           C
ATOM   4785  C2A DPP   657     115.238 159.324  49.804  1.00  0.00           C
ATOM   4786  C3A DPP   657     117.438 159.074  45.604  1.00  0.00           C
ATOM   4787  C4A DPP   657     118.338 157.424  41.904  1.00  0.00           C
ATOM   4788  C1B DPP   657     119.688 159.874  56.604  1.00  0.00           C
ATOM   4789  C2B DPP   657     119.288 156.624  52.604  1.00  0.00           C
ATOM   4790  C3B DPP   657     120.438 156.724  49.104  1.00  0.00           C
ATOM   4791  C4B DPP   657     121.038 154.874  45.004  1.00  0.00           C
ATOM   4792  NC3 DPP   658     117.538  50.824  56.104  1.00  0.00           N
ATOM   4793  PO4 DPP   658     121.638  48.474  55.704  1.00  0.00           P
ATOM   4794  GL1 DPP   658     118.888  46.624  53.654  1.00  0.00            
ATOM   4795  GL2 DPP   658     119.688  43.774  53.504  1.00  0.00            
ATOM   4796  C1A DPP   658     118.288  47.174  49.804  1.00  0.00           C
ATOM   4797  C2A DPP   658     120.188  46.324  45.554  1.00  0.00           C
ATOM   4798  C3A DPP   658     119.588  45.974  41.654  1.00  0.00           C
ATOM   4799  C4A DPP   658     119.988  47.724  38.054  1.00  0.00           C
ATOM   4800  C1B DPP   658     119.288  42.124  49.454  1.00  0.00           C
ATOM   4801  C2B DPP   658     117.538  41.274  46.254  1.00  0.00           C
ATOM   4802  C3B DPP   658     117.288  41.124  42.654  1.00  0.00           C
ATOM   4803  C4B DPP   658     115.988  40.074  38.554  1.00  0.00           C
ATOM   4804  NC3 DPP   659     137.188 157.424  65.204  1.00  0.00           N
ATOM   4805  PO4 DPP   659     139.788 160.424  64.354  1.00  0.00           P
ATOM   4806  GL1 DPP   659     137.888 161.274  59.454  1.00  0.00            
ATOM   4807  GL2 DPP   659     136.938 164.524  58.254  1.00  0.00            
ATOM   4808  C1A DPP   659     134.838 159.824  55.654  1.00  0.00           C
ATOM   4809  C2A DPP   659     133.238 158.074  52.454  1.00  0.00           C
ATOM   4810  C3A DPP   659     129.788 156.424  51.454  1.00  0.00           C
ATOM   4811  C4A DPP   659     129.038 153.774  47.404  1.00  0.00           C
ATOM   4812  C1B DPP   659     135.288 165.174  54.604  1.00  0.00           C
ATOM   4813  C2B DPP   659     133.788 166.624  50.554  1.00  0.00           C
ATOM   4814  C3B DPP   659     130.538 166.874  48.054  1.00  0.00           C
ATOM   4815  C4B DPP   659     126.488 169.024  48.154  1.00  0.00           C
ATOM   4816  NC3 DPP   660      93.688  36.924  63.754  1.00  0.00           N
ATOM   4817  PO4 DPP   660      95.138  38.124  59.154  1.00  0.00           P
ATOM   4818  GL1 DPP   660      96.488  38.474  55.304  1.00  0.00            
ATOM   4819  GL2 DPP   660      92.888  39.374  54.454  1.00  0.00            
ATOM   4820  C1A DPP   660      96.088  40.624  50.804  1.00  0.00           C
ATOM   4821  C2A DPP   660      95.388  39.024  46.954  1.00  0.00           C
ATOM   4822  C3A DPP   660      94.938  39.374  41.904  1.00  0.00           C
ATOM   4823  C4A DPP   660      94.538  41.424  37.654  1.00  0.00           C
ATOM   4824  C1B DPP   660      93.338  36.324  50.804  1.00  0.00           C
ATOM   4825  C2B DPP   660      92.838  34.574  46.754  1.00  0.00           C
ATOM   4826  C3B DPP   660      92.238  34.924  41.654  1.00  0.00           C
ATOM   4827  C4B DPP   660      94.888  35.824  36.804  1.00  0.00           C
ATOM   4828  NC3 DPP   661      83.988 102.424  60.454  1.00  0.00           N
ATOM   4829  PO4 DPP   661      80.288 102.474  58.204  1.00  0.00           P
ATOM   4830  GL1 DPP   661      79.188 104.224  53.954  1.00  0.00            
ATOM   4831  GL2 DPP   661      76.738 105.324  53.604  1.00  0.00            
ATOM   4832  C1A DPP   661      79.538 102.224  50.404  1.00  0.00           C
ATOM   4833  C2A DPP   661      79.688 102.724  45.904  1.00  0.00           C
ATOM   4834  C3A DPP   661      78.738 102.574  41.704  1.00  0.00           C
ATOM   4835  C4A DPP   661      76.288  99.324  39.654  1.00  0.00           C
ATOM   4836  C1B DPP   661      77.138 106.724  49.454  1.00  0.00           C
ATOM   4837  C2B DPP   661      76.988 106.674  45.254  1.00  0.00           C
ATOM   4838  C3B DPP   661      74.188 105.624  41.404  1.00  0.00           C
ATOM   4839  C4B DPP   661      76.288 104.174  37.154  1.00  0.00           C
ATOM   4840  NC3 DPP   662      43.838  30.574  54.154  1.00  0.00           N
ATOM   4841  PO4 DPP   662      48.338  30.524  53.354  1.00  0.00           P
ATOM   4842  GL1 DPP   662      47.288  27.974  49.704  1.00  0.00            
ATOM   4843  GL2 DPP   662      49.138  29.524  48.204  1.00  0.00            
ATOM   4844  C1A DPP   662      45.588  27.374  45.154  1.00  0.00           C
ATOM   4845  C2A DPP   662      44.288  26.374  40.454  1.00  0.00           C
ATOM   4846  C3A DPP   662      41.288  25.274  37.104  1.00  0.00           C
ATOM   4847  C4A DPP   662      38.288  24.074  34.404  1.00  0.00           C
ATOM   4848  C1B DPP   662      50.038  30.274  43.504  1.00  0.00           C
ATOM   4849  C2B DPP   662      48.788  29.024  38.804  1.00  0.00           C
ATOM   4850  C3B DPP   662      51.288  27.624  35.654  1.00  0.00           C
ATOM   4851  C4B DPP   662      53.038  26.374  31.854  1.00  0.00           C
ATOM   4852  NC3 DPP   663     103.288 174.374  62.204  1.00  0.00           N
ATOM   4853  PO4 DPP   663     101.688 178.874  62.754  1.00  0.00           P
ATOM   4854  GL1 DPP   663     101.138 177.624  58.904  1.00  0.00            
ATOM   4855  GL2 DPP   663      99.338 174.674  58.754  1.00  0.00            
ATOM   4856  C1A DPP   663     102.688 176.324  55.354  1.00  0.00           C
ATOM   4857  C2A DPP   663     102.738 175.274  51.904  1.00  0.00           C
ATOM   4858  C3A DPP   663     102.238 174.674  47.654  1.00  0.00           C
ATOM   4859  C4A DPP   663      99.338 175.274  44.254  1.00  0.00           C
ATOM   4860  C1B DPP   663      98.638 172.824  54.854  1.00  0.00           C
ATOM   4861  C2B DPP   663      98.688 171.924  51.054  1.00  0.00           C
ATOM   4862  C3B DPP   663      99.138 170.474  47.154  1.00  0.00           C
ATOM   4863  C4B DPP   663      99.588 168.174  43.154  1.00  0.00           C
ATOM   4864  NC3 DPP   664     136.438 197.424  63.704  1.00  0.00           N
ATOM   4865  PO4 DPP   664     137.638 193.474  62.204  1.00  0.00           P
ATOM   4866  GL1 DPP   664     137.688 194.874  59.404  1.00  0.00            
ATOM   4867  GL2 DPP   664     139.988 197.374  59.304  1.00  0.00            
ATOM   4868  C1A DPP   664     136.988 195.974  55.054  1.00  0.00           C
ATOM   4869  C2A DPP   664     137.338 196.124  51.254  1.00  0.00           C
ATOM   4870  C3A DPP   664     136.038 196.724  47.654  1.00  0.00           C
ATOM   4871  C4A DPP   664     131.538 198.274  46.454  1.00  0.00           C
ATOM   4872  C1B DPP   664     141.938 196.524  55.554  1.00  0.00           C
ATOM   4873  C2B DPP   664     142.338 196.874  51.004  1.00  0.00           C
ATOM   4874  C3B DPP   664     141.838 196.024  47.304  1.00  0.00           C
ATOM   4875  C4B DPP   664     142.688 196.574  42.754  1.00  0.00           C
ATOM   4876  NC3 DPP   665     157.038  84.724  59.454  1.00  0.00           N
ATOM   4877  PO4 DPP   665     157.088  85.824  55.354  1.00  0.00           P
ATOM   4878  GL1 DPP   665     156.888  85.324  51.954  1.00  0.00            
ATOM   4879  GL2 DPP   665     158.388  82.024  52.554  1.00  0.00            
ATOM   4880  C1A DPP   665     156.638  86.624  46.954  1.00  0.00           C
ATOM   4881  C2A DPP   665     158.688  85.374  43.804  1.00  0.00           C
ATOM   4882  C3A DPP   665     157.088  86.474  40.904  1.00  0.00           C
ATOM   4883  C4A DPP   665     158.338  88.674  36.704  1.00  0.00           C
ATOM   4884  C1B DPP   665     158.988  81.924  48.004  1.00  0.00           C
ATOM   4885  C2B DPP   665     160.738  80.974  44.354  1.00  0.00           C
ATOM   4886  C3B DPP   665     159.088  81.774  39.954  1.00  0.00           C
ATOM   4887  C4B DPP   665     156.988  78.174  37.804  1.00  0.00           C
ATOM   4888  NC3 DPP   666     151.638  73.474  56.754  1.00  0.00           N
ATOM   4889  PO4 DPP   666     155.738  75.424  57.654  1.00  0.00           P
ATOM   4890  GL1 DPP   666     154.588  75.274  53.154  1.00  0.00            
ATOM   4891  GL2 DPP   666     156.888  77.374  51.354  1.00  0.00            
ATOM   4892  C1A DPP   666     153.038  75.474  48.454  1.00  0.00           C
ATOM   4893  C2A DPP   666     152.988  75.174  44.954  1.00  0.00           C
ATOM   4894  C3A DPP   666     153.238  76.474  41.404  1.00  0.00           C
ATOM   4895  C4A DPP   666     153.588  74.474  36.854  1.00  0.00           C
ATOM   4896  C1B DPP   666     157.638  77.324  46.854  1.00  0.00           C
ATOM   4897  C2B DPP   666     157.438  77.724  42.804  1.00  0.00           C
ATOM   4898  C3B DPP   666     161.688  76.824  41.154  1.00  0.00           C
ATOM   4899  C4B DPP   666     164.588  74.474  38.354  1.00  0.00           C
ATOM   4900  NC3 DPP   667      78.388  58.574  51.154  1.00  0.00           N
ATOM   4901  PO4 DPP   667      77.588  55.374  49.554  1.00  0.00           P
ATOM   4902  GL1 DPP   667      76.788  53.324  45.354  1.00  0.00            
ATOM   4903  GL2 DPP   667      73.588  55.224  44.104  1.00  0.00            
ATOM   4904  C1A DPP   667      79.488  53.274  41.304  1.00  0.00           C
ATOM   4905  C2A DPP   667      80.338  52.874  37.354  1.00  0.00           C
ATOM   4906  C3A DPP   667      78.788  55.424  34.104  1.00  0.00           C
ATOM   4907  C4A DPP   667      74.788  57.474  33.454  1.00  0.00           C
ATOM   4908  C1B DPP   667      69.738  57.624  43.204  1.00  0.00           C
ATOM   4909  C2B DPP   667      67.938  58.024  39.754  1.00  0.00           C
ATOM   4910  C3B DPP   667      70.438  60.074  35.604  1.00  0.00           C
ATOM   4911  C4B DPP   667      73.688  63.624  36.904  1.00  0.00           C
ATOM   4912  NC3 DPP   668     132.438 128.874  66.604  1.00  0.00           N
ATOM   4913  PO4 DPP   668     130.488 126.174  63.204  1.00  0.00           P
ATOM   4914  GL1 DPP   668     132.238 126.324  58.854  1.00  0.00            
ATOM   4915  GL2 DPP   668     131.138 122.574  57.054  1.00  0.00            
ATOM   4916  C1A DPP   668     131.088 128.574  55.304  1.00  0.00           C
ATOM   4917  C2A DPP   668     129.438 129.274  50.904  1.00  0.00           C
ATOM   4918  C3A DPP   668     127.488 127.374  47.154  1.00  0.00           C
ATOM   4919  C4A DPP   668     125.038 126.924  43.654  1.00  0.00           C
ATOM   4920  C1B DPP   668     131.438 124.024  52.604  1.00  0.00           C
ATOM   4921  C2B DPP   668     131.788 124.124  49.154  1.00  0.00           C
ATOM   4922  C3B DPP   668     131.538 123.974  44.954  1.00  0.00           C
ATOM   4923  C4B DPP   668     129.788 120.674  43.254  1.00  0.00           C
ATOM   4924  NC3 DPP   669     170.038 101.924  52.254  1.00  0.00           N
ATOM   4925  PO4 DPP   669     173.538 104.124  51.354  1.00  0.00           P
ATOM   4926  GL1 DPP   669     174.038 103.624  46.804  1.00  0.00            
ATOM   4927  GL2 DPP   669     176.438 105.924  46.754  1.00  0.00            
ATOM   4928  C1A DPP   669     174.188 104.574  42.754  1.00  0.00           C
ATOM   4929  C2A DPP   669     171.838 103.924  38.454  1.00  0.00           C
ATOM   4930  C3A DPP   669     172.438 102.224  34.704  1.00  0.00           C
ATOM   4931  C4A DPP   669     171.738 102.924  30.054  1.00  0.00           C
ATOM   4932  C1B DPP   669     179.238 103.474  43.354  1.00  0.00           C
ATOM   4933  C2B DPP   669     180.888 103.774  40.254  1.00  0.00           C
ATOM   4934  C3B DPP   669     179.988 103.024  36.954  1.00  0.00           C
ATOM   4935  C4B DPP   669     180.338 100.624  32.404  1.00  0.00           C
ATOM   4936  NC3 DPP   670      50.738  35.374  54.804  1.00  0.00           N
ATOM   4937  PO4 DPP   670      51.688  33.674  50.504  1.00  0.00           P
ATOM   4938  GL1 DPP   670      53.288  33.174  47.354  1.00  0.00            
ATOM   4939  GL2 DPP   670      54.638  30.074  47.904  1.00  0.00            
ATOM   4940  C1A DPP   670      56.788  34.674  45.454  1.00  0.00           C
ATOM   4941  C2A DPP   670      55.738  34.624  41.054  1.00  0.00           C
ATOM   4942  C3A DPP   670      56.188  37.424  37.804  1.00  0.00           C
ATOM   4943  C4A DPP   670      52.438  37.474  35.104  1.00  0.00           C
ATOM   4944  C1B DPP   670      55.188  29.724  43.804  1.00  0.00           C
ATOM   4945  C2B DPP   670      53.688  30.424  39.454  1.00  0.00           C
ATOM   4946  C3B DPP   670      54.238  31.224  34.254  1.00  0.00           C
ATOM   4947  C4B DPP   670      56.888  29.574  31.004  1.00  0.00           C
ATOM   4948  NC3 DPP   671     156.338 192.974  60.854  1.00  0.00           N
ATOM   4949  PO4 DPP   671     154.488 196.574  59.204  1.00  0.00           P
ATOM   4950  GL1 DPP   671     152.988 196.874  55.504  1.00  0.00            
ATOM   4951  GL2 DPP   671     155.338 196.074  53.104  1.00  0.00            
ATOM   4952  C1A DPP   671     150.738 198.124  53.004  1.00  0.00           C
ATOM   4953  C2A DPP   671     151.838 198.174  48.704  1.00  0.00           C
ATOM   4954  C3A DPP   671     151.388 200.424  45.454  1.00  0.00           C
ATOM   4955  C4A DPP   671     152.488 203.274  42.004  1.00  0.00           C
ATOM   4956  C1B DPP   671     156.788 194.474  48.954  1.00  0.00           C
ATOM   4957  C2B DPP   671     157.138 192.424  44.304  1.00  0.00           C
ATOM   4958  C3B DPP   671     157.738 193.524  40.704  1.00  0.00           C
ATOM   4959  C4B DPP   671     153.638 195.124  38.654  1.00  0.00           C
ATOM   4960  NC3 DPP   672     102.788  71.574  59.254  1.00  0.00           N
ATOM   4961  PO4 DPP   672     107.038  72.624  57.104  1.00  0.00           P
ATOM   4962  GL1 DPP   672     108.438  73.574  52.704  1.00  0.00            
ATOM   4963  GL2 DPP   672     109.538  70.424  52.354  1.00  0.00            
ATOM   4964  C1A DPP   672     110.138  73.474  48.054  1.00  0.00           C
ATOM   4965  C2A DPP   672     109.888  71.974  43.454  1.00  0.00           C
ATOM   4966  C3A DPP   672     110.188  71.174  38.854  1.00  0.00           C
ATOM   4967  C4A DPP   672     109.788  70.074  34.704  1.00  0.00           C
ATOM   4968  C1B DPP   672     113.138  69.224  49.354  1.00  0.00           C
ATOM   4969  C2B DPP   672     114.988  70.524  45.004  1.00  0.00           C
ATOM   4970  C3B DPP   672     114.338  69.874  40.704  1.00  0.00           C
ATOM   4971  C4B DPP   672     115.038  70.824  36.504  1.00  0.00           C
ATOM   4972  NC3 DPP   673     126.338  96.424  58.854  1.00  0.00           N
ATOM   4973  PO4 DPP   673     122.738  94.224  60.854  1.00  0.00           P
ATOM   4974  GL1 DPP   673     122.988  93.524  56.304  1.00  0.00            
ATOM   4975  GL2 DPP   673     124.738  90.374  55.204  1.00  0.00            
ATOM   4976  C1A DPP   673     122.188  95.774  52.604  1.00  0.00           C
ATOM   4977  C2A DPP   673     122.188  97.124  47.804  1.00  0.00           C
ATOM   4978  C3A DPP   673     120.838  98.624  44.404  1.00  0.00           C
ATOM   4979  C4A DPP   673     120.288  98.724  40.104  1.00  0.00           C
ATOM   4980  C1B DPP   673     121.938  89.724  53.104  1.00  0.00           C
ATOM   4981  C2B DPP   673     120.488  91.974  49.204  1.00  0.00           C
ATOM   4982  C3B DPP   673     118.538  93.824  46.004  1.00  0.00           C
ATOM   4983  C4B DPP   673     117.738  94.674  42.304  1.00  0.00           C
ATOM   4984  NC3 DPP   674      72.088  38.174  55.104  1.00  0.00           N
ATOM   4985  PO4 DPP   674      76.338  37.124  56.304  1.00  0.00           P
ATOM   4986  GL1 DPP   674      77.488  36.774  51.204  1.00  0.00            
ATOM   4987  GL2 DPP   674      78.338  39.574  49.404  1.00  0.00            
ATOM   4988  C1A DPP   674      79.288  34.874  47.054  1.00  0.00           C
ATOM   4989  C2A DPP   674      80.038  34.674  42.754  1.00  0.00           C
ATOM   4990  C3A DPP   674      82.338  34.724  38.904  1.00  0.00           C
ATOM   4991  C4A DPP   674      81.538  33.474  34.204  1.00  0.00           C
ATOM   4992  C1B DPP   674      79.238  39.324  44.554  1.00  0.00           C
ATOM   4993  C2B DPP   674      78.638  38.874  39.804  1.00  0.00           C
ATOM   4994  C3B DPP   674      79.788  38.174  35.404  1.00  0.00           C
ATOM   4995  C4B DPP   674      82.588  38.474  32.104  1.00  0.00           C
ATOM   4996  NC3 DPP   675      68.438  46.274  58.504  1.00  0.00           N
ATOM   4997  PO4 DPP   675      69.988  43.224  54.554  1.00  0.00           P
ATOM   4998  GL1 DPP   675      69.438  40.274  51.304  1.00  0.00            
ATOM   4999  GL2 DPP   675      71.688  39.074  50.354  1.00  0.00            
ATOM   5000  C1A DPP   675      69.788  41.174  46.304  1.00  0.00           C
ATOM   5001  C2A DPP   675      70.138  40.824  42.354  1.00  0.00           C
ATOM   5002  C3A DPP   675      70.788  43.174  39.554  1.00  0.00           C
ATOM   5003  C4A DPP   675      70.638  42.574  34.754  1.00  0.00           C
ATOM   5004  C1B DPP   675      74.488  38.624  46.454  1.00  0.00           C
ATOM   5005  C2B DPP   675      74.688  38.624  42.454  1.00  0.00           C
ATOM   5006  C3B DPP   675      73.638  37.274  38.954  1.00  0.00           C
ATOM   5007  C4B DPP   675      74.888  39.074  36.154  1.00  0.00           C
ATOM   5008  NC3 DPP   676     166.338  64.374  57.604  1.00  0.00           N
ATOM   5009  PO4 DPP   676     162.938  65.424  55.054  1.00  0.00           P
ATOM   5010  GL1 DPP   676     162.388  62.724  52.354  1.00  0.00            
ATOM   5011  GL2 DPP   676     163.988  60.274  50.854  1.00  0.00            
ATOM   5012  C1A DPP   676     160.788  63.274  48.704  1.00  0.00           C
ATOM   5013  C2A DPP   676     160.888  63.174  45.454  1.00  0.00           C
ATOM   5014  C3A DPP   676     158.638  63.374  41.704  1.00  0.00           C
ATOM   5015  C4A DPP   676     158.588  63.324  37.804  1.00  0.00           C
ATOM   5016  C1B DPP   676     161.938  58.624  47.604  1.00  0.00           C
ATOM   5017  C2B DPP   676     162.088  58.424  43.254  1.00  0.00           C
ATOM   5018  C3B DPP   676     162.238  59.124  37.804  1.00  0.00           C
ATOM   5019  C4B DPP   676     162.138  59.174  33.904  1.00  0.00           C
ATOM   5020  NC3 DPP   677     159.338  67.974  57.754  1.00  0.00           N
ATOM   5021  PO4 DPP   677     155.438  70.274  55.654  1.00  0.00           P
ATOM   5022  GL1 DPP   677     156.788  69.924  52.154  1.00  0.00            
ATOM   5023  GL2 DPP   677     158.838  72.674  53.304  1.00  0.00            
ATOM   5024  C1A DPP   677     157.988  67.624  48.504  1.00  0.00           C
ATOM   5025  C2A DPP   677     158.788  67.824  43.404  1.00  0.00           C
ATOM   5026  C3A DPP   677     157.588  67.724  39.804  1.00  0.00           C
ATOM   5027  C4A DPP   677     156.288  69.974  36.704  1.00  0.00           C
ATOM   5028  C1B DPP   677     157.188  72.974  48.704  1.00  0.00           C
ATOM   5029  C2B DPP   677     157.588  72.424  44.254  1.00  0.00           C
ATOM   5030  C3B DPP   677     157.438  73.474  40.404  1.00  0.00           C
ATOM   5031  C4B DPP   677     159.138  73.924  35.654  1.00  0.00           C
ATOM   5032  NC3 DPP   678     107.988  14.424  62.254  1.00  0.00           N
ATOM   5033  PO4 DPP   678     107.488  13.074  57.804  1.00  0.00           P
ATOM   5034  GL1 DPP   678     109.538  10.624  55.104  1.00  0.00            
ATOM   5035  GL2 DPP   678     108.488   7.124  55.504  1.00  0.00            
ATOM   5036  C1A DPP   678     111.738   8.324  52.104  1.00  0.00           C
ATOM   5037  C2A DPP   678     113.788   8.574  48.804  1.00  0.00           C
ATOM   5038  C3A DPP   678     114.588   8.574  45.454  1.00  0.00           C
ATOM   5039  C4A DPP   678     114.238   8.374  41.904  1.00  0.00           C
ATOM   5040  C1B DPP   678     110.288   4.124  52.854  1.00  0.00           C
ATOM   5041  C2B DPP   678     111.888   4.274  48.404  1.00  0.00           C
ATOM   5042  C3B DPP   678     112.538   2.924  44.754  1.00  0.00           C
ATOM   5043  C4B DPP   678     112.738   3.624  40.304  1.00  0.00           C
ATOM   5044  NC3 DPP   679     136.238 208.274  62.554  1.00  0.00           N
ATOM   5045  PO4 DPP   679     139.688 205.074  62.704  1.00  0.00           P
ATOM   5046  GL1 DPP   679     138.388 202.024  58.904  1.00  0.00            
ATOM   5047  GL2 DPP   679     136.038 200.374  58.604  1.00  0.00            
ATOM   5048  C1A DPP   679     139.488 200.574  54.704  1.00  0.00           C
ATOM   5049  C2A DPP   679     140.538 201.024  49.804  1.00  0.00           C
ATOM   5050  C3A DPP   679     140.688 200.224  45.254  1.00  0.00           C
ATOM   5051  C4A DPP   679     137.888 199.574  43.654  1.00  0.00           C
ATOM   5052  C1B DPP   679     134.488 202.524  55.704  1.00  0.00           C
ATOM   5053  C2B DPP   679     134.488 202.274  51.404  1.00  0.00           C
ATOM   5054  C3B DPP   679     134.838 201.574  47.004  1.00  0.00           C
ATOM   5055  C4B DPP   679     133.288 202.374  42.954  1.00  0.00           C
ATOM   5056  NC3 DPP   680      83.038 159.924  63.904  1.00  0.00           N
ATOM   5057  PO4 DPP   680      85.038 163.724  63.454  1.00  0.00           P
ATOM   5058  GL1 DPP   680      87.938 165.224  60.004  1.00  0.00            
ATOM   5059  GL2 DPP   680      87.538 162.824  58.054  1.00  0.00            
ATOM   5060  C1A DPP   680      90.088 166.724  56.954  1.00  0.00           C
ATOM   5061  C2A DPP   680      90.888 164.774  52.954  1.00  0.00           C
[truncated: 4,169,711 more chars]
