# Supplementary material for: Data showing the lipid conformations and membrane binding behaviors of beta-amyloid fibrils in phase-separated cholesterol-enriched lipid domains with and without glycolipid and oxidized cholesterol from coarse-grained molecular dynamics simulations
Source: Data Brief. 2020 Apr 19;30:105496. doi: 10.1016/j.dib.2020.105496 (PMC7186522; doi:10.1016/j.dib.2020.105496)
Supplement: Supplementary file 1 [file mmc1.zip › Supplementary-Data/S08-12/GM-ABC-1.pdb]

TITLE     Martini system ABC-3GM1 t= 19819600.00000
REMARK    THIS IS A SIMULATION BOX
CRYST1  210.934  212.573  138.899  90.00  90.00  90.00 P 1           1
MODEL        1
ATOM      1  BB  LEU A   1      94.546  96.801  65.721  1.00  0.00           B
ATOM      2  SC1 LEU A   1      95.046  95.951  68.171  1.00  0.00           S
ATOM      3  BB  VAL A   2      97.946  95.551  64.621  1.00  0.00           B
ATOM      4  SC1 VAL A   2      99.096  94.501  63.321  1.00  0.00           S
ATOM      5  BB  PHE A   3     100.146  98.351  66.021  1.00  0.00           B
ATOM      6  SC1 PHE A   3     100.946  96.551  68.521  1.00  0.00           S
ATOM      7  SC2 PHE A   3     100.246  98.751  69.171  1.00  0.00           S
ATOM      8  SC3 PHE A   3     101.846  97.551  70.521  1.00  0.00           S
ATOM      9  BB  PHE A   4     103.146 100.351  64.971  1.00  0.00           B
ATOM     10  SC1 PHE A   4     105.496 100.901  62.821  1.00  0.00           S
ATOM     11  SC2 PHE A   4     103.496  99.751  62.171  1.00  0.00           S
ATOM     12  SC3 PHE A   4     105.046 100.501  60.521  1.00  0.00           S
ATOM     13  BB  ALA A   5     104.546 101.051  68.421  1.00  0.00           B
ATOM     14  BB  GLU A   6     107.346 103.151  69.771  1.00  0.00           B
ATOM     15  SC1 GLU A   6     107.846 101.201  72.121  1.00  0.00           S
ATOM     16  BB  ASP A   7     111.046 103.801  69.221  1.00  0.00           B
ATOM     17  SC1 ASP A   7     112.746 103.151  71.021  1.00  0.00           S
ATOM     18  BB  VAL A   8     112.796 104.751  66.071  1.00  0.00           B
ATOM     19  SC1 VAL A   8     113.196 104.201  64.171  1.00  0.00           S
ATOM     20  BB  GLY A   9     115.996 105.651  67.871  1.00  0.00           B
ATOM     21  BB  SER A  10     119.046 107.251  66.271  1.00  0.00           B
ATOM     22  SC1 SER A  10     119.646 107.201  64.421  1.00  0.00           S
ATOM     23  BB  ASN A  11     120.746 106.351  69.471  1.00  0.00           B
ATOM     24  SC1 ASN A  11     123.046 106.201  68.421  1.00  0.00           S
ATOM     25  BB  LYS A  12     120.246 109.001  72.171  1.00  0.00           B
ATOM     26  SC1 LYS A  12     122.596 109.751  72.421  1.00  0.00           S
ATOM     27  SC2 LYS A  12     125.296 109.901  70.771  1.00  0.00           S
ATOM     28  BB  GLY A  13     118.296 107.901  75.271  1.00  0.00           B
ATOM     29  BB  ALA A  14     120.446 109.101  78.071  1.00  0.00           B
ATOM     30  BB  ILE A  15     118.546 109.251  81.321  1.00  0.00           B
ATOM     31  SC1 ILE A  15     119.146 110.251  83.371  1.00  0.00           S
ATOM     32  BB  ILE A  16     114.896 109.051  80.271  1.00  0.00           B
ATOM     33  SC1 ILE A  16     113.896 108.901  82.321  1.00  0.00           S
ATOM     34  BB  GLY A  17     113.396 107.801  76.921  1.00  0.00           B
ATOM     35  BB  LEU A  18     110.896 105.451  78.471  1.00  0.00           B
ATOM     36  SC1 LEU A  18     109.596 105.551  80.771  1.00  0.00           S
ATOM     37  BB  MET A  19     109.296 104.201  75.221  1.00  0.00           B
ATOM     38  SC1 MET A  19     109.096 106.501  73.321  1.00  0.00           S
ATOM     39  BB  VAL A  20     105.946 103.101  76.621  1.00  0.00           B
ATOM     40  SC1 VAL A  20     105.446 103.551  78.471  1.00  0.00           S
ATOM     41  BB  GLY A  21     103.696 100.801  74.521  1.00  0.00           B
ATOM     42  BB  GLY A  22     101.446  97.901  75.521  1.00  0.00           B
ATOM     43  BB  VAL A  23      98.046  96.651  74.371  1.00  0.00           B
ATOM     44  SC1 VAL A  23      97.096  96.001  72.721  1.00  0.00           S
ATOM     45  BB  VAL A  24      95.746  95.801  77.221  1.00  0.00           B
ATOM     46  SC1 VAL A  24      95.296  97.001  78.771  1.00  0.00           S
ATOM     47  BB  ILE A  25      92.646  94.301  75.621  1.00  0.00           B
ATOM     48  SC1 ILE A  25      93.096  93.151  73.321  1.00  0.00           S
ATOM     49  BB  ALA A  26      89.396  94.301  77.371  1.00  0.00           B
ATOM     50  BB  LEU A  27      93.046  99.451  62.221  1.00  0.00           B
ATOM     51  SC1 LEU A  27      91.946  98.951  59.871  1.00  0.00           S
ATOM     52  BB  VAL A  28      96.746 100.101  61.571  1.00  0.00           B
ATOM     53  SC1 VAL A  28      98.396  99.501  60.671  1.00  0.00           S
ATOM     54  BB  PHE A  29      97.646 101.701  64.921  1.00  0.00           B
ATOM     55  SC1 PHE A  29      97.646 102.151  68.071  1.00  0.00           S
ATOM     56  SC2 PHE A  29      95.546 101.401  67.321  1.00  0.00           S
ATOM     57  SC3 PHE A  29      95.996 101.451  69.671  1.00  0.00           S
ATOM     58  BB  PHE A  30     100.846 103.551  64.571  1.00  0.00           B
ATOM     59  SC1 PHE A  30     100.846 103.951  60.821  1.00  0.00           S
ATOM     60  SC2 PHE A  30     102.746 104.801  61.971  1.00  0.00           S
ATOM     61  SC3 PHE A  30     102.196 105.601  59.771  1.00  0.00           S
ATOM     62  BB  ALA A  31     102.146 104.801  67.871  1.00  0.00           B
ATOM     63  BB  GLU A  32     105.446 106.651  68.121  1.00  0.00           B
ATOM     64  SC1 GLU A  32     106.046 105.451  64.921  1.00  0.00           S
ATOM     65  BB  ASP A  33     108.646 108.551  67.621  1.00  0.00           B
ATOM     66  SC1 ASP A  33     110.046 109.301  69.621  1.00  0.00           S
ATOM     67  BB  VAL A  34     110.946 108.801  64.671  1.00  0.00           B
ATOM     68  SC1 VAL A  34     110.546 108.601  62.721  1.00  0.00           S
ATOM     69  BB  GLY A  35     114.096 109.701  66.571  1.00  0.00           B
ATOM     70  BB  SER A  36     117.046 111.751  65.471  1.00  0.00           B
ATOM     71  SC1 SER A  36     117.846 112.051  63.721  1.00  0.00           S
ATOM     72  BB  ASN A  37     119.496 111.701  68.421  1.00  0.00           B
ATOM     73  SC1 ASN A  37     121.746 111.051  67.571  1.00  0.00           S
ATOM     74  BB  LYS A  38     117.046 111.951  71.321  1.00  0.00           B
ATOM     75  SC1 LYS A  38     114.996 110.301  71.321  1.00  0.00           S
ATOM     76  SC2 LYS A  38     114.446 107.651  71.871  1.00  0.00           S
ATOM     77  BB  GLY A  39     118.246 111.251  74.821  1.00  0.00           B
ATOM     78  BB  ALA A  40     118.546 114.051  77.321  1.00  0.00           B
ATOM     79  BB  ILE A  41     116.246 113.851  80.271  1.00  0.00           B
ATOM     80  SC1 ILE A  41     116.546 114.651  82.221  1.00  0.00           S
ATOM     81  BB  ILE A  42     113.296 113.001  78.171  1.00  0.00           B
ATOM     82  SC1 ILE A  42     113.596 112.501  76.171  1.00  0.00           S
ATOM     83  BB  GLY A  43     110.396 111.551  80.071  1.00  0.00           B
ATOM     84  BB  LEU A  44     108.696 109.401  77.421  1.00  0.00           B
ATOM     85  SC1 LEU A  44     108.696 111.001  75.321  1.00  0.00           S
ATOM     86  BB  MET A  45     105.096 108.101  77.271  1.00  0.00           B
ATOM     87  SC1 MET A  45     102.896 108.401  79.371  1.00  0.00           S
ATOM     88  BB  VAL A  46     103.996 105.801  74.471  1.00  0.00           B
ATOM     89  SC1 VAL A  46     103.896 106.201  72.521  1.00  0.00           S
ATOM     90  BB  GLY A  47     100.946 104.001  75.721  1.00  0.00           B
ATOM     91  BB  GLY A  48      99.596 101.651  73.071  1.00  0.00           B
ATOM     92  BB  VAL A  49      96.496 100.751  75.071  1.00  0.00           B
ATOM     93  SC1 VAL A  49      97.196 101.001  76.971  1.00  0.00           S
ATOM     94  BB  VAL A  50      93.146  99.401  73.971  1.00  0.00           B
ATOM     95  SC1 VAL A  50      92.796  98.701  72.121  1.00  0.00           S
ATOM     96  BB  ILE A  51      91.246  99.901  77.171  1.00  0.00           B
ATOM     97  SC1 ILE A  51      92.646 101.151  78.621  1.00  0.00           S
ATOM     98  BB  ALA A  52      87.846  98.101  76.821  1.00  0.00           B
ATOM     99  BB  LEU A  53      90.846 103.851  63.571  1.00  0.00           B
ATOM    100  SC1 LEU A  53      88.296 103.501  63.171  1.00  0.00           S
ATOM    101  BB  VAL A  54      94.096 104.301  61.421  1.00  0.00           B
ATOM    102  SC1 VAL A  54      95.096 104.701  59.771  1.00  0.00           S
ATOM    103  BB  PHE A  55      95.696 106.101  64.371  1.00  0.00           B
ATOM    104  SC1 PHE A  55      96.196 106.001  67.771  1.00  0.00           S
ATOM    105  SC2 PHE A  55      93.896 105.801  67.071  1.00  0.00           S
ATOM    106  SC3 PHE A  55      94.446 106.601  69.271  1.00  0.00           S
ATOM    107  BB  PHE A  56      98.746 107.751  62.921  1.00  0.00           B
ATOM    108  SC1 PHE A  56      98.146 108.251  59.471  1.00  0.00           S
ATOM    109  SC2 PHE A  56      97.296 110.051  60.821  1.00  0.00           S
ATOM    110  SC3 PHE A  56      97.146 110.151  58.471  1.00  0.00           S
ATOM    111  BB  ALA A  57     100.696 107.601  66.171  1.00  0.00           B
ATOM    112  BB  GLU A  58     103.246 109.951  67.571  1.00  0.00           B
ATOM    113  SC1 GLU A  58     100.846 111.751  68.221  1.00  0.00           S
ATOM    114  BB  ASP A  59     105.896 112.551  66.821  1.00  0.00           B
ATOM    115  SC1 ASP A  59     105.646 114.901  67.721  1.00  0.00           S
ATOM    116  BB  VAL A  60     108.796 113.401  64.471  1.00  0.00           B
ATOM    117  SC1 VAL A  60     108.846 113.201  62.471  1.00  0.00           S
ATOM    118  BB  GLY A  61     111.796 113.951  66.571  1.00  0.00           B
ATOM    119  BB  SER A  62     114.446 116.051  64.771  1.00  0.00           B
ATOM    120  SC1 SER A  62     114.596 116.001  62.821  1.00  0.00           S
ATOM    121  BB  ASN A  63     117.046 115.951  67.521  1.00  0.00           B
ATOM    122  SC1 ASN A  63     119.346 116.301  66.521  1.00  0.00           S
ATOM    123  BB  LYS A  64     114.946 115.401  70.621  1.00  0.00           B
ATOM    124  SC1 LYS A  64     112.696 114.901  71.371  1.00  0.00           S
ATOM    125  SC2 LYS A  64     109.846 114.701  71.021  1.00  0.00           S
ATOM    126  BB  GLY A  65     116.946 115.851  73.771  1.00  0.00           B
ATOM    127  BB  ALA A  66     116.946 118.051  76.821  1.00  0.00           B
ATOM    128  BB  ILE A  67     114.146 118.151  79.321  1.00  0.00           B
ATOM    129  SC1 ILE A  67     113.946 119.101  81.271  1.00  0.00           S
ATOM    130  BB  ILE A  68     111.046 117.451  77.221  1.00  0.00           B
ATOM    131  SC1 ILE A  68     109.446 118.551  78.521  1.00  0.00           S
ATOM    132  BB  GLY A  69     108.446 115.151  75.771  1.00  0.00           B
ATOM    133  BB  LEU A  70     105.196 113.601  77.121  1.00  0.00           B
ATOM    134  SC1 LEU A  70     105.046 112.951  79.671  1.00  0.00           S
ATOM    135  BB  MET A  71     104.046 111.801  73.971  1.00  0.00           B
ATOM    136  SC1 MET A  71     105.646 110.851  71.671  1.00  0.00           S
ATOM    137  BB  VAL A  72     100.946 109.601  74.121  1.00  0.00           B
ATOM    138  SC1 VAL A  72      99.796 109.401  75.771  1.00  0.00           S
ATOM    139  BB  GLY A  73      99.596 107.851  71.021  1.00  0.00           B
ATOM    140  BB  GLY A  74      98.296 104.451  72.071  1.00  0.00           B
ATOM    141  BB  VAL A  75      95.046 105.101  73.771  1.00  0.00           B
ATOM    142  SC1 VAL A  75      95.446 105.651  75.621  1.00  0.00           S
ATOM    143  BB  VAL A  76      91.696 103.601  73.021  1.00  0.00           B
ATOM    144  SC1 VAL A  76      91.446 103.201  71.121  1.00  0.00           S
ATOM    145  BB  ILE A  77      89.296 103.851  75.971  1.00  0.00           B
ATOM    146  SC1 ILE A  77      90.646 105.101  77.421  1.00  0.00           S
ATOM    147  BB  ALA A  78      86.196 101.801  76.071  1.00  0.00           B
ATOM    148  GM1 DBG B  79      61.696 148.501  69.671  1.00  0.00            
ATOM    149  GM2 DBG B  79      64.246 146.201  69.971  1.00  0.00            
ATOM    150  GM3 DBG B  79      61.846 146.001  71.321  1.00  0.00            
ATOM    151  GM4 DBG B  79      63.096 142.951  72.021  1.00  0.00            
ATOM    152  GM5 DBG B  79      59.296 143.101  72.971  1.00  0.00            
ATOM    153  GM6 DBG B  79      61.496 141.451  74.071  1.00  0.00            
ATOM    154  GM7 DBG B  79      63.496 141.401  77.221  1.00  0.00            
ATOM    155  GM8 DBG B  79      57.796 141.251  77.321  1.00  0.00            
ATOM    156  GM9 DBG B  79      60.896 140.001  78.971  1.00  0.00            
ATOM    157 0GM1 DBG B  79      63.646 139.401  80.021  1.00  0.00            
ATOM    158 1GM1 DBG B  79      61.446 136.401  78.771  1.00  0.00            
ATOM    159 2GM1 DBG B  79      63.846 136.901  81.021  1.00  0.00            
ATOM    160 3GM1 DBG B  79      63.346 138.101  74.721  1.00  0.00            
ATOM    161 4GM1 DBG B  79      63.696 137.751  71.271  1.00  0.00            
ATOM    162 5GM1 DBG B  79      60.296 137.651  72.521  1.00  0.00            
ATOM    163 6GM1 DBG B  79      61.446 135.301  69.921  1.00  0.00            
ATOM    164 7GM1 DBG B  79      58.596 137.151  74.571  1.00  0.00            
ATOM    165  AM1 DBG B  79      59.296 143.801  67.871  1.00  0.00            
ATOM    166  AM2 DBG B  79      61.396 144.151  66.221  1.00  0.00            
ATOM    167  T1A DBG B  79      59.396 140.851  68.571  1.00  0.00            
ATOM    168  C2A DBG B  79      61.546 138.051  66.271  1.00  0.00           C
ATOM    169  C3A DBG B  79      64.346 138.801  63.121  1.00  0.00           C
ATOM    170  C4A DBG B  79      66.696 136.501  61.221  1.00  0.00           C
ATOM    171  C1B DBG B  79      61.896 143.051  62.671  1.00  0.00           C
ATOM    172  C2B DBG B  79      62.446 144.051  58.521  1.00  0.00           C
ATOM    173  C3B DBG B  79      63.896 146.051  55.571  1.00  0.00           C
ATOM    174  C4B DBG B  79      65.896 148.701  53.371  1.00  0.00           C
ATOM    175  C5B DBG B  79      70.046 151.401  53.621  1.00  0.00           C
ATOM    176  GM1 DBG C  80      61.746 154.101  66.671  1.00  0.00            
ATOM    177  GM2 DBG C  80      61.496 153.301  70.021  1.00  0.00            
ATOM    178  GM3 DBG C  80      64.146 153.801  68.421  1.00  0.00            
ATOM    179  GM4 DBG C  80      65.546 151.201  70.621  1.00  0.00            
ATOM    180  GM5 DBG C  80      67.596 154.001  68.971  1.00  0.00            
ATOM    181  GM6 DBG C  80      68.446 151.251  70.021  1.00  0.00            
ATOM    182  GM7 DBG C  80      69.346 148.151  68.621  1.00  0.00            
ATOM    183  GM8 DBG C  80      71.196 153.351  67.171  1.00  0.00            
ATOM    184  GM9 DBG C  80      72.146 149.651  66.821  1.00  0.00            
ATOM    185 0GM1 DBG C  80      72.546 146.701  66.621  1.00  0.00            
ATOM    186 1GM1 DBG C  80      75.696 148.301  68.371  1.00  0.00            
ATOM    187 2GM1 DBG C  80      74.996 145.701  66.271  1.00  0.00            
ATOM    188 3GM1 DBG C  80      69.196 148.551  72.271  1.00  0.00            
ATOM    189 4GM1 DBG C  80      68.296 150.351  75.121  1.00  0.00            
ATOM    190 5GM1 DBG C  80      71.396 151.451  73.471  1.00  0.00            
ATOM    191 6GM1 DBG C  80      71.096 151.501  76.621  1.00  0.00            
ATOM    192 7GM1 DBG C  80      73.546 150.851  71.871  1.00  0.00            
ATOM    193  AM1 DBG C  80      64.946 149.301  65.621  1.00  0.00            
ATOM    194  AM2 DBG C  80      66.696 151.301  64.921  1.00  0.00            
ATOM    195  T1A DBG C  80      63.446 147.701  63.721  1.00  0.00            
ATOM    196  C2A DBG C  80      64.346 148.651  59.621  1.00  0.00           C
ATOM    197  C3A DBG C  80      65.446 151.751  56.721  1.00  0.00           C
ATOM    198  C4A DBG C  80      65.796 155.451  55.071  1.00  0.00           C
ATOM    199  C1B DBG C  80      68.096 150.951  61.671  1.00  0.00           C
ATOM    200  C2B DBG C  80      70.296 147.801  58.171  1.00  0.00           C
ATOM    201  C3B DBG C  80      68.996 145.301  53.971  1.00  0.00           C
ATOM    202  C4B DBG C  80      67.296 142.251  51.821  1.00  0.00           C
ATOM    203  C5B DBG C  80      67.246 139.151  47.871  1.00  0.00           C
ATOM    204  GM1 DBG D  81     126.496 111.001  65.621  1.00  0.00            
ATOM    205  GM2 DBG D  81     130.046 109.901  65.821  1.00  0.00            
ATOM    206  GM3 DBG D  81     127.746 108.551  66.821  1.00  0.00            
ATOM    207  GM4 DBG D  81     129.746 107.351  69.571  1.00  0.00            
ATOM    208  GM5 DBG D  81     127.896 104.851  67.221  1.00  0.00            
ATOM    209  GM6 DBG D  81     128.246 104.801  70.221  1.00  0.00            
ATOM    210  GM7 DBG D  81     126.146 106.051  72.871  1.00  0.00            
ATOM    211  GM8 DBG D  81     125.046 101.601  69.471  1.00  0.00            
ATOM    212  GM9 DBG D  81     123.946 103.601  72.421  1.00  0.00            
ATOM    213 0GM1 DBG D  81     123.446 105.201  74.871  1.00  0.00            
ATOM    214 1GM1 DBG D  81     121.846 101.701  75.471  1.00  0.00            
ATOM    215 2GM1 DBG D  81     121.896 104.451  76.921  1.00  0.00            
ATOM    216 3GM1 DBG D  81     129.996 104.551  73.571  1.00  0.00            
ATOM    217 4GM1 DBG D  81     133.146 103.851  72.321  1.00  0.00            
ATOM    218 5GM1 DBG D  81     130.546 101.501  71.421  1.00  0.00            
ATOM    219 6GM1 DBG D  81     134.496 100.951  73.071  1.00  0.00            
ATOM    220 7GM1 DBG D  81     128.546  99.751  72.471  1.00  0.00            
ATOM    221  AM1 DBG D  81     125.546 106.001  63.271  1.00  0.00            
ATOM    222  AM2 DBG D  81     127.646 106.901  61.771  1.00  0.00            
ATOM    223  T1A DBG D  81     123.296 105.901  61.521  1.00  0.00            
ATOM    224  C2A DBG D  81     123.396 106.951  57.221  1.00  0.00           C
ATOM    225  C3A DBG D  81     125.296 108.601  54.121  1.00  0.00           C
ATOM    226  C4A DBG D  81     125.946 112.601  52.471  1.00  0.00           C
ATOM    227  C1B DBG D  81     128.096 106.551  58.021  1.00  0.00           C
ATOM    228  C2B DBG D  81     128.496 104.851  54.171  1.00  0.00           C
ATOM    229  C3B DBG D  81     126.346 105.001  50.521  1.00  0.00           C
ATOM    230  C4B DBG D  81     125.996 105.101  46.971  1.00  0.00           C
ATOM    231  C5B DBG D  81     128.246 106.501  42.571  1.00  0.00           C
ATOM    232  GM1 DBG E  82     134.546 109.751  64.671  1.00  0.00            
ATOM    233  GM2 DBG E  82     133.846 112.201  67.221  1.00  0.00            
ATOM    234  GM3 DBG E  82     133.646 112.701  64.221  1.00  0.00            
ATOM    235  GM4 DBG E  82     135.046 115.651  65.321  1.00  0.00            
ATOM    236  GM5 DBG E  82     133.396 116.201  61.821  1.00  0.00            
ATOM    237  GM6 DBG E  82     135.846 117.351  62.971  1.00  0.00            
ATOM    238  GM7 DBG E  82     138.896 116.901  62.771  1.00  0.00            
ATOM    239  GM8 DBG E  82     135.496 117.801  58.271  1.00  0.00            
ATOM    240  GM9 DBG E  82     138.746 118.001  59.821  1.00  0.00            
ATOM    241 0GM1 DBG E  82     141.396 118.301  61.121  1.00  0.00            
ATOM    242 1GM1 DBG E  82     140.496 121.101  58.521  1.00  0.00            
ATOM    243 2GM1 DBG E  82     143.046 119.901  59.821  1.00  0.00            
ATOM    244 3GM1 DBG E  82     138.046 120.001  64.571  1.00  0.00            
ATOM    245 4GM1 DBG E  82     135.596 121.351  66.571  1.00  0.00            
ATOM    246 5GM1 DBG E  82     134.996 121.651  62.971  1.00  0.00            
ATOM    247 6GM1 DBG E  82     133.946 124.151  65.321  1.00  0.00            
ATOM    248 7GM1 DBG E  82     135.646 122.351  60.421  1.00  0.00            
ATOM    249  AM1 DBG E  82     131.846 111.651  59.871  1.00  0.00            
ATOM    250  AM2 DBG E  82     129.246 111.951  60.771  1.00  0.00            
ATOM    251  T1A DBG E  82     132.996 112.701  57.671  1.00  0.00            
ATOM    252  C2A DBG E  82     130.346 114.551  54.471  1.00  0.00           C
ATOM    253  C3A DBG E  82     126.646 116.851  54.421  1.00  0.00           C
ATOM    254  C4A DBG E  82     123.246 117.651  57.621  1.00  0.00           C
ATOM    255  C1B DBG E  82     127.346 111.901  57.671  1.00  0.00           C
ATOM    256  C2B DBG E  82     122.596 112.651  56.221  1.00  0.00           C
ATOM    257  C3B DBG E  82     119.396 113.951  52.121  1.00  0.00           C
ATOM    258  C4B DBG E  82     117.846 115.351  48.421  1.00  0.00           C
ATOM    259  C5B DBG E  82     116.196 114.701  44.921  1.00  0.00           C
ATOM    260  GM1 DBG F  83     116.396 120.951  65.171  1.00  0.00            
ATOM    261  GM2 DBG F  83     118.046 123.651  66.771  1.00  0.00            
ATOM    262  GM3 DBG F  83     119.396 121.151  65.771  1.00  0.00            
ATOM    263  GM4 DBG F  83     121.096 121.701  68.821  1.00  0.00            
ATOM    264  GM5 DBG F  83     122.846 119.601  66.071  1.00  0.00            
ATOM    265  GM6 DBG F  83     122.696 119.201  69.121  1.00  0.00            
ATOM    266  GM7 DBG F  83     120.646 117.151  71.171  1.00  0.00            
ATOM    267  GM8 DBG F  83     124.496 115.401  67.371  1.00  0.00            
ATOM    268  GM9 DBG F  83     122.996 114.651  70.621  1.00  0.00            
ATOM    269 0GM1 DBG F  83     121.646 114.551  73.271  1.00  0.00            
ATOM    270 1GM1 DBG F  83     125.546 114.301  73.821  1.00  0.00            
ATOM    271 2GM1 DBG F  83     123.096 113.651  75.371  1.00  0.00            
ATOM    272 3GM1 DBG F  83     123.246 119.551  72.821  1.00  0.00            
ATOM    273 4GM1 DBG F  83     124.596 122.751  72.421  1.00  0.00            
ATOM    274 5GM1 DBG F  83     126.446 120.051  70.771  1.00  0.00            
ATOM    275 6GM1 DBG F  83     128.246 122.401  72.671  1.00  0.00            
ATOM    276 7GM1 DBG F  83     127.446 117.651  70.421  1.00  0.00            
ATOM    277  AM1 DBG F  83     119.096 117.701  61.671  1.00  0.00            
ATOM    278  AM2 DBG F  83     120.046 119.901  60.921  1.00  0.00            
ATOM    279  T1A DBG F  83     118.296 115.651  59.721  1.00  0.00            
ATOM    280  C2A DBG F  83     117.946 117.001  55.621  1.00  0.00           C
ATOM    281  C3A DBG F  83     117.596 119.301  51.921  1.00  0.00           C
ATOM    282  C4A DBG F  83     119.446 122.901  50.471  1.00  0.00           C
ATOM    283  C1B DBG F  83     118.846 121.251  57.871  1.00  0.00           C
ATOM    284  C2B DBG F  83     114.946 122.351  55.421  1.00  0.00           C
ATOM    285  C3B DBG F  83     110.646 123.301  53.371  1.00  0.00           C
ATOM    286  C4B DBG F  83     109.746 127.151  50.821  1.00  0.00           C
ATOM    287  C5B DBG F  83     109.046 127.551  46.821  1.00  0.00           C
ATOM    288  GM1 DBG G  84     101.096 123.051  64.321  1.00  0.00            
ATOM    289  GM2 DBG G  84      98.046 124.001  66.121  1.00  0.00            
ATOM    290  GM3 DBG G  84      99.446 121.401  66.221  1.00  0.00            
ATOM    291  GM4 DBG G  84      96.646 119.601  67.871  1.00  0.00            
ATOM    292  GM5 DBG G  84      99.946 119.901  69.921  1.00  0.00            
ATOM    293  GM6 DBG G  84      97.646 117.951  70.121  1.00  0.00            
ATOM    294  GM7 DBG G  84      96.746 114.951  69.371  1.00  0.00            
ATOM    295  GM8 DBG G  84     100.796 116.401  73.121  1.00  0.00            
ATOM    296  GM9 DBG G  84      98.546 113.751  72.071  1.00  0.00            
ATOM    297 0GM1 DBG G  84      96.246 111.951  71.321  1.00  0.00            
ATOM    298 1GM1 DBG G  84      96.246 112.801  75.171  1.00  0.00            
ATOM    299 2GM1 DBG G  84      95.446 110.301  73.221  1.00  0.00            
ATOM    300 3GM1 DBG G  84      94.596 116.901  71.571  1.00  0.00            
ATOM    301 4GM1 DBG G  84      93.096 120.051  71.771  1.00  0.00            
ATOM    302 5GM1 DBG G  84      96.096 119.551  73.771  1.00  0.00            
ATOM    303 6GM1 DBG G  84      93.246 120.951  75.021  1.00  0.00            
ATOM    304 7GM1 DBG G  84      97.146 117.951  75.721  1.00  0.00            
ATOM    305  AM1 DBG G  84      97.046 119.851  62.271  1.00  0.00            
ATOM    306  AM2 DBG G  84      98.596 117.851  61.671  1.00  0.00            
ATOM    307  T1A DBG G  84      95.146 120.951  60.271  1.00  0.00            
ATOM    308  C2A DBG G  84      96.546 122.351  57.371  1.00  0.00           C
ATOM    309  C3A DBG G  84      98.246 119.951  54.671  1.00  0.00           C
ATOM    310  C4A DBG G  84     102.096 117.701  53.471  1.00  0.00           C
ATOM    311  C1B DBG G  84     100.396 117.851  58.671  1.00  0.00           C
ATOM    312  C2B DBG G  84      99.846 114.301  57.471  1.00  0.00           C
ATOM    313  C3B DBG G  84     100.896 112.801  53.521  1.00  0.00           C
ATOM    314  C4B DBG G  84     102.646 109.951  51.271  1.00  0.00           C
ATOM    315  C5B DBG G  84     100.446 105.951  51.821  1.00  0.00           C
ATOM    316  GM1 DBG H  85      91.046 125.151  70.921  1.00  0.00            
ATOM    317  GM2 DBG H  85      92.446 127.701  68.821  1.00  0.00            
ATOM    318  GM3 DBG H  85      93.896 125.251  69.971  1.00  0.00            
ATOM    319  GM4 DBG H  85      97.096 126.951  69.621  1.00  0.00            
ATOM    320  GM5 DBG H  85      96.896 123.151  70.371  1.00  0.00            
ATOM    321  GM6 DBG H  85      99.096 125.301  71.071  1.00  0.00            
ATOM    322  GM7 DBG H  85      99.796 127.351  73.871  1.00  0.00            
ATOM    323  GM8 DBG H  85     100.146 121.651  74.021  1.00  0.00            
ATOM    324  GM9 DBG H  85     101.146 124.751  75.771  1.00  0.00            
ATOM    325 0GM1 DBG H  85     102.396 127.451  75.921  1.00  0.00            
ATOM    326 1GM1 DBG H  85     104.796 124.401  76.721  1.00  0.00            
ATOM    327 2GM1 DBG H  85     104.696 127.251  77.321  1.00  0.00            
ATOM    328 3GM1 DBG H  85     102.196 127.451  70.621  1.00  0.00            
ATOM    329 4GM1 DBG H  85     102.246 127.301  67.171  1.00  0.00            
ATOM    330 5GM1 DBG H  85     102.946 124.201  68.871  1.00  0.00            
ATOM    331 6GM1 DBG H  85     104.946 125.701  66.321  1.00  0.00            
ATOM    332 7GM1 DBG H  85     103.846 122.801  70.971  1.00  0.00            
ATOM    333  AM1 DBG H  85      92.746 123.151  65.621  1.00  0.00            
ATOM    334  AM2 DBG H  85      93.846 125.501  64.271  1.00  0.00            
ATOM    335  T1A DBG H  85      91.346 121.251  63.671  1.00  0.00            
ATOM    336  C2A DBG H  85      90.746 123.151  59.221  1.00  0.00           C
ATOM    337  C3A DBG H  85      92.296 125.051  56.171  1.00  0.00           C
ATOM    338  C4A DBG H  85      96.096 126.651  55.071  1.00  0.00           C
ATOM    339  C1B DBG H  85      93.746 127.201  60.821  1.00  0.00           C
ATOM    340  C2B DBG H  85      93.396 130.101  57.771  1.00  0.00           C
ATOM    341  C3B DBG H  85      91.546 129.251  53.821  1.00  0.00           C
ATOM    342  C4B DBG H  85      92.196 126.251  51.721  1.00  0.00           C
ATOM    343  C5B DBG H  85      95.196 122.851  52.271  1.00  0.00           C
ATOM    344  GM1 DBG I  86      85.096 149.451  70.121  1.00  0.00            
ATOM    345  GM2 DBG I  86      83.096 146.801  68.621  1.00  0.00            
ATOM    346  GM3 DBG I  86      82.196 148.551  70.771  1.00  0.00            
ATOM    347  GM4 DBG I  86      79.296 146.601  70.371  1.00  0.00            
ATOM    348  GM5 DBG I  86      78.546 150.051  71.971  1.00  0.00            
ATOM    349  GM6 DBG I  86      77.646 147.351  72.771  1.00  0.00            
ATOM    350  GM7 DBG I  86      79.246 145.601  75.221  1.00  0.00            
ATOM    351  GM8 DBG I  86      75.996 150.201  76.271  1.00  0.00            
ATOM    352  GM9 DBG I  86      77.046 147.051  77.671  1.00  0.00            
ATOM    353 0GM1 DBG I  86      78.096 144.401  78.521  1.00  0.00            
ATOM    354 1GM1 DBG I  86      74.496 144.901  79.921  1.00  0.00            
ATOM    355 2GM1 DBG I  86      77.196 143.151  80.671  1.00  0.00            
ATOM    356 3GM1 DBG I  86      76.496 143.801  73.521  1.00  0.00            
ATOM    357 4GM1 DBG I  86      74.946 143.401  70.421  1.00  0.00            
ATOM    358 5GM1 DBG I  86      73.496 145.951  72.571  1.00  0.00            
ATOM    359 6GM1 DBG I  86      71.546 144.501  70.921  1.00  0.00            
ATOM    360 7GM1 DBG I  86      72.896 146.701  75.371  1.00  0.00            
ATOM    361  AM1 DBG I  86      80.646 151.651  67.171  1.00  0.00            
ATOM    362  AM2 DBG I  86      79.896 149.101  66.021  1.00  0.00            
ATOM    363  T1A DBG I  86      81.446 153.551  65.021  1.00  0.00            
ATOM    364  C2A DBG I  86      82.046 151.501  60.371  1.00  0.00           C
ATOM    365  C3A DBG I  86      80.496 150.151  55.771  1.00  0.00           C
ATOM    366  C4A DBG I  86      78.396 146.701  53.171  1.00  0.00           C
ATOM    367  C1B DBG I  86      78.996 148.251  62.621  1.00  0.00           C
ATOM    368  C2B DBG I  86      76.296 148.401  58.071  1.00  0.00           C
ATOM    369  C3B DBG I  86      73.496 146.501  54.121  1.00  0.00           C
ATOM    370  C4B DBG I  86      71.596 143.751  50.571  1.00  0.00           C
ATOM    371  C5B DBG I  86      72.196 141.151  46.371  1.00  0.00           C
ATOM    372  GM1 DBG J  87      55.046 153.951  72.871  1.00  0.00            
ATOM    373  GM2 DBG J  87      53.046 152.901  75.571  1.00  0.00            
ATOM    374  GM3 DBG J  87      53.846 151.151  73.021  1.00  0.00            
ATOM    375  GM4 DBG J  87      52.246 148.651  75.221  1.00  0.00            
ATOM    376  GM5 DBG J  87      53.146 147.601  71.571  1.00  0.00            
ATOM    377  GM6 DBG J  87      50.796 146.651  73.471  1.00  0.00            
ATOM    378  GM7 DBG J  87      47.446 148.051  73.471  1.00  0.00            
ATOM    379  GM8 DBG J  87      49.296 144.401  69.471  1.00  0.00            
ATOM    380  GM9 DBG J  87      46.296 145.401  71.671  1.00  0.00            
ATOM    381 0GM1 DBG J  87      44.096 146.651  73.321  1.00  0.00            
ATOM    382 1GM1 DBG J  87      44.646 142.901  74.471  1.00  0.00            
ATOM    383 2GM1 DBG J  87      42.546 145.101  74.871  1.00  0.00            
ATOM    384 3GM1 DBG J  87      48.896 145.201  76.171  1.00  0.00            
ATOM    385 4GM1 DBG J  87      51.696 144.051  77.921  1.00  0.00            
ATOM    386 5GM1 DBG J  87      51.246 142.601  74.571  1.00  0.00            
ATOM    387 6GM1 DBG J  87      52.546 140.851  77.421  1.00  0.00            
ATOM    388 7GM1 DBG J  87      49.346 141.201  73.421  1.00  0.00            
ATOM    389  AM1 DBG J  87      49.996 153.401  70.571  1.00  0.00            
ATOM    390  AM2 DBG J  87      49.596 150.651  69.971  1.00  0.00            
ATOM    391  T1A DBG J  87      49.396 154.601  68.021  1.00  0.00            
ATOM    392  C2A DBG J  87      47.446 153.501  63.521  1.00  0.00           C
ATOM    393  C3A DBG J  87      49.246 150.151  59.971  1.00  0.00           C
ATOM    394  C4A DBG J  87      49.446 146.101  59.121  1.00  0.00           C
ATOM    395  C1B DBG J  87      48.496 149.651  66.471  1.00  0.00           C
ATOM    396  C2B DBG J  87      49.096 146.101  64.221  1.00  0.00           C
ATOM    397  C3B DBG J  87      49.446 141.701  64.071  1.00  0.00           C
ATOM    398  C4B DBG J  87      51.446 139.801  60.571  1.00  0.00           C
ATOM    399  C5B DBG J  87      52.546 139.101  56.221  1.00  0.00           C
ATOM    400  GM1 DBG K  88      48.946 169.501  64.471  1.00  0.00            
ATOM    401  GM2 DBG K  88      48.746 167.401  67.621  1.00  0.00            
ATOM    402  GM3 DBG K  88      46.896 169.801  66.471  1.00  0.00            
ATOM    403  GM4 DBG K  88      45.446 170.201  70.021  1.00  0.00            
ATOM    404  GM5 DBG K  88      43.146 168.801  67.171  1.00  0.00            
ATOM    405  GM6 DBG K  88      42.446 170.101  69.971  1.00  0.00            
ATOM    406  GM7 DBG K  88      41.696 173.201  71.221  1.00  0.00            
ATOM    407  GM8 DBG K  88      38.246 170.601  67.421  1.00  0.00            
ATOM    408  GM9 DBG K  88      38.146 172.401  70.771  1.00  0.00            
ATOM    409 0GM1 DBG K  88      38.346 174.151  73.221  1.00  0.00            
ATOM    410 1GM1 DBG K  88      36.546 170.651  73.621  1.00  0.00            
ATOM    411 2GM1 DBG K  88      36.696 173.301  75.221  1.00  0.00            
ATOM    412 3GM1 DBG K  88      41.496 170.151  73.671  1.00  0.00            
ATOM    413 4GM1 DBG K  88      43.696 167.551  74.121  1.00  0.00            
ATOM    414 5GM1 DBG K  88      40.646 166.751  72.221  1.00  0.00            
ATOM    415 6GM1 DBG K  88      42.496 164.651  74.421  1.00  0.00            
ATOM    416 7GM1 DBG K  88      38.646 166.951  70.971  1.00  0.00            
ATOM    417  AM1 DBG K  88      44.246 166.551  63.171  1.00  0.00            
ATOM    418  AM2 DBG K  88      45.846 164.901  64.571  1.00  0.00            
ATOM    419  T1A DBG K  88      43.646 165.951  60.421  1.00  0.00            
ATOM    420  C2A DBG K  88      46.046 161.501  58.971  1.00  0.00           C
ATOM    421  C3A DBG K  88      48.546 158.201  60.221  1.00  0.00           C
ATOM    422  C4A DBG K  88      51.096 154.101  58.871  1.00  0.00           C
ATOM    423  C1B DBG K  88      49.096 163.501  63.471  1.00  0.00           C
ATOM    424  C2B DBG K  88      51.746 163.301  59.371  1.00  0.00           C
ATOM    425  C3B DBG K  88      55.346 166.451  56.621  1.00  0.00           C
ATOM    426  C4B DBG K  88      55.446 168.451  53.021  1.00  0.00           C
ATOM    427  C5B DBG K  88      55.196 167.401  49.221  1.00  0.00           C
ATOM    428  GM1 DBG L  89      66.146 135.401  66.921  1.00  0.00            
ATOM    429  GM2 DBG L  89      66.446 133.601  70.071  1.00  0.00            
ATOM    430  GM3 DBG L  89      68.446 135.501  68.621  1.00  0.00            
ATOM    431  GM4 DBG L  89      70.896 133.801  70.571  1.00  0.00            
ATOM    432  GM5 DBG L  89      72.146 137.401  69.771  1.00  0.00            
ATOM    433  GM6 DBG L  89      73.596 135.001  70.971  1.00  0.00            
ATOM    434  GM7 DBG L  89      75.546 133.051  68.871  1.00  0.00            
ATOM    435  GM8 DBG L  89      76.546 138.551  70.171  1.00  0.00            
ATOM    436  GM9 DBG L  89      77.946 135.501  69.071  1.00  0.00            
ATOM    437 0GM1 DBG L  89      79.046 132.901  68.121  1.00  0.00            
ATOM    438 1GM1 DBG L  89      82.146 135.051  69.271  1.00  0.00            
ATOM    439 2GM1 DBG L  89      81.546 132.001  67.871  1.00  0.00            
ATOM    440 3GM1 DBG L  89      74.996 131.851  72.971  1.00  0.00            
ATOM    441 4GM1 DBG L  89      72.996 132.301  75.771  1.00  0.00            
ATOM    442 5GM1 DBG L  89      75.146 135.101  74.971  1.00  0.00            
ATOM    443 6GM1 DBG L  89      74.346 134.351  77.921  1.00  0.00            
ATOM    444 7GM1 DBG L  89      77.546 136.001  74.121  1.00  0.00            
ATOM    445  AM1 DBG L  89      69.196 130.851  66.771  1.00  0.00            
ATOM    446  AM2 DBG L  89      71.446 132.201  65.771  1.00  0.00            
ATOM    447  T1A DBG L  89      67.846 128.551  65.771  1.00  0.00            
ATOM    448  C2A DBG L  89      68.696 126.801  62.521  1.00  0.00           C
ATOM    449  C3A DBG L  89      72.696 126.901  60.771  1.00  0.00           C
ATOM    450  C4A DBG L  89      77.296 128.101  59.621  1.00  0.00           C
ATOM    451  C1B DBG L  89      70.146 132.651  62.171  1.00  0.00           C
ATOM    452  C2B DBG L  89      68.696 130.701  59.071  1.00  0.00           C
ATOM    453  C3B DBG L  89      65.946 132.051  56.171  1.00  0.00           C
ATOM    454  C4B DBG L  89      63.246 131.151  53.971  1.00  0.00           C
ATOM    455  C5B DBG L  89      63.596 130.701  49.621  1.00  0.00           C
ATOM    456  GM1 DBG M  90      66.246 144.201  66.721  1.00  0.00            
ATOM    457  GM2 DBG M  90      65.146 141.101  67.871  1.00  0.00            
ATOM    458  GM3 DBG M  90      67.246 142.551  69.171  1.00  0.00            
ATOM    459  GM4 DBG M  90      68.346 139.601  71.171  1.00  0.00            
ATOM    460  GM5 DBG M  90      67.446 142.701  73.271  1.00  0.00            
ATOM    461  GM6 DBG M  90      69.346 140.551  73.821  1.00  0.00            
ATOM    462  GM7 DBG M  90      72.546 140.651  73.371  1.00  0.00            
ATOM    463  GM8 DBG M  90      69.396 143.801  76.921  1.00  0.00            
ATOM    464  GM9 DBG M  90      72.746 141.851  76.721  1.00  0.00            
ATOM    465 0GM1 DBG M  90      75.296 140.301  76.221  1.00  0.00            
ATOM    466 1GM1 DBG M  90      73.596 139.551  79.721  1.00  0.00            
ATOM    467 2GM1 DBG M  90      76.246 138.851  78.271  1.00  0.00            
ATOM    468 3GM1 DBG M  90      70.846 137.451  75.071  1.00  0.00            
ATOM    469 4GM1 DBG M  90      68.096 135.501  74.321  1.00  0.00            
ATOM    470 5GM1 DBG M  90      67.546 138.051  76.871  1.00  0.00            
ATOM    471 6GM1 DBG M  90      66.746 135.101  77.271  1.00  0.00            
ATOM    472 7GM1 DBG M  90      68.696 139.651  78.921  1.00  0.00            
ATOM    473  AM1 DBG M  90      69.596 139.651  66.171  1.00  0.00            
ATOM    474  AM2 DBG M  90      71.796 141.101  66.971  1.00  0.00            
ATOM    475  T1A DBG M  90      70.096 138.101  63.821  1.00  0.00            
ATOM    476  C2A DBG M  90      72.146 137.651  60.371  1.00  0.00           C
ATOM    477  C3A DBG M  90      76.296 139.251  59.971  1.00  0.00           C
ATOM    478  C4A DBG M  90      77.046 144.201  61.021  1.00  0.00           C
ATOM    479  C1B DBG M  90      72.896 141.851  63.371  1.00  0.00           C
ATOM    480  C2B DBG M  90      72.596 143.251  58.871  1.00  0.00           C
ATOM    481  C3B DBG M  90      71.946 141.451  54.771  1.00  0.00           C
ATOM    482  C4B DBG M  90      70.646 138.551  51.721  1.00  0.00           C
ATOM    483  C5B DBG M  90      66.096 136.851  52.121  1.00  0.00           C
ATOM    484  GM1 DBG N  91     109.596 118.401  61.771  1.00  0.00            
ATOM    485  GM2 DBG N  91     108.646 118.201  65.321  1.00  0.00            
ATOM    486  GM3 DBG N  91     110.896 119.851  64.271  1.00  0.00            
ATOM    487  GM4 DBG N  91     111.896 119.001  67.721  1.00  0.00            
ATOM    488  GM5 DBG N  91     112.396 122.651  66.421  1.00  0.00            
ATOM    489  GM6 DBG N  91     113.246 121.301  69.071  1.00  0.00            
ATOM    490  GM7 DBG N  91     116.396 120.101  70.021  1.00  0.00            
ATOM    491  GM8 DBG N  91     114.896 125.551  69.521  1.00  0.00            
ATOM    492  GM9 DBG N  91     117.246 123.551  71.471  1.00  0.00            
ATOM    493 0GM1 DBG N  91     118.846 121.401  72.821  1.00  0.00            
ATOM    494 1GM1 DBG N  91     117.146 123.501  75.671  1.00  0.00            
ATOM    495 2GM1 DBG N  91     119.796 121.851  75.271  1.00  0.00            
ATOM    496 3GM1 DBG N  91     113.446 120.101  72.721  1.00  0.00            
ATOM    497 4GM1 DBG N  91     110.046 119.451  72.871  1.00  0.00            
ATOM    498 5GM1 DBG N  91     110.896 122.901  72.121  1.00  0.00            
ATOM    499 6GM1 DBG N  91     108.046 121.901  74.171  1.00  0.00            
ATOM    500 7GM1 DBG N  91     111.796 125.001  73.171  1.00  0.00            
ATOM    501  AM1 DBG N  91     107.946 123.751  63.421  1.00  0.00            
ATOM    502  AM2 DBG N  91     105.946 122.001  62.721  1.00  0.00            
ATOM    503  T1A DBG N  91     107.946 125.851  61.421  1.00  0.00            
ATOM    504  C2A DBG N  91     106.596 125.851  56.921  1.00  0.00           C
ATOM    505  C3A DBG N  91     104.796 126.251  52.771  1.00  0.00           C
ATOM    506  C4A DBG N  91     103.146 121.601  50.871  1.00  0.00           C
ATOM    507  C1B DBG N  91     104.896 120.651  59.521  1.00  0.00           C
ATOM    508  C2B DBG N  91     104.296 121.201  56.071  1.00  0.00           C
ATOM    509  C3B DBG N  91     107.046 119.301  51.921  1.00  0.00           C
ATOM    510  C4B DBG N  91     109.746 121.401  48.271  1.00  0.00           C
ATOM    511  C5B DBG N  91     112.046 123.701  44.521  1.00  0.00           C
ATOM    512  GM1 DBG O  92      88.396 181.951  63.821  1.00  0.00            
ATOM    513  GM2 DBG O  92      90.996 181.101  66.171  1.00  0.00            
ATOM    514  GM3 DBG O  92      89.196 179.101  64.671  1.00  0.00            
ATOM    515  GM4 DBG O  92      89.396 177.101  67.671  1.00  0.00            
ATOM    516  GM5 DBG O  92      90.096 175.401  64.271  1.00  0.00            
ATOM    517  GM6 DBG O  92      88.746 174.351  66.671  1.00  0.00            
ATOM    518  GM7 DBG O  92      85.046 173.901  67.621  1.00  0.00            
ATOM    519  GM8 DBG O  92      87.896 171.451  63.321  1.00  0.00            
ATOM    520  GM9 DBG O  92      85.496 170.801  66.121  1.00  0.00            
ATOM    521 0GM1 DBG O  92      83.496 170.551  68.321  1.00  0.00            
ATOM    522 1GM1 DBG O  92      85.746 167.351  68.021  1.00  0.00            
ATOM    523 2GM1 DBG O  92      82.746 168.201  69.271  1.00  0.00            
ATOM    524 3GM1 DBG O  92      88.246 172.701  69.971  1.00  0.00            
ATOM    525 4GM1 DBG O  92      91.546 173.001  71.021  1.00  0.00            
ATOM    526 5GM1 DBG O  92      91.046 171.251  67.871  1.00  0.00            
ATOM    527 6GM1 DBG O  92      93.496 170.201  70.271  1.00  0.00            
ATOM    528 7GM1 DBG O  92      90.096 169.001  66.971  1.00  0.00            
ATOM    529  AM1 DBG O  92      84.796 177.351  63.021  1.00  0.00            
ATOM    530  AM2 DBG O  92      85.796 178.101  60.671  1.00  0.00            
ATOM    531  T1A DBG O  92      84.546 174.551  62.771  1.00  0.00            
ATOM    532  C2A DBG O  92      83.096 172.501  59.221  1.00  0.00           C
ATOM    533  C3A DBG O  92      82.646 172.451  55.671  1.00  0.00           C
ATOM    534  C4A DBG O  92      82.796 174.751  52.271  1.00  0.00           C
ATOM    535  C1B DBG O  92      85.646 176.651  57.471  1.00  0.00           C
ATOM    536  C2B DBG O  92      87.246 174.051  53.871  1.00  0.00           C
ATOM    537  C3B DBG O  92      87.546 172.551  49.721  1.00  0.00           C
ATOM    538  C4B DBG O  92      91.746 170.951  48.421  1.00  0.00           C
ATOM    539  C5B DBG O  92      94.546 173.051  46.671  1.00  0.00           C
ATOM    540  GM1 DBG P  93      80.996 171.501  64.771  1.00  0.00            
ATOM    541  GM2 DBG P  93      78.646 171.251  67.171  1.00  0.00            
ATOM    542  GM3 DBG P  93      79.746 173.951  65.871  1.00  0.00            
ATOM    543  GM4 DBG P  93      78.996 175.501  69.121  1.00  0.00            
ATOM    544  GM5 DBG P  93      81.346 177.501  66.771  1.00  0.00            
ATOM    545  GM6 DBG P  93      81.396 177.151  69.721  1.00  0.00            
ATOM    546  GM7 DBG P  93      82.846 174.951  71.721  1.00  0.00            
ATOM    547  GM8 DBG P  93      85.296 178.801  68.271  1.00  0.00            
ATOM    548  GM9 DBG P  93      85.796 177.051  71.371  1.00  0.00            
ATOM    549 0GM1 DBG P  93      86.346 175.201  73.721  1.00  0.00            
ATOM    550 1GM1 DBG P  93      89.596 177.351  72.971  1.00  0.00            
ATOM    551 2GM1 DBG P  93      88.896 175.001  74.521  1.00  0.00            
ATOM    552 3GM1 DBG P  93      80.796 177.951  73.271  1.00  0.00            
ATOM    553 4GM1 DBG P  93      77.696 179.201  72.371  1.00  0.00            
ATOM    554 5GM1 DBG P  93      80.546 180.951  70.921  1.00  0.00            
ATOM    555 6GM1 DBG P  93      77.746 182.451  72.221  1.00  0.00            
ATOM    556 7GM1 DBG P  93      82.946 181.751  71.171  1.00  0.00            
ATOM    557  AM1 DBG P  93      79.996 176.401  61.871  1.00  0.00            
ATOM    558  AM2 DBG P  93      77.446 177.151  62.771  1.00  0.00            
ATOM    559  T1A DBG P  93      80.796 177.051  59.421  1.00  0.00            
ATOM    560  C2A DBG P  93      79.146 178.151  55.871  1.00  0.00           C
ATOM    561  C3A DBG P  93      75.296 178.501  54.821  1.00  0.00           C
ATOM    562  C4A DBG P  93      73.046 180.651  57.921  1.00  0.00           C
ATOM    563  C1B DBG P  93      75.346 176.701  59.821  1.00  0.00           C
ATOM    564  C2B DBG P  93      73.796 174.351  56.621  1.00  0.00           C
ATOM    565  C3B DBG P  93      72.446 173.751  53.171  1.00  0.00           C
ATOM    566  C4B DBG P  93      68.046 173.151  52.421  1.00  0.00           C
ATOM    567  C5B DBG P  93      63.846 171.201  49.521  1.00  0.00           C
ATOM    568  GM1 DBG Q  94      83.546 120.701  66.171  1.00  0.00            
ATOM    569  GM2 DBG Q  94      80.646 120.151  64.421  1.00  0.00            
ATOM    570  GM3 DBG Q  94      81.096 121.601  67.371  1.00  0.00            
ATOM    571  GM4 DBG Q  94      77.396 121.101  67.471  1.00  0.00            
ATOM    572  GM5 DBG Q  94      78.496 123.401  70.371  1.00  0.00            
ATOM    573  GM6 DBG Q  94      76.346 121.401  70.271  1.00  0.00            
ATOM    574  GM7 DBG Q  94      76.146 118.151  71.521  1.00  0.00            
ATOM    575  GM8 DBG Q  94      77.146 122.801  74.571  1.00  0.00            
ATOM    576  GM9 DBG Q  94      76.196 119.351  75.021  1.00  0.00            
ATOM    577 0GM1 DBG Q  94      75.746 116.451  74.521  1.00  0.00            
ATOM    578 1GM1 DBG Q  94      74.696 117.501  78.171  1.00  0.00            
ATOM    579 2GM1 DBG Q  94      74.896 115.051  76.671  1.00  0.00            
ATOM    580 3GM1 DBG Q  94      72.996 119.901  69.621  1.00  0.00            
ATOM    581 4GM1 DBG Q  94      72.446 121.851  66.821  1.00  0.00            
ATOM    582 5GM1 DBG Q  94      72.596 123.701  69.971  1.00  0.00            
ATOM    583 6GM1 DBG Q  94      70.396 124.601  67.671  1.00  0.00            
ATOM    584 7GM1 DBG Q  94      72.696 123.601  72.771  1.00  0.00            
ATOM    585  AM1 DBG Q  94      81.896 126.051  65.321  1.00  0.00            
ATOM    586  AM2 DBG Q  94      80.096 125.001  63.671  1.00  0.00            
ATOM    587  T1A DBG Q  94      84.346 127.801  64.821  1.00  0.00            
ATOM    588  C2A DBG Q  94      84.096 127.751  60.371  1.00  0.00           C
ATOM    589  C3A DBG Q  94      80.996 126.551  56.971  1.00  0.00           C
ATOM    590  C4A DBG Q  94      76.796 127.951  54.671  1.00  0.00           C
ATOM    591  C1B DBG Q  94      81.146 123.551  60.621  1.00  0.00           C
ATOM    592  C2B DBG Q  94      81.996 120.851  58.871  1.00  0.00           C
ATOM    593  C3B DBG Q  94      81.446 121.751  54.221  1.00  0.00           C
ATOM    594  C4B DBG Q  94      79.896 122.701  49.671  1.00  0.00           C
ATOM    595  C5B DBG Q  94      80.746 123.151  45.071  1.00  0.00           C
ATOM    596  GM1 DBG R  95      77.096 141.101  65.971  1.00  0.00            
ATOM    597  GM2 DBG R  95      79.396 143.801  66.771  1.00  0.00            
ATOM    598  GM3 DBG R  95      79.096 141.001  68.071  1.00  0.00            
ATOM    599  GM4 DBG R  95      80.646 142.651  70.771  1.00  0.00            
ATOM    600  GM5 DBG R  95      81.796 139.051  69.771  1.00  0.00            
ATOM    601  GM6 DBG R  95      81.996 140.451  72.371  1.00  0.00            
ATOM    602  GM7 DBG R  95      79.796 140.351  75.021  1.00  0.00            
ATOM    603  GM8 DBG R  95      83.246 136.001  73.671  1.00  0.00            
ATOM    604  GM9 DBG R  95      82.096 138.051  76.721  1.00  0.00            
ATOM    605 0GM1 DBG R  95      80.996 140.201  78.471  1.00  0.00            
ATOM    606 1GM1 DBG R  95      84.896 139.951  79.021  1.00  0.00            
ATOM    607 2GM1 DBG R  95      82.346 141.401  80.471  1.00  0.00            
ATOM    608 3GM1 DBG R  95      83.246 142.451  75.071  1.00  0.00            
ATOM    609 4GM1 DBG R  95      84.746 144.651  72.871  1.00  0.00            
ATOM    610 5GM1 DBG R  95      86.346 141.401  73.171  1.00  0.00            
ATOM    611 6GM1 DBG R  95      87.896 144.701  71.721  1.00  0.00            
ATOM    612 7GM1 DBG R  95      87.046 138.951  74.771  1.00  0.00            
ATOM    613  AM1 DBG R  95      81.096 137.201  65.221  1.00  0.00            
ATOM    614  AM2 DBG R  95      82.196 139.301  63.921  1.00  0.00            
ATOM    615  T1A DBG R  95      79.896 135.101  63.871  1.00  0.00            
ATOM    616  C2A DBG R  95      80.296 136.301  59.821  1.00  0.00           C
ATOM    617  C3A DBG R  95      80.196 138.451  55.471  1.00  0.00           C
ATOM    618  C4A DBG R  95      80.946 142.351  53.021  1.00  0.00           C
ATOM    619  C1B DBG R  95      80.996 141.151  61.121  1.00  0.00           C
ATOM    620  C2B DBG R  95      83.496 141.551  57.221  1.00  0.00           C
ATOM    621  C3B DBG R  95      86.596 142.001  54.171  1.00  0.00           C
ATOM    622  C4B DBG R  95      89.846 139.951  52.321  1.00  0.00           C
ATOM    623  C5B DBG R  95      93.096 141.951  52.721  1.00  0.00           C
ATOM    624  GM1 DBG S  96     109.046 101.351  65.371  1.00  0.00            
ATOM    625  GM2 DBG S  96     112.246  99.601  65.521  1.00  0.00            
ATOM    626  GM3 DBG S  96     109.846  99.401  67.421  1.00  0.00            
ATOM    627  GM4 DBG S  96     111.996  97.901  69.821  1.00  0.00            
ATOM    628  GM5 DBG S  96     108.246  96.901  69.921  1.00  0.00            
ATOM    629  GM6 DBG S  96     110.246  97.051  72.071  1.00  0.00            
ATOM    630  GM7 DBG S  96     111.246  98.951  74.771  1.00  0.00            
ATOM    631  GM8 DBG S  96     106.046  96.701  74.121  1.00  0.00            
ATOM    632  GM9 DBG S  96     108.246  98.401  76.521  1.00  0.00            
ATOM    633 0GM1 DBG S  96     109.796  99.801  78.671  1.00  0.00            
ATOM    634 1GM1 DBG S  96     106.246  98.251  79.471  1.00  0.00            
ATOM    635 2GM1 DBG S  96     108.146 100.001  80.821  1.00  0.00            
ATOM    636 3GM1 DBG S  96     112.846  95.701  74.271  1.00  0.00            
ATOM    637 4GM1 DBG S  96     114.296  93.551  71.971  1.00  0.00            
ATOM    638 5GM1 DBG S  96     110.796  92.851  72.821  1.00  0.00            
ATOM    639 6GM1 DBG S  96     112.646  90.351  71.521  1.00  0.00            
ATOM    640 7GM1 DBG S  96     108.896  92.551  74.721  1.00  0.00            
ATOM    641  AM1 DBG S  96     106.296  96.301  65.671  1.00  0.00            
ATOM    642  AM2 DBG S  96     108.696  95.751  63.921  1.00  0.00            
ATOM    643  T1A DBG S  96     104.046  94.901  64.421  1.00  0.00            
ATOM    644  C2A DBG S  96     103.146  94.851  60.221  1.00  0.00           C
ATOM    645  C3A DBG S  96     104.046  97.651  57.021  1.00  0.00           C
ATOM    646  C4A DBG S  96     108.346  98.801  56.021  1.00  0.00           C
ATOM    647  C1B DBG S  96     107.896  94.801  60.521  1.00  0.00           C
ATOM    648  C2B DBG S  96     107.796  93.001  56.421  1.00  0.00           C
ATOM    649  C3B DBG S  96     109.546  95.251  52.371  1.00  0.00           C
ATOM    650  C4B DBG S  96     112.546  94.851  49.421  1.00  0.00           C
ATOM    651  C5B DBG S  96     115.296  91.001  47.671  1.00  0.00           C
ATOM    652  GM1 DBG T  97     104.346 139.901  61.071  1.00  0.00            
ATOM    653  GM2 DBG T  97     105.296 139.551  64.321  1.00  0.00            
ATOM    654  GM3 DBG T  97     107.296 139.151  61.971  1.00  0.00            
ATOM    655  GM4 DBG T  97     109.146 137.901  64.371  1.00  0.00            
ATOM    656  GM5 DBG T  97     110.046 141.251  62.571  1.00  0.00            
ATOM    657  GM6 DBG T  97     111.846 139.201  64.121  1.00  0.00            
ATOM    658  GM7 DBG T  97     114.646 136.951  63.271  1.00  0.00            
ATOM    659  GM8 DBG T  97     114.046 142.401  61.771  1.00  0.00            
ATOM    660  GM9 DBG T  97     116.546 139.751  62.221  1.00  0.00            
ATOM    661 0GM1 DBG T  97     118.596 137.701  63.071  1.00  0.00            
ATOM    662 1GM1 DBG T  97     119.896 141.251  64.221  1.00  0.00            
ATOM    663 2GM1 DBG T  97     121.046 138.151  64.071  1.00  0.00            
ATOM    664 3GM1 DBG T  97     113.296 137.351  66.671  1.00  0.00            
ATOM    665 4GM1 DBG T  97     111.196 138.301  69.221  1.00  0.00            
ATOM    666 5GM1 DBG T  97     113.196 140.951  67.821  1.00  0.00            
ATOM    667 6GM1 DBG T  97     112.396 141.351  70.421  1.00  0.00            
ATOM    668 7GM1 DBG T  97     115.546 142.001  66.721  1.00  0.00            
ATOM    669  AM1 DBG T  97     106.896 135.001  59.121  1.00  0.00            
ATOM    670  AM2 DBG T  97     106.796 136.951  57.471  1.00  0.00            
ATOM    671  T1A DBG T  97     106.596 132.151  58.421  1.00  0.00            
ATOM    672  C2A DBG T  97     106.546 131.051  53.921  1.00  0.00           C
ATOM    673  C3A DBG T  97     107.646 132.251  49.221  1.00  0.00           C
ATOM    674  C4A DBG T  97     107.996 133.401  44.571  1.00  0.00           C
ATOM    675  C1B DBG T  97     106.246 137.501  54.121  1.00  0.00           C
ATOM    676  C2B DBG T  97     102.496 139.801  51.221  1.00  0.00           C
ATOM    677  C3B DBG T  97      97.746 140.101  49.821  1.00  0.00           C
ATOM    678  C4B DBG T  97      93.446 142.201  47.871  1.00  0.00           C
ATOM    679  C5B DBG T  97      89.696 140.901  47.821  1.00  0.00           C
ATOM    680  GM1 DBG U  98      94.946 116.451  65.171  1.00  0.00            
ATOM    681  GM2 DBG U  98      92.546 118.001  67.321  1.00  0.00            
ATOM    682  GM3 DBG U  98      92.296 115.151  66.621  1.00  0.00            
ATOM    683  GM4 DBG U  98      89.796 115.501  69.321  1.00  0.00            
ATOM    684  GM5 DBG U  98      91.946 112.251  69.321  1.00  0.00            
ATOM    685  GM6 DBG U  98      89.596 113.101  71.071  1.00  0.00            
ATOM    686  GM7 DBG U  98      86.546 112.251  71.021  1.00  0.00            
ATOM    687  GM8 DBG U  98      90.946 108.601  71.071  1.00  0.00            
ATOM    688  GM9 DBG U  98      87.496 109.051  72.371  1.00  0.00            
ATOM    689 0GM1 DBG U  98      84.596 109.701  72.721  1.00  0.00            
ATOM    690 1GM1 DBG U  98      86.246 108.501  76.071  1.00  0.00            
ATOM    691 2GM1 DBG U  98      83.396 108.901  74.971  1.00  0.00            
ATOM    692 3GM1 DBG U  98      87.746 114.301  73.671  1.00  0.00            
ATOM    693 4GM1 DBG U  98      89.896 117.001  74.021  1.00  0.00            
ATOM    694 5GM1 DBG U  98      91.446 113.751  74.321  1.00  0.00            
ATOM    695 6GM1 DBG U  98      92.446 116.101  76.321  1.00  0.00            
ATOM    696 7GM1 DBG U  98      91.146 111.251  75.271  1.00  0.00            
ATOM    697  AM1 DBG U  98      89.346 116.701  63.521  1.00  0.00            
ATOM    698  AM2 DBG U  98      89.646 114.001  62.571  1.00  0.00            
ATOM    699  T1A DBG U  98      87.646 118.601  62.221  1.00  0.00            
ATOM    700  C2A DBG U  98      86.846 119.201  57.821  1.00  0.00           C
ATOM    701  C3A DBG U  98      87.796 116.151  54.271  1.00  0.00           C
ATOM    702  C4A DBG U  98      87.796 113.251  50.321  1.00  0.00           C
ATOM    703  C1B DBG U  98      89.596 112.951  59.071  1.00  0.00           C
ATOM    704  C2B DBG U  98      90.646 112.301  55.021  1.00  0.00           C
ATOM    705  C3B DBG U  98      94.596 112.301  54.121  1.00  0.00           C
ATOM    706  C4B DBG U  98      96.846 115.201  51.971  1.00  0.00           C
ATOM    707  C5B DBG U  98      98.496 119.351  50.021  1.00  0.00           C
ATOM    708  GM1 DBG V  99      91.396 164.501  65.921  1.00  0.00            
ATOM    709  GM2 DBG V  99      89.696 161.451  66.821  1.00  0.00            
ATOM    710  GM3 DBG V  99      88.996 163.801  67.921  1.00  0.00            
ATOM    711  GM4 DBG V  99      88.946 162.151  71.271  1.00  0.00            
ATOM    712  GM5 DBG V  99      85.546 163.801  70.371  1.00  0.00            
ATOM    713  GM6 DBG V  99      86.896 163.251  73.121  1.00  0.00            
ATOM    714  GM7 DBG V  99      88.846 164.301  75.721  1.00  0.00            
ATOM    715  GM8 DBG V  99      83.796 165.951  73.621  1.00  0.00            
ATOM    716  GM9 DBG V  99      86.146 166.651  76.521  1.00  0.00            
ATOM    717 0GM1 DBG V  99      88.496 166.401  78.371  1.00  0.00            
ATOM    718 1GM1 DBG V  99      85.546 167.501  80.721  1.00  0.00            
ATOM    719 2GM1 DBG V  99      88.796 167.501  80.771  1.00  0.00            
ATOM    720 3GM1 DBG V  99      87.346 160.651  75.821  1.00  0.00            
ATOM    721 4GM1 DBG V  99      86.046 158.451  73.521  1.00  0.00            
ATOM    722 5GM1 DBG V  99      83.696 160.851  74.871  1.00  0.00            
ATOM    723 6GM1 DBG V  99      82.896 157.701  74.371  1.00  0.00            
ATOM    724 7GM1 DBG V  99      82.896 162.151  77.171  1.00  0.00            
ATOM    725  AM1 DBG V  99      86.296 166.101  63.621  1.00  0.00            
ATOM    726  AM2 DBG V  99      87.196 163.651  62.671  1.00  0.00            
ATOM    727  T1A DBG V  99      84.846 167.551  61.371  1.00  0.00            
ATOM    728  C2A DBG V  99      83.746 166.251  56.421  1.00  0.00           C
ATOM    729  C3A DBG V  99      84.196 162.551  55.071  1.00  0.00           C
ATOM    730  C4A DBG V  99      83.046 158.351  54.421  1.00  0.00           C
ATOM    731  C1B DBG V  99      87.196 162.951  59.171  1.00  0.00           C
ATOM    732  C2B DBG V  99      89.046 164.851  55.471  1.00  0.00           C
ATOM    733  C3B DBG V  99      90.246 164.401  51.121  1.00  0.00           C
ATOM    734  C4B DBG V  99      88.196 166.801  48.021  1.00  0.00           C
ATOM    735  C5B DBG V  99      88.796 169.401  44.921  1.00  0.00           C
ATOM    736  GM1 DBG W 100      78.146 155.601  73.471  1.00  0.00            
ATOM    737  GM2 DBG W 100      75.796 155.201  76.021  1.00  0.00            
ATOM    738  GM3 DBG W 100      75.146 155.101  73.171  1.00  0.00            
ATOM    739  GM4 DBG W 100      71.796 155.951  74.721  1.00  0.00            
ATOM    740  GM5 DBG W 100      71.596 155.951  70.821  1.00  0.00            
ATOM    741  GM6 DBG W 100      69.696 157.251  73.021  1.00  0.00            
ATOM    742  GM7 DBG W 100      69.146 160.501  73.871  1.00  0.00            
ATOM    743  GM8 DBG W 100      69.446 158.351  68.621  1.00  0.00            
ATOM    744  GM9 DBG W 100      67.646 161.201  70.621  1.00  0.00            
ATOM    745 0GM1 DBG W 100      65.946 162.601  72.671  1.00  0.00            
ATOM    746 1GM1 DBG W 100      64.396 162.451  69.071  1.00  0.00            
ATOM    747 2GM1 DBG W 100      63.996 164.151  71.771  1.00  0.00            
ATOM    748 3GM1 DBG W 100      67.146 157.851  75.721  1.00  0.00            
ATOM    749 4GM1 DBG W 100      66.446 154.551  76.521  1.00  0.00            
ATOM    750 5GM1 DBG W 100      65.346 155.601  73.221  1.00  0.00            
ATOM    751 6GM1 DBG W 100      63.396 154.301  75.021  1.00  0.00            
ATOM    752 7GM1 DBG W 100      64.446 157.551  71.771  1.00  0.00            
ATOM    753  AM1 DBG W 100      75.946 156.151  68.171  1.00  0.00            
ATOM    754  AM2 DBG W 100      76.146 153.401  68.421  1.00  0.00            
ATOM    755  T1A DBG W 100      73.896 157.551  66.671  1.00  0.00            
ATOM    756  C2A DBG W 100      71.396 158.201  63.971  1.00  0.00           C
ATOM    757  C3A DBG W 100      72.496 153.751  62.321  1.00  0.00           C
ATOM    758  C4A DBG W 100      73.046 148.751  61.821  1.00  0.00           C
ATOM    759  C1B DBG W 100      76.096 152.551  64.871  1.00  0.00           C
ATOM    760  C2B DBG W 100      77.146 152.601  60.771  1.00  0.00           C
ATOM    761  C3B DBG W 100      73.346 152.801  57.771  1.00  0.00           C
ATOM    762  C4B DBG W 100      69.696 154.701  57.971  1.00  0.00           C
ATOM    763  C5B DBG W 100      68.546 159.001  59.521  1.00  0.00           C
ATOM    764  GM1 DBG X 101      94.046  91.551  64.621  1.00  0.00            
ATOM    765  GM2 DBG X 101      92.446  91.251  68.071  1.00  0.00            
ATOM    766  GM3 DBG X 101      95.346  91.401  67.171  1.00  0.00            
ATOM    767  GM4 DBG X 101      96.296  90.451  70.571  1.00  0.00            
ATOM    768  GM5 DBG X 101      98.546  93.051  68.771  1.00  0.00            
ATOM    769  GM6 DBG X 101      99.296  90.401  70.371  1.00  0.00            
ATOM    770  GM7 DBG X 101     100.396  87.301  70.321  1.00  0.00            
ATOM    771  GM8 DBG X 101     102.646  92.101  68.121  1.00  0.00            
ATOM    772  GM9 DBG X 101     103.646  88.751  69.621  1.00  0.00            
ATOM    773 0GM1 DBG X 101     103.846  86.001  70.871  1.00  0.00            
ATOM    774 1GM1 DBG X 101     106.746  88.201  72.421  1.00  0.00            
ATOM    775 2GM1 DBG X 101     105.846  85.201  72.421  1.00  0.00            
ATOM    776 3GM1 DBG X 101      99.996  89.101  73.771  1.00  0.00            
ATOM    777 4GM1 DBG X 101      98.146  91.501  75.421  1.00  0.00            
ATOM    778 5GM1 DBG X 101     100.996  92.801  73.571  1.00  0.00            
ATOM    779 6GM1 DBG X 101     100.146  93.151  77.371  1.00  0.00            
ATOM    780 7GM1 DBG X 101     103.646  92.501  73.071  1.00  0.00            
ATOM    781  AM1 DBG X 101      98.046  87.601  65.871  1.00  0.00            
ATOM    782  AM2 DBG X 101      99.246  89.701  64.971  1.00  0.00            
ATOM    783  T1A DBG X 101      98.596  84.901  64.971  1.00  0.00            
ATOM    784  C2A DBG X 101     100.496  83.451  61.371  1.00  0.00           C
ATOM    785  C3A DBG X 101     101.996  86.901  58.071  1.00  0.00           C
ATOM    786  C4A DBG X 101     105.396  88.601  55.371  1.00  0.00           C
ATOM    787  C1B DBG X 101     101.796  88.101  62.821  1.00  0.00           C
ATOM    788  C2B DBG X 101     105.446  85.601  62.021  1.00  0.00           C
ATOM    789  C3B DBG X 101     107.646  83.251  58.821  1.00  0.00           C
ATOM    790  C4B DBG X 101     106.196  83.251  54.521  1.00  0.00           C
ATOM    791  C5B DBG X 101     103.346  85.501  51.521  1.00  0.00           C
ATOM    792  GM1 DBG Y 102      54.196 152.201  67.921  1.00  0.00            
ATOM    793  GM2 DBG Y 102      57.246 153.601  69.021  1.00  0.00            
ATOM    794  GM3 DBG Y 102      56.546 150.751  69.521  1.00  0.00            
ATOM    795  GM4 DBG Y 102      58.696 150.901  72.321  1.00  0.00            
ATOM    796  GM5 DBG Y 102      57.546 147.301  71.421  1.00  0.00            
ATOM    797  GM6 DBG Y 102      58.246 148.551  74.121  1.00  0.00            
ATOM    798  GM7 DBG Y 102      56.846 150.101  76.621  1.00  0.00            
ATOM    799  GM8 DBG Y 102      55.396 144.951  74.671  1.00  0.00            
ATOM    800  GM9 DBG Y 102      55.996 146.851  77.721  1.00  0.00            
ATOM    801 0GM1 DBG Y 102      56.746 148.051  80.371  1.00  0.00            
ATOM    802 1GM1 DBG Y 102      56.046 144.201  80.121  1.00  0.00            
ATOM    803 2GM1 DBG Y 102      56.096 146.451  82.421  1.00  0.00            
ATOM    804 3GM1 DBG Y 102      60.396 149.701  76.921  1.00  0.00            
ATOM    805 4GM1 DBG Y 102      63.196 149.451  74.921  1.00  0.00            
ATOM    806 5GM1 DBG Y 102      61.646 146.251  75.821  1.00  0.00            
ATOM    807 6GM1 DBG Y 102      65.196 146.601  75.621  1.00  0.00            
ATOM    808 7GM1 DBG Y 102      60.496 144.951  77.871  1.00  0.00            
ATOM    809  AM1 DBG Y 102      57.696 148.301  65.671  1.00  0.00            
ATOM    810  AM2 DBG Y 102      58.896 150.451  65.271  1.00  0.00            
ATOM    811  T1A DBG Y 102      57.896 146.501  63.271  1.00  0.00            
ATOM    812  C2A DBG Y 102      58.946 147.451  59.971  1.00  0.00           C
ATOM    813  C3A DBG Y 102      60.246 151.001  56.271  1.00  0.00           C
ATOM    814  C4A DBG Y 102      60.596 155.251  57.021  1.00  0.00           C
ATOM    815  C1B DBG Y 102      57.246 152.601  62.871  1.00  0.00           C
ATOM    816  C2B DBG Y 102      56.196 152.301  59.521  1.00  0.00           C
ATOM    817  C3B DBG Y 102      54.746 152.151  55.221  1.00  0.00           C
ATOM    818  C4B DBG Y 102      50.146 151.001  54.121  1.00  0.00           C
ATOM    819  C5B DBG Y 102      47.446 148.651  55.421  1.00  0.00           C
ATOM    820  GM1 DBG Z 103      46.146 173.151  73.671  1.00  0.00            
ATOM    821  GM2 DBG Z 103      49.346 172.901  75.571  1.00  0.00            
ATOM    822  GM3 DBG Z 103      47.846 170.901  73.921  1.00  0.00            
ATOM    823  GM4 DBG Z 103      50.146 169.201  75.571  1.00  0.00            
ATOM    824  GM5 DBG Z 103      48.696 167.501  72.371  1.00  0.00            
ATOM    825  GM6 DBG Z 103      49.396 166.351  75.171  1.00  0.00            
ATOM    826  GM7 DBG Z 103      46.996 165.901  77.471  1.00  0.00            
ATOM    827  GM8 DBG Z 103      47.046 162.401  72.971  1.00  0.00            
ATOM    828  GM9 DBG Z 103      46.596 162.501  76.621  1.00  0.00            
ATOM    829 0GM1 DBG Z 103      46.546 162.501  79.621  1.00  0.00            
ATOM    830 1GM1 DBG Z 103      46.296 159.201  77.521  1.00  0.00            
ATOM    831 2GM1 DBG Z 103      45.446 160.251  80.471  1.00  0.00            
ATOM    832 3GM1 DBG Z 103      50.696 164.901  78.221  1.00  0.00            
ATOM    833 4GM1 DBG Z 103      53.796 166.451  78.071  1.00  0.00            
ATOM    834 5GM1 DBG Z 103      53.146 164.101  75.421  1.00  0.00            
ATOM    835 6GM1 DBG Z 103      56.446 164.801  76.821  1.00  0.00            
ATOM    836 7GM1 DBG Z 103      51.596 161.651  74.521  1.00  0.00            
ATOM    837  AM1 DBG Z 103      49.696 172.401  69.571  1.00  0.00            
ATOM    838  AM2 DBG Z 103      51.596 170.551  70.021  1.00  0.00            
ATOM    839  T1A DBG Z 103      50.396 174.251  67.271  1.00  0.00            
ATOM    840  C2A DBG Z 103      53.146 173.051  63.921  1.00  0.00           C
ATOM    841  C3A DBG Z 103      56.946 169.951  63.571  1.00  0.00           C
ATOM    842  C4A DBG Z 103      58.046 166.651  60.721  1.00  0.00           C
ATOM    843  C1B DBG Z 103      53.546 168.901  67.821  1.00  0.00           C
ATOM    844  C2B DBG Z 103      53.346 166.651  63.871  1.00  0.00           C
ATOM    845  C3B DBG Z 103      52.146 168.551  60.471  1.00  0.00           C
ATOM    846  C4B DBG Z 103      48.346 167.551  59.471  1.00  0.00           C
ATOM    847  C5B DBG Z 103      45.846 167.551  55.921  1.00  0.00           C
ATOM    848  GM1 DBG   104     114.496 130.701  60.421  1.00  0.00            
ATOM    849  GM2 DBG   104     117.496 129.951  62.371  1.00  0.00            
ATOM    850  GM3 DBG   104     115.796 132.451  62.771  1.00  0.00            
ATOM    851  GM4 DBG   104     118.546 133.501  65.171  1.00  0.00            
ATOM    852  GM5 DBG   104     115.246 132.701  67.071  1.00  0.00            
ATOM    853  GM6 DBG   104     117.546 134.451  67.821  1.00  0.00            
ATOM    854  GM7 DBG   104     118.096 137.901  68.121  1.00  0.00            
ATOM    855  GM8 DBG   104     114.246 134.801  70.971  1.00  0.00            
ATOM    856  GM9 DBG   104     116.146 137.801  71.121  1.00  0.00            
ATOM    857 0GM1 DBG   104     117.246 140.551  71.171  1.00  0.00            
ATOM    858 1GM1 DBG   104     116.996 138.751  74.671  1.00  0.00            
ATOM    859 2GM1 DBG   104     117.096 142.051  73.421  1.00  0.00            
ATOM    860 3GM1 DBG   104     120.996 135.351  68.871  1.00  0.00            
ATOM    861 4GM1 DBG   104     122.096 132.051  68.771  1.00  0.00            
ATOM    862 5GM1 DBG   104     119.596 132.751  71.321  1.00  0.00            
ATOM    863 6GM1 DBG   104     122.796 130.851  71.671  1.00  0.00            
ATOM    864 7GM1 DBG   104     118.696 134.151  73.521  1.00  0.00            
ATOM    865  AM1 DBG   104     117.846 135.301  58.821  1.00  0.00            
ATOM    866  AM2 DBG   104     115.246 135.451  58.171  1.00  0.00            
ATOM    867  T1A DBG   104     119.796 135.701  56.521  1.00  0.00            
ATOM    868  C2A DBG   104     118.446 134.351  52.771  1.00  0.00           C
ATOM    869  C3A DBG   104     115.696 136.051  48.971  1.00  0.00           C
ATOM    870  C4A DBG   104     112.046 135.601  46.821  1.00  0.00           C
ATOM    871  C1B DBG   104     113.946 136.401  55.071  1.00  0.00           C
ATOM    872  C2B DBG   104     110.846 137.301  52.671  1.00  0.00           C
ATOM    873  C3B DBG   104     108.146 137.701  48.421  1.00  0.00           C
ATOM    874  C4B DBG   104     105.696 137.651  44.471  1.00  0.00           C
ATOM    875  C5B DBG   104     102.646 137.651  42.271  1.00  0.00           C
ATOM    876  GM1 DBG   105      73.346 127.651  66.121  1.00  0.00            
ATOM    877  GM2 DBG   105      76.196 125.651  67.071  1.00  0.00            
ATOM    878  GM3 DBG   105      75.546 128.201  68.121  1.00  0.00            
ATOM    879  GM4 DBG   105      78.846 128.001  69.171  1.00  0.00            
ATOM    880  GM5 DBG   105      76.396 127.051  72.021  1.00  0.00            
ATOM    881  GM6 DBG   105      79.196 128.401  72.121  1.00  0.00            
ATOM    882  GM7 DBG   105      79.896 131.801  73.071  1.00  0.00            
ATOM    883  GM8 DBG   105      76.996 127.501  75.421  1.00  0.00            
ATOM    884  GM9 DBG   105      78.546 130.951  76.221  1.00  0.00            
ATOM    885 0GM1 DBG   105      80.246 133.351  76.871  1.00  0.00            
ATOM    886 1GM1 DBG   105      78.996 131.801  80.271  1.00  0.00            
ATOM    887 2GM1 DBG   105      80.646 134.251  79.371  1.00  0.00            
ATOM    888 3GM1 DBG   105      82.796 129.251  71.671  1.00  0.00            
ATOM    889 4GM1 DBG   105      83.346 126.251  70.021  1.00  0.00            
ATOM    890 5GM1 DBG   105      82.046 125.951  73.421  1.00  0.00            
ATOM    891 6GM1 DBG   105      84.246 124.151  72.471  1.00  0.00            
ATOM    892 7GM1 DBG   105      81.946 126.901  76.371  1.00  0.00            
ATOM    893  AM1 DBG   105      78.296 129.701  64.221  1.00  0.00            
ATOM    894  AM2 DBG   105      76.346 131.451  64.371  1.00  0.00            
ATOM    895  T1A DBG   105      80.746 130.251  62.771  1.00  0.00            
ATOM    896  C2A DBG   105      81.146 131.201  58.321  1.00  0.00           C
ATOM    897  C3A DBG   105      78.396 133.151  55.971  1.00  0.00           C
ATOM    898  C4A DBG   105      75.196 137.501  54.521  1.00  0.00           C
ATOM    899  C1B DBG   105      75.946 133.851  61.271  1.00  0.00           C
ATOM    900  C2B DBG   105      73.546 132.151  57.671  1.00  0.00           C
ATOM    901  C3B DBG   105      70.996 129.801  54.321  1.00  0.00           C
ATOM    902  C4B DBG   105      68.746 132.201  51.821  1.00  0.00           C
ATOM    903  C5B DBG   105      67.196 133.951  48.071  1.00  0.00           C
ATOM    904  GM1 DBG   106      44.146 148.601  68.971  1.00  0.00            
ATOM    905  GM2 DBG   106      40.746 148.751  70.471  1.00  0.00            
ATOM    906  GM3 DBG   106      43.146 150.301  71.121  1.00  0.00            
ATOM    907  GM4 DBG   106      41.796 150.651  74.421  1.00  0.00            
ATOM    908  GM5 DBG   106      45.146 152.251  73.271  1.00  0.00            
ATOM    909  GM6 DBG   106      44.246 151.601  75.921  1.00  0.00            
ATOM    910  GM7 DBG   106      45.096 148.851  77.771  1.00  0.00            
ATOM    911  GM8 DBG   106      48.546 152.951  75.821  1.00  0.00            
ATOM    912  GM9 DBG   106      48.446 150.401  78.071  1.00  0.00            
ATOM    913 0GM1 DBG   106      48.796 148.251  80.171  1.00  0.00            
ATOM    914 1GM1 DBG   106      51.896 150.501  79.171  1.00  0.00            
ATOM    915 2GM1 DBG   106      51.396 147.801  80.371  1.00  0.00            
ATOM    916 3GM1 DBG   106      42.896 151.501  79.221  1.00  0.00            
ATOM    917 4GM1 DBG   106      40.696 154.151  78.871  1.00  0.00            
ATOM    918 5GM1 DBG   106      44.196 155.051  78.821  1.00  0.00            
ATOM    919 6GM1 DBG   106      42.246 156.651  80.221  1.00  0.00            
ATOM    920 7GM1 DBG   106      46.646 154.801  80.071  1.00  0.00            
ATOM    921  AM1 DBG   106      44.796 154.201  68.521  1.00  0.00            
ATOM    922  AM2 DBG   106      42.446 153.401  67.121  1.00  0.00            
ATOM    923  T1A DBG   106      45.296 156.851  67.171  1.00  0.00            
ATOM    924  C2A DBG   106      44.696 159.651  63.321  1.00  0.00           C
ATOM    925  C3A DBG   106      42.946 158.151  60.171  1.00  0.00           C
ATOM    926  C4A DBG   106      39.096 157.551  58.371  1.00  0.00           C
ATOM    927  C1B DBG   106      43.046 154.651  63.721  1.00  0.00           C
ATOM    928  C2B DBG   106      44.746 153.701  59.521  1.00  0.00           C
ATOM    929  C3B DBG   106      44.196 152.401  55.121  1.00  0.00           C
ATOM    930  C4B DBG   106      43.796 152.801  51.071  1.00  0.00           C
ATOM    931  C5B DBG   106      41.646 151.701  47.271  1.00  0.00           C
ATOM    932  GM1 DBG   107      56.246 162.901  71.071  1.00  0.00            
ATOM    933  GM2 DBG   107      59.146 162.101  72.821  1.00  0.00            
ATOM    934  GM3 DBG   107      56.446 160.501  72.921  1.00  0.00            
ATOM    935  GM4 DBG   107      57.196 159.951  76.621  1.00  0.00            
ATOM    936  GM5 DBG   107      54.396 157.551  75.371  1.00  0.00            
ATOM    937  GM6 DBG   107      54.796 158.751  77.971  1.00  0.00            
ATOM    938  GM7 DBG   107      53.646 161.301  79.771  1.00  0.00            
ATOM    939  GM8 DBG   107      50.546 157.351  77.071  1.00  0.00            
ATOM    940  GM9 DBG   107      50.296 159.451  79.971  1.00  0.00            
ATOM    941 0GM1 DBG   107      50.396 161.451  82.221  1.00  0.00            
ATOM    942 1GM1 DBG   107      48.746 158.001  83.321  1.00  0.00            
ATOM    943 2GM1 DBG   107      48.896 160.701  84.371  1.00  0.00            
ATOM    944 3GM1 DBG   107      55.746 158.601  81.521  1.00  0.00            
ATOM    945 4GM1 DBG   107      58.396 156.401  81.021  1.00  0.00            
ATOM    946 5GM1 DBG   107      55.096 155.101  80.221  1.00  0.00            
ATOM    947 6GM1 DBG   107      57.746 153.101  81.671  1.00  0.00            
ATOM    948 7GM1 DBG   107      52.646 154.951  80.971  1.00  0.00            
ATOM    949  AM1 DBG   107      52.546 158.451  70.571  1.00  0.00            
ATOM    950  AM2 DBG   107      54.846 157.651  69.121  1.00  0.00            
ATOM    951  T1A DBG   107      50.096 159.201  69.171  1.00  0.00            
ATOM    952  C2A DBG   107      49.546 158.501  64.921  1.00  0.00           C
ATOM    953  C3A DBG   107      53.146 159.201  61.871  1.00  0.00           C
ATOM    954  C4A DBG   107      56.796 161.951  60.871  1.00  0.00           C
ATOM    955  C1B DBG   107      56.346 157.051  66.021  1.00  0.00           C
ATOM    956  C2B DBG   107      59.546 157.501  63.621  1.00  0.00           C
ATOM    957  C3B DBG   107      61.646 158.801  60.321  1.00  0.00           C
ATOM    958  C4B DBG   107      62.246 159.901  55.871  1.00  0.00           C
ATOM    959  C5B DBG   107      61.246 158.351  52.821  1.00  0.00           C
ATOM    960  GM1 DBG   108     118.096 124.401  61.821  1.00  0.00            
ATOM    961  GM2 DBG   108     115.696 126.401  59.971  1.00  0.00            
ATOM    962  GM3 DBG   108     115.596 125.301  63.221  1.00  0.00            
ATOM    963  GM4 DBG   108     112.446 126.801  63.171  1.00  0.00            
ATOM    964  GM5 DBG   108     114.946 128.251  65.721  1.00  0.00            
ATOM    965  GM6 DBG   108     111.946 128.601  65.521  1.00  0.00            
ATOM    966  GM7 DBG   108     109.446 126.951  66.971  1.00  0.00            
ATOM    967  GM8 DBG   108     113.046 130.451  69.671  1.00  0.00            
ATOM    968  GM9 DBG   108     110.046 128.751  69.971  1.00  0.00            
ATOM    969 0GM1 DBG   108     107.796 126.801  70.071  1.00  0.00            
ATOM    970 1GM1 DBG   108     107.946 129.051  73.321  1.00  0.00            
ATOM    971 2GM1 DBG   108     106.696 126.301  72.471  1.00  0.00            
ATOM    972 3GM1 DBG   108     108.446 130.001  64.421  1.00  0.00            
ATOM    973 4GM1 DBG   108     109.996 131.351  61.621  1.00  0.00            
ATOM    974 5GM1 DBG   108     111.046 132.751  64.821  1.00  0.00            
ATOM    975 6GM1 DBG   108     110.846 134.301  62.121  1.00  0.00            
ATOM    976 7GM1 DBG   108     109.946 133.501  67.171  1.00  0.00            
ATOM    977  AM1 DBG   108     112.796 122.601  60.721  1.00  0.00            
ATOM    978  AM2 DBG   108     114.496 120.651  61.021  1.00  0.00            
ATOM    979  T1A DBG   108     110.996 122.551  58.421  1.00  0.00            
ATOM    980  C2A DBG   108     108.596 118.901  56.921  1.00  0.00           C
ATOM    981  C3A DBG   108     110.546 115.451  57.521  1.00  0.00           C
ATOM    982  C4A DBG   108     112.896 112.251  59.821  1.00  0.00           C
ATOM    983  C1B DBG   108     114.046 118.201  58.471  1.00  0.00           C
ATOM    984  C2B DBG   108     112.696 117.451  53.771  1.00  0.00           C
ATOM    985  C3B DBG   108     110.246 116.251  50.421  1.00  0.00           C
ATOM    986  C4B DBG   108     111.946 116.901  46.721  1.00  0.00           C
ATOM    987  C5B DBG   108     114.996 119.951  46.171  1.00  0.00           C
ATOM    988  GM1 DBG   109      45.146 165.601  69.721  1.00  0.00            
ATOM    989  GM2 DBG   109      46.046 162.201  68.871  1.00  0.00            
ATOM    990  GM3 DBG   109      43.446 163.051  69.821  1.00  0.00            
ATOM    991  GM4 DBG   109      43.346 159.851  71.521  1.00  0.00            
ATOM    992  GM5 DBG   109      39.946 161.701  71.071  1.00  0.00            
ATOM    993  GM6 DBG   109      40.896 159.901  73.271  1.00  0.00            
ATOM    994  GM7 DBG   109      41.596 160.201  76.771  1.00  0.00            
ATOM    995  GM8 DBG   109      37.096 162.201  73.921  1.00  0.00            
ATOM    996  GM9 DBG   109      38.496 161.901  77.271  1.00  0.00            
ATOM    997 0GM1 DBG   109      39.296 160.751  79.921  1.00  0.00            
ATOM    998 1GM1 DBG   109      35.396 160.801  79.571  1.00  0.00            
ATOM    999 2GM1 DBG   109      37.446 160.501  81.821  1.00  0.00            
ATOM   1000 3GM1 DBG   109      41.946 156.751  74.721  1.00  0.00            
ATOM   1001 4GM1 DBG   109      40.796 155.001  71.971  1.00  0.00            
ATOM   1002 5GM1 DBG   109      38.196 156.401  74.121  1.00  0.00            
ATOM   1003 6GM1 DBG   109      37.896 153.601  72.471  1.00  0.00            
ATOM   1004 7GM1 DBG   109      37.496 157.451  76.471  1.00  0.00            
ATOM   1005  AM1 DBG   109      40.596 165.051  66.071  1.00  0.00            
ATOM   1006  AM2 DBG   109      41.346 162.801  64.621  1.00  0.00            
ATOM   1007  T1A DBG   109      39.096 166.901  64.371  1.00  0.00            
ATOM   1008  C2A DBG   109      39.096 166.651  59.221  1.00  0.00           C
ATOM   1009  C3A DBG   109      38.846 166.701  54.371  1.00  0.00           C
ATOM   1010  C4A DBG   109      37.796 162.301  52.821  1.00  0.00           C
ATOM   1011  C1B DBG   109      40.646 162.201  61.071  1.00  0.00           C
ATOM   1012  C2B DBG   109      41.946 162.051  56.271  1.00  0.00           C
ATOM   1013  C3B DBG   109      45.246 161.801  54.121  1.00  0.00           C
ATOM   1014  C4B DBG   109      48.346 163.601  52.871  1.00  0.00           C
ATOM   1015  C5B DBG   109      50.446 167.201  53.471  1.00  0.00           C
ATOM   1016  GM1 DBG   110     124.246 132.801  57.221  1.00  0.00            
ATOM   1017  GM2 DBG   110     126.796 133.201  59.671  1.00  0.00            
ATOM   1018  GM3 DBG   110     125.896 130.601  58.671  1.00  0.00            
ATOM   1019  GM4 DBG   110     126.646 130.051  62.221  1.00  0.00            
ATOM   1020  GM5 DBG   110     125.846 126.751  60.321  1.00  0.00            
ATOM   1021  GM6 DBG   110     125.246 127.601  63.321  1.00  0.00            
ATOM   1022  GM7 DBG   110     122.446 129.251  64.221  1.00  0.00            
ATOM   1023  GM8 DBG   110     123.146 123.751  62.871  1.00  0.00            
ATOM   1024  GM9 DBG   110     121.196 126.051  64.971  1.00  0.00            
ATOM   1025 0GM1 DBG   110     119.546 128.151  66.321  1.00  0.00            
ATOM   1026 1GM1 DBG   110     121.296 126.101  69.171  1.00  0.00            
ATOM   1027 2GM1 DBG   110     118.946 128.351  68.921  1.00  0.00            
ATOM   1028 3GM1 DBG   110     125.296 129.051  66.821  1.00  0.00            
ATOM   1029 4GM1 DBG   110     128.746 129.301  66.971  1.00  0.00            
ATOM   1030 5GM1 DBG   110     127.446 125.901  66.621  1.00  0.00            
ATOM   1031 6GM1 DBG   110     130.246 126.301  67.921  1.00  0.00            
ATOM   1032 7GM1 DBG   110     125.896 123.951  67.271  1.00  0.00            
ATOM   1033  AM1 DBG   110     125.246 127.501  55.321  1.00  0.00            
ATOM   1034  AM2 DBG   110     127.096 129.101  54.271  1.00  0.00            
ATOM   1035  T1A DBG   110     123.696 126.251  53.021  1.00  0.00            
ATOM   1036  C2A DBG   110     123.546 126.001  48.571  1.00  0.00           C
ATOM   1037  C3A DBG   110     125.496 129.001  46.071  1.00  0.00           C
ATOM   1038  C4A DBG   110     126.246 132.251  42.521  1.00  0.00           C
ATOM   1039  C1B DBG   110     128.346 129.701  50.771  1.00  0.00           C
ATOM   1040  C2B DBG   110     131.396 129.251  47.271  1.00  0.00           C
ATOM   1041  C3B DBG   110     130.496 128.351  42.871  1.00  0.00           C
ATOM   1042  C4B DBG   110     128.046 124.601  41.221  1.00  0.00           C
ATOM   1043  C5B DBG   110     126.246 123.901  36.221  1.00  0.00           C
ATOM   1044  GM1 DBG   111      85.996 131.401  68.521  1.00  0.00            
ATOM   1045  GM2 DBG   111      89.496 131.901  68.521  1.00  0.00            
ATOM   1046  GM3 DBG   111      88.196 129.901  70.021  1.00  0.00            
ATOM   1047  GM4 DBG   111      90.746 129.751  72.421  1.00  0.00            
ATOM   1048  GM5 DBG   111      87.646 127.551  73.271  1.00  0.00            
ATOM   1049  GM6 DBG   111      89.696 128.551  74.971  1.00  0.00            
ATOM   1050  GM7 DBG   111      89.446 131.451  77.121  1.00  0.00            
ATOM   1051  GM8 DBG   111      86.496 126.651  78.021  1.00  0.00            
ATOM   1052  GM9 DBG   111      87.996 129.451  79.671  1.00  0.00            
ATOM   1053 0GM1 DBG   111      89.546 132.001  79.971  1.00  0.00            
ATOM   1054 1GM1 DBG   111      90.446 129.051  82.421  1.00  0.00            
ATOM   1055 2GM1 DBG   111      90.946 132.451  82.171  1.00  0.00            
ATOM   1056 3GM1 DBG   111      92.696 129.101  76.871  1.00  0.00            
ATOM   1057 4GM1 DBG   111      94.796 127.801  74.421  1.00  0.00            
ATOM   1058 5GM1 DBG   111      92.596 125.401  76.071  1.00  0.00            
ATOM   1059 6GM1 DBG   111      95.846 124.651  74.871  1.00  0.00            
ATOM   1060 7GM1 DBG   111      91.096 124.701  78.121  1.00  0.00            
ATOM   1061  AM1 DBG   111      88.446 126.251  66.521  1.00  0.00            
ATOM   1062  AM2 DBG   111      89.446 127.951  64.721  1.00  0.00            
ATOM   1063  T1A DBG   111      86.996 123.751  65.371  1.00  0.00            
ATOM   1064  C2A DBG   111      85.946 123.301  61.771  1.00  0.00           C
ATOM   1065  C3A DBG   111      86.696 124.751  57.071  1.00  0.00           C
ATOM   1066  C4A DBG   111      87.346 125.901  53.771  1.00  0.00           C
ATOM   1067  C1B DBG   111      89.146 128.951  61.121  1.00  0.00           C
ATOM   1068  C2B DBG   111      87.246 129.851  57.421  1.00  0.00           C
ATOM   1069  C3B DBG   111      84.796 131.101  54.421  1.00  0.00           C
ATOM   1070  C4B DBG   111      86.546 132.901  50.571  1.00  0.00           C
ATOM   1071  C5B DBG   111      89.096 135.901  49.921  1.00  0.00           C
ATOM   1072  GM1 DBG   112      40.146 158.201  67.871  1.00  0.00            
ATOM   1073  GM2 DBG   112      37.846 155.601  67.421  1.00  0.00            
ATOM   1074  GM3 DBG   112      37.546 157.851  69.671  1.00  0.00            
ATOM   1075  GM4 DBG   112      34.396 156.101  70.421  1.00  0.00            
ATOM   1076  GM5 DBG   112      34.746 159.751  71.821  1.00  0.00            
ATOM   1077  GM6 DBG   112      32.896 157.651  72.571  1.00  0.00            
ATOM   1078  GM7 DBG   112      32.946 155.051  74.721  1.00  0.00            
ATOM   1079  GM8 DBG   112      33.246 160.601  75.771  1.00  0.00            
ATOM   1080  GM9 DBG   112      32.396 157.451  77.321  1.00  0.00            
ATOM   1081 0GM1 DBG   112      31.746 154.601  78.071  1.00  0.00            
ATOM   1082 1GM1 DBG   112      28.596 156.751  79.121  1.00  0.00            
ATOM   1083 2GM1 DBG   112      29.796 153.901  79.771  1.00  0.00            
ATOM   1084 3GM1 DBG   112      29.746 155.301  72.321  1.00  0.00            
ATOM   1085 4GM1 DBG   112      28.796 156.651  69.271  1.00  0.00            
ATOM   1086 5GM1 DBG   112      28.996 159.051  71.971  1.00  0.00            
ATOM   1087 6GM1 DBG   112      26.346 159.101  69.621  1.00  0.00            
ATOM   1088 7GM1 DBG   112      28.646 159.351  74.621  1.00  0.00            
ATOM   1089  AM1 DBG   112      36.396 162.551  67.671  1.00  0.00            
ATOM   1090  AM2 DBG   112      36.546 161.251  65.421  1.00  0.00            
ATOM   1091  T1A DBG   112      34.946 165.151  67.571  1.00  0.00            
ATOM   1092  C2A DBG   112      34.496 167.951  63.271  1.00  0.00           C
ATOM   1093  C3A DBG   112      34.246 167.451  58.571  1.00  0.00           C
ATOM   1094  C4A DBG   112      33.296 165.101  54.471  1.00  0.00           C
ATOM   1095  C1B DBG   112      36.296 163.501  62.421  1.00  0.00           C
ATOM   1096  C2B DBG   112      36.396 162.151  57.721  1.00  0.00           C
ATOM   1097  C3B DBG   112      35.946 158.151  54.671  1.00  0.00           C
ATOM   1098  C4B DBG   112      38.346 154.851  52.571  1.00  0.00           C
ATOM   1099  C5B DBG   112      39.096 151.051  52.371  1.00  0.00           C
ATOM   1100  GM1 DBG   113      85.446 159.451  68.621  1.00  0.00            
ATOM   1101  GM2 DBG   113      82.246 157.951  67.771  1.00  0.00            
ATOM   1102  GM3 DBG   113      82.596 159.901  69.921  1.00  0.00            
ATOM   1103  GM4 DBG   113      79.296 159.101  71.071  1.00  0.00            
ATOM   1104  GM5 DBG   113      80.446 162.801  71.621  1.00  0.00            
ATOM   1105  GM6 DBG   113      78.396 161.251  72.971  1.00  0.00            
ATOM   1106  GM7 DBG   113      78.246 159.951  76.171  1.00  0.00            
ATOM   1107  GM8 DBG   113      79.246 165.401  74.721  1.00  0.00            
ATOM   1108  GM9 DBG   113      78.196 163.401  77.271  1.00  0.00            
ATOM   1109 0GM1 DBG   113      76.696 161.651  79.171  1.00  0.00            
ATOM   1110 1GM1 DBG   113      76.396 165.451  80.121  1.00  0.00            
ATOM   1111 2GM1 DBG   113      75.746 162.551  81.521  1.00  0.00            
ATOM   1112 3GM1 DBG   113      75.196 159.851  73.971  1.00  0.00            
ATOM   1113 4GM1 DBG   113      74.046 160.101  70.721  1.00  0.00            
ATOM   1114 5GM1 DBG   113      74.796 163.251  72.321  1.00  0.00            
ATOM   1115 6GM1 DBG   113      72.496 163.151  70.321  1.00  0.00            
ATOM   1116 7GM1 DBG   113      74.146 164.751  74.971  1.00  0.00            
ATOM   1117  AM1 DBG   113      82.146 163.901  66.821  1.00  0.00            
ATOM   1118  AM2 DBG   113      83.046 162.351  64.871  1.00  0.00            
ATOM   1119  T1A DBG   113      80.946 166.301  65.271  1.00  0.00            
ATOM   1120  C2A DBG   113      79.646 168.351  61.021  1.00  0.00           C
ATOM   1121  C3A DBG   113      79.146 167.701  56.621  1.00  0.00           C
ATOM   1122  C4A DBG   113      80.096 164.301  53.271  1.00  0.00           C
ATOM   1123  C1B DBG   113      82.346 163.251  61.421  1.00  0.00           C
ATOM   1124  C2B DBG   113      80.296 161.201  58.221  1.00  0.00           C
ATOM   1125  C3B DBG   113      78.196 159.951  54.721  1.00  0.00           C
ATOM   1126  C4B DBG   113      79.496 158.901  49.921  1.00  0.00           C
ATOM   1127  C5B DBG   113      84.246 157.701  48.771  1.00  0.00           C
ATOM   1128  GM1 DBG   114     130.496 126.501  57.471  1.00  0.00            
ATOM   1129  GM2 DBG   114     130.296 126.851  61.121  1.00  0.00            
ATOM   1130  GM3 DBG   114     130.996 124.351  59.421  1.00  0.00            
ATOM   1131  GM4 DBG   114     129.146 123.051  62.371  1.00  0.00            
ATOM   1132  GM5 DBG   114     131.296 120.701  60.171  1.00  0.00            
ATOM   1133  GM6 DBG   114     128.896 120.101  62.071  1.00  0.00            
ATOM   1134  GM7 DBG   114     125.396 119.301  62.021  1.00  0.00            
ATOM   1135  GM8 DBG   114     129.246 116.301  59.071  1.00  0.00            
ATOM   1136  GM9 DBG   114     126.146 116.251  60.821  1.00  0.00            
ATOM   1137 0GM1 DBG   114     123.896 116.501  62.821  1.00  0.00            
ATOM   1138 1GM1 DBG   114     124.446 112.751  61.771  1.00  0.00            
ATOM   1139 2GM1 DBG   114     122.246 114.451  63.321  1.00  0.00            
ATOM   1140 3GM1 DBG   114     127.496 119.701  65.521  1.00  0.00            
ATOM   1141 4GM1 DBG   114     130.496 120.801  66.821  1.00  0.00            
ATOM   1142 5GM1 DBG   114     130.596 117.501  65.321  1.00  0.00            
ATOM   1143 6GM1 DBG   114     132.046 118.251  68.171  1.00  0.00            
ATOM   1144 7GM1 DBG   114     129.046 115.201  64.621  1.00  0.00            
ATOM   1145  AM1 DBG   114     126.146 122.651  58.271  1.00  0.00            
ATOM   1146  AM2 DBG   114     127.596 120.651  56.921  1.00  0.00            
ATOM   1147  T1A DBG   114     123.346 123.151  57.671  1.00  0.00            
ATOM   1148  C2A DBG   114     122.146 121.451  53.921  1.00  0.00           C
ATOM   1149  C3A DBG   114     122.796 117.351  51.371  1.00  0.00           C
ATOM   1150  C4A DBG   114     123.196 114.301  47.321  1.00  0.00           C
ATOM   1151  C1B DBG   114     130.746 120.101  55.221  1.00  0.00           C
ATOM   1152  C2B DBG   114     131.146 118.701  51.521  1.00  0.00           C
ATOM   1153  C3B DBG   114     131.046 118.451  47.621  1.00  0.00           C
ATOM   1154  C4B DBG   114     132.696 121.851  44.271  1.00  0.00           C
ATOM   1155  C5B DBG   114     133.196 123.451  39.671  1.00  0.00           C
ATOM   1156  NC3 DPP   115      48.496 115.951  30.971  1.00  0.00           N
ATOM   1157  PO4 DPP   115      50.646 111.801  29.221  1.00  0.00           P
ATOM   1158  GL1 DPP   115      52.646 112.751  32.821  1.00  0.00            
ATOM   1159  GL2 DPP   115      50.246 113.651  35.571  1.00  0.00            
ATOM   1160  C1A DPP   115      55.146 111.201  36.221  1.00  0.00           C
ATOM   1161  C2A DPP   115      55.396 110.251  40.821  1.00  0.00           C
ATOM   1162  C3A DPP   115      56.846 109.551  45.671  1.00  0.00           C
ATOM   1163  C4A DPP   115      60.396 109.051  47.021  1.00  0.00           C
ATOM   1164  C1B DPP   115      51.346 114.401  38.171  1.00  0.00           C
ATOM   1165  C2B DPP   115      51.296 113.651  42.571  1.00  0.00           C
ATOM   1166  C3B DPP   115      51.846 110.351  45.921  1.00  0.00           C
ATOM   1167  C4B DPP   115      53.896 111.801  50.271  1.00  0.00           C
ATOM   1168  NC3 DPP   116      90.446  13.201  20.121  1.00  0.00           N
ATOM   1169  PO4 DPP   116      94.746  13.551  20.721  1.00  0.00           P
ATOM   1170  GL1 DPP   116      95.696  11.251  24.121  1.00  0.00            
ATOM   1171  GL2 DPP   116      92.196  11.701  25.571  1.00  0.00            
ATOM   1172  C1A DPP   116      96.596  11.051  28.421  1.00  0.00           C
ATOM   1173  C2A DPP   116      96.546  11.101  31.521  1.00  0.00           C
ATOM   1174  C3A DPP   116      96.146  11.001  36.121  1.00  0.00           C
ATOM   1175  C4A DPP   116      95.896   9.501  40.271  1.00  0.00           C
ATOM   1176  C1B DPP   116      90.496  11.251  29.171  1.00  0.00           C
ATOM   1177  C2B DPP   116      91.396  10.851  33.871  1.00  0.00           C
ATOM   1178  C3B DPP   116      90.596  12.101  37.071  1.00  0.00           C
ATOM   1179  C4B DPP   116      93.096  13.401  41.671  1.00  0.00           C
ATOM   1180  NC3 DPP   117     115.446 205.851  25.071  1.00  0.00           N
ATOM   1181  PO4 DPP   117     113.096 208.651  24.371  1.00  0.00           P
ATOM   1182  GL1 DPP   117     116.796 210.501  25.971  1.00  0.00            
ATOM   1183  GL2 DPP   117     119.896 208.901  27.321  1.00  0.00            
ATOM   1184  C1A DPP   117     118.946 213.651  28.921  1.00  0.00           C
ATOM   1185  C2A DPP   117     121.646 214.401  32.271  1.00  0.00           C
ATOM   1186  C3A DPP   117     120.696 216.901  35.871  1.00  0.00           C
ATOM   1187  C4A DPP   117     118.846 220.551  37.021  1.00  0.00           C
ATOM   1188  C1B DPP   117     122.646 209.751  30.771  1.00  0.00           C
ATOM   1189  C2B DPP   117     121.446 208.201  34.671  1.00  0.00           C
ATOM   1190  C3B DPP   117     122.446 208.651  38.221  1.00  0.00           C
ATOM   1191  C4B DPP   117     124.546 205.351  40.721  1.00  0.00           C
ATOM   1192  NC3 DPP   118      46.246 176.251  27.271  1.00  0.00           N
ATOM   1193  PO4 DPP   118      45.546 176.301  31.221  1.00  0.00           P
ATOM   1194  GL1 DPP   118      49.296 175.701  33.871  1.00  0.00            
ATOM   1195  GL2 DPP   118      49.396 177.901  36.121  1.00  0.00            
ATOM   1196  C1A DPP   118      52.146 174.151  37.421  1.00  0.00           C
ATOM   1197  C2A DPP   118      52.546 174.701  41.821  1.00  0.00           C
ATOM   1198  C3A DPP   118      51.746 175.101  45.771  1.00  0.00           C
ATOM   1199  C4A DPP   118      49.946 173.851  49.621  1.00  0.00           C
ATOM   1200  C1B DPP   118      49.146 179.401  39.921  1.00  0.00           C
ATOM   1201  C2B DPP   118      49.646 179.601  44.871  1.00  0.00           C
ATOM   1202  C3B DPP   118      50.546 179.451  49.771  1.00  0.00           C
ATOM   1203  C4B DPP   118      51.946 177.451  54.221  1.00  0.00           C
ATOM   1204  NC3 DPP   119      99.596 109.451  30.521  1.00  0.00           N
ATOM   1205  PO4 DPP   119      99.696 112.951  31.321  1.00  0.00           P
ATOM   1206  GL1 DPP   119     101.696 113.151  35.371  1.00  0.00            
ATOM   1207  GL2 DPP   119     101.346 109.801  35.721  1.00  0.00            
ATOM   1208  C1A DPP   119     102.546 114.601  39.821  1.00  0.00           C
ATOM   1209  C2A DPP   119     100.796 112.801  42.971  1.00  0.00           C
ATOM   1210  C3A DPP   119      98.846 112.301  47.221  1.00  0.00           C
ATOM   1211  C4A DPP   119      96.196 111.051  49.321  1.00  0.00           C
ATOM   1212  C1B DPP   119      99.646 109.601  39.521  1.00  0.00           C
ATOM   1213  C2B DPP   119      99.096 107.901  43.571  1.00  0.00           C
ATOM   1214  C3B DPP   119     102.446 105.351  46.421  1.00  0.00           C
ATOM   1215  C4B DPP   119     105.246 104.501  50.671  1.00  0.00           C
ATOM   1216  NC3 DPP   120     114.846  38.551  21.921  1.00  0.00           N
ATOM   1217  PO4 DPP   120     116.646  41.301  23.771  1.00  0.00           P
ATOM   1218  GL1 DPP   120     116.996  38.751  28.521  1.00  0.00            
ATOM   1219  GL2 DPP   120     118.846  36.201  29.171  1.00  0.00            
ATOM   1220  C1A DPP   120     115.146  39.451  32.671  1.00  0.00           C
ATOM   1221  C2A DPP   120     115.896  37.901  36.671  1.00  0.00           C
ATOM   1222  C3A DPP   120     113.846  36.051  39.221  1.00  0.00           C
ATOM   1223  C4A DPP   120     112.846  37.001  44.371  1.00  0.00           C
ATOM   1224  C1B DPP   120     118.596  36.101  32.871  1.00  0.00           C
ATOM   1225  C2B DPP   120     119.996  35.651  36.971  1.00  0.00           C
ATOM   1226  C3B DPP   120     119.196  35.851  41.621  1.00  0.00           C
ATOM   1227  C4B DPP   120     117.946  35.801  45.571  1.00  0.00           C
ATOM   1228  NC3 DPP   121     102.496  19.451  19.771  1.00  0.00           N
ATOM   1229  PO4 DPP   121     100.846  23.601  20.921  1.00  0.00           P
ATOM   1230  GL1 DPP   121     100.996  23.151  24.821  1.00  0.00            
ATOM   1231  GL2 DPP   121     101.146  20.601  24.471  1.00  0.00            
ATOM   1232  C1A DPP   121      98.596  23.401  28.121  1.00  0.00           C
ATOM   1233  C2A DPP   121      98.296  24.101  32.571  1.00  0.00           C
ATOM   1234  C3A DPP   121      95.746  25.201  36.271  1.00  0.00           C
ATOM   1235  C4A DPP   121      95.496  26.651  40.471  1.00  0.00           C
ATOM   1236  C1B DPP   121     101.896  19.601  28.721  1.00  0.00           C
ATOM   1237  C2B DPP   121     103.396  17.301  31.871  1.00  0.00           C
ATOM   1238  C3B DPP   121     102.946  18.501  36.471  1.00  0.00           C
ATOM   1239  C4B DPP   121      99.296  18.001  39.871  1.00  0.00           C
ATOM   1240  NC3 DPP   122      15.946 136.451  21.621  1.00  0.00           N
ATOM   1241  PO4 DPP   122      18.946 135.201  25.471  1.00  0.00           P
ATOM   1242  GL1 DPP   122      20.246 133.101  29.871  1.00  0.00            
ATOM   1243  GL2 DPP   122      18.896 134.501  32.921  1.00  0.00            
ATOM   1244  C1A DPP   122      22.246 130.601  33.371  1.00  0.00           C
ATOM   1245  C2A DPP   122      21.996 127.901  37.421  1.00  0.00           C
ATOM   1246  C3A DPP   122      23.696 126.001  40.371  1.00  0.00           C
ATOM   1247  C4A DPP   122      23.196 123.301  43.171  1.00  0.00           C
ATOM   1248  C1B DPP   122      19.196 132.451  37.521  1.00  0.00           C
ATOM   1249  C2B DPP   122      18.346 129.851  40.521  1.00  0.00           C
ATOM   1250  C3B DPP   122      18.796 126.101  42.771  1.00  0.00           C
ATOM   1251  C4B DPP   122      18.596 124.301  45.821  1.00  0.00           C
ATOM   1252  NC3 DPP   123      38.396  86.351  17.271  1.00  0.00           N
ATOM   1253  PO4 DPP   123      36.146  85.251  20.371  1.00  0.00           P
ATOM   1254  GL1 DPP   123      35.496  82.901  24.721  1.00  0.00            
ATOM   1255  GL2 DPP   123      33.996  85.501  27.471  1.00  0.00            
ATOM   1256  C1A DPP   123      35.196  81.001  27.971  1.00  0.00           C
ATOM   1257  C2A DPP   123      34.396  82.551  32.121  1.00  0.00           C
ATOM   1258  C3A DPP   123      31.996  80.801  34.571  1.00  0.00           C
ATOM   1259  C4A DPP   123      29.496  77.551  36.421  1.00  0.00           C
ATOM   1260  C1B DPP   123      31.846  87.551  31.471  1.00  0.00           C
ATOM   1261  C2B DPP   123      31.246  85.351  35.621  1.00  0.00           C
ATOM   1262  C3B DPP   123      29.596  82.751  39.521  1.00  0.00           C
ATOM   1263  C4B DPP   123      28.296  80.401  42.721  1.00  0.00           C
ATOM   1264  NC3 DPP   124      34.746  89.001  23.921  1.00  0.00           N
ATOM   1265  PO4 DPP   124      38.496  86.851  25.521  1.00  0.00           P
ATOM   1266  GL1 DPP   124      38.596  84.951  30.421  1.00  0.00            
ATOM   1267  GL2 DPP   124      36.896  86.851  31.921  1.00  0.00            
ATOM   1268  C1A DPP   124      42.396  83.801  33.121  1.00  0.00           C
ATOM   1269  C2A DPP   124      43.246  79.551  35.821  1.00  0.00           C
ATOM   1270  C3A DPP   124      43.296  77.151  39.571  1.00  0.00           C
ATOM   1271  C4A DPP   124      44.996  75.951  41.971  1.00  0.00           C
ATOM   1272  C1B DPP   124      37.846  83.701  34.971  1.00  0.00           C
ATOM   1273  C2B DPP   124      40.396  82.451  38.021  1.00  0.00           C
ATOM   1274  C3B DPP   124      39.646  79.001  41.571  1.00  0.00           C
ATOM   1275  C4B DPP   124      36.596  75.501  41.871  1.00  0.00           C
ATOM   1276  NC3 DPP   125     107.946 123.701  25.771  1.00  0.00           N
ATOM   1277  PO4 DPP   125     102.896 124.601  26.121  1.00  0.00           P
ATOM   1278  GL1 DPP   125     104.746 124.101  30.471  1.00  0.00            
ATOM   1279  GL2 DPP   125     106.496 126.651  29.421  1.00  0.00            
ATOM   1280  C1A DPP   125     107.796 123.501  34.871  1.00  0.00           C
ATOM   1281  C2A DPP   125     107.346 122.851  39.221  1.00  0.00           C
ATOM   1282  C3A DPP   125     106.696 122.801  43.421  1.00  0.00           C
ATOM   1283  C4A DPP   125     105.246 124.651  47.221  1.00  0.00           C
ATOM   1284  C1B DPP   125     109.046 127.501  32.721  1.00  0.00           C
ATOM   1285  C2B DPP   125     110.046 127.351  36.921  1.00  0.00           C
ATOM   1286  C3B DPP   125     108.846 126.951  40.871  1.00  0.00           C
ATOM   1287  C4B DPP   125     105.396 128.151  43.021  1.00  0.00           C
ATOM   1288  NC3 DPP   126     103.446  43.551  19.021  1.00  0.00           N
ATOM   1289  PO4 DPP   126     101.346  41.001  22.321  1.00  0.00           P
ATOM   1290  GL1 DPP   126      99.746  43.801  25.521  1.00  0.00            
ATOM   1291  GL2 DPP   126     101.146  44.751  28.121  1.00  0.00            
ATOM   1292  C1A DPP   126      96.746  43.451  29.671  1.00  0.00           C
ATOM   1293  C2A DPP   126      95.246  44.701  34.271  1.00  0.00           C
ATOM   1294  C3A DPP   126      92.646  44.401  37.671  1.00  0.00           C
ATOM   1295  C4A DPP   126      92.746  40.901  40.071  1.00  0.00           C
ATOM   1296  C1B DPP   126     100.496  46.001  32.071  1.00  0.00           C
ATOM   1297  C2B DPP   126      98.946  47.451  35.971  1.00  0.00           C
ATOM   1298  C3B DPP   126      96.196  49.001  39.271  1.00  0.00           C
ATOM   1299  C4B DPP   126      93.846  51.951  40.321  1.00  0.00           C
ATOM   1300  NC3 DPP   127      26.896  -0.049  29.871  1.00  0.00           N
ATOM   1301  PO4 DPP   127      27.896   4.201  28.271  1.00  0.00           P
ATOM   1302  GL1 DPP   127      26.846   4.601  33.621  1.00  0.00            
ATOM   1303  GL2 DPP   127      25.346   2.001  34.321  1.00  0.00            
ATOM   1304  C1A DPP   127      28.146   6.051  36.871  1.00  0.00           C
ATOM   1305  C2A DPP   127      28.946   5.951  41.271  1.00  0.00           C
ATOM   1306  C3A DPP   127      29.296   6.151  45.371  1.00  0.00           C
ATOM   1307  C4A DPP   127      28.146   4.851  49.571  1.00  0.00           C
ATOM   1308  C1B DPP   127      25.096   1.901  38.121  1.00  0.00           C
ATOM   1309  C2B DPP   127      26.596   2.151  42.971  1.00  0.00           C
ATOM   1310  C3B DPP   127      28.546   0.851  46.321  1.00  0.00           C
ATOM   1311  C4B DPP   127      30.796  -0.799  49.371  1.00  0.00           C
ATOM   1312  NC3 DPP   128      46.296  27.301  20.121  1.00  0.00           N
ATOM   1313  PO4 DPP   128      48.046  23.601  22.021  1.00  0.00           P
ATOM   1314  GL1 DPP   128      46.246  22.851  27.621  1.00  0.00            
ATOM   1315  GL2 DPP   128      48.896  22.851  29.471  1.00  0.00            
ATOM   1316  C1A DPP   128      44.396  20.201  30.871  1.00  0.00           C
ATOM   1317  C2A DPP   128      43.646  17.501  34.021  1.00  0.00           C
ATOM   1318  C3A DPP   128      45.546  13.251  34.621  1.00  0.00           C
ATOM   1319  C4A DPP   128      48.346  13.251  37.621  1.00  0.00           C
ATOM   1320  C1B DPP   128      48.396  22.601  34.171  1.00  0.00           C
ATOM   1321  C2B DPP   128      45.796  21.001  36.921  1.00  0.00           C
ATOM   1322  C3B DPP   128      44.696  17.651  39.321  1.00  0.00           C
ATOM   1323  C4B DPP   128      43.046  13.551  39.321  1.00  0.00           C
ATOM   1324  NC3 DPP   129      22.996  15.501  26.371  1.00  0.00           N
ATOM   1325  PO4 DPP   129      19.346  14.001  23.671  1.00  0.00           P
ATOM   1326  GL1 DPP   129      17.646  16.151  27.521  1.00  0.00            
ATOM   1327  GL2 DPP   129      19.946  14.401  30.371  1.00  0.00            
ATOM   1328  C1A DPP   129      17.946  19.251  31.121  1.00  0.00           C
ATOM   1329  C2A DPP   129      17.396  20.301  35.621  1.00  0.00           C
ATOM   1330  C3A DPP   129      17.496  23.151  39.121  1.00  0.00           C
ATOM   1331  C4A DPP   129      18.196  23.551  43.421  1.00  0.00           C
ATOM   1332  C1B DPP   129      21.696  15.951  33.021  1.00  0.00           C
ATOM   1333  C2B DPP   129      21.246  17.701  37.321  1.00  0.00           C
ATOM   1334  C3B DPP   129      21.246  19.901  40.421  1.00  0.00           C
ATOM   1335  C4B DPP   129      22.846  20.351  44.871  1.00  0.00           C
ATOM   1336  NC3 DPP   130     183.746  45.051  19.571  1.00  0.00           N
ATOM   1337  PO4 DPP   130     180.646  46.601  22.621  1.00  0.00           P
ATOM   1338  GL1 DPP   130     180.696  44.601  26.721  1.00  0.00            
ATOM   1339  GL2 DPP   130     182.646  46.751  28.821  1.00  0.00            
ATOM   1340  C1A DPP   130     180.896  41.701  29.971  1.00  0.00           C
ATOM   1341  C2A DPP   130     181.146  41.501  34.821  1.00  0.00           C
ATOM   1342  C3A DPP   130     181.446  41.851  39.521  1.00  0.00           C
ATOM   1343  C4A DPP   130     182.746  40.351  43.521  1.00  0.00           C
ATOM   1344  C1B DPP   130     185.146  45.201  32.721  1.00  0.00           C
ATOM   1345  C2B DPP   130     185.346  44.301  36.971  1.00  0.00           C
ATOM   1346  C3B DPP   130     188.246  46.601  40.371  1.00  0.00           C
ATOM   1347  C4B DPP   130     191.596  47.351  41.721  1.00  0.00           C
ATOM   1348  NC3 DPP   131     110.646  92.351  25.271  1.00  0.00           N
ATOM   1349  PO4 DPP   131     111.346  96.951  25.671  1.00  0.00           P
ATOM   1350  GL1 DPP   131     109.696  96.551  29.421  1.00  0.00            
ATOM   1351  GL2 DPP   131     105.896  95.901  29.971  1.00  0.00            
ATOM   1352  C1A DPP   131     108.646  98.251  33.671  1.00  0.00           C
ATOM   1353  C2A DPP   131     109.346  99.251  38.171  1.00  0.00           C
ATOM   1354  C3A DPP   131     108.546 100.301  42.221  1.00  0.00           C
ATOM   1355  C4A DPP   131     106.646 104.451  43.771  1.00  0.00           C
ATOM   1356  C1B DPP   131     106.096  93.701  34.271  1.00  0.00           C
ATOM   1357  C2B DPP   131     109.696  94.401  36.471  1.00  0.00           C
ATOM   1358  C3B DPP   131     110.846  95.101  40.721  1.00  0.00           C
ATOM   1359  C4B DPP   131     110.896  94.151  44.821  1.00  0.00           C
ATOM   1360  NC3 DPP   132       5.646  88.401  25.371  1.00  0.00           N
ATOM   1361  PO4 DPP   132       4.096  91.751  23.021  1.00  0.00           P
ATOM   1362  GL1 DPP   132       3.796  92.501  27.821  1.00  0.00            
ATOM   1363  GL2 DPP   132       5.946  93.601  30.421  1.00  0.00            
ATOM   1364  C1A DPP   132       3.046  89.051  30.971  1.00  0.00           C
ATOM   1365  C2A DPP   132       0.896  87.851  35.221  1.00  0.00           C
ATOM   1366  C3A DPP   132       1.496  88.151  39.421  1.00  0.00           C
ATOM   1367  C4A DPP   132      -1.504  89.201  43.021  1.00  0.00           C
ATOM   1368  C1B DPP   132       3.596  94.551  33.471  1.00  0.00           C
ATOM   1369  C2B DPP   132       2.446  92.701  37.471  1.00  0.00           C
ATOM   1370  C3B DPP   132       3.296  93.251  42.271  1.00  0.00           C
ATOM   1371  C4B DPP   132       2.646  95.951  46.321  1.00  0.00           C
ATOM   1372  NC3 DPP   133      51.846  25.901  26.371  1.00  0.00           N
ATOM   1373  PO4 DPP   133      47.146  27.601  25.471  1.00  0.00           P
ATOM   1374  GL1 DPP   133      47.346  27.551  29.271  1.00  0.00            
ATOM   1375  GL2 DPP   133      45.296  28.301  29.921  1.00  0.00            
ATOM   1376  C1A DPP   133      49.296  26.951  33.021  1.00  0.00           C
ATOM   1377  C2A DPP   133      49.346  26.601  37.621  1.00  0.00           C
ATOM   1378  C3A DPP   133      49.996  22.501  39.721  1.00  0.00           C
ATOM   1379  C4A DPP   133      52.446  21.501  44.621  1.00  0.00           C
ATOM   1380  C1B DPP   133      44.846  25.851  33.371  1.00  0.00           C
ATOM   1381  C2B DPP   133      44.446  26.051  37.471  1.00  0.00           C
ATOM   1382  C3B DPP   133      46.996  25.651  42.021  1.00  0.00           C
ATOM   1383  C4B DPP   133      51.296  26.451  43.321  1.00  0.00           C
ATOM   1384  NC3 DPP   134      62.496 135.351  31.771  1.00  0.00           N
ATOM   1385  PO4 DPP   134      58.246 136.451  32.721  1.00  0.00           P
ATOM   1386  GL1 DPP   134      58.796 133.351  36.371  1.00  0.00            
ATOM   1387  GL2 DPP   134      56.646 135.051  37.721  1.00  0.00            
ATOM   1388  C1A DPP   134      61.396 130.501  38.821  1.00  0.00           C
ATOM   1389  C2A DPP   134      62.146 127.301  41.271  1.00  0.00           C
ATOM   1390  C3A DPP   134      62.446 126.651  45.421  1.00  0.00           C
ATOM   1391  C4A DPP   134      59.546 126.551  48.271  1.00  0.00           C
ATOM   1392  C1B DPP   134      60.646 135.451  40.771  1.00  0.00           C
ATOM   1393  C2B DPP   134      66.396 133.501  40.971  1.00  0.00           C
ATOM   1394  C3B DPP   134      66.446 131.101  44.671  1.00  0.00           C
ATOM   1395  C4B DPP   134      67.896 128.451  48.321  1.00  0.00           C
ATOM   1396  NC3 DPP   135      28.596 182.401  32.471  1.00  0.00           N
ATOM   1397  PO4 DPP   135      33.346 181.851  31.021  1.00  0.00           P
ATOM   1398  GL1 DPP   135      33.296 181.201  34.921  1.00  0.00            
ATOM   1399  GL2 DPP   135      32.596 183.851  35.571  1.00  0.00            
ATOM   1400  C1A DPP   135      35.096 180.001  39.221  1.00  0.00           C
ATOM   1401  C2A DPP   135      36.146 180.051  44.121  1.00  0.00           C
ATOM   1402  C3A DPP   135      34.546 182.251  47.771  1.00  0.00           C
ATOM   1403  C4A DPP   135      30.796 184.051  50.971  1.00  0.00           C
ATOM   1404  C1B DPP   135      32.146 183.601  39.021  1.00  0.00           C
ATOM   1405  C2B DPP   135      27.796 183.901  39.621  1.00  0.00           C
ATOM   1406  C3B DPP   135      23.996 186.301  39.371  1.00  0.00           C
ATOM   1407  C4B DPP   135      20.846 188.801  37.371  1.00  0.00           C
ATOM   1408  NC3 DPP   136     116.396  53.901  24.471  1.00  0.00           N
ATOM   1409  PO4 DPP   136     112.346  51.501  23.271  1.00  0.00           P
ATOM   1410  GL1 DPP   136     109.496  53.151  26.721  1.00  0.00            
ATOM   1411  GL2 DPP   136     110.946  56.801  27.671  1.00  0.00            
ATOM   1412  C1A DPP   136     108.846  52.651  30.421  1.00  0.00           C
ATOM   1413  C2A DPP   136     108.546  51.151  35.271  1.00  0.00           C
ATOM   1414  C3A DPP   136     107.546  49.501  40.221  1.00  0.00           C
ATOM   1415  C4A DPP   136     108.796  47.101  43.321  1.00  0.00           C
ATOM   1416  C1B DPP   136     112.096  56.501  32.221  1.00  0.00           C
ATOM   1417  C2B DPP   136     110.596  55.351  36.321  1.00  0.00           C
ATOM   1418  C3B DPP   136     107.496  54.551  40.771  1.00  0.00           C
ATOM   1419  C4B DPP   136     105.346  52.601  43.571  1.00  0.00           C
ATOM   1420  NC3 DPP   137     127.346 155.301  20.321  1.00  0.00           N
ATOM   1421  PO4 DPP   137     122.196 155.151  19.671  1.00  0.00           P
ATOM   1422  GL1 DPP   137     123.646 155.251  23.921  1.00  0.00            
ATOM   1423  GL2 DPP   137     120.346 155.201  26.021  1.00  0.00            
ATOM   1424  C1A DPP   137     124.096 151.451  26.271  1.00  0.00           C
ATOM   1425  C2A DPP   137     126.096 151.901  30.271  1.00  0.00           C
ATOM   1426  C3A DPP   137     127.446 153.951  33.971  1.00  0.00           C
ATOM   1427  C4A DPP   137     124.346 157.251  37.971  1.00  0.00           C
ATOM   1428  C1B DPP   137     121.046 153.101  29.871  1.00  0.00           C
ATOM   1429  C2B DPP   137     122.446 154.251  33.871  1.00  0.00           C
ATOM   1430  C3B DPP   137     120.896 152.551  37.771  1.00  0.00           C
ATOM   1431  C4B DPP   137     120.646 148.701  39.121  1.00  0.00           C
ATOM   1432  NC3 DPP   138      69.396  81.601  27.521  1.00  0.00           N
ATOM   1433  PO4 DPP   138      70.146  84.601  28.171  1.00  0.00           P
ATOM   1434  GL1 DPP   138      68.896  83.801  32.021  1.00  0.00            
ATOM   1435  GL2 DPP   138      69.146  87.601  33.171  1.00  0.00            
ATOM   1436  C1A DPP   138      68.446  79.801  35.471  1.00  0.00           C
ATOM   1437  C2A DPP   138      67.996  79.301  39.121  1.00  0.00           C
ATOM   1438  C3A DPP   138      67.796  77.701  42.921  1.00  0.00           C
ATOM   1439  C4A DPP   138      69.096  78.251  46.571  1.00  0.00           C
ATOM   1440  C1B DPP   138      67.746  89.701  37.071  1.00  0.00           C
ATOM   1441  C2B DPP   138      67.546  88.651  41.421  1.00  0.00           C
ATOM   1442  C3B DPP   138      71.546  87.501  41.971  1.00  0.00           C
ATOM   1443  C4B DPP   138      72.846  87.151  37.671  1.00  0.00           C
ATOM   1444  NC3 DPP   139     149.096  73.251  24.721  1.00  0.00           N
ATOM   1445  PO4 DPP   139     153.296  74.801  22.921  1.00  0.00           P
ATOM   1446  GL1 DPP   139     153.146  76.201  27.621  1.00  0.00            
ATOM   1447  GL2 DPP   139     150.196  76.251  28.421  1.00  0.00            
ATOM   1448  C1A DPP   139     153.846  75.051  32.121  1.00  0.00           C
ATOM   1449  C2A DPP   139     152.796  76.351  36.221  1.00  0.00           C
ATOM   1450  C3A DPP   139     154.746  77.251  39.771  1.00  0.00           C
ATOM   1451  C4A DPP   139     159.396  77.801  41.321  1.00  0.00           C
ATOM   1452  C1B DPP   139     149.996  79.701  31.471  1.00  0.00           C
ATOM   1453  C2B DPP   139     151.596  84.201  31.821  1.00  0.00           C
ATOM   1454  C3B DPP   139     149.246  88.351  30.271  1.00  0.00           C
ATOM   1455  C4B DPP   139     146.596  91.101  28.821  1.00  0.00           C
ATOM   1456  NC3 DPP   140      25.546 155.601  28.171  1.00  0.00           N
ATOM   1457  PO4 DPP   140      24.196 159.251  30.471  1.00  0.00           P
ATOM   1458  GL1 DPP   140      23.296 157.501  34.721  1.00  0.00            
ATOM   1459  GL2 DPP   140      20.846 158.751  36.771  1.00  0.00            
ATOM   1460  C1A DPP   140      23.446 154.051  37.671  1.00  0.00           C
ATOM   1461  C2A DPP   140      24.996 153.601  40.871  1.00  0.00           C
ATOM   1462  C3A DPP   140      25.096 153.601  45.471  1.00  0.00           C
ATOM   1463  C4A DPP   140      24.796 151.651  50.021  1.00  0.00           C
ATOM   1464  C1B DPP   140      20.446 156.851  40.121  1.00  0.00           C
ATOM   1465  C2B DPP   140      19.846 153.101  41.921  1.00  0.00           C
ATOM   1466  C3B DPP   140      16.346 150.401  43.771  1.00  0.00           C
ATOM   1467  C4B DPP   140      13.946 147.401  43.171  1.00  0.00           C
ATOM   1468  NC3 DPP   141     130.996  60.051  20.421  1.00  0.00           N
ATOM   1469  PO4 DPP   141     129.446  59.901  24.971  1.00  0.00           P
ATOM   1470  GL1 DPP   141     130.646  60.901  28.821  1.00  0.00            
ATOM   1471  GL2 DPP   141     132.546  59.551  30.221  1.00  0.00            
ATOM   1472  C1A DPP   141     128.846  64.501  31.421  1.00  0.00           C
ATOM   1473  C2A DPP   141     128.946  66.151  35.521  1.00  0.00           C
ATOM   1474  C3A DPP   141     126.446  64.651  39.321  1.00  0.00           C
ATOM   1475  C4A DPP   141     124.996  63.751  43.421  1.00  0.00           C
ATOM   1476  C1B DPP   141     131.346  59.751  33.821  1.00  0.00           C
ATOM   1477  C2B DPP   141     130.596  61.151  38.021  1.00  0.00           C
ATOM   1478  C3B DPP   141     133.096  58.301  41.371  1.00  0.00           C
ATOM   1479  C4B DPP   141     133.896  56.201  44.521  1.00  0.00           C
ATOM   1480  NC3 DPP   142     139.396  82.251  24.671  1.00  0.00           N
ATOM   1481  PO4 DPP   142     136.146  78.051  24.021  1.00  0.00           P
ATOM   1482  GL1 DPP   142     138.496  75.701  27.521  1.00  0.00            
ATOM   1483  GL2 DPP   142     140.946  78.701  28.071  1.00  0.00            
ATOM   1484  C1A DPP   142     141.346  74.701  31.321  1.00  0.00           C
ATOM   1485  C2A DPP   142     142.596  75.451  35.521  1.00  0.00           C
ATOM   1486  C3A DPP   142     144.546  78.201  38.971  1.00  0.00           C
ATOM   1487  C4A DPP   142     144.046  78.551  43.771  1.00  0.00           C
ATOM   1488  C1B DPP   142     142.996  80.201  31.971  1.00  0.00           C
ATOM   1489  C2B DPP   142     145.596  80.901  34.571  1.00  0.00           C
ATOM   1490  C3B DPP   142     149.196  82.051  35.921  1.00  0.00           C
ATOM   1491  C4B DPP   142     152.696  81.401  37.871  1.00  0.00           C
ATOM   1492  NC3 DPP   143      86.046 135.001  19.521  1.00  0.00           N
ATOM   1493  PO4 DPP   143      86.096 132.451  23.921  1.00  0.00           P
ATOM   1494  GL1 DPP   143      86.596 134.351  28.821  1.00  0.00            
ATOM   1495  GL2 DPP   143      87.146 137.001  28.821  1.00  0.00            
ATOM   1496  C1A DPP   143      89.146 134.551  32.571  1.00  0.00           C
ATOM   1497  C2A DPP   143      89.346 137.001  35.371  1.00  0.00           C
ATOM   1498  C3A DPP   143      89.696 138.501  38.721  1.00  0.00           C
ATOM   1499  C4A DPP   143      90.096 139.001  42.821  1.00  0.00           C
ATOM   1500  C1B DPP   143      84.846 139.801  32.671  1.00  0.00           C
ATOM   1501  C2B DPP   143      85.696 141.801  35.421  1.00  0.00           C
ATOM   1502  C3B DPP   143      83.946 141.801  39.071  1.00  0.00           C
ATOM   1503  C4B DPP   143      81.896 142.751  42.871  1.00  0.00           C
ATOM   1504  NC3 DPP   144     134.996  25.651  24.221  1.00  0.00           N
ATOM   1505  PO4 DPP   144     130.346  26.951  24.421  1.00  0.00           P
ATOM   1506  GL1 DPP   144     129.496  24.651  27.371  1.00  0.00            
ATOM   1507  GL2 DPP   144     126.446  23.701  27.371  1.00  0.00            
ATOM   1508  C1A DPP   144     131.496  23.351  30.971  1.00  0.00           C
ATOM   1509  C2A DPP   144     131.746  23.201  35.571  1.00  0.00           C
ATOM   1510  C3A DPP   144     132.396  19.251  36.921  1.00  0.00           C
ATOM   1511  C4A DPP   144     131.496  15.651  38.321  1.00  0.00           C
ATOM   1512  C1B DPP   144     126.346  24.851  31.221  1.00  0.00           C
ATOM   1513  C2B DPP   144     126.596  24.851  35.671  1.00  0.00           C
ATOM   1514  C3B DPP   144     127.196  23.801  40.121  1.00  0.00           C
ATOM   1515  C4B DPP   144     123.996  26.001  43.171  1.00  0.00           C
ATOM   1516  NC3 DPP   145     115.396  20.951  19.621  1.00  0.00           N
ATOM   1517  PO4 DPP   145     116.696  24.601  21.071  1.00  0.00           P
ATOM   1518  GL1 DPP   145     113.746  23.551  23.771  1.00  0.00            
ATOM   1519  GL2 DPP   145     114.696  21.401  24.971  1.00  0.00            
ATOM   1520  C1A DPP   145     110.946  23.351  27.521  1.00  0.00           C
ATOM   1521  C2A DPP   145     110.946  24.001  32.171  1.00  0.00           C
ATOM   1522  C3A DPP   145     110.646  26.101  36.421  1.00  0.00           C
ATOM   1523  C4A DPP   145     109.746  24.501  40.421  1.00  0.00           C
ATOM   1524  C1B DPP   145     115.796  22.651  29.521  1.00  0.00           C
ATOM   1525  C2B DPP   145     116.146  21.951  33.721  1.00  0.00           C
ATOM   1526  C3B DPP   145     116.446  22.001  37.571  1.00  0.00           C
ATOM   1527  C4B DPP   145     115.946  20.301  41.321  1.00  0.00           C
ATOM   1528  NC3 DPP   146     108.446 132.351  22.671  1.00  0.00           N
ATOM   1529  PO4 DPP   146     108.496 136.501  20.571  1.00  0.00           P
ATOM   1530  GL1 DPP   146     107.546 136.701  25.171  1.00  0.00            
ATOM   1531  GL2 DPP   146     105.846 134.801  27.371  1.00  0.00            
ATOM   1532  C1A DPP   146     107.296 139.851  27.321  1.00  0.00           C
ATOM   1533  C2A DPP   146     108.096 140.851  31.121  1.00  0.00           C
ATOM   1534  C3A DPP   146     109.746 142.401  35.121  1.00  0.00           C
ATOM   1535  C4A DPP   146     110.396 140.801  38.271  1.00  0.00           C
ATOM   1536  C1B DPP   146     106.346 135.601  30.871  1.00  0.00           C
ATOM   1537  C2B DPP   146     108.296 137.301  34.671  1.00  0.00           C
ATOM   1538  C3B DPP   146     111.946 136.251  36.621  1.00  0.00           C
ATOM   1539  C4B DPP   146     114.696 136.751  38.871  1.00  0.00           C
ATOM   1540  NC3 DPP   147     161.196  49.701  24.871  1.00  0.00           N
ATOM   1541  PO4 DPP   147     162.246  53.301  23.421  1.00  0.00           P
ATOM   1542  GL1 DPP   147     163.496  53.001  27.921  1.00  0.00            
ATOM   1543  GL2 DPP   147     160.846  53.501  29.171  1.00  0.00            
ATOM   1544  C1A DPP   147     164.146  51.301  31.471  1.00  0.00           C
ATOM   1545  C2A DPP   147     166.496  50.801  35.021  1.00  0.00           C
ATOM   1546  C3A DPP   147     166.096  53.201  38.021  1.00  0.00           C
ATOM   1547  C4A DPP   147     164.796  53.551  42.271  1.00  0.00           C
ATOM   1548  C1B DPP   147     160.196  53.701  33.321  1.00  0.00           C
ATOM   1549  C2B DPP   147     158.196  53.351  36.571  1.00  0.00           C
ATOM   1550  C3B DPP   147     160.046  52.951  40.421  1.00  0.00           C
ATOM   1551  C4B DPP   147     160.296  53.051  44.821  1.00  0.00           C
ATOM   1552  NC3 DPP   148      64.096  64.251  24.321  1.00  0.00           N
ATOM   1553  PO4 DPP   148      67.246  67.001  26.171  1.00  0.00           P
ATOM   1554  GL1 DPP   148      68.446  64.351  29.821  1.00  0.00            
ATOM   1555  GL2 DPP   148      71.796  64.051  29.371  1.00  0.00            
ATOM   1556  C1A DPP   148      67.746  60.151  32.971  1.00  0.00           C
ATOM   1557  C2A DPP   148      67.646  57.801  36.571  1.00  0.00           C
ATOM   1558  C3A DPP   148      66.846  58.551  40.671  1.00  0.00           C
ATOM   1559  C4A DPP   148      69.296  58.301  44.821  1.00  0.00           C
ATOM   1560  C1B DPP   148      72.496  60.351  30.971  1.00  0.00           C
ATOM   1561  C2B DPP   148      72.046  59.051  34.871  1.00  0.00           C
ATOM   1562  C3B DPP   148      71.146  61.051  39.171  1.00  0.00           C
ATOM   1563  C4B DPP   148      70.446  64.101  42.721  1.00  0.00           C
ATOM   1564  NC3 DPP   149      56.896  28.201  21.071  1.00  0.00           N
ATOM   1565  PO4 DPP   149      55.446  29.601  26.871  1.00  0.00           P
ATOM   1566  GL1 DPP   149      54.896  28.151  30.671  1.00  0.00            
ATOM   1567  GL2 DPP   149      53.096  25.301  30.871  1.00  0.00            
ATOM   1568  C1A DPP   149      56.596  29.801  34.071  1.00  0.00           C
ATOM   1569  C2A DPP   149      56.996  30.251  38.871  1.00  0.00           C
ATOM   1570  C3A DPP   149      55.896  29.601  43.621  1.00  0.00           C
ATOM   1571  C4A DPP   149      57.346  29.001  48.021  1.00  0.00           C
ATOM   1572  C1B DPP   149      53.696  26.101  34.921  1.00  0.00           C
ATOM   1573  C2B DPP   149      55.146  25.851  38.521  1.00  0.00           C
ATOM   1574  C3B DPP   149      57.396  24.101  41.971  1.00  0.00           C
ATOM   1575  C4B DPP   149      59.896  21.851  44.371  1.00  0.00           C
ATOM   1576  NC3 DPP   150      73.296  31.501  18.421  1.00  0.00           N
ATOM   1577  PO4 DPP   150      72.896  31.601  22.921  1.00  0.00           P
ATOM   1578  GL1 DPP   150      74.346  29.601  24.971  1.00  0.00            
ATOM   1579  GL2 DPP   150      74.146  26.401  24.771  1.00  0.00            
ATOM   1580  C1A DPP   150      75.446  30.201  29.871  1.00  0.00           C
ATOM   1581  C2A DPP   150      76.096  30.101  33.821  1.00  0.00           C
ATOM   1582  C3A DPP   150      78.296  30.051  37.471  1.00  0.00           C
ATOM   1583  C4A DPP   150      80.696  28.601  39.671  1.00  0.00           C
ATOM   1584  C1B DPP   150      74.946  23.851  28.021  1.00  0.00           C
ATOM   1585  C2B DPP   150      76.446  25.401  31.521  1.00  0.00           C
ATOM   1586  C3B DPP   150      75.646  25.551  36.571  1.00  0.00           C
ATOM   1587  C4B DPP   150      76.546  26.751  40.571  1.00  0.00           C
ATOM   1588  NC3 DPP   151      48.046  39.501  25.671  1.00  0.00           N
ATOM   1589  PO4 DPP   151      51.796  39.551  24.521  1.00  0.00           P
ATOM   1590  GL1 DPP   151      53.646  40.851  29.521  1.00  0.00            
ATOM   1591  GL2 DPP   151      56.546  41.401  31.571  1.00  0.00            
ATOM   1592  C1A DPP   151      52.446  40.351  34.771  1.00  0.00           C
ATOM   1593  C2A DPP   151      52.996  37.951  38.871  1.00  0.00           C
ATOM   1594  C3A DPP   151      53.546  37.901  42.921  1.00  0.00           C
ATOM   1595  C4A DPP   151      57.946  38.051  44.221  1.00  0.00           C
ATOM   1596  C1B DPP   151      55.796  36.901  32.571  1.00  0.00           C
ATOM   1597  C2B DPP   151      55.646  34.351  36.071  1.00  0.00           C
ATOM   1598  C3B DPP   151      55.346  33.851  41.671  1.00  0.00           C
ATOM   1599  C4B DPP   151      54.296  34.201  46.571  1.00  0.00           C
ATOM   1600  NC3 DPP   152      39.696 138.251  28.621  1.00  0.00           N
ATOM   1601  PO4 DPP   152      34.746 137.051  28.771  1.00  0.00           P
ATOM   1602  GL1 DPP   152      35.296 136.901  33.121  1.00  0.00            
ATOM   1603  GL2 DPP   152      32.246 135.201  33.921  1.00  0.00            
ATOM   1604  C1A DPP   152      34.546 138.251  37.421  1.00  0.00           C
ATOM   1605  C2A DPP   152      34.046 137.451  41.471  1.00  0.00           C
ATOM   1606  C3A DPP   152      34.196 138.851  46.071  1.00  0.00           C
ATOM   1607  C4A DPP   152      34.096 142.151  48.721  1.00  0.00           C
ATOM   1608  C1B DPP   152      27.746 132.051  34.971  1.00  0.00           C
ATOM   1609  C2B DPP   152      27.246 130.451  38.971  1.00  0.00           C
ATOM   1610  C3B DPP   152      23.396 130.751  42.121  1.00  0.00           C
ATOM   1611  C4B DPP   152      20.046 135.301  43.021  1.00  0.00           C
ATOM   1612  NC3 DPP   153      96.696  39.901  22.071  1.00  0.00           N
ATOM   1613  PO4 DPP   153      94.346  42.201  21.521  1.00  0.00           P
ATOM   1614  GL1 DPP   153      94.046  45.001  25.521  1.00  0.00            
ATOM   1615  GL2 DPP   153      91.296  43.751  26.321  1.00  0.00            
ATOM   1616  C1A DPP   153      94.896  48.251  28.521  1.00  0.00           C
ATOM   1617  C2A DPP   153      95.396  50.601  33.471  1.00  0.00           C
ATOM   1618  C3A DPP   153      97.846  54.001  36.071  1.00  0.00           C
ATOM   1619  C4A DPP   153      99.096  53.201  40.771  1.00  0.00           C
ATOM   1620  C1B DPP   153      91.596  42.151  30.971  1.00  0.00           C
ATOM   1621  C2B DPP   153      88.946  42.951  34.271  1.00  0.00           C
ATOM   1622  C3B DPP   153      86.696  46.201  35.671  1.00  0.00           C
ATOM   1623  C4B DPP   153      84.446  50.151  38.571  1.00  0.00           C
ATOM   1624  NC3 DPP   154     207.996  22.751  27.671  1.00  0.00           N
ATOM   1625  PO4 DPP   154     209.196  18.701  29.921  1.00  0.00           P
ATOM   1626  GL1 DPP   154     207.146  15.801  31.671  1.00  0.00            
ATOM   1627  GL2 DPP   154     208.396  12.451  31.071  1.00  0.00            
ATOM   1628  C1A DPP   154     204.546  14.601  33.971  1.00  0.00           C
ATOM   1629  C2A DPP   154     202.846  14.201  38.471  1.00  0.00           C
ATOM   1630  C3A DPP   154     203.246  17.051  42.071  1.00  0.00           C
ATOM   1631  C4A DPP   154     203.896  19.801  45.071  1.00  0.00           C
ATOM   1632  C1B DPP   154     204.646   9.601  33.221  1.00  0.00           C
ATOM   1633  C2B DPP   154     204.946   9.501  37.871  1.00  0.00           C
ATOM   1634  C3B DPP   154     204.746   8.601  42.421  1.00  0.00           C
ATOM   1635  C4B DPP   154     206.296   9.851  46.071  1.00  0.00           C
ATOM   1636  NC3 DPP   155     114.246  47.201  25.471  1.00  0.00           N
ATOM   1637  PO4 DPP   155     118.596  49.251  25.271  1.00  0.00           P
ATOM   1638  GL1 DPP   155     119.096  47.351  28.871  1.00  0.00            
ATOM   1639  GL2 DPP   155     117.846  43.601  28.471  1.00  0.00            
ATOM   1640  C1A DPP   155     119.246  46.551  33.021  1.00  0.00           C
ATOM   1641  C2A DPP   155     119.746  45.451  37.771  1.00  0.00           C
ATOM   1642  C3A DPP   155     119.396  45.651  42.271  1.00  0.00           C
ATOM   1643  C4A DPP   155     117.896  46.451  45.521  1.00  0.00           C
ATOM   1644  C1B DPP   155     114.246  44.151  31.571  1.00  0.00           C
ATOM   1645  C2B DPP   155     115.146  43.701  35.971  1.00  0.00           C
ATOM   1646  C3B DPP   155     116.296  42.501  40.221  1.00  0.00           C
ATOM   1647  C4B DPP   155     117.046  41.101  44.521  1.00  0.00           C
ATOM   1648  NC3 DPP   156      61.996 209.751  19.421  1.00  0.00           N
ATOM   1649  PO4 DPP   156      62.846 207.051  25.071  1.00  0.00           P
ATOM   1650  GL1 DPP   156      61.496 207.601  29.471  1.00  0.00            
ATOM   1651  GL2 DPP   156      64.096 205.901  30.721  1.00  0.00            
ATOM   1652  C1A DPP   156      62.096 207.351  34.821  1.00  0.00           C
ATOM   1653  C2A DPP   156      63.896 206.701  38.421  1.00  0.00           C
ATOM   1654  C3A DPP   156      64.846 208.851  43.071  1.00  0.00           C
ATOM   1655  C4A DPP   156      67.646 212.201  45.771  1.00  0.00           C
ATOM   1656  C1B DPP   156      67.346 208.451  32.221  1.00  0.00           C
ATOM   1657  C2B DPP   156      66.346 210.651  36.171  1.00  0.00           C
ATOM   1658  C3B DPP   156      67.646 213.651  39.471  1.00  0.00           C
ATOM   1659  C4B DPP   156      67.596 216.851  42.071  1.00  0.00           C
ATOM   1660  NC3 DPP   157     189.246   9.501  20.471  1.00  0.00           N
ATOM   1661  PO4 DPP   157     192.046  11.751  23.471  1.00  0.00           P
ATOM   1662  GL1 DPP   157     191.996  11.051  28.021  1.00  0.00            
ATOM   1663  GL2 DPP   157     194.646  12.601  31.271  1.00  0.00            
ATOM   1664  C1A DPP   157     190.346  11.401  32.821  1.00  0.00           C
ATOM   1665  C2A DPP   157     190.796  12.051  36.921  1.00  0.00           C
ATOM   1666  C3A DPP   157     190.996  14.551  41.071  1.00  0.00           C
ATOM   1667  C4A DPP   157     187.696  14.751  44.471  1.00  0.00           C
ATOM   1668  C1B DPP   157     195.296  10.851  35.921  1.00  0.00           C
ATOM   1669  C2B DPP   157     196.046   9.201  40.721  1.00  0.00           C
ATOM   1670  C3B DPP   157     197.346   9.151  45.171  1.00  0.00           C
ATOM   1671  C4B DPP   157     198.446  12.451  49.371  1.00  0.00           C
ATOM   1672  NC3 DPP   158       3.096 203.101  24.171  1.00  0.00           N
ATOM   1673  PO4 DPP   158       3.196 204.301  28.921  1.00  0.00           P
ATOM   1674  GL1 DPP   158      -0.154 204.751  32.621  1.00  0.00            
ATOM   1675  GL2 DPP   158      -1.054 201.801  34.171  1.00  0.00            
ATOM   1676  C1A DPP   158      -1.704 208.251  35.471  1.00  0.00           C
ATOM   1677  C2A DPP   158       0.046 212.501  37.271  1.00  0.00           C
ATOM   1678  C3A DPP   158       2.896 214.151  40.221  1.00  0.00           C
ATOM   1679  C4A DPP   158       5.846 217.751  41.771  1.00  0.00           C
ATOM   1680  C1B DPP   158       0.946 204.501  37.421  1.00  0.00           C
ATOM   1681  C2B DPP   158       1.296 202.451  41.221  1.00  0.00           C
ATOM   1682  C3B DPP   158       2.946 199.751  43.071  1.00  0.00           C
ATOM   1683  C4B DPP   158       5.146 198.351  46.671  1.00  0.00           C
ATOM   1684  NC3 DPP   159      89.746 187.501  22.771  1.00  0.00           N
ATOM   1685  PO4 DPP   159      94.246 189.201  23.821  1.00  0.00           P
ATOM   1686  GL1 DPP   159      92.296 188.101  27.821  1.00  0.00            
ATOM   1687  GL2 DPP   159      88.596 188.501  27.971  1.00  0.00            
ATOM   1688  C1A DPP   159      93.046 184.901  31.771  1.00  0.00           C
ATOM   1689  C2A DPP   159      95.046 181.351  35.071  1.00  0.00           C
ATOM   1690  C3A DPP   159      97.996 178.651  36.821  1.00  0.00           C
ATOM   1691  C4A DPP   159     101.146 178.851  40.121  1.00  0.00           C
ATOM   1692  C1B DPP   159      89.896 189.301  32.471  1.00  0.00           C
ATOM   1693  C2B DPP   159      91.546 189.751  35.471  1.00  0.00           C
ATOM   1694  C3B DPP   159      93.896 191.001  39.571  1.00  0.00           C
ATOM   1695  C4B DPP   159      97.996 189.701  40.221  1.00  0.00           C
ATOM   1696  NC3 DPP   160     189.696  72.451  17.871  1.00  0.00           N
ATOM   1697  PO4 DPP   160     186.696  70.201  19.871  1.00  0.00           P
ATOM   1698  GL1 DPP   160     188.396  70.601  23.821  1.00  0.00            
ATOM   1699  GL2 DPP   160     187.196  70.201  26.471  1.00  0.00            
ATOM   1700  C1A DPP   160     188.546  75.901  26.371  1.00  0.00           C
ATOM   1701  C2A DPP   160     189.096  77.151  30.371  1.00  0.00           C
ATOM   1702  C3A DPP   160     188.596  77.751  34.571  1.00  0.00           C
ATOM   1703  C4A DPP   160     190.496  80.551  38.171  1.00  0.00           C
ATOM   1704  C1B DPP   160     186.096  68.501  30.221  1.00  0.00           C
ATOM   1705  C2B DPP   160     189.896  68.301  33.271  1.00  0.00           C
ATOM   1706  C3B DPP   160     191.346  67.551  36.271  1.00  0.00           C
ATOM   1707  C4B DPP   160     192.846  70.751  38.871  1.00  0.00           C
ATOM   1708  NC3 DPP   161      77.346   6.901  66.621  1.00  0.00           N
ATOM   1709  PO4 DPP   161      79.296   2.851  68.471  1.00  0.00           P
ATOM   1710  GL1 DPP   161      81.046   2.851  64.171  1.00  0.00            
ATOM   1711  GL2 DPP   161      80.496   0.501  61.121  1.00  0.00            
ATOM   1712  C1A DPP   161      84.246   4.251  61.921  1.00  0.00           C
ATOM   1713  C2A DPP   161      84.096   6.351  56.821  1.00  0.00           C
ATOM   1714  C3A DPP   161      85.196   5.551  52.421  1.00  0.00           C
ATOM   1715  C4A DPP   161      85.896   5.601  47.871  1.00  0.00           C
ATOM   1716  C1B DPP   161      81.846   2.001  57.371  1.00  0.00           C
ATOM   1717  C2B DPP   161      81.546   1.401  53.121  1.00  0.00           C
ATOM   1718  C3B DPP   161      81.996   0.251  49.821  1.00  0.00           C
ATOM   1719  C4B DPP   161      80.246  -1.199  45.071  1.00  0.00           C
ATOM   1720  NC3 DPP   162      86.546 137.351  69.771  1.00  0.00           N
ATOM   1721  PO4 DPP   162      86.446 136.401  66.221  1.00  0.00           P
ATOM   1722  GL1 DPP   162      87.546 140.101  64.221  1.00  0.00            
ATOM   1723  GL2 DPP   162      86.546 140.451  61.571  1.00  0.00            
ATOM   1724  C1A DPP   162      91.246 141.551  61.571  1.00  0.00           C
ATOM   1725  C2A DPP   162      93.546 143.551  58.171  1.00  0.00           C
ATOM   1726  C3A DPP   162      96.796 144.801  56.421  1.00  0.00           C
ATOM   1727  C4A DPP   162      99.046 144.551  53.221  1.00  0.00           C
ATOM   1728  C1B DPP   162      88.896 139.301  57.321  1.00  0.00           C
ATOM   1729  C2B DPP   162      92.896 137.501  55.421  1.00  0.00           C
ATOM   1730  C3B DPP   162      93.646 137.501  50.571  1.00  0.00           C
ATOM   1731  C4B DPP   162      92.496 137.101  46.871  1.00  0.00           C
ATOM   1732  NC3 DPP   163     191.746  61.701  63.621  1.00  0.00           N
ATOM   1733  PO4 DPP   163     190.396  59.551  59.121  1.00  0.00           P
ATOM   1734  GL1 DPP   163     188.746  58.951  55.571  1.00  0.00            
ATOM   1735  GL2 DPP   163     191.496  57.151  54.271  1.00  0.00            
ATOM   1736  C1A DPP   163     187.596  56.201  51.271  1.00  0.00           C
ATOM   1737  C2A DPP   163     189.546  53.801  51.021  1.00  0.00           C
ATOM   1738  C3A DPP   163     189.496  50.351  50.171  1.00  0.00           C
ATOM   1739  C4A DPP   163     188.596  48.651  46.621  1.00  0.00           C
ATOM   1740  C1B DPP   163     192.296  57.501  50.071  1.00  0.00           C
ATOM   1741  C2B DPP   163     193.346  56.151  46.521  1.00  0.00           C
ATOM   1742  C3B DPP   163     193.696  52.351  45.021  1.00  0.00           C
ATOM   1743  C4B DPP   163     196.246  50.851  42.221  1.00  0.00           C
ATOM   1744  NC3 DPP   164      65.146 204.451  73.121  1.00  0.00           N
ATOM   1745  PO4 DPP   164      68.546 207.251  69.571  1.00  0.00           P
ATOM   1746  GL1 DPP   164      67.896 207.501  64.971  1.00  0.00            
ATOM   1747  GL2 DPP   164      67.146 210.301  63.121  1.00  0.00            
ATOM   1748  C1A DPP   164      67.746 205.551  61.221  1.00  0.00           C
ATOM   1749  C2A DPP   164      70.396 204.101  57.571  1.00  0.00           C
ATOM   1750  C3A DPP   164      70.496 204.101  52.721  1.00  0.00           C
ATOM   1751  C4A DPP   164      68.746 206.601  49.321  1.00  0.00           C
ATOM   1752  C1B DPP   164      66.246 214.701  60.871  1.00  0.00           C
ATOM   1753  C2B DPP   164      68.596 217.251  58.071  1.00  0.00           C
ATOM   1754  C3B DPP   164      69.896 221.501  57.371  1.00  0.00           C
ATOM   1755  C4B DPP   164      69.446 224.651  53.521  1.00  0.00           C
ATOM   1756  NC3 DPP   165     199.896 114.101  59.571  1.00  0.00           N
ATOM   1757  PO4 DPP   165     199.746 109.751  60.471  1.00  0.00           P
ATOM   1758  GL1 DPP   165     198.596 107.251  56.921  1.00  0.00            
ATOM   1759  GL2 DPP   165     201.046 106.351  56.221  1.00  0.00            
ATOM   1760  C1A DPP   165     196.046 106.701  54.571  1.00  0.00           C
ATOM   1761  C2A DPP   165     197.196 108.951  51.271  1.00  0.00           C
ATOM   1762  C3A DPP   165     198.046 109.351  46.871  1.00  0.00           C
ATOM   1763  C4A DPP   165     199.246 108.201  43.271  1.00  0.00           C
ATOM   1764  C1B DPP   165     204.296 105.701  54.471  1.00  0.00           C
ATOM   1765  C2B DPP   165     207.446 104.901  50.421  1.00  0.00           C
ATOM   1766  C3B DPP   165     210.146 103.601  48.421  1.00  0.00           C
ATOM   1767  C4B DPP   165     211.846 105.651  45.321  1.00  0.00           C
ATOM   1768  NC3 DPP   166      88.546  41.251  63.221  1.00  0.00           N
ATOM   1769  PO4 DPP   166      87.246  37.651  63.221  1.00  0.00           P
ATOM   1770  GL1 DPP   166      85.296  36.051  59.821  1.00  0.00            
ATOM   1771  GL2 DPP   166      85.196  39.151  58.621  1.00  0.00            
ATOM   1772  C1A DPP   166      87.096  33.601  55.971  1.00  0.00           C
ATOM   1773  C2A DPP   166      89.796  31.151  53.221  1.00  0.00           C
ATOM   1774  C3A DPP   166      90.846  31.201  48.521  1.00  0.00           C
ATOM   1775  C4A DPP   166      93.046  31.801  44.521  1.00  0.00           C
ATOM   1776  C1B DPP   166      83.846  37.101  53.771  1.00  0.00           C
ATOM   1777  C2B DPP   166      86.896  34.351  51.171  1.00  0.00           C
ATOM   1778  C3B DPP   166      88.396  34.651  46.721  1.00  0.00           C
ATOM   1779  C4B DPP   166      88.446  38.551  43.421  1.00  0.00           C
ATOM   1780  NC3 DPP   167     128.296  12.151  65.321  1.00  0.00           N
ATOM   1781  PO4 DPP   167     124.696  14.951  64.621  1.00  0.00           P
ATOM   1782  GL1 DPP   167     124.346  16.651  59.721  1.00  0.00            
ATOM   1783  GL2 DPP   167     122.196  15.601  59.921  1.00  0.00            
ATOM   1784  C1A DPP   167     125.896  17.351  55.821  1.00  0.00           C
ATOM   1785  C2A DPP   167     126.196  19.001  51.271  1.00  0.00           C
ATOM   1786  C3A DPP   167     126.196  20.851  47.521  1.00  0.00           C
ATOM   1787  C4A DPP   167     122.246  24.251  47.421  1.00  0.00           C
ATOM   1788  C1B DPP   167     122.496  13.551  55.871  1.00  0.00           C
ATOM   1789  C2B DPP   167     123.396  13.501  51.871  1.00  0.00           C
ATOM   1790  C3B DPP   167     121.796  16.251  49.821  1.00  0.00           C
ATOM   1791  C4B DPP   167     121.146  18.001  46.271  1.00  0.00           C
ATOM   1792  NC3 DPP   168      62.146 200.201  65.971  1.00  0.00           N
ATOM   1793  PO4 DPP   168      61.496 205.101  67.671  1.00  0.00           P
ATOM   1794  GL1 DPP   168      63.296 206.301  63.821  1.00  0.00            
ATOM   1795  GL2 DPP   168      61.296 209.101  62.821  1.00  0.00            
ATOM   1796  C1A DPP   168      63.096 205.901  59.221  1.00  0.00           C
ATOM   1797  C2A DPP   168      61.396 206.101  55.521  1.00  0.00           C
ATOM   1798  C3A DPP   168      60.046 205.851  51.771  1.00  0.00           C
ATOM   1799  C4A DPP   168      58.446 208.051  47.021  1.00  0.00           C
ATOM   1800  C1B DPP   168      62.746 210.701  58.771  1.00  0.00           C
ATOM   1801  C2B DPP   168      66.796 212.451  55.921  1.00  0.00           C
ATOM   1802  C3B DPP   168      69.296 214.801  53.971  1.00  0.00           C
ATOM   1803  C4B DPP   168      68.346 218.901  53.371  1.00  0.00           C
ATOM   1804  NC3 DPP   169     157.396   0.601  69.271  1.00  0.00           N
ATOM   1805  PO4 DPP   169     155.946   0.701  65.371  1.00  0.00           P
ATOM   1806  GL1 DPP   169     155.296   2.351  62.521  1.00  0.00            
ATOM   1807  GL2 DPP   169     154.646  -0.099  60.171  1.00  0.00            
ATOM   1808  C1A DPP   169     157.746   4.251  58.671  1.00  0.00           C
ATOM   1809  C2A DPP   169     158.346   6.351  55.121  1.00  0.00           C
ATOM   1810  C3A DPP   169     157.446   7.401  51.171  1.00  0.00           C
ATOM   1811  C4A DPP   169     156.796   7.951  47.271  1.00  0.00           C
ATOM   1812  C1B DPP   169     156.896  -0.899  56.721  1.00  0.00           C
ATOM   1813  C2B DPP   169     155.646  -2.599  52.271  1.00  0.00           C
ATOM   1814  C3B DPP   169     156.496  -2.499  47.671  1.00  0.00           C
ATOM   1815  C4B DPP   169     159.346  -3.799  43.771  1.00  0.00           C
ATOM   1816  NC3 DPP   170      69.646 193.851  67.721  1.00  0.00           N
ATOM   1817  PO4 DPP   170      72.546 190.451  68.671  1.00  0.00           P
ATOM   1818  GL1 DPP   170      74.246 193.051  65.171  1.00  0.00            
ATOM   1819  GL2 DPP   170      73.596 197.001  65.871  1.00  0.00            
ATOM   1820  C1A DPP   170      74.896 194.051  61.221  1.00  0.00           C
ATOM   1821  C2A DPP   170      74.696 195.351  57.521  1.00  0.00           C
ATOM   1822  C3A DPP   170      76.896 195.851  54.021  1.00  0.00           C
ATOM   1823  C4A DPP   170      76.696 195.401  50.071  1.00  0.00           C
ATOM   1824  C1B DPP   170      76.396 198.201  63.921  1.00  0.00           C
ATOM   1825  C2B DPP   170      79.546 199.051  60.871  1.00  0.00           C
ATOM   1826  C3B DPP   170      80.296 199.251  55.971  1.00  0.00           C
ATOM   1827  C4B DPP   170      81.296 198.951  52.021  1.00  0.00           C
ATOM   1828  NC3 DPP   171     111.846 177.401  58.171  1.00  0.00           N
ATOM   1829  PO4 DPP   171     115.246 175.401  58.871  1.00  0.00           P
ATOM   1830  GL1 DPP   171     115.146 175.101  54.671  1.00  0.00            
ATOM   1831  GL2 DPP   171     113.646 178.601  53.821  1.00  0.00            
ATOM   1832  C1A DPP   171     115.546 172.201  51.271  1.00  0.00           C
ATOM   1833  C2A DPP   171     113.246 170.301  48.871  1.00  0.00           C
ATOM   1834  C3A DPP   171     113.646 168.651  45.371  1.00  0.00           C
ATOM   1835  C4A DPP   171     112.096 166.351  42.971  1.00  0.00           C
ATOM   1836  C1B DPP   171     115.596 177.851  50.421  1.00  0.00           C
ATOM   1837  C2B DPP   171     114.346 175.451  47.571  1.00  0.00           C
ATOM   1838  C3B DPP   171     112.146 173.201  44.871  1.00  0.00           C
ATOM   1839  C4B DPP   171     111.246 171.101  41.921  1.00  0.00           C
ATOM   1840  NC3 DPP   172     111.796 145.651  66.271  1.00  0.00           N
ATOM   1841  PO4 DPP   172     106.146 144.401  63.971  1.00  0.00           P
ATOM   1842  GL1 DPP   172     106.796 144.401  60.171  1.00  0.00            
ATOM   1843  GL2 DPP   172     107.696 141.701  57.621  1.00  0.00            
ATOM   1844  C1A DPP   172     105.646 145.451  56.171  1.00  0.00           C
ATOM   1845  C2A DPP   172     103.996 145.401  52.721  1.00  0.00           C
ATOM   1846  C3A DPP   172     101.996 146.251  49.021  1.00  0.00           C
ATOM   1847  C4A DPP   172      99.346 144.301  46.521  1.00  0.00           C
ATOM   1848  C1B DPP   172     109.796 141.651  52.671  1.00  0.00           C
ATOM   1849  C2B DPP   172     106.596 142.551  48.871  1.00  0.00           C
ATOM   1850  C3B DPP   172     103.646 142.801  44.871  1.00  0.00           C
ATOM   1851  C4B DPP   172     102.896 145.051  41.021  1.00  0.00           C
ATOM   1852  NC3 DPP   173      47.946 102.351  71.221  1.00  0.00           N
ATOM   1853  PO4 DPP   173      51.446 101.801  70.421  1.00  0.00           P
ATOM   1854  GL1 DPP   173      51.996 101.451  66.321  1.00  0.00            
ATOM   1855  GL2 DPP   173      48.646 102.151  65.871  1.00  0.00            
ATOM   1856  C1A DPP   173      52.346 104.401  63.471  1.00  0.00           C
ATOM   1857  C2A DPP   173      54.296 106.601  60.421  1.00  0.00           C
ATOM   1858  C3A DPP   173      55.746 107.001  56.121  1.00  0.00           C
ATOM   1859  C4A DPP   173      57.896 107.701  51.921  1.00  0.00           C
ATOM   1860  C1B DPP   173      47.146 103.251  61.221  1.00  0.00           C
ATOM   1861  C2B DPP   173      45.346 105.251  57.021  1.00  0.00           C
ATOM   1862  C3B DPP   173      42.346 104.901  53.271  1.00  0.00           C
ATOM   1863  C4B DPP   173      41.246 106.951  49.671  1.00  0.00           C
ATOM   1864  NC3 DPP   174     109.796 188.251  68.671  1.00  0.00           N
ATOM   1865  PO4 DPP   174     108.746 190.001  65.221  1.00  0.00           P
ATOM   1866  GL1 DPP   174     106.496 189.251  62.021  1.00  0.00            
ATOM   1867  GL2 DPP   174     106.196 192.601  60.771  1.00  0.00            
ATOM   1868  C1A DPP   174     103.946 189.201  58.621  1.00  0.00           C
ATOM   1869  C2A DPP   174     103.796 185.951  55.171  1.00  0.00           C
ATOM   1870  C3A DPP   174     104.096 186.101  50.721  1.00  0.00           C
ATOM   1871  C4A DPP   174     104.346 184.751  46.521  1.00  0.00           C
ATOM   1872  C1B DPP   174     108.096 191.301  56.621  1.00  0.00           C
ATOM   1873  C2B DPP   174     105.846 190.251  53.421  1.00  0.00           C
ATOM   1874  C3B DPP   174     107.046 190.051  49.521  1.00  0.00           C
ATOM   1875  C4B DPP   174     106.446 189.001  44.971  1.00  0.00           C
ATOM   1876  NC3 DPP   175     205.346  90.851  60.271  1.00  0.00           N
ATOM   1877  PO4 DPP   175     204.496  88.151  57.421  1.00  0.00           P
ATOM   1878  GL1 DPP   175     204.196  88.601  53.621  1.00  0.00            
ATOM   1879  GL2 DPP   175     204.796  84.601  53.821  1.00  0.00            
ATOM   1880  C1A DPP   175     202.996  87.301  49.571  1.00  0.00           C
ATOM   1881  C2A DPP   175     202.846  83.651  45.421  1.00  0.00           C
ATOM   1882  C3A DPP   175     204.146  80.951  43.071  1.00  0.00           C
ATOM   1883  C4A DPP   175     208.646  80.201  43.771  1.00  0.00           C
ATOM   1884  C1B DPP   175     206.996  83.751  49.971  1.00  0.00           C
ATOM   1885  C2B DPP   175     207.896  84.651  46.171  1.00  0.00           C
ATOM   1886  C3B DPP   175     212.146  84.001  45.521  1.00  0.00           C
ATOM   1887  C4B DPP   175     216.296  83.951  42.921  1.00  0.00           C
ATOM   1888  NC3 DPP   176     134.596  47.601  63.371  1.00  0.00           N
ATOM   1889  PO4 DPP   176     131.746  48.001  60.321  1.00  0.00           P
ATOM   1890  GL1 DPP   176     135.796  48.551  58.871  1.00  0.00            
ATOM   1891  GL2 DPP   176     138.646  50.301  60.821  1.00  0.00            
ATOM   1892  C1A DPP   176     138.696  48.901  55.221  1.00  0.00           C
ATOM   1893  C2A DPP   176     141.596  50.401  52.271  1.00  0.00           C
ATOM   1894  C3A DPP   176     140.496  53.951  50.071  1.00  0.00           C
ATOM   1895  C4A DPP   176     138.246  55.351  46.421  1.00  0.00           C
ATOM   1896  C1B DPP   176     137.046  53.601  58.021  1.00  0.00           C
ATOM   1897  C2B DPP   176     134.146  57.051  56.671  1.00  0.00           C
ATOM   1898  C3B DPP   176     132.196  60.901  55.071  1.00  0.00           C
ATOM   1899  C4B DPP   176     132.796  64.951  55.071  1.00  0.00           C
ATOM   1900  NC3 DPP   177      30.046 215.301  67.921  1.00  0.00           N
ATOM   1901  PO4 DPP   177      30.496 212.401  64.321  1.00  0.00           P
ATOM   1902  GL1 DPP   177      33.196 213.451  61.421  1.00  0.00            
ATOM   1903  GL2 DPP   177      34.896 216.751  60.871  1.00  0.00            
ATOM   1904  C1A DPP   177      37.196 211.451  60.221  1.00  0.00           C
ATOM   1905  C2A DPP   177      39.746 210.701  57.721  1.00  0.00           C
ATOM   1906  C3A DPP   177      40.446 209.801  52.771  1.00  0.00           C
ATOM   1907  C4A DPP   177      39.046 207.901  49.721  1.00  0.00           C
ATOM   1908  C1B DPP   177      36.296 215.801  56.721  1.00  0.00           C
ATOM   1909  C2B DPP   177      36.346 212.551  52.871  1.00  0.00           C
ATOM   1910  C3B DPP   177      34.096 210.301  52.871  1.00  0.00           C
ATOM   1911  C4B DPP   177      32.396 206.851  49.771  1.00  0.00           C
ATOM   1912  NC3 DPP   178      66.296  12.501  67.521  1.00  0.00           N
ATOM   1913  PO4 DPP   178      70.846  12.051  65.871  1.00  0.00           P
ATOM   1914  GL1 DPP   178      69.746   9.001  63.071  1.00  0.00            
ATOM   1915  GL2 DPP   178      72.496   7.401  64.271  1.00  0.00            
ATOM   1916  C1A DPP   178      66.196   7.901  61.821  1.00  0.00           C
ATOM   1917  C2A DPP   178      64.846   8.151  58.321  1.00  0.00           C
ATOM   1918  C3A DPP   178      64.846  11.651  56.221  1.00  0.00           C
ATOM   1919  C4A DPP   178      64.796  13.051  52.321  1.00  0.00           C
ATOM   1920  C1B DPP   178      73.196   6.301  59.771  1.00  0.00           C
ATOM   1921  C2B DPP   178      73.196   5.651  55.371  1.00  0.00           C
ATOM   1922  C3B DPP   178      74.296   4.501  50.871  1.00  0.00           C
ATOM   1923  C4B DPP   178      78.546   4.201  49.721  1.00  0.00           C
ATOM   1924  NC3 DPP   179      99.446  52.301  63.721  1.00  0.00           N
ATOM   1925  PO4 DPP   179      95.646  53.351  63.271  1.00  0.00           P
ATOM   1926  GL1 DPP   179      98.246  53.101  58.821  1.00  0.00            
ATOM   1927  GL2 DPP   179      96.096  51.351  57.871  1.00  0.00            
ATOM   1928  C1A DPP   179      99.296  54.851  54.571  1.00  0.00           C
ATOM   1929  C2A DPP   179     100.796  56.801  52.321  1.00  0.00           C
ATOM   1930  C3A DPP   179     102.446  60.101  50.371  1.00  0.00           C
ATOM   1931  C4A DPP   179     102.996  61.101  45.771  1.00  0.00           C
ATOM   1932  C1B DPP   179      96.896  50.251  52.521  1.00  0.00           C
ATOM   1933  C2B DPP   179      97.796  52.751  49.371  1.00  0.00           C
ATOM   1934  C3B DPP   179      99.796  56.751  47.671  1.00  0.00           C
ATOM   1935  C4B DPP   179     101.196  57.201  43.171  1.00  0.00           C
ATOM   1936  NC3 DPP   180       3.396 132.251  62.371  1.00  0.00           N
ATOM   1937  PO4 DPP   180      -0.804 130.851  62.521  1.00  0.00           P
ATOM   1938  GL1 DPP   180      -0.004 130.401  58.621  1.00  0.00            
ATOM   1939  GL2 DPP   180       2.196 133.301  57.121  1.00  0.00            
ATOM   1940  C1A DPP   180      -1.854 130.651  54.171  1.00  0.00           C
ATOM   1941  C2A DPP   180      -2.404 132.601  50.971  1.00  0.00           C
ATOM   1942  C3A DPP   180      -4.054 134.201  47.321  1.00  0.00           C
ATOM   1943  C4A DPP   180      -6.754 132.601  43.221  1.00  0.00           C
ATOM   1944  C1B DPP   180       2.296 132.051  52.821  1.00  0.00           C
ATOM   1945  C2B DPP   180       1.946 128.451  51.321  1.00  0.00           C
ATOM   1946  C3B DPP   180       4.996 126.401  50.271  1.00  0.00           C
ATOM   1947  C4B DPP   180       6.796 122.951  47.621  1.00  0.00           C
ATOM   1948  NC3 DPP   181      99.696 130.901  69.021  1.00  0.00           N
ATOM   1949  PO4 DPP   181      97.346 129.901  65.371  1.00  0.00           P
ATOM   1950  GL1 DPP   181      99.246 127.401  62.121  1.00  0.00            
ATOM   1951  GL2 DPP   181      98.146 128.501  59.221  1.00  0.00            
ATOM   1952  C1A DPP   181     100.746 123.501  59.021  1.00  0.00           C
ATOM   1953  C2A DPP   181     100.546 124.451  55.071  1.00  0.00           C
ATOM   1954  C3A DPP   181      98.996 126.101  51.221  1.00  0.00           C
ATOM   1955  C4A DPP   181      99.196 124.101  47.771  1.00  0.00           C
ATOM   1956  C1B DPP   181     102.096 129.651  57.421  1.00  0.00           C
ATOM   1957  C2B DPP   181     101.746 129.751  53.471  1.00  0.00           C
ATOM   1958  C3B DPP   181     100.396 130.751  49.321  1.00  0.00           C
ATOM   1959  C4B DPP   181     103.296 132.451  46.171  1.00  0.00           C
ATOM   1960  NC3 DPP   182      43.846  95.551  68.421  1.00  0.00           N
ATOM   1961  PO4 DPP   182      48.846  98.001  68.921  1.00  0.00           P
ATOM   1962  GL1 DPP   182      48.646  96.951  65.371  1.00  0.00            
ATOM   1963  GL2 DPP   182      51.646  96.051  64.271  1.00  0.00            
ATOM   1964  C1A DPP   182      47.896  96.051  61.071  1.00  0.00           C
ATOM   1965  C2A DPP   182      46.946  95.801  56.421  1.00  0.00           C
ATOM   1966  C3A DPP   182      47.546  95.401  52.321  1.00  0.00           C
ATOM   1967  C4A DPP   182      49.696  96.201  48.771  1.00  0.00           C
ATOM   1968  C1B DPP   182      51.846  99.551  62.121  1.00  0.00           C
ATOM   1969  C2B DPP   182      54.046 101.401  59.821  1.00  0.00           C
ATOM   1970  C3B DPP   182      54.546 101.851  55.971  1.00  0.00           C
ATOM   1971  C4B DPP   182      53.096 102.151  52.521  1.00  0.00           C
ATOM   1972  NC3 DPP   183      37.546 203.151  67.671  1.00  0.00           N
ATOM   1973  PO4 DPP   183      36.996 207.401  68.371  1.00  0.00           P
ATOM   1974  GL1 DPP   183      38.696 207.351  63.321  1.00  0.00            
ATOM   1975  GL2 DPP   183      40.596 203.701  63.971  1.00  0.00            
ATOM   1976  C1A DPP   183      40.096 206.101  59.621  1.00  0.00           C
ATOM   1977  C2A DPP   183      41.396 205.901  56.371  1.00  0.00           C
ATOM   1978  C3A DPP   183      41.646 204.551  52.221  1.00  0.00           C
ATOM   1979  C4A DPP   183      44.896 203.701  47.921  1.00  0.00           C
ATOM   1980  C1B DPP   183      43.396 202.701  61.471  1.00  0.00           C
ATOM   1981  C2B DPP   183      47.346 201.601  58.571  1.00  0.00           C
ATOM   1982  C3B DPP   183      50.396 198.051  58.921  1.00  0.00           C
ATOM   1983  C4B DPP   183      49.796 193.701  57.371  1.00  0.00           C
ATOM   1984  NC3 DPP   184      29.096 123.451  76.071  1.00  0.00           N
ATOM   1985  PO4 DPP   184      32.546 123.901  74.371  1.00  0.00           P
ATOM   1986  GL1 DPP   184      34.096 123.051  70.071  1.00  0.00            
ATOM   1987  GL2 DPP   184      34.496 125.501  68.821  1.00  0.00            
ATOM   1988  C1A DPP   184      34.146 120.851  66.221  1.00  0.00           C
ATOM   1989  C2A DPP   184      34.646 118.651  62.371  1.00  0.00           C
ATOM   1990  C3A DPP   184      34.996 118.001  57.921  1.00  0.00           C
ATOM   1991  C4A DPP   184      36.146 119.701  54.621  1.00  0.00           C
ATOM   1992  C1B DPP   184      35.746 125.751  63.971  1.00  0.00           C
ATOM   1993  C2B DPP   184      37.896 128.001  59.971  1.00  0.00           C
ATOM   1994  C3B DPP   184      39.246 129.351  55.971  1.00  0.00           C
ATOM   1995  C4B DPP   184      39.296 128.901  51.821  1.00  0.00           C
ATOM   1996  NC3 DPP   185     172.746 125.001  56.271  1.00  0.00           N
ATOM   1997  PO4 DPP   185     170.096 128.351  54.771  1.00  0.00           P
ATOM   1998  GL1 DPP   185     167.596 131.601  52.871  1.00  0.00            
ATOM   1999  GL2 DPP   185     165.096 130.201  51.821  1.00  0.00            
ATOM   2000  C1A DPP   185     164.596 134.101  49.271  1.00  0.00           C
ATOM   2001  C2A DPP   185     163.896 138.801  48.071  1.00  0.00           C
ATOM   2002  C3A DPP   185     166.146 140.551  43.821  1.00  0.00           C
ATOM   2003  C4A DPP   185     170.096 141.501  40.571  1.00  0.00           C
ATOM   2004  C1B DPP   185     164.296 127.901  48.371  1.00  0.00           C
ATOM   2005  C2B DPP   185     163.246 126.251  44.571  1.00  0.00           C
ATOM   2006  C3B DPP   185     161.596 127.701  40.971  1.00  0.00           C
ATOM   2007  C4B DPP   185     159.296 129.201  38.221  1.00  0.00           C
ATOM   2008  NC3 DPP   186     135.646 207.851  64.171  1.00  0.00           N
ATOM   2009  PO4 DPP   186     135.296 204.051  62.421  1.00  0.00           P
ATOM   2010  GL1 DPP   186     136.646 203.801  57.771  1.00  0.00            
ATOM   2011  GL2 DPP   186     132.796 203.701  57.121  1.00  0.00            
ATOM   2012  C1A DPP   186     136.196 204.601  53.121  1.00  0.00           C
ATOM   2013  C2A DPP   186     137.896 204.801  49.171  1.00  0.00           C
ATOM   2014  C3A DPP   186     140.146 205.401  45.971  1.00  0.00           C
ATOM   2015  C4A DPP   186     142.446 205.001  42.171  1.00  0.00           C
ATOM   2016  C1B DPP   186     131.596 204.401  52.821  1.00  0.00           C
ATOM   2017  C2B DPP   186     131.896 204.801  48.621  1.00  0.00           C
ATOM   2018  C3B DPP   186     134.046 206.001  45.371  1.00  0.00           C
ATOM   2019  C4B DPP   186     137.196 207.301  41.771  1.00  0.00           C
ATOM   2020  NC3 DPP   187      38.846  98.551  69.471  1.00  0.00           N
ATOM   2021  PO4 DPP   187      39.596  95.151  65.971  1.00  0.00           P
ATOM   2022  GL1 DPP   187      35.346  97.201  65.671  1.00  0.00            
ATOM   2023  GL2 DPP   187      31.646  97.601  65.371  1.00  0.00            
ATOM   2024  C1A DPP   187      33.746 101.151  63.621  1.00  0.00           C
ATOM   2025  C2A DPP   187      33.346 101.601  59.621  1.00  0.00           C
ATOM   2026  C3A DPP   187      32.546 102.151  55.871  1.00  0.00           C
ATOM   2027  C4A DPP   187      31.096 104.401  52.621  1.00  0.00           C
ATOM   2028  C1B DPP   187      30.096  98.101  61.671  1.00  0.00           C
ATOM   2029  C2B DPP   187      28.796  99.551  58.071  1.00  0.00           C
ATOM   2030  C3B DPP   187      26.946 102.101  54.721  1.00  0.00           C
ATOM   2031  C4B DPP   187      27.046 103.851  50.871  1.00  0.00           C
ATOM   2032  NC3 DPP   188      26.046 180.501  76.121  1.00  0.00           N
ATOM   2033  PO4 DPP   188      28.246 181.051  72.271  1.00  0.00           P
ATOM   2034  GL1 DPP   188      28.846 182.951  68.471  1.00  0.00            
ATOM   2035  GL2 DPP   188      29.046 184.601  67.771  1.00  0.00            
ATOM   2036  C1A DPP   188      27.596 181.451  63.821  1.00  0.00           C
ATOM   2037  C2A DPP   188      26.046 180.601  60.021  1.00  0.00           C
ATOM   2038  C3A DPP   188      25.746 182.001  55.371  1.00  0.00           C
ATOM   2039  C4A DPP   188      26.796 186.151  53.721  1.00  0.00           C
ATOM   2040  C1B DPP   188      28.246 187.651  64.171  1.00  0.00           C
ATOM   2041  C2B DPP   188      25.896 190.151  62.921  1.00  0.00           C
ATOM   2042  C3B DPP   188      26.046 193.901  59.821  1.00  0.00           C
ATOM   2043  C4B DPP   188      24.496 196.401  56.721  1.00  0.00           C
ATOM   2044  NC3 DPP   189      63.946  -2.949  67.921  1.00  0.00           N
ATOM   2045  PO4 DPP   189      65.396   2.051  68.321  1.00  0.00           P
ATOM   2046  GL1 DPP   189      62.946   1.051  65.671  1.00  0.00            
ATOM   2047  GL2 DPP   189      62.246   4.701  63.621  1.00  0.00            
ATOM   2048  C1A DPP   189      58.346   0.551  63.271  1.00  0.00           C
ATOM   2049  C2A DPP   189      56.546   0.401  59.271  1.00  0.00           C
ATOM   2050  C3A DPP   189      58.096   1.301  55.671  1.00  0.00           C
ATOM   2051  C4A DPP   189      62.196  -1.049  53.821  1.00  0.00           C
ATOM   2052  C1B DPP   189      61.646   3.201  59.771  1.00  0.00           C
ATOM   2053  C2B DPP   189      63.246   3.501  54.821  1.00  0.00           C
ATOM   2054  C3B DPP   189      63.696   3.701  50.221  1.00  0.00           C
ATOM   2055  C4B DPP   189      67.696   4.601  47.321  1.00  0.00           C
ATOM   2056  NC3 DPP   190      30.746 140.401  66.871  1.00  0.00           N
ATOM   2057  PO4 DPP   190      27.696 136.901  67.321  1.00  0.00           P
ATOM   2058  GL1 DPP   190      26.296 138.851  63.671  1.00  0.00            
ATOM   2059  GL2 DPP   190      29.596 138.151  62.221  1.00  0.00            
ATOM   2060  C1A DPP   190      23.396 140.301  59.971  1.00  0.00           C
ATOM   2061  C2A DPP   190      22.696 140.801  55.771  1.00  0.00           C
ATOM   2062  C3A DPP   190      21.996 140.751  50.621  1.00  0.00           C
ATOM   2063  C4A DPP   190      21.146 144.901  47.571  1.00  0.00           C
ATOM   2064  C1B DPP   190      31.546 135.901  59.221  1.00  0.00           C
ATOM   2065  C2B DPP   190      30.646 134.951  54.321  1.00  0.00           C
ATOM   2066  C3B DPP   190      26.996 133.401  51.721  1.00  0.00           C
ATOM   2067  C4B DPP   190      25.746 130.551  48.071  1.00  0.00           C
ATOM   2068  NC3 DPP   191      -0.554  69.551  64.421  1.00  0.00           N
ATOM   2069  PO4 DPP   191       3.146  68.801  66.821  1.00  0.00           P
ATOM   2070  GL1 DPP   191       3.546  68.601  62.371  1.00  0.00            
ATOM   2071  GL2 DPP   191       5.846  66.201  60.821  1.00  0.00            
ATOM   2072  C1A DPP   191       3.346  69.751  57.571  1.00  0.00           C
ATOM   2073  C2A DPP   191       1.846  71.801  54.521  1.00  0.00           C
ATOM   2074  C3A DPP   191       3.146  71.901  49.471  1.00  0.00           C
ATOM   2075  C4A DPP   191       2.146  70.201  45.571  1.00  0.00           C
ATOM   2076  C1B DPP   191       6.296  65.951  56.171  1.00  0.00           C
ATOM   2077  C2B DPP   191       4.696  67.401  52.621  1.00  0.00           C
ATOM   2078  C3B DPP   191       3.046  66.201  48.271  1.00  0.00           C
ATOM   2079  C4B DPP   191      -0.554  66.651  45.221  1.00  0.00           C
ATOM   2080  NC3 DPP   192      12.796 141.951  67.471  1.00  0.00           N
ATOM   2081  PO4 DPP   192      14.946 138.801  64.421  1.00  0.00           P
ATOM   2082  GL1 DPP   192      18.396 137.451  62.171  1.00  0.00            
ATOM   2083  GL2 DPP   192      18.096 133.651  62.121  1.00  0.00            
ATOM   2084  C1A DPP   192      19.946 137.451  58.571  1.00  0.00           C
ATOM   2085  C2A DPP   192      19.796 136.751  54.271  1.00  0.00           C
ATOM   2086  C3A DPP   192      21.496 135.801  51.471  1.00  0.00           C
ATOM   2087  C4A DPP   192      23.446 135.951  48.321  1.00  0.00           C
ATOM   2088  C1B DPP   192      17.896 132.451  58.321  1.00  0.00           C
ATOM   2089  C2B DPP   192      17.146 131.801  54.121  1.00  0.00           C
ATOM   2090  C3B DPP   192      16.946 132.551  49.621  1.00  0.00           C
ATOM   2091  C4B DPP   192      15.996 135.301  45.621  1.00  0.00           C
ATOM   2092  NC3 DPP   193     158.846 126.401  61.071  1.00  0.00           N
ATOM   2093  PO4 DPP   193     154.946 127.151  58.671  1.00  0.00           P
ATOM   2094  GL1 DPP   193     154.096 125.601  54.771  1.00  0.00            
ATOM   2095  GL2 DPP   193     151.446 127.751  53.971  1.00  0.00            
ATOM   2096  C1A DPP   193     155.496 126.251  50.221  1.00  0.00           C
ATOM   2097  C2A DPP   193     153.846 127.001  45.921  1.00  0.00           C
ATOM   2098  C3A DPP   193     152.596 126.351  41.921  1.00  0.00           C
ATOM   2099  C4A DPP   193     149.396 123.701  41.071  1.00  0.00           C
ATOM   2100  C1B DPP   193     150.046 126.451  50.571  1.00  0.00           C
ATOM   2101  C2B DPP   193     148.846 125.451  45.721  1.00  0.00           C
ATOM   2102  C3B DPP   193     146.196 127.001  42.721  1.00  0.00           C
ATOM   2103  C4B DPP   193     144.296 129.451  40.121  1.00  0.00           C
ATOM   2104  NC3 DPP   194      13.246  58.901  60.021  1.00  0.00           N
ATOM   2105  PO4 DPP   194      16.246  55.801  58.271  1.00  0.00           P
ATOM   2106  GL1 DPP   194      13.096  55.251  55.721  1.00  0.00            
ATOM   2107  GL2 DPP   194      14.146  51.851  54.371  1.00  0.00            
ATOM   2108  C1A DPP   194      10.246  55.201  52.321  1.00  0.00           C
ATOM   2109  C2A DPP   194      10.546  55.751  47.771  1.00  0.00           C
ATOM   2110  C3A DPP   194      11.946  54.801  43.221  1.00  0.00           C
ATOM   2111  C4A DPP   194      11.946  56.851  39.821  1.00  0.00           C
ATOM   2112  C1B DPP   194      14.096  52.051  49.521  1.00  0.00           C
ATOM   2113  C2B DPP   194      13.996  49.951  45.521  1.00  0.00           C
ATOM   2114  C3B DPP   194      15.146  47.401  42.821  1.00  0.00           C
ATOM   2115  C4B DPP   194      15.146  46.601  39.121  1.00  0.00           C
ATOM   2116  NC3 DPP   195     107.196  68.401  68.821  1.00  0.00           N
ATOM   2117  PO4 DPP   195     111.046  67.801  68.971  1.00  0.00           P
ATOM   2118  GL1 DPP   195     110.946  67.451  64.621  1.00  0.00            
ATOM   2119  GL2 DPP   195     107.696  66.551  63.371  1.00  0.00            
ATOM   2120  C1A DPP   195     111.196  70.001  60.721  1.00  0.00           C
ATOM   2121  C2A DPP   195     110.646  70.751  56.221  1.00  0.00           C
ATOM   2122  C3A DPP   195     109.846  73.001  52.321  1.00  0.00           C
ATOM   2123  C4A DPP   195     109.096  74.351  48.621  1.00  0.00           C
ATOM   2124  C1B DPP   195     107.696  66.901  58.471  1.00  0.00           C
ATOM   2125  C2B DPP   195     107.146  68.301  53.621  1.00  0.00           C
ATOM   2126  C3B DPP   195     103.696  69.451  51.021  1.00  0.00           C
ATOM   2127  C4B DPP   195     100.846  70.851  48.171  1.00  0.00           C
ATOM   2128  NC3 DPP   196     168.296 124.801  58.621  1.00  0.00           N
ATOM   2129  PO4 DPP   196     163.696 125.051  60.421  1.00  0.00           P
ATOM   2130  GL1 DPP   196     164.046 124.001  55.771  1.00  0.00            
ATOM   2131  GL2 DPP   196     162.746 125.601  53.071  1.00  0.00            
ATOM   2132  C1A DPP   196     161.896 120.751  53.421  1.00  0.00           C
ATOM   2133  C2A DPP   196     158.796 119.451  50.321  1.00  0.00           C
ATOM   2134  C3A DPP   196     159.746 118.001  45.821  1.00  0.00           C
ATOM   2135  C4A DPP   196     161.746 121.751  43.221  1.00  0.00           C
ATOM   2136  C1B DPP   196     161.146 123.901  49.321  1.00  0.00           C
ATOM   2137  C2B DPP   196     158.246 124.951  46.321  1.00  0.00           C
ATOM   2138  C3B DPP   196     157.496 124.801  41.621  1.00  0.00           C
ATOM   2139  C4B DPP   196     159.096 123.451  38.021  1.00  0.00           C
ATOM   2140  NC3 DPP   197      67.896  20.551  67.071  1.00  0.00           N
ATOM   2141  PO4 DPP   197      64.896  17.651  67.071  1.00  0.00           P
ATOM   2142  GL1 DPP   197      65.496  19.551  62.671  1.00  0.00            
ATOM   2143  GL2 DPP   197      69.346  21.251  62.571  1.00  0.00            
ATOM   2144  C1A DPP   197      63.146  20.201  58.521  1.00  0.00           C
ATOM   2145  C2A DPP   197      63.196  21.251  54.371  1.00  0.00           C
ATOM   2146  C3A DPP   197      61.446  23.101  50.321  1.00  0.00           C
ATOM   2147  C4A DPP   197      61.096  25.801  47.421  1.00  0.00           C
ATOM   2148  C1B DPP   197      69.846  18.701  58.521  1.00  0.00           C
ATOM   2149  C2B DPP   197      68.096  17.101  54.971  1.00  0.00           C
ATOM   2150  C3B DPP   197      66.596  17.651  51.171  1.00  0.00           C
ATOM   2151  C4B DPP   197      69.196  14.601  48.621  1.00  0.00           C
ATOM   2152  NC3 DPP   198      15.546  78.501  66.071  1.00  0.00           N
ATOM   2153  PO4 DPP   198      19.646  76.001  64.971  1.00  0.00           P
ATOM   2154  GL1 DPP   198      21.196  76.251  61.721  1.00  0.00            
ATOM   2155  GL2 DPP   198      25.296  76.801  60.871  1.00  0.00            
ATOM   2156  C1A DPP   198      20.196  76.001  56.171  1.00  0.00           C
ATOM   2157  C2A DPP   198      19.046  77.301  52.771  1.00  0.00           C
ATOM   2158  C3A DPP   198      19.346  76.351  48.821  1.00  0.00           C
ATOM   2159  C4A DPP   198      19.896  72.001  45.921  1.00  0.00           C
ATOM   2160  C1B DPP   198      24.996  78.551  57.371  1.00  0.00           C
ATOM   2161  C2B DPP   198      24.296  79.651  54.071  1.00  0.00           C
ATOM   2162  C3B DPP   198      22.646  80.051  50.021  1.00  0.00           C
ATOM   2163  C4B DPP   198      20.746  81.201  46.371  1.00  0.00           C
ATOM   2164  NC3 DPP   199     105.946  12.301  19.521  1.00  0.00           N
ATOM   2165  PO4 DPP   199     107.396  12.001  23.721  1.00  0.00           P
ATOM   2166  GL1 DPP   199     109.246  10.101  27.221  1.00  0.00            
ATOM   2167  GL2 DPP   199     110.846   6.901  25.821  1.00  0.00            
ATOM   2168  C1A DPP   199     109.746   9.951  31.221  1.00  0.00           C
ATOM   2169  C2A DPP   199     109.246  10.901  34.321  1.00  0.00           C
ATOM   2170  C3A DPP   199     109.896  10.751  38.121  1.00  0.00           C
ATOM   2171  C4A DPP   199     111.796   9.251  42.171  1.00  0.00           C
ATOM   2172  C1B DPP   199     110.696   4.851  30.671  1.00  0.00           C
ATOM   2173  C2B DPP   199     112.596   4.251  34.021  1.00  0.00           C
ATOM   2174  C3B DPP   199     116.096   3.001  35.621  1.00  0.00           C
ATOM   2175  C4B DPP   199     118.396  -0.899  36.921  1.00  0.00           C
ATOM   2176  NC3 DPP   200      27.196 131.901  25.121  1.00  0.00           N
ATOM   2177  PO4 DPP   200      25.046 133.651  28.171  1.00  0.00           P
ATOM   2178  GL1 DPP   200      24.946 136.101  32.221  1.00  0.00            
ATOM   2179  GL2 DPP   200      27.796 138.051  33.671  1.00  0.00            
ATOM   2180  C1A DPP   200      22.996 134.401  36.171  1.00  0.00           C
ATOM   2181  C2A DPP   200      24.446 134.951  40.171  1.00  0.00           C
ATOM   2182  C3A DPP   200      27.046 134.051  44.421  1.00  0.00           C
ATOM   2183  C4A DPP   200      29.696 135.501  48.071  1.00  0.00           C
ATOM   2184  C1B DPP   200      29.046 136.151  37.371  1.00  0.00           C
ATOM   2185  C2B DPP   200      29.546 136.451  41.521  1.00  0.00           C
ATOM   2186  C3B DPP   200      29.146 139.151  44.321  1.00  0.00           C
ATOM   2187  C4B DPP   200      29.946 143.201  46.071  1.00  0.00           C
ATOM   2188  NC3 DPP   201     185.896 210.651  21.621  1.00  0.00           N
ATOM   2189  PO4 DPP   201     182.546 206.551  21.021  1.00  0.00           P
ATOM   2190  GL1 DPP   201     183.896 205.551  25.621  1.00  0.00            
ATOM   2191  GL2 DPP   201     183.346 203.051  26.671  1.00  0.00            
ATOM   2192  C1A DPP   201     183.646 206.201  30.521  1.00  0.00           C
ATOM   2193  C2A DPP   201     183.796 206.351  34.021  1.00  0.00           C
ATOM   2194  C3A DPP   201     184.146 207.001  37.971  1.00  0.00           C
ATOM   2195  C4A DPP   201     182.296 204.951  41.971  1.00  0.00           C
ATOM   2196  C1B DPP   201     184.746 201.701  30.471  1.00  0.00           C
ATOM   2197  C2B DPP   201     185.596 201.751  34.871  1.00  0.00           C
ATOM   2198  C3B DPP   201     185.996 202.601  39.221  1.00  0.00           C
ATOM   2199  C4B DPP   201     185.396 201.401  43.971  1.00  0.00           C
ATOM   2200  NC3 DPP   202      78.346  65.951  25.021  1.00  0.00           N
ATOM   2201  PO4 DPP   202      74.446  65.551  25.371  1.00  0.00           P
ATOM   2202  GL1 DPP   202      76.346  65.201  29.871  1.00  0.00            
ATOM   2203  GL2 DPP   202      75.046  67.401  31.621  1.00  0.00            
ATOM   2204  C1A DPP   202      73.596  63.851  34.421  1.00  0.00           C
ATOM   2205  C2A DPP   202      69.846  64.151  35.121  1.00  0.00           C
ATOM   2206  C3A DPP   202      66.796  63.151  39.371  1.00  0.00           C
ATOM   2207  C4A DPP   202      65.496  63.001  44.121  1.00  0.00           C
ATOM   2208  C1B DPP   202      71.646  68.951  33.671  1.00  0.00           C
ATOM   2209  C2B DPP   202      70.296  69.201  37.221  1.00  0.00           C
ATOM   2210  C3B DPP   202      71.846  69.151  41.121  1.00  0.00           C
ATOM   2211  C4B DPP   202      69.796  69.001  46.171  1.00  0.00           C
ATOM   2212  NC3 DPP   203     123.296  70.201  25.071  1.00  0.00           N
ATOM   2213  PO4 DPP   203     118.246  68.201  25.821  1.00  0.00           P
ATOM   2214  GL1 DPP   203     116.546  69.151  29.721  1.00  0.00            
ATOM   2215  GL2 DPP   203     114.046  66.801  28.721  1.00  0.00            
ATOM   2216  C1A DPP   203     115.496  69.001  33.521  1.00  0.00           C
ATOM   2217  C2A DPP   203     115.046  69.801  37.421  1.00  0.00           C
ATOM   2218  C3A DPP   203     116.846  70.951  41.221  1.00  0.00           C
ATOM   2219  C4A DPP   203     116.896  67.601  44.521  1.00  0.00           C
ATOM   2220  C1B DPP   203     111.846  64.751  33.221  1.00  0.00           C
ATOM   2221  C2B DPP   203     111.096  63.801  37.871  1.00  0.00           C
ATOM   2222  C3B DPP   203     108.746  63.951  42.521  1.00  0.00           C
ATOM   2223  C4B DPP   203     106.846  65.401  46.421  1.00  0.00           C
ATOM   2224  NC3 DPP   204      56.396 126.851  31.271  1.00  0.00           N
ATOM   2225  PO4 DPP   204      57.596 122.651  30.171  1.00  0.00           P
ATOM   2226  GL1 DPP   204      59.496 119.951  33.521  1.00  0.00            
ATOM   2227  GL2 DPP   204      57.146 120.451  36.071  1.00  0.00            
ATOM   2228  C1A DPP   204      61.896 117.501  37.021  1.00  0.00           C
ATOM   2229  C2A DPP   204      64.796 116.951  39.721  1.00  0.00           C
ATOM   2230  C3A DPP   204      65.746 117.651  44.021  1.00  0.00           C
ATOM   2231  C4A DPP   204      67.346 117.901  48.071  1.00  0.00           C
ATOM   2232  C1B DPP   204      57.496 117.451  38.721  1.00  0.00           C
ATOM   2233  C2B DPP   204      56.396 115.301  42.421  1.00  0.00           C
ATOM   2234  C3B DPP   204      54.496 115.201  46.321  1.00  0.00           C
ATOM   2235  C4B DPP   204      55.196 117.101  50.721  1.00  0.00           C
ATOM   2236  NC3 DPP   205      21.696 137.801  28.921  1.00  0.00           N
ATOM   2237  PO4 DPP   205      22.246 141.701  29.271  1.00  0.00           P
ATOM   2238  GL1 DPP   205      23.646 141.301  33.221  1.00  0.00            
ATOM   2239  GL2 DPP   205      21.446 138.851  34.171  1.00  0.00            
ATOM   2240  C1A DPP   205      24.696 139.151  37.671  1.00  0.00           C
ATOM   2241  C2A DPP   205      24.596 139.501  41.571  1.00  0.00           C
ATOM   2242  C3A DPP   205      24.196 141.101  45.821  1.00  0.00           C
ATOM   2243  C4A DPP   205      26.496 140.301  48.671  1.00  0.00           C
ATOM   2244  C1B DPP   205      20.246 137.901  38.271  1.00  0.00           C
ATOM   2245  C2B DPP   205      18.846 140.251  42.021  1.00  0.00           C
ATOM   2246  C3B DPP   205      19.296 139.401  46.521  1.00  0.00           C
ATOM   2247  C4B DPP   205      17.346 138.001  49.971  1.00  0.00           C
ATOM   2248  NC3 DPP   206      56.996  48.601  25.871  1.00  0.00           N
ATOM   2249  PO4 DPP   206      59.246  45.451  29.071  1.00  0.00           P
ATOM   2250  GL1 DPP   206      59.746  44.751  33.321  1.00  0.00            
ATOM   2251  GL2 DPP   206      61.546  47.451  34.971  1.00  0.00            
ATOM   2252  C1A DPP   206      56.396  42.901  36.321  1.00  0.00           C
ATOM   2253  C2A DPP   206      54.046  42.401  40.471  1.00  0.00           C
ATOM   2254  C3A DPP   206      54.796  42.301  45.071  1.00  0.00           C
ATOM   2255  C4A DPP   206      51.646  43.501  47.471  1.00  0.00           C
ATOM   2256  C1B DPP   206      59.696  45.901  38.571  1.00  0.00           C
ATOM   2257  C2B DPP   206      58.696  44.551  42.521  1.00  0.00           C
ATOM   2258  C3B DPP   206      58.246  45.301  46.521  1.00  0.00           C
ATOM   2259  C4B DPP   206      55.146  46.351  49.021  1.00  0.00           C
ATOM   2260  NC3 DPP   207      70.896  73.601  25.071  1.00  0.00           N
ATOM   2261  PO4 DPP   207      73.746  73.501  28.771  1.00  0.00           P
ATOM   2262  GL1 DPP   207      75.046  73.251  32.171  1.00  0.00            
ATOM   2263  GL2 DPP   207      75.696  76.851  34.021  1.00  0.00            
ATOM   2264  C1A DPP   207      74.946  72.001  37.471  1.00  0.00           C
ATOM   2265  C2A DPP   207      75.546  73.301  41.671  1.00  0.00           C
ATOM   2266  C3A DPP   207      75.646  73.351  46.821  1.00  0.00           C
ATOM   2267  C4A DPP   207      75.996  72.751  50.271  1.00  0.00           C
ATOM   2268  C1B DPP   207      74.646  76.901  38.521  1.00  0.00           C
ATOM   2269  C2B DPP   207      74.346  77.851  42.971  1.00  0.00           C
ATOM   2270  C3B DPP   207      74.246  80.451  46.521  1.00  0.00           C
ATOM   2271  C4B DPP   207      75.546  82.501  50.021  1.00  0.00           C
ATOM   2272  NC3 DPP   208      72.046   7.901  26.821  1.00  0.00           N
ATOM   2273  PO4 DPP   208      71.146   5.101  29.771  1.00  0.00           P
ATOM   2274  GL1 DPP   208      71.196   4.101  33.671  1.00  0.00            
ATOM   2275  GL2 DPP   208      73.446   2.601  34.871  1.00  0.00            
ATOM   2276  C1A DPP   208      69.696   5.151  37.821  1.00  0.00           C
ATOM   2277  C2A DPP   208      69.596   8.851  41.171  1.00  0.00           C
ATOM   2278  C3A DPP   208      69.646   8.901  45.171  1.00  0.00           C
ATOM   2279  C4A DPP   208      71.796   8.301  48.871  1.00  0.00           C
ATOM   2280  C1B DPP   208      74.146   2.651  39.171  1.00  0.00           C
ATOM   2281  C2B DPP   208      72.146   2.951  41.121  1.00  0.00           C
ATOM   2282  C3B DPP   208      72.246   2.901  45.871  1.00  0.00           C
ATOM   2283  C4B DPP   208      70.696   1.001  49.171  1.00  0.00           C
ATOM   2284  NC3 DPP   209      90.246  86.351  26.921  1.00  0.00           N
ATOM   2285  PO4 DPP   209      92.596  88.051  30.171  1.00  0.00           P
ATOM   2286  GL1 DPP   209      93.696  88.251  34.421  1.00  0.00            
ATOM   2287  GL2 DPP   209      92.546  84.901  36.121  1.00  0.00            
ATOM   2288  C1A DPP   209      94.546  88.701  38.121  1.00  0.00           C
ATOM   2289  C2A DPP   209      96.096  86.001  42.271  1.00  0.00           C
ATOM   2290  C3A DPP   209      96.996  84.601  46.221  1.00  0.00           C
ATOM   2291  C4A DPP   209      95.896  87.051  49.621  1.00  0.00           C
ATOM   2292  C1B DPP   209      95.696  82.301  38.771  1.00  0.00           C
ATOM   2293  C2B DPP   209      97.396  80.351  42.521  1.00  0.00           C
ATOM   2294  C3B DPP   209      98.996  79.951  46.121  1.00  0.00           C
ATOM   2295  C4B DPP   209     103.196  82.101  48.071  1.00  0.00           C
ATOM   2296  NC3 DPP   210      41.496 161.851  26.171  1.00  0.00           N
ATOM   2297  PO4 DPP   210      40.696 159.851  30.121  1.00  0.00           P
ATOM   2298  GL1 DPP   210      41.946 160.701  34.371  1.00  0.00            
ATOM   2299  GL2 DPP   210      41.596 157.351  35.971  1.00  0.00            
ATOM   2300  C1A DPP   210      42.546 163.801  38.321  1.00  0.00           C
ATOM   2301  C2A DPP   210      42.946 164.001  42.721  1.00  0.00           C
ATOM   2302  C3A DPP   210      42.696 165.101  47.621  1.00  0.00           C
ATOM   2303  C4A DPP   210      42.096 164.301  51.321  1.00  0.00           C
ATOM   2304  C1B DPP   210      40.646 155.201  39.471  1.00  0.00           C
ATOM   2305  C2B DPP   210      40.746 155.201  43.521  1.00  0.00           C
ATOM   2306  C3B DPP   210      39.246 156.201  47.371  1.00  0.00           C
ATOM   2307  C4B DPP   210      40.346 158.901  50.971  1.00  0.00           C
ATOM   2308  NC3 DPP   211     169.396 195.201  61.871  1.00  0.00           N
ATOM   2309  PO4 DPP   211     166.846 192.101  62.821  1.00  0.00           P
ATOM   2310  GL1 DPP   211     165.096 191.151  59.471  1.00  0.00            
ATOM   2311  GL2 DPP   211     162.996 193.151  56.821  1.00  0.00            
ATOM   2312  C1A DPP   211     165.796 188.851  55.821  1.00  0.00           C
ATOM   2313  C2A DPP   211     165.196 186.801  52.021  1.00  0.00           C
ATOM   2314  C3A DPP   211     164.246 187.601  47.471  1.00  0.00           C
ATOM   2315  C4A DPP   211     164.996 186.501  43.371  1.00  0.00           C
ATOM   2316  C1B DPP   211     162.496 191.601  52.971  1.00  0.00           C
ATOM   2317  C2B DPP   211     161.746 191.851  48.821  1.00  0.00           C
ATOM   2318  C3B DPP   211     162.096 191.851  44.421  1.00  0.00           C
ATOM   2319  C4B DPP   211     163.596 191.701  39.821  1.00  0.00           C
ATOM   2320  NC3 DPP   212     161.546  23.651  64.071  1.00  0.00           N
ATOM   2321  PO4 DPP   212     158.646  19.651  63.171  1.00  0.00           P
ATOM   2322  GL1 DPP   212     161.596  20.501  60.021  1.00  0.00            
ATOM   2323  GL2 DPP   212     162.596  23.901  59.321  1.00  0.00            
ATOM   2324  C1A DPP   212     162.546  19.101  56.271  1.00  0.00           C
ATOM   2325  C2A DPP   212     161.796  16.951  53.021  1.00  0.00           C
ATOM   2326  C3A DPP   212     160.496  17.251  49.171  1.00  0.00           C
ATOM   2327  C4A DPP   212     162.246  15.901  45.871  1.00  0.00           C
ATOM   2328  C1B DPP   212     161.496  25.101  54.821  1.00  0.00           C
ATOM   2329  C2B DPP   212     163.596  26.051  51.471  1.00  0.00           C
ATOM   2330  C3B DPP   212     166.596  25.351  48.371  1.00  0.00           C
ATOM   2331  C4B DPP   212     170.346  22.901  46.421  1.00  0.00           C
ATOM   2332  NC3 DPP   213     139.996 123.801  62.771  1.00  0.00           N
ATOM   2333  PO4 DPP   213     137.646 126.951  63.321  1.00  0.00           P
ATOM   2334  GL1 DPP   213     135.296 126.901  59.621  1.00  0.00            
ATOM   2335  GL2 DPP   213     135.696 129.151  57.421  1.00  0.00            
ATOM   2336  C1A DPP   213     135.746 124.151  55.621  1.00  0.00           C
ATOM   2337  C2A DPP   213     134.596 122.501  51.821  1.00  0.00           C
ATOM   2338  C3A DPP   213     135.996 119.201  49.371  1.00  0.00           C
ATOM   2339  C4A DPP   213     135.796 115.501  47.221  1.00  0.00           C
ATOM   2340  C1B DPP   213     137.196 128.201  53.571  1.00  0.00           C
ATOM   2341  C2B DPP   213     135.696 126.651  49.121  1.00  0.00           C
ATOM   2342  C3B DPP   213     132.246 124.551  47.771  1.00  0.00           C
ATOM   2343  C4B DPP   213     128.146 124.651  46.171  1.00  0.00           C
ATOM   2344  NC3 DPP   214       0.496 113.151  65.671  1.00  0.00           N
ATOM   2345  PO4 DPP   214       3.246 114.751  62.721  1.00  0.00           P
ATOM   2346  GL1 DPP   214       1.246 112.351  59.871  1.00  0.00            
ATOM   2347  GL2 DPP   214      -1.904 113.401  57.721  1.00  0.00            
ATOM   2348  C1A DPP   214       3.446 108.901  58.021  1.00  0.00           C
ATOM   2349  C2A DPP   214       5.946 107.201  55.071  1.00  0.00           C
ATOM   2350  C3A DPP   214       8.996 107.201  52.021  1.00  0.00           C
ATOM   2351  C4A DPP   214      12.696 105.651  51.071  1.00  0.00           C
ATOM   2352  C1B DPP   214      -1.604 113.151  53.421  1.00  0.00           C
ATOM   2353  C2B DPP   214      -0.704 111.401  48.721  1.00  0.00           C
ATOM   2354  C3B DPP   214       0.046 111.101  44.521  1.00  0.00           C
ATOM   2355  C4B DPP   214       3.896 110.251  42.021  1.00  0.00           C
ATOM   2356  NC3 DPP   215     208.646 209.501  69.971  1.00  0.00           N
ATOM   2357  PO4 DPP   215     211.996 208.401  66.321  1.00  0.00           P
ATOM   2358  GL1 DPP   215     210.046 207.551  61.321  1.00  0.00            
ATOM   2359  GL2 DPP   215     208.146 210.351  60.321  1.00  0.00            
ATOM   2360  C1A DPP   215     210.996 206.101  57.271  1.00  0.00           C
ATOM   2361  C2A DPP   215     212.896 204.901  53.621  1.00  0.00           C
ATOM   2362  C3A DPP   215     216.046 204.451  51.021  1.00  0.00           C
ATOM   2363  C4A DPP   215     220.246 204.851  51.871  1.00  0.00           C
ATOM   2364  C1B DPP   215     206.596 208.651  57.971  1.00  0.00           C
ATOM   2365  C2B DPP   215     205.796 208.251  54.021  1.00  0.00           C
ATOM   2366  C3B DPP   215     202.696 209.551  51.021  1.00  0.00           C
ATOM   2367  C4B DPP   215     199.346 212.851  51.971  1.00  0.00           C
ATOM   2368  NC3 DPP   216     166.346   8.351  70.071  1.00  0.00           N
ATOM   2369  PO4 DPP   216     169.196   7.951  67.421  1.00  0.00           P
ATOM   2370  GL1 DPP   216     170.596   7.251  63.021  1.00  0.00            
ATOM   2371  GL2 DPP   216     167.496   6.501  60.871  1.00  0.00            
ATOM   2372  C1A DPP   216     171.146   9.101  59.171  1.00  0.00           C
ATOM   2373  C2A DPP   216     172.496   9.951  55.171  1.00  0.00           C
ATOM   2374  C3A DPP   216     171.796   8.201  51.071  1.00  0.00           C
ATOM   2375  C4A DPP   216     167.996   8.401  48.921  1.00  0.00           C
ATOM   2376  C1B DPP   216     166.946   3.101  57.121  1.00  0.00           C
ATOM   2377  C2B DPP   216     167.246   2.651  52.771  1.00  0.00           C
ATOM   2378  C3B DPP   216     169.246   2.901  48.471  1.00  0.00           C
ATOM   2379  C4B DPP   216     172.746   5.301  46.421  1.00  0.00           C
ATOM   2380  NC3 DPP   217     110.996  63.001  66.271  1.00  0.00           N
ATOM   2381  PO4 DPP   217     107.046  61.501  63.921  1.00  0.00           P
ATOM   2382  GL1 DPP   217     109.396  60.651  60.521  1.00  0.00            
ATOM   2383  GL2 DPP   217     108.646  61.001  57.521  1.00  0.00            
ATOM   2384  C1A DPP   217     113.746  59.301  57.821  1.00  0.00           C
ATOM   2385  C2A DPP   217     116.996  60.451  54.921  1.00  0.00           C
ATOM   2386  C3A DPP   217     116.546  63.551  51.821  1.00  0.00           C
ATOM   2387  C4A DPP   217     115.196  66.401  49.421  1.00  0.00           C
ATOM   2388  C1B DPP   217     110.396  59.551  54.521  1.00  0.00           C
ATOM   2389  C2B DPP   217     113.546  57.801  52.171  1.00  0.00           C
ATOM   2390  C3B DPP   217     116.396  56.601  47.971  1.00  0.00           C
ATOM   2391  C4B DPP   217     120.846  55.501  47.721  1.00  0.00           C
ATOM   2392  NC3 DPP   218       1.696  12.451  24.971  1.00  0.00           N
ATOM   2393  PO4 DPP   218      -1.004  15.151  25.521  1.00  0.00           P
ATOM   2394  GL1 DPP   218       1.596  14.701  29.371  1.00  0.00            
ATOM   2395  GL2 DPP   218       2.346  11.351  30.821  1.00  0.00            
ATOM   2396  C1A DPP   218       3.746  17.251  32.771  1.00  0.00           C
ATOM   2397  C2A DPP   218       8.146  16.851  34.371  1.00  0.00           C
ATOM   2398  C3A DPP   218      11.446  18.551  35.121  1.00  0.00           C
ATOM   2399  C4A DPP   218      13.296  20.201  32.971  1.00  0.00           C
ATOM   2400  C1B DPP   218       4.096  12.701  35.021  1.00  0.00           C
ATOM   2401  C2B DPP   218       7.096  14.101  38.021  1.00  0.00           C
ATOM   2402  C3B DPP   218       8.646  19.001  39.771  1.00  0.00           C
ATOM   2403  C4B DPP   218       7.646  20.351  44.371  1.00  0.00           C
ATOM   2404  NC3 DPP   219      42.596 100.351  20.871  1.00  0.00           N
ATOM   2405  PO4 DPP   219      43.846  99.751  25.371  1.00  0.00           P
ATOM   2406  GL1 DPP   219      46.346  98.701  28.821  1.00  0.00            
ATOM   2407  GL2 DPP   219      47.496  95.351  29.321  1.00  0.00            
ATOM   2408  C1A DPP   219      47.046  99.001  33.321  1.00  0.00           C
ATOM   2409  C2A DPP   219      47.846  99.851  37.471  1.00  0.00           C
ATOM   2410  C3A DPP   219      47.346  99.801  42.571  1.00  0.00           C
ATOM   2411  C4A DPP   219      48.046 100.951  47.521  1.00  0.00           C
ATOM   2412  C1B DPP   219      48.346  94.251  32.771  1.00  0.00           C
ATOM   2413  C2B DPP   219      48.196  94.851  36.671  1.00  0.00           C
ATOM   2414  C3B DPP   219      46.296  95.051  40.271  1.00  0.00           C
ATOM   2415  C4B DPP   219      44.896  95.851  44.871  1.00  0.00           C
ATOM   2416  NC3 DPP   220      96.696 144.951  24.921  1.00  0.00           N
ATOM   2417  PO4 DPP   220      95.846 141.201  23.821  1.00  0.00           P
ATOM   2418  GL1 DPP   220      97.296 140.301  28.621  1.00  0.00            
ATOM   2419  GL2 DPP   220      99.696 142.651  28.821  1.00  0.00            
ATOM   2420  C1A DPP   220      98.246 139.301  32.421  1.00  0.00           C
ATOM   2421  C2A DPP   220      99.396 138.701  36.471  1.00  0.00           C
ATOM   2422  C3A DPP   220     100.546 140.851  39.921  1.00  0.00           C
ATOM   2423  C4A DPP   220      97.896 143.601  41.621  1.00  0.00           C
ATOM   2424  C1B DPP   220     103.896 143.601  30.071  1.00  0.00           C
ATOM   2425  C2B DPP   220     106.146 145.351  33.321  1.00  0.00           C
ATOM   2426  C3B DPP   220     107.596 145.651  37.721  1.00  0.00           C
ATOM   2427  C4B DPP   220     108.846 147.651  42.171  1.00  0.00           C
ATOM   2428  NC3 DPP   221     110.746 155.001  22.571  1.00  0.00           N
ATOM   2429  PO4 DPP   221     110.196 150.151  21.521  1.00  0.00           P
ATOM   2430  GL1 DPP   221     112.046 147.151  24.521  1.00  0.00            
ATOM   2431  GL2 DPP   221     109.596 144.201  24.471  1.00  0.00            
ATOM   2432  C1A DPP   221     114.246 147.351  28.471  1.00  0.00           C
ATOM   2433  C2A DPP   221     116.696 149.001  31.021  1.00  0.00           C
ATOM   2434  C3A DPP   221     120.896 148.851  33.871  1.00  0.00           C
ATOM   2435  C4A DPP   221     125.396 148.801  36.271  1.00  0.00           C
ATOM   2436  C1B DPP   221     112.246 141.851  27.821  1.00  0.00           C
ATOM   2437  C2B DPP   221     113.096 140.051  32.221  1.00  0.00           C
ATOM   2438  C3B DPP   221     114.746 141.201  36.121  1.00  0.00           C
ATOM   2439  C4B DPP   221     114.296 141.751  40.771  1.00  0.00           C
ATOM   2440  NC3 DPP   222      16.346  72.451  23.021  1.00  0.00           N
ATOM   2441  PO4 DPP   222      14.846  76.651  24.021  1.00  0.00           P
ATOM   2442  GL1 DPP   222      14.146  73.201  27.321  1.00  0.00            
ATOM   2443  GL2 DPP   222      11.646  71.801  27.071  1.00  0.00            
ATOM   2444  C1A DPP   222      15.046  73.701  31.971  1.00  0.00           C
ATOM   2445  C2A DPP   222      12.896  73.451  35.171  1.00  0.00           C
ATOM   2446  C3A DPP   222      10.846  72.001  39.671  1.00  0.00           C
ATOM   2447  C4A DPP   222      10.296  72.601  44.121  1.00  0.00           C
ATOM   2448  C1B DPP   222      12.446  69.801  30.621  1.00  0.00           C
ATOM   2449  C2B DPP   222      10.196  69.051  34.771  1.00  0.00           C
ATOM   2450  C3B DPP   222       8.996  67.101  37.921  1.00  0.00           C
ATOM   2451  C4B DPP   222       7.096  69.001  41.621  1.00  0.00           C
ATOM   2452  NC3 DPP   223      34.996  21.451  22.071  1.00  0.00           N
ATOM   2453  PO4 DPP   223      38.696  21.851  24.121  1.00  0.00           P
ATOM   2454  GL1 DPP   223      39.096  24.601  27.571  1.00  0.00            
ATOM   2455  GL2 DPP   223      41.546  24.351  29.021  1.00  0.00            
ATOM   2456  C1A DPP   223      36.196  25.601  31.021  1.00  0.00           C
ATOM   2457  C2A DPP   223      36.996  26.001  35.421  1.00  0.00           C
ATOM   2458  C3A DPP   223      36.546  27.801  39.971  1.00  0.00           C
ATOM   2459  C4A DPP   223      35.446  28.301  44.571  1.00  0.00           C
ATOM   2460  C1B DPP   223      40.496  27.751  32.621  1.00  0.00           C
ATOM   2461  C2B DPP   223      40.796  28.951  37.671  1.00  0.00           C
ATOM   2462  C3B DPP   223      41.646  28.601  41.621  1.00  0.00           C
ATOM   2463  C4B DPP   223      43.196  26.501  44.421  1.00  0.00           C
ATOM   2464  NC3 DPP   224      78.796   8.851  21.221  1.00  0.00           N
ATOM   2465  PO4 DPP   224      77.546   8.151  25.121  1.00  0.00           P
ATOM   2466  GL1 DPP   224      77.346  10.801  27.771  1.00  0.00            
ATOM   2467  GL2 DPP   224      79.446  10.951  30.021  1.00  0.00            
ATOM   2468  C1A DPP   224      76.196  14.301  30.271  1.00  0.00           C
ATOM   2469  C2A DPP   224      76.696  16.451  34.421  1.00  0.00           C
ATOM   2470  C3A DPP   224      78.096  18.651  38.071  1.00  0.00           C
ATOM   2471  C4A DPP   224      76.046  22.001  39.671  1.00  0.00           C
ATOM   2472  C1B DPP   224      78.896  10.851  34.571  1.00  0.00           C
ATOM   2473  C2B DPP   224      78.996   9.251  37.771  1.00  0.00           C
ATOM   2474  C3B DPP   224      79.496   7.301  41.471  1.00  0.00           C
ATOM   2475  C4B DPP   224      81.396   3.851  45.421  1.00  0.00           C
ATOM   2476  NC3 DPP   225      35.146 111.351  29.821  1.00  0.00           N
ATOM   2477  PO4 DPP   225      32.596 115.101  31.121  1.00  0.00           P
ATOM   2478  GL1 DPP   225      31.446 118.001  34.271  1.00  0.00            
ATOM   2479  GL2 DPP   225      28.696 119.501  33.471  1.00  0.00            
ATOM   2480  C1A DPP   225      30.096 119.401  38.371  1.00  0.00           C
ATOM   2481  C2A DPP   225      29.296 119.151  42.871  1.00  0.00           C
ATOM   2482  C3A DPP   225      31.096 115.851  46.671  1.00  0.00           C
ATOM   2483  C4A DPP   225      30.196 114.251  51.171  1.00  0.00           C
ATOM   2484  C1B DPP   225      26.146 121.801  36.171  1.00  0.00           C
ATOM   2485  C2B DPP   225      27.246 123.051  39.921  1.00  0.00           C
ATOM   2486  C3B DPP   225      27.796 123.851  44.621  1.00  0.00           C
ATOM   2487  C4B DPP   225      28.596 120.351  47.521  1.00  0.00           C
ATOM   2488  NC3 DPP   226     159.646  77.401  17.421  1.00  0.00           N
ATOM   2489  PO4 DPP   226     158.996  75.251  21.821  1.00  0.00           P
ATOM   2490  GL1 DPP   226     157.396  74.351  25.721  1.00  0.00            
ATOM   2491  GL2 DPP   226     158.446  76.951  28.121  1.00  0.00            
ATOM   2492  C1A DPP   226     157.096  71.451  30.021  1.00  0.00           C
ATOM   2493  C2A DPP   226     155.346  70.801  34.521  1.00  0.00           C
ATOM   2494  C3A DPP   226     153.346  71.801  38.071  1.00  0.00           C
ATOM   2495  C4A DPP   226     151.896  73.551  41.771  1.00  0.00           C
ATOM   2496  C1B DPP   226     159.146  75.701  31.971  1.00  0.00           C
ATOM   2497  C2B DPP   226     158.146  74.301  36.521  1.00  0.00           C
ATOM   2498  C3B DPP   226     157.596  72.551  40.971  1.00  0.00           C
ATOM   2499  C4B DPP   226     156.446  73.851  44.071  1.00  0.00           C
ATOM   2500  NC3 DPP   227     106.996 161.751  23.571  1.00  0.00           N
ATOM   2501  PO4 DPP   227     111.196 159.851  23.721  1.00  0.00           P
ATOM   2502  GL1 DPP   227     112.146 161.101  26.971  1.00  0.00            
ATOM   2503  GL2 DPP   227     109.596 163.251  27.721  1.00  0.00            
ATOM   2504  C1A DPP   227     112.796 159.601  31.121  1.00  0.00           C
ATOM   2505  C2A DPP   227     113.746 159.651  35.821  1.00  0.00           C
ATOM   2506  C3A DPP   227     113.696 159.201  39.171  1.00  0.00           C
ATOM   2507  C4A DPP   227     112.296 160.451  42.971  1.00  0.00           C
ATOM   2508  C1B DPP   227     110.546 164.651  32.271  1.00  0.00           C
ATOM   2509  C2B DPP   227     111.846 164.051  36.471  1.00  0.00           C
ATOM   2510  C3B DPP   227     109.246 163.401  39.821  1.00  0.00           C
ATOM   2511  C4B DPP   227     108.296 162.851  44.771  1.00  0.00           C
ATOM   2512  NC3 DPP   228     184.296  17.151  24.271  1.00  0.00           N
ATOM   2513  PO4 DPP   228     181.246  15.251  26.671  1.00  0.00           P
ATOM   2514  GL1 DPP   228     183.246  12.601  28.721  1.00  0.00            
ATOM   2515  GL2 DPP   228     186.396  12.201  30.821  1.00  0.00            
ATOM   2516  C1A DPP   228     182.446  12.651  33.421  1.00  0.00           C
ATOM   2517  C2A DPP   228     182.396  12.951  37.871  1.00  0.00           C
ATOM   2518  C3A DPP   228     183.196  13.801  42.671  1.00  0.00           C
ATOM   2519  C4A DPP   228     184.396  14.001  47.921  1.00  0.00           C
ATOM   2520  C1B DPP   228     187.146  14.601  34.621  1.00  0.00           C
ATOM   2521  C2B DPP   228     186.796  15.551  38.321  1.00  0.00           C
ATOM   2522  C3B DPP   228     184.646  18.901  42.121  1.00  0.00           C
ATOM   2523  C4B DPP   228     183.296  22.051  44.171  1.00  0.00           C
ATOM   2524  NC3 DPP   229     134.696  38.251  26.521  1.00  0.00           N
ATOM   2525  PO4 DPP   229     132.346  34.001  25.271  1.00  0.00           P
ATOM   2526  GL1 DPP   229     130.846  30.801  28.021  1.00  0.00            
ATOM   2527  GL2 DPP   229     133.446  28.751  27.921  1.00  0.00            
ATOM   2528  C1A DPP   229     130.596  28.101  31.521  1.00  0.00           C
ATOM   2529  C2A DPP   229     130.646  28.401  34.921  1.00  0.00           C
ATOM   2530  C3A DPP   229     131.046  27.301  39.271  1.00  0.00           C
ATOM   2531  C4A DPP   229     131.496  25.451  42.121  1.00  0.00           C
ATOM   2532  C1B DPP   229     135.296  27.051  30.671  1.00  0.00           C
ATOM   2533  C2B DPP   229     135.346  26.601  35.071  1.00  0.00           C
ATOM   2534  C3B DPP   229     135.846  26.951  40.221  1.00  0.00           C
ATOM   2535  C4B DPP   229     136.346  26.201  44.671  1.00  0.00           C
ATOM   2536  NC3 DPP   230      71.046 150.501  26.721  1.00  0.00           N
ATOM   2537  PO4 DPP   230      69.596 149.501  30.421  1.00  0.00           P
ATOM   2538  GL1 DPP   230      73.246 150.951  31.621  1.00  0.00            
ATOM   2539  GL2 DPP   230      72.446 154.201  32.171  1.00  0.00            
ATOM   2540  C1A DPP   230      75.146 148.601  35.021  1.00  0.00           C
ATOM   2541  C2A DPP   230      79.646 146.951  35.521  1.00  0.00           C
ATOM   2542  C3A DPP   230      80.546 142.951  34.521  1.00  0.00           C
ATOM   2543  C4A DPP   230      80.046 139.051  34.271  1.00  0.00           C
ATOM   2544  C1B DPP   230      73.396 153.251  36.071  1.00  0.00           C
ATOM   2545  C2B DPP   230      73.146 152.201  40.371  1.00  0.00           C
ATOM   2546  C3B DPP   230      73.346 150.801  44.071  1.00  0.00           C
ATOM   2547  C4B DPP   230      74.046 149.151  48.621  1.00  0.00           C
ATOM   2548  NC3 DPP   231      97.096  86.201  27.571  1.00  0.00           N
ATOM   2549  PO4 DPP   231     101.296  87.451  28.821  1.00  0.00           P
ATOM   2550  GL1 DPP   231     100.946  83.451  29.971  1.00  0.00            
ATOM   2551  GL2 DPP   231     104.146  82.401  31.021  1.00  0.00            
ATOM   2552  C1A DPP   231     100.746  80.001  33.771  1.00  0.00           C
ATOM   2553  C2A DPP   231     101.646  79.651  38.471  1.00  0.00           C
ATOM   2554  C3A DPP   231     103.546  78.651  42.121  1.00  0.00           C
ATOM   2555  C4A DPP   231     104.546  77.851  46.371  1.00  0.00           C
ATOM   2556  C1B DPP   231     105.396  82.601  35.071  1.00  0.00           C
ATOM   2557  C2B DPP   231     105.146  82.801  39.871  1.00  0.00           C
ATOM   2558  C3B DPP   231     106.796  81.501  43.871  1.00  0.00           C
ATOM   2559  C4B DPP   231     109.546  78.051  45.871  1.00  0.00           C
ATOM   2560  NC3 DPP   232     148.946   5.301  21.521  1.00  0.00           N
ATOM   2561  PO4 DPP   232     147.296   8.451  19.621  1.00  0.00           P
ATOM   2562  GL1 DPP   232     146.996   9.201  24.671  1.00  0.00            
ATOM   2563  GL2 DPP   232     143.846   9.301  25.671  1.00  0.00            
ATOM   2564  C1A DPP   232     146.996  13.051  29.071  1.00  0.00           C
ATOM   2565  C2A DPP   232     148.496  12.701  33.071  1.00  0.00           C
ATOM   2566  C3A DPP   232     149.146  13.201  37.521  1.00  0.00           C
ATOM   2567  C4A DPP   232     150.996  10.901  40.471  1.00  0.00           C
ATOM   2568  C1B DPP   232     144.846   8.801  29.871  1.00  0.00           C
ATOM   2569  C2B DPP   232     145.296   8.701  33.171  1.00  0.00           C
ATOM   2570  C3B DPP   232     145.546   9.201  37.771  1.00  0.00           C
ATOM   2571  C4B DPP   232     145.896  10.951  41.471  1.00  0.00           C
ATOM   2572  NC3 DPP   233     198.596 145.251  23.921  1.00  0.00           N
ATOM   2573  PO4 DPP   233     198.096 149.451  23.721  1.00  0.00           P
ATOM   2574  GL1 DPP   233     197.646 149.601  27.571  1.00  0.00            
ATOM   2575  GL2 DPP   233     197.696 147.351  29.071  1.00  0.00            
ATOM   2576  C1A DPP   233     196.246 150.551  31.971  1.00  0.00           C
ATOM   2577  C2A DPP   233     194.946 152.301  35.871  1.00  0.00           C
ATOM   2578  C3A DPP   233     192.046 154.501  35.971  1.00  0.00           C
ATOM   2579  C4A DPP   233     189.096 158.101  35.071  1.00  0.00           C
ATOM   2580  C1B DPP   233     199.796 145.451  32.421  1.00  0.00           C
ATOM   2581  C2B DPP   233     197.546 142.101  35.671  1.00  0.00           C
ATOM   2582  C3B DPP   233     196.696 143.301  40.021  1.00  0.00           C
ATOM   2583  C4B DPP   233     193.996 145.151  44.421  1.00  0.00           C
ATOM   2584  NC3 DPP   234      77.146  45.301  64.821  1.00  0.00           N
ATOM   2585  PO4 DPP   234      79.146  42.101  63.621  1.00  0.00           P
ATOM   2586  GL1 DPP   234      79.296  41.501  59.621  1.00  0.00            
ATOM   2587  GL2 DPP   234      75.546  41.751  60.471  1.00  0.00            
ATOM   2588  C1A DPP   234      81.146  41.701  55.471  1.00  0.00           C
ATOM   2589  C2A DPP   234      81.346  40.501  51.371  1.00  0.00           C
ATOM   2590  C3A DPP   234      80.396  39.401  46.321  1.00  0.00           C
ATOM   2591  C4A DPP   234      78.646  36.201  43.571  1.00  0.00           C
ATOM   2592  C1B DPP   234      75.746  42.101  56.171  1.00  0.00           C
ATOM   2593  C2B DPP   234      78.146  44.251  52.271  1.00  0.00           C
ATOM   2594  C3B DPP   234      79.846  44.251  48.171  1.00  0.00           C
ATOM   2595  C4B DPP   234      80.746  46.901  45.221  1.00  0.00           C
ATOM   2596  NC3 DPP   235       1.596 195.401  67.821  1.00  0.00           N
ATOM   2597  PO4 DPP   235       3.696 193.051  65.721  1.00  0.00           P
ATOM   2598  GL1 DPP   235       6.746 191.201  63.121  1.00  0.00            
ATOM   2599  GL2 DPP   235       4.996 189.051  62.321  1.00  0.00            
ATOM   2600  C1A DPP   235       7.246 193.201  58.471  1.00  0.00           C
ATOM   2601  C2A DPP   235       8.146 197.051  54.671  1.00  0.00           C
ATOM   2602  C3A DPP   235       8.896 200.001  51.121  1.00  0.00           C
ATOM   2603  C4A DPP   235       8.446 203.251  46.921  1.00  0.00           C
ATOM   2604  C1B DPP   235       6.396 188.101  58.121  1.00  0.00           C
ATOM   2605  C2B DPP   235       5.796 183.951  55.571  1.00  0.00           C
ATOM   2606  C3B DPP   235       3.146 183.751  51.321  1.00  0.00           C
ATOM   2607  C4B DPP   235      -1.304 183.151  50.421  1.00  0.00           C
ATOM   2608  NC3 DPP   236      91.496  34.601  64.421  1.00  0.00           N
ATOM   2609  PO4 DPP   236      95.496  32.751  64.271  1.00  0.00           P
ATOM   2610  GL1 DPP   236      94.546  30.501  60.671  1.00  0.00            
ATOM   2611  GL2 DPP   236      96.796  28.501  60.421  1.00  0.00            
ATOM   2612  C1A DPP   236      93.496  30.951  56.521  1.00  0.00           C
ATOM   2613  C2A DPP   236      94.946  31.501  51.771  1.00  0.00           C
ATOM   2614  C3A DPP   236      96.646  29.701  48.471  1.00  0.00           C
ATOM   2615  C4A DPP   236      97.896  29.001  45.171  1.00  0.00           C
ATOM   2616  C1B DPP   236      98.296  28.251  56.271  1.00  0.00           C
ATOM   2617  C2B DPP   236      99.096  28.101  52.121  1.00  0.00           C
ATOM   2618  C3B DPP   236     101.596  28.501  49.921  1.00  0.00           C
ATOM   2619  C4B DPP   236     103.146  28.801  45.821  1.00  0.00           C
ATOM   2620  NC3 DPP   237      93.746  23.501  64.771  1.00  0.00           N
ATOM   2621  PO4 DPP   237      97.096  24.001  63.921  1.00  0.00           P
ATOM   2622  GL1 DPP   237      97.696  20.351  59.971  1.00  0.00            
ATOM   2623  GL2 DPP   237      99.796  17.251  58.921  1.00  0.00            
ATOM   2624  C1A DPP   237      99.246  22.151  56.671  1.00  0.00           C
ATOM   2625  C2A DPP   237     100.196  22.901  52.471  1.00  0.00           C
ATOM   2626  C3A DPP   237      99.046  25.151  47.971  1.00  0.00           C
ATOM   2627  C4A DPP   237     100.746  24.651  44.571  1.00  0.00           C
ATOM   2628  C1B DPP   237      98.796  16.951  54.421  1.00  0.00           C
ATOM   2629  C2B DPP   237      99.246  17.651  50.071  1.00  0.00           C
ATOM   2630  C3B DPP   237     101.046  19.851  45.971  1.00  0.00           C
ATOM   2631  C4B DPP   237     102.696  19.901  42.121  1.00  0.00           C
ATOM   2632  NC3 DPP   238      29.896  45.801  62.221  1.00  0.00           N
ATOM   2633  PO4 DPP   238      27.796  49.701  60.321  1.00  0.00           P
ATOM   2634  GL1 DPP   238      26.396  50.701  56.771  1.00  0.00            
ATOM   2635  GL2 DPP   238      24.496  51.951  56.321  1.00  0.00            
ATOM   2636  C1A DPP   238      26.846  48.301  52.671  1.00  0.00           C
ATOM   2637  C2A DPP   238      27.346  49.451  48.221  1.00  0.00           C
ATOM   2638  C3A DPP   238      29.296  50.851  44.121  1.00  0.00           C
ATOM   2639  C4A DPP   238      31.696  54.301  41.071  1.00  0.00           C
ATOM   2640  C1B DPP   238      26.596  53.001  51.771  1.00  0.00           C
ATOM   2641  C2B DPP   238      27.596  54.951  48.071  1.00  0.00           C
ATOM   2642  C3B DPP   238      25.146  59.001  46.921  1.00  0.00           C
ATOM   2643  C4B DPP   238      24.546  62.701  45.671  1.00  0.00           C
ATOM   2644  NC3 DPP   239      29.446 132.101  68.571  1.00  0.00           N
ATOM   2645  PO4 DPP   239      27.596 127.751  67.371  1.00  0.00           P
ATOM   2646  GL1 DPP   239      25.546 128.951  63.021  1.00  0.00            
ATOM   2647  GL2 DPP   239      22.296 131.501  63.421  1.00  0.00            
ATOM   2648  C1A DPP   239      22.396 130.151  58.971  1.00  0.00           C
ATOM   2649  C2A DPP   239      22.546 131.751  54.521  1.00  0.00           C
ATOM   2650  C3A DPP   239      21.046 130.601  50.771  1.00  0.00           C
ATOM   2651  C4A DPP   239      21.196 131.901  46.671  1.00  0.00           C
ATOM   2652  C1B DPP   239      23.346 134.601  60.721  1.00  0.00           C
ATOM   2653  C2B DPP   239      25.196 136.201  57.371  1.00  0.00           C
ATOM   2654  C3B DPP   239      25.796 137.801  53.371  1.00  0.00           C
ATOM   2655  C4B DPP   239      29.996 139.201  51.971  1.00  0.00           C
ATOM   2656  NC3 DPP   240      44.396 104.151  75.321  1.00  0.00           N
ATOM   2657  PO4 DPP   240      44.496 106.351  71.771  1.00  0.00           P
ATOM   2658  GL1 DPP   240      45.946 105.851  67.221  1.00  0.00            
ATOM   2659  GL2 DPP   240      48.196 107.051  65.371  1.00  0.00            
ATOM   2660  C1A DPP   240      42.896 105.151  63.771  1.00  0.00           C
ATOM   2661  C2A DPP   240      41.946 107.151  61.121  1.00  0.00           C
ATOM   2662  C3A DPP   240      40.946 107.651  56.671  1.00  0.00           C
ATOM   2663  C4A DPP   240      43.196 110.601  53.871  1.00  0.00           C
ATOM   2664  C1B DPP   240      49.296 107.451  60.721  1.00  0.00           C
ATOM   2665  C2B DPP   240      50.596 106.751  56.621  1.00  0.00           C
ATOM   2666  C3B DPP   240      52.896 106.951  52.521  1.00  0.00           C
ATOM   2667  C4B DPP   240      51.796 105.151  48.371  1.00  0.00           C
ATOM   2668  NC3 DPP   241     141.396   7.651  18.421  1.00  0.00           N
ATOM   2669  PO4 DPP   241     139.396   8.651  22.221  1.00  0.00           P
ATOM   2670  GL1 DPP   241     139.346   5.401  26.271  1.00  0.00            
ATOM   2671  GL2 DPP   241     135.396   4.801  26.871  1.00  0.00            
ATOM   2672  C1A DPP   241     142.146   4.701  29.471  1.00  0.00           C
ATOM   2673  C2A DPP   241     142.496   2.701  32.871  1.00  0.00           C
ATOM   2674  C3A DPP   241     143.396   4.551  37.171  1.00  0.00           C
ATOM   2675  C4A DPP   241     143.946   3.101  41.671  1.00  0.00           C
ATOM   2676  C1B DPP   241     137.746   3.851  30.921  1.00  0.00           C
ATOM   2677  C2B DPP   241     138.096   2.701  35.071  1.00  0.00           C
ATOM   2678  C3B DPP   241     140.546   0.801  38.621  1.00  0.00           C
ATOM   2679  C4B DPP   241     141.546  -2.749  41.021  1.00  0.00           C
ATOM   2680  NC3 DPP   242     153.796  56.201  21.671  1.00  0.00           N
ATOM   2681  PO4 DPP   242     156.696  59.851  24.171  1.00  0.00           P
ATOM   2682  GL1 DPP   242     153.746  57.751  27.021  1.00  0.00            
ATOM   2683  GL2 DPP   242     151.646  55.251  27.221  1.00  0.00            
ATOM   2684  C1A DPP   242     151.896  59.501  30.471  1.00  0.00           C
ATOM   2685  C2A DPP   242     147.896  57.401  33.321  1.00  0.00           C
ATOM   2686  C3A DPP   242     145.646  59.801  35.621  1.00  0.00           C
ATOM   2687  C4A DPP   242     145.596  59.801  39.321  1.00  0.00           C
ATOM   2688  C1B DPP   242     151.646  54.201  31.721  1.00  0.00           C
ATOM   2689  C2B DPP   242     152.246  55.801  34.971  1.00  0.00           C
ATOM   2690  C3B DPP   242     153.796  54.751  38.871  1.00  0.00           C
ATOM   2691  C4B DPP   242     152.346  55.401  43.321  1.00  0.00           C
ATOM   2692  NC3 DPP   243     193.396 121.351  62.321  1.00  0.00           N
ATOM   2693  PO4 DPP   243     189.096 119.701  61.271  1.00  0.00           P
ATOM   2694  GL1 DPP   243     190.296 119.251  57.271  1.00  0.00            
ATOM   2695  GL2 DPP   243     192.346 121.551  56.471  1.00  0.00            
ATOM   2696  C1A DPP   243     189.046 117.501  53.471  1.00  0.00           C
ATOM   2697  C2A DPP   243     191.496 116.701  49.471  1.00  0.00           C
ATOM   2698  C3A DPP   243     192.196 116.951  45.271  1.00  0.00           C
ATOM   2699  C4A DPP   243     190.846 114.651  41.071  1.00  0.00           C
ATOM   2700  C1B DPP   243     193.246 119.901  53.021  1.00  0.00           C
ATOM   2701  C2B DPP   243     195.596 119.801  49.571  1.00  0.00           C
ATOM   2702  C3B DPP   243     196.696 116.151  46.371  1.00  0.00           C
ATOM   2703  C4B DPP   243     200.246 115.551  43.721  1.00  0.00           C
ATOM   2704  NC3 DPP   244       2.996  79.901  62.071  1.00  0.00           N
ATOM   2705  PO4 DPP   244      -0.554  77.051  63.921  1.00  0.00           P
ATOM   2706  GL1 DPP   244      -1.504  76.451  59.821  1.00  0.00            
ATOM   2707  GL2 DPP   244      -2.204  73.301  58.271  1.00  0.00            
ATOM   2708  C1A DPP   244       1.346  76.701  55.671  1.00  0.00           C
ATOM   2709  C2A DPP   244       3.146  75.901  52.571  1.00  0.00           C
ATOM   2710  C3A DPP   244       5.646  76.301  50.121  1.00  0.00           C
ATOM   2711  C4A DPP   244       8.796  77.601  47.321  1.00  0.00           C
ATOM   2712  C1B DPP   244      -2.704  73.601  53.871  1.00  0.00           C
ATOM   2713  C2B DPP   244      -1.354  74.451  51.171  1.00  0.00           C
ATOM   2714  C3B DPP   244       0.246  75.701  48.221  1.00  0.00           C
ATOM   2715  C4B DPP   244       0.196  74.701  43.571  1.00  0.00           C
ATOM   2716  NC3 DPP   245      38.296 105.201  21.321  1.00  0.00           N
ATOM   2717  PO4 DPP   245      37.346 106.951  25.771  1.00  0.00           P
ATOM   2718  GL1 DPP   245      35.896 106.551  30.421  1.00  0.00            
ATOM   2719  GL2 DPP   245      34.746 103.351  29.771  1.00  0.00            
ATOM   2720  C1A DPP   245      34.346 106.101  34.571  1.00  0.00           C
ATOM   2721  C2A DPP   245      35.446 104.551  39.371  1.00  0.00           C
ATOM   2722  C3A DPP   245      35.796 101.401  42.671  1.00  0.00           C
ATOM   2723  C4A DPP   245      34.946 100.901  47.171  1.00  0.00           C
ATOM   2724  C1B DPP   245      36.096 101.551  33.271  1.00  0.00           C
ATOM   2725  C2B DPP   245      36.546  99.301  37.121  1.00  0.00           C
ATOM   2726  C3B DPP   245      37.246  96.501  41.671  1.00  0.00           C
ATOM   2727  C4B DPP   245      36.796  93.101  44.421  1.00  0.00           C
ATOM   2728  NC3 DPP   246     130.346  84.101  23.171  1.00  0.00           N
ATOM   2729  PO4 DPP   246     131.146  79.601  24.221  1.00  0.00           P
ATOM   2730  GL1 DPP   246     132.896  79.951  28.221  1.00  0.00            
ATOM   2731  GL2 DPP   246     135.896  80.601  28.521  1.00  0.00            
ATOM   2732  C1A DPP   246     133.146  81.651  32.621  1.00  0.00           C
ATOM   2733  C2A DPP   246     134.696  81.551  35.771  1.00  0.00           C
ATOM   2734  C3A DPP   246     135.596  80.301  38.621  1.00  0.00           C
ATOM   2735  C4A DPP   246     135.346  80.751  42.671  1.00  0.00           C
ATOM   2736  C1B DPP   246     137.396  79.001  31.471  1.00  0.00           C
ATOM   2737  C2B DPP   246     139.046  78.851  34.771  1.00  0.00           C
ATOM   2738  C3B DPP   246     138.846  76.851  38.571  1.00  0.00           C
ATOM   2739  C4B DPP   246     139.296  77.701  42.271  1.00  0.00           C
ATOM   2740  NC3 DPP   247      73.596 162.001  29.321  1.00  0.00           N
ATOM   2741  PO4 DPP   247      70.846 158.601  29.771  1.00  0.00           P
ATOM   2742  GL1 DPP   247      71.246 159.701  33.571  1.00  0.00            
ATOM   2743  GL2 DPP   247      72.896 162.801  34.221  1.00  0.00            
ATOM   2744  C1A DPP   247      71.646 157.851  36.171  1.00  0.00           C
ATOM   2745  C2A DPP   247      70.846 157.151  40.471  1.00  0.00           C
ATOM   2746  C3A DPP   247      71.946 156.951  44.471  1.00  0.00           C
ATOM   2747  C4A DPP   247      71.396 154.701  48.721  1.00  0.00           C
ATOM   2748  C1B DPP   247      73.946 161.351  38.871  1.00  0.00           C
ATOM   2749  C2B DPP   247      75.346 159.901  42.921  1.00  0.00           C
ATOM   2750  C3B DPP   247      75.846 159.101  46.671  1.00  0.00           C
ATOM   2751  C4B DPP   247      75.446 156.401  51.021  1.00  0.00           C
ATOM   2752  NC3 DPP   248      58.196 172.851  29.971  1.00  0.00           N
ATOM   2753  PO4 DPP   248      62.296 175.101  30.521  1.00  0.00           P
ATOM   2754  GL1 DPP   248      62.546 173.351  33.721  1.00  0.00            
ATOM   2755  GL2 DPP   248      64.346 170.451  35.171  1.00  0.00            
ATOM   2756  C1A DPP   248      63.596 174.051  38.371  1.00  0.00           C
ATOM   2757  C2A DPP   248      63.746 175.001  43.371  1.00  0.00           C
ATOM   2758  C3A DPP   248      64.546 176.351  47.571  1.00  0.00           C
ATOM   2759  C4A DPP   248      64.796 176.751  52.321  1.00  0.00           C
ATOM   2760  C1B DPP   248      65.896 170.051  39.921  1.00  0.00           C
ATOM   2761  C2B DPP   248      68.596 167.851  42.771  1.00  0.00           C
ATOM   2762  C3B DPP   248      71.396 168.401  45.821  1.00  0.00           C
ATOM   2763  C4B DPP   248      70.696 170.351  49.471  1.00  0.00           C
ATOM   2764  NC3 DPP   249     165.296  83.101  19.921  1.00  0.00           N
ATOM   2765  PO4 DPP   249     166.046  86.401  23.671  1.00  0.00           P
ATOM   2766  GL1 DPP   249     161.646  84.101  26.921  1.00  0.00            
ATOM   2767  GL2 DPP   249     160.146  81.251  26.221  1.00  0.00            
ATOM   2768  C1A DPP   249     160.646  86.301  29.971  1.00  0.00           C
ATOM   2769  C2A DPP   249     159.896  88.101  35.071  1.00  0.00           C
ATOM   2770  C3A DPP   249     162.696  90.851  36.171  1.00  0.00           C
ATOM   2771  C4A DPP   249     165.196  90.601  40.121  1.00  0.00           C
ATOM   2772  C1B DPP   249     160.646  81.201  32.121  1.00  0.00           C
ATOM   2773  C2B DPP   249     162.096  83.651  35.821  1.00  0.00           C
ATOM   2774  C3B DPP   249     161.746  86.301  39.721  1.00  0.00           C
ATOM   2775  C4B DPP   249     160.596  88.551  43.071  1.00  0.00           C
ATOM   2776  NC3 DPP   250     127.196   0.851  20.371  1.00  0.00           N
ATOM   2777  PO4 DPP   250     125.946   4.951  22.571  1.00  0.00           P
ATOM   2778  GL1 DPP   250     124.246   8.401  24.721  1.00  0.00            
ATOM   2779  GL2 DPP   250     124.846  12.001  23.621  1.00  0.00            
ATOM   2780  C1A DPP   250     123.746   9.051  28.071  1.00  0.00           C
ATOM   2781  C2A DPP   250     125.696  10.451  31.221  1.00  0.00           C
ATOM   2782  C3A DPP   250     124.746   9.701  35.321  1.00  0.00           C
ATOM   2783  C4A DPP   250     123.496   8.001  38.721  1.00  0.00           C
ATOM   2784  C1B DPP   250     126.996  14.151  27.421  1.00  0.00           C
ATOM   2785  C2B DPP   250     129.746  14.001  31.821  1.00  0.00           C
ATOM   2786  C3B DPP   250     132.846  11.851  34.221  1.00  0.00           C
ATOM   2787  C4B DPP   250     134.646  10.351  38.271  1.00  0.00           C
ATOM   2788  NC3 DPP   251     136.796  97.701  16.671  1.00  0.00           N
ATOM   2789  PO4 DPP   251     137.446 100.401  20.821  1.00  0.00           P
ATOM   2790  GL1 DPP   251     138.046 100.601  24.671  1.00  0.00            
ATOM   2791  GL2 DPP   251     137.646  98.251  26.121  1.00  0.00            
ATOM   2792  C1A DPP   251     138.646 101.701  29.671  1.00  0.00           C
ATOM   2793  C2A DPP   251     139.846  99.501  32.571  1.00  0.00           C
ATOM   2794  C3A DPP   251     142.246  99.001  36.071  1.00  0.00           C
ATOM   2795  C4A DPP   251     141.746  98.051  40.621  1.00  0.00           C
ATOM   2796  C1B DPP   251     136.746  96.301  29.771  1.00  0.00           C
ATOM   2797  C2B DPP   251     135.196  96.251  33.171  1.00  0.00           C
ATOM   2798  C3B DPP   251     136.996  97.851  36.021  1.00  0.00           C
ATOM   2799  C4B DPP   251     136.846  95.251  40.421  1.00  0.00           C
ATOM   2800  NC3 DPP   252     118.846  19.801  22.571  1.00  0.00           N
ATOM   2801  PO4 DPP   252     115.596  17.201  22.671  1.00  0.00           P
ATOM   2802  GL1 DPP   252     116.396  15.151  26.221  1.00  0.00            
ATOM   2803  GL2 DPP   252     117.946  17.751  27.721  1.00  0.00            
ATOM   2804  C1A DPP   252     114.446  13.201  29.221  1.00  0.00           C
ATOM   2805  C2A DPP   252     114.396  12.151  33.721  1.00  0.00           C
ATOM   2806  C3A DPP   252     113.796   8.901  36.221  1.00  0.00           C
ATOM   2807  C4A DPP   252     113.146   5.351  39.021  1.00  0.00           C
ATOM   2808  C1B DPP   252     117.646  17.201  32.221  1.00  0.00           C
ATOM   2809  C2B DPP   252     116.846  16.601  36.721  1.00  0.00           C
ATOM   2810  C3B DPP   252     116.146  12.751  39.221  1.00  0.00           C
ATOM   2811  C4B DPP   252     116.846   9.201  41.771  1.00  0.00           C
ATOM   2812  NC3 DPP   253      39.496  51.601  27.071  1.00  0.00           N
ATOM   2813  PO4 DPP   253      43.046  52.751  25.821  1.00  0.00           P
ATOM   2814  GL1 DPP   253      44.096  52.151  29.971  1.00  0.00            
ATOM   2815  GL2 DPP   253      47.096  52.601  31.521  1.00  0.00            
ATOM   2816  C1A DPP   253      41.296  51.601  33.771  1.00  0.00           C
ATOM   2817  C2A DPP   253      39.196  52.851  37.271  1.00  0.00           C
ATOM   2818  C3A DPP   253      37.196  51.501  40.021  1.00  0.00           C
ATOM   2819  C4A DPP   253      34.646  51.551  43.571  1.00  0.00           C
ATOM   2820  C1B DPP   253      46.746  50.901  35.671  1.00  0.00           C
ATOM   2821  C2B DPP   253      43.896  50.551  38.771  1.00  0.00           C
ATOM   2822  C3B DPP   253      41.996  51.201  42.121  1.00  0.00           C
ATOM   2823  C4B DPP   253      39.346  50.551  45.571  1.00  0.00           C
ATOM   2824  NC3 DPP   254     196.996  22.401  26.321  1.00  0.00           N
ATOM   2825  PO4 DPP   254     198.246  23.151  30.371  1.00  0.00           P
ATOM   2826  GL1 DPP   254     195.396  22.451  32.521  1.00  0.00            
ATOM   2827  GL2 DPP   254     192.196  23.901  33.021  1.00  0.00            
ATOM   2828  C1A DPP   254     195.646  20.701  36.421  1.00  0.00           C
ATOM   2829  C2A DPP   254     196.146  21.051  40.121  1.00  0.00           C
ATOM   2830  C3A DPP   254     196.696  18.851  42.621  1.00  0.00           C
ATOM   2831  C4A DPP   254     199.096  16.751  44.771  1.00  0.00           C
ATOM   2832  C1B DPP   254     191.896  25.051  36.471  1.00  0.00           C
ATOM   2833  C2B DPP   254     191.446  24.751  40.271  1.00  0.00           C
ATOM   2834  C3B DPP   254     193.296  22.501  43.921  1.00  0.00           C
ATOM   2835  C4B DPP   254     191.946  22.551  47.871  1.00  0.00           C
ATOM   2836  NC3 DPP   255      63.196  91.851  24.621  1.00  0.00           N
ATOM   2837  PO4 DPP   255      64.146  95.201  27.121  1.00  0.00           P
ATOM   2838  GL1 DPP   255      62.596  96.201  31.421  1.00  0.00            
ATOM   2839  GL2 DPP   255      60.346  93.801  32.021  1.00  0.00            
ATOM   2840  C1A DPP   255      61.646  97.501  35.221  1.00  0.00           C
ATOM   2841  C2A DPP   255      59.346  95.451  38.221  1.00  0.00           C
ATOM   2842  C3A DPP   255      56.546  96.201  40.971  1.00  0.00           C
ATOM   2843  C4A DPP   255      57.496  98.851  44.121  1.00  0.00           C
ATOM   2844  C1B DPP   255      62.696  92.401  35.171  1.00  0.00           C
ATOM   2845  C2B DPP   255      64.396  92.951  39.171  1.00  0.00           C
ATOM   2846  C3B DPP   255      61.246  93.451  42.021  1.00  0.00           C
ATOM   2847  C4B DPP   255      60.496  95.101  46.421  1.00  0.00           C
ATOM   2848  NC3 DPP   256     153.646  66.601  21.471  1.00  0.00           N
ATOM   2849  PO4 DPP   256     152.146  63.651  22.621  1.00  0.00           P
ATOM   2850  GL1 DPP   256     152.896  63.101  26.671  1.00  0.00            
ATOM   2851  GL2 DPP   256     154.046  65.801  27.321  1.00  0.00            
ATOM   2852  C1A DPP   256     155.046  63.351  31.121  1.00  0.00           C
ATOM   2853  C2A DPP   256     155.096  64.551  35.721  1.00  0.00           C
ATOM   2854  C3A DPP   256     155.746  66.351  39.471  1.00  0.00           C
ATOM   2855  C4A DPP   256     153.496  68.501  42.471  1.00  0.00           C
ATOM   2856  C1B DPP   256     150.996  66.451  31.871  1.00  0.00           C
ATOM   2857  C2B DPP   256     150.996  67.751  36.721  1.00  0.00           C
ATOM   2858  C3B DPP   256     148.996  68.601  40.821  1.00  0.00           C
ATOM   2859  C4B DPP   256     148.196  68.051  45.221  1.00  0.00           C
ATOM   2860  NC3 DPP   257     141.396 183.951  21.071  1.00  0.00           N
ATOM   2861  PO4 DPP   257     144.396 182.951  24.471  1.00  0.00           P
ATOM   2862  GL1 DPP   257     144.546 184.301  28.421  1.00  0.00            
ATOM   2863  GL2 DPP   257     143.696 186.901  29.121  1.00  0.00            
ATOM   2864  C1A DPP   257     145.496 183.651  32.771  1.00  0.00           C
ATOM   2865  C2A DPP   257     145.846 182.551  37.121  1.00  0.00           C
ATOM   2866  C3A DPP   257     145.246 181.251  40.921  1.00  0.00           C
ATOM   2867  C4A DPP   257     141.696 179.151  43.621  1.00  0.00           C
ATOM   2868  C1B DPP   257     140.796 188.601  32.321  1.00  0.00           C
ATOM   2869  C2B DPP   257     139.446 189.201  37.171  1.00  0.00           C
ATOM   2870  C3B DPP   257     137.546 187.051  40.421  1.00  0.00           C
ATOM   2871  C4B DPP   257     134.346 186.901  43.471  1.00  0.00           C
ATOM   2872  NC3 DPP   258      83.796 183.001  26.321  1.00  0.00           N
ATOM   2873  PO4 DPP   258      80.496 184.651  29.621  1.00  0.00           P
ATOM   2874  GL1 DPP   258      80.346 182.651  33.971  1.00  0.00            
ATOM   2875  GL2 DPP   258      79.846 179.951  31.971  1.00  0.00            
ATOM   2876  C1A DPP   258      78.496 181.351  37.671  1.00  0.00           C
ATOM   2877  C2A DPP   258      78.646 181.051  42.171  1.00  0.00           C
ATOM   2878  C3A DPP   258      79.846 183.901  46.871  1.00  0.00           C
ATOM   2879  C4A DPP   258      81.096 187.651  49.521  1.00  0.00           C
ATOM   2880  C1B DPP   258      82.396 178.451  36.121  1.00  0.00           C
ATOM   2881  C2B DPP   258      83.896 178.701  39.971  1.00  0.00           C
ATOM   2882  C3B DPP   258      86.446 178.701  44.471  1.00  0.00           C
ATOM   2883  C4B DPP   258      90.396 179.651  46.921  1.00  0.00           C
ATOM   2884  NC3 DPP   259      74.696 173.701  27.071  1.00  0.00           N
ATOM   2885  PO4 DPP   259      76.896 176.251  29.371  1.00  0.00           P
ATOM   2886  GL1 DPP   259      79.446 174.951  32.571  1.00  0.00            
ATOM   2887  GL2 DPP   259      77.546 173.101  34.021  1.00  0.00            
ATOM   2888  C1A DPP   259      82.396 173.751  34.271  1.00  0.00           C
ATOM   2889  C2A DPP   259      84.796 174.101  37.821  1.00  0.00           C
ATOM   2890  C3A DPP   259      88.596 173.151  41.321  1.00  0.00           C
ATOM   2891  C4A DPP   259      88.996 174.601  45.721  1.00  0.00           C
ATOM   2892  C1B DPP   259      78.196 175.751  37.321  1.00  0.00           C
ATOM   2893  C2B DPP   259      79.546 175.201  41.321  1.00  0.00           C
ATOM   2894  C3B DPP   259      77.896 175.551  45.171  1.00  0.00           C
ATOM   2895  C4B DPP   259      78.296 175.851  50.121  1.00  0.00           C
ATOM   2896  NC3 DPP   260      40.446 183.051  27.471  1.00  0.00           N
ATOM   2897  PO4 DPP   260      42.896 180.251  30.471  1.00  0.00           P
ATOM   2898  GL1 DPP   260      44.096 183.001  33.271  1.00  0.00            
ATOM   2899  GL2 DPP   260      43.696 186.751  33.671  1.00  0.00            
ATOM   2900  C1A DPP   260      43.996 181.151  37.071  1.00  0.00           C
ATOM   2901  C2A DPP   260      45.096 181.501  41.171  1.00  0.00           C
ATOM   2902  C3A DPP   260      44.196 181.951  46.371  1.00  0.00           C
ATOM   2903  C4A DPP   260      44.846 182.801  50.871  1.00  0.00           C
ATOM   2904  C1B DPP   260      43.046 186.051  37.821  1.00  0.00           C
ATOM   2905  C2B DPP   260      44.696 187.901  41.671  1.00  0.00           C
ATOM   2906  C3B DPP   260      44.646 187.401  46.371  1.00  0.00           C
ATOM   2907  C4B DPP   260      43.846 190.301  49.671  1.00  0.00           C
ATOM   2908  NC3 DPP   261      -3.054  40.701  23.621  1.00  0.00           N
ATOM   2909  PO4 DPP   261      -2.704  35.601  24.321  1.00  0.00           P
ATOM   2910  GL1 DPP   261      -2.954  37.701  28.271  1.00  0.00            
ATOM   2911  GL2 DPP   261       0.196  37.351  29.421  1.00  0.00            
ATOM   2912  C1A DPP   261      -2.704  41.101  30.221  1.00  0.00           C
ATOM   2913  C2A DPP   261       0.346  43.451  30.621  1.00  0.00           C
ATOM   2914  C3A DPP   261       3.596  46.751  30.571  1.00  0.00           C
ATOM   2915  C4A DPP   261       7.246  47.901  30.021  1.00  0.00           C
ATOM   2916  C1B DPP   261       3.246  34.101  31.971  1.00  0.00           C
ATOM   2917  C2B DPP   261       3.946  32.751  36.621  1.00  0.00           C
ATOM   2918  C3B DPP   261       7.946  33.901  39.121  1.00  0.00           C
ATOM   2919  C4B DPP   261      10.546  33.801  43.421  1.00  0.00           C
ATOM   2920  NC3 DPP   262     113.896  85.101  22.571  1.00  0.00           N
ATOM   2921  PO4 DPP   262     110.046  82.351  25.021  1.00  0.00           P
ATOM   2922  GL1 DPP   262     110.546  82.201  29.271  1.00  0.00            
ATOM   2923  GL2 DPP   262     108.946  83.351  31.521  1.00  0.00            
ATOM   2924  C1A DPP   262     112.246  79.451  33.071  1.00  0.00           C
ATOM   2925  C2A DPP   262     112.796  78.101  37.221  1.00  0.00           C
ATOM   2926  C3A DPP   262     113.696  78.351  41.971  1.00  0.00           C
ATOM   2927  C4A DPP   262     115.146  77.501  46.021  1.00  0.00           C
ATOM   2928  C1B DPP   262     109.946  83.151  36.021  1.00  0.00           C
ATOM   2929  C2B DPP   262     110.396  82.051  40.071  1.00  0.00           C
ATOM   2930  C3B DPP   262     112.846  82.201  44.571  1.00  0.00           C
ATOM   2931  C4B DPP   262     113.396  81.801  48.271  1.00  0.00           C
ATOM   2932  NC3 DPP   263      34.096 170.001  28.521  1.00  0.00           N
ATOM   2933  PO4 DPP   263      35.896 167.901  31.921  1.00  0.00           P
ATOM   2934  GL1 DPP   263      34.146 166.051  35.221  1.00  0.00            
ATOM   2935  GL2 DPP   263      32.796 162.651  34.671  1.00  0.00            
ATOM   2936  C1A DPP   263      34.546 166.801  38.621  1.00  0.00           C
ATOM   2937  C2A DPP   263      32.746 166.301  43.071  1.00  0.00           C
ATOM   2938  C3A DPP   263      32.746 166.701  47.221  1.00  0.00           C
ATOM   2939  C4A DPP   263      35.046 168.401  50.271  1.00  0.00           C
ATOM   2940  C1B DPP   263      28.546 161.151  36.521  1.00  0.00           C
ATOM   2941  C2B DPP   263      25.396 158.751  39.771  1.00  0.00           C
ATOM   2942  C3B DPP   263      23.796 158.251  43.571  1.00  0.00           C
ATOM   2943  C4B DPP   263      20.196 157.101  45.321  1.00  0.00           C
ATOM   2944  NC3 DPP   264      96.846 121.751  26.921  1.00  0.00           N
ATOM   2945  PO4 DPP   264      93.596 121.301  29.121  1.00  0.00           P
ATOM   2946  GL1 DPP   264      95.746 120.601  33.021  1.00  0.00            
ATOM   2947  GL2 DPP   264      97.446 118.151  32.671  1.00  0.00            
ATOM   2948  C1A DPP   264      95.146 119.701  36.671  1.00  0.00           C
ATOM   2949  C2A DPP   264      93.546 118.451  40.121  1.00  0.00           C
ATOM   2950  C3A DPP   264      93.396 118.451  45.121  1.00  0.00           C
ATOM   2951  C4A DPP   264      93.496 118.651  49.721  1.00  0.00           C
ATOM   2952  C1B DPP   264      99.496 117.501  36.671  1.00  0.00           C
ATOM   2953  C2B DPP   264      98.996 119.251  40.421  1.00  0.00           C
ATOM   2954  C3B DPP   264      96.946 121.001  43.521  1.00  0.00           C
ATOM   2955  C4B DPP   264      94.496 123.101  46.371  1.00  0.00           C
ATOM   2956  NC3 DPP   265     108.496  43.701  18.971  1.00  0.00           N
ATOM   2957  PO4 DPP   265     106.146  42.651  22.921  1.00  0.00           P
ATOM   2958  GL1 DPP   265     108.196  43.501  26.721  1.00  0.00            
ATOM   2959  GL2 DPP   265     106.146  44.151  28.471  1.00  0.00            
ATOM   2960  C1A DPP   265     109.796  41.801  30.821  1.00  0.00           C
ATOM   2961  C2A DPP   265     110.996  40.501  35.521  1.00  0.00           C
ATOM   2962  C3A DPP   265     110.796  39.401  40.071  1.00  0.00           C
ATOM   2963  C4A DPP   265     108.596  39.401  43.321  1.00  0.00           C
ATOM   2964  C1B DPP   265     104.396  42.501  31.971  1.00  0.00           C
ATOM   2965  C2B DPP   265     101.896  43.301  36.021  1.00  0.00           C
ATOM   2966  C3B DPP   265     102.096  45.451  39.571  1.00  0.00           C
ATOM   2967  C4B DPP   265     103.546  47.351  42.921  1.00  0.00           C
ATOM   2968  NC3 DPP   266      36.446  32.001  22.771  1.00  0.00           N
ATOM   2969  PO4 DPP   266      39.396  34.051  24.721  1.00  0.00           P
ATOM   2970  GL1 DPP   266      40.546  35.001  28.921  1.00  0.00            
ATOM   2971  GL2 DPP   266      42.196  31.901  30.271  1.00  0.00            
ATOM   2972  C1A DPP   266      39.846  36.901  31.521  1.00  0.00           C
ATOM   2973  C2A DPP   266      38.646  38.301  36.121  1.00  0.00           C
ATOM   2974  C3A DPP   266      39.546  38.001  40.171  1.00  0.00           C
ATOM   2975  C4A DPP   266      38.246  36.801  44.721  1.00  0.00           C
ATOM   2976  C1B DPP   266      41.096  33.051  34.221  1.00  0.00           C
ATOM   2977  C2B DPP   266      38.696  33.301  38.221  1.00  0.00           C
ATOM   2978  C3B DPP   266      38.646  32.401  42.171  1.00  0.00           C
ATOM   2979  C4B DPP   266      40.596  30.801  46.121  1.00  0.00           C
ATOM   2980  NC3 DPP   267     150.446  16.901  20.321  1.00  0.00           N
ATOM   2981  PO4 DPP   267     153.346  13.051  23.071  1.00  0.00           P
ATOM   2982  GL1 DPP   267     151.796  12.401  26.971  1.00  0.00            
ATOM   2983  GL2 DPP   267     153.546  14.651  27.771  1.00  0.00            
ATOM   2984  C1A DPP   267     150.746   8.751  30.921  1.00  0.00           C
ATOM   2985  C2A DPP   267     149.846   8.101  34.871  1.00  0.00           C
ATOM   2986  C3A DPP   267     149.596   6.551  38.821  1.00  0.00           C
ATOM   2987  C4A DPP   267     152.946   4.901  41.371  1.00  0.00           C
ATOM   2988  C1B DPP   267     151.546  16.451  30.621  1.00  0.00           C
ATOM   2989  C2B DPP   267     151.446  16.401  34.821  1.00  0.00           C
ATOM   2990  C3B DPP   267     151.196  17.251  38.971  1.00  0.00           C
ATOM   2991  C4B DPP   267     153.096  17.851  42.021  1.00  0.00           C
ATOM   2992  NC3 DPP   268     183.846   3.351  15.821  1.00  0.00           N
ATOM   2993  PO4 DPP   268     183.346   2.651  20.221  1.00  0.00           P
ATOM   2994  GL1 DPP   268     183.446   0.301  24.721  1.00  0.00            
ATOM   2995  GL2 DPP   268     182.046   3.801  26.371  1.00  0.00            
ATOM   2996  C1A DPP   268     181.946  -2.549  27.421  1.00  0.00           C
ATOM   2997  C2A DPP   268     182.246  -1.599  32.421  1.00  0.00           C
ATOM   2998  C3A DPP   268     180.396  -1.149  36.071  1.00  0.00           C
ATOM   2999  C4A DPP   268     179.396  -3.699  39.871  1.00  0.00           C
ATOM   3000  C1B DPP   268     179.746   4.001  29.871  1.00  0.00           C
ATOM   3001  C2B DPP   268     178.496   3.701  34.721  1.00  0.00           C
ATOM   3002  C3B DPP   268     178.246   2.651  38.571  1.00  0.00           C
ATOM   3003  C4B DPP   268     179.746   0.651  42.521  1.00  0.00           C
ATOM   3004  NC3 DPP   269      49.996 185.251  25.171  1.00  0.00           N
ATOM   3005  PO4 DPP   269      51.196 181.901  27.121  1.00  0.00           P
ATOM   3006  GL1 DPP   269      53.446 180.551  31.671  1.00  0.00            
ATOM   3007  GL2 DPP   269      52.746 182.701  33.371  1.00  0.00            
ATOM   3008  C1A DPP   269      54.996 177.751  35.521  1.00  0.00           C
ATOM   3009  C2A DPP   269      55.796 178.301  40.371  1.00  0.00           C
ATOM   3010  C3A DPP   269      56.296 179.301  44.471  1.00  0.00           C
ATOM   3011  C4A DPP   269      56.246 177.951  48.721  1.00  0.00           C
ATOM   3012  C1B DPP   269      53.246 182.851  37.921  1.00  0.00           C
ATOM   3013  C2B DPP   269      53.696 184.051  42.221  1.00  0.00           C
ATOM   3014  C3B DPP   269      53.046 182.701  45.921  1.00  0.00           C
ATOM   3015  C4B DPP   269      54.246 182.401  51.521  1.00  0.00           C
ATOM   3016  NC3 DPP   270      97.996 129.501  20.021  1.00  0.00           N
ATOM   3017  PO4 DPP   270     100.246 132.051  23.471  1.00  0.00           P
ATOM   3018  GL1 DPP   270     101.046 135.101  27.021  1.00  0.00            
ATOM   3019  GL2 DPP   270      99.346 135.351  29.571  1.00  0.00            
ATOM   3020  C1A DPP   270     102.696 138.651  29.521  1.00  0.00           C
ATOM   3021  C2A DPP   270     103.746 138.951  33.721  1.00  0.00           C
ATOM   3022  C3A DPP   270     105.496 140.901  38.021  1.00  0.00           C
ATOM   3023  C4A DPP   270     107.296 142.151  41.871  1.00  0.00           C
ATOM   3024  C1B DPP   270     100.796 134.901  33.321  1.00  0.00           C
ATOM   3025  C2B DPP   270     103.996 135.051  36.371  1.00  0.00           C
ATOM   3026  C3B DPP   270     107.296 136.701  39.771  1.00  0.00           C
ATOM   3027  C4B DPP   270     110.996 137.001  42.321  1.00  0.00           C
ATOM   3028  NC3 DPP   271      59.246  94.951  26.721  1.00  0.00           N
ATOM   3029  PO4 DPP   271      58.046  90.951  27.571  1.00  0.00           P
ATOM   3030  GL1 DPP   271      54.446  89.751  29.371  1.00  0.00            
ATOM   3031  GL2 DPP   271      51.696  90.301  28.571  1.00  0.00            
ATOM   3032  C1A DPP   271      53.746  86.201  32.171  1.00  0.00           C
ATOM   3033  C2A DPP   271      52.596  83.401  34.721  1.00  0.00           C
ATOM   3034  C3A DPP   271      54.446  84.351  39.171  1.00  0.00           C
ATOM   3035  C4A DPP   271      57.896  85.951  42.171  1.00  0.00           C
ATOM   3036  C1B DPP   271      50.596  90.001  32.771  1.00  0.00           C
ATOM   3037  C2B DPP   271      50.046  87.401  35.821  1.00  0.00           C
ATOM   3038  C3B DPP   271      49.596  86.451  40.421  1.00  0.00           C
ATOM   3039  C4B DPP   271      51.846  88.101  43.071  1.00  0.00           C
ATOM   3040  NC3 DPP   272     161.496  58.151  25.021  1.00  0.00           N
ATOM   3041  PO4 DPP   272     161.696  61.901  22.921  1.00  0.00           P
ATOM   3042  GL1 DPP   272     159.996  62.851  27.071  1.00  0.00            
ATOM   3043  GL2 DPP   272     161.746  61.801  29.071  1.00  0.00            
ATOM   3044  C1A DPP   272     158.946  65.901  28.921  1.00  0.00           C
ATOM   3045  C2A DPP   272     157.996  67.201  32.871  1.00  0.00           C
ATOM   3046  C3A DPP   272     159.196  68.451  36.821  1.00  0.00           C
ATOM   3047  C4A DPP   272     162.246  70.501  39.171  1.00  0.00           C
ATOM   3048  C1B DPP   272     159.746  62.151  32.421  1.00  0.00           C
ATOM   3049  C2B DPP   272     160.246  63.301  36.721  1.00  0.00           C
ATOM   3050  C3B DPP   272     160.746  65.351  40.321  1.00  0.00           C
ATOM   3051  C4B DPP   272     164.496  66.451  42.521  1.00  0.00           C
ATOM   3052  NC3 DPP   273      29.296  22.301  24.121  1.00  0.00           N
ATOM   3053  PO4 DPP   273      31.796  17.851  25.121  1.00  0.00           P
ATOM   3054  GL1 DPP   273      32.496  18.901  29.221  1.00  0.00            
ATOM   3055  GL2 DPP   273      34.596  21.501  28.921  1.00  0.00            
ATOM   3056  C1A DPP   273      34.446  17.601  32.721  1.00  0.00           C
ATOM   3057  C2A DPP   273      34.846  17.251  37.021  1.00  0.00           C
ATOM   3058  C3A DPP   273      35.246  19.301  40.121  1.00  0.00           C
ATOM   3059  C4A DPP   273      37.196  23.101  41.771  1.00  0.00           C
ATOM   3060  C1B DPP   273      34.446  22.101  34.321  1.00  0.00           C
ATOM   3061  C2B DPP   273      33.296  23.751  37.721  1.00  0.00           C
ATOM   3062  C3B DPP   273      31.846  25.801  41.221  1.00  0.00           C
ATOM   3063  C4B DPP   273      30.796  24.201  45.571  1.00  0.00           C
ATOM   3064  NC3 DPP   274      38.346 193.751  28.021  1.00  0.00           N
ATOM   3065  PO4 DPP   274      38.546 197.501  28.071  1.00  0.00           P
ATOM   3066  GL1 DPP   274      38.296 196.301  32.371  1.00  0.00            
ATOM   3067  GL2 DPP   274      37.596 194.251  34.671  1.00  0.00            
ATOM   3068  C1A DPP   274      37.996 199.701  35.671  1.00  0.00           C
ATOM   3069  C2A DPP   274      38.396 199.951  40.071  1.00  0.00           C
ATOM   3070  C3A DPP   274      39.996 202.201  44.321  1.00  0.00           C
ATOM   3071  C4A DPP   274      39.046 203.051  47.921  1.00  0.00           C
ATOM   3072  C1B DPP   274      37.996 193.301  38.771  1.00  0.00           C
ATOM   3073  C2B DPP   274      35.796 191.101  42.621  1.00  0.00           C
ATOM   3074  C3B DPP   274      34.396 192.201  46.921  1.00  0.00           C
ATOM   3075  C4B DPP   274      35.046 194.551  50.021  1.00  0.00           C
ATOM   3076  NC3 DPP   275       8.646  -0.949  32.021  1.00  0.00           N
ATOM   3077  PO4 DPP   275       5.646   0.401  29.471  1.00  0.00           P
ATOM   3078  GL1 DPP   275       4.196   1.851  32.571  1.00  0.00            
ATOM   3079  GL2 DPP   275       4.746   0.351  35.221  1.00  0.00            
ATOM   3080  C1A DPP   275       0.846   4.101  34.771  1.00  0.00           C
ATOM   3081  C2A DPP   275       1.346   6.051  38.471  1.00  0.00           C
ATOM   3082  C3A DPP   275       1.146   7.101  42.721  1.00  0.00           C
ATOM   3083  C4A DPP   275       1.596   3.951  46.421  1.00  0.00           C
ATOM   3084  C1B DPP   275       7.146   2.451  37.421  1.00  0.00           C
ATOM   3085  C2B DPP   275      10.146   4.951  39.271  1.00  0.00           C
ATOM   3086  C3B DPP   275      12.046   7.451  43.021  1.00  0.00           C
ATOM   3087  C4B DPP   275      12.196   6.851  47.271  1.00  0.00           C
ATOM   3088  NC3 DPP   276      76.596  77.251  28.571  1.00  0.00           N
ATOM   3089  PO4 DPP   276      78.746  74.801  25.821  1.00  0.00           P
ATOM   3090  GL1 DPP   276      80.246  74.151  29.921  1.00  0.00            
ATOM   3091  GL2 DPP   276      81.846  76.601  31.471  1.00  0.00            
ATOM   3092  C1A DPP   276      80.446  73.901  35.271  1.00  0.00           C
ATOM   3093  C2A DPP   276      81.596  73.551  39.721  1.00  0.00           C
ATOM   3094  C3A DPP   276      80.196  72.501  44.121  1.00  0.00           C
ATOM   3095  C4A DPP   276      79.246  69.901  48.271  1.00  0.00           C
ATOM   3096  C1B DPP   276      83.246  78.651  34.771  1.00  0.00           C
ATOM   3097  C2B DPP   276      84.546  78.451  38.921  1.00  0.00           C
ATOM   3098  C3B DPP   276      85.696  75.601  42.321  1.00  0.00           C
ATOM   3099  C4B DPP   276      85.796  72.451  45.421  1.00  0.00           C
ATOM   3100  NC3 DPP   277      -1.054   4.851  21.971  1.00  0.00           N
ATOM   3101  PO4 DPP   277       1.496   6.351  25.071  1.00  0.00           P
ATOM   3102  GL1 DPP   277       2.346   6.351  29.821  1.00  0.00            
ATOM   3103  GL2 DPP   277      -0.954   7.451  31.271  1.00  0.00            
ATOM   3104  C1A DPP   277       5.846   7.151  32.621  1.00  0.00           C
ATOM   3105  C2A DPP   277       6.196   7.601  36.521  1.00  0.00           C
ATOM   3106  C3A DPP   277       5.246  10.351  40.271  1.00  0.00           C
ATOM   3107  C4A DPP   277       2.196  13.951  40.971  1.00  0.00           C
ATOM   3108  C1B DPP   277      -0.304   9.151  35.071  1.00  0.00           C
ATOM   3109  C2B DPP   277      -1.604  11.451  38.621  1.00  0.00           C
ATOM   3110  C3B DPP   277      -3.004  14.251  42.271  1.00  0.00           C
ATOM   3111  C4B DPP   277      -3.654  15.401  45.971  1.00  0.00           C
ATOM   3112  NC3 DPP   278      24.296 121.901  27.121  1.00  0.00           N
ATOM   3113  PO4 DPP   278      28.296 121.601  28.171  1.00  0.00           P
ATOM   3114  GL1 DPP   278      26.446 123.901  31.621  1.00  0.00            
ATOM   3115  GL2 DPP   278      23.846 125.951  33.021  1.00  0.00            
ATOM   3116  C1A DPP   278      27.546 126.301  35.921  1.00  0.00           C
ATOM   3117  C2A DPP   278      30.046 126.951  39.821  1.00  0.00           C
ATOM   3118  C3A DPP   278      28.796 129.201  44.221  1.00  0.00           C
ATOM   3119  C4A DPP   278      28.846 125.951  49.021  1.00  0.00           C
ATOM   3120  C1B DPP   278      22.046 123.251  34.821  1.00  0.00           C
ATOM   3121  C2B DPP   278      20.346 122.451  38.671  1.00  0.00           C
ATOM   3122  C3B DPP   278      18.646 119.651  42.471  1.00  0.00           C
ATOM   3123  C4B DPP   278      18.246 116.551  45.971  1.00  0.00           C
ATOM   3124  NC3 DPP   279      32.096   6.351  26.521  1.00  0.00           N
ATOM   3125  PO4 DPP   279      34.196  10.251  24.721  1.00  0.00           P
ATOM   3126  GL1 DPP   279      35.596   8.351  28.921  1.00  0.00            
ATOM   3127  GL2 DPP   279      34.996   9.951  31.421  1.00  0.00            
ATOM   3128  C1A DPP   279      38.046   6.251  33.071  1.00  0.00           C
ATOM   3129  C2A DPP   279      39.646   5.101  37.221  1.00  0.00           C
ATOM   3130  C3A DPP   279      43.496   3.601  40.071  1.00  0.00           C
ATOM   3131  C4A DPP   279      45.696   4.851  43.621  1.00  0.00           C
ATOM   3132  C1B DPP   279      34.496  12.551  34.021  1.00  0.00           C
ATOM   3133  C2B DPP   279      35.096  11.951  38.421  1.00  0.00           C
ATOM   3134  C3B DPP   279      35.896  11.201  42.721  1.00  0.00           C
ATOM   3135  C4B DPP   279      39.746  12.951  44.121  1.00  0.00           C
ATOM   3136  NC3 DPP   280      98.396  27.551  22.121  1.00  0.00           N
ATOM   3137  PO4 DPP   280      97.896  31.051  24.971  1.00  0.00           P
ATOM   3138  GL1 DPP   280     100.546  32.451  27.371  1.00  0.00            
ATOM   3139  GL2 DPP   280      98.146  33.651  29.771  1.00  0.00            
ATOM   3140  C1A DPP   280     102.996  34.501  29.671  1.00  0.00           C
ATOM   3141  C2A DPP   280     105.646  33.101  32.871  1.00  0.00           C
ATOM   3142  C3A DPP   280     106.696  31.801  36.371  1.00  0.00           C
ATOM   3143  C4A DPP   280     107.496  29.501  40.421  1.00  0.00           C
ATOM   3144  C1B DPP   280     100.146  33.901  34.171  1.00  0.00           C
ATOM   3145  C2B DPP   280     102.546  35.401  36.321  1.00  0.00           C
ATOM   3146  C3B DPP   280     101.546  38.901  38.721  1.00  0.00           C
ATOM   3147  C4B DPP   280      97.446  38.501  41.821  1.00  0.00           C
ATOM   3148  NC3 DPP   281     115.996 117.401  25.671  1.00  0.00           N
ATOM   3149  PO4 DPP   281     112.846 120.951  26.521  1.00  0.00           P
ATOM   3150  GL1 DPP   281     115.446 121.301  30.671  1.00  0.00            
ATOM   3151  GL2 DPP   281     117.696 120.351  29.421  1.00  0.00            
ATOM   3152  C1A DPP   281     117.746 122.801  35.271  1.00  0.00           C
ATOM   3153  C2A DPP   281     118.546 121.951  39.571  1.00  0.00           C
ATOM   3154  C3A DPP   281     119.346 118.901  42.871  1.00  0.00           C
ATOM   3155  C4A DPP   281     121.346 119.201  46.621  1.00  0.00           C
ATOM   3156  C1B DPP   281     121.096 120.151  31.271  1.00  0.00           C
ATOM   3157  C2B DPP   281     122.546 120.901  36.171  1.00  0.00           C
ATOM   3158  C3B DPP   281     124.396 121.001  39.971  1.00  0.00           C
ATOM   3159  C4B DPP   281     125.646 120.051  44.321  1.00  0.00           C
ATOM   3160  NC3 DPP   282      56.146  18.551  20.571  1.00  0.00           N
ATOM   3161  PO4 DPP   282      58.146  20.351  24.821  1.00  0.00           P
ATOM   3162  GL1 DPP   282      56.746  21.451  29.221  1.00  0.00            
ATOM   3163  GL2 DPP   282      56.996  17.401  29.621  1.00  0.00            
ATOM   3164  C1A DPP   282      57.796  23.101  33.571  1.00  0.00           C
ATOM   3165  C2A DPP   282      59.496  24.301  37.471  1.00  0.00           C
ATOM   3166  C3A DPP   282      61.096  27.901  39.621  1.00  0.00           C
ATOM   3167  C4A DPP   282      61.746  30.301  36.721  1.00  0.00           C
ATOM   3168  C1B DPP   282      57.946  16.101  33.621  1.00  0.00           C
ATOM   3169  C2B DPP   282      58.096  15.601  38.321  1.00  0.00           C
ATOM   3170  C3B DPP   282      59.346  14.951  42.071  1.00  0.00           C
ATOM   3171  C4B DPP   282      60.446  16.501  46.271  1.00  0.00           C
ATOM   3172  NC3 DPP   283      61.196 124.751  26.671  1.00  0.00           N
ATOM   3173  PO4 DPP   283      61.746 126.051  31.921  1.00  0.00           P
ATOM   3174  GL1 DPP   283      58.596 125.751  35.421  1.00  0.00            
ATOM   3175  GL2 DPP   283      56.946 128.701  35.821  1.00  0.00            
ATOM   3176  C1A DPP   283      58.346 124.351  39.421  1.00  0.00           C
ATOM   3177  C2A DPP   283      59.196 123.851  43.771  1.00  0.00           C
ATOM   3178  C3A DPP   283      57.146 122.201  47.321  1.00  0.00           C
ATOM   3179  C4A DPP   283      56.596 122.301  50.921  1.00  0.00           C
ATOM   3180  C1B DPP   283      56.146 130.451  40.121  1.00  0.00           C
ATOM   3181  C2B DPP   283      58.046 129.451  43.671  1.00  0.00           C
ATOM   3182  C3B DPP   283      61.396 132.401  45.171  1.00  0.00           C
ATOM   3183  C4B DPP   283      62.296 136.051  49.121  1.00  0.00           C
ATOM   3184  NC3 DPP   284      79.946 189.301  29.871  1.00  0.00           N
ATOM   3185  PO4 DPP   284      83.846 188.951  29.721  1.00  0.00           P
ATOM   3186  GL1 DPP   284      84.746 188.851  33.571  1.00  0.00            
ATOM   3187  GL2 DPP   284      82.196 186.951  34.321  1.00  0.00            
ATOM   3188  C1A DPP   284      87.046 187.951  36.771  1.00  0.00           C
ATOM   3189  C2A DPP   284      88.096 188.201  41.771  1.00  0.00           C
ATOM   3190  C3A DPP   284      91.846 189.901  43.571  1.00  0.00           C
ATOM   3191  C4A DPP   284      96.346 189.651  45.571  1.00  0.00           C
ATOM   3192  C1B DPP   284      82.696 185.151  39.021  1.00  0.00           C
ATOM   3193  C2B DPP   284      83.596 182.701  43.221  1.00  0.00           C
ATOM   3194  C3B DPP   284      82.396 179.301  46.471  1.00  0.00           C
ATOM   3195  C4B DPP   284      82.696 174.751  46.771  1.00  0.00           C
ATOM   3196  NC3 DPP   285      68.896 185.301  25.071  1.00  0.00           N
ATOM   3197  PO4 DPP   285      71.346 185.901  29.321  1.00  0.00           P
ATOM   3198  GL1 DPP   285      74.146 185.701  32.771  1.00  0.00            
ATOM   3199  GL2 DPP   285      77.196 186.701  33.521  1.00  0.00            
ATOM   3200  C1A DPP   285      73.696 183.951  36.971  1.00  0.00           C
ATOM   3201  C2A DPP   285      74.796 183.551  40.471  1.00  0.00           C
ATOM   3202  C3A DPP   285      75.146 184.451  44.621  1.00  0.00           C
ATOM   3203  C4A DPP   285      71.946 183.551  48.721  1.00  0.00           C
ATOM   3204  C1B DPP   285      78.546 186.951  37.321  1.00  0.00           C
ATOM   3205  C2B DPP   285      78.746 185.751  42.071  1.00  0.00           C
ATOM   3206  C3B DPP   285      78.296 188.601  45.321  1.00  0.00           C
ATOM   3207  C4B DPP   285      80.046 192.151  47.421  1.00  0.00           C
ATOM   3208  NC3 DPP   286     114.296  71.351  25.921  1.00  0.00           N
ATOM   3209  PO4 DPP   286     119.346  73.801  26.671  1.00  0.00           P
ATOM   3210  GL1 DPP   286     121.496  72.151  29.771  1.00  0.00            
ATOM   3211  GL2 DPP   286     124.796  71.101  29.571  1.00  0.00            
ATOM   3212  C1A DPP   286     122.696  73.501  33.221  1.00  0.00           C
ATOM   3213  C2A DPP   286     123.396  73.501  37.221  1.00  0.00           C
ATOM   3214  C3A DPP   286     122.296  72.601  41.021  1.00  0.00           C
ATOM   3215  C4A DPP   286     120.046  72.251  45.171  1.00  0.00           C
ATOM   3216  C1B DPP   286     125.696  68.851  32.521  1.00  0.00           C
ATOM   3217  C2B DPP   286     126.296  69.551  38.021  1.00  0.00           C
ATOM   3218  C3B DPP   286     125.996  69.151  42.621  1.00  0.00           C
ATOM   3219  C4B DPP   286     126.196  72.251  45.321  1.00  0.00           C
ATOM   3220  NC3 DPP   287      30.046  44.201  15.571  1.00  0.00           N
ATOM   3221  PO4 DPP   287      29.196  45.051  20.321  1.00  0.00           P
ATOM   3222  GL1 DPP   287      27.496  42.201  23.871  1.00  0.00            
ATOM   3223  GL2 DPP   287      24.646  44.051  25.571  1.00  0.00            
ATOM   3224  C1A DPP   287      26.646  38.601  26.821  1.00  0.00           C
ATOM   3225  C2A DPP   287      26.396  37.901  30.671  1.00  0.00           C
ATOM   3226  C3A DPP   287      25.896  34.651  32.871  1.00  0.00           C
ATOM   3227  C4A DPP   287      22.596  32.001  35.371  1.00  0.00           C
ATOM   3228  C1B DPP   287      22.546  42.001  29.371  1.00  0.00           C
ATOM   3229  C2B DPP   287      22.696  39.901  32.921  1.00  0.00           C
ATOM   3230  C3B DPP   287      22.496  39.901  37.321  1.00  0.00           C
ATOM   3231  C4B DPP   287      25.946  40.251  40.571  1.00  0.00           C
ATOM   3232  NC3 DPP   288      46.146 137.201  33.171  1.00  0.00           N
ATOM   3233  PO4 DPP   288      43.746 133.601  31.671  1.00  0.00           P
ATOM   3234  GL1 DPP   288      42.396 135.151  35.271  1.00  0.00            
ATOM   3235  GL2 DPP   288      44.796 135.551  38.321  1.00  0.00            
ATOM   3236  C1A DPP   288      40.496 137.951  37.221  1.00  0.00           C
ATOM   3237  C2A DPP   288      38.846 139.201  40.221  1.00  0.00           C
ATOM   3238  C3A DPP   288      34.296 142.251  41.171  1.00  0.00           C
ATOM   3239  C4A DPP   288      32.846 145.801  42.371  1.00  0.00           C
ATOM   3240  C1B DPP   288      42.446 136.451  41.871  1.00  0.00           C
ATOM   3241  C2B DPP   288      42.946 137.251  46.471  1.00  0.00           C
ATOM   3242  C3B DPP   288      44.596 141.101  46.771  1.00  0.00           C
ATOM   3243  C4B DPP   288      48.896 141.401  49.221  1.00  0.00           C
ATOM   3244  NC3 DPP   289     210.296 113.151  25.121  1.00  0.00           N
ATOM   3245  PO4 DPP   289     211.696 117.001  23.621  1.00  0.00           P
ATOM   3246  GL1 DPP   289     209.746 118.201  26.771  1.00  0.00            
ATOM   3247  GL2 DPP   289     208.446 121.351  26.971  1.00  0.00            
ATOM   3248  C1A DPP   289     208.296 116.901  29.521  1.00  0.00           C
ATOM   3249  C2A DPP   289     207.346 112.551  31.471  1.00  0.00           C
ATOM   3250  C3A DPP   289     208.246 109.451  35.821  1.00  0.00           C
ATOM   3251  C4A DPP   289     209.646 108.851  40.421  1.00  0.00           C
ATOM   3252  C1B DPP   289     207.846 123.051  31.421  1.00  0.00           C
ATOM   3253  C2B DPP   289     205.996 123.001  36.171  1.00  0.00           C
ATOM   3254  C3B DPP   289     202.396 122.651  38.871  1.00  0.00           C
ATOM   3255  C4B DPP   289     199.246 120.001  41.621  1.00  0.00           C
ATOM   3256  NC3 DPP   290     138.246  94.301  21.271  1.00  0.00           N
ATOM   3257  PO4 DPP   290     135.996  91.101  21.621  1.00  0.00           P
ATOM   3258  GL1 DPP   290     135.346  92.751  25.521  1.00  0.00            
ATOM   3259  GL2 DPP   290     134.946  89.901  27.721  1.00  0.00            
ATOM   3260  C1A DPP   290     131.496  94.901  28.621  1.00  0.00           C
ATOM   3261  C2A DPP   290     130.346  96.701  31.771  1.00  0.00           C
ATOM   3262  C3A DPP   290     131.646  97.951  36.121  1.00  0.00           C
ATOM   3263  C4A DPP   290     131.396  98.001  41.221  1.00  0.00           C
ATOM   3264  C1B DPP   290     137.396  91.701  32.021  1.00  0.00           C
ATOM   3265  C2B DPP   290     138.946  89.851  34.921  1.00  0.00           C
ATOM   3266  C3B DPP   290     140.246  88.851  39.021  1.00  0.00           C
ATOM   3267  C4B DPP   290     143.846  87.001  41.771  1.00  0.00           C
ATOM   3268  NC3 DPP   291     170.346  24.651  24.571  1.00  0.00           N
ATOM   3269  PO4 DPP   291     167.146  24.801  25.121  1.00  0.00           P
ATOM   3270  GL1 DPP   291     168.046  22.651  29.321  1.00  0.00            
ATOM   3271  GL2 DPP   291     167.196  19.401  30.321  1.00  0.00            
ATOM   3272  C1A DPP   291     166.146  24.001  33.921  1.00  0.00           C
ATOM   3273  C2A DPP   291     168.446  25.051  36.971  1.00  0.00           C
ATOM   3274  C3A DPP   291     168.696  28.001  40.671  1.00  0.00           C
ATOM   3275  C4A DPP   291     166.496  27.751  43.621  1.00  0.00           C
ATOM   3276  C1B DPP   291     166.396  18.351  34.721  1.00  0.00           C
ATOM   3277  C2B DPP   291     164.996  19.601  38.221  1.00  0.00           C
ATOM   3278  C3B DPP   291     163.646  19.801  42.471  1.00  0.00           C
ATOM   3279  C4B DPP   291     165.546  20.451  45.521  1.00  0.00           C
ATOM   3280  NC3 DPP   292       6.346  37.901  21.521  1.00  0.00           N
ATOM   3281  PO4 DPP   292       8.996  39.651  22.821  1.00  0.00           P
ATOM   3282  GL1 DPP   292       8.246  37.001  26.921  1.00  0.00            
ATOM   3283  GL2 DPP   292       8.046  34.151  27.371  1.00  0.00            
ATOM   3284  C1A DPP   292      10.196  35.551  31.571  1.00  0.00           C
ATOM   3285  C2A DPP   292      11.396  32.901  35.321  1.00  0.00           C
ATOM   3286  C3A DPP   292      13.496  34.251  38.721  1.00  0.00           C
ATOM   3287  C4A DPP   292      15.846  36.701  40.471  1.00  0.00           C
ATOM   3288  C1B DPP   292       8.246  30.551  30.971  1.00  0.00           C
ATOM   3289  C2B DPP   292       7.796  29.601  35.771  1.00  0.00           C
ATOM   3290  C3B DPP   292       6.346  29.451  39.921  1.00  0.00           C
ATOM   3291  C4B DPP   292       3.796  28.751  42.521  1.00  0.00           C
ATOM   3292  NC3 DPP   293     102.796  36.351  23.071  1.00  0.00           N
ATOM   3293  PO4 DPP   293     102.646  32.001  22.571  1.00  0.00           P
ATOM   3294  GL1 DPP   293     106.046  32.851  25.171  1.00  0.00            
ATOM   3295  GL2 DPP   293     106.596  30.051  26.021  1.00  0.00            
ATOM   3296  C1A DPP   293     109.596  33.251  28.821  1.00  0.00           C
ATOM   3297  C2A DPP   293     110.596  31.451  33.671  1.00  0.00           C
ATOM   3298  C3A DPP   293     111.746  31.451  38.121  1.00  0.00           C
ATOM   3299  C4A DPP   293     111.896  32.151  41.971  1.00  0.00           C
ATOM   3300  C1B DPP   293     108.346  28.251  29.771  1.00  0.00           C
ATOM   3301  C2B DPP   293     107.046  27.901  33.521  1.00  0.00           C
ATOM   3302  C3B DPP   293     104.896  26.651  37.971  1.00  0.00           C
ATOM   3303  C4B DPP   293     104.196  24.601  41.071  1.00  0.00           C
ATOM   3304  NC3 DPP   294     167.646  37.651  22.471  1.00  0.00           N
ATOM   3305  PO4 DPP   294     165.246  40.851  24.621  1.00  0.00           P
ATOM   3306  GL1 DPP   294     169.396  40.601  26.121  1.00  0.00            
ATOM   3307  GL2 DPP   294     167.546  38.601  28.571  1.00  0.00            
ATOM   3308  C1A DPP   294     170.796  42.901  30.471  1.00  0.00           C
ATOM   3309  C2A DPP   294     173.046  45.601  33.971  1.00  0.00           C
ATOM   3310  C3A DPP   294     175.846  46.451  37.821  1.00  0.00           C
ATOM   3311  C4A DPP   294     178.796  45.951  41.371  1.00  0.00           C
ATOM   3312  C1B DPP   294     167.046  40.501  32.621  1.00  0.00           C
ATOM   3313  C2B DPP   294     168.246  41.751  35.721  1.00  0.00           C
ATOM   3314  C3B DPP   294     172.046  43.051  38.021  1.00  0.00           C
ATOM   3315  C4B DPP   294     175.346  42.401  41.171  1.00  0.00           C
ATOM   3316  NC3 DPP   295      16.946 102.101  27.871  1.00  0.00           N
ATOM   3317  PO4 DPP   295      20.896  99.051  27.771  1.00  0.00           P
ATOM   3318  GL1 DPP   295      20.746 101.201  31.071  1.00  0.00            
ATOM   3319  GL2 DPP   295      18.746  98.551  32.021  1.00  0.00            
ATOM   3320  C1A DPP   295      20.246 102.851  34.921  1.00  0.00           C
ATOM   3321  C2A DPP   295      18.746 102.501  38.621  1.00  0.00           C
ATOM   3322  C3A DPP   295      19.296 103.451  43.221  1.00  0.00           C
ATOM   3323  C4A DPP   295      18.296 103.051  48.071  1.00  0.00           C
ATOM   3324  C1B DPP   295      17.046  98.951  35.671  1.00  0.00           C
ATOM   3325  C2B DPP   295      16.346  98.601  39.271  1.00  0.00           C
ATOM   3326  C3B DPP   295      15.596  99.851  42.821  1.00  0.00           C
ATOM   3327  C4B DPP   295      12.596 101.751  44.971  1.00  0.00           C
ATOM   3328  NC3 DPP   296      49.496 171.801  30.371  1.00  0.00           N
ATOM   3329  PO4 DPP   296      53.046 168.801  29.421  1.00  0.00           P
ATOM   3330  GL1 DPP   296      53.646 168.101  33.321  1.00  0.00            
ATOM   3331  GL2 DPP   296      50.096 168.551  34.071  1.00  0.00            
ATOM   3332  C1A DPP   296      55.346 167.451  37.971  1.00  0.00           C
ATOM   3333  C2A DPP   296      56.746 167.501  42.471  1.00  0.00           C
ATOM   3334  C3A DPP   296      59.396 169.201  46.871  1.00  0.00           C
ATOM   3335  C4A DPP   296      59.496 169.801  50.921  1.00  0.00           C
ATOM   3336  C1B DPP   296      50.196 168.201  38.021  1.00  0.00           C
ATOM   3337  C2B DPP   296      52.246 170.051  41.271  1.00  0.00           C
ATOM   3338  C3B DPP   296      53.796 170.501  45.221  1.00  0.00           C
ATOM   3339  C4B DPP   296      55.296 172.451  48.771  1.00  0.00           C
ATOM   3340  NC3 DPP   297     107.996  15.501  17.171  1.00  0.00           N
ATOM   3341  PO4 DPP   297     106.646  17.201  20.321  1.00  0.00           P
ATOM   3342  GL1 DPP   297     104.546  16.151  23.621  1.00  0.00            
ATOM   3343  GL2 DPP   297     102.246  14.851  22.271  1.00  0.00            
ATOM   3344  C1A DPP   297     104.746  15.451  27.321  1.00  0.00           C
ATOM   3345  C2A DPP   297     108.146  14.551  31.221  1.00  0.00           C
ATOM   3346  C3A DPP   297     107.846  15.351  35.671  1.00  0.00           C
ATOM   3347  C4A DPP   297     107.596  17.601  39.121  1.00  0.00           C
ATOM   3348  C1B DPP   297      99.596  14.901  25.721  1.00  0.00           C
ATOM   3349  C2B DPP   297      99.796  14.801  29.871  1.00  0.00           C
ATOM   3350  C3B DPP   297      98.896  14.501  33.871  1.00  0.00           C
ATOM   3351  C4B DPP   297     100.046  13.851  38.321  1.00  0.00           C
ATOM   3352  NC3 DPP   298      53.496  69.501  28.271  1.00  0.00           N
ATOM   3353  PO4 DPP   298      58.346  67.501  27.271  1.00  0.00           P
ATOM   3354  GL1 DPP   298      55.796  67.051  31.371  1.00  0.00            
ATOM   3355  GL2 DPP   298      53.146  68.451  33.771  1.00  0.00            
ATOM   3356  C1A DPP   298      55.396  63.551  33.871  1.00  0.00           C
ATOM   3357  C2A DPP   298      55.946  60.701  37.621  1.00  0.00           C
ATOM   3358  C3A DPP   298      57.546  59.201  41.521  1.00  0.00           C
ATOM   3359  C4A DPP   298      57.796  57.051  46.421  1.00  0.00           C
ATOM   3360  C1B DPP   298      56.146  67.351  37.221  1.00  0.00           C
ATOM   3361  C2B DPP   298      59.396  69.651  39.271  1.00  0.00           C
ATOM   3362  C3B DPP   298      58.746  71.151  43.071  1.00  0.00           C
ATOM   3363  C4B DPP   298      61.096  71.601  46.971  1.00  0.00           C
ATOM   3364  NC3 DPP   299     129.746 104.651  19.421  1.00  0.00           N
ATOM   3365  PO4 DPP   299     125.946 106.851  20.071  1.00  0.00           P
ATOM   3366  GL1 DPP   299     127.096 108.101  23.471  1.00  0.00            
ATOM   3367  GL2 DPP   299     129.996 106.051  25.121  1.00  0.00            
ATOM   3368  C1A DPP   299     124.896 109.151  26.921  1.00  0.00           C
ATOM   3369  C2A DPP   299     123.696 110.101  30.721  1.00  0.00           C
ATOM   3370  C3A DPP   299     124.346 110.501  34.221  1.00  0.00           C
ATOM   3371  C4A DPP   299     124.896 109.901  38.321  1.00  0.00           C
ATOM   3372  C1B DPP   299     133.346 106.351  28.421  1.00  0.00           C
ATOM   3373  C2B DPP   299     134.996 107.751  32.071  1.00  0.00           C
ATOM   3374  C3B DPP   299     136.696 108.101  36.471  1.00  0.00           C
ATOM   3375  C4B DPP   299     138.896 107.851  40.721  1.00  0.00           C
ATOM   3376  NC3 DPP   300     160.146 157.951  22.271  1.00  0.00           N
ATOM   3377  PO4 DPP   300     157.146 160.951  23.821  1.00  0.00           P
ATOM   3378  GL1 DPP   300     157.046 158.651  27.521  1.00  0.00            
ATOM   3379  GL2 DPP   300     159.646 155.651  28.021  1.00  0.00            
ATOM   3380  C1A DPP   300     155.146 160.151  31.021  1.00  0.00           C
ATOM   3381  C2A DPP   300     156.046 160.201  35.021  1.00  0.00           C
ATOM   3382  C3A DPP   300     153.696 159.651  38.171  1.00  0.00           C
ATOM   3383  C4A DPP   300     150.296 157.201  39.171  1.00  0.00           C
ATOM   3384  C1B DPP   300     156.396 155.151  31.171  1.00  0.00           C
ATOM   3385  C2B DPP   300     153.796 154.801  35.071  1.00  0.00           C
ATOM   3386  C3B DPP   300     151.096 152.151  37.071  1.00  0.00           C
ATOM   3387  C4B DPP   300     148.546 149.401  35.171  1.00  0.00           C
ATOM   3388  NC3 DPP   301      79.046 130.551  28.471  1.00  0.00           N
ATOM   3389  PO4 DPP   301      74.896 128.951  30.371  1.00  0.00           P
ATOM   3390  GL1 DPP   301      74.346 131.651  34.571  1.00  0.00            
ATOM   3391  GL2 DPP   301      75.096 135.301  34.621  1.00  0.00            
ATOM   3392  C1A DPP   301      75.446 130.201  38.821  1.00  0.00           C
ATOM   3393  C2A DPP   301      76.996 130.351  42.571  1.00  0.00           C
ATOM   3394  C3A DPP   301      77.796 131.351  47.221  1.00  0.00           C
ATOM   3395  C4A DPP   301      80.046 132.701  51.371  1.00  0.00           C
ATOM   3396  C1B DPP   301      74.846 135.151  39.171  1.00  0.00           C
ATOM   3397  C2B DPP   301      74.596 134.651  43.971  1.00  0.00           C
ATOM   3398  C3B DPP   301      73.396 135.501  47.821  1.00  0.00           C
ATOM   3399  C4B DPP   301      74.646 133.201  51.571  1.00  0.00           C
ATOM   3400  NC3 DPP   302     161.946  98.051  15.371  1.00  0.00           N
ATOM   3401  PO4 DPP   302     164.246  99.201  19.271  1.00  0.00           P
ATOM   3402  GL1 DPP   302     163.146 100.701  23.621  1.00  0.00            
ATOM   3403  GL2 DPP   302     160.346 103.851  24.621  1.00  0.00            
ATOM   3404  C1A DPP   302     161.746  99.451  27.671  1.00  0.00           C
ATOM   3405  C2A DPP   302     159.146  98.901  31.321  1.00  0.00           C
ATOM   3406  C3A DPP   302     158.596  98.501  35.821  1.00  0.00           C
ATOM   3407  C4A DPP   302     155.496 100.151  38.771  1.00  0.00           C
ATOM   3408  C1B DPP   302     162.296 104.951  29.121  1.00  0.00           C
ATOM   3409  C2B DPP   302     160.396 103.451  33.521  1.00  0.00           C
ATOM   3410  C3B DPP   302     157.096 104.701  36.221  1.00  0.00           C
ATOM   3411  C4B DPP   302     153.996 106.751  38.971  1.00  0.00           C
ATOM   3412  NC3 DPP   303      45.646  32.001  26.471  1.00  0.00           N
ATOM   3413  PO4 DPP   303      47.096  34.651  26.371  1.00  0.00           P
ATOM   3414  GL1 DPP   303      45.646  36.751  29.721  1.00  0.00            
ATOM   3415  GL2 DPP   303      43.646  39.301  29.571  1.00  0.00            
ATOM   3416  C1A DPP   303      44.046  36.801  33.871  1.00  0.00           C
ATOM   3417  C2A DPP   303      43.646  37.501  37.721  1.00  0.00           C
ATOM   3418  C3A DPP   303      43.496  36.351  41.821  1.00  0.00           C
ATOM   3419  C4A DPP   303      45.046  36.051  45.271  1.00  0.00           C
ATOM   3420  C1B DPP   303      42.696  41.601  33.271  1.00  0.00           C
ATOM   3421  C2B DPP   303      41.296  42.051  37.721  1.00  0.00           C
ATOM   3422  C3B DPP   303      43.446  41.001  41.571  1.00  0.00           C
ATOM   3423  C4B DPP   303      44.446  41.551  44.971  1.00  0.00           C
ATOM   3424  NC3 DPP   304      42.696  58.651  25.821  1.00  0.00           N
ATOM   3425  PO4 DPP   304      47.046  60.951  27.921  1.00  0.00           P
ATOM   3426  GL1 DPP   304      47.696  62.001  32.321  1.00  0.00            
ATOM   3427  GL2 DPP   304      50.446  63.851  33.021  1.00  0.00            
ATOM   3428  C1A DPP   304      46.646  62.951  36.371  1.00  0.00           C
ATOM   3429  C2A DPP   304      44.496  65.601  40.321  1.00  0.00           C
ATOM   3430  C3A DPP   304      43.296  68.801  41.521  1.00  0.00           C
ATOM   3431  C4A DPP   304      44.446  71.601  44.471  1.00  0.00           C
ATOM   3432  C1B DPP   304      52.046  64.751  37.321  1.00  0.00           C
ATOM   3433  C2B DPP   304      53.346  62.901  42.271  1.00  0.00           C
ATOM   3434  C3B DPP   304      54.096  61.801  45.421  1.00  0.00           C
ATOM   3435  C4B DPP   304      52.846  63.751  48.821  1.00  0.00           C
ATOM   3436  NC3 DPP   305      49.896 164.451  31.071  1.00  0.00           N
ATOM   3437  PO4 DPP   305      49.896 160.551  32.071  1.00  0.00           P
ATOM   3438  GL1 DPP   305      50.546 160.351  36.071  1.00  0.00            
ATOM   3439  GL2 DPP   305      51.846 163.751  35.421  1.00  0.00            
ATOM   3440  C1A DPP   305      50.546 159.051  40.771  1.00  0.00           C
ATOM   3441  C2A DPP   305      53.046 160.551  45.121  1.00  0.00           C
ATOM   3442  C3A DPP   305      56.896 162.501  47.921  1.00  0.00           C
ATOM   3443  C4A DPP   305      57.996 164.201  52.321  1.00  0.00           C
ATOM   3444  C1B DPP   305      52.196 163.801  40.471  1.00  0.00           C
ATOM   3445  C2B DPP   305      51.996 166.201  44.171  1.00  0.00           C
ATOM   3446  C3B DPP   305      51.596 164.501  47.671  1.00  0.00           C
ATOM   3447  C4B DPP   305      53.146 162.851  51.471  1.00  0.00           C
ATOM   3448  NC3 DPP   306      30.746  13.351  26.121  1.00  0.00           N
ATOM   3449  PO4 DPP   306      26.496  12.451  27.421  1.00  0.00           P
ATOM   3450  GL1 DPP   306      27.896  14.001  31.221  1.00  0.00            
ATOM   3451  GL2 DPP   306      30.446  14.601  32.271  1.00  0.00            
ATOM   3452  C1A DPP   306      25.496  15.351  35.921  1.00  0.00           C
ATOM   3453  C2A DPP   306      25.796  16.151  39.621  1.00  0.00           C
ATOM   3454  C3A DPP   306      26.296  16.451  43.421  1.00  0.00           C
ATOM   3455  C4A DPP   306      29.296  18.351  46.471  1.00  0.00           C
ATOM   3456  C1B DPP   306      30.896  14.501  37.271  1.00  0.00           C
ATOM   3457  C2B DPP   306      31.696  15.401  41.471  1.00  0.00           C
ATOM   3458  C3B DPP   306      34.296  15.551  44.671  1.00  0.00           C
ATOM   3459  C4B DPP   306      35.796  12.701  47.571  1.00  0.00           C
ATOM   3460  NC3 DPP   307     133.196  18.001  20.821  1.00  0.00           N
ATOM   3461  PO4 DPP   307     131.096  14.401  19.071  1.00  0.00           P
ATOM   3462  GL1 DPP   307     130.246  12.851  23.771  1.00  0.00            
ATOM   3463  GL2 DPP   307     131.846  15.301  25.621  1.00  0.00            
ATOM   3464  C1A DPP   307     129.046   9.651  27.721  1.00  0.00           C
ATOM   3465  C2A DPP   307     129.996   7.851  32.921  1.00  0.00           C
ATOM   3466  C3A DPP   307     129.146  10.001  37.221  1.00  0.00           C
ATOM   3467  C4A DPP   307     130.496  11.051  41.521  1.00  0.00           C
ATOM   3468  C1B DPP   307     133.546  12.451  28.071  1.00  0.00           C
ATOM   3469  C2B DPP   307     134.296   8.001  30.821  1.00  0.00           C
ATOM   3470  C3B DPP   307     134.746   6.551  34.671  1.00  0.00           C
ATOM   3471  C4B DPP   307     132.396   6.051  39.121  1.00  0.00           C
ATOM   3472  NC3 DPP   308       9.446  63.601  24.321  1.00  0.00           N
ATOM   3473  PO4 DPP   308       8.596  66.951  22.371  1.00  0.00           P
ATOM   3474  GL1 DPP   308       7.546  68.051  26.621  1.00  0.00            
ATOM   3475  GL2 DPP   308       5.646  70.601  26.521  1.00  0.00            
ATOM   3476  C1A DPP   308       8.096  65.751  30.771  1.00  0.00           C
ATOM   3477  C2A DPP   308       7.596  63.501  32.671  1.00  0.00           C
ATOM   3478  C3A DPP   308       5.696  62.001  36.721  1.00  0.00           C
ATOM   3479  C4A DPP   308       6.346  60.251  40.621  1.00  0.00           C
ATOM   3480  C1B DPP   308       6.646  71.051  30.721  1.00  0.00           C
ATOM   3481  C2B DPP   308       6.746  72.351  36.421  1.00  0.00           C
ATOM   3482  C3B DPP   308       6.046  74.501  40.571  1.00  0.00           C
ATOM   3483  C4B DPP   308       7.396  77.851  42.021  1.00  0.00           C
ATOM   3484  NC3 DPP   309      62.296 178.701  25.821  1.00  0.00           N
ATOM   3485  PO4 DPP   309      59.846 180.651  29.271  1.00  0.00           P
ATOM   3486  GL1 DPP   309      61.946 179.801  32.071  1.00  0.00            
ATOM   3487  GL2 DPP   309      64.196 181.401  33.321  1.00  0.00            
ATOM   3488  C1A DPP   309      60.296 178.051  35.721  1.00  0.00           C
ATOM   3489  C2A DPP   309      60.796 178.001  39.071  1.00  0.00           C
ATOM   3490  C3A DPP   309      61.246 179.101  42.921  1.00  0.00           C
ATOM   3491  C4A DPP   309      60.696 179.851  47.471  1.00  0.00           C
ATOM   3492  C1B DPP   309      64.396 181.451  37.471  1.00  0.00           C
ATOM   3493  C2B DPP   309      64.696 181.451  40.871  1.00  0.00           C
ATOM   3494  C3B DPP   309      63.596 183.151  44.771  1.00  0.00           C
ATOM   3495  C4B DPP   309      63.296 184.701  48.071  1.00  0.00           C
ATOM   3496  NC3 DPP   310      11.096  80.051  24.571  1.00  0.00           N
ATOM   3497  PO4 DPP   310      14.846  81.951  25.321  1.00  0.00           P
ATOM   3498  GL1 DPP   310      18.246  80.051  27.871  1.00  0.00            
ATOM   3499  GL2 DPP   310      16.846  77.501  29.321  1.00  0.00            
ATOM   3500  C1A DPP   310      20.196  81.251  30.321  1.00  0.00           C
ATOM   3501  C2A DPP   310      19.446  80.301  34.921  1.00  0.00           C
ATOM   3502  C3A DPP   310      20.296  80.001  38.971  1.00  0.00           C
ATOM   3503  C4A DPP   310      18.146  78.101  43.071  1.00  0.00           C
ATOM   3504  C1B DPP   310      14.996  78.551  32.371  1.00  0.00           C
ATOM   3505  C2B DPP   310      13.546  79.651  35.471  1.00  0.00           C
ATOM   3506  C3B DPP   310      11.546  77.601  39.071  1.00  0.00           C
ATOM   3507  C4B DPP   310      12.496  77.401  42.621  1.00  0.00           C
ATOM   3508  NC3 DPP   311      95.546  60.901  21.421  1.00  0.00           N
ATOM   3509  PO4 DPP   311      92.596  59.051  24.071  1.00  0.00           P
ATOM   3510  GL1 DPP   311      90.396  58.701  28.671  1.00  0.00            
ATOM   3511  GL2 DPP   311      91.946  61.451  30.771  1.00  0.00            
ATOM   3512  C1A DPP   311      87.396  58.351  32.171  1.00  0.00           C
ATOM   3513  C2A DPP   311      86.996  59.901  35.521  1.00  0.00           C
ATOM   3514  C3A DPP   311      83.596  59.801  38.771  1.00  0.00           C
ATOM   3515  C4A DPP   311      80.396  63.601  41.071  1.00  0.00           C
ATOM   3516  C1B DPP   311      91.096  64.001  35.171  1.00  0.00           C
ATOM   3517  C2B DPP   311      86.946  65.201  37.321  1.00  0.00           C
ATOM   3518  C3B DPP   311      85.146  65.401  41.921  1.00  0.00           C
ATOM   3519  C4B DPP   311      82.696  67.301  44.771  1.00  0.00           C
ATOM   3520  NC3 DPP   312     130.596  40.051  23.771  1.00  0.00           N
ATOM   3521  PO4 DPP   312     127.096  42.001  26.571  1.00  0.00           P
ATOM   3522  GL1 DPP   312     127.896  42.751  30.671  1.00  0.00            
ATOM   3523  GL2 DPP   312     130.996  42.101  31.721  1.00  0.00            
ATOM   3524  C1A DPP   312     124.896  42.601  34.721  1.00  0.00           C
ATOM   3525  C2A DPP   312     124.896  42.601  39.521  1.00  0.00           C
ATOM   3526  C3A DPP   312     126.496  43.401  43.421  1.00  0.00           C
ATOM   3527  C4A DPP   312     127.296  42.951  48.171  1.00  0.00           C
ATOM   3528  C1B DPP   312     130.196  42.851  35.621  1.00  0.00           C
ATOM   3529  C2B DPP   312     130.246  42.501  40.271  1.00  0.00           C
ATOM   3530  C3B DPP   312     129.696  39.951  43.821  1.00  0.00           C
ATOM   3531  C4B DPP   312     126.596  38.851  46.171  1.00  0.00           C
ATOM   3532  NC3 DPP   313     126.296  15.151  20.171  1.00  0.00           N
ATOM   3533  PO4 DPP   313     123.446  18.501  21.171  1.00  0.00           P
ATOM   3534  GL1 DPP   313     124.696  19.751  25.521  1.00  0.00            
ATOM   3535  GL2 DPP   313     122.546  17.401  26.671  1.00  0.00            
ATOM   3536  C1A DPP   313     127.846  19.551  28.971  1.00  0.00           C
ATOM   3537  C2A DPP   313     128.296  20.301  33.871  1.00  0.00           C
ATOM   3538  C3A DPP   313     127.796  19.201  38.271  1.00  0.00           C
ATOM   3539  C4A DPP   313     125.746  19.201  43.071  1.00  0.00           C
ATOM   3540  C1B DPP   313     124.346  15.751  31.371  1.00  0.00           C
ATOM   3541  C2B DPP   313     125.696  14.651  36.021  1.00  0.00           C
ATOM   3542  C3B DPP   313     126.396  13.701  40.371  1.00  0.00           C
ATOM   3543  C4B DPP   313     129.346  15.501  42.971  1.00  0.00           C
ATOM   3544  NC3 DPP   314      -1.154  28.401  22.821  1.00  0.00           N
ATOM   3545  PO4 DPP   314       0.096  25.351  25.071  1.00  0.00           P
ATOM   3546  GL1 DPP   314       1.946  26.051  29.071  1.00  0.00            
ATOM   3547  GL2 DPP   314       1.496  29.101  29.871  1.00  0.00            
ATOM   3548  C1A DPP   314       5.596  27.101  31.971  1.00  0.00           C
ATOM   3549  C2A DPP   314       4.696  25.101  36.571  1.00  0.00           C
ATOM   3550  C3A DPP   314       5.396  23.301  40.671  1.00  0.00           C
ATOM   3551  C4A DPP   314       2.346  22.101  44.871  1.00  0.00           C
ATOM   3552  C1B DPP   314       0.546  27.801  34.021  1.00  0.00           C
ATOM   3553  C2B DPP   314      -0.204  29.951  38.021  1.00  0.00           C
ATOM   3554  C3B DPP   314       0.746  32.051  42.371  1.00  0.00           C
ATOM   3555  C4B DPP   314       4.196  34.001  44.171  1.00  0.00           C
ATOM   3556  NC3 DPP   315     165.596 171.401  22.921  1.00  0.00           N
ATOM   3557  PO4 DPP   315     161.596 171.851  24.921  1.00  0.00           P
ATOM   3558  GL1 DPP   315     160.746 175.951  27.821  1.00  0.00            
ATOM   3559  GL2 DPP   315     157.896 177.101  27.871  1.00  0.00            
ATOM   3560  C1A DPP   315     161.046 176.151  31.971  1.00  0.00           C
ATOM   3561  C2A DPP   315     161.246 175.851  36.971  1.00  0.00           C
ATOM   3562  C3A DPP   315     159.396 172.901  39.721  1.00  0.00           C
ATOM   3563  C4A DPP   315     157.096 174.051  42.071  1.00  0.00           C
ATOM   3564  C1B DPP   315     155.446 177.351  31.071  1.00  0.00           C
ATOM   3565  C2B DPP   315     156.496 175.701  35.021  1.00  0.00           C
ATOM   3566  C3B DPP   315     153.946 175.551  38.071  1.00  0.00           C
ATOM   3567  C4B DPP   315     151.096 172.551  41.221  1.00  0.00           C
ATOM   3568  NC3 DPP   316      78.446 123.601  25.721  1.00  0.00           N
ATOM   3569  PO4 DPP   316      79.296 121.251  29.521  1.00  0.00           P
ATOM   3570  GL1 DPP   316      80.096 122.101  33.821  1.00  0.00            
ATOM   3571  GL2 DPP   316      78.196 124.451  33.821  1.00  0.00            
ATOM   3572  C1A DPP   316      80.196 120.301  37.771  1.00  0.00           C
ATOM   3573  C2A DPP   316      79.946 118.301  42.171  1.00  0.00           C
ATOM   3574  C3A DPP   316      80.996 117.551  46.221  1.00  0.00           C
ATOM   3575  C4A DPP   316      81.946 117.601  50.271  1.00  0.00           C
ATOM   3576  C1B DPP   316      76.646 124.351  37.621  1.00  0.00           C
ATOM   3577  C2B DPP   316      77.546 123.051  41.221  1.00  0.00           C
ATOM   3578  C3B DPP   316      76.346 120.951  44.721  1.00  0.00           C
ATOM   3579  C4B DPP   316      71.846 119.451  45.421  1.00  0.00           C
ATOM   3580  NC3 DPP   317      93.096 196.201  27.321  1.00  0.00           N
ATOM   3581  PO4 DPP   317      95.946 194.301  25.371  1.00  0.00           P
ATOM   3582  GL1 DPP   317      99.446 195.401  28.521  1.00  0.00            
ATOM   3583  GL2 DPP   317     101.796 192.551  30.721  1.00  0.00            
ATOM   3584  C1A DPP   317     100.396 198.001  32.271  1.00  0.00           C
ATOM   3585  C2A DPP   317      99.596 198.501  36.521  1.00  0.00           C
ATOM   3586  C3A DPP   317     100.946 202.701  39.221  1.00  0.00           C
ATOM   3587  C4A DPP   317     101.246 206.751  41.421  1.00  0.00           C
ATOM   3588  C1B DPP   317     100.196 193.401  33.971  1.00  0.00           C
ATOM   3589  C2B DPP   317      98.646 193.601  37.571  1.00  0.00           C
ATOM   3590  C3B DPP   317      98.946 193.901  42.021  1.00  0.00           C
ATOM   3591  C4B DPP   317      99.996 195.351  45.171  1.00  0.00           C
ATOM   3592  NC3 DPP   318     178.946 214.101  17.521  1.00  0.00           N
ATOM   3593  PO4 DPP   318     175.246 212.601  19.321  1.00  0.00           P
ATOM   3594  GL1 DPP   318     174.746 210.501  22.921  1.00  0.00            
ATOM   3595  GL2 DPP   318     175.146 206.851  22.671  1.00  0.00            
ATOM   3596  C1A DPP   318     176.896 210.901  27.321  1.00  0.00           C
ATOM   3597  C2A DPP   318     176.746 212.601  31.571  1.00  0.00           C
ATOM   3598  C3A DPP   318     175.396 211.051  35.771  1.00  0.00           C
ATOM   3599  C4A DPP   318     173.296 209.151  39.371  1.00  0.00           C
ATOM   3600  C1B DPP   318     173.946 203.051  25.421  1.00  0.00           C
ATOM   3601  C2B DPP   318     173.846 201.201  28.921  1.00  0.00           C
ATOM   3602  C3B DPP   318     175.146 202.001  33.571  1.00  0.00           C
ATOM   3603  C4B DPP   318     174.496 199.401  38.371  1.00  0.00           C
ATOM   3604  NC3 DPP   319      76.846  70.051  27.821  1.00  0.00           N
ATOM   3605  PO4 DPP   319      81.246  67.901  28.221  1.00  0.00           P
ATOM   3606  GL1 DPP   319      79.996  69.151  31.221  1.00  0.00            
ATOM   3607  GL2 DPP   319      82.696  70.301  32.271  1.00  0.00            
ATOM   3608  C1A DPP   319      78.446  68.201  35.621  1.00  0.00           C
ATOM   3609  C2A DPP   319      75.796  66.601  38.121  1.00  0.00           C
ATOM   3610  C3A DPP   319      74.896  63.701  40.971  1.00  0.00           C
ATOM   3611  C4A DPP   319      76.846  62.851  44.771  1.00  0.00           C
ATOM   3612  C1B DPP   319      83.146  68.851  35.971  1.00  0.00           C
ATOM   3613  C2B DPP   319      80.646  68.551  39.721  1.00  0.00           C
ATOM   3614  C3B DPP   319      78.146  67.701  42.971  1.00  0.00           C
ATOM   3615  C4B DPP   319      75.096  68.751  45.671  1.00  0.00           C
ATOM   3616  NC3 DPP   320     208.996 116.051  62.421  1.00  0.00           N
ATOM   3617  PO4 DPP   320     205.246 114.551  60.471  1.00  0.00           P
ATOM   3618  GL1 DPP   320     204.696 116.351  56.421  1.00  0.00            
ATOM   3619  GL2 DPP   320     201.046 116.501  55.471  1.00  0.00            
ATOM   3620  C1A DPP   320     204.896 116.551  52.021  1.00  0.00           C
ATOM   3621  C2A DPP   320     205.346 114.701  47.421  1.00  0.00           C
ATOM   3622  C3A DPP   320     206.196 112.851  43.171  1.00  0.00           C
ATOM   3623  C4A DPP   320     208.546 113.901  39.071  1.00  0.00           C
ATOM   3624  C1B DPP   320     201.646 113.001  53.071  1.00  0.00           C
ATOM   3625  C2B DPP   320     202.996 109.901  51.721  1.00  0.00           C
ATOM   3626  C3B DPP   320     205.796 109.251  49.021  1.00  0.00           C
ATOM   3627  C4B DPP   320     207.696 108.001  46.171  1.00  0.00           C
ATOM   3628  NC3 DPP   321      40.896 141.251  67.921  1.00  0.00           N
ATOM   3629  PO4 DPP   321      42.146 143.951  69.571  1.00  0.00           P
ATOM   3630  GL1 DPP   321      44.196 144.501  65.671  1.00  0.00            
ATOM   3631  GL2 DPP   321      41.246 145.251  64.321  1.00  0.00            
ATOM   3632  C1A DPP   321      44.646 143.851  61.121  1.00  0.00           C
ATOM   3633  C2A DPP   321      46.096 143.801  56.821  1.00  0.00           C
ATOM   3634  C3A DPP   321      49.096 144.201  54.621  1.00  0.00           C
ATOM   3635  C4A DPP   321      50.396 147.001  50.571  1.00  0.00           C
ATOM   3636  C1B DPP   321      40.146 145.801  59.421  1.00  0.00           C
ATOM   3637  C2B DPP   321      40.746 146.901  54.521  1.00  0.00           C
ATOM   3638  C3B DPP   321      39.296 145.051  50.471  1.00  0.00           C
ATOM   3639  C4B DPP   321      41.646 146.251  46.271  1.00  0.00           C
ATOM   3640  NC3 DPP   322     155.096 121.001  56.071  1.00  0.00           N
ATOM   3641  PO4 DPP   322     152.796 118.551  59.071  1.00  0.00           P
ATOM   3642  GL1 DPP   322     152.446 116.751  54.871  1.00  0.00            
ATOM   3643  GL2 DPP   322     150.046 120.001  54.371  1.00  0.00            
ATOM   3644  C1A DPP   322     152.596 116.551  50.771  1.00  0.00           C
ATOM   3645  C2A DPP   322     154.346 115.551  46.621  1.00  0.00           C
ATOM   3646  C3A DPP   322     156.346 115.651  42.121  1.00  0.00           C
ATOM   3647  C4A DPP   322     158.946 118.651  39.871  1.00  0.00           C
ATOM   3648  C1B DPP   322     148.696 121.151  49.721  1.00  0.00           C
ATOM   3649  C2B DPP   322     147.196 120.951  45.421  1.00  0.00           C
ATOM   3650  C3B DPP   322     142.446 121.101  43.071  1.00  0.00           C
ATOM   3651  C4B DPP   322     138.846 121.951  39.571  1.00  0.00           C
ATOM   3652  NC3 DPP   323      39.046  90.251  72.021  1.00  0.00           N
ATOM   3653  PO4 DPP   323      37.796  87.151  67.321  1.00  0.00           P
ATOM   3654  GL1 DPP   323      38.296  87.801  63.021  1.00  0.00            
ATOM   3655  GL2 DPP   323      40.546  90.701  62.221  1.00  0.00            
ATOM   3656  C1A DPP   323      37.896  85.901  59.371  1.00  0.00           C
ATOM   3657  C2A DPP   323      37.246  86.201  55.371  1.00  0.00           C
ATOM   3658  C3A DPP   323      35.646  86.001  50.621  1.00  0.00           C
ATOM   3659  C4A DPP   323      37.246  87.901  46.421  1.00  0.00           C
ATOM   3660  C1B DPP   323      39.346  90.101  57.771  1.00  0.00           C
ATOM   3661  C2B DPP   323      38.896  90.451  53.071  1.00  0.00           C
ATOM   3662  C3B DPP   323      38.196  92.101  49.621  1.00  0.00           C
ATOM   3663  C4B DPP   323      39.396  96.351  47.821  1.00  0.00           C
ATOM   3664  NC3 DPP   324      58.946  80.251  65.821  1.00  0.00           N
ATOM   3665  PO4 DPP   324      55.496  78.501  67.521  1.00  0.00           P
ATOM   3666  GL1 DPP   324      54.846  79.151  63.521  1.00  0.00            
ATOM   3667  GL2 DPP   324      56.646  82.251  61.621  1.00  0.00            
ATOM   3668  C1A DPP   324      54.896  77.101  59.121  1.00  0.00           C
ATOM   3669  C2A DPP   324      55.496  75.601  55.621  1.00  0.00           C
ATOM   3670  C3A DPP   324      55.346  74.451  50.971  1.00  0.00           C
ATOM   3671  C4A DPP   324      58.246  74.951  48.521  1.00  0.00           C
ATOM   3672  C1B DPP   324      57.246  84.301  57.971  1.00  0.00           C
ATOM   3673  C2B DPP   324      59.846  85.751  55.121  1.00  0.00           C
ATOM   3674  C3B DPP   324      61.396  85.501  51.171  1.00  0.00           C
ATOM   3675  C4B DPP   324      57.896  84.251  48.071  1.00  0.00           C
ATOM   3676  NC3 DPP   325      58.196  63.001  66.821  1.00  0.00           N
ATOM   3677  PO4 DPP   325      54.696  62.451  64.971  1.00  0.00           P
ATOM   3678  GL1 DPP   325      56.696  65.601  61.971  1.00  0.00            
ATOM   3679  GL2 DPP   325      60.096  65.801  61.621  1.00  0.00            
ATOM   3680  C1A DPP   325      56.696  64.251  57.421  1.00  0.00           C
ATOM   3681  C2A DPP   325      56.046  65.001  52.821  1.00  0.00           C
ATOM   3682  C3A DPP   325      58.346  63.851  49.371  1.00  0.00           C
ATOM   3683  C4A DPP   325      59.346  62.101  45.771  1.00  0.00           C
ATOM   3684  C1B DPP   325      61.446  65.001  58.071  1.00  0.00           C
ATOM   3685  C2B DPP   325      60.996  66.551  53.671  1.00  0.00           C
ATOM   3686  C3B DPP   325      60.146  68.201  49.971  1.00  0.00           C
ATOM   3687  C4B DPP   325      56.396  68.251  46.621  1.00  0.00           C
ATOM   3688  NC3 DPP   326     123.996 133.801  64.521  1.00  0.00           N
ATOM   3689  PO4 DPP   326     121.846 133.451  61.571  1.00  0.00           P
ATOM   3690  GL1 DPP   326     120.196 130.651  58.971  1.00  0.00            
ATOM   3691  GL2 DPP   326     120.896 127.301  59.321  1.00  0.00            
ATOM   3692  C1A DPP   326     116.496 130.551  56.021  1.00  0.00           C
ATOM   3693  C2A DPP   326     114.496 126.851  53.871  1.00  0.00           C
ATOM   3694  C3A DPP   326     114.746 124.801  49.971  1.00  0.00           C
ATOM   3695  C4A DPP   326     118.546 123.351  45.971  1.00  0.00           C
ATOM   3696  C1B DPP   326     119.096 126.051  55.421  1.00  0.00           C
ATOM   3697  C2B DPP   326     118.946 128.151  50.721  1.00  0.00           C
ATOM   3698  C3B DPP   326     119.796 128.501  45.921  1.00  0.00           C
ATOM   3699  C4B DPP   326     121.746 130.051  42.571  1.00  0.00           C
ATOM   3700  NC3 DPP   327      95.846 111.001  66.571  1.00  0.00           N
ATOM   3701  PO4 DPP   327      92.246 109.951  65.021  1.00  0.00           P
ATOM   3702  GL1 DPP   327      91.596 108.701  61.271  1.00  0.00            
ATOM   3703  GL2 DPP   327      88.696 108.151  61.671  1.00  0.00            
ATOM   3704  C1A DPP   327      92.196 108.401  56.571  1.00  0.00           C
ATOM   3705  C2A DPP   327      94.946 106.501  54.221  1.00  0.00           C
ATOM   3706  C3A DPP   327      98.696 104.751  56.121  1.00  0.00           C
ATOM   3707  C4A DPP   327     103.046 103.151  55.571  1.00  0.00           C
ATOM   3708  C1B DPP   327      86.596 108.751  58.721  1.00  0.00           C
ATOM   3709  C2B DPP   327      86.046 110.651  54.821  1.00  0.00           C
ATOM   3710  C3B DPP   327      84.946 109.451  50.371  1.00  0.00           C
ATOM   3711  C4B DPP   327      83.396 112.601  46.671  1.00  0.00           C
ATOM   3712  NC3 DPP   328      32.546  62.801  64.221  1.00  0.00           N
ATOM   3713  PO4 DPP   328      36.746  63.051  66.171  1.00  0.00           P
ATOM   3714  GL1 DPP   328      37.896  61.551  62.671  1.00  0.00            
ATOM   3715  GL2 DPP   328      35.896  59.351  61.971  1.00  0.00            
ATOM   3716  C1A DPP   328      37.096  62.601  58.121  1.00  0.00           C
ATOM   3717  C2A DPP   328      37.296  65.551  54.271  1.00  0.00           C
ATOM   3718  C3A DPP   328      37.046  65.051  50.221  1.00  0.00           C
ATOM   3719  C4A DPP   328      36.446  63.001  46.571  1.00  0.00           C
ATOM   3720  C1B DPP   328      37.396  57.701  57.821  1.00  0.00           C
ATOM   3721  C2B DPP   328      39.196  60.701  54.071  1.00  0.00           C
ATOM   3722  C3B DPP   328      39.646  61.251  50.021  1.00  0.00           C
ATOM   3723  C4B DPP   328      39.596  59.451  46.621  1.00  0.00           C
ATOM   3724  NC3 DPP   329     149.296 170.401  59.571  1.00  0.00           N
ATOM   3725  PO4 DPP   329     148.446 174.101  56.921  1.00  0.00           P
ATOM   3726  GL1 DPP   329     146.796 175.901  53.271  1.00  0.00            
ATOM   3727  GL2 DPP   329     149.796 175.651  51.421  1.00  0.00            
ATOM   3728  C1A DPP   329     145.246 173.251  49.371  1.00  0.00           C
ATOM   3729  C2A DPP   329     144.746 174.251  45.021  1.00  0.00           C
ATOM   3730  C3A DPP   329     141.796 173.301  41.521  1.00  0.00           C
ATOM   3731  C4A DPP   329     137.796 171.701  41.221  1.00  0.00           C
ATOM   3732  C1B DPP   329     148.146 177.151  48.271  1.00  0.00           C
ATOM   3733  C2B DPP   329     148.396 178.501  43.571  1.00  0.00           C
ATOM   3734  C3B DPP   329     149.146 178.801  38.471  1.00  0.00           C
ATOM   3735  C4B DPP   329     147.646 178.001  34.721  1.00  0.00           C
ATOM   3736  NC3 DPP   330      58.846  26.601  74.121  1.00  0.00           N
ATOM   3737  PO4 DPP   330      59.846  24.101  71.121  1.00  0.00           P
ATOM   3738  GL1 DPP   330      59.046  24.151  66.121  1.00  0.00            
ATOM   3739  GL2 DPP   330      59.796  26.301  62.371  1.00  0.00            
ATOM   3740  C1A DPP   330      59.546  21.701  62.071  1.00  0.00           C
ATOM   3741  C2A DPP   330      59.246  22.101  57.271  1.00  0.00           C
ATOM   3742  C3A DPP   330      57.896  20.451  53.571  1.00  0.00           C
ATOM   3743  C4A DPP   330      55.996  20.001  49.871  1.00  0.00           C
ATOM   3744  C1B DPP   330      58.196  26.901  58.371  1.00  0.00           C
ATOM   3745  C2B DPP   330      56.546  26.151  55.671  1.00  0.00           C
ATOM   3746  C3B DPP   330      56.946  25.401  51.621  1.00  0.00           C
ATOM   3747  C4B DPP   330      56.596  24.001  46.821  1.00  0.00           C
ATOM   3748  NC3 DPP   331      35.946   7.851  68.721  1.00  0.00           N
ATOM   3749  PO4 DPP   331      32.996   9.501  66.571  1.00  0.00           P
ATOM   3750  GL1 DPP   331      32.996  10.751  62.571  1.00  0.00            
ATOM   3751  GL2 DPP   331      35.496  12.001  61.371  1.00  0.00            
ATOM   3752  C1A DPP   331      32.546   9.501  58.871  1.00  0.00           C
ATOM   3753  C2A DPP   331      33.046   7.401  56.021  1.00  0.00           C
ATOM   3754  C3A DPP   331      32.196   3.351  52.421  1.00  0.00           C
ATOM   3755  C4A DPP   331      32.746   3.901  47.671  1.00  0.00           C
ATOM   3756  C1B DPP   331      36.096  13.401  57.121  1.00  0.00           C
ATOM   3757  C2B DPP   331      34.896  11.901  54.171  1.00  0.00           C
ATOM   3758  C3B DPP   331      33.946   8.151  50.821  1.00  0.00           C
ATOM   3759  C4B DPP   331      32.946   8.601  46.121  1.00  0.00           C
ATOM   3760  NC3 DPP   332     142.096 139.801  65.021  1.00  0.00           N
ATOM   3761  PO4 DPP   332     142.046 139.151  60.971  1.00  0.00           P
ATOM   3762  GL1 DPP   332     140.846 138.601  56.771  1.00  0.00            
ATOM   3763  GL2 DPP   332     138.646 141.851  57.071  1.00  0.00            
ATOM   3764  C1A DPP   332     137.896 138.101  53.771  1.00  0.00           C
ATOM   3765  C2A DPP   332     138.446 137.251  49.771  1.00  0.00           C
ATOM   3766  C3A DPP   332     137.296 138.801  45.971  1.00  0.00           C
ATOM   3767  C4A DPP   332     136.746 141.101  42.371  1.00  0.00           C
ATOM   3768  C1B DPP   332     141.846 141.301  52.921  1.00  0.00           C
ATOM   3769  C2B DPP   332     141.546 141.851  48.171  1.00  0.00           C
ATOM   3770  C3B DPP   332     141.646 142.051  44.271  1.00  0.00           C
ATOM   3771  C4B DPP   332     140.996 142.251  39.971  1.00  0.00           C
ATOM   3772  NC3 DPP   333     203.096  12.551  65.571  1.00  0.00           N
ATOM   3773  PO4 DPP   333     207.646  11.151  64.721  1.00  0.00           P
ATOM   3774  GL1 DPP   333     207.946  12.901  60.871  1.00  0.00            
ATOM   3775  GL2 DPP   333     204.246  10.651  60.221  1.00  0.00            
ATOM   3776  C1A DPP   333     208.896  16.551  56.871  1.00  0.00           C
ATOM   3777  C2A DPP   333     206.596  16.851  53.471  1.00  0.00           C
ATOM   3778  C3A DPP   333     205.946  19.001  49.771  1.00  0.00           C
ATOM   3779  C4A DPP   333     209.546  20.251  47.121  1.00  0.00           C
ATOM   3780  C1B DPP   333     206.146  12.301  56.071  1.00  0.00           C
ATOM   3781  C2B DPP   333     208.646  12.201  52.321  1.00  0.00           C
ATOM   3782  C3B DPP   333     210.996  12.001  49.071  1.00  0.00           C
ATOM   3783  C4B DPP   333     211.046  11.251  44.771  1.00  0.00           C
ATOM   3784  NC3 DPP   334     159.546 188.901  58.871  1.00  0.00           N
ATOM   3785  PO4 DPP   334     159.996 191.401  61.771  1.00  0.00           P
ATOM   3786  GL1 DPP   334     157.346 193.351  57.371  1.00  0.00            
ATOM   3787  GL2 DPP   334     155.146 191.551  56.621  1.00  0.00            
ATOM   3788  C1A DPP   334     159.196 196.151  54.221  1.00  0.00           C
ATOM   3789  C2A DPP   334     158.846 197.201  49.371  1.00  0.00           C
ATOM   3790  C3A DPP   334     159.596 196.501  45.071  1.00  0.00           C
ATOM   3791  C4A DPP   334     159.946 195.051  41.221  1.00  0.00           C
ATOM   3792  C1B DPP   334     157.646 191.451  52.721  1.00  0.00           C
ATOM   3793  C2B DPP   334     157.196 191.001  48.071  1.00  0.00           C
ATOM   3794  C3B DPP   334     156.896 192.051  43.821  1.00  0.00           C
ATOM   3795  C4B DPP   334     158.096 191.251  38.771  1.00  0.00           C
ATOM   3796  NC3 DPP   335     155.646 106.751  62.521  1.00  0.00           N
ATOM   3797  PO4 DPP   335     156.046 103.901  60.071  1.00  0.00           P
ATOM   3798  GL1 DPP   335     153.446 102.851  56.621  1.00  0.00            
ATOM   3799  GL2 DPP   335     155.146 100.601  54.821  1.00  0.00            
ATOM   3800  C1A DPP   335     151.846 103.701  52.771  1.00  0.00           C
ATOM   3801  C2A DPP   335     148.946 105.001  49.571  1.00  0.00           C
ATOM   3802  C3A DPP   335     148.446 104.601  45.421  1.00  0.00           C
ATOM   3803  C4A DPP   335     145.646 101.701  43.321  1.00  0.00           C
ATOM   3804  C1B DPP   335     154.046  98.751  51.571  1.00  0.00           C
ATOM   3805  C2B DPP   335     152.796 100.451  48.021  1.00  0.00           C
ATOM   3806  C3B DPP   335     148.896  99.001  45.321  1.00  0.00           C
ATOM   3807  C4B DPP   335     144.896  96.751  44.221  1.00  0.00           C
ATOM   3808  NC3 DPP   336      97.046  10.001  65.171  1.00  0.00           N
ATOM   3809  PO4 DPP   336      93.296   7.851  65.571  1.00  0.00           P
ATOM   3810  GL1 DPP   336      93.696   5.951  61.471  1.00  0.00            
ATOM   3811  GL2 DPP   336      92.796   3.001  62.571  1.00  0.00            
ATOM   3812  C1A DPP   336      95.446   6.201  57.021  1.00  0.00           C
ATOM   3813  C2A DPP   336      95.196   6.101  53.271  1.00  0.00           C
ATOM   3814  C3A DPP   336      95.646   7.051  49.171  1.00  0.00           C
ATOM   3815  C4A DPP   336      95.596   5.951  45.071  1.00  0.00           C
ATOM   3816  C1B DPP   336      92.546   2.401  58.271  1.00  0.00           C
ATOM   3817  C2B DPP   336      92.246   2.201  54.221  1.00  0.00           C
ATOM   3818  C3B DPP   336      91.546  -1.799  50.971  1.00  0.00           C
ATOM   3819  C4B DPP   336      90.046  -5.599  48.821  1.00  0.00           C
ATOM   3820  NC3 DPP   337      41.846  16.601  65.621  1.00  0.00           N
ATOM   3821  PO4 DPP   337      40.846  20.551  65.671  1.00  0.00           P
ATOM   3822  GL1 DPP   337      42.196  19.751  61.771  1.00  0.00            
ATOM   3823  GL2 DPP   337      43.196  17.301  60.721  1.00  0.00            
ATOM   3824  C1A DPP   337      39.796  21.501  59.021  1.00  0.00           C
ATOM   3825  C2A DPP   337      39.846  22.651  56.021  1.00  0.00           C
ATOM   3826  C3A DPP   337      39.146  22.301  51.571  1.00  0.00           C
ATOM   3827  C4A DPP   337      38.846  26.051  49.571  1.00  0.00           C
ATOM   3828  C1B DPP   337      43.896  18.601  56.071  1.00  0.00           C
ATOM   3829  C2B DPP   337      43.796  18.051  51.471  1.00  0.00           C
ATOM   3830  C3B DPP   337      43.146  21.701  48.471  1.00  0.00           C
ATOM   3831  C4B DPP   337      40.046  22.751  45.871  1.00  0.00           C
ATOM   3832  NC3 DPP   338      98.196  28.601  65.271  1.00  0.00           N
ATOM   3833  PO4 DPP   338      99.496  32.201  61.471  1.00  0.00           P
ATOM   3834  GL1 DPP   338     102.096  30.251  59.471  1.00  0.00            
ATOM   3835  GL2 DPP   338     101.546  26.451  59.421  1.00  0.00            
ATOM   3836  C1A DPP   338     102.846  29.801  55.821  1.00  0.00           C
ATOM   3837  C2A DPP   338     105.196  31.151  53.021  1.00  0.00           C
ATOM   3838  C3A DPP   338     106.796  29.501  49.021  1.00  0.00           C
ATOM   3839  C4A DPP   338     108.146  31.401  44.971  1.00  0.00           C
ATOM   3840  C1B DPP   338     103.546  24.901  55.871  1.00  0.00           C
ATOM   3841  C2B DPP   338     104.746  24.701  52.121  1.00  0.00           C
ATOM   3842  C3B DPP   338     104.746  24.001  47.671  1.00  0.00           C
ATOM   3843  C4B DPP   338     107.046  22.001  44.071  1.00  0.00           C
ATOM   3844  NC3 DPP   339     151.296  -1.049  64.621  1.00  0.00           N
ATOM   3845  PO4 DPP   339     147.346   1.801  64.121  1.00  0.00           P
ATOM   3846  GL1 DPP   339     145.896   3.901  61.371  1.00  0.00            
ATOM   3847  GL2 DPP   339     146.196   2.351  59.421  1.00  0.00            
ATOM   3848  C1A DPP   339     147.096   7.101  58.821  1.00  0.00           C
ATOM   3849  C2A DPP   339     147.646   8.801  55.571  1.00  0.00           C
ATOM   3850  C3A DPP   339     149.196   9.501  52.021  1.00  0.00           C
ATOM   3851  C4A DPP   339     148.846  13.851  49.221  1.00  0.00           C
ATOM   3852  C1B DPP   339     147.246   3.151  55.421  1.00  0.00           C
ATOM   3853  C2B DPP   339     148.196   4.501  52.071  1.00  0.00           C
ATOM   3854  C3B DPP   339     147.896   4.051  47.421  1.00  0.00           C
ATOM   3855  C4B DPP   339     147.446   6.301  43.221  1.00  0.00           C
ATOM   3856  NC3 DPP   340      82.296  64.001  65.871  1.00  0.00           N
ATOM   3857  PO4 DPP   340      86.046  61.451  65.371  1.00  0.00           P
ATOM   3858  GL1 DPP   340      83.396  60.601  62.121  1.00  0.00            
ATOM   3859  GL2 DPP   340      82.746  57.551  60.871  1.00  0.00            
ATOM   3860  C1A DPP   340      82.246  62.601  57.871  1.00  0.00           C
ATOM   3861  C2A DPP   340      82.596  66.001  53.671  1.00  0.00           C
ATOM   3862  C3A DPP   340      84.396  69.251  50.371  1.00  0.00           C
ATOM   3863  C4A DPP   340      87.196  72.951  50.821  1.00  0.00           C
ATOM   3864  C1B DPP   340      82.196  58.151  55.521  1.00  0.00           C
ATOM   3865  C2B DPP   340      82.446  57.401  51.821  1.00  0.00           C
ATOM   3866  C3B DPP   340      81.646  58.151  47.171  1.00  0.00           C
ATOM   3867  C4B DPP   340      79.896  59.101  43.421  1.00  0.00           C
ATOM   3868  NC3 DPP   341     128.796 154.701  59.771  1.00  0.00           N
ATOM   3869  PO4 DPP   341     124.546 154.051  58.021  1.00  0.00           P
ATOM   3870  GL1 DPP   341     126.546 153.601  54.221  1.00  0.00            
ATOM   3871  GL2 DPP   341     129.746 153.101  54.921  1.00  0.00            
ATOM   3872  C1A DPP   341     124.746 151.001  51.271  1.00  0.00           C
ATOM   3873  C2A DPP   341     122.846 148.651  47.671  1.00  0.00           C
ATOM   3874  C3A DPP   341     121.996 150.101  44.121  1.00  0.00           C
ATOM   3875  C4A DPP   341     122.896 152.951  42.221  1.00  0.00           C
ATOM   3876  C1B DPP   341     129.346 152.551  50.621  1.00  0.00           C
ATOM   3877  C2B DPP   341     129.796 150.951  46.421  1.00  0.00           C
ATOM   3878  C3B DPP   341     127.746 150.951  42.721  1.00  0.00           C
ATOM   3879  C4B DPP   341     126.646 152.901  38.921  1.00  0.00           C
ATOM   3880  NC3 DPP   342      82.096  51.951  62.271  1.00  0.00           N
ATOM   3881  PO4 DPP   342      81.096  47.601  61.821  1.00  0.00           P
ATOM   3882  GL1 DPP   342      82.746  48.401  59.071  1.00  0.00            
ATOM   3883  GL2 DPP   342      85.446  49.301  59.421  1.00  0.00            
ATOM   3884  C1A DPP   342      83.196  45.901  55.971  1.00  0.00           C
ATOM   3885  C2A DPP   342      84.046  45.801  51.821  1.00  0.00           C
ATOM   3886  C3A DPP   342      84.596  47.551  47.971  1.00  0.00           C
ATOM   3887  C4A DPP   342      84.546  48.101  42.621  1.00  0.00           C
ATOM   3888  C1B DPP   342      86.246  50.051  54.871  1.00  0.00           C
ATOM   3889  C2B DPP   342      87.396  50.651  51.021  1.00  0.00           C
ATOM   3890  C3B DPP   342      87.546  52.351  46.971  1.00  0.00           C
ATOM   3891  C4B DPP   342      91.746  54.951  43.921  1.00  0.00           C
ATOM   3892  NC3 DPP   343      74.696  32.501  67.321  1.00  0.00           N
ATOM   3893  PO4 DPP   343      74.196  33.701  63.771  1.00  0.00           P
ATOM   3894  GL1 DPP   343      73.046  35.101  59.221  1.00  0.00            
ATOM   3895  GL2 DPP   343      71.496  32.501  58.821  1.00  0.00            
ATOM   3896  C1A DPP   343      72.596  38.251  55.621  1.00  0.00           C
ATOM   3897  C2A DPP   343      72.296  41.201  53.021  1.00  0.00           C
ATOM   3898  C3A DPP   343      74.946  42.751  48.821  1.00  0.00           C
ATOM   3899  C4A DPP   343      75.446  45.951  46.321  1.00  0.00           C
ATOM   3900  C1B DPP   343      71.996  32.601  53.971  1.00  0.00           C
ATOM   3901  C2B DPP   343      70.846  33.201  49.971  1.00  0.00           C
ATOM   3902  C3B DPP   343      70.696  33.201  46.521  1.00  0.00           C
ATOM   3903  C4B DPP   343      72.396  35.901  43.121  1.00  0.00           C
ATOM   3904  NC3 DPP   344      37.846  -0.049  69.271  1.00  0.00           N
ATOM   3905  PO4 DPP   344      39.896   4.651  68.471  1.00  0.00           P
ATOM   3906  GL1 DPP   344      39.696   3.451  64.621  1.00  0.00            
ATOM   3907  GL2 DPP   344      39.896  -0.049  64.471  1.00  0.00            
ATOM   3908  C1A DPP   344      39.946   3.201  60.721  1.00  0.00           C
ATOM   3909  C2A DPP   344      41.796   3.201  56.671  1.00  0.00           C
ATOM   3910  C3A DPP   344      42.546   2.301  52.271  1.00  0.00           C
ATOM   3911  C4A DPP   344      44.746   2.601  49.421  1.00  0.00           C
ATOM   3912  C1B DPP   344      43.096  -1.499  60.921  1.00  0.00           C
ATOM   3913  C2B DPP   344      44.646  -0.699  56.521  1.00  0.00           C
ATOM   3914  C3B DPP   344      45.096  -1.999  51.321  1.00  0.00           C
ATOM   3915  C4B DPP   344      48.146  -3.899  47.821  1.00  0.00           C
ATOM   3916  NC3 DPP   345      63.596  82.051  72.521  1.00  0.00           N
ATOM   3917  PO4 DPP   345      63.896  80.401  68.221  1.00  0.00           P
ATOM   3918  GL1 DPP   345      64.146  81.701  63.721  1.00  0.00            
ATOM   3919  GL2 DPP   345      65.696  80.201  60.321  1.00  0.00            
ATOM   3920  C1A DPP   345      62.146  83.801  60.821  1.00  0.00           C
ATOM   3921  C2A DPP   345      64.246  84.901  56.771  1.00  0.00           C
ATOM   3922  C3A DPP   345      65.946  85.301  52.871  1.00  0.00           C
ATOM   3923  C4A DPP   345      65.446  83.201  49.721  1.00  0.00           C
ATOM   3924  C1B DPP   345      67.096  77.451  56.121  1.00  0.00           C
ATOM   3925  C2B DPP   345      70.946  76.651  54.921  1.00  0.00           C
ATOM   3926  C3B DPP   345      73.496  73.501  54.821  1.00  0.00           C
ATOM   3927  C4B DPP   345      76.896  71.601  57.671  1.00  0.00           C
ATOM   3928  NC3 DPP   346     142.796  86.351  67.371  1.00  0.00           N
ATOM   3929  PO4 DPP   346     145.946  88.951  64.771  1.00  0.00           P
ATOM   3930  GL1 DPP   346     143.846  87.901  61.021  1.00  0.00            
ATOM   3931  GL2 DPP   346     143.746  90.301  59.771  1.00  0.00            
ATOM   3932  C1A DPP   346     142.246  85.651  57.321  1.00  0.00           C
ATOM   3933  C2A DPP   346     141.446  85.851  53.021  1.00  0.00           C
ATOM   3934  C3A DPP   346     140.346  86.051  49.321  1.00  0.00           C
ATOM   3935  C4A DPP   346     139.296  87.001  44.971  1.00  0.00           C
ATOM   3936  C1B DPP   346     141.246  90.751  56.071  1.00  0.00           C
ATOM   3937  C2B DPP   346     140.046  90.351  52.271  1.00  0.00           C
ATOM   3938  C3B DPP   346     139.246  91.851  47.871  1.00  0.00           C
ATOM   3939  C4B DPP   346     136.596  91.401  43.971  1.00  0.00           C
ATOM   3940  NC3 DPP   347      69.846 199.201  67.571  1.00  0.00           N
ATOM   3941  PO4 DPP   347      66.296 197.351  65.621  1.00  0.00           P
ATOM   3942  GL1 DPP   347      66.196 195.901  62.021  1.00  0.00            
ATOM   3943  GL2 DPP   347      69.746 195.101  62.621  1.00  0.00            
ATOM   3944  C1A DPP   347      64.196 195.501  57.921  1.00  0.00           C
ATOM   3945  C2A DPP   347      66.146 196.851  54.571  1.00  0.00           C
ATOM   3946  C3A DPP   347      67.596 199.101  50.771  1.00  0.00           C
ATOM   3947  C4A DPP   347      69.646 201.651  48.321  1.00  0.00           C
ATOM   3948  C1B DPP   347      69.596 197.951  59.221  1.00  0.00           C
ATOM   3949  C2B DPP   347      70.246 199.151  55.671  1.00  0.00           C
ATOM   3950  C3B DPP   347      72.446 198.501  51.421  1.00  0.00           C
ATOM   3951  C4B DPP   347      74.296 199.451  48.071  1.00  0.00           C
ATOM   3952  NC3 DPP   348     188.096  69.401  55.071  1.00  0.00           N
ATOM   3953  PO4 DPP   348     190.596  72.051  54.371  1.00  0.00           P
ATOM   3954  GL1 DPP   348     191.046  72.651  49.971  1.00  0.00            
ATOM   3955  GL2 DPP   348     194.846  72.151  49.421  1.00  0.00            
ATOM   3956  C1A DPP   348     191.246  72.451  45.771  1.00  0.00           C
ATOM   3957  C2A DPP   348     189.746  68.501  42.121  1.00  0.00           C
ATOM   3958  C3A DPP   348     190.096  64.251  40.871  1.00  0.00           C
ATOM   3959  C4A DPP   348     188.446  60.351  38.471  1.00  0.00           C
ATOM   3960  C1B DPP   348     195.996  72.451  45.471  1.00  0.00           C
ATOM   3961  C2B DPP   348     197.746  73.351  42.421  1.00  0.00           C
ATOM   3962  C3B DPP   348     200.646  70.201  39.821  1.00  0.00           C
ATOM   3963  C4B DPP   348     204.346  67.701  39.171  1.00  0.00           C
ATOM   3964  NC3 DPP   349      47.796 109.451  69.921  1.00  0.00           N
ATOM   3965  PO4 DPP   349      50.596 112.301  69.221  1.00  0.00           P
ATOM   3966  GL1 DPP   349      46.646 112.051  65.821  1.00  0.00            
ATOM   3967  GL2 DPP   349      43.696 113.801  67.271  1.00  0.00            
ATOM   3968  C1A DPP   349      45.746 110.751  61.971  1.00  0.00           C
ATOM   3969  C2A DPP   349      46.896 110.601  57.371  1.00  0.00           C
ATOM   3970  C3A DPP   349      48.096 112.001  53.521  1.00  0.00           C
ATOM   3971  C4A DPP   349      50.046 115.401  51.521  1.00  0.00           C
ATOM   3972  C1B DPP   349      41.746 112.701  63.321  1.00  0.00           C
ATOM   3973  C2B DPP   349      41.496 112.401  58.671  1.00  0.00           C
ATOM   3974  C3B DPP   349      39.446 115.101  55.871  1.00  0.00           C
ATOM   3975  C4B DPP   349      39.246 116.701  52.371  1.00  0.00           C
ATOM   3976  NC3 DPP   350     191.446   6.051  69.021  1.00  0.00           N
ATOM   3977  PO4 DPP   350     189.546   2.401  70.971  1.00  0.00           P
ATOM   3978  GL1 DPP   350     190.246   2.151  66.271  1.00  0.00            
ATOM   3979  GL2 DPP   350     186.696   1.601  65.121  1.00  0.00            
ATOM   3980  C1A DPP   350     190.446   3.751  61.621  1.00  0.00           C
ATOM   3981  C2A DPP   350     192.646   2.251  58.871  1.00  0.00           C
ATOM   3982  C3A DPP   350     197.346   3.751  56.471  1.00  0.00           C
ATOM   3983  C4A DPP   350     199.596   4.901  53.321  1.00  0.00           C
ATOM   3984  C1B DPP   350     187.396   0.251  60.671  1.00  0.00           C
ATOM   3985  C2B DPP   350     188.946   0.201  56.071  1.00  0.00           C
ATOM   3986  C3B DPP   350     189.396   0.401  51.771  1.00  0.00           C
ATOM   3987  C4B DPP   350     191.196   0.501  48.121  1.00  0.00           C
ATOM   3988  NC3 DPP   351      66.996  27.751  67.421  1.00  0.00           N
ATOM   3989  PO4 DPP   351      69.346  25.251  65.021  1.00  0.00           P
ATOM   3990  GL1 DPP   351      69.946  26.101  60.721  1.00  0.00            
ATOM   3991  GL2 DPP   351      68.696  29.401  60.371  1.00  0.00            
ATOM   3992  C1A DPP   351      68.296  23.651  56.021  1.00  0.00           C
ATOM   3993  C2A DPP   351      66.696  23.201  51.171  1.00  0.00           C
ATOM   3994  C3A DPP   351      65.696  22.951  46.921  1.00  0.00           C
ATOM   3995  C4A DPP   351      63.646  24.751  42.871  1.00  0.00           C
ATOM   3996  C1B DPP   351      68.446  29.701  56.321  1.00  0.00           C
ATOM   3997  C2B DPP   351      67.746  28.901  52.121  1.00  0.00           C
ATOM   3998  C3B DPP   351      65.896  27.701  48.571  1.00  0.00           C
ATOM   3999  C4B DPP   351      66.946  28.401  44.121  1.00  0.00           C
ATOM   4000  NC3 DPP   352       2.446  96.401  67.621  1.00  0.00           N
ATOM   4001  PO4 DPP   352      -1.104  96.251  66.121  1.00  0.00           P
ATOM   4002  GL1 DPP   352       0.446  97.351  62.571  1.00  0.00            
ATOM   4003  GL2 DPP   352       2.796  97.301  62.471  1.00  0.00            
ATOM   4004  C1A DPP   352       0.446  99.401  58.571  1.00  0.00           C
ATOM   4005  C2A DPP   352       3.796  98.551  55.221  1.00  0.00           C
ATOM   4006  C3A DPP   352       4.846  97.701  51.821  1.00  0.00           C
ATOM   4007  C4A DPP   352       5.696  94.251  50.421  1.00  0.00           C
ATOM   4008  C1B DPP   352       5.946  99.301  59.721  1.00  0.00           C
ATOM   4009  C2B DPP   352       7.296 102.351  56.521  1.00  0.00           C
ATOM   4010  C3B DPP   352       7.646 102.101  52.271  1.00  0.00           C
ATOM   4011  C4B DPP   352       8.746 104.151  48.171  1.00  0.00           C
ATOM   4012  NC3 DPP   353     134.546   9.301  62.721  1.00  0.00           N
ATOM   4013  PO4 DPP   353     138.546   8.101  63.421  1.00  0.00           P
ATOM   4014  GL1 DPP   353     139.846   9.701  59.671  1.00  0.00            
ATOM   4015  GL2 DPP   353     142.096   7.251  59.271  1.00  0.00            
ATOM   4016  C1A DPP   353     139.646  11.251  55.921  1.00  0.00           C
ATOM   4017  C2A DPP   353     137.946  11.851  52.821  1.00  0.00           C
ATOM   4018  C3A DPP   353     138.596  11.401  48.821  1.00  0.00           C
ATOM   4019  C4A DPP   353     140.046  13.251  44.621  1.00  0.00           C
ATOM   4020  C1B DPP   353     143.346   7.001  55.371  1.00  0.00           C
ATOM   4021  C2B DPP   353     142.646   8.001  51.671  1.00  0.00           C
ATOM   4022  C3B DPP   353     145.096   9.001  48.321  1.00  0.00           C
ATOM   4023  C4B DPP   353     148.446  10.301  45.821  1.00  0.00           C
ATOM   4024  NC3 DPP   354      52.246 197.801  66.371  1.00  0.00           N
ATOM   4025  PO4 DPP   354      52.496 201.951  66.871  1.00  0.00           P
ATOM   4026  GL1 DPP   354      53.946 203.801  64.221  1.00  0.00            
ATOM   4027  GL2 DPP   354      57.296 205.601  64.271  1.00  0.00            
ATOM   4028  C1A DPP   354      53.696 202.601  59.071  1.00  0.00           C
ATOM   4029  C2A DPP   354      55.196 200.001  56.321  1.00  0.00           C
ATOM   4030  C3A DPP   354      55.296 198.701  52.371  1.00  0.00           C
ATOM   4031  C4A DPP   354      54.496 202.151  49.171  1.00  0.00           C
ATOM   4032  C1B DPP   354      58.246 202.951  61.521  1.00  0.00           C
ATOM   4033  C2B DPP   354      59.296 202.351  57.871  1.00  0.00           C
ATOM   4034  C3B DPP   354      59.246 201.201  53.471  1.00  0.00           C
ATOM   4035  C4B DPP   354      61.646 198.601  50.521  1.00  0.00           C
ATOM   4036  NC3 DPP   355      80.946  14.251  64.721  1.00  0.00           N
ATOM   4037  PO4 DPP   355      79.946   9.201  63.521  1.00  0.00           P
ATOM   4038  GL1 DPP   355      76.696  10.451  60.221  1.00  0.00            
ATOM   4039  GL2 DPP   355      77.496  14.051  61.071  1.00  0.00            
ATOM   4040  C1A DPP   355      75.246   9.751  56.621  1.00  0.00           C
ATOM   4041  C2A DPP   355      74.946  10.351  52.171  1.00  0.00           C
ATOM   4042  C3A DPP   355      74.446  12.101  47.621  1.00  0.00           C
ATOM   4043  C4A DPP   355      73.246  12.351  43.271  1.00  0.00           C
ATOM   4044  C1B DPP   355      78.346  13.601  56.821  1.00  0.00           C
ATOM   4045  C2B DPP   355      78.646  13.851  53.671  1.00  0.00           C
ATOM   4046  C3B DPP   355      79.646  13.951  49.621  1.00  0.00           C
ATOM   4047  C4B DPP   355      79.096  15.251  45.921  1.00  0.00           C
ATOM   4048  NC3 DPP   356      89.846  10.101  67.971  1.00  0.00           N
ATOM   4049  PO4 DPP   356      92.746  12.951  65.371  1.00  0.00           P
ATOM   4050  GL1 DPP   356      94.396  14.401  61.071  1.00  0.00            
ATOM   4051  GL2 DPP   356      93.046  17.451  60.221  1.00  0.00            
ATOM   4052  C1A DPP   356      94.196  14.151  56.821  1.00  0.00           C
ATOM   4053  C2A DPP   356      94.696  15.401  52.221  1.00  0.00           C
ATOM   4054  C3A DPP   356      94.946  16.501  47.321  1.00  0.00           C
ATOM   4055  C4A DPP   356      94.446  17.901  43.421  1.00  0.00           C
ATOM   4056  C1B DPP   356      93.796  19.651  56.721  1.00  0.00           C
ATOM   4057  C2B DPP   356      94.296  20.351  52.121  1.00  0.00           C
ATOM   4058  C3B DPP   356      96.296  21.051  47.971  1.00  0.00           C
ATOM   4059  C4B DPP   356      96.396  22.751  43.521  1.00  0.00           C
ATOM   4060  NC3 DPP   357     180.046 191.301  63.271  1.00  0.00           N
ATOM   4061  PO4 DPP   357     183.996 190.251  60.371  1.00  0.00           P
ATOM   4062  GL1 DPP   357     186.896 192.751  57.521  1.00  0.00            
ATOM   4063  GL2 DPP   357     186.396 190.801  54.721  1.00  0.00            
ATOM   4064  C1A DPP   357     189.346 194.601  54.271  1.00  0.00           C
ATOM   4065  C2A DPP   357     189.996 193.501  50.371  1.00  0.00           C
ATOM   4066  C3A DPP   357     191.396 193.951  46.971  1.00  0.00           C
ATOM   4067  C4A DPP   357     191.746 196.451  43.271  1.00  0.00           C
ATOM   4068  C1B DPP   357     187.246 189.251  50.821  1.00  0.00           C
ATOM   4069  C2B DPP   357     189.246 188.751  46.771  1.00  0.00           C
ATOM   4070  C3B DPP   357     188.796 192.001  43.221  1.00  0.00           C
ATOM   4071  C4B DPP   357     188.996 192.551  39.671  1.00  0.00           C
ATOM   4072  NC3 DPP   358      95.846 207.701  69.421  1.00  0.00           N
ATOM   4073  PO4 DPP   358      99.646 209.401  69.171  1.00  0.00           P
ATOM   4074  GL1 DPP   358     101.196 209.451  63.571  1.00  0.00            
ATOM   4075  GL2 DPP   358     101.646 211.701  61.671  1.00  0.00            
ATOM   4076  C1A DPP   358      99.746 207.901  59.321  1.00  0.00           C
ATOM   4077  C2A DPP   358      96.896 207.101  56.171  1.00  0.00           C
ATOM   4078  C3A DPP   358      95.296 206.401  51.921  1.00  0.00           C
ATOM   4079  C4A DPP   358      93.346 203.151  48.871  1.00  0.00           C
ATOM   4080  C1B DPP   358     103.046 213.101  56.971  1.00  0.00           C
ATOM   4081  C2B DPP   358     103.046 212.301  52.971  1.00  0.00           C
ATOM   4082  C3B DPP   358     102.646 212.601  48.871  1.00  0.00           C
ATOM   4083  C4B DPP   358     103.246 213.851  43.371  1.00  0.00           C
ATOM   4084  NC3 DPP   359      95.596  75.151  68.821  1.00  0.00           N
ATOM   4085  PO4 DPP   359      91.346  75.451  67.471  1.00  0.00           P
ATOM   4086  GL1 DPP   359      89.096  74.301  64.421  1.00  0.00            
ATOM   4087  GL2 DPP   359      91.196  75.551  61.321  1.00  0.00            
ATOM   4088  C1A DPP   359      86.046  74.501  60.921  1.00  0.00           C
ATOM   4089  C2A DPP   359      84.696  76.751  56.771  1.00  0.00           C
ATOM   4090  C3A DPP   359      83.696  77.151  52.521  1.00  0.00           C
ATOM   4091  C4A DPP   359      82.196  74.051  48.721  1.00  0.00           C
ATOM   4092  C1B DPP   359      89.496  71.351  58.921  1.00  0.00           C
ATOM   4093  C2B DPP   359      85.396  71.751  55.821  1.00  0.00           C
ATOM   4094  C3B DPP   359      81.496  71.301  55.521  1.00  0.00           C
ATOM   4095  C4B DPP   359      78.996  75.151  54.721  1.00  0.00           C
ATOM   4096  NC3 DPP   360      88.296  14.401  65.171  1.00  0.00           N
ATOM   4097  PO4 DPP   360      84.696  16.801  62.521  1.00  0.00           P
ATOM   4098  GL1 DPP   360      85.546  19.351  58.521  1.00  0.00            
ATOM   4099  GL2 DPP   360      88.746  21.351  59.071  1.00  0.00            
ATOM   4100  C1A DPP   360      85.996  18.651  54.221  1.00  0.00           C
ATOM   4101  C2A DPP   360      85.346  18.901  49.821  1.00  0.00           C
ATOM   4102  C3A DPP   360      84.546  20.551  45.821  1.00  0.00           C
ATOM   4103  C4A DPP   360      81.196  19.451  42.321  1.00  0.00           C
ATOM   4104  C1B DPP   360      89.446  21.951  55.621  1.00  0.00           C
ATOM   4105  C2B DPP   360      89.246  22.351  50.521  1.00  0.00           C
ATOM   4106  C3B DPP   360      90.896  19.851  47.171  1.00  0.00           C
ATOM   4107  C4B DPP   360      90.846  21.301  43.471  1.00  0.00           C
ATOM   4108  NC3 DPP   361      66.796 115.151  72.921  1.00  0.00           N
ATOM   4109  PO4 DPP   361      65.746 115.701  69.321  1.00  0.00           P
ATOM   4110  GL1 DPP   361      64.496 114.901  65.171  1.00  0.00            
ATOM   4111  GL2 DPP   361      63.646 111.351  65.171  1.00  0.00            
ATOM   4112  C1A DPP   361      62.646 114.301  61.171  1.00  0.00           C
ATOM   4113  C2A DPP   361      63.096 113.901  56.321  1.00  0.00           C
ATOM   4114  C3A DPP   361      60.896 115.801  53.771  1.00  0.00           C
ATOM   4115  C4A DPP   361      60.596 120.601  53.721  1.00  0.00           C
ATOM   4116  C1B DPP   361      64.296 109.651  61.521  1.00  0.00           C
ATOM   4117  C2B DPP   361      67.046 110.851  58.021  1.00  0.00           C
ATOM   4118  C3B DPP   361      66.596 113.451  53.221  1.00  0.00           C
ATOM   4119  C4B DPP   361      64.846 117.051  51.821  1.00  0.00           C
ATOM   4120  NC3 DPP   362      76.496  96.701  66.421  1.00  0.00           N
ATOM   4121  PO4 DPP   362      76.296 101.251  67.471  1.00  0.00           P
ATOM   4122  GL1 DPP   362      75.396 100.401  63.671  1.00  0.00            
ATOM   4123  GL2 DPP   362      72.496  98.301  63.721  1.00  0.00            
ATOM   4124  C1A DPP   362      74.896 101.751  59.721  1.00  0.00           C
ATOM   4125  C2A DPP   362      75.196 100.001  55.321  1.00  0.00           C
ATOM   4126  C3A DPP   362      73.646  98.451  52.071  1.00  0.00           C
ATOM   4127  C4A DPP   362      77.396  99.201  50.221  1.00  0.00           C
ATOM   4128  C1B DPP   362      68.096  98.051  60.071  1.00  0.00           C
ATOM   4129  C2B DPP   362      66.896  99.751  55.271  1.00  0.00           C
ATOM   4130  C3B DPP   362      66.146 100.951  51.071  1.00  0.00           C
ATOM   4131  C4B DPP   362      67.246 104.201  48.421  1.00  0.00           C
ATOM   4132  NC3 DPP   363      99.796  66.501  68.471  1.00  0.00           N
ATOM   4133  PO4 DPP   363     102.096  69.551  66.871  1.00  0.00           P
ATOM   4134  GL1 DPP   363     105.346  70.701  63.771  1.00  0.00            
ATOM   4135  GL2 DPP   363     107.546  72.501  64.571  1.00  0.00            
ATOM   4136  C1A DPP   363     105.946  72.201  59.521  1.00  0.00           C
ATOM   4137  C2A DPP   363     105.146  72.751  55.371  1.00  0.00           C
ATOM   4138  C3A DPP   363     103.846  74.251  50.171  1.00  0.00           C
ATOM   4139  C4A DPP   363     105.196  71.701  47.121  1.00  0.00           C
ATOM   4140  C1B DPP   363     109.496  75.901  62.271  1.00  0.00           C
ATOM   4141  C2B DPP   363     109.996  77.051  57.921  1.00  0.00           C
ATOM   4142  C3B DPP   363     107.996  77.801  53.721  1.00  0.00           C
ATOM   4143  C4B DPP   363     107.796  79.551  50.771  1.00  0.00           C
ATOM   4144  NC3 DPP   364      66.946  75.001  64.121  1.00  0.00           N
ATOM   4145  PO4 DPP   364      67.746  71.901  67.871  1.00  0.00           P
ATOM   4146  GL1 DPP   364      68.996  69.601  64.321  1.00  0.00            
ATOM   4147  GL2 DPP   364      72.896  72.401  64.071  1.00  0.00            
ATOM   4148  C1A DPP   364      71.196  69.751  60.271  1.00  0.00           C
ATOM   4149  C2A DPP   364      69.946  69.851  55.821  1.00  0.00           C
ATOM   4150  C3A DPP   364      67.896  72.701  52.371  1.00  0.00           C
ATOM   4151  C4A DPP   364      66.946  77.751  50.871  1.00  0.00           C
ATOM   4152  C1B DPP   364      73.646  74.601  60.471  1.00  0.00           C
ATOM   4153  C2B DPP   364      75.696  77.151  57.921  1.00  0.00           C
ATOM   4154  C3B DPP   364      75.446  79.351  54.321  1.00  0.00           C
ATOM   4155  C4B DPP   364      74.196  77.201  50.821  1.00  0.00           C
ATOM   4156  NC3 DPP   365      74.296  50.601  68.771  1.00  0.00           N
ATOM   4157  PO4 DPP   365      72.546  49.351  64.821  1.00  0.00           P
ATOM   4158  GL1 DPP   365      72.646  49.101  61.271  1.00  0.00            
ATOM   4159  GL2 DPP   365      74.396  47.201  60.071  1.00  0.00            
ATOM   4160  C1A DPP   365      74.596  51.401  57.721  1.00  0.00           C
ATOM   4161  C2A DPP   365      73.796  51.501  53.821  1.00  0.00           C
ATOM   4162  C3A DPP   365      73.396  53.651  50.021  1.00  0.00           C
ATOM   4163  C4A DPP   365      71.746  53.951  45.571  1.00  0.00           C
ATOM   4164  C1B DPP   365      73.546  46.201  56.271  1.00  0.00           C
ATOM   4165  C2B DPP   365      73.696  46.451  53.271  1.00  0.00           C
ATOM   4166  C3B DPP   365      72.296  48.351  49.571  1.00  0.00           C
ATOM   4167  C4B DPP   365      71.596  48.801  44.371  1.00  0.00           C
ATOM   4168  NC3 DPP   366     152.346 143.701  59.721  1.00  0.00           N
ATOM   4169  PO4 DPP   366     149.096 142.051  55.721  1.00  0.00           P
ATOM   4170  GL1 DPP   366     151.546 140.951  52.221  1.00  0.00            
ATOM   4171  GL2 DPP   366     154.446 139.501  52.021  1.00  0.00            
ATOM   4172  C1A DPP   366     150.396 140.651  48.121  1.00  0.00           C
ATOM   4173  C2A DPP   366     151.896 140.501  43.921  1.00  0.00           C
ATOM   4174  C3A DPP   366     154.446 141.201  40.871  1.00  0.00           C
ATOM   4175  C4A DPP   366     158.146 143.001  40.321  1.00  0.00           C
ATOM   4176  C1B DPP   366     154.946 139.701  47.621  1.00  0.00           C
ATOM   4177  C2B DPP   366     157.546 139.151  44.071  1.00  0.00           C
ATOM   4178  C3B DPP   366     161.846 138.801  41.071  1.00  0.00           C
ATOM   4179  C4B DPP   366     163.496 142.301  40.471  1.00  0.00           C
ATOM   4180  NC3 DPP   367      56.046  13.801  73.471  1.00  0.00           N
ATOM   4181  PO4 DPP   367      58.496  14.001  68.771  1.00  0.00           P
ATOM   4182  GL1 DPP   367      61.096  13.401  65.021  1.00  0.00            
ATOM   4183  GL2 DPP   367      61.596   9.501  66.221  1.00  0.00            
ATOM   4184  C1A DPP   367      62.396  14.651  61.321  1.00  0.00           C
ATOM   4185  C2A DPP   367      64.796  15.651  58.621  1.00  0.00           C
ATOM   4186  C3A DPP   367      62.146  16.201  55.921  1.00  0.00           C
ATOM   4187  C4A DPP   367      61.746  16.851  51.421  1.00  0.00           C
ATOM   4188  C1B DPP   367      61.446   9.101  61.921  1.00  0.00           C
ATOM   4189  C2B DPP   367      60.096  11.601  58.771  1.00  0.00           C
ATOM   4190  C3B DPP   367      60.246  12.151  54.471  1.00  0.00           C
ATOM   4191  C4B DPP   367      60.546  11.351  50.471  1.00  0.00           C
ATOM   4192  NC3 DPP   368      20.396  99.401  73.371  1.00  0.00           N
ATOM   4193  PO4 DPP   368      21.546  96.101  70.771  1.00  0.00           P
ATOM   4194  GL1 DPP   368      24.446  95.701  68.221  1.00  0.00            
ATOM   4195  GL2 DPP   368      26.196  98.801  65.471  1.00  0.00            
ATOM   4196  C1A DPP   368      26.346  94.151  64.021  1.00  0.00           C
ATOM   4197  C2A DPP   368      25.746  96.451  59.971  1.00  0.00           C
ATOM   4198  C3A DPP   368      24.796  97.201  55.321  1.00  0.00           C
ATOM   4199  C4A DPP   368      24.496  98.501  51.621  1.00  0.00           C
ATOM   4200  C1B DPP   368      23.446 100.251  62.871  1.00  0.00           C
ATOM   4201  C2B DPP   368      23.446 101.151  58.121  1.00  0.00           C
ATOM   4202  C3B DPP   368      21.946 103.051  53.421  1.00  0.00           C
ATOM   4203  C4B DPP   368      23.096 101.951  48.221  1.00  0.00           C
ATOM   4204  NC3 DPP   369      50.946 206.601  68.071  1.00  0.00           N
ATOM   4205  PO4 DPP   369      53.646 209.051  66.671  1.00  0.00           P
ATOM   4206  GL1 DPP   369      53.946 209.651  63.471  1.00  0.00            
ATOM   4207  GL2 DPP   369      50.996 210.551  62.321  1.00  0.00            
ATOM   4208  C1A DPP   369      55.646 207.501  60.171  1.00  0.00           C
ATOM   4209  C2A DPP   369      56.846 207.051  57.021  1.00  0.00           C
ATOM   4210  C3A DPP   369      55.346 205.201  53.421  1.00  0.00           C
ATOM   4211  C4A DPP   369      53.796 206.801  48.871  1.00  0.00           C
ATOM   4212  C1B DPP   369      48.946 210.501  58.671  1.00  0.00           C
ATOM   4213  C2B DPP   369      48.896 210.801  54.221  1.00  0.00           C
ATOM   4214  C3B DPP   369      51.596 211.301  51.271  1.00  0.00           C
ATOM   4215  C4B DPP   369      53.846 211.301  46.871  1.00  0.00           C
ATOM   4216  NC3 DPP   370      69.696   3.801  66.171  1.00  0.00           N
ATOM   4217  PO4 DPP   370      73.646   1.651  67.971  1.00  0.00           P
ATOM   4218  GL1 DPP   370      73.346   1.351  64.071  1.00  0.00            
ATOM   4219  GL2 DPP   370      75.946   2.751  63.221  1.00  0.00            
ATOM   4220  C1A DPP   370      71.796   1.201  60.371  1.00  0.00           C
ATOM   4221  C2A DPP   370      72.596   0.001  56.621  1.00  0.00           C
ATOM   4222  C3A DPP   370      70.396  -2.349  52.621  1.00  0.00           C
ATOM   4223  C4A DPP   370      66.646  -1.699  51.321  1.00  0.00           C
ATOM   4224  C1B DPP   370      76.696   2.201  58.721  1.00  0.00           C
ATOM   4225  C2B DPP   370      76.946   1.801  54.521  1.00  0.00           C
ATOM   4226  C3B DPP   370      75.396  -0.449  51.121  1.00  0.00           C
ATOM   4227  C4B DPP   370      76.496  -1.249  48.171  1.00  0.00           C
ATOM   4228  NC3 DPP   371     189.796 203.601  66.271  1.00  0.00           N
ATOM   4229  PO4 DPP   371     187.346 199.151  66.721  1.00  0.00           P
ATOM   4230  GL1 DPP   371     187.396 199.651  62.771  1.00  0.00            
ATOM   4231  GL2 DPP   371     188.296 203.001  61.721  1.00  0.00            
ATOM   4232  C1A DPP   371     186.896 199.401  58.321  1.00  0.00           C
ATOM   4233  C2A DPP   371     189.696 200.601  55.171  1.00  0.00           C
ATOM   4234  C3A DPP   371     191.796 201.951  51.871  1.00  0.00           C
ATOM   4235  C4A DPP   371     193.296 204.351  48.571  1.00  0.00           C
ATOM   4236  C1B DPP   371     187.096 204.101  58.221  1.00  0.00           C
ATOM   4237  C2B DPP   371     185.296 203.251  53.921  1.00  0.00           C
ATOM   4238  C3B DPP   371     186.946 202.351  49.771  1.00  0.00           C
ATOM   4239  C4B DPP   371     188.846 204.451  46.371  1.00  0.00           C
ATOM   4240  NC3 DPP   372      67.946  83.751  65.721  1.00  0.00           N
ATOM   4241  PO4 DPP   372      68.446  87.851  66.121  1.00  0.00           P
ATOM   4242  GL1 DPP   372      68.846  90.501  63.371  1.00  0.00            
ATOM   4243  GL2 DPP   372      67.046  93.201  65.121  1.00  0.00            
ATOM   4244  C1A DPP   372      69.246  90.201  58.021  1.00  0.00           C
ATOM   4245  C2A DPP   372      70.046  87.601  53.771  1.00  0.00           C
ATOM   4246  C3A DPP   372      68.846  87.001  49.171  1.00  0.00           C
ATOM   4247  C4A DPP   372      67.396  85.101  45.621  1.00  0.00           C
ATOM   4248  C1B DPP   372      65.446  93.901  61.021  1.00  0.00           C
ATOM   4249  C2B DPP   372      66.946  93.951  55.871  1.00  0.00           C
ATOM   4250  C3B DPP   372      66.646  91.401  52.271  1.00  0.00           C
ATOM   4251  C4B DPP   372      63.946  90.651  48.721  1.00  0.00           C
ATOM   4252  NC3 DPP   373      74.246  61.551  68.221  1.00  0.00           N
ATOM   4253  PO4 DPP   373      76.846  64.101  68.421  1.00  0.00           P
ATOM   4254  GL1 DPP   373      76.546  64.851  64.171  1.00  0.00            
ATOM   4255  GL2 DPP   373      78.846  63.451  62.571  1.00  0.00            
ATOM   4256  C1A DPP   373      74.996  66.251  60.371  1.00  0.00           C
ATOM   4257  C2A DPP   373      74.296  67.651  56.271  1.00  0.00           C
ATOM   4258  C3A DPP   373      77.246  67.651  52.671  1.00  0.00           C
ATOM   4259  C4A DPP   373      77.996  65.001  49.271  1.00  0.00           C
ATOM   4260  C1B DPP   373      78.596  59.901  59.971  1.00  0.00           C
ATOM   4261  C2B DPP   373      77.096  58.951  56.821  1.00  0.00           C
ATOM   4262  C3B DPP   373      73.846  56.401  55.821  1.00  0.00           C
ATOM   4263  C4B DPP   373      70.296  57.301  53.171  1.00  0.00           C
ATOM   4264  NC3 DPP   374      84.546 104.601  72.071  1.00  0.00           N
ATOM   4265  PO4 DPP   374      83.896 107.201  68.521  1.00  0.00           P
ATOM   4266  GL1 DPP   374      84.696 106.301  64.471  1.00  0.00            
ATOM   4267  GL2 DPP   374      82.746 108.751  63.521  1.00  0.00            
ATOM   4268  C1A DPP   374      84.596 104.601  60.271  1.00  0.00           C
ATOM   4269  C2A DPP   374      84.696 104.551  56.821  1.00  0.00           C
ATOM   4270  C3A DPP   374      87.396 105.751  52.771  1.00  0.00           C
ATOM   4271  C4A DPP   374      91.096 107.501  51.871  1.00  0.00           C
ATOM   4272  C1B DPP   374      82.046 109.301  59.871  1.00  0.00           C
ATOM   4273  C2B DPP   374      81.346 108.801  55.171  1.00  0.00           C
ATOM   4274  C3B DPP   374      81.946 106.451  52.421  1.00  0.00           C
ATOM   4275  C4B DPP   374      82.796 103.651  51.321  1.00  0.00           C
ATOM   4276  NC3 DPP   375     205.046  98.201  65.321  1.00  0.00           N
ATOM   4277  PO4 DPP   375     206.746  95.351  61.971  1.00  0.00           P
ATOM   4278  GL1 DPP   375     209.096  93.651  58.371  1.00  0.00            
ATOM   4279  GL2 DPP   375     209.246  90.751  56.021  1.00  0.00            
ATOM   4280  C1A DPP   375     210.296  95.651  54.071  1.00  0.00           C
ATOM   4281  C2A DPP   375     210.046  93.451  50.271  1.00  0.00           C
ATOM   4282  C3A DPP   375     209.346  93.751  45.271  1.00  0.00           C
ATOM   4283  C4A DPP   375     206.096  93.251  42.121  1.00  0.00           C
ATOM   4284  C1B DPP   375     208.746  88.601  51.721  1.00  0.00           C
ATOM   4285  C2B DPP   375     207.046  90.001  48.071  1.00  0.00           C
ATOM   4286  C3B DPP   375     204.746  89.151  45.171  1.00  0.00           C
ATOM   4287  C4B DPP   375     205.046  86.401  42.071  1.00  0.00           C
ATOM   4288  NC3 DPP   376     134.246  85.201  67.871  1.00  0.00           N
ATOM   4289  PO4 DPP   376     138.646  84.001  68.571  1.00  0.00           P
ATOM   4290  GL1 DPP   376     139.096  85.451  64.121  1.00  0.00            
ATOM   4291  GL2 DPP   376     141.646  82.901  61.571  1.00  0.00            
ATOM   4292  C1A DPP   376     138.496  87.151  60.921  1.00  0.00           C
ATOM   4293  C2A DPP   376     137.246  86.851  56.121  1.00  0.00           C
ATOM   4294  C3A DPP   376     135.896  87.151  52.371  1.00  0.00           C
ATOM   4295  C4A DPP   376     135.246  88.301  48.121  1.00  0.00           C
ATOM   4296  C1B DPP   376     138.196  82.501  57.971  1.00  0.00           C
ATOM   4297  C2B DPP   376     136.046  79.201  54.371  1.00  0.00           C
ATOM   4298  C3B DPP   376     135.496  78.151  50.521  1.00  0.00           C
ATOM   4299  C4B DPP   376     133.546  77.901  47.121  1.00  0.00           C
ATOM   4300  NC3 DPP   377     148.246 204.751  62.821  1.00  0.00           N
ATOM   4301  PO4 DPP   377     151.296 206.701  65.421  1.00  0.00           P
ATOM   4302  GL1 DPP   377     151.646 208.201  60.721  1.00  0.00            
ATOM   4303  GL2 DPP   377     148.296 209.801  60.321  1.00  0.00            
ATOM   4304  C1A DPP   377     154.746 207.701  56.921  1.00  0.00           C
ATOM   4305  C2A DPP   377     156.996 205.451  53.221  1.00  0.00           C
ATOM   4306  C3A DPP   377     160.896 206.051  51.571  1.00  0.00           C
ATOM   4307  C4A DPP   377     162.146 207.351  47.771  1.00  0.00           C
ATOM   4308  C1B DPP   377     150.196 212.201  57.821  1.00  0.00           C
ATOM   4309  C2B DPP   377     151.746 211.851  54.371  1.00  0.00           C
ATOM   4310  C3B DPP   377     151.346 213.201  50.521  1.00  0.00           C
ATOM   4311  C4B DPP   377     152.046 213.351  46.521  1.00  0.00           C
ATOM   4312  NC3 DPP   378      73.596 178.351  70.271  1.00  0.00           N
ATOM   4313  PO4 DPP   378      69.596 180.351  71.221  1.00  0.00           P
ATOM   4314  GL1 DPP   378      69.796 179.851  67.021  1.00  0.00            
ATOM   4315  GL2 DPP   378      71.446 177.601  65.471  1.00  0.00            
ATOM   4316  C1A DPP   378      67.446 181.351  64.071  1.00  0.00           C
ATOM   4317  C2A DPP   378      67.296 181.251  59.471  1.00  0.00           C
ATOM   4318  C3A DPP   378      69.746 182.901  55.571  1.00  0.00           C
ATOM   4319  C4A DPP   378      73.896 182.751  53.821  1.00  0.00           C
ATOM   4320  C1B DPP   378      70.296 178.401  61.071  1.00  0.00           C
ATOM   4321  C2B DPP   378      68.746 177.701  56.721  1.00  0.00           C
ATOM   4322  C3B DPP   378      70.796 178.251  52.321  1.00  0.00           C
ATOM   4323  C4B DPP   378      70.296 175.651  48.621  1.00  0.00           C
ATOM   4324  NC3 DPP   379     184.096 195.651  63.821  1.00  0.00           N
ATOM   4325  PO4 DPP   379     179.396 196.051  62.771  1.00  0.00           P
ATOM   4326  GL1 DPP   379     182.246 197.701  58.971  1.00  0.00            
ATOM   4327  GL2 DPP   379     182.696 201.301  59.421  1.00  0.00            
ATOM   4328  C1A DPP   379     180.846 199.101  54.971  1.00  0.00           C
ATOM   4329  C2A DPP   379     179.246 197.551  51.721  1.00  0.00           C
ATOM   4330  C3A DPP   379     177.846 195.101  47.771  1.00  0.00           C
ATOM   4331  C4A DPP   379     180.996 193.201  44.771  1.00  0.00           C
ATOM   4332  C1B DPP   379     180.646 204.201  56.271  1.00  0.00           C
ATOM   4333  C2B DPP   379     181.046 204.451  52.071  1.00  0.00           C
ATOM   4334  C3B DPP   379     182.096 201.051  49.021  1.00  0.00           C
ATOM   4335  C4B DPP   379     181.846 198.251  46.271  1.00  0.00           C
ATOM   4336  NC3 DPP   380      54.696  24.001  68.521  1.00  0.00           N
ATOM   4337  PO4 DPP   380      56.846  27.801  69.471  1.00  0.00           P
ATOM   4338  GL1 DPP   380      56.596  29.851  64.721  1.00  0.00            
ATOM   4339  GL2 DPP   380      58.896  31.101  63.571  1.00  0.00            
ATOM   4340  C1A DPP   380      54.696  31.251  61.021  1.00  0.00           C
ATOM   4341  C2A DPP   380      55.696  31.201  56.621  1.00  0.00           C
ATOM   4342  C3A DPP   380      54.096  29.851  52.371  1.00  0.00           C
ATOM   4343  C4A DPP   380      51.446  26.801  50.971  1.00  0.00           C
ATOM   4344  C1B DPP   380      60.896  30.951  60.021  1.00  0.00           C
ATOM   4345  C2B DPP   380      61.696  33.151  56.021  1.00  0.00           C
ATOM   4346  C3B DPP   380      64.946  33.201  53.171  1.00  0.00           C
ATOM   4347  C4B DPP   380      62.996  31.301  49.371  1.00  0.00           C
ATOM   4348  NC3 DPP   381     102.096  60.901  63.971  1.00  0.00           N
ATOM   4349  PO4 DPP   381     100.796  56.801  62.371  1.00  0.00           P
ATOM   4350  GL1 DPP   381     103.296  59.151  59.321  1.00  0.00            
ATOM   4351  GL2 DPP   381     104.446  62.601  59.471  1.00  0.00            
ATOM   4352  C1A DPP   381     105.096  58.901  55.121  1.00  0.00           C
ATOM   4353  C2A DPP   381     106.446  56.951  51.221  1.00  0.00           C
ATOM   4354  C3A DPP   381     105.146  57.101  46.571  1.00  0.00           C
ATOM   4355  C4A DPP   381     107.146  59.651  43.471  1.00  0.00           C
ATOM   4356  C1B DPP   381     105.746  63.951  54.821  1.00  0.00           C
ATOM   4357  C2B DPP   381     105.296  64.551  50.821  1.00  0.00           C
ATOM   4358  C3B DPP   381     102.496  65.601  47.721  1.00  0.00           C
ATOM   4359  C4B DPP   381     101.996  66.051  43.971  1.00  0.00           C
ATOM   4360  NC3 DPP   382     137.346 156.501  58.121  1.00  0.00           N
ATOM   4361  PO4 DPP   382     133.946 154.351  60.821  1.00  0.00           P
ATOM   4362  GL1 DPP   382     132.696 157.601  56.871  1.00  0.00            
ATOM   4363  GL2 DPP   382     134.546 159.401  55.171  1.00  0.00            
ATOM   4364  C1A DPP   382     131.346 157.001  52.321  1.00  0.00           C
ATOM   4365  C2A DPP   382     127.396 157.401  50.271  1.00  0.00           C
ATOM   4366  C3A DPP   382     125.346 159.951  47.521  1.00  0.00           C
ATOM   4367  C4A DPP   382     126.196 163.701  44.371  1.00  0.00           C
ATOM   4368  C1B DPP   382     136.496 158.851  51.671  1.00  0.00           C
ATOM   4369  C2B DPP   382     135.046 155.951  48.821  1.00  0.00           C
ATOM   4370  C3B DPP   382     130.996 155.601  46.921  1.00  0.00           C
ATOM   4371  C4B DPP   382     125.996 154.251  46.121  1.00  0.00           C
ATOM   4372  NC3 DPP   383      86.646  72.801  68.521  1.00  0.00           N
ATOM   4373  PO4 DPP   383      84.596  68.201  67.121  1.00  0.00           P
ATOM   4374  GL1 DPP   383      81.696  68.301  63.421  1.00  0.00            
ATOM   4375  GL2 DPP   383      78.246  69.851  61.871  1.00  0.00            
ATOM   4376  C1A DPP   383      82.446  71.401  60.121  1.00  0.00           C
ATOM   4377  C2A DPP   383      80.696  75.651  59.471  1.00  0.00           C
ATOM   4378  C3A DPP   383      79.996  79.201  57.371  1.00  0.00           C
ATOM   4379  C4A DPP   383      80.346  81.101  53.971  1.00  0.00           C
ATOM   4380  C1B DPP   383      80.046  67.051  58.921  1.00  0.00           C
ATOM   4381  C2B DPP   383      77.496  64.051  55.821  1.00  0.00           C
ATOM   4382  C3B DPP   383      80.246  62.001  52.921  1.00  0.00           C
ATOM   4383  C4B DPP   383      78.396  60.351  49.571  1.00  0.00           C
ATOM   4384  NC3 DPP   384      66.296 167.101  75.471  1.00  0.00           N
ATOM   4385  PO4 DPP   384      69.996 166.551  72.771  1.00  0.00           P
ATOM   4386  GL1 DPP   384      68.746 165.601  68.871  1.00  0.00            
ATOM   4387  GL2 DPP   384      70.596 166.901  66.721  1.00  0.00            
ATOM   4388  C1A DPP   384      68.296 162.351  65.971  1.00  0.00           C
ATOM   4389  C2A DPP   384      66.396 162.601  62.821  1.00  0.00           C
ATOM   4390  C3A DPP   384      65.496 162.551  59.271  1.00  0.00           C
ATOM   4391  C4A DPP   384      64.296 165.551  55.971  1.00  0.00           C
ATOM   4392  C1B DPP   384      68.896 167.401  63.071  1.00  0.00           C
ATOM   4393  C2B DPP   384      68.146 167.651  58.871  1.00  0.00           C
ATOM   4394  C3B DPP   384      68.646 167.751  54.471  1.00  0.00           C
ATOM   4395  C4B DPP   384      70.996 164.951  51.871  1.00  0.00           C
ATOM   4396  NC3 DPP   385     136.246  42.951  64.321  1.00  0.00           N
ATOM   4397  PO4 DPP   385     139.346  45.951  63.471  1.00  0.00           P
ATOM   4398  GL1 DPP   385     139.346  43.301  60.071  1.00  0.00            
ATOM   4399  GL2 DPP   385     140.696  45.201  57.521  1.00  0.00            
ATOM   4400  C1A DPP   385     139.496  40.501  57.121  1.00  0.00           C
ATOM   4401  C2A DPP   385     140.346  38.451  53.121  1.00  0.00           C
ATOM   4402  C3A DPP   385     142.996  38.051  50.421  1.00  0.00           C
ATOM   4403  C4A DPP   385     145.396  37.751  47.521  1.00  0.00           C
ATOM   4404  C1B DPP   385     140.396  44.351  53.271  1.00  0.00           C
ATOM   4405  C2B DPP   385     141.596  45.301  49.271  1.00  0.00           C
ATOM   4406  C3B DPP   385     143.046  45.651  45.121  1.00  0.00           C
ATOM   4407  C4B DPP   385     140.996  45.651  41.321  1.00  0.00           C
ATOM   4408  NC3 DPP   386      39.296  67.401  63.021  1.00  0.00           N
ATOM   4409  PO4 DPP   386      38.696  71.401  64.371  1.00  0.00           P
ATOM   4410  GL1 DPP   386      36.096  71.001  61.621  1.00  0.00            
ATOM   4411  GL2 DPP   386      33.346  71.501  61.371  1.00  0.00            
ATOM   4412  C1A DPP   386      35.296  68.851  57.171  1.00  0.00           C
ATOM   4413  C2A DPP   386      33.796  68.251  52.921  1.00  0.00           C
ATOM   4414  C3A DPP   386      31.846  64.351  51.171  1.00  0.00           C
ATOM   4415  C4A DPP   386      29.096  61.951  48.671  1.00  0.00           C
ATOM   4416  C1B DPP   386      34.296  73.901  57.071  1.00  0.00           C
ATOM   4417  C2B DPP   386      35.696  73.551  53.121  1.00  0.00           C
ATOM   4418  C3B DPP   386      35.046  71.901  48.921  1.00  0.00           C
ATOM   4419  C4B DPP   386      34.046  73.751  45.121  1.00  0.00           C
ATOM   4420  NC3 DPP   387     151.896  96.451  67.721  1.00  0.00           N
ATOM   4421  PO4 DPP   387     151.496  94.651  63.271  1.00  0.00           P
ATOM   4422  GL1 DPP   387     151.346  93.301  59.121  1.00  0.00            
ATOM   4423  GL2 DPP   387     149.196  92.801  57.821  1.00  0.00            
ATOM   4424  C1A DPP   387     152.396  89.451  56.321  1.00  0.00           C
ATOM   4425  C2A DPP   387     151.396  89.901  52.671  1.00  0.00           C
ATOM   4426  C3A DPP   387     151.046  87.301  49.421  1.00  0.00           C
ATOM   4427  C4A DPP   387     152.796  85.651  46.271  1.00  0.00           C
ATOM   4428  C1B DPP   387     148.296  93.651  54.321  1.00  0.00           C
ATOM   4429  C2B DPP   387     148.546  92.801  49.821  1.00  0.00           C
ATOM   4430  C3B DPP   387     151.196  91.151  46.771  1.00  0.00           C
ATOM   4431  C4B DPP   387     149.046  88.201  44.171  1.00  0.00           C
ATOM   4432  NC3 DPP   388      34.896  14.201  66.271  1.00  0.00           N
ATOM   4433  PO4 DPP   388      38.846  11.901  66.621  1.00  0.00           P
ATOM   4434  GL1 DPP   388      39.896   8.351  64.271  1.00  0.00            
ATOM   4435  GL2 DPP   388      37.196   8.051  63.671  1.00  0.00            
ATOM   4436  C1A DPP   388      42.046   8.351  60.621  1.00  0.00           C
ATOM   4437  C2A DPP   388      43.446   7.501  56.571  1.00  0.00           C
ATOM   4438  C3A DPP   388      42.146   6.901  51.271  1.00  0.00           C
ATOM   4439  C4A DPP   388      38.546   7.801  47.671  1.00  0.00           C
ATOM   4440  C1B DPP   388      37.546   8.051  58.571  1.00  0.00           C
ATOM   4441  C2B DPP   388      38.146   7.951  54.671  1.00  0.00           C
ATOM   4442  C3B DPP   388      37.246   4.401  51.471  1.00  0.00           C
ATOM   4443  C4B DPP   388      39.396   0.951  48.771  1.00  0.00           C
ATOM   4444  NC3 DPP   389     136.696 131.751  61.221  1.00  0.00           N
ATOM   4445  PO4 DPP   389     139.046 134.851  59.871  1.00  0.00           P
ATOM   4446  GL1 DPP   389     140.296 134.051  55.771  1.00  0.00            
ATOM   4447  GL2 DPP   389     140.396 131.101  56.671  1.00  0.00            
ATOM   4448  C1A DPP   389     136.446 133.401  51.971  1.00  0.00           C
ATOM   4449  C2A DPP   389     135.546 133.201  48.021  1.00  0.00           C
ATOM   4450  C3A DPP   389     134.796 130.701  44.321  1.00  0.00           C
ATOM   4451  C4A DPP   389     135.446 129.051  40.471  1.00  0.00           C
ATOM   4452  C1B DPP   389     142.446 129.701  52.921  1.00  0.00           C
ATOM   4453  C2B DPP   389     141.346 129.051  49.871  1.00  0.00           C
ATOM   4454  C3B DPP   389     139.346 129.101  45.871  1.00  0.00           C
ATOM   4455  C4B DPP   389     135.996 125.951  44.021  1.00  0.00           C
ATOM   4456  NC3 DPP   390      28.096  69.901  23.971  1.00  0.00           N
ATOM   4457  PO4 DPP   390      32.596  70.451  25.571  1.00  0.00           P
ATOM   4458  GL1 DPP   390      35.096  69.001  29.271  1.00  0.00            
ATOM   4459  GL2 DPP   390      38.296  68.701  30.771  1.00  0.00            
ATOM   4460  C1A DPP   390      33.346  70.751  33.771  1.00  0.00           C
ATOM   4461  C2A DPP   390      30.096  70.901  37.771  1.00  0.00           C
ATOM   4462  C3A DPP   390      27.246  70.001  41.671  1.00  0.00           C
ATOM   4463  C4A DPP   390      24.346  72.501  43.921  1.00  0.00           C
ATOM   4464  C1B DPP   390      36.296  65.751  34.471  1.00  0.00           C
ATOM   4465  C2B DPP   390      32.896  65.801  37.471  1.00  0.00           C
ATOM   4466  C3B DPP   390      28.546  66.351  38.021  1.00  0.00           C
ATOM   4467  C4B DPP   390      25.496  63.751  40.321  1.00  0.00           C
ATOM   4468  NC3 DPP   391      51.246 116.151  21.421  1.00  0.00           N
ATOM   4469  PO4 DPP   391      51.496 116.601  25.871  1.00  0.00           P
ATOM   4470  GL1 DPP   391      54.996 116.501  29.871  1.00  0.00            
ATOM   4471  GL2 DPP   391      53.646 120.251  31.671  1.00  0.00            
ATOM   4472  C1A DPP   391      56.146 116.151  33.771  1.00  0.00           C
ATOM   4473  C2A DPP   391      58.996 114.001  35.721  1.00  0.00           C
ATOM   4474  C3A DPP   391      60.946 113.351  39.521  1.00  0.00           C
ATOM   4475  C4A DPP   391      60.796 111.751  42.821  1.00  0.00           C
ATOM   4476  C1B DPP   391      51.946 120.551  35.871  1.00  0.00           C
ATOM   4477  C2B DPP   391      52.696 118.951  40.271  1.00  0.00           C
ATOM   4478  C3B DPP   391      56.496 120.051  43.021  1.00  0.00           C
ATOM   4479  C4B DPP   391      60.796 118.201  42.521  1.00  0.00           C
ATOM   4480  NC3 DPP   392      67.546 133.251  27.521  1.00  0.00           N
ATOM   4481  PO4 DPP   392      67.246 135.951  30.221  1.00  0.00           P
ATOM   4482  GL1 DPP   392      68.896 135.401  33.871  1.00  0.00            
ATOM   4483  GL2 DPP   392      67.396 138.501  35.621  1.00  0.00            
ATOM   4484  C1A DPP   392      70.446 133.351  37.321  1.00  0.00           C
ATOM   4485  C2A DPP   392      71.146 132.351  41.421  1.00  0.00           C
ATOM   4486  C3A DPP   392      71.846 130.451  45.721  1.00  0.00           C
ATOM   4487  C4A DPP   392      73.796 128.501  49.621  1.00  0.00           C
ATOM   4488  C1B DPP   392      71.346 138.601  38.171  1.00  0.00           C
ATOM   4489  C2B DPP   392      73.796 139.401  42.121  1.00  0.00           C
ATOM   4490  C3B DPP   392      76.696 142.001  44.471  1.00  0.00           C
ATOM   4491  C4B DPP   392      80.346 141.801  47.471  1.00  0.00           C
ATOM   4492  NC3 DPP   393      98.146 151.251  18.121  1.00  0.00           N
ATOM   4493  PO4 DPP   393      99.646 155.701  19.321  1.00  0.00           P
ATOM   4494  GL1 DPP   393     100.796 156.001  23.221  1.00  0.00            
ATOM   4495  GL2 DPP   393     101.746 153.301  23.921  1.00  0.00            
ATOM   4496  C1A DPP   393      97.746 156.451  26.671  1.00  0.00           C
ATOM   4497  C2A DPP   393      97.896 156.901  30.971  1.00  0.00           C
ATOM   4498  C3A DPP   393      98.946 157.701  35.671  1.00  0.00           C
ATOM   4499  C4A DPP   393      98.146 156.801  39.871  1.00  0.00           C
ATOM   4500  C1B DPP   393     101.046 153.101  28.471  1.00  0.00           C
ATOM   4501  C2B DPP   393     100.446 153.301  33.271  1.00  0.00           C
ATOM   4502  C3B DPP   393     100.996 153.201  36.971  1.00  0.00           C
ATOM   4503  C4B DPP   393     102.246 153.651  41.771  1.00  0.00           C
ATOM   4504  NC3 DPP   394     155.296 164.801  25.971  1.00  0.00           N
ATOM   4505  PO4 DPP   394     154.146 169.401  24.871  1.00  0.00           P
ATOM   4506  GL1 DPP   394     153.196 168.101  28.621  1.00  0.00            
ATOM   4507  GL2 DPP   394     150.096 167.251  27.971  1.00  0.00            
ATOM   4508  C1A DPP   394     153.346 165.251  32.271  1.00  0.00           C
ATOM   4509  C2A DPP   394     154.046 165.201  36.871  1.00  0.00           C
ATOM   4510  C3A DPP   394     156.396 163.701  40.371  1.00  0.00           C
ATOM   4511  C4A DPP   394     159.546 162.001  43.771  1.00  0.00           C
ATOM   4512  C1B DPP   394     150.446 162.001  28.921  1.00  0.00           C
ATOM   4513  C2B DPP   394     150.446 160.451  33.871  1.00  0.00           C
ATOM   4514  C3B DPP   394     149.496 162.801  37.321  1.00  0.00           C
ATOM   4515  C4B DPP   394     147.746 164.351  42.221  1.00  0.00           C
ATOM   4516  NC3 DPP   395     103.746 143.801  19.971  1.00  0.00           N
ATOM   4517  PO4 DPP   395     101.146 144.801  23.621  1.00  0.00           P
ATOM   4518  GL1 DPP   395     104.746 144.551  24.821  1.00  0.00            
ATOM   4519  GL2 DPP   395     105.896 147.401  23.571  1.00  0.00            
ATOM   4520  C1A DPP   395     107.596 146.301  28.371  1.00  0.00           C
ATOM   4521  C2A DPP   395     109.946 145.801  30.421  1.00  0.00           C
ATOM   4522  C3A DPP   395     112.896 145.301  33.721  1.00  0.00           C
ATOM   4523  C4A DPP   395     113.096 145.801  38.471  1.00  0.00           C
ATOM   4524  C1B DPP   395     104.646 149.851  26.921  1.00  0.00           C
ATOM   4525  C2B DPP   395     104.796 149.501  30.721  1.00  0.00           C
ATOM   4526  C3B DPP   395     103.596 149.201  34.821  1.00  0.00           C
ATOM   4527  C4B DPP   395     104.146 149.701  38.671  1.00  0.00           C
ATOM   4528  NC3 DPP   396      75.046 102.301  29.871  1.00  0.00           N
ATOM   4529  PO4 DPP   396      80.196 102.301  29.321  1.00  0.00           P
ATOM   4530  GL1 DPP   396      81.946 105.851  32.171  1.00  0.00            
ATOM   4531  GL2 DPP   396      84.346 103.651  33.221  1.00  0.00            
ATOM   4532  C1A DPP   396      81.496 107.401  35.071  1.00  0.00           C
ATOM   4533  C2A DPP   396      82.396 109.601  39.871  1.00  0.00           C
ATOM   4534  C3A DPP   396      85.346 109.251  43.771  1.00  0.00           C
ATOM   4535  C4A DPP   396      89.646 109.351  46.971  1.00  0.00           C
ATOM   4536  C1B DPP   396      83.546 103.101  38.221  1.00  0.00           C
ATOM   4537  C2B DPP   396      83.196 104.251  42.121  1.00  0.00           C
ATOM   4538  C3B DPP   396      83.796 105.251  46.821  1.00  0.00           C
ATOM   4539  C4B DPP   396      80.796 108.251  48.021  1.00  0.00           C
ATOM   4540  NC3 DPP   397     194.446   0.101  26.221  1.00  0.00           N
ATOM   4541  PO4 DPP   397     190.596   2.201  25.671  1.00  0.00           P
ATOM   4542  GL1 DPP   397     187.596   3.301  27.271  1.00  0.00            
ATOM   4543  GL2 DPP   397     188.946   5.251  29.771  1.00  0.00            
ATOM   4544  C1A DPP   397     184.896   2.101  29.921  1.00  0.00           C
ATOM   4545  C2A DPP   397     184.296   2.401  34.171  1.00  0.00           C
ATOM   4546  C3A DPP   397     183.646   3.351  38.571  1.00  0.00           C
ATOM   4547  C4A DPP   397     183.246   4.451  42.921  1.00  0.00           C
ATOM   4548  C1B DPP   397     189.346   2.601  32.921  1.00  0.00           C
ATOM   4549  C2B DPP   397     188.296   3.051  37.521  1.00  0.00           C
ATOM   4550  C3B DPP   397     187.846   5.251  40.921  1.00  0.00           C
ATOM   4551  C4B DPP   397     187.446   4.951  45.571  1.00  0.00           C
ATOM   4552  NC3 DPP   398      12.346  95.101  28.021  1.00  0.00           N
ATOM   4553  PO4 DPP   398      14.396  98.051  29.771  1.00  0.00           P
ATOM   4554  GL1 DPP   398      15.846  94.601  32.971  1.00  0.00            
ATOM   4555  GL2 DPP   398      19.646  93.851  33.471  1.00  0.00            
ATOM   4556  C1A DPP   398      14.146  94.701  36.821  1.00  0.00           C
ATOM   4557  C2A DPP   398      16.046  94.201  41.671  1.00  0.00           C
ATOM   4558  C3A DPP   398      18.746  94.251  43.521  1.00  0.00           C
ATOM   4559  C4A DPP   398      22.296  92.951  44.471  1.00  0.00           C
ATOM   4560  C1B DPP   398      18.746  94.251  37.821  1.00  0.00           C
ATOM   4561  C2B DPP   398      20.646  90.701  40.121  1.00  0.00           C
ATOM   4562  C3B DPP   398      18.646  89.451  43.771  1.00  0.00           C
ATOM   4563  C4B DPP   398      17.646  88.451  47.071  1.00  0.00           C
ATOM   4564  NC3 DPP   399      57.546 193.351  26.171  1.00  0.00           N
ATOM   4565  PO4 DPP   399      55.996 197.001  26.821  1.00  0.00           P
ATOM   4566  GL1 DPP   399      55.796 199.051  30.971  1.00  0.00            
ATOM   4567  GL2 DPP   399      58.846 200.451  30.421  1.00  0.00            
ATOM   4568  C1A DPP   399      56.446 199.851  34.871  1.00  0.00           C
ATOM   4569  C2A DPP   399      58.296 199.951  39.221  1.00  0.00           C
ATOM   4570  C3A DPP   399      57.946 197.951  43.571  1.00  0.00           C
ATOM   4571  C4A DPP   399      57.296 198.051  47.921  1.00  0.00           C
ATOM   4572  C1B DPP   399      61.346 201.801  33.321  1.00  0.00           C
ATOM   4573  C2B DPP   399      63.546 201.701  37.821  1.00  0.00           C
ATOM   4574  C3B DPP   399      66.446 203.601  41.421  1.00  0.00           C
ATOM   4575  C4B DPP   399      68.996 205.401  44.771  1.00  0.00           C
ATOM   4576  NC3 DPP   400     125.846 127.701  19.371  1.00  0.00           N
ATOM   4577  PO4 DPP   400     128.796 125.151  22.571  1.00  0.00           P
ATOM   4578  GL1 DPP   400     127.096 128.001  25.621  1.00  0.00            
ATOM   4579  GL2 DPP   400     126.046 130.901  23.771  1.00  0.00            
ATOM   4580  C1A DPP   400     128.996 130.851  28.521  1.00  0.00           C
ATOM   4581  C2A DPP   400     128.396 134.451  30.121  1.00  0.00           C
ATOM   4582  C3A DPP   400     129.946 137.401  31.321  1.00  0.00           C
ATOM   4583  C4A DPP   400     128.746 140.201  34.271  1.00  0.00           C
ATOM   4584  C1B DPP   400     125.246 133.601  26.471  1.00  0.00           C
ATOM   4585  C2B DPP   400     125.296 137.351  26.821  1.00  0.00           C
ATOM   4586  C3B DPP   400     128.996 140.651  27.171  1.00  0.00           C
ATOM   4587  C4B DPP   400     128.896 143.701  30.571  1.00  0.00           C
ATOM   4588  NC3 DPP   401      99.296 108.801  23.971  1.00  0.00           N
ATOM   4589  PO4 DPP   401     102.546 110.651  26.871  1.00  0.00           P
ATOM   4590  GL1 DPP   401     104.496 110.401  31.171  1.00  0.00            
ATOM   4591  GL2 DPP   401     105.146 107.251  31.071  1.00  0.00            
ATOM   4592  C1A DPP   401     106.596 111.751  35.721  1.00  0.00           C
ATOM   4593  C2A DPP   401     107.246 112.601  40.721  1.00  0.00           C
ATOM   4594  C3A DPP   401     106.196 114.401  44.371  1.00  0.00           C
ATOM   4595  C4A DPP   401     106.846 117.851  46.321  1.00  0.00           C
ATOM   4596  C1B DPP   401     106.346 107.301  34.721  1.00  0.00           C
ATOM   4597  C2B DPP   401     105.046 108.551  38.521  1.00  0.00           C
ATOM   4598  C3B DPP   401     104.196 108.501  41.921  1.00  0.00           C
ATOM   4599  C4B DPP   401     104.496 109.901  46.071  1.00  0.00           C
ATOM   4600  NC3 DPP   402      91.246  -3.799  26.571  1.00  0.00           N
ATOM   4601  PO4 DPP   402      87.196  -3.599  26.921  1.00  0.00           P
ATOM   4602  GL1 DPP   402      87.596  -0.699  30.371  1.00  0.00            
ATOM   4603  GL2 DPP   402      84.296   0.701  31.721  1.00  0.00            
ATOM   4604  C1A DPP   402      87.796   0.501  34.821  1.00  0.00           C
ATOM   4605  C2A DPP   402      88.896   1.651  38.721  1.00  0.00           C
ATOM   4606  C3A DPP   402      86.446   5.901  39.671  1.00  0.00           C
ATOM   4607  C4A DPP   402      85.796   7.351  43.121  1.00  0.00           C
ATOM   4608  C1B DPP   402      82.546  -0.599  35.721  1.00  0.00           C
ATOM   4609  C2B DPP   402      83.696  -0.949  38.871  1.00  0.00           C
ATOM   4610  C3B DPP   402      83.446   1.101  41.671  1.00  0.00           C
ATOM   4611  C4B DPP   402      85.496   0.751  45.921  1.00  0.00           C
ATOM   4612  NC3 DPP   403     198.146  86.851  18.521  1.00  0.00           N
ATOM   4613  PO4 DPP   403     195.246  83.201  18.371  1.00  0.00           P
ATOM   4614  GL1 DPP   403     193.746  85.701  21.721  1.00  0.00            
ATOM   4615  GL2 DPP   403     196.046  87.251  22.921  1.00  0.00            
ATOM   4616  C1A DPP   403     190.896  85.601  25.521  1.00  0.00           C
ATOM   4617  C2A DPP   403     187.796  86.701  28.721  1.00  0.00           C
ATOM   4618  C3A DPP   403     187.496  86.401  33.421  1.00  0.00           C
ATOM   4619  C4A DPP   403     191.296  85.151  35.371  1.00  0.00           C
ATOM   4620  C1B DPP   403     194.996  88.251  27.221  1.00  0.00           C
ATOM   4621  C2B DPP   403     193.446  89.151  30.821  1.00  0.00           C
ATOM   4622  C3B DPP   403     191.096  90.101  34.121  1.00  0.00           C
ATOM   4623  C4B DPP   403     189.596  89.801  38.471  1.00  0.00           C
ATOM   4624  NC3 DPP   404     133.896 113.351  19.671  1.00  0.00           N
ATOM   4625  PO4 DPP   404     136.646 116.351  20.821  1.00  0.00           P
ATOM   4626  GL1 DPP   404     138.996 115.701  23.321  1.00  0.00            
ATOM   4627  GL2 DPP   404     142.446 113.451  24.221  1.00  0.00            
ATOM   4628  C1A DPP   404     140.746 115.301  27.821  1.00  0.00           C
ATOM   4629  C2A DPP   404     140.796 117.001  30.521  1.00  0.00           C
ATOM   4630  C3A DPP   404     143.396 119.601  33.221  1.00  0.00           C
ATOM   4631  C4A DPP   404     147.196 121.701  35.821  1.00  0.00           C
ATOM   4632  C1B DPP   404     144.896 112.701  26.421  1.00  0.00           C
ATOM   4633  C2B DPP   404     144.946 113.751  30.221  1.00  0.00           C
ATOM   4634  C3B DPP   404     143.746 115.051  35.071  1.00  0.00           C
ATOM   4635  C4B DPP   404     141.996 117.101  38.871  1.00  0.00           C
ATOM   4636  NC3 DPP   405     161.246   3.901  20.971  1.00  0.00           N
ATOM   4637  PO4 DPP   405     164.846   4.601  23.071  1.00  0.00           P
ATOM   4638  GL1 DPP   405     166.846   5.651  26.621  1.00  0.00            
ATOM   4639  GL2 DPP   405     170.496   5.901  26.721  1.00  0.00            
ATOM   4640  C1A DPP   405     165.596   9.201  30.371  1.00  0.00           C
ATOM   4641  C2A DPP   405     164.846  10.701  35.121  1.00  0.00           C
ATOM   4642  C3A DPP   405     165.746  13.501  37.021  1.00  0.00           C
ATOM   4643  C4A DPP   405     165.846  15.351  41.821  1.00  0.00           C
ATOM   4644  C1B DPP   405     169.246   6.301  31.171  1.00  0.00           C
ATOM   4645  C2B DPP   405     168.146   6.201  34.921  1.00  0.00           C
ATOM   4646  C3B DPP   405     167.446   4.601  39.921  1.00  0.00           C
ATOM   4647  C4B DPP   405     167.546   5.701  44.371  1.00  0.00           C
ATOM   4648  NC3 DPP   406     159.996 113.701  19.771  1.00  0.00           N
ATOM   4649  PO4 DPP   406     156.696 111.501  21.371  1.00  0.00           P
ATOM   4650  GL1 DPP   406     155.396 110.251  24.371  1.00  0.00            
ATOM   4651  GL2 DPP   406     157.096 107.751  25.271  1.00  0.00            
ATOM   4652  C1A DPP   406     154.196 109.151  29.371  1.00  0.00           C
ATOM   4653  C2A DPP   406     158.196 107.301  31.471  1.00  0.00           C
ATOM   4654  C3A DPP   406     161.046 109.101  34.071  1.00  0.00           C
ATOM   4655  C4A DPP   406     165.446 110.651  35.971  1.00  0.00           C
ATOM   4656  C1B DPP   406     160.146 110.301  28.321  1.00  0.00           C
ATOM   4657  C2B DPP   406     159.496 113.701  31.921  1.00  0.00           C
ATOM   4658  C3B DPP   406     157.796 114.351  35.871  1.00  0.00           C
ATOM   4659  C4B DPP   406     160.996 113.151  39.221  1.00  0.00           C
ATOM   4660  NC3 DPP   407     174.846  82.351  25.221  1.00  0.00           N
ATOM   4661  PO4 DPP   407     177.946  80.451  22.521  1.00  0.00           P
ATOM   4662  GL1 DPP   407     178.046  78.501  26.471  1.00  0.00            
ATOM   4663  GL2 DPP   407     178.796  75.151  27.521  1.00  0.00            
ATOM   4664  C1A DPP   407     176.346  78.751  30.771  1.00  0.00           C
ATOM   4665  C2A DPP   407     176.346  79.551  33.971  1.00  0.00           C
ATOM   4666  C3A DPP   407     177.396  83.551  37.121  1.00  0.00           C
ATOM   4667  C4A DPP   407     178.046  87.451  38.921  1.00  0.00           C
ATOM   4668  C1B DPP   407     179.096  74.801  32.021  1.00  0.00           C
ATOM   4669  C2B DPP   407     181.696  74.651  35.671  1.00  0.00           C
ATOM   4670  C3B DPP   407     183.546  71.701  38.621  1.00  0.00           C
ATOM   4671  C4B DPP   407     179.146  70.451  41.371  1.00  0.00           C
ATOM   4672  NC3 DPP   408     111.646  96.151  20.971  1.00  0.00           N
ATOM   4673  PO4 DPP   408     115.046  93.651  22.971  1.00  0.00           P
ATOM   4674  GL1 DPP   408     115.796  95.451  27.171  1.00  0.00            
ATOM   4675  GL2 DPP   408     115.346  98.451  28.521  1.00  0.00            
ATOM   4676  C1A DPP   408     117.196  93.801  30.921  1.00  0.00           C
ATOM   4677  C2A DPP   408     117.996  95.851  35.171  1.00  0.00           C
ATOM   4678  C3A DPP   408     117.646  95.551  39.571  1.00  0.00           C
ATOM   4679  C4A DPP   408     115.246  94.301  42.521  1.00  0.00           C
ATOM   4680  C1B DPP   408     113.896  96.801  32.621  1.00  0.00           C
ATOM   4681  C2B DPP   408     113.896  97.951  37.321  1.00  0.00           C
ATOM   4682  C3B DPP   408     113.396  99.451  41.921  1.00  0.00           C
ATOM   4683  C4B DPP   408     111.146 100.451  46.571  1.00  0.00           C
ATOM   4684  NC3 DPP   409      64.946 150.951  30.671  1.00  0.00           N
ATOM   4685  PO4 DPP   409      64.446 155.601  31.821  1.00  0.00           P
ATOM   4686  GL1 DPP   409      67.896 154.851  34.271  1.00  0.00            
ATOM   4687  GL2 DPP   409      68.796 151.951  34.671  1.00  0.00            
ATOM   4688  C1A DPP   409      66.346 156.351  38.421  1.00  0.00           C
ATOM   4689  C2A DPP   409      65.846 156.701  42.521  1.00  0.00           C
ATOM   4690  C3A DPP   409      67.146 155.601  46.171  1.00  0.00           C
ATOM   4691  C4A DPP   409      67.046 153.451  50.471  1.00  0.00           C
ATOM   4692  C1B DPP   409      68.596 151.551  38.771  1.00  0.00           C
ATOM   4693  C2B DPP   409      68.596 152.951  42.221  1.00  0.00           C
ATOM   4694  C3B DPP   409      68.996 151.401  46.521  1.00  0.00           C
ATOM   4695  C4B DPP   409      68.646 147.601  49.171  1.00  0.00           C
ATOM   4696  NC3 DPP   410     128.396  97.001  19.621  1.00  0.00           N
ATOM   4697  PO4 DPP   410     129.246 100.651  22.821  1.00  0.00           P
ATOM   4698  GL1 DPP   410     127.946 101.251  26.671  1.00  0.00            
ATOM   4699  GL2 DPP   410     127.496  97.501  27.471  1.00  0.00            
ATOM   4700  C1A DPP   410     128.096 100.901  31.121  1.00  0.00           C
ATOM   4701  C2A DPP   410     128.846 101.951  34.921  1.00  0.00           C
ATOM   4702  C3A DPP   410     130.796 102.551  38.871  1.00  0.00           C
ATOM   4703  C4A DPP   410     132.346 102.501  44.271  1.00  0.00           C
ATOM   4704  C1B DPP   410     126.446  94.401  29.921  1.00  0.00           C
ATOM   4705  C2B DPP   410     126.996  94.751  34.771  1.00  0.00           C
ATOM   4706  C3B DPP   410     127.096  93.251  38.271  1.00  0.00           C
ATOM   4707  C4B DPP   410     124.896  90.401  41.221  1.00  0.00           C
ATOM   4708  NC3 DPP   411      49.446  13.001  26.021  1.00  0.00           N
ATOM   4709  PO4 DPP   411      53.196  13.401  26.571  1.00  0.00           P
ATOM   4710  GL1 DPP   411      51.496  14.501  32.171  1.00  0.00            
ATOM   4711  GL2 DPP   411      49.196  14.851  30.421  1.00  0.00            
ATOM   4712  C1A DPP   411      52.946  15.001  36.421  1.00  0.00           C
ATOM   4713  C2A DPP   411      53.396  14.951  40.421  1.00  0.00           C
ATOM   4714  C3A DPP   411      54.646  13.201  43.571  1.00  0.00           C
ATOM   4715  C4A DPP   411      55.196   9.351  46.271  1.00  0.00           C
ATOM   4716  C1B DPP   411      48.846  17.551  34.721  1.00  0.00           C
ATOM   4717  C2B DPP   411      49.496  17.701  39.471  1.00  0.00           C
ATOM   4718  C3B DPP   411      48.496  18.701  43.471  1.00  0.00           C
ATOM   4719  C4B DPP   411      47.696  19.101  47.921  1.00  0.00           C
ATOM   4720  NC3 DPP   412      21.846 209.551  23.571  1.00  0.00           N
ATOM   4721  PO4 DPP   412      18.696 208.901  27.621  1.00  0.00           P
ATOM   4722  GL1 DPP   412      20.996 211.751  31.321  1.00  0.00            
ATOM   4723  GL2 DPP   412      23.696 210.101  32.921  1.00  0.00            
ATOM   4724  C1A DPP   412      19.846 213.051  35.121  1.00  0.00           C
ATOM   4725  C2A DPP   412      20.396 215.401  38.521  1.00  0.00           C
ATOM   4726  C3A DPP   412      20.696 215.151  43.021  1.00  0.00           C
ATOM   4727  C4A DPP   412      18.696 213.501  46.471  1.00  0.00           C
ATOM   4728  C1B DPP   412      22.246 208.951  36.521  1.00  0.00           C
ATOM   4729  C2B DPP   412      22.596 210.501  40.871  1.00  0.00           C
ATOM   4730  C3B DPP   412      19.696 209.751  44.371  1.00  0.00           C
ATOM   4731  C4B DPP   412      20.996 208.401  47.871  1.00  0.00           C
ATOM   4732  NC3 DPP   413      90.496 129.701  28.021  1.00  0.00           N
ATOM   4733  PO4 DPP   413      88.596 125.751  27.571  1.00  0.00           P
ATOM   4734  GL1 DPP   413      90.646 125.351  31.471  1.00  0.00            
ATOM   4735  GL2 DPP   413      88.496 124.151  32.971  1.00  0.00            
ATOM   4736  C1A DPP   413      94.196 125.451  35.321  1.00  0.00           C
ATOM   4737  C2A DPP   413      94.146 124.351  39.671  1.00  0.00           C
ATOM   4738  C3A DPP   413      94.796 126.901  43.571  1.00  0.00           C
ATOM   4739  C4A DPP   413      96.146 128.701  47.471  1.00  0.00           C
ATOM   4740  C1B DPP   413      89.246 126.401  36.271  1.00  0.00           C
ATOM   4741  C2B DPP   413      90.146 127.401  40.271  1.00  0.00           C
ATOM   4742  C3B DPP   413      90.246 124.251  43.971  1.00  0.00           C
ATOM   4743  C4B DPP   413      90.746 122.651  49.071  1.00  0.00           C
ATOM   4744  NC3 DPP   414     109.246  77.401  24.771  1.00  0.00           N
ATOM   4745  PO4 DPP   414     108.996  74.201  23.221  1.00  0.00           P
ATOM   4746  GL1 DPP   414     109.846  73.501  27.821  1.00  0.00            
ATOM   4747  GL2 DPP   414     110.296  70.251  28.471  1.00  0.00            
ATOM   4748  C1A DPP   414     110.246  74.801  32.171  1.00  0.00           C
ATOM   4749  C2A DPP   414     111.996  73.201  36.171  1.00  0.00           C
ATOM   4750  C3A DPP   414     112.046  73.101  40.471  1.00  0.00           C
ATOM   4751  C4A DPP   414     111.996  72.951  44.721  1.00  0.00           C
ATOM   4752  C1B DPP   414     110.196  69.501  32.521  1.00  0.00           C
ATOM   4753  C2B DPP   414     110.446  68.451  36.821  1.00  0.00           C
ATOM   4754  C3B DPP   414     112.346  68.501  40.771  1.00  0.00           C
ATOM   4755  C4B DPP   414     111.746  68.051  45.721  1.00  0.00           C
ATOM   4756  NC3 DPP   415     126.296 112.151  21.021  1.00  0.00           N
ATOM   4757  PO4 DPP   415     130.746 111.151  22.721  1.00  0.00           P
ATOM   4758  GL1 DPP   415     130.546 109.951  27.421  1.00  0.00            
ATOM   4759  GL2 DPP   415     128.096 111.701  28.771  1.00  0.00            
ATOM   4760  C1A DPP   415     132.746 111.901  30.021  1.00  0.00           C
ATOM   4761  C2A DPP   415     134.746 113.001  34.621  1.00  0.00           C
ATOM   4762  C3A DPP   415     137.496 114.801  37.571  1.00  0.00           C
ATOM   4763  C4A DPP   415     141.096 112.551  40.421  1.00  0.00           C
ATOM   4764  C1B DPP   415     127.396 114.151  31.921  1.00  0.00           C
ATOM   4765  C2B DPP   415     127.946 113.601  37.171  1.00  0.00           C
ATOM   4766  C3B DPP   415     129.046 111.451  40.771  1.00  0.00           C
ATOM   4767  C4B DPP   415     130.096 111.051  45.121  1.00  0.00           C
ATOM   4768  NC3 DPP   416     137.346 176.301  21.171  1.00  0.00           N
ATOM   4769  PO4 DPP   416     140.946 178.751  22.771  1.00  0.00           P
ATOM   4770  GL1 DPP   416     140.296 181.401  26.671  1.00  0.00            
ATOM   4771  GL2 DPP   416     138.696 184.551  26.221  1.00  0.00            
ATOM   4772  C1A DPP   416     141.296 180.551  30.721  1.00  0.00           C
ATOM   4773  C2A DPP   416     140.946 182.701  34.421  1.00  0.00           C
ATOM   4774  C3A DPP   416     140.946 184.251  38.671  1.00  0.00           C
ATOM   4775  C4A DPP   416     142.296 184.751  42.721  1.00  0.00           C
ATOM   4776  C1B DPP   416     137.746 184.551  31.171  1.00  0.00           C
ATOM   4777  C2B DPP   416     136.146 184.601  35.571  1.00  0.00           C
ATOM   4778  C3B DPP   416     133.746 183.851  39.571  1.00  0.00           C
ATOM   4779  C4B DPP   416     132.896 181.001  40.821  1.00  0.00           C
ATOM   4780  NC3 DPP   417      63.396   7.151  26.871  1.00  0.00           N
ATOM   4781  PO4 DPP   417      67.446   8.201  24.921  1.00  0.00           P
ATOM   4782  GL1 DPP   417      67.646   9.251  29.621  1.00  0.00            
ATOM   4783  GL2 DPP   417      66.696   6.551  31.371  1.00  0.00            
ATOM   4784  C1A DPP   417      66.296  11.301  32.771  1.00  0.00           C
ATOM   4785  C2A DPP   417      65.046  10.001  36.521  1.00  0.00           C
ATOM   4786  C3A DPP   417      64.346   7.951  40.521  1.00  0.00           C
ATOM   4787  C4A DPP   417      63.546   7.501  44.871  1.00  0.00           C
ATOM   4788  C1B DPP   417      70.146   8.651  34.071  1.00  0.00           C
ATOM   4789  C2B DPP   417      69.446  12.601  36.471  1.00  0.00           C
ATOM   4790  C3B DPP   417      69.146  14.101  40.171  1.00  0.00           C
ATOM   4791  C4B DPP   417      68.996  16.501  42.971  1.00  0.00           C
ATOM   4792  NC3 DPP   418      26.046  99.751  28.321  1.00  0.00           N
ATOM   4793  PO4 DPP   418      28.546 103.351  27.871  1.00  0.00           P
ATOM   4794  GL1 DPP   418      30.296 101.001  30.621  1.00  0.00            
ATOM   4795  GL2 DPP   418      28.946  98.051  32.121  1.00  0.00            
ATOM   4796  C1A DPP   418      31.446 101.901  34.971  1.00  0.00           C
ATOM   4797  C2A DPP   418      31.696 101.201  38.821  1.00  0.00           C
ATOM   4798  C3A DPP   418      31.046 100.101  43.821  1.00  0.00           C
ATOM   4799  C4A DPP   418      27.996 101.101  46.771  1.00  0.00           C
ATOM   4800  C1B DPP   418      28.396  97.101  35.921  1.00  0.00           C
ATOM   4801  C2B DPP   418      28.496  97.251  39.821  1.00  0.00           C
ATOM   4802  C3B DPP   418      25.846  97.101  43.871  1.00  0.00           C
ATOM   4803  C4B DPP   418      25.146  95.351  47.821  1.00  0.00           C
ATOM   4804  NC3 DPP   419     197.396 120.751  20.821  1.00  0.00           N
ATOM   4805  PO4 DPP   419     194.746 117.351  22.271  1.00  0.00           P
ATOM   4806  GL1 DPP   419     196.246 116.251  25.221  1.00  0.00            
ATOM   4807  GL2 DPP   419     197.846 118.701  26.321  1.00  0.00            
ATOM   4808  C1A DPP   419     195.596 112.951  28.521  1.00  0.00           C
ATOM   4809  C2A DPP   419     194.046 113.901  32.971  1.00  0.00           C
ATOM   4810  C3A DPP   419     193.696 114.951  36.871  1.00  0.00           C
ATOM   4811  C4A DPP   419     195.446 115.851  40.421  1.00  0.00           C
ATOM   4812  C1B DPP   419     197.996 117.001  30.471  1.00  0.00           C
ATOM   4813  C2B DPP   419     198.696 114.301  34.221  1.00  0.00           C
ATOM   4814  C3B DPP   419     200.046 114.801  38.171  1.00  0.00           C
ATOM   4815  C4B DPP   419     203.846 115.501  40.221  1.00  0.00           C
ATOM   4816  NC3 DPP   420      27.896  27.951  18.021  1.00  0.00           N
ATOM   4817  PO4 DPP   420      28.946  27.551  23.121  1.00  0.00           P
ATOM   4818  GL1 DPP   420      28.446  26.701  26.871  1.00  0.00            
ATOM   4819  GL2 DPP   420      30.396  24.751  28.971  1.00  0.00            
ATOM   4820  C1A DPP   420      27.696  28.451  31.821  1.00  0.00           C
ATOM   4821  C2A DPP   420      28.846  31.351  34.271  1.00  0.00           C
ATOM   4822  C3A DPP   420      27.196  33.201  37.871  1.00  0.00           C
ATOM   4823  C4A DPP   420      24.346  35.751  39.471  1.00  0.00           C
ATOM   4824  C1B DPP   420      30.596  24.401  32.871  1.00  0.00           C
ATOM   4825  C2B DPP   420      30.996  27.501  36.221  1.00  0.00           C
ATOM   4826  C3B DPP   420      27.846  29.101  40.221  1.00  0.00           C
ATOM   4827  C4B DPP   420      23.946  30.251  40.971  1.00  0.00           C
ATOM   4828  NC3 DPP   421      36.546  17.701  26.221  1.00  0.00           N
ATOM   4829  PO4 DPP   421      39.996  14.601  27.521  1.00  0.00           P
ATOM   4830  GL1 DPP   421      38.996  15.651  31.421  1.00  0.00            
ATOM   4831  GL2 DPP   421      40.446  13.701  32.921  1.00  0.00            
ATOM   4832  C1A DPP   421      39.246  15.751  36.871  1.00  0.00           C
ATOM   4833  C2A DPP   421      39.396  16.451  40.471  1.00  0.00           C
ATOM   4834  C3A DPP   421      40.696  18.051  44.121  1.00  0.00           C
ATOM   4835  C4A DPP   421      43.596  17.201  46.321  1.00  0.00           C
ATOM   4836  C1B DPP   421      39.746  10.901  35.021  1.00  0.00           C
ATOM   4837  C2B DPP   421      39.946   9.601  38.671  1.00  0.00           C
ATOM   4838  C3B DPP   421      39.596   6.851  42.021  1.00  0.00           C
ATOM   4839  C4B DPP   421      41.746   4.701  45.971  1.00  0.00           C
ATOM   4840  NC3 DPP   422     126.696  37.051  26.871  1.00  0.00           N
ATOM   4841  PO4 DPP   422     130.396  37.701  28.271  1.00  0.00           P
ATOM   4842  GL1 DPP   422     133.646  35.151  30.171  1.00  0.00            
ATOM   4843  GL2 DPP   422     137.196  34.501  29.071  1.00  0.00            
ATOM   4844  C1A DPP   422     134.196  31.501  32.921  1.00  0.00           C
ATOM   4845  C2A DPP   422     134.596  31.151  37.121  1.00  0.00           C
ATOM   4846  C3A DPP   422     134.046  32.301  41.171  1.00  0.00           C
ATOM   4847  C4A DPP   422     131.596  30.551  44.721  1.00  0.00           C
ATOM   4848  C1B DPP   422     137.646  34.351  34.621  1.00  0.00           C
ATOM   4849  C2B DPP   422     136.796  35.951  38.471  1.00  0.00           C
ATOM   4850  C3B DPP   422     137.996  37.251  43.871  1.00  0.00           C
ATOM   4851  C4B DPP   422     140.896  35.001  46.821  1.00  0.00           C
ATOM   4852  NC3 DPP   423      86.396   3.351  21.421  1.00  0.00           N
ATOM   4853  PO4 DPP   423      89.996   3.001  23.221  1.00  0.00           P
ATOM   4854  GL1 DPP   423      90.996   1.101  27.221  1.00  0.00            
ATOM   4855  GL2 DPP   423      90.046   4.501  28.021  1.00  0.00            
ATOM   4856  C1A DPP   423      91.746   1.901  31.721  1.00  0.00           C
ATOM   4857  C2A DPP   423      92.546   2.201  35.421  1.00  0.00           C
ATOM   4858  C3A DPP   423      95.296   0.151  36.821  1.00  0.00           C
ATOM   4859  C4A DPP   423      94.746  -0.399  41.171  1.00  0.00           C
ATOM   4860  C1B DPP   423      88.846   6.251  32.621  1.00  0.00           C
ATOM   4861  C2B DPP   423      91.096   7.301  37.221  1.00  0.00           C
ATOM   4862  C3B DPP   423      91.096   7.701  42.321  1.00  0.00           C
ATOM   4863  C4B DPP   423      90.346   4.001  44.121  1.00  0.00           C
ATOM   4864  NC3 DPP   424     154.196  92.051  14.321  1.00  0.00           N
ATOM   4865  PO4 DPP   424     154.396  92.951  19.271  1.00  0.00           P
ATOM   4866  GL1 DPP   424     155.896  93.851  23.121  1.00  0.00            
ATOM   4867  GL2 DPP   424     154.996  90.901  24.621  1.00  0.00            
ATOM   4868  C1A DPP   424     158.296  93.601  27.271  1.00  0.00           C
ATOM   4869  C2A DPP   424     159.196  92.501  30.921  1.00  0.00           C
ATOM   4870  C3A DPP   424     161.446  95.101  34.071  1.00  0.00           C
ATOM   4871  C4A DPP   424     162.746  96.151  38.021  1.00  0.00           C
ATOM   4872  C1B DPP   424     153.746  91.951  29.271  1.00  0.00           C
ATOM   4873  C2B DPP   424     150.246  93.451  31.171  1.00  0.00           C
ATOM   4874  C3B DPP   424     150.546  95.451  34.721  1.00  0.00           C
ATOM   4875  C4B DPP   424     153.546  95.601  38.271  1.00  0.00           C
ATOM   4876  NC3 DPP   425      43.096 171.601  31.771  1.00  0.00           N
ATOM   4877  PO4 DPP   425      46.096 168.251  31.071  1.00  0.00           P
ATOM   4878  GL1 DPP   425      44.946 167.101  34.621  1.00  0.00            
ATOM   4879  GL2 DPP   425      46.396 163.351  34.921  1.00  0.00            
ATOM   4880  C1A DPP   425      44.646 168.151  38.571  1.00  0.00           C
ATOM   4881  C2A DPP   425      46.946 167.601  42.321  1.00  0.00           C
ATOM   4882  C3A DPP   425      47.096 166.151  46.021  1.00  0.00           C
ATOM   4883  C4A DPP   425      49.446 169.401  47.621  1.00  0.00           C
ATOM   4884  C1B DPP   425      47.396 163.151  38.821  1.00  0.00           C
ATOM   4885  C2B DPP   425      48.146 162.851  43.121  1.00  0.00           C
ATOM   4886  C3B DPP   425      47.996 161.001  46.621  1.00  0.00           C
ATOM   4887  C4B DPP   425      50.996 158.451  49.471  1.00  0.00           C
ATOM   4888  NC3 DPP   426      90.346  78.801  24.821  1.00  0.00           N
ATOM   4889  PO4 DPP   426      93.746  77.601  27.671  1.00  0.00           P
ATOM   4890  GL1 DPP   426      95.746  80.201  30.771  1.00  0.00            
ATOM   4891  GL2 DPP   426      93.396  83.351  31.371  1.00  0.00            
ATOM   4892  C1A DPP   426      97.346  84.101  34.171  1.00  0.00           C
ATOM   4893  C2A DPP   426     101.196  84.201  36.321  1.00  0.00           C
ATOM   4894  C3A DPP   426     100.646  84.351  39.921  1.00  0.00           C
ATOM   4895  C4A DPP   426     101.496  83.001  43.171  1.00  0.00           C
ATOM   4896  C1B DPP   426      89.496  81.501  33.871  1.00  0.00           C
ATOM   4897  C2B DPP   426      87.796  85.101  37.321  1.00  0.00           C
ATOM   4898  C3B DPP   426      85.646  84.001  40.771  1.00  0.00           C
ATOM   4899  C4B DPP   426      85.746  81.651  43.721  1.00  0.00           C
ATOM   4900  NC3 DPP   427     122.396 118.901  17.171  1.00  0.00           N
ATOM   4901  PO4 DPP   427     124.246 116.501  20.821  1.00  0.00           P
ATOM   4902  GL1 DPP   427     127.246 117.801  24.771  1.00  0.00            
ATOM   4903  GL2 DPP   427     128.996 115.501  25.121  1.00  0.00            
ATOM   4904  C1A DPP   427     124.996 118.801  29.271  1.00  0.00           C
ATOM   4905  C2A DPP   427     126.096 118.951  33.671  1.00  0.00           C
ATOM   4906  C3A DPP   427     128.246 118.701  37.921  1.00  0.00           C
ATOM   4907  C4A DPP   427     129.296 116.801  42.321  1.00  0.00           C
ATOM   4908  C1B DPP   427     130.196 117.851  29.421  1.00  0.00           C
ATOM   4909  C2B DPP   427     130.996 117.051  34.571  1.00  0.00           C
ATOM   4910  C3B DPP   427     132.496 114.451  38.871  1.00  0.00           C
ATOM   4911  C4B DPP   427     134.596 112.951  42.221  1.00  0.00           C
ATOM   4912  NC3 DPP   428     208.746 203.551  26.871  1.00  0.00           N
ATOM   4913  PO4 DPP   428     203.346 202.901  27.921  1.00  0.00           P
ATOM   4914  GL1 DPP   428     205.396 202.151  31.421  1.00  0.00            
ATOM   4915  GL2 DPP   428     205.796 205.601  32.771  1.00  0.00            
ATOM   4916  C1A DPP   428     206.746 198.401  33.571  1.00  0.00           C
ATOM   4917  C2A DPP   428     206.546 196.601  37.671  1.00  0.00           C
ATOM   4918  C3A DPP   428     205.796 193.301  40.671  1.00  0.00           C
ATOM   4919  C4A DPP   428     205.346 194.001  44.921  1.00  0.00           C
ATOM   4920  C1B DPP   428     205.746 205.201  36.521  1.00  0.00           C
ATOM   4921  C2B DPP   428     206.196 206.301  40.571  1.00  0.00           C
ATOM   4922  C3B DPP   428     205.696 206.051  44.321  1.00  0.00           C
ATOM   4923  C4B DPP   428     203.646 205.951  48.171  1.00  0.00           C
ATOM   4924  NC3 DPP   429      97.846 190.201  27.571  1.00  0.00           N
ATOM   4925  PO4 DPP   429     100.046 186.501  24.321  1.00  0.00           P
ATOM   4926  GL1 DPP   429      99.946 185.951  29.371  1.00  0.00            
ATOM   4927  GL2 DPP   429      98.246 183.451  32.571  1.00  0.00            
ATOM   4928  C1A DPP   429     100.146 187.851  33.521  1.00  0.00           C
ATOM   4929  C2A DPP   429     102.246 190.051  37.321  1.00  0.00           C
ATOM   4930  C3A DPP   429     103.696 193.801  38.471  1.00  0.00           C
ATOM   4931  C4A DPP   429     106.246 195.351  39.671  1.00  0.00           C
ATOM   4932  C1B DPP   429      99.196 183.901  37.621  1.00  0.00           C
ATOM   4933  C2B DPP   429     101.146 185.601  41.171  1.00  0.00           C
ATOM   4934  C3B DPP   429     101.496 188.651  43.721  1.00  0.00           C
ATOM   4935  C4B DPP   429     101.646 190.301  46.771  1.00  0.00           C
ATOM   4936  NC3 DPP   430     192.596 205.801  22.471  1.00  0.00           N
ATOM   4937  PO4 DPP   430     193.446 207.601  26.221  1.00  0.00           P
ATOM   4938  GL1 DPP   430     192.496 209.601  29.721  1.00  0.00            
ATOM   4939  GL2 DPP   430     189.196 210.801  28.571  1.00  0.00            
ATOM   4940  C1A DPP   430     192.796 211.351  32.921  1.00  0.00           C
ATOM   4941  C2A DPP   430     191.846 212.301  37.121  1.00  0.00           C
ATOM   4942  C3A DPP   430     191.396 213.101  40.721  1.00  0.00           C
ATOM   4943  C4A DPP   430     188.546 212.501  43.921  1.00  0.00           C
ATOM   4944  C1B DPP   430     187.546 210.501  32.471  1.00  0.00           C
ATOM   4945  C2B DPP   430     186.296 210.951  35.871  1.00  0.00           C
ATOM   4946  C3B DPP   430     183.746 211.801  40.571  1.00  0.00           C
ATOM   4947  C4B DPP   430     183.146 209.951  44.171  1.00  0.00           C
ATOM   4948  NC3 DPP   431     199.996 202.101  23.671  1.00  0.00           N
ATOM   4949  PO4 DPP   431     195.696 202.701  24.821  1.00  0.00           P
ATOM   4950  GL1 DPP   431     198.496 201.651  28.421  1.00  0.00            
ATOM   4951  GL2 DPP   431     199.246 198.551  29.371  1.00  0.00            
ATOM   4952  C1A DPP   431     196.946 201.251  32.621  1.00  0.00           C
ATOM   4953  C2A DPP   431     193.546 201.051  34.121  1.00  0.00           C
ATOM   4954  C3A DPP   431     190.646 201.101  36.971  1.00  0.00           C
ATOM   4955  C4A DPP   431     187.896 197.751  38.021  1.00  0.00           C
ATOM   4956  C1B DPP   431     201.146 199.251  33.021  1.00  0.00           C
ATOM   4957  C2B DPP   431     203.446 201.001  35.871  1.00  0.00           C
ATOM   4958  C3B DPP   431     202.746 202.701  39.721  1.00  0.00           C
ATOM   4959  C4B DPP   431     201.596 203.751  43.821  1.00  0.00           C
ATOM   4960  NC3 DPP   432     112.546 124.851  23.571  1.00  0.00           N
ATOM   4961  PO4 DPP   432     112.846 129.951  22.521  1.00  0.00           P
ATOM   4962  GL1 DPP   432     110.146 129.051  26.821  1.00  0.00            
ATOM   4963  GL2 DPP   432     111.896 127.251  28.671  1.00  0.00            
ATOM   4964  C1A DPP   432     109.296 132.001  29.671  1.00  0.00           C
ATOM   4965  C2A DPP   432     109.046 132.701  33.221  1.00  0.00           C
ATOM   4966  C3A DPP   432     108.496 132.251  38.071  1.00  0.00           C
ATOM   4967  C4A DPP   432     104.546 132.501  41.221  1.00  0.00           C
ATOM   4968  C1B DPP   432     113.246 130.501  31.821  1.00  0.00           C
ATOM   4969  C2B DPP   432     113.246 131.501  34.871  1.00  0.00           C
ATOM   4970  C3B DPP   432     112.996 132.301  39.821  1.00  0.00           C
ATOM   4971  C4B DPP   432     112.096 130.201  42.121  1.00  0.00           C
ATOM   4972  NC3 DPP   433      33.196  98.201  21.571  1.00  0.00           N
ATOM   4973  PO4 DPP   433      36.496  98.001  25.171  1.00  0.00           P
ATOM   4974  GL1 DPP   433      38.946  95.451  28.371  1.00  0.00            
ATOM   4975  GL2 DPP   433      42.346  95.401  29.021  1.00  0.00            
ATOM   4976  C1A DPP   433      38.346  94.401  32.321  1.00  0.00           C
ATOM   4977  C2A DPP   433      37.896  94.551  36.521  1.00  0.00           C
ATOM   4978  C3A DPP   433      36.396  92.051  38.921  1.00  0.00           C
ATOM   4979  C4A DPP   433      35.096  89.001  42.021  1.00  0.00           C
ATOM   4980  C1B DPP   433      43.496  95.001  33.271  1.00  0.00           C
ATOM   4981  C2B DPP   433      42.846  93.801  37.471  1.00  0.00           C
ATOM   4982  C3B DPP   433      41.446  93.401  41.421  1.00  0.00           C
ATOM   4983  C4B DPP   433      41.446  91.951  45.421  1.00  0.00           C
ATOM   4984  NC3 DPP   434     125.296 179.601  18.671  1.00  0.00           N
ATOM   4985  PO4 DPP   434     128.496 177.301  19.471  1.00  0.00           P
ATOM   4986  GL1 DPP   434     127.146 178.401  23.321  1.00  0.00            
ATOM   4987  GL2 DPP   434     128.446 181.051  24.671  1.00  0.00            
ATOM   4988  C1A DPP   434     126.046 177.551  27.971  1.00  0.00           C
ATOM   4989  C2A DPP   434     127.346 175.751  32.021  1.00  0.00           C
ATOM   4990  C3A DPP   434     127.396 174.001  36.321  1.00  0.00           C
ATOM   4991  C4A DPP   434     130.246 171.601  38.021  1.00  0.00           C
ATOM   4992  C1B DPP   434     128.446 182.701  29.071  1.00  0.00           C
ATOM   4993  C2B DPP   434     127.296 181.751  33.421  1.00  0.00           C
ATOM   4994  C3B DPP   434     128.296 179.551  37.371  1.00  0.00           C
ATOM   4995  C4B DPP   434     130.396 177.201  38.871  1.00  0.00           C
ATOM   4996  NC3 DPP   435      38.246  38.851  25.471  1.00  0.00           N
ATOM   4997  PO4 DPP   435      41.146  42.951  24.721  1.00  0.00           P
ATOM   4998  GL1 DPP   435      40.646  44.451  29.171  1.00  0.00            
ATOM   4999  GL2 DPP   435      41.696  46.651  31.121  1.00  0.00            
ATOM   5000  C1A DPP   435      38.046  43.651  33.521  1.00  0.00           C
ATOM   5001  C2A DPP   435      36.046  43.401  37.371  1.00  0.00           C
ATOM   5002  C3A DPP   435      36.846  42.251  41.071  1.00  0.00           C
ATOM   5003  C4A DPP   435      38.896  42.301  43.371  1.00  0.00           C
ATOM   5004  C1B DPP   435      41.746  46.901  35.721  1.00  0.00           C
ATOM   5005  C2B DPP   435      40.346  45.951  40.271  1.00  0.00           C
ATOM   5006  C3B DPP   435      37.096  46.951  43.571  1.00  0.00           C
ATOM   5007  C4B DPP   435      35.096  47.901  47.271  1.00  0.00           C
ATOM   5008  NC3 DPP   436     116.946 126.951  21.721  1.00  0.00           N
ATOM   5009  PO4 DPP   436     117.146 122.801  24.771  1.00  0.00           P
ATOM   5010  GL1 DPP   436     116.996 127.201  27.921  1.00  0.00            
ATOM   5011  GL2 DPP   436     117.196 125.851  30.971  1.00  0.00            
ATOM   5012  C1A DPP   436     118.246 131.201  29.721  1.00  0.00           C
ATOM   5013  C2A DPP   436     120.846 131.001  33.871  1.00  0.00           C
ATOM   5014  C3A DPP   436     124.196 131.151  36.671  1.00  0.00           C
ATOM   5015  C4A DPP   436     125.896 128.701  39.071  1.00  0.00           C
ATOM   5016  C1B DPP   436     117.146 127.851  34.571  1.00  0.00           C
ATOM   5017  C2B DPP   436     117.946 130.851  38.171  1.00  0.00           C
ATOM   5018  C3B DPP   436     117.396 132.751  41.871  1.00  0.00           C
ATOM   5019  C4B DPP   436     119.396 134.351  45.021  1.00  0.00           C
ATOM   5020  NC3 DPP   437     111.896 140.051  21.571  1.00  0.00           N
ATOM   5021  PO4 DPP   437     112.446 135.701  24.521  1.00  0.00           P
ATOM   5022  GL1 DPP   437     115.346 138.501  26.921  1.00  0.00            
ATOM   5023  GL2 DPP   437     117.696 136.751  24.821  1.00  0.00            
ATOM   5024  C1A DPP   437     118.196 139.601  29.621  1.00  0.00           C
ATOM   5025  C2A DPP   437     119.446 140.601  33.771  1.00  0.00           C
ATOM   5026  C3A DPP   437     119.246 141.051  37.971  1.00  0.00           C
ATOM   5027  C4A DPP   437     118.696 138.851  41.471  1.00  0.00           C
ATOM   5028  C1B DPP   437     120.346 135.401  27.471  1.00  0.00           C
ATOM   5029  C2B DPP   437     122.446 134.151  30.871  1.00  0.00           C
ATOM   5030  C3B DPP   437     123.946 135.151  34.521  1.00  0.00           C
ATOM   5031  C4B DPP   437     126.896 136.051  36.771  1.00  0.00           C
ATOM   5032  NC3 DPP   438     168.146  54.001  20.421  1.00  0.00           N
ATOM   5033  PO4 DPP   438     171.646  51.001  23.021  1.00  0.00           P
ATOM   5034  GL1 DPP   438     172.696  50.001  27.621  1.00  0.00            
ATOM   5035  GL2 DPP   438     172.296  47.001  28.421  1.00  0.00            
ATOM   5036  C1A DPP   438     174.296  51.501  31.271  1.00  0.00           C
ATOM   5037  C2A DPP   438     174.946  50.751  35.721  1.00  0.00           C
ATOM   5038  C3A DPP   438     176.196  50.751  40.571  1.00  0.00           C
ATOM   5039  C4A DPP   438     174.546  50.201  44.171  1.00  0.00           C
ATOM   5040  C1B DPP   438     170.096  48.601  32.121  1.00  0.00           C
ATOM   5041  C2B DPP   438     170.696  48.901  36.771  1.00  0.00           C
ATOM   5042  C3B DPP   438     169.746  50.851  40.221  1.00  0.00           C
ATOM   5043  C4B DPP   438     168.846  51.401  44.821  1.00  0.00           C
ATOM   5044  NC3 DPP   439      48.446 180.501  31.471  1.00  0.00           N
ATOM   5045  PO4 DPP   439      48.796 184.751  30.971  1.00  0.00           P
ATOM   5046  GL1 DPP   439      49.646 186.201  34.921  1.00  0.00            
ATOM   5047  GL2 DPP   439      48.596 183.401  35.871  1.00  0.00            
ATOM   5048  C1A DPP   439      47.646 189.051  37.671  1.00  0.00           C
ATOM   5049  C2A DPP   439      46.246 192.501  40.721  1.00  0.00           C
ATOM   5050  C3A DPP   439      47.946 194.751  43.371  1.00  0.00           C
ATOM   5051  C4A DPP   439      47.046 196.251  48.621  1.00  0.00           C
ATOM   5052  C1B DPP   439      48.846 184.501  40.621  1.00  0.00           C
ATOM   5053  C2B DPP   439      49.096 185.101  46.121  1.00  0.00           C
ATOM   5054  C3B DPP   439      48.196 187.351  50.671  1.00  0.00           C
ATOM   5055  C4B DPP   439      45.046 186.701  53.721  1.00  0.00           C
ATOM   5056  NC3 DPP   440      79.046  91.201  23.371  1.00  0.00           N
ATOM   5057  PO4 DPP   440      79.796  89.901  27.021  1.00  0.00           P
ATOM   5058  GL1 DPP   440      76.796  88.551  30.421  1.00  0.00            
ATOM   5059  GL2 DPP   440      74.546  86.251  31.771  1.00  0.00            
ATOM   5060  C1A DPP   440      76.596  90.201  34.521  1.00  0.00           C
ATOM   5061  C2A DPP   440      79.746  92.401  37.321  1.00  0.00           C
[truncated: 3,969,762 more chars]
