# Supplementary material for: Data showing the lipid conformations and membrane binding behaviors of beta-amyloid fibrils in phase-separated cholesterol-enriched lipid domains with and without glycolipid and oxidized cholesterol from coarse-grained molecular dynamics simulations
Source: Data Brief. 2020 Apr 19;30:105496. doi: 10.1016/j.dib.2020.105496 (PMC7186522; doi:10.1016/j.dib.2020.105496)
Supplement: Supplementary file 1 [file mmc1.zip › Supplementary-Data/S08-12/C1-AB-1.pdb]

TITLE     C1-AB system t= 19800400.00000
REMARK    THIS IS A SIMULATION BOX
CRYST1  222.678  224.407  129.734  90.00  90.00  90.00 P 1           1
MODEL        1
ATOM      1  BB  LEU     1     120.231 119.810  66.382  1.00  0.00           B
ATOM      2  SC1 LEU     1     120.381 117.260  67.082  1.00  0.00           S
ATOM      3  BB  VAL     2     118.631 121.910  69.182  1.00  0.00           B
ATOM      4  SC1 VAL     2     118.531 123.410  70.482  1.00  0.00           S
ATOM      5  BB  PHE     3     115.081 120.460  68.682  1.00  0.00           B
ATOM      6  SC1 PHE     3     112.931 122.760  69.882  1.00  0.00           S
ATOM      7  SC2 PHE     3     113.681 121.510  71.782  1.00  0.00           S
ATOM      8  SC3 PHE     3     113.181 123.860  71.982  1.00  0.00           S
ATOM      9  BB  PHE     4     113.481 117.010  68.232  1.00  0.00           B
ATOM     10  SC1 PHE     4     115.981 115.210  68.532  1.00  0.00           S
ATOM     11  SC2 PHE     4     114.331 113.910  67.332  1.00  0.00           S
ATOM     12  SC3 PHE     4     116.331 112.860  68.182  1.00  0.00           S
ATOM     13  BB  ALA     5     111.731 117.010  71.532  1.00  0.00           B
ATOM     14  BB  GLU     6     111.431 113.210  71.982  1.00  0.00           B
ATOM     15  SC1 GLU     6     113.631 112.510  72.532  1.00  0.00           S
ATOM     16  BB  ASP     7     108.881 110.610  71.182  1.00  0.00           B
ATOM     17  SC1 ASP     7     109.331 109.710  68.832  1.00  0.00           S
ATOM     18  BB  VAL     8     107.231 108.810  74.232  1.00  0.00           B
ATOM     19  SC1 VAL     8     107.581 109.860  75.882  1.00  0.00           S
ATOM     20  BB  GLY     9     104.181 106.610  73.882  1.00  0.00           B
ATOM     21  BB  SER    10     103.131 103.610  75.982  1.00  0.00           B
ATOM     22  SC1 SER    10     103.031 103.510  77.932  1.00  0.00           S
ATOM     23  BB  ASN    11     104.381 100.960  73.632  1.00  0.00           B
ATOM     24  SC1 ASN    11     106.881 100.860  73.282  1.00  0.00           S
ATOM     25  BB  LYS    12     103.031 101.460  70.182  1.00  0.00           B
ATOM     26  SC1 LYS    12     101.031 100.260  69.532  1.00  0.00           S
ATOM     27  SC2 LYS    12     100.181  99.060  67.082  1.00  0.00           S
ATOM     28  BB  GLY    13     104.981 103.060  67.432  1.00  0.00           B
ATOM     29  BB  ALA    14     103.731 101.260  64.232  1.00  0.00           B
ATOM     30  BB  ILE    15     103.131 102.710  60.732  1.00  0.00           B
ATOM     31  SC1 ILE    15     102.281 101.060  59.682  1.00  0.00           S
ATOM     32  BB  ILE    16     105.431 105.710  61.182  1.00  0.00           B
ATOM     33  SC1 ILE    16     105.131 107.060  59.482  1.00  0.00           S
ATOM     34  BB  GLY    17     107.081 107.260  64.132  1.00  0.00           B
ATOM     35  BB  LEU    18     110.231 108.310  62.232  1.00  0.00           B
ATOM     36  SC1 LEU    18     110.331 108.110  59.582  1.00  0.00           S
ATOM     37  BB  MET    19     112.531 110.410  64.482  1.00  0.00           B
ATOM     38  SC1 MET    19     115.031 108.710  65.132  1.00  0.00           S
ATOM     39  BB  VAL    20     114.881 112.660  62.482  1.00  0.00           B
ATOM     40  SC1 VAL    20     114.381 112.010  60.682  1.00  0.00           S
ATOM     41  BB  GLY    21     118.331 113.010  63.732  1.00  0.00           B
ATOM     42  BB  GLY    22     121.431 115.010  62.782  1.00  0.00           B
ATOM     43  BB  VAL    23     120.531 113.760  59.332  1.00  0.00           B
ATOM     44  SC1 VAL    23     119.281 112.210  59.082  1.00  0.00           S
ATOM     45  BB  VAL    24     122.981 114.910  56.782  1.00  0.00           B
ATOM     46  SC1 VAL    24     122.731 114.110  54.932  1.00  0.00           S
ATOM     47  BB  ILE    25     125.581 117.610  57.482  1.00  0.00           B
ATOM     48  SC1 ILE    25     126.031 118.160  55.132  1.00  0.00           S
ATOM     49  BB  ALA    26     125.781 117.810  61.182  1.00  0.00           B
ATOM     50  BB  LEU    27     119.031 122.060  62.682  1.00  0.00           B
ATOM     51  SC1 LEU    27     118.031 122.960  60.432  1.00  0.00           S
ATOM     52  BB  VAL    28     116.481 123.260  65.232  1.00  0.00           B
ATOM     53  SC1 VAL    28     115.931 125.010  66.032  1.00  0.00           S
ATOM     54  BB  PHE    29     113.031 121.710  65.082  1.00  0.00           B
ATOM     55  SC1 PHE    29     111.931 123.910  62.882  1.00  0.00           S
ATOM     56  SC2 PHE    29     113.181 122.260  61.782  1.00  0.00           S
ATOM     57  SC3 PHE    29     111.781 123.760  60.532  1.00  0.00           S
ATOM     58  BB  PHE    30     110.581 119.510  67.032  1.00  0.00           B
ATOM     59  SC1 PHE    30     108.431 121.710  64.732  1.00  0.00           S
ATOM     60  SC2 PHE    30     108.381 119.310  64.382  1.00  0.00           S
ATOM     61  SC3 PHE    30     106.381 120.610  64.082  1.00  0.00           S
ATOM     62  BB  ALA    31     109.181 118.910  70.582  1.00  0.00           B
ATOM     63  BB  GLU    32     107.681 115.610  71.782  1.00  0.00           B
ATOM     64  SC1 GLU    32     107.831 116.560  74.832  1.00  0.00           S
ATOM     65  BB  ASP    33     104.981 113.010  70.882  1.00  0.00           B
ATOM     66  SC1 ASP    33     104.331 113.460  68.482  1.00  0.00           S
ATOM     67  BB  VAL    34     103.281 112.260  74.182  1.00  0.00           B
ATOM     68  SC1 VAL    34     103.281 112.260  76.182  1.00  0.00           S
ATOM     69  BB  GLY    35     101.831 109.160  72.632  1.00  0.00           B
ATOM     70  BB  SER    36     100.081 107.360  75.432  1.00  0.00           B
ATOM     71  SC1 SER    36      99.881 107.910  77.332  1.00  0.00           S
ATOM     72  BB  ASN    37      99.981 104.210  73.232  1.00  0.00           B
ATOM     73  SC1 ASN    37      98.281 102.360  73.132  1.00  0.00           S
ATOM     74  BB  LYS    38     100.181 105.160  69.582  1.00  0.00           B
ATOM     75  SC1 LYS    38      98.381 107.110  69.832  1.00  0.00           S
ATOM     76  SC2 LYS    38      96.981 108.710  71.282  1.00  0.00           S
ATOM     77  BB  GLY    39     101.281 103.860  66.282  1.00  0.00           B
ATOM     78  BB  ALA    40      99.131 102.860  63.282  1.00  0.00           B
ATOM     79  BB  ILE    41      99.581 105.960  61.132  1.00  0.00           B
ATOM     80  SC1 ILE    41     100.031 106.260  59.032  1.00  0.00           S
ATOM     81  BB  ILE    42     101.281 108.910  62.932  1.00  0.00           B
ATOM     82  SC1 ILE    42     101.281 110.410  61.082  1.00  0.00           S
ATOM     83  BB  GLY    43     104.131 110.610  64.582  1.00  0.00           B
ATOM     84  BB  LEU    44     107.231 112.360  63.182  1.00  0.00           B
ATOM     85  SC1 LEU    44     106.881 111.610  60.682  1.00  0.00           S
ATOM     86  BB  MET    45     110.081 114.510  64.432  1.00  0.00           B
ATOM     87  SC1 MET    45     109.431 114.310  66.932  1.00  0.00           S
ATOM     88  BB  VAL    46     112.581 116.560  62.432  1.00  0.00           B
ATOM     89  SC1 VAL    46     111.931 117.110  60.632  1.00  0.00           S
ATOM     90  BB  GLY    47     115.881 117.810  63.782  1.00  0.00           B
ATOM     91  BB  GLY    48     119.231 117.010  62.232  1.00  0.00           B
ATOM     92  BB  VAL    49     117.981 117.360  58.632  1.00  0.00           B
ATOM     93  SC1 VAL    49     116.031 117.610  58.432  1.00  0.00           S
ATOM     94  BB  VAL    50     120.631 119.160  56.632  1.00  0.00           B
ATOM     95  SC1 VAL    50     121.481 119.160  54.832  1.00  0.00           S
ATOM     96  BB  ILE    51     122.731 121.660  58.582  1.00  0.00           B
ATOM     97  SC1 ILE    51     123.431 123.310  56.882  1.00  0.00           S
ATOM     98  BB  ALA    52     123.181 119.360  61.482  1.00  0.00           B
ATOM     99  ROH CHO    53     157.581 151.060  38.182  1.00  0.00            
ATOM    100  R1  CHO    53     157.881 148.910  39.982  1.00  0.00            
ATOM    101  R2  CHO    53     157.881 146.260  39.232  1.00  0.00            
ATOM    102  R3  CHO    53     160.281 146.210  40.532  1.00  0.00            
ATOM    103  R4  CHO    53     159.331 143.460  40.582  1.00  0.00            
ATOM    104  R5  CHO    53     159.931 144.660  42.332  1.00  0.00            
ATOM    105  C1  CHO    53     162.381 141.760  42.632  1.00  0.00           C
ATOM    106  C2  CHO    53     160.681 138.110  44.182  1.00  0.00           C
ATOM    107  ROH CHO    54     147.481 111.810  50.732  1.00  0.00            
ATOM    108  R1  CHO    54     146.431 112.110  48.082  1.00  0.00            
ATOM    109  R2  CHO    54     145.731 109.910  46.532  1.00  0.00            
ATOM    110  R3  CHO    54     143.331 111.260  46.382  1.00  0.00            
ATOM    111  R4  CHO    54     143.481 109.660  43.932  1.00  0.00            
ATOM    112  R5  CHO    54     143.131 111.810  44.032  1.00  0.00            
ATOM    113  C1  CHO    54     139.981 110.710  42.232  1.00  0.00           C
ATOM    114  C2  CHO    54     136.531 112.210  40.332  1.00  0.00           C
ATOM    115  ROH CHO    55     153.881  47.410  23.882  1.00  0.00            
ATOM    116  R1  CHO    55     154.281  50.160  24.432  1.00  0.00            
ATOM    117  R2  CHO    55     153.581  51.310  26.832  1.00  0.00            
ATOM    118  R3  CHO    55     156.181  52.160  26.782  1.00  0.00            
ATOM    119  R4  CHO    55     154.781  54.110  28.432  1.00  0.00            
ATOM    120  R5  CHO    55     156.031  54.560  26.682  1.00  0.00            
ATOM    121  C1  CHO    55     157.931  56.560  29.282  1.00  0.00           C
ATOM    122  C2  CHO    55     156.431  58.160  32.282  1.00  0.00           C
ATOM    123  ROH CHO    56      66.031  78.260  31.482  1.00  0.00            
ATOM    124  R1  CHO    56      65.681  77.060  34.032  1.00  0.00            
ATOM    125  R2  CHO    56      67.731  75.860  35.432  1.00  0.00            
ATOM    126  R3  CHO    56      66.931  77.560  37.382  1.00  0.00            
ATOM    127  R4  CHO    56      68.731  75.710  38.732  1.00  0.00            
ATOM    128  R5  CHO    56      66.731  76.160  39.332  1.00  0.00            
ATOM    129  C1  CHO    56      68.581  77.160  42.482  1.00  0.00           C
ATOM    130  C2  CHO    56      71.981  75.760  42.532  1.00  0.00           C
ATOM    131  ROH CHO    57      72.931  21.810  38.582  1.00  0.00            
ATOM    132  R1  CHO    57      71.831  20.860  40.982  1.00  0.00            
ATOM    133  R2  CHO    57      73.331  20.510  43.282  1.00  0.00            
ATOM    134  R3  CHO    57      71.381  22.060  44.382  1.00  0.00            
ATOM    135  R4  CHO    57      72.281  20.310  46.582  1.00  0.00            
ATOM    136  R5  CHO    57      70.231  20.610  45.882  1.00  0.00            
ATOM    137  C1  CHO    57      69.831  21.660  49.482  1.00  0.00           C
ATOM    138  C2  CHO    57      70.381  24.610  52.232  1.00  0.00           C
ATOM    139  ROH CHO    58     101.781 156.010  42.632  1.00  0.00            
ATOM    140  R1  CHO    58     100.881 157.660  44.732  1.00  0.00            
ATOM    141  R2  CHO    58     101.431 160.360  44.832  1.00  0.00            
ATOM    142  R3  CHO    58      98.731 160.560  45.082  1.00  0.00            
ATOM    143  R4  CHO    58      99.831 163.010  46.382  1.00  0.00            
ATOM    144  R5  CHO    58      98.431 161.560  47.282  1.00  0.00            
ATOM    145  C1  CHO    58      96.331 164.710  47.532  1.00  0.00           C
ATOM    146  C2  CHO    58      93.781 165.060  47.332  1.00  0.00           C
ATOM    147  ROH CHO    59      98.781  83.760  55.782  1.00  0.00            
ATOM    148  R1  CHO    59      96.231  83.260  54.582  1.00  0.00            
ATOM    149  R2  CHO    59      93.831  83.860  55.832  1.00  0.00            
ATOM    150  R3  CHO    59      93.381  85.210  53.532  1.00  0.00            
ATOM    151  R4  CHO    59      90.731  84.310  54.432  1.00  0.00            
ATOM    152  R5  CHO    59      91.631  83.960  52.432  1.00  0.00            
ATOM    153  C1  CHO    59      88.481  85.860  51.432  1.00  0.00           C
ATOM    154  C2  CHO    59      86.881  85.510  47.782  1.00  0.00           C
ATOM    155  ROH CHO    60      20.881  39.060  39.432  1.00  0.00            
ATOM    156  R1  CHO    60      23.181  40.710  39.532  1.00  0.00            
ATOM    157  R2  CHO    60      24.831  41.110  37.282  1.00  0.00            
ATOM    158  R3  CHO    60      24.331  43.760  37.832  1.00  0.00            
ATOM    159  R4  CHO    60      26.981  43.710  36.532  1.00  0.00            
ATOM    160  R5  CHO    60      26.481  44.610  38.432  1.00  0.00            
ATOM    161  C1  CHO    60      27.781  47.660  36.582  1.00  0.00           C
ATOM    162  C2  CHO    60      31.181  49.760  37.682  1.00  0.00           C
ATOM    163  ROH CHO    61      59.781  51.810  45.432  1.00  0.00            
ATOM    164  R1  CHO    61      59.981  49.510  43.782  1.00  0.00            
ATOM    165  R2  CHO    61      58.981  49.460  41.182  1.00  0.00            
ATOM    166  R3  CHO    61      61.531  48.710  40.582  1.00  0.00            
ATOM    167  R4  CHO    61      60.181  48.910  37.982  1.00  0.00            
ATOM    168  R5  CHO    61      61.281  47.210  38.732  1.00  0.00            
ATOM    169  C1  CHO    61      63.231  47.860  35.532  1.00  0.00           C
ATOM    170  C2  CHO    61      62.231  48.860  32.482  1.00  0.00           C
ATOM    171  ROH CHO    62      14.631 191.960  60.582  1.00  0.00            
ATOM    172  R1  CHO    62      16.831 191.160  59.032  1.00  0.00            
ATOM    173  R2  CHO    62      17.681 188.510  58.882  1.00  0.00            
ATOM    174  R3  CHO    62      17.381 188.910  56.232  1.00  0.00            
ATOM    175  R4  CHO    62      19.081 186.510  56.482  1.00  0.00            
ATOM    176  R5  CHO    62      19.531 188.310  55.332  1.00  0.00            
ATOM    177  C1  CHO    62      19.681 185.760  52.532  1.00  0.00           C
ATOM    178  C2  CHO    62      21.581 183.510  48.982  1.00  0.00           C
ATOM    179  ROH CHO    63     152.181 222.860  47.332  1.00  0.00            
ATOM    180  R1  CHO    63     149.631 221.860  46.782  1.00  0.00            
ATOM    181  R2  CHO    63     147.531 221.910  48.582  1.00  0.00            
ATOM    182  R3  CHO    63     146.231 223.160  46.532  1.00  0.00            
ATOM    183  R4  CHO    63     144.231 222.960  48.682  1.00  0.00            
ATOM    184  R5  CHO    63     143.981 222.260  46.632  1.00  0.00            
ATOM    185  C1  CHO    63     141.081 224.710  46.832  1.00  0.00           C
ATOM    186  C2  CHO    63     139.581 229.010  48.482  1.00  0.00           C
ATOM    187  ROH CHO    64     119.581 119.960  50.532  1.00  0.00            
ATOM    188  R1  CHO    64     122.081 119.160  49.432  1.00  0.00            
ATOM    189  R2  CHO    64     124.481 119.960  50.532  1.00  0.00            
ATOM    190  R3  CHO    64     124.981 117.260  50.582  1.00  0.00            
ATOM    191  R4  CHO    64     127.581 118.510  50.182  1.00  0.00            
ATOM    192  R5  CHO    64     126.681 116.910  48.982  1.00  0.00            
ATOM    193  C1  CHO    64     129.831 115.110  50.082  1.00  0.00           C
ATOM    194  C2  CHO    64     133.081 113.860  48.882  1.00  0.00           C
ATOM    195  ROH CHO    65      16.581  41.160  40.482  1.00  0.00            
ATOM    196  R1  CHO    65      15.181  39.010  39.282  1.00  0.00            
ATOM    197  R2  CHO    65      12.431  39.010  38.982  1.00  0.00            
ATOM    198  R3  CHO    65      13.031  38.560  36.382  1.00  0.00            
ATOM    199  R4  CHO    65      10.131  38.210  36.532  1.00  0.00            
ATOM    200  R5  CHO    65      11.581  36.810  35.682  1.00  0.00            
ATOM    201  C1  CHO    65       9.381  37.310  32.632  1.00  0.00           C
ATOM    202  C2  CHO    65       5.731  36.910  31.732  1.00  0.00           C
ATOM    203  ROH CHO    66     141.431  12.710  51.032  1.00  0.00            
ATOM    204  R1  CHO    66     139.581  13.310  49.032  1.00  0.00            
ATOM    205  R2  CHO    66     140.231  14.710  46.732  1.00  0.00            
ATOM    206  R3  CHO    66     139.131  12.560  45.532  1.00  0.00            
ATOM    207  R4  CHO    66     139.581  14.460  43.332  1.00  0.00            
ATOM    208  R5  CHO    66     137.681  13.510  43.832  1.00  0.00            
ATOM    209  C1  CHO    66     138.131  12.310  40.232  1.00  0.00           C
ATOM    210  C2  CHO    66     138.881  11.010  36.732  1.00  0.00           C
ATOM    211  ROH CHO    67      10.731  68.060  36.332  1.00  0.00            
ATOM    212  R1  CHO    67       7.931  67.760  36.582  1.00  0.00            
ATOM    213  R2  CHO    67       6.281  67.260  34.382  1.00  0.00            
ATOM    214  R3  CHO    67       5.481  65.160  35.932  1.00  0.00            
ATOM    215  R4  CHO    67       3.631  65.210  33.632  1.00  0.00            
ATOM    216  R5  CHO    67       3.081  65.210  35.732  1.00  0.00            
ATOM    217  C1  CHO    67       1.281  62.010  34.632  1.00  0.00           C
ATOM    218  C2  CHO    67      -2.169  60.710  34.332  1.00  0.00           C
ATOM    219  ROH CHO    68      95.531 214.610  48.332  1.00  0.00            
ATOM    220  R1  CHO    68      95.481 217.010  49.832  1.00  0.00            
ATOM    221  R2  CHO    68      96.381 219.410  48.832  1.00  0.00            
ATOM    222  R3  CHO    68      93.931 220.260  49.532  1.00  0.00            
ATOM    223  R4  CHO    68      95.631 222.610  49.932  1.00  0.00            
ATOM    224  R5  CHO    68      94.281 221.760  51.382  1.00  0.00            
ATOM    225  C1  CHO    68      92.881 225.310  51.182  1.00  0.00           C
ATOM    226  C2  CHO    68      91.431 226.110  54.582  1.00  0.00           C
ATOM    227  ROH CHO    69      25.381 194.160  55.332  1.00  0.00            
ATOM    228  R1  CHO    69      25.481 191.560  54.282  1.00  0.00            
ATOM    229  R2  CHO    69      23.381 190.360  53.032  1.00  0.00            
ATOM    230  R3  CHO    69      25.181 189.960  51.032  1.00  0.00            
ATOM    231  R4  CHO    69      22.681 188.860  49.982  1.00  0.00            
ATOM    232  R5  CHO    69      24.581 187.810  50.132  1.00  0.00            
ATOM    233  C1  CHO    69      23.981 187.610  46.332  1.00  0.00           C
ATOM    234  C2  CHO    69      22.231 184.560  43.832  1.00  0.00           C
ATOM    235  ROH CHO    70     167.581  55.210  41.982  1.00  0.00            
ATOM    236  R1  CHO    70     169.281  56.510  40.082  1.00  0.00            
ATOM    237  R2  CHO    70     170.181  55.210  37.832  1.00  0.00            
ATOM    238  R3  CHO    70     169.131  57.410  36.582  1.00  0.00            
ATOM    239  R4  CHO    70     170.831  56.160  34.532  1.00  0.00            
ATOM    240  R5  CHO    70     170.931  58.210  35.182  1.00  0.00            
ATOM    241  C1  CHO    70     170.231  58.710  31.482  1.00  0.00           C
ATOM    242  C2  CHO    70     171.681  59.210  28.632  1.00  0.00           C
ATOM    243  ROH CHO    71      64.581 169.260  58.532  1.00  0.00            
ATOM    244  R1  CHO    71      64.081 166.510  58.782  1.00  0.00            
ATOM    245  R2  CHO    71      61.581 165.410  58.432  1.00  0.00            
ATOM    246  R3  CHO    71      62.881 163.860  56.632  1.00  0.00            
ATOM    247  R4  CHO    71      60.181 162.710  56.832  1.00  0.00            
ATOM    248  R5  CHO    71      62.081 161.610  57.082  1.00  0.00            
ATOM    249  C1  CHO    71      60.581 159.660  54.182  1.00  0.00           C
ATOM    250  C2  CHO    71      57.631 156.460  54.132  1.00  0.00           C
ATOM    251  ROH CHO    72     146.981 216.660  33.682  1.00  0.00            
ATOM    252  R1  CHO    72     148.631 216.410  35.982  1.00  0.00            
ATOM    253  R2  CHO    72     148.281 217.910  38.232  1.00  0.00            
ATOM    254  R3  CHO    72     148.181 215.510  39.482  1.00  0.00            
ATOM    255  R4  CHO    72     148.481 217.460  41.682  1.00  0.00            
ATOM    256  R5  CHO    72     149.731 215.710  41.332  1.00  0.00            
ATOM    257  C1  CHO    72     148.481 214.910  44.832  1.00  0.00           C
ATOM    258  C2  CHO    72     149.081 212.960  47.132  1.00  0.00           C
ATOM    259  ROH CHO    73      98.031 219.510  53.732  1.00  0.00            
ATOM    260  R1  CHO    73     100.231 219.510  51.882  1.00  0.00            
ATOM    261  R2  CHO    73     100.331 217.860  49.682  1.00  0.00            
ATOM    262  R3  CHO    73     100.681 220.210  48.332  1.00  0.00            
ATOM    263  R4  CHO    73     101.281 218.110  46.382  1.00  0.00            
ATOM    264  R5  CHO    73     102.581 219.810  46.932  1.00  0.00            
ATOM    265  C1  CHO    73     102.131 220.410  43.182  1.00  0.00           C
ATOM    266  C2  CHO    73     105.031 220.660  40.432  1.00  0.00           C
ATOM    267  ROH CHO    74     185.231 150.810  43.482  1.00  0.00            
ATOM    268  R1  CHO    74     185.731 148.160  44.332  1.00  0.00            
ATOM    269  R2  CHO    74     185.181 145.910  42.832  1.00  0.00            
ATOM    270  R3  CHO    74     187.781 145.360  43.232  1.00  0.00            
ATOM    271  R4  CHO    74     186.631 142.860  42.182  1.00  0.00            
ATOM    272  R5  CHO    74     187.781 143.110  44.032  1.00  0.00            
ATOM    273  C1  CHO    74     189.931 140.560  42.182  1.00  0.00           C
ATOM    274  C2  CHO    74     189.781 136.510  41.632  1.00  0.00           C
ATOM    275  ROH CHO    75      73.981  10.410  49.632  1.00  0.00            
ATOM    276  R1  CHO    75      75.231   7.910  50.032  1.00  0.00            
ATOM    277  R2  CHO    75      75.131   5.860  48.232  1.00  0.00            
ATOM    278  R3  CHO    75      77.831   5.960  48.432  1.00  0.00            
ATOM    279  R4  CHO    75      77.281   3.210  47.682  1.00  0.00            
ATOM    280  R5  CHO    75      78.431   3.860  49.382  1.00  0.00            
ATOM    281  C1  CHO    75      81.081   1.710  47.582  1.00  0.00           C
ATOM    282  C2  CHO    75      84.231   1.460  47.332  1.00  0.00           C
ATOM    283  ROH CHO    76     165.131  77.160  33.932  1.00  0.00            
ATOM    284  R1  CHO    76     165.431  79.060  31.832  1.00  0.00            
ATOM    285  R2  CHO    76     165.481  78.260  29.182  1.00  0.00            
ATOM    286  R3  CHO    76     163.481  80.110  28.932  1.00  0.00            
ATOM    287  R4  CHO    76     163.881  79.110  26.232  1.00  0.00            
ATOM    288  R5  CHO    76     163.881  81.210  26.882  1.00  0.00            
ATOM    289  C1  CHO    76     161.031  81.310  24.282  1.00  0.00           C
ATOM    290  C2  CHO    76     157.181  82.760  23.782  1.00  0.00           C
ATOM    291  ROH CHO    77      86.131 220.910  44.482  1.00  0.00            
ATOM    292  R1  CHO    77      84.131 222.460  43.232  1.00  0.00            
ATOM    293  R2  CHO    77      84.331 223.310  40.632  1.00  0.00            
ATOM    294  R3  CHO    77      81.881 222.110  40.432  1.00  0.00            
ATOM    295  R4  CHO    77      82.331 223.360  37.782  1.00  0.00            
ATOM    296  R5  CHO    77      80.581 223.610  39.082  1.00  0.00            
ATOM    297  C1  CHO    77      78.881 222.260  35.982  1.00  0.00           C
ATOM    298  C2  CHO    77      77.181 221.210  32.882  1.00  0.00           C
ATOM    299  ROH CHO    78     116.381 123.460  47.032  1.00  0.00            
ATOM    300  R1  CHO    78     113.981 123.360  45.532  1.00  0.00            
ATOM    301  R2  CHO    78     113.231 121.110  44.082  1.00  0.00            
ATOM    302  R3  CHO    78     110.931 121.310  45.582  1.00  0.00            
ATOM    303  R4  CHO    78     110.081 120.210  42.982  1.00  0.00            
ATOM    304  R5  CHO    78     109.281 122.010  43.982  1.00  0.00            
ATOM    305  C1  CHO    78     106.081 119.910  43.732  1.00  0.00           C
ATOM    306  C2  CHO    78     103.931 118.560  45.882  1.00  0.00           C
ATOM    307  ROH CHO    79     203.281 149.910  46.482  1.00  0.00            
ATOM    308  R1  CHO    79     201.131 148.160  47.032  1.00  0.00            
ATOM    309  R2  CHO    79     199.631 147.010  45.032  1.00  0.00            
ATOM    310  R3  CHO    79     200.331 144.660  46.282  1.00  0.00            
ATOM    311  R4  CHO    79     197.431 144.510  45.982  1.00  0.00            
ATOM    312  R5  CHO    79     198.531 144.260  47.832  1.00  0.00            
ATOM    313  C1  CHO    79     196.781 140.910  47.682  1.00  0.00           C
ATOM    314  C2  CHO    79     194.631 139.160  49.982  1.00  0.00           C
ATOM    315  ROH CHO    80     202.031 134.010  40.582  1.00  0.00            
ATOM    316  R1  CHO    80     201.181 135.510  42.832  1.00  0.00            
ATOM    317  R2  CHO    80     198.781 135.060  44.082  1.00  0.00            
ATOM    318  R3  CHO    80     200.331 134.810  46.282  1.00  0.00            
ATOM    319  R4  CHO    80     197.831 135.910  47.282  1.00  0.00            
ATOM    320  R5  CHO    80     199.781 136.710  47.632  1.00  0.00            
ATOM    321  C1  CHO    80     198.731 136.160  51.232  1.00  0.00           C
ATOM    322  C2  CHO    80     196.281 137.160  54.432  1.00  0.00           C
ATOM    323  ROH CHO    81     159.131   8.910  38.632  1.00  0.00            
ATOM    324  R1  CHO    81     161.531   8.910  40.132  1.00  0.00            
ATOM    325  R2  CHO    81     161.681   9.910  42.732  1.00  0.00            
ATOM    326  R3  CHO    81     162.681   7.460  43.282  1.00  0.00            
ATOM    327  R4  CHO    81     164.181   9.260  45.032  1.00  0.00            
ATOM    328  R5  CHO    81     165.031   7.810  43.632  1.00  0.00            
ATOM    329  C1  CHO    81     166.581   6.560  46.882  1.00  0.00           C
ATOM    330  C2  CHO    81     170.081   6.710  48.982  1.00  0.00           C
ATOM    331  ROH CHO    82     110.381 194.310  38.482  1.00  0.00            
ATOM    332  R1  CHO    82     108.531 192.660  39.882  1.00  0.00            
ATOM    333  R2  CHO    82     109.131 191.310  42.232  1.00  0.00            
ATOM    334  R3  CHO    82     106.981 192.610  43.182  1.00  0.00            
ATOM    335  R4  CHO    82     107.281 190.260  44.882  1.00  0.00            
ATOM    336  R5  CHO    82     105.481 190.860  43.782  1.00  0.00            
ATOM    337  C1  CHO    82     104.131 190.860  47.382  1.00  0.00           C
ATOM    338  C2  CHO    82     101.331 191.410  49.632  1.00  0.00           C
ATOM    339  ROH CHO    83     117.831 212.410  41.932  1.00  0.00            
ATOM    340  R1  CHO    83     120.431 213.410  41.832  1.00  0.00            
ATOM    341  R2  CHO    83     121.331 215.110  39.832  1.00  0.00            
ATOM    342  R3  CHO    83     122.031 216.710  41.932  1.00  0.00            
ATOM    343  R4  CHO    83     123.131 218.060  39.582  1.00  0.00            
ATOM    344  R5  CHO    83     124.231 217.460  41.382  1.00  0.00            
ATOM    345  C1  CHO    83     124.831 221.260  41.382  1.00  0.00           C
ATOM    346  C2  CHO    83     124.981 224.410  42.432  1.00  0.00           C
ATOM    347  ROH CHO    84     133.031 114.260  43.632  1.00  0.00            
ATOM    348  R1  CHO    84     130.231 114.010  43.382  1.00  0.00            
ATOM    349  R2  CHO    84     128.631 113.010  45.432  1.00  0.00            
ATOM    350  R3  CHO    84     127.281 115.360  45.032  1.00  0.00            
ATOM    351  R4  CHO    84     125.231 113.360  45.732  1.00  0.00            
ATOM    352  R5  CHO    84     125.231 114.660  44.032  1.00  0.00            
ATOM    353  C1  CHO    84     121.981 115.760  45.632  1.00  0.00           C
ATOM    354  C2  CHO    84     117.831 113.810  45.082  1.00  0.00           C
ATOM    355  ROH CHO    85      14.281  88.310  43.882  1.00  0.00            
ATOM    356  R1  CHO    85      15.881  87.660  46.132  1.00  0.00            
ATOM    357  R2  CHO    85      16.581  85.060  46.782  1.00  0.00            
ATOM    358  R3  CHO    85      19.131  86.110  46.782  1.00  0.00            
ATOM    359  R4  CHO    85      19.231  83.910  48.732  1.00  0.00            
ATOM    360  R5  CHO    85      19.831  86.010  49.032  1.00  0.00            
ATOM    361  C1  CHO    85      23.081  84.210  49.832  1.00  0.00           C
ATOM    362  C2  CHO    85      25.831  86.060  51.932  1.00  0.00           C
ATOM    363  ROH CHO    86       8.831 130.660  51.232  1.00  0.00            
ATOM    364  R1  CHO    86       7.981 130.110  48.582  1.00  0.00            
ATOM    365  R2  CHO    86       5.331 129.510  47.932  1.00  0.00            
ATOM    366  R3  CHO    86       5.681 131.510  46.182  1.00  0.00            
ATOM    367  R4  CHO    86       3.681 129.760  44.932  1.00  0.00            
ATOM    368  R5  CHO    86       5.531 130.460  44.032  1.00  0.00            
ATOM    369  C1  CHO    86       3.031 131.810  41.482  1.00  0.00           C
ATOM    370  C2  CHO    86       4.531 132.310  37.932  1.00  0.00           C
ATOM    371  ROH CHO    87     107.631  96.110  33.132  1.00  0.00            
ATOM    372  R1  CHO    87     107.781  96.960  35.832  1.00  0.00            
ATOM    373  R2  CHO    87     106.031  98.910  36.882  1.00  0.00            
ATOM    374  R3  CHO    87     105.531  96.960  38.732  1.00  0.00            
ATOM    375  R4  CHO    87     105.381  99.510  40.232  1.00  0.00            
ATOM    376  R5  CHO    87     106.581  97.760  40.732  1.00  0.00            
ATOM    377  C1  CHO    87     104.481  98.010  43.882  1.00  0.00           C
ATOM    378  C2  CHO    87     104.931 100.360  46.132  1.00  0.00           C
ATOM    379  ROH CHO    88     209.681 203.310  51.482  1.00  0.00            
ATOM    380  R1  CHO    88     212.381 202.560  51.682  1.00  0.00            
ATOM    381  R2  CHO    88     213.331 200.960  53.782  1.00  0.00            
ATOM    382  R3  CHO    88     214.281 199.460  51.732  1.00  0.00            
ATOM    383  R4  CHO    88     216.231 199.060  53.932  1.00  0.00            
ATOM    384  R5  CHO    88     216.681 199.710  51.882  1.00  0.00            
ATOM    385  C1  CHO    88     218.781 196.560  52.082  1.00  0.00           C
ATOM    386  C2  CHO    88     221.331 195.260  53.982  1.00  0.00           C
ATOM    387  ROH CHO    89      20.631  85.860  38.082  1.00  0.00            
ATOM    388  R1  CHO    89      22.881  84.260  37.432  1.00  0.00            
ATOM    389  R2  CHO    89      25.231  85.310  36.382  1.00  0.00            
ATOM    390  R3  CHO    89      26.331  83.960  38.482  1.00  0.00            
ATOM    391  R4  CHO    89      28.481  84.160  36.482  1.00  0.00            
ATOM    392  R5  CHO    89      27.781  82.360  37.482  1.00  0.00            
ATOM    393  C1  CHO    89      31.431  82.310  38.532  1.00  0.00           C
ATOM    394  C2  CHO    89      34.831  83.660  38.132  1.00  0.00           C
ATOM    395  ROH CHO    90      60.231 215.360  39.982  1.00  0.00            
ATOM    396  R1  CHO    90      60.481 212.610  40.582  1.00  0.00            
ATOM    397  R2  CHO    90      62.681 211.510  41.832  1.00  0.00            
ATOM    398  R3  CHO    90      60.831 210.560  43.532  1.00  0.00            
ATOM    399  R4  CHO    90      63.381 209.560  44.632  1.00  0.00            
ATOM    400  R5  CHO    90      61.631 208.360  44.132  1.00  0.00            
ATOM    401  C1  CHO    90      61.981 207.510  47.832  1.00  0.00           C
ATOM    402  C2  CHO    90      60.981 207.160  52.232  1.00  0.00           C
ATOM    403  ROH CHO    91      60.381  87.360  48.882  1.00  0.00            
ATOM    404  R1  CHO    91      60.231  85.860  46.482  1.00  0.00            
ATOM    405  R2  CHO    91      61.481  83.410  46.182  1.00  0.00            
ATOM    406  R3  CHO    91      59.031  82.560  45.532  1.00  0.00            
ATOM    407  R4  CHO    91      60.831  80.410  44.632  1.00  0.00            
ATOM    408  R5  CHO    91      59.331  81.460  43.432  1.00  0.00            
ATOM    409  C1  CHO    91      58.081  77.860  43.082  1.00  0.00           C
ATOM    410  C2  CHO    91      57.981  75.160  43.632  1.00  0.00           C
ATOM    411  ROH CHO    92     125.131 114.510  39.182  1.00  0.00            
ATOM    412  R1  CHO    92     127.131 113.060  40.582  1.00  0.00            
ATOM    413  R2  CHO    92     127.531 110.360  40.232  1.00  0.00            
ATOM    414  R3  CHO    92     130.081 111.110  39.682  1.00  0.00            
ATOM    415  R4  CHO    92     130.281 108.310  40.582  1.00  0.00            
ATOM    416  R5  CHO    92     131.381 110.010  41.382  1.00  0.00            
ATOM    417  C1  CHO    92     134.281 107.810  40.282  1.00  0.00           C
ATOM    418  C2  CHO    92     136.231 106.660  41.832  1.00  0.00           C
ATOM    419  ROH CHO    93     189.231 125.710  35.482  1.00  0.00            
ATOM    420  R1  CHO    93     191.781 125.610  36.682  1.00  0.00            
ATOM    421  R2  CHO    93     192.131 125.710  39.432  1.00  0.00            
ATOM    422  R3  CHO    93     193.531 123.460  39.032  1.00  0.00            
ATOM    423  R4  CHO    93     194.231 124.260  41.732  1.00  0.00            
ATOM    424  R5  CHO    93     195.631 123.810  40.082  1.00  0.00            
ATOM    425  C1  CHO    93     196.831 121.260  42.682  1.00  0.00           C
ATOM    426  C2  CHO    93     197.431 118.310  42.982  1.00  0.00           C
ATOM    427  ROH CHO    94     109.781  32.810  50.132  1.00  0.00            
ATOM    428  R1  CHO    94     112.481  33.360  50.832  1.00  0.00            
ATOM    429  R2  CHO    94     114.431  31.410  50.882  1.00  0.00            
ATOM    430  R3  CHO    94     115.681  33.110  49.182  1.00  0.00            
ATOM    431  R4  CHO    94     117.831  31.610  50.432  1.00  0.00            
ATOM    432  R5  CHO    94     117.681  33.760  50.332  1.00  0.00            
ATOM    433  C1  CHO    94     121.031  33.260  48.582  1.00  0.00           C
ATOM    434  C2  CHO    94     122.831  31.260  46.232  1.00  0.00           C
ATOM    435  ROH CHO    95      91.431 159.760  53.882  1.00  0.00            
ATOM    436  R1  CHO    95      90.881 157.110  54.682  1.00  0.00            
ATOM    437  R2  CHO    95      89.381 156.510  56.932  1.00  0.00            
ATOM    438  R3  CHO    95      87.931 155.060  55.132  1.00  0.00            
ATOM    439  R4  CHO    95      87.531 153.710  57.732  1.00  0.00            
ATOM    440  R5  CHO    95      88.181 152.810  55.882  1.00  0.00            
ATOM    441  C1  CHO    95      85.081 150.710  56.532  1.00  0.00           C
ATOM    442  C2  CHO    95      82.981 149.510  59.282  1.00  0.00           C
ATOM    443  ROH CHO    96      82.131  37.610  51.832  1.00  0.00            
ATOM    444  R1  CHO    96      80.431  35.360  51.532  1.00  0.00            
ATOM    445  R2  CHO    96      78.381  35.310  49.732  1.00  0.00            
ATOM    446  R3  CHO    96      79.581  33.060  48.782  1.00  0.00            
ATOM    447  R4  CHO    96      76.831  32.810  47.832  1.00  0.00            
ATOM    448  R5  CHO    96      77.931  31.310  48.982  1.00  0.00            
ATOM    449  C1  CHO    96      77.131  29.260  45.932  1.00  0.00           C
ATOM    450  C2  CHO    96      75.281  25.810  44.182  1.00  0.00           C
ATOM    451  ROH CHO    97      22.331  14.010  31.432  1.00  0.00            
ATOM    452  R1  CHO    97      24.531  13.560  33.132  1.00  0.00            
ATOM    453  R2  CHO    97      24.631  14.610  35.732  1.00  0.00            
ATOM    454  R3  CHO    97      25.031  12.010  36.382  1.00  0.00            
ATOM    455  R4  CHO    97      25.281  13.510  38.932  1.00  0.00            
ATOM    456  R5  CHO    97      26.731  12.110  38.082  1.00  0.00            
ATOM    457  C1  CHO    97      26.031  10.410  41.432  1.00  0.00           C
ATOM    458  C2  CHO    97      27.781  10.060  43.532  1.00  0.00           C
ATOM    459  ROH CHO    98      92.731  69.610  45.082  1.00  0.00            
ATOM    460  R1  CHO    98      93.931  67.210  44.132  1.00  0.00            
ATOM    461  R2  CHO    98      94.131  66.610  41.432  1.00  0.00            
ATOM    462  R3  CHO    98      96.781  66.360  42.032  1.00  0.00            
ATOM    463  R4  CHO    98      96.381  65.010  39.432  1.00  0.00            
ATOM    464  R5  CHO    98      97.281  64.160  41.232  1.00  0.00            
ATOM    465  C1  CHO    98     100.231  63.810  38.782  1.00  0.00           C
ATOM    466  C2  CHO    98     103.531  65.610  37.182  1.00  0.00           C
ATOM    467  ROH CHO    99      89.531 114.310  52.532  1.00  0.00            
ATOM    468  R1  CHO    99      87.981 112.960  50.582  1.00  0.00            
ATOM    469  R2  CHO    99      86.281 110.910  51.232  1.00  0.00            
ATOM    470  R3  CHO    99      84.431 112.460  49.932  1.00  0.00            
ATOM    471  R4  CHO    99      83.881 109.710  49.032  1.00  0.00            
ATOM    472  R5  CHO    99      84.231 111.410  47.782  1.00  0.00            
ATOM    473  C1  CHO    99      80.731 110.410  46.582  1.00  0.00           C
ATOM    474  C2  CHO    99      80.181 107.060  45.682  1.00  0.00           C
ATOM    475  ROH CHO   100     208.231 174.360  40.882  1.00  0.00            
ATOM    476  R1  CHO   100     209.031 175.560  43.282  1.00  0.00            
ATOM    477  R2  CHO   100     210.881 177.660  43.382  1.00  0.00            
ATOM    478  R3  CHO   100     208.931 178.910  44.732  1.00  0.00            
ATOM    479  R4  CHO   100     211.381 179.510  46.232  1.00  0.00            
ATOM    480  R5  CHO   100     209.531 178.660  47.032  1.00  0.00            
ATOM    481  C1  CHO   100     209.831 181.810  49.182  1.00  0.00           C
ATOM    482  C2  CHO   100     210.131 179.110  52.132  1.00  0.00           C
ATOM    483  ROH CHO   101      84.031 203.960  49.932  1.00  0.00            
ATOM    484  R1  CHO   101      83.131 206.660  49.982  1.00  0.00            
ATOM    485  R2  CHO   101      80.881 207.460  51.382  1.00  0.00            
ATOM    486  R3  CHO   101      82.581 209.260  52.482  1.00  0.00            
ATOM    487  R4  CHO   101      79.931 210.360  53.082  1.00  0.00            
ATOM    488  R5  CHO   101      81.581 211.360  52.082  1.00  0.00            
ATOM    489  C1  CHO   101      81.031 213.710  55.082  1.00  0.00           C
ATOM    490  C2  CHO   101      80.481 215.660  58.632  1.00  0.00           C
ATOM    491  ROH CHO   102      84.731 133.510  40.182  1.00  0.00            
ATOM    492  R1  CHO   102      85.381 131.110  41.532  1.00  0.00            
ATOM    493  R2  CHO   102      87.731 129.710  41.082  1.00  0.00            
ATOM    494  R3  CHO   102      88.031 129.960  43.782  1.00  0.00            
ATOM    495  R4  CHO   102      89.931 127.860  43.032  1.00  0.00            
ATOM    496  R5  CHO   102      88.381 127.760  44.582  1.00  0.00            
ATOM    497  C1  CHO   102      91.481 127.010  46.682  1.00  0.00           C
ATOM    498  C2  CHO   102      93.731 125.410  44.982  1.00  0.00           C
ATOM    499  ROH CHO   103     129.531 178.310  40.332  1.00  0.00            
ATOM    500  R1  CHO   103     127.131 176.860  39.882  1.00  0.00            
ATOM    501  R2  CHO   103     126.981 174.110  40.182  1.00  0.00            
ATOM    502  R3  CHO   103     124.931 174.710  41.832  1.00  0.00            
ATOM    503  R4  CHO   103     124.381 172.010  40.932  1.00  0.00            
ATOM    504  R5  CHO   103     123.031 173.710  40.782  1.00  0.00            
ATOM    505  C1  CHO   103     120.881 171.360  42.882  1.00  0.00           C
ATOM    506  C2  CHO   103     120.931 169.810  46.532  1.00  0.00           C
ATOM    507  ROH CHO   104     187.131  26.360  27.682  1.00  0.00            
ATOM    508  R1  CHO   104     187.731  28.160  29.782  1.00  0.00            
ATOM    509  R2  CHO   104     186.981  30.810  29.782  1.00  0.00            
ATOM    510  R3  CHO   104     185.881  30.160  32.182  1.00  0.00            
ATOM    511  R4  CHO   104     186.331  33.060  32.332  1.00  0.00            
ATOM    512  R5  CHO   104     187.031  31.560  33.732  1.00  0.00            
ATOM    513  C1  CHO   104     184.931  33.760  36.032  1.00  0.00           C
ATOM    514  C2  CHO   104     186.081  36.610  39.182  1.00  0.00           C
ATOM    515  ROH CHO   105     157.681  46.710  27.932  1.00  0.00            
ATOM    516  R1  CHO   105     159.031  46.010  30.332  1.00  0.00            
ATOM    517  R2  CHO   105     161.531  44.760  30.282  1.00  0.00            
ATOM    518  R3  CHO   105     162.181  46.860  31.932  1.00  0.00            
ATOM    519  R4  CHO   105     164.581  45.110  31.882  1.00  0.00            
ATOM    520  R5  CHO   105     163.481  45.810  33.632  1.00  0.00            
ATOM    521  C1  CHO   105     166.981  47.260  34.332  1.00  0.00           C
ATOM    522  C2  CHO   105     170.631  47.660  32.682  1.00  0.00           C
ATOM    523  ROH CHO   106     219.031 177.460  52.132  1.00  0.00            
ATOM    524  R1  CHO   106     218.881 177.960  49.332  1.00  0.00            
ATOM    525  R2  CHO   106     218.481 180.510  48.282  1.00  0.00            
ATOM    526  R3  CHO   106     220.781 179.960  46.932  1.00  0.00            
ATOM    527  R4  CHO   106     219.881 182.560  45.882  1.00  0.00            
ATOM    528  R5  CHO   106     220.331 180.760  44.732  1.00  0.00            
ATOM    529  C1  CHO   106     222.831 183.210  43.182  1.00  0.00           C
ATOM    530  C2  CHO   106     223.231 184.210  39.282  1.00  0.00           C
ATOM    531  ROH CHO   107     112.131 110.560  46.632  1.00  0.00            
ATOM    532  R1  CHO   107     114.431 109.810  45.182  1.00  0.00            
ATOM    533  R2  CHO   107     116.431 108.310  46.282  1.00  0.00            
ATOM    534  R3  CHO   107     115.981 106.710  44.082  1.00  0.00            
ATOM    535  R4  CHO   107     118.581 105.810  45.132  1.00  0.00            
ATOM    536  R5  CHO   107     118.181 106.460  43.082  1.00  0.00            
ATOM    537  C1  CHO   107     119.431 102.910  42.482  1.00  0.00           C
ATOM    538  C2  CHO   107     122.981 102.460  40.582  1.00  0.00           C
ATOM    539  ROH CHO   108      69.381  51.860  45.882  1.00  0.00            
ATOM    540  R1  CHO   108      71.481  53.110  44.432  1.00  0.00            
ATOM    541  R2  CHO   108      73.831  51.810  43.882  1.00  0.00            
ATOM    542  R3  CHO   108      73.231  52.510  41.332  1.00  0.00            
ATOM    543  R4  CHO   108      76.131  52.910  41.482  1.00  0.00            
ATOM    544  R5  CHO   108      74.681  54.360  40.832  1.00  0.00            
ATOM    545  C1  CHO   108      76.881  54.210  37.732  1.00  0.00           C
ATOM    546  C2  CHO   108      77.631  54.260  33.782  1.00  0.00           C
ATOM    547  ROH CHO   109      27.181 175.610  56.232  1.00  0.00            
ATOM    548  R1  CHO   109      29.681 176.310  57.432  1.00  0.00            
ATOM    549  R2  CHO   109      31.531 174.410  58.182  1.00  0.00            
ATOM    550  R3  CHO   109      33.181 175.860  56.632  1.00  0.00            
ATOM    551  R4  CHO   109      34.931 174.460  58.532  1.00  0.00            
ATOM    552  R5  CHO   109      34.881 176.610  58.132  1.00  0.00            
ATOM    553  C1  CHO   109      38.531 175.910  57.232  1.00  0.00           C
ATOM    554  C2  CHO   109      40.681 176.860  58.882  1.00  0.00           C
ATOM    555  ROH CHO   110      48.731 112.610  33.832  1.00  0.00            
ATOM    556  R1  CHO   110      48.281 110.560  35.682  1.00  0.00            
ATOM    557  R2  CHO   110      49.281 108.010  35.332  1.00  0.00            
ATOM    558  R3  CHO   110      50.381 108.410  37.782  1.00  0.00            
ATOM    559  R4  CHO   110      49.481 105.610  37.782  1.00  0.00            
ATOM    560  R5  CHO   110      48.981 107.110  39.282  1.00  0.00            
ATOM    561  C1  CHO   110      50.631 104.560  41.532  1.00  0.00           C
ATOM    562  C2  CHO   110      52.731 102.360  43.132  1.00  0.00           C
ATOM    563  ROH CHO   111      90.081 211.660  58.282  1.00  0.00            
ATOM    564  R1  CHO   111      90.131 209.960  56.032  1.00  0.00            
ATOM    565  R2  CHO   111      87.931 208.510  55.182  1.00  0.00            
ATOM    566  R3  CHO   111      88.431 209.760  52.832  1.00  0.00            
ATOM    567  R4  CHO   111      87.031 207.310  52.082  1.00  0.00            
ATOM    568  R5  CHO   111      88.931 208.010  51.282  1.00  0.00            
ATOM    569  C1  CHO   111      86.981 207.810  48.032  1.00  0.00           C
ATOM    570  C2  CHO   111      87.181 205.860  46.082  1.00  0.00           C
ATOM    571  ROH CHO   112     145.831 161.110  47.732  1.00  0.00            
ATOM    572  R1  CHO   112     143.481 162.210  46.482  1.00  0.00            
ATOM    573  R2  CHO   112     143.131 162.160  43.782  1.00  0.00            
ATOM    574  R3  CHO   112     140.781 160.960  44.432  1.00  0.00            
ATOM    575  R4  CHO   112     140.281 162.110  41.782  1.00  0.00            
ATOM    576  R5  CHO   112     139.081 162.410  43.582  1.00  0.00            
ATOM    577  C1  CHO   112     136.481 160.910  41.232  1.00  0.00           C
ATOM    578  C2  CHO   112     132.831 160.310  41.632  1.00  0.00           C
ATOM    579  ROH CHO   113     177.981  92.060  40.732  1.00  0.00            
ATOM    580  R1  CHO   113     177.031  94.460  39.632  1.00  0.00            
ATOM    581  R2  CHO   113     177.331  96.910  40.882  1.00  0.00            
ATOM    582  R3  CHO   113     178.531  97.610  38.532  1.00  0.00            
ATOM    583  R4  CHO   113     177.931 100.160  39.882  1.00  0.00            
ATOM    584  R5  CHO   113     177.331  99.610  37.832  1.00  0.00            
ATOM    585  C1  CHO   113     179.381 102.710  37.082  1.00  0.00           C
ATOM    586  C2  CHO   113     179.381 105.610  35.232  1.00  0.00           C
ATOM    587  ROH CHO   114     121.531 102.060  54.082  1.00  0.00            
ATOM    588  R1  CHO   114     120.231  99.660  53.282  1.00  0.00            
ATOM    589  R2  CHO   114     121.481  97.210  53.432  1.00  0.00            
ATOM    590  R3  CHO   114     119.231  96.560  54.832  1.00  0.00            
ATOM    591  R4  CHO   114     119.431  94.510  52.732  1.00  0.00            
ATOM    592  R5  CHO   114     117.681  95.760  53.182  1.00  0.00            
ATOM    593  C1  CHO   114     116.131  92.310  53.632  1.00  0.00           C
ATOM    594  C2  CHO   114     115.081  89.660  56.432  1.00  0.00           C
ATOM    595  ROH CHO   115      26.881 201.510  45.682  1.00  0.00            
ATOM    596  R1  CHO   115      24.381 202.410  46.682  1.00  0.00            
ATOM    597  R2  CHO   115      23.931 202.960  49.332  1.00  0.00            
ATOM    598  R3  CHO   115      23.131 205.360  48.382  1.00  0.00            
ATOM    599  R4  CHO   115      21.881 205.160  51.032  1.00  0.00            
ATOM    600  R5  CHO   115      20.831 205.560  49.132  1.00  0.00            
ATOM    601  C1  CHO   115      19.881 208.660  51.082  1.00  0.00           C
ATOM    602  C2  CHO   115      20.881 208.660  54.482  1.00  0.00           C
ATOM    603  ROH CHO   116     112.681  35.410  46.082  1.00  0.00            
ATOM    604  R1  CHO   116     112.631  32.560  45.832  1.00  0.00            
ATOM    605  R2  CHO   116     113.781  31.210  43.732  1.00  0.00            
ATOM    606  R3  CHO   116     115.031  29.860  45.732  1.00  0.00            
ATOM    607  R4  CHO   116     114.231  27.760  43.832  1.00  0.00            
ATOM    608  R5  CHO   116     113.781  27.810  45.982  1.00  0.00            
ATOM    609  C1  CHO   116     115.681  24.510  45.732  1.00  0.00           C
ATOM    610  C2  CHO   116     117.131  21.010  44.582  1.00  0.00           C
ATOM    611  ROH CHO   117      83.981  17.110  52.332  1.00  0.00            
ATOM    612  R1  CHO   117      82.831  15.410  50.382  1.00  0.00            
ATOM    613  R2  CHO   117      82.781  16.060  47.732  1.00  0.00            
ATOM    614  R3  CHO   117      83.981  13.660  47.432  1.00  0.00            
ATOM    615  R4  CHO   117      82.581  14.060  44.932  1.00  0.00            
ATOM    616  R5  CHO   117      82.381  12.310  46.232  1.00  0.00            
ATOM    617  C1  CHO   117      83.581  10.610  43.032  1.00  0.00           C
ATOM    618  C2  CHO   117      82.831   8.510  40.432  1.00  0.00           C
ATOM    619  ROH CHO   118     116.881  70.110  42.832  1.00  0.00            
ATOM    620  R1  CHO   118     116.231  67.660  41.632  1.00  0.00            
ATOM    621  R2  CHO   118     115.131  65.560  43.082  1.00  0.00            
ATOM    622  R3  CHO   118     113.181  65.660  41.182  1.00  0.00            
ATOM    623  R4  CHO   118     112.731  63.160  42.632  1.00  0.00            
ATOM    624  R5  CHO   118     112.981  63.410  40.482  1.00  0.00            
ATOM    625  C1  CHO   118     109.481  61.810  40.532  1.00  0.00           C
ATOM    626  C2  CHO   118     106.681  61.560  39.082  1.00  0.00           C
ATOM    627  ROH CHO   119      20.031  67.710  33.832  1.00  0.00            
ATOM    628  R1  CHO   119      21.881  68.360  35.882  1.00  0.00            
ATOM    629  R2  CHO   119      24.581  67.760  35.632  1.00  0.00            
ATOM    630  R3  CHO   119      24.881  70.410  36.132  1.00  0.00            
ATOM    631  R4  CHO   119      27.481  69.260  36.682  1.00  0.00            
ATOM    632  R5  CHO   119      26.331  70.510  38.032  1.00  0.00            
ATOM    633  C1  CHO   119      29.481  72.660  37.782  1.00  0.00           C
ATOM    634  C2  CHO   119      31.231  74.110  41.282  1.00  0.00           C
ATOM    635  ROH CHO   120       8.881  47.610  36.382  1.00  0.00            
ATOM    636  R1  CHO   120      11.131  48.960  35.332  1.00  0.00            
ATOM    637  R2  CHO   120      12.281  51.160  36.532  1.00  0.00            
ATOM    638  R3  CHO   120      14.531  49.710  36.432  1.00  0.00            
ATOM    639  R4  CHO   120      15.331  52.360  35.482  1.00  0.00            
ATOM    640  R5  CHO   120      15.631  50.410  34.432  1.00  0.00            
ATOM    641  C1  CHO   120      19.231  51.610  34.732  1.00  0.00           C
ATOM    642  C2  CHO   120      20.931  55.260  33.332  1.00  0.00           C
ATOM    643  ROH CHO   121     222.031 130.610  44.482  1.00  0.00            
ATOM    644  R1  CHO   121     220.081 128.760  43.432  1.00  0.00            
ATOM    645  R2  CHO   121     218.981 126.760  44.932  1.00  0.00            
ATOM    646  R3  CHO   121     216.631 127.860  44.132  1.00  0.00            
ATOM    647  R4  CHO   121     216.181 125.010  43.882  1.00  0.00            
ATOM    648  R5  CHO   121     215.881 126.460  42.332  1.00  0.00            
ATOM    649  C1  CHO   121     212.381 125.060  42.532  1.00  0.00           C
ATOM    650  C2  CHO   121     210.981 122.710  40.032  1.00  0.00           C
ATOM    651  ROH CHO   122     211.931 153.360  37.682  1.00  0.00            
ATOM    652  R1  CHO   122     212.181 156.060  38.482  1.00  0.00            
ATOM    653  R2  CHO   122     211.781 158.160  36.732  1.00  0.00            
ATOM    654  R3  CHO   122     210.031 159.010  38.632  1.00  0.00            
ATOM    655  R4  CHO   122     210.931 161.460  37.332  1.00  0.00            
ATOM    656  R5  CHO   122     210.981 161.010  39.482  1.00  0.00            
ATOM    657  C1  CHO   122     208.831 164.160  39.482  1.00  0.00           C
ATOM    658  C2  CHO   122     209.781 166.460  36.632  1.00  0.00           C
ATOM    659  ROH CHO   123     202.881   4.710  30.982  1.00  0.00            
ATOM    660  R1  CHO   123     202.581   4.460  33.782  1.00  0.00            
ATOM    661  R2  CHO   123     200.281   5.110  35.132  1.00  0.00            
ATOM    662  R3  CHO   123     200.481   2.560  36.082  1.00  0.00            
ATOM    663  R4  CHO   123     200.731   4.260  38.482  1.00  0.00            
ATOM    664  R5  CHO   123     202.131   2.710  37.832  1.00  0.00            
ATOM    665  C1  CHO   123     201.281   1.410  41.282  1.00  0.00           C
ATOM    666  C2  CHO   123     201.181   1.910  44.582  1.00  0.00           C
ATOM    667  ROH CHO   124     160.231 191.860  47.632  1.00  0.00            
ATOM    668  R1  CHO   124     159.631 191.760  44.882  1.00  0.00            
ATOM    669  R2  CHO   124     157.231 192.560  43.882  1.00  0.00            
ATOM    670  R3  CHO   124     158.781 194.110  42.282  1.00  0.00            
ATOM    671  R4  CHO   124     156.231 193.960  40.882  1.00  0.00            
ATOM    672  R5  CHO   124     158.181 193.510  40.032  1.00  0.00            
ATOM    673  C1  CHO   124     157.081 196.210  37.632  1.00  0.00           C
ATOM    674  C2  CHO   124     153.881 197.410  34.832  1.00  0.00           C
ATOM    675  ROH CHO   125     123.281 184.610  47.032  1.00  0.00            
ATOM    676  R1  CHO   125     121.981 185.910  49.232  1.00  0.00            
ATOM    677  R2  CHO   125     123.181 187.810  50.782  1.00  0.00            
ATOM    678  R3  CHO   125     120.981 189.310  50.082  1.00  0.00            
ATOM    679  R4  CHO   125     121.131 189.410  53.032  1.00  0.00            
ATOM    680  R5  CHO   125     119.431 188.760  51.832  1.00  0.00            
ATOM    681  C1  CHO   125     117.831 191.710  53.732  1.00  0.00           C
ATOM    682  C2  CHO   125     116.781 191.860  58.282  1.00  0.00           C
ATOM    683  ROH CHO   126     115.181 104.060  34.232  1.00  0.00            
ATOM    684  R1  CHO   126     114.031 103.860  36.782  1.00  0.00            
ATOM    685  R2  CHO   126     114.181 101.560  38.332  1.00  0.00            
ATOM    686  R3  CHO   126     115.181 103.260  40.182  1.00  0.00            
ATOM    687  R4  CHO   126     114.731 100.760  41.632  1.00  0.00            
ATOM    688  R5  CHO   126     113.981 102.760  42.182  1.00  0.00            
ATOM    689  C1  CHO   126     115.931 101.910  45.332  1.00  0.00           C
ATOM    690  C2  CHO   126     113.931  99.610  46.232  1.00  0.00           C
ATOM    691  ROH CHO   127     177.331 126.960  51.282  1.00  0.00            
ATOM    692  R1  CHO   127     179.081 124.960  50.382  1.00  0.00            
ATOM    693  R2  CHO   127     179.981 124.810  47.732  1.00  0.00            
ATOM    694  R3  CHO   127     182.431 124.760  48.932  1.00  0.00            
ATOM    695  R4  CHO   127     182.931 125.360  46.132  1.00  0.00            
ATOM    696  R5  CHO   127     183.831 123.760  47.282  1.00  0.00            
ATOM    697  C1  CHO   127     186.981 125.660  46.282  1.00  0.00           C
ATOM    698  C2  CHO   127     190.531 125.460  44.582  1.00  0.00           C
ATOM    699  ROH CHO   128     213.831  60.110  25.232  1.00  0.00            
ATOM    700  R1  CHO   128     213.481  60.210  28.032  1.00  0.00            
ATOM    701  R2  CHO   128     214.231  58.160  29.732  1.00  0.00            
ATOM    702  R3  CHO   128     215.631  60.110  30.982  1.00  0.00            
ATOM    703  R4  CHO   128     214.431  58.560  33.182  1.00  0.00            
ATOM    704  R5  CHO   128     214.281  60.710  32.882  1.00  0.00            
ATOM    705  C1  CHO   128     215.881  60.610  36.332  1.00  0.00           C
ATOM    706  C2  CHO   128     214.831  61.110  39.382  1.00  0.00           C
ATOM    707  ROH CHO   129     180.631  72.460  41.582  1.00  0.00            
ATOM    708  R1  CHO   129     182.981  73.960  41.232  1.00  0.00            
ATOM    709  R2  CHO   129     185.481  72.860  41.482  1.00  0.00            
ATOM    710  R3  CHO   129     185.831  73.860  38.982  1.00  0.00            
ATOM    711  R4  CHO   129     188.481  74.110  40.282  1.00  0.00            
ATOM    712  R5  CHO   129     187.331  75.710  39.282  1.00  0.00            
ATOM    713  C1  CHO   129     190.531  75.810  37.182  1.00  0.00           C
ATOM    714  C2  CHO   129     193.281  77.360  38.032  1.00  0.00           C
ATOM    715  ROH CHO   130      44.881  87.560  37.032  1.00  0.00            
ATOM    716  R1  CHO   130      42.431  88.810  37.482  1.00  0.00            
ATOM    717  R2  CHO   130      40.831  88.260  39.732  1.00  0.00            
ATOM    718  R3  CHO   130      40.931  90.960  40.082  1.00  0.00            
ATOM    719  R4  CHO   130      38.331  90.210  41.082  1.00  0.00            
ATOM    720  R5  CHO   130      38.731  91.710  39.582  1.00  0.00            
ATOM    721  C1  CHO   130      36.981  93.860  42.232  1.00  0.00           C
ATOM    722  C2  CHO   130      33.381  94.860  43.382  1.00  0.00           C
ATOM    723  ROH CHO   131      40.881  12.960  45.882  1.00  0.00            
ATOM    724  R1  CHO   131      41.381  15.610  46.782  1.00  0.00            
ATOM    725  R2  CHO   131      39.881  16.810  48.732  1.00  0.00            
ATOM    726  R3  CHO   131      42.281  17.160  49.982  1.00  0.00            
ATOM    727  R4  CHO   131      40.781  19.610  50.482  1.00  0.00            
ATOM    728  R5  CHO   131      42.781  19.460  49.632  1.00  0.00            
ATOM    729  C1  CHO   131      43.581  21.610  52.682  1.00  0.00           C
ATOM    730  C2  CHO   131      46.281  24.810  51.832  1.00  0.00           C
ATOM    731  ROH CHO   132       1.731   5.260  49.732  1.00  0.00            
ATOM    732  R1  CHO   132       2.831   3.760  51.832  1.00  0.00            
ATOM    733  R2  CHO   132       2.081   4.110  54.482  1.00  0.00            
ATOM    734  R3  CHO   132       1.581   1.410  54.332  1.00  0.00            
ATOM    735  R4  CHO   132       2.481   1.860  57.082  1.00  0.00            
ATOM    736  R5  CHO   132       3.281   0.410  55.682  1.00  0.00            
ATOM    737  C1  CHO   132       2.231  -1.890  58.482  1.00  0.00           C
ATOM    738  C2  CHO   132       3.981  -4.890  59.482  1.00  0.00           C
ATOM    739  ROH CHO   133      88.531  59.860  45.082  1.00  0.00            
ATOM    740  R1  CHO   133      90.531  58.060  44.232  1.00  0.00            
ATOM    741  R2  CHO   133      92.981  57.860  45.432  1.00  0.00            
ATOM    742  R3  CHO   133      92.281  55.210  45.632  1.00  0.00            
ATOM    743  R4  CHO   133      95.231  55.260  45.732  1.00  0.00            
ATOM    744  R5  CHO   133      93.981  54.110  44.332  1.00  0.00            
ATOM    745  C1  CHO   133      95.881  51.260  46.032  1.00  0.00           C
ATOM    746  C2  CHO   133      99.731  52.360  46.882  1.00  0.00           C
ATOM    747  ROH CHO   134     150.431  54.910  36.732  1.00  0.00            
ATOM    748  R1  CHO   134     149.731  56.210  34.282  1.00  0.00            
ATOM    749  R2  CHO   134     151.581  57.610  32.782  1.00  0.00            
ATOM    750  R3  CHO   134     150.681  56.010  30.782  1.00  0.00            
ATOM    751  R4  CHO   134     152.381  57.960  29.432  1.00  0.00            
ATOM    752  R5  CHO   134     150.331  57.460  28.932  1.00  0.00            
ATOM    753  C1  CHO   134     151.981  56.660  25.632  1.00  0.00           C
ATOM    754  C2  CHO   134     152.231  55.560  23.232  1.00  0.00           C
ATOM    755  ROH CHO   135      57.031  70.060  34.382  1.00  0.00            
ATOM    756  R1  CHO   135      57.731  72.310  35.932  1.00  0.00            
ATOM    757  R2  CHO   135      57.531  74.910  34.932  1.00  0.00            
ATOM    758  R3  CHO   135      56.031  75.310  37.182  1.00  0.00            
ATOM    759  R4  CHO   135      57.531  77.810  36.832  1.00  0.00            
ATOM    760  R5  CHO   135      57.431  76.560  38.632  1.00  0.00            
ATOM    761  C1  CHO   135      56.081  79.860  40.032  1.00  0.00           C
ATOM    762  C2  CHO   135      53.331  81.710  43.032  1.00  0.00           C
ATOM    763  ROH CHO   136     114.631 205.060  37.982  1.00  0.00            
ATOM    764  R1  CHO   136     112.081 204.910  39.182  1.00  0.00            
ATOM    765  R2  CHO   136     111.681 205.410  41.882  1.00  0.00            
ATOM    766  R3  CHO   136     109.881 207.210  40.982  1.00  0.00            
ATOM    767  R4  CHO   136     109.631 207.310  43.932  1.00  0.00            
ATOM    768  R5  CHO   136     108.031 207.010  42.482  1.00  0.00            
ATOM    769  C1  CHO   136     106.731 210.160  44.232  1.00  0.00           C
ATOM    770  C2  CHO   136     104.131 210.460  45.832  1.00  0.00           C
ATOM    771  ROH CHO   137      70.731  66.060  47.532  1.00  0.00            
ATOM    772  R1  CHO   137      71.131  64.060  45.582  1.00  0.00            
ATOM    773  R2  CHO   137      69.181  63.260  43.832  1.00  0.00            
ATOM    774  R3  CHO   137      71.031  63.810  41.982  1.00  0.00            
ATOM    775  R4  CHO   137      68.781  62.860  40.432  1.00  0.00            
ATOM    776  R5  CHO   137      70.831  62.110  40.332  1.00  0.00            
ATOM    777  C1  CHO   137      70.281  63.160  36.682  1.00  0.00           C
ATOM    778  C2  CHO   137      69.181  61.560  33.082  1.00  0.00           C
ATOM    779  ROH CHO   138     176.231  -1.790  45.482  1.00  0.00            
ATOM    780  R1  CHO   138     175.631   0.460  43.832  1.00  0.00            
ATOM    781  R2  CHO   138     176.531   0.660  41.232  1.00  0.00            
ATOM    782  R3  CHO   138     173.881   1.060  40.732  1.00  0.00            
ATOM    783  R4  CHO   138     175.281   2.110  38.382  1.00  0.00            
ATOM    784  R5  CHO   138     173.831   3.160  39.582  1.00  0.00            
ATOM    785  C1  CHO   138     172.081   3.360  36.232  1.00  0.00           C
ATOM    786  C2  CHO   138     169.681   3.810  33.332  1.00  0.00           C
ATOM    787  ROH CHO   139      70.331 105.860  48.832  1.00  0.00            
ATOM    788  R1  CHO   139      69.881 104.410  46.482  1.00  0.00            
ATOM    789  R2  CHO   139      71.481 104.610  44.232  1.00  0.00            
ATOM    790  R3  CHO   139      71.631 101.910  44.482  1.00  0.00            
ATOM    791  R4  CHO   139      72.231 102.460  41.682  1.00  0.00            
ATOM    792  R5  CHO   139      70.731 101.060  42.432  1.00  0.00            
ATOM    793  C1  CHO   139      72.881  98.660  40.382  1.00  0.00           C
ATOM    794  C2  CHO   139      71.831  95.810  38.782  1.00  0.00           C
ATOM    795  ROH CHO   140     180.981   9.110  40.332  1.00  0.00            
ATOM    796  R1  CHO   140     181.231   7.010  38.432  1.00  0.00            
ATOM    797  R2  CHO   140     181.781   4.410  39.232  1.00  0.00            
ATOM    798  R3  CHO   140     179.581   3.860  37.732  1.00  0.00            
ATOM    799  R4  CHO   140     180.631   1.210  38.432  1.00  0.00            
ATOM    800  R5  CHO   140     180.181   1.960  36.432  1.00  0.00            
ATOM    801  C1  CHO   140     177.931  -1.140  36.582  1.00  0.00           C
ATOM    802  C2  CHO   140     178.181  -2.640  34.182  1.00  0.00           C
ATOM    803  ROH CHO   141     100.381 188.260  45.032  1.00  0.00            
ATOM    804  R1  CHO   141     100.831 186.210  46.932  1.00  0.00            
ATOM    805  R2  CHO   141      99.031 185.660  48.982  1.00  0.00            
ATOM    806  R3  CHO   141      99.131 183.160  47.932  1.00  0.00            
ATOM    807  R4  CHO   141      98.131 182.810  50.682  1.00  0.00            
ATOM    808  R5  CHO   141      99.831 181.760  49.732  1.00  0.00            
ATOM    809  C1  CHO   141      97.681 178.760  50.682  1.00  0.00           C
ATOM    810  C2  CHO   141      95.381 178.160  53.982  1.00  0.00           C
ATOM    811  ROH CHO   142     165.081 199.710  37.732  1.00  0.00            
ATOM    812  R1  CHO   142     167.631 199.960  38.882  1.00  0.00            
ATOM    813  R2  CHO   142     169.881 200.460  37.332  1.00  0.00            
ATOM    814  R3  CHO   142     170.231 202.510  39.082  1.00  0.00            
ATOM    815  R4  CHO   142     172.731 201.060  39.182  1.00  0.00            
ATOM    816  R5  CHO   142     171.481 201.610  40.882  1.00  0.00            
ATOM    817  C1  CHO   142     174.681 203.360  41.882  1.00  0.00           C
ATOM    818  C2  CHO   142     177.431 203.160  43.532  1.00  0.00           C
ATOM    819  ROH CHO   143     193.081 116.760  26.032  1.00  0.00            
ATOM    820  R1  CHO   143     194.181 116.410  28.632  1.00  0.00            
ATOM    821  R2  CHO   143     192.981 117.460  30.882  1.00  0.00            
ATOM    822  R3  CHO   143     193.081 114.860  31.782  1.00  0.00            
ATOM    823  R4  CHO   143     193.081 116.460  34.232  1.00  0.00            
ATOM    824  R5  CHO   143     194.531 114.960  33.682  1.00  0.00            
ATOM    825  C1  CHO   143     193.231 113.510  36.932  1.00  0.00           C
ATOM    826  C2  CHO   143     195.031 113.810  41.082  1.00  0.00           C
ATOM    827  ROH CHO   144     139.531 141.560  35.132  1.00  0.00            
ATOM    828  R1  CHO   144     141.381 139.960  36.582  1.00  0.00            
ATOM    829  R2  CHO   144     144.081 139.910  35.932  1.00  0.00            
ATOM    830  R3  CHO   144     144.381 140.560  38.532  1.00  0.00            
ATOM    831  R4  CHO   144     147.131 140.460  37.482  1.00  0.00            
ATOM    832  R5  CHO   144     146.381 139.410  39.232  1.00  0.00            
ATOM    833  C1  CHO   144     149.181 141.410  40.832  1.00  0.00           C
ATOM    834  C2  CHO   144     150.731 142.960  43.782  1.00  0.00           C
ATOM    835  ROH CHO   145     196.631  24.960  27.482  1.00  0.00            
ATOM    836  R1  CHO   145     197.131  27.310  25.982  1.00  0.00            
ATOM    837  R2  CHO   145     199.731  28.260  25.532  1.00  0.00            
ATOM    838  R3  CHO   145     198.931  28.160  22.932  1.00  0.00            
ATOM    839  R4  CHO   145     200.481  30.660  23.132  1.00  0.00            
ATOM    840  R5  CHO   145     198.431  30.410  22.382  1.00  0.00            
ATOM    841  C1  CHO   145     200.181  31.910  19.332  1.00  0.00           C
ATOM    842  C2  CHO   145     203.781  32.960  18.332  1.00  0.00           C
ATOM    843  ROH CHO   146     189.731   5.010  36.582  1.00  0.00            
ATOM    844  R1  CHO   146     189.031   7.110  38.382  1.00  0.00            
ATOM    845  R2  CHO   146     187.231   9.060  37.732  1.00  0.00            
ATOM    846  R3  CHO   146     185.981   8.260  39.982  1.00  0.00            
ATOM    847  R4  CHO   146     185.631  11.160  39.932  1.00  0.00            
ATOM    848  R5  CHO   146     186.431  10.010  41.582  1.00  0.00            
ATOM    849  C1  CHO   146     183.481  11.660  43.382  1.00  0.00           C
ATOM    850  C2  CHO   146     182.731  13.760  47.232  1.00  0.00           C
ATOM    851  ROH CHO   147     205.281 115.460  46.632  1.00  0.00            
ATOM    852  R1  CHO   147     202.681 115.110  47.782  1.00  0.00            
ATOM    853  R2  CHO   147     200.381 115.910  46.482  1.00  0.00            
ATOM    854  R3  CHO   147     199.681 113.310  46.932  1.00  0.00            
ATOM    855  R4  CHO   147     197.231 114.610  45.882  1.00  0.00            
ATOM    856  R5  CHO   147     197.431 113.460  47.732  1.00  0.00            
ATOM    857  C1  CHO   147     194.731 111.410  45.982  1.00  0.00           C
ATOM    858  C2  CHO   147     190.931 112.860  44.032  1.00  0.00           C
ATOM    859  ROH CHO   148      76.931  -5.840  45.732  1.00  0.00            
ATOM    860  R1  CHO   148      78.231  -4.090  43.932  1.00  0.00            
ATOM    861  R2  CHO   148      77.131  -1.640  43.232  1.00  0.00            
ATOM    862  R3  CHO   148      79.531  -0.690  44.082  1.00  0.00            
ATOM    863  R4  CHO   148      77.931   1.710  43.582  1.00  0.00            
ATOM    864  R5  CHO   148      79.881   1.310  42.782  1.00  0.00            
ATOM    865  C1  CHO   148      80.631   4.560  44.582  1.00  0.00           C
ATOM    866  C2  CHO   148      82.331   6.410  45.832  1.00  0.00           C
ATOM    867  ROH CHO   149       0.081 142.210  40.832  1.00  0.00            
ATOM    868  R1  CHO   149       2.531 142.710  42.182  1.00  0.00            
ATOM    869  R2  CHO   149       4.581 140.860  42.282  1.00  0.00            
ATOM    870  R3  CHO   149       6.031 142.860  41.232  1.00  0.00            
ATOM    871  R4  CHO   149       7.981 141.260  42.782  1.00  0.00            
ATOM    872  R5  CHO   149       7.631 143.410  42.982  1.00  0.00            
ATOM    873  C1  CHO   149      11.331 143.410  42.082  1.00  0.00           C
ATOM    874  C2  CHO   149      14.131 143.410  45.382  1.00  0.00           C
ATOM    875  ROH CHO   150      14.281 115.310  38.732  1.00  0.00            
ATOM    876  R1  CHO   150      15.431 116.860  40.782  1.00  0.00            
ATOM    877  R2  CHO   150      15.881 119.610  40.532  1.00  0.00            
ATOM    878  R3  CHO   150      14.431 119.660  42.882  1.00  0.00            
ATOM    879  R4  CHO   150      15.781 122.310  42.682  1.00  0.00            
ATOM    880  R5  CHO   150      15.881 120.910  44.382  1.00  0.00            
ATOM    881  C1  CHO   150      14.431 123.960  46.132  1.00  0.00           C
ATOM    882  C2  CHO   150      11.231 126.560  47.582  1.00  0.00           C
ATOM    883  ROH CHO   151     179.731  40.010  29.282  1.00  0.00            
ATOM    884  R1  CHO   151     177.781  40.210  31.332  1.00  0.00            
ATOM    885  R2  CHO   151     178.331  41.360  33.782  1.00  0.00            
ATOM    886  R3  CHO   151     176.231  42.910  33.182  1.00  0.00            
ATOM    887  R4  CHO   151     176.481  43.110  36.132  1.00  0.00            
ATOM    888  R5  CHO   151     174.681  42.560  35.032  1.00  0.00            
ATOM    889  C1  CHO   151     173.431  45.610  36.932  1.00  0.00           C
ATOM    890  C2  CHO   151     170.231  46.110  37.732  1.00  0.00           C
ATOM    891  ROH CHO   152      76.131  69.210  34.532  1.00  0.00            
ATOM    892  R1  CHO   152      77.331  69.260  37.082  1.00  0.00            
ATOM    893  R2  CHO   152      78.031  71.660  38.382  1.00  0.00            
ATOM    894  R3  CHO   152      76.531  70.610  40.382  1.00  0.00            
ATOM    895  R4  CHO   152      77.531  73.160  41.432  1.00  0.00            
ATOM    896  R5  CHO   152      77.731  71.160  42.382  1.00  0.00            
ATOM    897  C1  CHO   152      75.831  73.010  45.132  1.00  0.00           C
ATOM    898  C2  CHO   152      74.931  75.810  47.782  1.00  0.00           C
ATOM    899  ROH CHO   153      -1.619  22.260  43.932  1.00  0.00            
ATOM    900  R1  CHO   153       0.181  21.110  42.082  1.00  0.00            
ATOM    901  R2  CHO   153       1.431  18.660  42.532  1.00  0.00            
ATOM    902  R3  CHO   153       0.331  18.010  40.132  1.00  0.00            
ATOM    903  R4  CHO   153       2.581  16.160  40.432  1.00  0.00            
ATOM    904  R5  CHO   153       2.181  17.510  38.732  1.00  0.00            
ATOM    905  C1  CHO   153       2.231  14.110  36.932  1.00  0.00           C
ATOM    906  C2  CHO   153       4.631  11.860  36.282  1.00  0.00           C
ATOM    907  ROH CHO   154     149.881 207.610  41.832  1.00  0.00            
ATOM    908  R1  CHO   154     148.281 209.310  43.382  1.00  0.00            
ATOM    909  R2  CHO   154     147.381 211.760  42.532  1.00  0.00            
ATOM    910  R3  CHO   154     144.931 210.810  43.182  1.00  0.00            
ATOM    911  R4  CHO   154     144.581 213.710  43.132  1.00  0.00            
ATOM    912  R5  CHO   154     144.081 212.360  44.782  1.00  0.00            
ATOM    913  C1  CHO   154     140.631 213.860  44.132  1.00  0.00           C
ATOM    914  C2  CHO   154     137.931 212.660  46.032  1.00  0.00           C
ATOM    915  ROH CHO   155     151.681 194.710  38.432  1.00  0.00            
ATOM    916  R1  CHO   155     148.881 194.410  38.782  1.00  0.00            
ATOM    917  R2  CHO   155     147.331 192.860  37.132  1.00  0.00            
ATOM    918  R3  CHO   155     146.581 191.610  39.432  1.00  0.00            
ATOM    919  R4  CHO   155     144.131 191.710  37.832  1.00  0.00            
ATOM    920  R5  CHO   155     144.381 192.460  39.882  1.00  0.00            
ATOM    921  C1  CHO   155     141.631 189.910  40.432  1.00  0.00           C
ATOM    922  C2  CHO   155     138.581 189.510  40.382  1.00  0.00           C
ATOM    923  ROH CHO   156     203.681  29.910  30.682  1.00  0.00            
ATOM    924  R1  CHO   156     202.331  31.060  32.932  1.00  0.00            
ATOM    925  R2  CHO   156     203.081  33.410  34.082  1.00  0.00            
ATOM    926  R3  CHO   156     200.531  34.110  33.582  1.00  0.00            
ATOM    927  R4  CHO   156     201.681  36.510  34.932  1.00  0.00            
ATOM    928  R5  CHO   156     199.881  35.410  35.532  1.00  0.00            
ATOM    929  C1  CHO   156     198.431  38.910  35.032  1.00  0.00           C
ATOM    930  C2  CHO   156     200.531  41.610  36.082  1.00  0.00           C
ATOM    931  ROH CHO   157      77.381  38.710  34.182  1.00  0.00            
ATOM    932  R1  CHO   157      76.331  39.160  36.782  1.00  0.00            
ATOM    933  R2  CHO   157      73.631  39.460  37.282  1.00  0.00            
ATOM    934  R3  CHO   157      74.081  37.410  39.032  1.00  0.00            
ATOM    935  R4  CHO   157      72.381  39.310  40.482  1.00  0.00            
ATOM    936  R5  CHO   157      74.281  38.510  41.182  1.00  0.00            
ATOM    937  C1  CHO   157      72.031  37.310  43.982  1.00  0.00           C
ATOM    938  C2  CHO   157      71.081  34.260  46.132  1.00  0.00           C
ATOM    939  ROH CHO   158     148.481 210.210  56.382  1.00  0.00            
ATOM    940  R1  CHO   158     148.531 208.360  54.232  1.00  0.00            
ATOM    941  R2  CHO   158     148.981 209.110  51.632  1.00  0.00            
ATOM    942  R3  CHO   158     150.931 207.260  51.732  1.00  0.00            
ATOM    943  R4  CHO   158     151.131 208.360  49.032  1.00  0.00            
ATOM    944  R5  CHO   158     150.931 206.260  49.582  1.00  0.00            
ATOM    945  C1  CHO   158     154.231 206.110  47.682  1.00  0.00           C
ATOM    946  C2  CHO   158     156.931 203.110  46.082  1.00  0.00           C
ATOM    947  ROH CHO   159      73.081 138.910  52.532  1.00  0.00            
ATOM    948  R1  CHO   159      72.931 141.560  51.632  1.00  0.00            
ATOM    949  R2  CHO   159      74.481 142.560  49.582  1.00  0.00            
ATOM    950  R3  CHO   159      72.081 143.310  48.582  1.00  0.00            
ATOM    951  R4  CHO   159      74.031 145.110  47.282  1.00  0.00            
ATOM    952  R5  CHO   159      72.231 145.710  48.382  1.00  0.00            
ATOM    953  C1  CHO   159      71.481 147.310  45.032  1.00  0.00           C
ATOM    954  C2  CHO   159      72.331 149.410  43.232  1.00  0.00           C
ATOM    955  ROH CHO   160      96.531 195.860  48.132  1.00  0.00            
ATOM    956  R1  CHO   160      94.331 195.610  46.332  1.00  0.00            
ATOM    957  R2  CHO   160      94.481 194.010  44.082  1.00  0.00            
ATOM    958  R3  CHO   160      92.231 192.910  45.182  1.00  0.00            
ATOM    959  R4  CHO   160      91.781 192.810  42.282  1.00  0.00            
ATOM    960  R5  CHO   160      90.431 193.660  43.782  1.00  0.00            
ATOM    961  C1  CHO   160      88.131 191.060  42.232  1.00  0.00           C
ATOM    962  C2  CHO   160      84.381 193.210  42.282  1.00  0.00           C
ATOM    963  ROH CHO   161       9.531 189.460  50.532  1.00  0.00            
ATOM    964  R1  CHO   161       7.931 190.960  52.282  1.00  0.00            
ATOM    965  R2  CHO   161       5.331 191.710  51.632  1.00  0.00            
ATOM    966  R3  CHO   161       4.781 190.510  54.032  1.00  0.00            
ATOM    967  R4  CHO   161       2.881 192.760  53.832  1.00  0.00            
ATOM    968  R5  CHO   161       4.231 192.360  55.482  1.00  0.00            
ATOM    969  C1  CHO   161       0.881 192.210  57.332  1.00  0.00           C
ATOM    970  C2  CHO   161      -0.569 195.210  58.982  1.00  0.00           C
ATOM    971  ROH CHO   162     185.681 203.410  42.332  1.00  0.00            
ATOM    972  R1  CHO   162     185.681 206.210  42.432  1.00  0.00            
ATOM    973  R2  CHO   162     183.931 207.760  40.932  1.00  0.00            
ATOM    974  R3  CHO   162     183.281 208.810  43.382  1.00  0.00            
ATOM    975  R4  CHO   162     182.431 210.860  41.432  1.00  0.00            
ATOM    976  R5  CHO   162     183.781 211.160  43.132  1.00  0.00            
ATOM    977  C1  CHO   162     180.981 213.660  43.982  1.00  0.00           C
ATOM    978  C2  CHO   162     180.981 215.960  41.682  1.00  0.00           C
ATOM    979  ROH CHO   163     109.231  66.260  43.732  1.00  0.00            
ATOM    980  R1  CHO   163     108.731  63.610  44.532  1.00  0.00            
ATOM    981  R2  CHO   163     106.781  62.960  46.332  1.00  0.00            
ATOM    982  R3  CHO   163     105.981  61.260  44.382  1.00  0.00            
ATOM    983  R4  CHO   163     104.831  60.110  46.882  1.00  0.00            
ATOM    984  R5  CHO   163     106.131  59.060  45.432  1.00  0.00            
ATOM    985  C1  CHO   163     102.981  56.910  45.332  1.00  0.00           C
ATOM    986  C2  CHO   163     100.431  57.410  46.882  1.00  0.00           C
ATOM    987  ROH CHO   164     157.881 108.610  50.482  1.00  0.00            
ATOM    988  R1  CHO   164     157.931 110.060  48.082  1.00  0.00            
ATOM    989  R2  CHO   164     159.331 109.160  45.832  1.00  0.00            
ATOM    990  R3  CHO   164     156.931 109.460  44.632  1.00  0.00            
ATOM    991  R4  CHO   164     158.781 108.660  42.482  1.00  0.00            
ATOM    992  R5  CHO   164     157.481 110.410  42.482  1.00  0.00            
ATOM    993  C1  CHO   164     156.181 108.610  39.382  1.00  0.00           C
ATOM    994  C2  CHO   164     153.131 107.860  35.932  1.00  0.00           C
ATOM    995  ROH CHO   165     157.931 210.960  49.682  1.00  0.00            
ATOM    996  R1  CHO   165     158.231 213.760  49.682  1.00  0.00            
ATOM    997  R2  CHO   165     160.631 215.010  50.132  1.00  0.00            
ATOM    998  R3  CHO   165     160.081 216.260  47.782  1.00  0.00            
ATOM    999  R4  CHO   165     161.431 218.310  49.382  1.00  0.00            
ATOM   1000  R5  CHO   165     159.481 218.460  48.382  1.00  0.00            
ATOM   1001  C1  CHO   165     161.381 221.360  46.732  1.00  0.00           C
ATOM   1002  C2  CHO   165     164.981 221.960  45.732  1.00  0.00           C
ATOM   1003  ROH CHO   166     202.081 163.860  46.982  1.00  0.00            
ATOM   1004  R1  CHO   166     201.131 166.060  45.482  1.00  0.00            
ATOM   1005  R2  CHO   166     198.981 165.860  43.782  1.00  0.00            
ATOM   1006  R3  CHO   166     197.981 167.960  45.282  1.00  0.00            
ATOM   1007  R4  CHO   166     196.831 168.310  42.582  1.00  0.00            
ATOM   1008  R5  CHO   166     197.931 169.810  43.782  1.00  0.00            
ATOM   1009  C1  CHO   166     194.681 171.710  43.332  1.00  0.00           C
ATOM   1010  C2  CHO   166     191.931 170.810  39.932  1.00  0.00           C
ATOM   1011  ROH CHO   167     117.481 201.560  46.532  1.00  0.00            
ATOM   1012  R1  CHO   167     118.831 200.660  44.282  1.00  0.00            
ATOM   1013  R2  CHO   167     120.281 198.260  44.232  1.00  0.00            
ATOM   1014  R3  CHO   167     118.681 197.710  42.082  1.00  0.00            
ATOM   1015  R4  CHO   167     120.581 195.510  42.232  1.00  0.00            
ATOM   1016  R5  CHO   167     120.181 196.760  40.482  1.00  0.00            
ATOM   1017  C1  CHO   167     119.281 193.360  39.032  1.00  0.00           C
ATOM   1018  C2  CHO   167     119.631 189.960  39.032  1.00  0.00           C
ATOM   1019  ROH CHO   168      59.981  15.210  45.682  1.00  0.00            
ATOM   1020  R1  CHO   168      59.931  12.410  46.232  1.00  0.00            
ATOM   1021  R2  CHO   168      61.481  10.610  44.832  1.00  0.00            
ATOM   1022  R3  CHO   168      62.331   9.910  47.332  1.00  0.00            
ATOM   1023  R4  CHO   168      63.231   7.710  45.582  1.00  0.00            
ATOM   1024  R5  CHO   168      62.031   7.560  47.382  1.00  0.00            
ATOM   1025  C1  CHO   168      65.031   5.410  48.332  1.00  0.00           C
ATOM   1026  C2  CHO   168      65.131   1.660  47.432  1.00  0.00           C
ATOM   1027  ROH CHO   169      57.081  26.310  47.132  1.00  0.00            
ATOM   1028  R1  CHO   169      57.081  24.010  48.782  1.00  0.00            
ATOM   1029  R2  CHO   169      59.381  22.960  49.832  1.00  0.00            
ATOM   1030  R3  CHO   169      58.081  23.260  52.232  1.00  0.00            
ATOM   1031  R4  CHO   169      60.781  22.460  52.982  1.00  0.00            
ATOM   1032  R5  CHO   169      58.931  21.510  53.582  1.00  0.00            
ATOM   1033  C1  CHO   169      60.331  22.460  57.032  1.00  0.00           C
ATOM   1034  C2  CHO   169      58.081  22.010  60.332  1.00  0.00           C
ATOM   1035  ROH CHO   170     191.131 175.560  43.782  1.00  0.00            
ATOM   1036  R1  CHO   170     188.831 177.260  43.832  1.00  0.00            
ATOM   1037  R2  CHO   170     186.331 176.310  44.382  1.00  0.00            
ATOM   1038  R3  CHO   170     186.381 178.260  46.332  1.00  0.00            
ATOM   1039  R4  CHO   170     183.531 177.760  45.832  1.00  0.00            
ATOM   1040  R5  CHO   170     184.531 179.660  45.732  1.00  0.00            
ATOM   1041  C1  CHO   170     181.931 180.410  48.432  1.00  0.00           C
ATOM   1042  C2  CHO   170     179.031 181.710  51.432  1.00  0.00           C
ATOM   1043  ROH CHO   171      98.881  38.160  47.982  1.00  0.00            
ATOM   1044  R1  CHO   171      98.581  35.710  46.682  1.00  0.00            
ATOM   1045  R2  CHO   171      96.831  35.360  44.532  1.00  0.00            
ATOM   1046  R3  CHO   171      99.081  34.410  43.282  1.00  0.00            
ATOM   1047  R4  CHO   171      96.881  33.010  41.982  1.00  0.00            
ATOM   1048  R5  CHO   171      98.631  32.110  42.832  1.00  0.00            
ATOM   1049  C1  CHO   171      98.981  30.810  39.282  1.00  0.00           C
ATOM   1050  C2  CHO   171      95.731  30.660  37.732  1.00  0.00           C
ATOM   1051  ROH CHO   172      64.281 188.960  49.732  1.00  0.00            
ATOM   1052  R1  CHO   172      64.831 189.860  52.332  1.00  0.00            
ATOM   1053  R2  CHO   172      64.181 188.460  54.632  1.00  0.00            
ATOM   1054  R3  CHO   172      66.831 188.760  55.182  1.00  0.00            
ATOM   1055  R4  CHO   172      65.581 188.510  57.782  1.00  0.00            
ATOM   1056  R5  CHO   172      66.881 190.110  57.132  1.00  0.00            
ATOM   1057  C1  CHO   172      68.831 188.810  60.182  1.00  0.00           C
ATOM   1058  C2  CHO   172      68.981 191.510  61.782  1.00  0.00           C
ATOM   1059  ROH CHO   173     209.881  72.910  38.832  1.00  0.00            
ATOM   1060  R1  CHO   173     210.281  74.810  36.782  1.00  0.00            
ATOM   1061  R2  CHO   173     212.231  76.760  36.982  1.00  0.00            
ATOM   1062  R3  CHO   173     212.981  75.760  34.582  1.00  0.00            
ATOM   1063  R4  CHO   173     214.331  78.360  34.732  1.00  0.00            
ATOM   1064  R5  CHO   173     213.031  77.660  33.132  1.00  0.00            
ATOM   1065  C1  CHO   173     216.281  78.360  31.182  1.00  0.00           C
ATOM   1066  C2  CHO   173     216.881  80.460  27.682  1.00  0.00           C
ATOM   1067  ROH CHO   174     153.581 133.610  36.682  1.00  0.00            
ATOM   1068  R1  CHO   174     156.381 133.060  36.732  1.00  0.00            
ATOM   1069  R2  CHO   174     158.281 135.110  36.682  1.00  0.00            
ATOM   1070  R3  CHO   174     159.181 133.810  38.882  1.00  0.00            
ATOM   1071  R4  CHO   174     161.581 135.010  37.682  1.00  0.00            
ATOM   1072  R5  CHO   174     161.281 132.910  38.232  1.00  0.00            
ATOM   1073  C1  CHO   174     164.381 133.760  40.332  1.00  0.00           C
ATOM   1074  C2  CHO   174     168.431 133.610  41.482  1.00  0.00           C
ATOM   1075  ROH CHO   175     158.881  97.060  35.382  1.00  0.00            
ATOM   1076  R1  CHO   175     156.431  95.860  34.732  1.00  0.00            
ATOM   1077  R2  CHO   175     155.431  95.810  32.182  1.00  0.00            
ATOM   1078  R3  CHO   175     155.281  93.110  32.632  1.00  0.00            
ATOM   1079  R4  CHO   175     153.131  93.660  30.732  1.00  0.00            
ATOM   1080  R5  CHO   175     152.931  92.660  32.632  1.00  0.00            
ATOM   1081  C1  CHO   175     151.681  89.910  30.332  1.00  0.00           C
ATOM   1082  C2  CHO   175     149.681  91.810  27.582  1.00  0.00           C
ATOM   1083  ROH CHO   176     204.731 219.110  49.932  1.00  0.00            
ATOM   1084  R1  CHO   176     202.831 217.960  48.182  1.00  0.00            
ATOM   1085  R2  CHO   176     203.481 216.010  46.332  1.00  0.00            
ATOM   1086  R3  CHO   176     201.481 214.610  47.582  1.00  0.00            
ATOM   1087  R4  CHO   176     201.481 213.660  44.782  1.00  0.00            
ATOM   1088  R5  CHO   176     199.781 214.460  45.882  1.00  0.00            
ATOM   1089  C1  CHO   176     198.431 211.010  45.032  1.00  0.00           C
ATOM   1090  C2  CHO   176     196.131 209.660  42.182  1.00  0.00           C
ATOM   1091  ROH CHO   177      51.281  16.010  35.382  1.00  0.00            
ATOM   1092  R1  CHO   177      51.381  14.160  37.532  1.00  0.00            
ATOM   1093  R2  CHO   177      52.981  11.910  37.532  1.00  0.00            
ATOM   1094  R3  CHO   177      53.931  12.910  39.882  1.00  0.00            
ATOM   1095  R4  CHO   177      54.331  10.060  40.082  1.00  0.00            
ATOM   1096  R5  CHO   177      53.281  11.310  41.532  1.00  0.00            
ATOM   1097  C1  CHO   177      56.031   9.910  43.782  1.00  0.00           C
ATOM   1098  C2  CHO   177      56.731   8.510  47.482  1.00  0.00           C
ATOM   1099  ROH CHO   178      66.931 132.410  45.482  1.00  0.00            
ATOM   1100  R1  CHO   178      68.081 134.310  47.232  1.00  0.00            
ATOM   1101  R2  CHO   178      68.931 136.810  46.382  1.00  0.00            
ATOM   1102  R3  CHO   178      67.281 137.660  48.332  1.00  0.00            
ATOM   1103  R4  CHO   178      69.381 139.760  48.132  1.00  0.00            
ATOM   1104  R5  CHO   178      68.781 138.710  49.932  1.00  0.00            
ATOM   1105  C1  CHO   178      68.081 142.310  50.982  1.00  0.00           C
ATOM   1106  C2  CHO   178      69.681 145.910  52.482  1.00  0.00           C
ATOM   1107  ROH CHO   179      61.831  84.010  52.532  1.00  0.00            
ATOM   1108  R1  CHO   179      64.281  83.760  51.232  1.00  0.00            
ATOM   1109  R2  CHO   179      64.931  85.260  49.032  1.00  0.00            
ATOM   1110  R3  CHO   179      67.131  85.960  50.532  1.00  0.00            
ATOM   1111  R4  CHO   179      68.231  85.210  47.882  1.00  0.00            
ATOM   1112  R5  CHO   179      68.831  84.410  49.832  1.00  0.00            
ATOM   1113  C1  CHO   179      72.131  85.860  48.682  1.00  0.00           C
ATOM   1114  C2  CHO   179      72.081  85.460  44.682  1.00  0.00           C
ATOM   1115  ROH CHO   180      15.281 129.310  43.782  1.00  0.00            
ATOM   1116  R1  CHO   180      14.581 127.010  42.282  1.00  0.00            
ATOM   1117  R2  CHO   180      12.081 125.910  42.332  1.00  0.00            
ATOM   1118  R3  CHO   180      12.231 126.160  39.632  1.00  0.00            
ATOM   1119  R4  CHO   180      10.081 124.260  40.032  1.00  0.00            
ATOM   1120  R5  CHO   180      11.831 123.960  38.782  1.00  0.00            
ATOM   1121  C1  CHO   180       9.081 123.560  36.182  1.00  0.00           C
ATOM   1122  C2  CHO   180      10.181 121.960  33.432  1.00  0.00           C
ATOM   1123  ROH CHO   181     130.231 178.360  49.232  1.00  0.00            
ATOM   1124  R1  CHO   181     130.631 180.410  47.332  1.00  0.00            
ATOM   1125  R2  CHO   181     128.981 180.810  45.182  1.00  0.00            
ATOM   1126  R3  CHO   181     128.881 183.360  46.132  1.00  0.00            
ATOM   1127  R4  CHO   181     127.731 183.560  43.432  1.00  0.00            
ATOM   1128  R5  CHO   181     129.381 184.710  44.232  1.00  0.00            
ATOM   1129  C1  CHO   181     126.931 187.510  43.332  1.00  0.00           C
ATOM   1130  C2  CHO   181     129.931 188.510  40.832  1.00  0.00           C
ATOM   1131  ROH CHO   182      14.131 114.260  46.982  1.00  0.00            
ATOM   1132  R1  CHO   182      15.981 113.910  44.882  1.00  0.00            
ATOM   1133  R2  CHO   182      17.081 111.460  44.232  1.00  0.00            
ATOM   1134  R3  CHO   182      16.181 112.110  41.732  1.00  0.00            
ATOM   1135  R4  CHO   182      18.531 110.460  41.232  1.00  0.00            
ATOM   1136  R5  CHO   182      18.131 112.410  40.432  1.00  0.00            
ATOM   1137  C1  CHO   182      18.531 110.460  37.182  1.00  0.00           C
ATOM   1138  C2  CHO   182      18.531 109.910  33.382  1.00  0.00           C
ATOM   1139  ROH CHO   183     179.031  56.610  31.132  1.00  0.00            
ATOM   1140  R1  CHO   183     181.731  55.710  31.032  1.00  0.00            
ATOM   1141  R2  CHO   183     183.681  57.110  29.682  1.00  0.00            
ATOM   1142  R3  CHO   183     184.981  56.960  32.032  1.00  0.00            
ATOM   1143  R4  CHO   183     186.981  58.110  30.232  1.00  0.00            
ATOM   1144  R5  CHO   183     187.231  56.360  31.532  1.00  0.00            
ATOM   1145  C1  CHO   183     190.031  58.560  32.782  1.00  0.00           C
ATOM   1146  C2  CHO   183     193.781  59.110  34.582  1.00  0.00           C
ATOM   1147  ROH CHO   184     116.331  84.060  43.682  1.00  0.00            
ATOM   1148  R1  CHO   184     118.481  85.110  42.182  1.00  0.00            
ATOM   1149  R2  CHO   184     120.031  83.610  40.482  1.00  0.00            
ATOM   1150  R3  CHO   184     119.331  85.510  38.682  1.00  0.00            
ATOM   1151  R4  CHO   184     120.831  83.510  37.132  1.00  0.00            
ATOM   1152  R5  CHO   184     121.281  85.660  37.232  1.00  0.00            
ATOM   1153  C1  CHO   184     120.681  85.260  33.482  1.00  0.00           C
ATOM   1154  C2  CHO   184     120.531  86.660  29.882  1.00  0.00           C
ATOM   1155  ROH CHO   185     113.231 215.460  43.532  1.00  0.00            
ATOM   1156  R1  CHO   185     113.231 216.610  46.082  1.00  0.00            
ATOM   1157  R2  CHO   185     115.031 215.860  48.032  1.00  0.00            
ATOM   1158  R3  CHO   185     115.581 218.510  48.132  1.00  0.00            
ATOM   1159  R4  CHO   185     116.281 217.560  50.782  1.00  0.00            
ATOM   1160  R5  CHO   185     114.931 219.210  50.332  1.00  0.00            
ATOM   1161  C1  CHO   185     117.481 221.060  52.482  1.00  0.00           C
ATOM   1162  C2  CHO   185     117.031 223.410  55.282  1.00  0.00           C
ATOM   1163  ROH CHO   186     132.681  72.460  38.432  1.00  0.00            
ATOM   1164  R1  CHO   186     130.731  72.210  40.482  1.00  0.00            
ATOM   1165  R2  CHO   186     130.481  69.960  42.032  1.00  0.00            
ATOM   1166  R3  CHO   186     130.731  71.710  44.082  1.00  0.00            
ATOM   1167  R4  CHO   186     128.631  69.860  44.982  1.00  0.00            
ATOM   1168  R5  CHO   186     128.481  72.010  44.882  1.00  0.00            
ATOM   1169  C1  CHO   186     127.781  71.510  48.582  1.00  0.00           C
ATOM   1170  C2  CHO   186     125.581  74.260  50.182  1.00  0.00           C
ATOM   1171  ROH CHO   187     118.531  32.260  44.232  1.00  0.00            
ATOM   1172  R1  CHO   187     117.331  34.860  44.182  1.00  0.00            
ATOM   1173  R2  CHO   187     118.031  36.860  45.932  1.00  0.00            
ATOM   1174  R3  CHO   187     118.481  38.260  43.632  1.00  0.00            
ATOM   1175  R4  CHO   187     117.581  40.260  45.582  1.00  0.00            
ATOM   1176  R5  CHO   187     116.731  39.910  43.632  1.00  0.00            
ATOM   1177  C1  CHO   187     117.731  43.560  43.232  1.00  0.00           C
ATOM   1178  C2  CHO   187     120.681  46.460  43.332  1.00  0.00           C
ATOM   1179  ROH CHO   188     178.381 147.460  45.132  1.00  0.00            
ATOM   1180  R1  CHO   188     181.131 147.010  45.782  1.00  0.00            
ATOM   1181  R2  CHO   188     182.081 146.960  48.382  1.00  0.00            
ATOM   1182  R3  CHO   188     183.081 144.560  47.632  1.00  0.00            
ATOM   1183  R4  CHO   188     185.131 145.710  49.332  1.00  0.00            
ATOM   1184  R5  CHO   188     185.381 144.960  47.332  1.00  0.00            
ATOM   1185  C1  CHO   188     187.831 142.710  49.232  1.00  0.00           C
ATOM   1186  C2  CHO   188     190.181 140.610  51.682  1.00  0.00           C
ATOM   1187  ROH CHO   189     134.531  22.710  45.732  1.00  0.00            
ATOM   1188  R1  CHO   189     137.281  22.160  45.282  1.00  0.00            
ATOM   1189  R2  CHO   189     138.831  20.760  47.132  1.00  0.00            
ATOM   1190  R3  CHO   189     139.381  19.210  44.932  1.00  0.00            
ATOM   1191  R4  CHO   189     141.731  18.910  46.682  1.00  0.00            
ATOM   1192  R5  CHO   189     141.731  19.510  44.582  1.00  0.00            
ATOM   1193  C1  CHO   189     143.881  16.360  44.432  1.00  0.00           C
ATOM   1194  C2  CHO   189     144.581  12.360  44.832  1.00  0.00           C
ATOM   1195  ROH CHO   190     106.181 162.010  45.182  1.00  0.00            
ATOM   1196  R1  CHO   190     106.981 164.710  45.232  1.00  0.00            
ATOM   1197  R2  CHO   190     105.581 166.660  46.532  1.00  0.00            
ATOM   1198  R3  CHO   190     107.981 167.160  47.732  1.00  0.00            
ATOM   1199  R4  CHO   190     106.731 169.810  47.432  1.00  0.00            
ATOM   1200  R5  CHO   190     108.681 169.210  46.732  1.00  0.00            
ATOM   1201  C1  CHO   190     109.631 172.110  49.082  1.00  0.00           C
ATOM   1202  C2  CHO   190     112.181 175.910  49.132  1.00  0.00           C
ATOM   1203  ROH CHO   191     156.081 136.060  43.832  1.00  0.00            
ATOM   1204  R1  CHO   191     155.431 134.310  41.732  1.00  0.00            
ATOM   1205  R2  CHO   191     156.131 131.610  41.732  1.00  0.00            
ATOM   1206  R3  CHO   191     153.481 131.260  41.332  1.00  0.00            
ATOM   1207  R4  CHO   191     154.681 128.610  40.832  1.00  0.00            
ATOM   1208  R5  CHO   191     153.381 129.710  39.482  1.00  0.00            
ATOM   1209  C1  CHO   191     151.331 126.510  39.932  1.00  0.00           C
ATOM   1210  C2  CHO   191     151.781 122.410  41.132  1.00  0.00           C
ATOM   1211  ROH CHO   192     178.781   8.910  48.432  1.00  0.00            
ATOM   1212  R1  CHO   192     179.731  10.210  46.082  1.00  0.00            
ATOM   1213  R2  CHO   192     178.181  10.560  43.832  1.00  0.00            
ATOM   1214  R3  CHO   192     178.831  13.160  44.132  1.00  0.00            
ATOM   1215  R4  CHO   192     177.981  12.960  41.332  1.00  0.00            
ATOM   1216  R5  CHO   192     179.881  13.760  42.082  1.00  0.00            
ATOM   1217  C1  CHO   192     178.481  16.810  40.232  1.00  0.00           C
ATOM   1218  C2  CHO   192     176.281  20.110  37.782  1.00  0.00           C
ATOM   1219  ROH CHO   193     175.581 133.610  44.382  1.00  0.00            
ATOM   1220  R1  CHO   193     176.731 133.710  41.782  1.00  0.00            
ATOM   1221  R2  CHO   193     179.181 132.560  41.182  1.00  0.00            
ATOM   1222  R3  CHO   193     177.781 131.260  39.282  1.00  0.00            
ATOM   1223  R4  CHO   193     180.581 130.810  38.582  1.00  0.00            
ATOM   1224  R5  CHO   193     179.081 131.610  37.282  1.00  0.00            
ATOM   1225  C1  CHO   193     180.081 128.560  35.282  1.00  0.00           C
ATOM   1226  C2  CHO   193     179.831 125.810  32.232  1.00  0.00           C
ATOM   1227  ROH CHO   194      12.381 159.010  32.232  1.00  0.00            
ATOM   1228  R1  CHO   194      13.831 157.910  34.432  1.00  0.00            
ATOM   1229  R2  CHO   194      13.231 158.560  37.032  1.00  0.00            
ATOM   1230  R3  CHO   194      13.081 155.860  37.332  1.00  0.00            
ATOM   1231  R4  CHO   194      13.381 156.860  40.032  1.00  0.00            
ATOM   1232  R5  CHO   194      14.631 155.310  39.082  1.00  0.00            
ATOM   1233  C1  CHO   194      13.331 153.310  42.032  1.00  0.00           C
ATOM   1234  C2  CHO   194      13.881 153.110  45.582  1.00  0.00           C
ATOM   1235  ROH CHO   195      28.281 117.910  46.632  1.00  0.00            
ATOM   1236  R1  CHO   195      28.281 116.010  44.532  1.00  0.00            
ATOM   1237  R2  CHO   195      27.881 113.310  44.982  1.00  0.00            
ATOM   1238  R3  CHO   195      25.881 113.610  43.182  1.00  0.00            
ATOM   1239  R4  CHO   195      26.131 110.710  43.482  1.00  0.00            
ATOM   1240  R5  CHO   195      26.181 111.860  41.582  1.00  0.00            
ATOM   1241  C1  CHO   195      23.231 109.510  40.882  1.00  0.00           C
ATOM   1242  C2  CHO   195      21.181 106.260  39.732  1.00  0.00           C
ATOM   1243  ROH CHO   196     102.431  47.010  45.282  1.00  0.00            
ATOM   1244  R1  CHO   196      99.881  47.810  44.432  1.00  0.00            
ATOM   1245  R2  CHO   196      98.081  46.110  43.232  1.00  0.00            
ATOM   1246  R3  CHO   196      96.431  46.960  45.232  1.00  0.00            
ATOM   1247  R4  CHO   196      94.781  45.060  43.682  1.00  0.00            
ATOM   1248  R5  CHO   196      94.281  47.110  44.182  1.00  0.00            
ATOM   1249  C1  CHO   196      91.331  45.310  45.782  1.00  0.00           C
ATOM   1250  C2  CHO   196      89.081  46.210  43.582  1.00  0.00           C
ATOM   1251  ROH CHO   197      37.031 165.360  54.282  1.00  0.00            
ATOM   1252  R1  CHO   197      36.381 166.510  51.782  1.00  0.00            
ATOM   1253  R2  CHO   197      38.231 167.760  50.182  1.00  0.00            
ATOM   1254  R3  CHO   197      37.331 166.010  48.282  1.00  0.00            
ATOM   1255  R4  CHO   197      38.681 168.160  46.782  1.00  0.00            
ATOM   1256  R5  CHO   197      36.631 167.410  46.482  1.00  0.00            
ATOM   1257  C1  CHO   197      38.081 166.710  43.032  1.00  0.00           C
ATOM   1258  C2  CHO   197      38.081 164.860  40.232  1.00  0.00           C
ATOM   1259  ROH CHO   198     105.681 104.560  41.182  1.00  0.00            
ATOM   1260  R1  CHO   198     107.631 106.260  40.082  1.00  0.00            
ATOM   1261  R2  CHO   198     109.881 107.010  41.482  1.00  0.00            
ATOM   1262  R3  CHO   198     111.181 106.060  39.282  1.00  0.00            
ATOM   1263  R4  CHO   198     113.031 108.010  40.432  1.00  0.00            
ATOM   1264  R5  CHO   198     112.331 107.960  38.382  1.00  0.00            
ATOM   1265  C1  CHO   198     116.081 107.660  37.732  1.00  0.00           C
ATOM   1266  C2  CHO   198     118.031 109.710  37.132  1.00  0.00           C
ATOM   1267  ROH CHO   199     120.981   5.460  40.282  1.00  0.00            
ATOM   1268  R1  CHO   199     122.381   4.410  42.482  1.00  0.00            
ATOM   1269  R2  CHO   199     123.131   5.960  44.632  1.00  0.00            
ATOM   1270  R3  CHO   199     121.831   4.010  46.082  1.00  0.00            
ATOM   1271  R4  CHO   199     122.281   6.210  47.982  1.00  0.00            
ATOM   1272  R5  CHO   199     122.831   4.110  48.232  1.00  0.00            
ATOM   1273  C1  CHO   199     120.531   4.560  51.282  1.00  0.00           C
ATOM   1274  C2  CHO   199     119.981   3.860  54.332  1.00  0.00           C
ATOM   1275  ROH CHO   200     154.431 227.710  35.232  1.00  0.00            
ATOM   1276  R1  CHO   200     154.531 225.160  36.432  1.00  0.00            
ATOM   1277  R2  CHO   200     155.781 222.960  35.232  1.00  0.00            
ATOM   1278  R3  CHO   200     157.181 222.910  37.532  1.00  0.00            
ATOM   1279  R4  CHO   200     157.281 220.160  36.532  1.00  0.00            
ATOM   1280  R5  CHO   200     156.631 220.760  38.482  1.00  0.00            
ATOM   1281  C1  CHO   200     159.481 218.410  39.482  1.00  0.00           C
ATOM   1282  C2  CHO   200     160.931 217.810  43.132  1.00  0.00           C
ATOM   1283  ROH CHO   201      58.531 203.060  52.232  1.00  0.00            
ATOM   1284  R1  CHO   201      57.031 200.660  52.332  1.00  0.00            
ATOM   1285  R2  CHO   201      56.681 199.060  50.132  1.00  0.00            
ATOM   1286  R3  CHO   201      57.681 197.110  51.782  1.00  0.00            
ATOM   1287  R4  CHO   201      55.781 195.710  50.082  1.00  0.00            
ATOM   1288  R5  CHO   201      55.831 195.710  52.232  1.00  0.00            
ATOM   1289  C1  CHO   201      56.181 191.960  51.582  1.00  0.00           C
ATOM   1290  C2  CHO   201      53.731 188.710  50.582  1.00  0.00           C
ATOM   1291  ROH CHO   202      42.281 195.810  51.582  1.00  0.00            
ATOM   1292  R1  CHO   202      41.881 198.110  49.932  1.00  0.00            
ATOM   1293  R2  CHO   202      39.881 199.910  50.332  1.00  0.00            
ATOM   1294  R3  CHO   202      41.881 201.710  50.382  1.00  0.00            
ATOM   1295  R4  CHO   202      39.531 203.310  49.932  1.00  0.00            
ATOM   1296  R5  CHO   202      41.331 203.310  48.732  1.00  0.00            
ATOM   1297  C1  CHO   202      41.231 207.010  49.682  1.00  0.00           C
ATOM   1298  C2  CHO   202      39.381 210.910  49.082  1.00  0.00           C
ATOM   1299  ROH CHO   203     224.781  70.260  34.232  1.00  0.00            
ATOM   1300  R1  CHO   203     222.481  69.260  35.582  1.00  0.00            
ATOM   1301  R2  CHO   203     221.631  66.610  35.282  1.00  0.00            
ATOM   1302  R3  CHO   203     221.731  66.660  38.032  1.00  0.00            
ATOM   1303  R4  CHO   203     220.181  64.260  37.382  1.00  0.00            
ATOM   1304  R5  CHO   203     219.581  65.910  38.732  1.00  0.00            
ATOM   1305  C1  CHO   203     219.431  62.960  41.132  1.00  0.00           C
ATOM   1306  C2  CHO   203     220.031  59.910  39.382  1.00  0.00           C
ATOM   1307  ROH CHO   204     100.281 103.110  47.282  1.00  0.00            
ATOM   1308  R1  CHO   204     101.381 103.310  49.882  1.00  0.00            
ATOM   1309  R2  CHO   204     103.281 105.210  50.532  1.00  0.00            
ATOM   1310  R3  CHO   204     101.531 105.860  52.482  1.00  0.00            
ATOM   1311  R4  CHO   204     103.781 107.710  52.882  1.00  0.00            
ATOM   1312  R5  CHO   204     102.931 106.410  54.382  1.00  0.00            
ATOM   1313  C1  CHO   204     102.431 109.760  56.082  1.00  0.00           C
ATOM   1314  C2  CHO   204     102.381 113.160  57.582  1.00  0.00           C
ATOM   1315  ROH CHO   205     149.581  26.260  42.632  1.00  0.00            
ATOM   1316  R1  CHO   205     148.481  25.260  45.082  1.00  0.00            
ATOM   1317  R2  CHO   205     148.781  26.510  47.482  1.00  0.00            
ATOM   1318  R3  CHO   205     146.081  26.310  47.532  1.00  0.00            
ATOM   1319  R4  CHO   205     146.831  27.160  50.282  1.00  0.00            
ATOM   1320  R5  CHO   205     145.581  25.410  49.732  1.00  0.00            
ATOM   1321  C1  CHO   205     143.131  27.310  51.932  1.00  0.00           C
ATOM   1322  C2  CHO   205     139.431  27.910  54.782  1.00  0.00           C
ATOM   1323  ROH CHO   206     155.081  69.560  42.132  1.00  0.00            
ATOM   1324  R1  CHO   206     156.281  67.360  40.882  1.00  0.00            
ATOM   1325  R2  CHO   206     154.981  64.960  40.532  1.00  0.00            
ATOM   1326  R3  CHO   206     155.681  65.310  37.932  1.00  0.00            
ATOM   1327  R4  CHO   206     153.631  63.210  37.882  1.00  0.00            
ATOM   1328  R5  CHO   206     155.631  63.110  36.982  1.00  0.00            
ATOM   1329  C1  CHO   206     153.481  62.510  33.882  1.00  0.00           C
ATOM   1330  C2  CHO   206     154.881  63.910  30.182  1.00  0.00           C
ATOM   1331  ROH CHO   207      32.031 114.760  35.932  1.00  0.00            
ATOM   1332  R1  CHO   207      33.081 116.760  37.582  1.00  0.00            
ATOM   1333  R2  CHO   207      34.681 118.810  36.632  1.00  0.00            
ATOM   1334  R3  CHO   207      32.831 120.360  37.882  1.00  0.00            
ATOM   1335  R4  CHO   207      35.131 122.160  37.432  1.00  0.00            
ATOM   1336  R5  CHO   207      34.081 121.760  39.332  1.00  0.00            
ATOM   1337  C1  CHO   207      33.631 125.560  39.082  1.00  0.00           C
ATOM   1338  C2  CHO   207      34.281 127.510  41.732  1.00  0.00           C
ATOM   1339  ROH CHO   208      71.181  35.710  58.032  1.00  0.00            
ATOM   1340  R1  CHO   208      68.531  36.760  58.232  1.00  0.00            
ATOM   1341  R2  CHO   208      67.981  39.460  58.082  1.00  0.00            
ATOM   1342  R3  CHO   208      66.331  38.660  56.082  1.00  0.00            
ATOM   1343  R4  CHO   208      64.981  41.010  57.332  1.00  0.00            
ATOM   1344  R5  CHO   208      64.131  39.010  56.982  1.00  0.00            
ATOM   1345  C1  CHO   208      61.731  41.160  54.982  1.00  0.00           C
ATOM   1346  C2  CHO   208      59.281  42.260  52.582  1.00  0.00           C
ATOM   1347  ROH CHO   209     196.631  29.860  30.682  1.00  0.00            
ATOM   1348  R1  CHO   209     197.131  31.460  32.932  1.00  0.00            
ATOM   1349  R2  CHO   209     195.781  33.860  33.382  1.00  0.00            
ATOM   1350  R3  CHO   209     195.231  32.710  35.782  1.00  0.00            
ATOM   1351  R4  CHO   209     195.031  35.610  36.282  1.00  0.00            
ATOM   1352  R5  CHO   209     196.231  34.160  37.382  1.00  0.00            
ATOM   1353  C1  CHO   209     194.081  35.510  40.232  1.00  0.00           C
ATOM   1354  C2  CHO   209     194.931  37.910  42.882  1.00  0.00           C
ATOM   1355  ROH CHO   210      12.981  99.610  31.732  1.00  0.00            
ATOM   1356  R1  CHO   210      11.831  97.910  33.682  1.00  0.00            
ATOM   1357  R2  CHO   210      13.031  95.560  34.482  1.00  0.00            
ATOM   1358  R3  CHO   210      12.681  96.660  36.982  1.00  0.00            
ATOM   1359  R4  CHO   210      14.331  94.260  37.432  1.00  0.00            
ATOM   1360  R5  CHO   210      12.481  94.760  38.432  1.00  0.00            
ATOM   1361  C1  CHO   210      14.781  94.510  41.432  1.00  0.00           C
ATOM   1362  C2  CHO   210      18.481  95.410  41.432  1.00  0.00           C
ATOM   1363  ROH CHO   211     141.281  98.760  31.332  1.00  0.00            
ATOM   1364  R1  CHO   211     142.681  97.860  33.632  1.00  0.00            
ATOM   1365  R2  CHO   211     145.381  98.310  34.032  1.00  0.00            
ATOM   1366  R3  CHO   211     144.531  99.460  36.332  1.00  0.00            
ATOM   1367  R4  CHO   211     147.481  99.560  36.482  1.00  0.00            
ATOM   1368  R5  CHO   211     146.131  98.710  37.982  1.00  0.00            
ATOM   1369  C1  CHO   211     147.931 101.310  40.082  1.00  0.00           C
ATOM   1370  C2  CHO   211     145.831 104.310  42.232  1.00  0.00           C
ATOM   1371  ROH CHO   212      92.681  27.010  36.482  1.00  0.00            
ATOM   1372  R1  CHO   212      94.281  25.860  38.532  1.00  0.00            
ATOM   1373  R2  CHO   212      94.281  26.810  41.132  1.00  0.00            
ATOM   1374  R3  CHO   212      93.731  24.210  41.682  1.00  0.00            
ATOM   1375  R4  CHO   212      94.631  25.360  44.232  1.00  0.00            
ATOM   1376  R5  CHO   212      95.431  23.560  43.282  1.00  0.00            
ATOM   1377  C1  CHO   212      94.281  22.060  46.632  1.00  0.00           C
ATOM   1378  C2  CHO   212      93.781  18.160  49.732  1.00  0.00           C
ATOM   1379  ROH CHO   213      61.731  39.760  49.432  1.00  0.00            
ATOM   1380  R1  CHO   213      63.531  37.610  49.732  1.00  0.00            
ATOM   1381  R2  CHO   213      62.731  34.960  49.432  1.00  0.00            
ATOM   1382  R3  CHO   213      64.781  34.910  47.682  1.00  0.00            
ATOM   1383  R4  CHO   213      64.581  32.160  48.632  1.00  0.00            
ATOM   1384  R5  CHO   213      66.381  33.360  48.632  1.00  0.00            
ATOM   1385  C1  CHO   213      67.631  30.460  46.532  1.00  0.00           C
ATOM   1386  C2  CHO   213      69.331  26.760  46.132  1.00  0.00           C
ATOM   1387  ROH CHO   214      24.331 143.710  49.582  1.00  0.00            
ATOM   1388  R1  CHO   214      23.181 146.110  50.532  1.00  0.00            
ATOM   1389  R2  CHO   214      24.031 148.610  49.732  1.00  0.00            
ATOM   1390  R3  CHO   214      21.431 148.960  49.082  1.00  0.00            
ATOM   1391  R4  CHO   214      22.631 151.610  48.782  1.00  0.00            
ATOM   1392  R5  CHO   214      20.881 151.110  49.982  1.00  0.00            
ATOM   1393  C1  CHO   214      19.331 153.710  47.632  1.00  0.00           C
ATOM   1394  C2  CHO   214      18.181 156.910  49.082  1.00  0.00           C
ATOM   1395  ROH CHO   215     174.781 100.410  31.582  1.00  0.00            
ATOM   1396  R1  CHO   215     174.831 100.710  34.432  1.00  0.00            
ATOM   1397  R2  CHO   215     174.881 103.210  35.682  1.00  0.00            
ATOM   1398  R3  CHO   215     172.731 102.210  36.982  1.00  0.00            
ATOM   1399  R4  CHO   215     173.881 104.210  38.782  1.00  0.00            
ATOM   1400  R5  CHO   215     173.431 102.160  39.282  1.00  0.00            
ATOM   1401  C1  CHO   215     171.281 103.910  41.882  1.00  0.00           C
ATOM   1402  C2  CHO   215     169.881 104.110  45.632  1.00  0.00           C
ATOM   1403  ROH CHO   216      95.231   0.710  57.582  1.00  0.00            
ATOM   1404  R1  CHO   216      96.131  -0.240  55.082  1.00  0.00            
ATOM   1405  R2  CHO   216      96.931   1.460  53.082  1.00  0.00            
ATOM   1406  R3  CHO   216      99.181  -0.090  53.132  1.00  0.00            
ATOM   1407  R4  CHO   216      99.531   1.660  50.782  1.00  0.00            
ATOM   1408  R5  CHO   216      99.681  -0.540  50.832  1.00  0.00            
ATOM   1409  C1  CHO   216     103.181   0.310  49.532  1.00  0.00           C
ATOM   1410  C2  CHO   216     105.131  -0.690  45.232  1.00  0.00           C
ATOM   1411  ROH CHO   217      63.581 119.210  46.332  1.00  0.00            
ATOM   1412  R1  CHO   217      63.381 120.560  48.832  1.00  0.00            
ATOM   1413  R2  CHO   217      61.081 121.810  49.682  1.00  0.00            
ATOM   1414  R3  CHO   217      61.381 120.210  51.882  1.00  0.00            
ATOM   1415  R4  CHO   217      60.881 122.860  52.982  1.00  0.00            
ATOM   1416  R5  CHO   217      62.581 121.560  53.432  1.00  0.00            
ATOM   1417  C1  CHO   217      61.081 121.960  56.932  1.00  0.00           C
ATOM   1418  C2  CHO   217      62.431 123.110  59.582  1.00  0.00           C
ATOM   1419  ROH CHO   218     183.231 112.060  41.982  1.00  0.00            
ATOM   1420  R1  CHO   218     184.081 109.460  42.732  1.00  0.00            
ATOM   1421  R2  CHO   218     185.031 108.860  45.232  1.00  0.00            
ATOM   1422  R3  CHO   218     183.081 107.010  45.182  1.00  0.00            
ATOM   1423  R4  CHO   218     185.331 105.710  46.532  1.00  0.00            
ATOM   1424  R5  CHO   218     184.231 104.910  44.832  1.00  0.00            
ATOM   1425  C1  CHO   218     183.681 102.060  47.282  1.00  0.00           C
ATOM   1426  C2  CHO   218     184.731  99.660  44.982  1.00  0.00           C
ATOM   1427  ROH CHO   219     105.381 169.360  52.582  1.00  0.00            
ATOM   1428  R1  CHO   219     103.631 167.960  50.932  1.00  0.00            
ATOM   1429  R2  CHO   219     100.981 168.760  50.532  1.00  0.00            
ATOM   1430  R3  CHO   219     101.681 168.710  47.932  1.00  0.00            
ATOM   1431  R4  CHO   219      98.731 168.960  47.932  1.00  0.00            
ATOM   1432  R5  CHO   219      99.931 167.460  46.882  1.00  0.00            
ATOM   1433  C1  CHO   219      98.081 169.060  43.932  1.00  0.00           C
ATOM   1434  C2  CHO   219      97.931 169.660  39.632  1.00  0.00           C
ATOM   1435  ROH CHO   220     198.731  12.910  42.732  1.00  0.00            
ATOM   1436  R1  CHO   220     196.681  13.110  44.682  1.00  0.00            
ATOM   1437  R2  CHO   220     197.131  14.110  47.182  1.00  0.00            
ATOM   1438  R3  CHO   220     195.081  15.760  46.532  1.00  0.00            
ATOM   1439  R4  CHO   220     194.731  15.210  49.382  1.00  0.00            
ATOM   1440  R5  CHO   220     193.231  14.960  47.832  1.00  0.00            
ATOM   1441  C1  CHO   220     191.381  17.410  50.082  1.00  0.00           C
ATOM   1442  C2  CHO   220     192.981  20.060  51.632  1.00  0.00           C
ATOM   1443  ROH CHO   221      94.731 183.460  45.132  1.00  0.00            
ATOM   1444  R1  CHO   221      97.231 184.410  44.232  1.00  0.00            
ATOM   1445  R2  CHO   221      99.081 182.760  43.032  1.00  0.00            
ATOM   1446  R3  CHO   221      98.981 184.610  41.032  1.00  0.00            
ATOM   1447  R4  CHO   221     101.031 182.710  40.132  1.00  0.00            
ATOM   1448  R5  CHO   221     101.231 184.860  40.282  1.00  0.00            
ATOM   1449  C1  CHO   221     102.031 184.410  36.582  1.00  0.00           C
ATOM   1450  C2  CHO   221     102.831 185.310  33.482  1.00  0.00           C
ATOM   1451  ROH CHO   222     182.381 186.610  31.432  1.00  0.00            
ATOM   1452  R1  CHO   222     183.731 187.860  33.582  1.00  0.00            
ATOM   1453  R2  CHO   222     182.581 188.010  36.132  1.00  0.00            
ATOM   1454  R3  CHO   222     184.931 186.860  36.882  1.00  0.00            
ATOM   1455  R4  CHO   222     184.131 188.460  39.182  1.00  0.00            
ATOM   1456  R5  CHO   222     186.081 188.560  38.132  1.00  0.00            
ATOM   1457  C1  CHO   222     187.231 187.660  41.632  1.00  0.00           C
ATOM   1458  C2  CHO   222     190.581 187.860  43.632  1.00  0.00           C
ATOM   1459  ROH CHO   223      78.031 121.760  47.482  1.00  0.00            
ATOM   1460  R1  CHO   223      76.481 119.760  46.182  1.00  0.00            
ATOM   1461  R2  CHO   223      74.681 118.160  47.582  1.00  0.00            
ATOM   1462  R3  CHO   223      72.931 119.060  45.732  1.00  0.00            
ATOM   1463  R4  CHO   223      72.431 116.210  45.882  1.00  0.00            
ATOM   1464  R5  CHO   223      72.881 117.360  44.082  1.00  0.00            
ATOM   1465  C1  CHO   223      69.481 115.860  43.132  1.00  0.00           C
ATOM   1466  C2  CHO   223      67.081 113.360  40.882  1.00  0.00           C
ATOM   1467  ROH CHO   224      15.431   6.660  49.132  1.00  0.00            
ATOM   1468  R1  CHO   224      15.231   6.910  46.332  1.00  0.00            
ATOM   1469  R2  CHO   224      17.181   8.060  44.782  1.00  0.00            
ATOM   1470  R3  CHO   224      17.031   5.760  43.382  1.00  0.00            
ATOM   1471  R4  CHO   224      17.331   7.810  41.332  1.00  0.00            
ATOM   1472  R5  CHO   224      15.781   6.310  41.432  1.00  0.00            
ATOM   1473  C1  CHO   224      17.281   5.410  38.032  1.00  0.00           C
ATOM   1474  C2  CHO   224      16.831   2.410  35.932  1.00  0.00           C
ATOM   1475  ROH CHO   225     222.981 141.660  47.582  1.00  0.00            
ATOM   1476  R1  CHO   225     222.531 139.110  48.682  1.00  0.00            
ATOM   1477  R2  CHO   225     223.831 138.260  50.982  1.00  0.00            
ATOM   1478  R3  CHO   225     221.281 137.810  51.882  1.00  0.00            
ATOM   1479  R4  CHO   225     222.981 136.310  53.732  1.00  0.00            
ATOM   1480  R5  CHO   225     221.281 135.510  52.632  1.00  0.00            
ATOM   1481  C1  CHO   225     220.131 134.810  56.182  1.00  0.00           C
ATOM   1482  C2  CHO   225     218.281 131.760  58.282  1.00  0.00           C
ATOM   1483  ROH CHO   226     111.231 131.560  55.432  1.00  0.00            
ATOM   1484  R1  CHO   226     112.781 133.460  54.082  1.00  0.00            
ATOM   1485  R2  CHO   226     112.831 136.110  54.782  1.00  0.00            
ATOM   1486  R3  CHO   226     115.531 135.710  54.882  1.00  0.00            
ATOM   1487  R4  CHO   226     115.181 138.510  55.632  1.00  0.00            
ATOM   1488  R5  CHO   226     116.481 137.710  54.082  1.00  0.00            
ATOM   1489  C1  CHO   226     119.081 139.510  56.182  1.00  0.00           C
ATOM   1490  C2  CHO   226     121.231 141.860  55.532  1.00  0.00           C
ATOM   1491  ROH CHO   227     123.981 127.360  48.532  1.00  0.00            
ATOM   1492  R1  CHO   227     122.681 128.260  46.182  1.00  0.00            
ATOM   1493  R2  CHO   227     120.981 126.660  44.732  1.00  0.00            
ATOM   1494  R3  CHO   227     119.281 128.760  45.082  1.00  0.00            
ATOM   1495  R4  CHO   227     117.881 126.960  43.182  1.00  0.00            
ATOM   1496  R5  CHO   227     118.281 129.060  42.882  1.00  0.00            
ATOM   1497  C1  CHO   227     114.481 129.060  42.632  1.00  0.00           C
ATOM   1498  C2  CHO   227     111.881 126.410  42.232  1.00  0.00           C
ATOM   1499  ROH CHO   228     212.231 193.260  46.132  1.00  0.00            
ATOM   1500  R1  CHO   228     214.331 194.010  44.432  1.00  0.00            
ATOM   1501  R2  CHO   228     216.981 194.260  45.282  1.00  0.00            
ATOM   1502  R3  CHO   228     217.481 192.510  43.282  1.00  0.00            
ATOM   1503  R4  CHO   228     219.981 194.010  43.632  1.00  0.00            
ATOM   1504  R5  CHO   228     218.881 193.760  41.782  1.00  0.00            
ATOM   1505  C1  CHO   228     222.231 192.210  40.782  1.00  0.00           C
ATOM   1506  C2  CHO   228     224.931 190.410  40.132  1.00  0.00           C
ATOM   1507  ROH CHO   229     202.331 151.410  41.082  1.00  0.00            
ATOM   1508  R1  CHO   229     202.931 148.660  40.782  1.00  0.00            
ATOM   1509  R2  CHO   229     202.931 147.410  38.282  1.00  0.00            
ATOM   1510  R3  CHO   229     205.481 146.710  38.982  1.00  0.00            
ATOM   1511  R4  CHO   229     205.031 145.410  36.432  1.00  0.00            
ATOM   1512  R5  CHO   229     205.681 144.460  38.282  1.00  0.00            
ATOM   1513  C1  CHO   229     208.631 143.560  35.982  1.00  0.00           C
ATOM   1514  C2  CHO   229     211.231 140.810  37.882  1.00  0.00           C
ATOM   1515  ROH CHO   230     174.881 193.360  43.082  1.00  0.00            
ATOM   1516  R1  CHO   230     172.381 192.010  43.082  1.00  0.00            
ATOM   1517  R2  CHO   230     171.731 190.060  44.932  1.00  0.00            
ATOM   1518  R3  CHO   230     169.581 191.660  45.382  1.00  0.00            
ATOM   1519  R4  CHO   230     168.731 188.960  46.232  1.00  0.00            
ATOM   1520  R5  CHO   230     167.731 190.310  44.782  1.00  0.00            
ATOM   1521  C1  CHO   230     164.931 189.810  47.382  1.00  0.00           C
ATOM   1522  C2  CHO   230     162.581 187.360  49.932  1.00  0.00           C
ATOM   1523  ROH CHO   231     143.581 149.960  37.582  1.00  0.00            
ATOM   1524  R1  CHO   231     144.831 148.110  39.332  1.00  0.00            
ATOM   1525  R2  CHO   231     143.681 147.260  41.682  1.00  0.00            
ATOM   1526  R3  CHO   231     144.081 144.810  40.632  1.00  0.00            
ATOM   1527  R4  CHO   231     142.481 144.360  43.032  1.00  0.00            
ATOM   1528  R5  CHO   231     144.381 143.410  42.582  1.00  0.00            
ATOM   1529  C1  CHO   231     142.131 140.310  42.832  1.00  0.00           C
ATOM   1530  C2  CHO   231     141.431 136.710  45.282  1.00  0.00           C
ATOM   1531  ROH CHO   232      31.031 220.810  50.332  1.00  0.00            
ATOM   1532  R1  CHO   232      32.531 219.610  48.232  1.00  0.00            
ATOM   1533  R2  CHO   232      32.981 216.860  48.132  1.00  0.00            
ATOM   1534  R3  CHO   232      31.881 217.110  45.682  1.00  0.00            
ATOM   1535  R4  CHO   232      33.431 214.660  45.532  1.00  0.00            
ATOM   1536  R5  CHO   232      33.581 216.360  44.132  1.00  0.00            
ATOM   1537  C1  CHO   232      32.681 213.610  41.682  1.00  0.00           C
ATOM   1538  C2  CHO   232      34.031 210.560  41.032  1.00  0.00           C
ATOM   1539  ROH CHO   233     148.931  44.610  26.382  1.00  0.00            
ATOM   1540  R1  CHO   233     151.431  44.610  27.682  1.00  0.00            
ATOM   1541  R2  CHO   233     152.631  46.910  28.632  1.00  0.00            
ATOM   1542  R3  CHO   233     152.731  45.460  30.982  1.00  0.00            
ATOM   1543  R4  CHO   233     154.231  47.960  31.532  1.00  0.00            
ATOM   1544  R5  CHO   233     154.931  45.910  31.832  1.00  0.00            
ATOM   1545  C1  CHO   233     155.231  47.210  35.382  1.00  0.00           C
ATOM   1546  C2  CHO   233     158.881  47.910  35.032  1.00  0.00           C
ATOM   1547  ROH CHO   234      93.181 165.710  41.982  1.00  0.00            
ATOM   1548  R1  CHO   234      95.881 165.310  42.782  1.00  0.00            
ATOM   1549  R2  CHO   234      97.381 163.160  41.832  1.00  0.00            
ATOM   1550  R3  CHO   234      99.131 165.160  41.182  1.00  0.00            
ATOM   1551  R4  CHO   234     100.781 162.710  41.282  1.00  0.00            
ATOM   1552  R5  CHO   234     101.131 164.610  42.382  1.00  0.00            
ATOM   1553  C1  CHO   234     104.381 164.310  40.382  1.00  0.00           C
ATOM   1554  C2  CHO   234     107.981 163.510  40.382  1.00  0.00           C
ATOM   1555  ROH CHO   235     115.481 177.260  45.532  1.00  0.00            
ATOM   1556  R1  CHO   235     113.931 179.560  45.882  1.00  0.00            
ATOM   1557  R2  CHO   235     114.281 181.310  48.032  1.00  0.00            
ATOM   1558  R3  CHO   235     114.481 183.160  46.032  1.00  0.00            
ATOM   1559  R4  CHO   235     113.331 184.610  48.332  1.00  0.00            
ATOM   1560  R5  CHO   235     112.531 184.510  46.282  1.00  0.00            
ATOM   1561  C1  CHO   235     112.931 188.260  46.632  1.00  0.00           C
ATOM   1562  C2  CHO   235     110.331 189.510  49.282  1.00  0.00           C
ATOM   1563  ROH CHO   236     197.831 135.160  38.882  1.00  0.00            
ATOM   1564  R1  CHO   236     197.481 137.410  40.582  1.00  0.00            
ATOM   1565  R2  CHO   236     195.881 139.560  39.932  1.00  0.00            
ATOM   1566  R3  CHO   236     194.781 139.010  42.332  1.00  0.00            
ATOM   1567  R4  CHO   236     194.381 141.910  41.982  1.00  0.00            
ATOM   1568  R5  CHO   236     195.331 140.960  43.682  1.00  0.00            
ATOM   1569  C1  CHO   236     192.481 142.810  45.432  1.00  0.00           C
ATOM   1570  C2  CHO   236     193.231 146.860  42.632  1.00  0.00           C
ATOM   1571  ROH CHO   237      68.981 187.310  49.782  1.00  0.00            
ATOM   1572  R1  CHO   237      69.131 185.060  48.082  1.00  0.00            
ATOM   1573  R2  CHO   237      67.231 183.010  48.182  1.00  0.00            
ATOM   1574  R3  CHO   237      66.981 183.560  45.532  1.00  0.00            
ATOM   1575  R4  CHO   237      65.681 180.910  45.932  1.00  0.00            
ATOM   1576  R5  CHO   237      67.281 181.410  44.482  1.00  0.00            
ATOM   1577  C1  CHO   237      64.531 180.210  42.082  1.00  0.00           C
ATOM   1578  C2  CHO   237      62.681 177.210  41.232  1.00  0.00           C
ATOM   1579  ROH CHO   238      11.331   6.610  52.532  1.00  0.00            
ATOM   1580  R1  CHO   238       9.781   6.310  50.182  1.00  0.00            
ATOM   1581  R2  CHO   238       9.431   3.860  48.882  1.00  0.00            
ATOM   1582  R3  CHO   238       6.781   4.460  49.182  1.00  0.00            
ATOM   1583  R4  CHO   238       6.931   2.610  46.932  1.00  0.00            
ATOM   1584  R5  CHO   238       5.981   4.560  46.932  1.00  0.00            
ATOM   1585  C1  CHO   238       2.981   2.360  46.032  1.00  0.00           C
ATOM   1586  C2  CHO   238      -0.719   2.110  45.682  1.00  0.00           C
ATOM   1587  ROH CHO   239      51.181 173.010  58.332  1.00  0.00            
ATOM   1588  R1  CHO   239      49.381 173.260  56.182  1.00  0.00            
ATOM   1589  R2  CHO   239      49.931 174.810  53.932  1.00  0.00            
ATOM   1590  R3  CHO   239      49.381 172.460  52.632  1.00  0.00            
ATOM   1591  R4  CHO   239      48.381 174.610  50.832  1.00  0.00            
ATOM   1592  R5  CHO   239      47.281 172.910  51.582  1.00  0.00            
ATOM   1593  C1  CHO   239      46.981 172.310  47.832  1.00  0.00           C
ATOM   1594  C2  CHO   239      45.781 174.960  44.382  1.00  0.00           C
ATOM   1595  ROH CHO   240     119.581  30.310  36.582  1.00  0.00            
ATOM   1596  R1  CHO   240     119.581  32.410  34.682  1.00  0.00            
ATOM   1597  R2  CHO   240     117.231  33.510  33.732  1.00  0.00            
ATOM   1598  R3  CHO   240     118.431  35.860  34.532  1.00  0.00            
ATOM   1599  R4  CHO   240     116.081  36.760  32.982  1.00  0.00            
ATOM   1600  R5  CHO   240     118.131  37.360  32.682  1.00  0.00            
ATOM   1601  C1  CHO   240     116.531  40.760  33.332  1.00  0.00           C
ATOM   1602  C2  CHO   240     115.131  43.210  34.082  1.00  0.00           C
ATOM   1603  ROH CHO   241     124.381 157.760  40.582  1.00  0.00            
ATOM   1604  R1  CHO   241     125.231 155.060  40.882  1.00  0.00            
ATOM   1605  R2  CHO   241     127.731 154.210  40.132  1.00  0.00            
ATOM   1606  R3  CHO   241     127.831 153.260  42.682  1.00  0.00            
ATOM   1607  R4  CHO   241     130.031 151.910  41.332  1.00  0.00            
ATOM   1608  R5  CHO   241     128.431 150.960  42.482  1.00  0.00            
ATOM   1609  C1  CHO   241     131.431 149.710  44.482  1.00  0.00           C
ATOM   1610  C2  CHO   241     129.731 147.160  46.932  1.00  0.00           C
ATOM   1611  ROH CHO   242      56.431 223.710  51.682  1.00  0.00            
ATOM   1612  R1  CHO   242      54.681 221.510  51.532  1.00  0.00            
ATOM   1613  R2  CHO   242      52.331 221.560  50.082  1.00  0.00            
ATOM   1614  R3  CHO   242      53.381 219.360  48.932  1.00  0.00            
ATOM   1615  R4  CHO   242      50.481 219.110  48.532  1.00  0.00            
ATOM   1616  R5  CHO   242      51.781 217.610  49.382  1.00  0.00            
ATOM   1617  C1  CHO   242      50.381 215.610  46.482  1.00  0.00           C
ATOM   1618  C2  CHO   242      50.931 214.060  43.282  1.00  0.00           C
ATOM   1619  ROH CHO   243     149.931  21.860  41.282  1.00  0.00            
ATOM   1620  R1  CHO   243     148.531  19.410  41.682  1.00  0.00            
ATOM   1621  R2  CHO   243     145.931  19.060  40.832  1.00  0.00            
ATOM   1622  R3  CHO   243     146.981  16.860  39.632  1.00  0.00            
ATOM   1623  R4  CHO   243     144.131  16.360  39.632  1.00  0.00            
ATOM   1624  R5  CHO   243     145.631  15.060  40.432  1.00  0.00            
ATOM   1625  C1  CHO   243     144.081  12.760  37.782  1.00  0.00           C
ATOM   1626  C2  CHO   243     144.181   9.710  37.032  1.00  0.00           C
ATOM   1627  ROH CHO   244      61.581 214.960  45.982  1.00  0.00            
ATOM   1628  R1  CHO   244      64.331 214.560  45.982  1.00  0.00            
ATOM   1629  R2  CHO   244      65.831 214.310  48.282  1.00  0.00            
ATOM   1630  R3  CHO   244      66.631 212.010  47.182  1.00  0.00            
ATOM   1631  R4  CHO   244      68.631 212.510  49.282  1.00  0.00            
ATOM   1632  R5  CHO   244      69.031 212.110  47.182  1.00  0.00            
ATOM   1633  C1  CHO   244      70.981 209.260  48.782  1.00  0.00           C
ATOM   1634  C2  CHO   244      73.581 207.660  46.582  1.00  0.00           C
ATOM   1635  ROH CHO   245     115.881  82.110  38.132  1.00  0.00            
ATOM   1636  R1  CHO   245     113.981  80.060  38.632  1.00  0.00            
ATOM   1637  R2  CHO   245     114.531  77.410  38.332  1.00  0.00            
ATOM   1638  R3  CHO   245     113.631  77.260  40.932  1.00  0.00            
ATOM   1639  R4  CHO   245     113.381  74.510  39.882  1.00  0.00            
ATOM   1640  R5  CHO   245     111.831  75.710  40.832  1.00  0.00            
ATOM   1641  C1  CHO   245     111.881  72.710  43.182  1.00  0.00           C
ATOM   1642  C2  CHO   245     112.081  70.210  42.732  1.00  0.00           C
ATOM   1643  ROH CHO   246     198.731 126.010  36.582  1.00  0.00            
ATOM   1644  R1  CHO   246     196.131 126.210  35.482  1.00  0.00            
ATOM   1645  R2  CHO   246     195.281 128.410  34.032  1.00  0.00            
ATOM   1646  R3  CHO   246     194.681 126.510  32.132  1.00  0.00            
ATOM   1647  R4  CHO   246     193.681 129.010  31.032  1.00  0.00            
ATOM   1648  R5  CHO   246     192.531 127.160  31.332  1.00  0.00            
ATOM   1649  C1  CHO   246     192.131 127.610  27.532  1.00  0.00           C
ATOM   1650  C2  CHO   246     188.581 127.910  26.382  1.00  0.00           C
ATOM   1651  ROH CHO   247     151.381  72.610  44.032  1.00  0.00            
ATOM   1652  R1  CHO   247     151.181  73.210  41.282  1.00  0.00            
ATOM   1653  R2  CHO   247     149.531  71.760  39.582  1.00  0.00            
ATOM   1654  R3  CHO   247     148.531  74.160  38.982  1.00  0.00            
ATOM   1655  R4  CHO   247     149.231  73.010  36.382  1.00  0.00            
ATOM   1656  R5  CHO   247     149.831  74.960  37.182  1.00  0.00            
ATOM   1657  C1  CHO   247     148.081  76.060  33.982  1.00  0.00           C
ATOM   1658  C2  CHO   247     149.831  78.510  31.682  1.00  0.00           C
ATOM   1659  ROH CHO   248     178.731  53.060  22.532  1.00  0.00            
ATOM   1660  R1  CHO   248     177.581  52.410  25.032  1.00  0.00            
ATOM   1661  R2  CHO   248     178.681  50.560  26.782  1.00  0.00            
ATOM   1662  R3  CHO   248     178.481  52.610  28.532  1.00  0.00            
ATOM   1663  R4  CHO   248     179.731  50.460  30.032  1.00  0.00            
ATOM   1664  R5  CHO   248     177.931  51.560  30.582  1.00  0.00            
ATOM   1665  C1  CHO   248     180.181  52.310  33.632  1.00  0.00           C
ATOM   1666  C2  CHO   248     183.231  50.260  34.782  1.00  0.00           C
ATOM   1667  ROH CHO   249     170.081 159.260  47.082  1.00  0.00            
ATOM   1668  R1  CHO   249     168.181 158.460  45.132  1.00  0.00            
ATOM   1669  R2  CHO   249     168.881 157.110  42.782  1.00  0.00            
ATOM   1670  R3  CHO   249     167.031 155.360  43.682  1.00  0.00            
ATOM   1671  R4  CHO   249     168.281 154.010  41.382  1.00  0.00            
ATOM   1672  R5  CHO   249     166.131 154.360  41.682  1.00  0.00            
ATOM   1673  C1  CHO   249     166.181 150.560  41.382  1.00  0.00           C
ATOM   1674  C2  CHO   249     164.631 148.410  41.732  1.00  0.00           C
ATOM   1675  ROH CHO   250     105.131 162.460  57.132  1.00  0.00            
ATOM   1676  R1  CHO   250     104.381 165.160  57.332  1.00  0.00            
ATOM   1677  R2  CHO   250     102.731 166.410  55.482  1.00  0.00            
ATOM   1678  R3  CHO   250     101.281 167.060  57.682  1.00  0.00            
ATOM   1679  R4  CHO   250      99.431 167.460  55.482  1.00  0.00            
ATOM   1680  R5  CHO   250      99.931 168.910  57.032  1.00  0.00            
ATOM   1681  C1  CHO   250      96.181 168.660  57.532  1.00  0.00           C
ATOM   1682  C2  CHO   250      92.531 167.760  56.432  1.00  0.00           C
ATOM   1683  ROH CHO   251     137.281  49.960  45.282  1.00  0.00            
ATOM   1684  R1  CHO   251     136.431  51.610  43.182  1.00  0.00            
ATOM   1685  R2  CHO   251     137.831  51.810  40.782  1.00  0.00            
ATOM   1686  R3  CHO   251     135.481  51.110  39.682  1.00  0.00            
ATOM   1687  R4  CHO   251     137.031  52.260  37.482  1.00  0.00            
ATOM   1688  R5  CHO   251     135.031  52.860  38.082  1.00  0.00            
ATOM   1689  C1  CHO   251     134.331  51.810  34.482  1.00  0.00           C
ATOM   1690  C2  CHO   251     132.781  54.260  32.182  1.00  0.00           C
ATOM   1691  ROH CHO   252      46.781  73.060  51.232  1.00  0.00            
ATOM   1692  R1  CHO   252      47.031  71.410  48.932  1.00  0.00            
ATOM   1693  R2  CHO   252      45.031  69.810  48.032  1.00  0.00            
ATOM   1694  R3  CHO   252      45.481  71.160  45.682  1.00  0.00            
ATOM   1695  R4  CHO   252      44.481  68.510  44.882  1.00  0.00            
ATOM   1696  R5  CHO   252      46.331  69.460  44.182  1.00  0.00            
ATOM   1697  C1  CHO   252      44.581  68.960  40.832  1.00  0.00           C
ATOM   1698  C2  CHO   252      45.531  70.410  37.632  1.00  0.00           C
ATOM   1699  ROH CHO   253     163.581 193.110  42.732  1.00  0.00            
ATOM   1700  R1  CHO   253     165.631 194.910  42.082  1.00  0.00            
ATOM   1701  R2  CHO   253     168.031 195.010  43.432  1.00  0.00            
ATOM   1702  R3  CHO   253     169.031 194.760  40.932  1.00  0.00            
ATOM   1703  R4  CHO   253     171.181 196.110  42.482  1.00  0.00            
ATOM   1704  R5  CHO   253     170.281 196.760  40.582  1.00  0.00            
ATOM   1705  C1  CHO   253     173.931 196.510  39.532  1.00  0.00           C
ATOM   1706  C2  CHO   253     176.631 198.410  41.382  1.00  0.00           C
ATOM   1707  ROH CHO   254      89.231  29.610  39.832  1.00  0.00            
ATOM   1708  R1  CHO   254      90.231  27.610  41.582  1.00  0.00            
ATOM   1709  R2  CHO   254      90.981  28.160  44.182  1.00  0.00            
ATOM   1710  R3  CHO   254      89.231  26.110  44.732  1.00  0.00            
ATOM   1711  R4  CHO   254      91.231  26.060  46.882  1.00  0.00            
ATOM   1712  R5  CHO   254      90.631  24.410  45.632  1.00  0.00            
ATOM   1713  C1  CHO   254      89.731  22.910  49.032  1.00  0.00           C
ATOM   1714  C2  CHO   254      90.181  21.210  52.582  1.00  0.00           C
ATOM   1715  ROH CHO   255     169.831 146.710  41.332  1.00  0.00            
ATOM   1716  R1  CHO   255     168.731 145.810  43.782  1.00  0.00            
ATOM   1717  R2  CHO   255     166.331 144.460  43.932  1.00  0.00            
ATOM   1718  R3  CHO   255     167.831 142.610  45.232  1.00  0.00            
ATOM   1719  R4  CHO   255     165.081 142.210  46.232  1.00  0.00            
ATOM   1720  R5  CHO   255     166.881 142.560  47.432  1.00  0.00            
ATOM   1721  C1  CHO   255     165.731 139.160  48.832  1.00  0.00           C
ATOM   1722  C2  CHO   255     162.531 138.360  49.682  1.00  0.00           C
ATOM   1723  ROH CHO   256      15.981 151.460  50.032  1.00  0.00            
ATOM   1724  R1  CHO   256      14.681 153.860  50.932  1.00  0.00            
ATOM   1725  R2  CHO   256      12.131 154.560  50.132  1.00  0.00            
ATOM   1726  R3  CHO   256      11.731 154.710  52.832  1.00  0.00            
ATOM   1727  R4  CHO   256       9.931 156.710  51.682  1.00  0.00            
ATOM   1728  R5  CHO   256      11.381 157.060  53.232  1.00  0.00            
ATOM   1729  C1  CHO   256       8.231 158.110  55.082  1.00  0.00           C
ATOM   1730  C2  CHO   256       6.931 158.360  58.732  1.00  0.00           C
ATOM   1731  ROH CHO   257     105.881 138.510  47.632  1.00  0.00            
ATOM   1732  R1  CHO   257     107.731 140.660  47.882  1.00  0.00            
ATOM   1733  R2  CHO   257     107.131 143.210  47.082  1.00  0.00            
ATOM   1734  R3  CHO   257     107.781 143.860  49.632  1.00  0.00            
ATOM   1735  R4  CHO   257     108.431 146.260  48.082  1.00  0.00            
ATOM   1736  R5  CHO   257     109.781 145.210  49.432  1.00  0.00            
ATOM   1737  C1  CHO   257     109.831 148.610  51.082  1.00  0.00           C
ATOM   1738  C2  CHO   257     108.531 151.210  54.382  1.00  0.00           C
ATOM   1739  ROH CHO   258       4.831 171.010  36.932  1.00  0.00            
ATOM   1740  R1  CHO   258       3.531 169.310  38.782  1.00  0.00            
ATOM   1741  R2  CHO   258       0.831 168.910  38.832  1.00  0.00            
ATOM   1742  R3  CHO   258       1.531 166.310  38.682  1.00  0.00            
ATOM   1743  R4  CHO   258      -1.369 166.260  39.182  1.00  0.00            
ATOM   1744  R5  CHO   258       0.131 165.210  40.332  1.00  0.00            
ATOM   1745  C1  CHO   258      -1.969 162.260  39.232  1.00  0.00           C
ATOM   1746  C2  CHO   258      -2.069 159.410  41.382  1.00  0.00           C
ATOM   1747  ROH CHO   259     133.631  81.660  36.382  1.00  0.00            
ATOM   1748  R1  CHO   259     136.381  81.510  35.682  1.00  0.00            
ATOM   1749  R2  CHO   259     137.281  82.310  33.232  1.00  0.00            
ATOM   1750  R3  CHO   259     138.981  83.860  34.732  1.00  0.00            
ATOM   1751  R4  CHO   259     139.781  84.360  31.932  1.00  0.00            
ATOM   1752  R5  CHO   259     141.081  83.710  33.582  1.00  0.00            
ATOM   1753  C1  CHO   259     142.781  87.010  32.632  1.00  0.00           C
ATOM   1754  C2  CHO   259     143.931  90.410  33.932  1.00  0.00           C
ATOM   1755  ROH CHO   260      20.531  59.310  36.782  1.00  0.00            
ATOM   1756  R1  CHO   260      22.731  60.560  35.382  1.00  0.00            
ATOM   1757  R2  CHO   260      22.531  61.310  32.732  1.00  0.00            
ATOM   1758  R3  CHO   260      23.331  63.760  33.732  1.00  0.00            
ATOM   1759  R4  CHO   260      23.031  64.210  30.882  1.00  0.00            
ATOM   1760  R5  CHO   260      24.781  64.610  32.082  1.00  0.00            
ATOM   1761  C1  CHO   260      24.031  68.110  30.732  1.00  0.00           C
ATOM   1762  C2  CHO   260      21.731  71.010  31.032  1.00  0.00           C
ATOM   1763  ROH CHO   261       4.881  49.910  38.132  1.00  0.00            
ATOM   1764  R1  CHO   261       6.581  50.860  40.232  1.00  0.00            
ATOM   1765  R2  CHO   261       8.981  52.060  39.732  1.00  0.00            
ATOM   1766  R3  CHO   261       7.981  54.060  41.232  1.00  0.00            
ATOM   1767  R4  CHO   261      10.881  54.510  41.332  1.00  0.00            
ATOM   1768  R5  CHO   261       9.531  54.310  43.032  1.00  0.00            
ATOM   1769  C1  CHO   261      10.981  57.810  43.682  1.00  0.00           C
ATOM   1770  C2  CHO   261      15.531  58.210  44.732  1.00  0.00           C
ATOM   1771  ROH CHO   262     193.081 151.910  51.332  1.00  0.00            
ATOM   1772  R1  CHO   262     192.381 152.910  48.782  1.00  0.00            
ATOM   1773  R2  CHO   262     193.031 155.460  47.982  1.00  0.00            
ATOM   1774  R3  CHO   262     194.181 154.210  45.882  1.00  0.00            
ATOM   1775  R4  CHO   262     194.081 157.010  45.032  1.00  0.00            
ATOM   1776  R5  CHO   262     193.281 155.310  43.932  1.00  0.00            
ATOM   1777  C1  CHO   262     195.731 156.660  41.382  1.00  0.00           C
ATOM   1778  C2  CHO   262     194.381 157.910  37.082  1.00  0.00           C
ATOM   1779  ROH CHO   263     120.781 209.160  37.182  1.00  0.00            
ATOM   1780  R1  CHO   263     118.781 207.710  38.482  1.00  0.00            
ATOM   1781  R2  CHO   263     119.281 206.060  40.632  1.00  0.00            
ATOM   1782  R3  CHO   263     117.381 207.560  41.882  1.00  0.00            
ATOM   1783  R4  CHO   263     118.031 205.460  43.832  1.00  0.00            
ATOM   1784  R5  CHO   263     116.031 205.960  43.082  1.00  0.00            
ATOM   1785  C1  CHO   263     115.481 206.510  46.782  1.00  0.00           C
ATOM   1786  C2  CHO   263     112.531 204.410  47.082  1.00  0.00           C
ATOM   1787  ROH CHO   264     161.331 165.760  46.932  1.00  0.00            
ATOM   1788  R1  CHO   264     161.681 167.260  44.582  1.00  0.00            
ATOM   1789  R2  CHO   264     160.881 166.310  42.082  1.00  0.00            
ATOM   1790  R3  CHO   264     159.531 168.710  41.982  1.00  0.00            
ATOM   1791  R4  CHO   264     159.931 167.960  39.182  1.00  0.00            
ATOM   1792  R5  CHO   264     160.481 169.860  40.132  1.00  0.00            
ATOM   1793  C1  CHO   264     158.131 171.110  37.382  1.00  0.00           C
ATOM   1794  C2  CHO   264     157.081 175.060  36.482  1.00  0.00           C
ATOM   1795  ROH CHO   265      95.831   5.010  50.182  1.00  0.00            
ATOM   1796  R1  CHO   265      97.381   6.560  48.332  1.00  0.00            
ATOM   1797  R2  CHO   265      96.281   8.260  46.482  1.00  0.00            
ATOM   1798  R3  CHO   265      97.931  10.110  47.632  1.00  0.00            
ATOM   1799  R4  CHO   265      97.481  11.110  44.932  1.00  0.00            
ATOM   1800  R5  CHO   265      99.381  10.760  45.882  1.00  0.00            
ATOM   1801  C1  CHO   265      99.681  14.510  45.132  1.00  0.00           C
ATOM   1802  C2  CHO   265      99.681  16.060  41.682  1.00  0.00           C
ATOM   1803  ROH CHO   266     179.581 157.810  50.332  1.00  0.00            
ATOM   1804  R1  CHO   266     180.381 158.460  47.682  1.00  0.00            
ATOM   1805  R2  CHO   266     182.781 157.610  46.632  1.00  0.00            
ATOM   1806  R3  CHO   266     181.231 156.560  44.682  1.00  0.00            
ATOM   1807  R4  CHO   266     183.981 156.310  43.682  1.00  0.00            
ATOM   1808  R5  CHO   266     182.331 157.260  42.632  1.00  0.00            
ATOM   1809  C1  CHO   266     183.181 154.560  40.082  1.00  0.00           C
ATOM   1810  C2  CHO   266     183.281 150.910  38.432  1.00  0.00           C
ATOM   1811  ROH CHO   267     164.931 199.660  43.432  1.00  0.00            
ATOM   1812  R1  CHO   267     167.731 199.860  43.182  1.00  0.00            
ATOM   1813  R2  CHO   267     169.231 201.660  44.682  1.00  0.00            
ATOM   1814  R3  CHO   267     170.631 199.410  45.282  1.00  0.00            
ATOM   1815  R4  CHO   267     172.431 201.610  45.982  1.00  0.00            
ATOM   1816  R5  CHO   267     172.931 199.960  44.682  1.00  0.00            
ATOM   1817  C1  CHO   267     175.631 199.510  47.332  1.00  0.00           C
ATOM   1818  C2  CHO   267     178.631 200.310  47.232  1.00  0.00           C
ATOM   1819  ROH CHO   268     198.081  33.610  44.582  1.00  0.00            
ATOM   1820  R1  CHO   268     197.731  32.960  41.832  1.00  0.00            
ATOM   1821  R2  CHO   268     199.881  32.860  40.082  1.00  0.00            
ATOM   1822  R3  CHO   268     198.881  30.360  39.532  1.00  0.00            
ATOM   1823  R4  CHO   268     200.731  30.910  37.332  1.00  0.00            
ATOM   1824  R5  CHO   268     198.631  30.310  37.182  1.00  0.00            
ATOM   1825  C1  CHO   268     200.281  27.460  35.282  1.00  0.00           C
ATOM   1826  C2  CHO   268     199.781  26.360  31.582  1.00  0.00           C
ATOM   1827  ROH CHO   269     143.281  24.060  44.532  1.00  0.00            
ATOM   1828  R1  CHO   269     145.231  23.660  42.482  1.00  0.00            
ATOM   1829  R2  CHO   269     144.481  23.310  39.832  1.00  0.00            
ATOM   1830  R3  CHO   269     146.181  25.410  39.432  1.00  0.00            
ATOM   1831  R4  CHO   269     146.181  23.910  36.882  1.00  0.00            
ATOM   1832  R5  CHO   269     147.931  24.510  38.082  1.00  0.00            
ATOM   1833  C1  CHO   269     148.731  26.260  34.782  1.00  0.00           C
ATOM   1834  C2  CHO   269     152.131  27.810  33.382  1.00  0.00           C
ATOM   1835  ROH CHO   270      17.681  63.260  35.282  1.00  0.00            
ATOM   1836  R1  CHO   270      15.181  62.860  36.482  1.00  0.00            
ATOM   1837  R2  CHO   270      12.831  63.860  35.432  1.00  0.00            
ATOM   1838  R3  CHO   270      12.031  61.260  35.582  1.00  0.00            
ATOM   1839  R4  CHO   270       9.531  62.810  35.332  1.00  0.00            
ATOM   1840  R5  CHO   270       9.981  61.360  36.882  1.00  0.00            
ATOM   1841  C1  CHO   270       6.831  59.760  35.432  1.00  0.00           C
ATOM   1842  C2  CHO   270       5.131  56.060  37.482  1.00  0.00           C
ATOM   1843  ROH CHO   271      -4.519 116.110  46.332  1.00  0.00            
ATOM   1844  R1  CHO   271      -2.369 114.310  46.782  1.00  0.00            
ATOM   1845  R2  CHO   271       0.031 114.510  45.432  1.00  0.00            
ATOM   1846  R3  CHO   271       1.081 114.560  47.932  1.00  0.00            
ATOM   1847  R4  CHO   271       3.331 113.860  46.182  1.00  0.00            
ATOM   1848  R5  CHO   271       2.631 112.760  47.982  1.00  0.00            
ATOM   1849  C1  CHO   271       6.231 113.510  49.032  1.00  0.00           C
ATOM   1850  C2  CHO   271       9.831 115.510  49.082  1.00  0.00           C
ATOM   1851  ROH CHO   272      26.381  43.110  47.632  1.00  0.00            
ATOM   1852  R1  CHO   272      24.181  44.060  46.132  1.00  0.00            
ATOM   1853  R2  CHO   272      24.531  45.610  43.882  1.00  0.00            
ATOM   1854  R3  CHO   272      22.931  43.710  42.732  1.00  0.00            
ATOM   1855  R4  CHO   272      22.581  46.060  41.032  1.00  0.00            
ATOM   1856  R5  CHO   272      21.031  44.860  41.982  1.00  0.00            
ATOM   1857  C1  CHO   272      20.031  44.460  38.332  1.00  0.00           C
ATOM   1858  C2  CHO   272      18.431  46.360  35.532  1.00  0.00           C
ATOM   1859  ROH CHO   273       6.331 171.510  48.582  1.00  0.00            
ATOM   1860  R1  CHO   273       8.781 170.210  49.032  1.00  0.00            
ATOM   1861  R2  CHO   273      10.331 169.260  46.932  1.00  0.00            
ATOM   1862  R3  CHO   273      12.281 170.760  48.132  1.00  0.00            
ATOM   1863  R4  CHO   273      13.631 168.260  47.482  1.00  0.00            
ATOM   1864  R5  CHO   273      13.531 169.210  49.432  1.00  0.00            
ATOM   1865  C1  CHO   273      17.331 169.110  48.882  1.00  0.00           C
ATOM   1866  C2  CHO   273      20.431 170.760  51.182  1.00  0.00           C
ATOM   1867  ROH CHO   274     145.981 145.160  46.882  1.00  0.00            
ATOM   1868  R1  CHO   274     145.481 147.960  47.182  1.00  0.00            
ATOM   1869  R2  CHO   274     144.431 149.510  45.132  1.00  0.00            
ATOM   1870  R3  CHO   274     142.531 150.110  47.032  1.00  0.00            
ATOM   1871  R4  CHO   274     142.131 152.110  44.882  1.00  0.00            
ATOM   1872  R5  CHO   274     142.481 152.510  47.032  1.00  0.00            
ATOM   1873  C1  CHO   274     139.081 154.160  46.532  1.00  0.00           C
ATOM   1874  C2  CHO   274     137.281 157.310  45.732  1.00  0.00           C
ATOM   1875  ROH CHO   275     158.781 198.310  44.582  1.00  0.00            
ATOM   1876  R1  CHO   275     156.431 198.060  43.032  1.00  0.00            
ATOM   1877  R2  CHO   275     154.631 200.160  42.682  1.00  0.00            
ATOM   1878  R3  CHO   275     155.081 199.660  40.032  1.00  0.00            
ATOM   1879  R4  CHO   275     152.881 201.610  40.082  1.00  0.00            
ATOM   1880  R5  CHO   275     152.881 199.710  39.082  1.00  0.00            
ATOM   1881  C1  CHO   275     152.281 202.010  36.082  1.00  0.00           C
ATOM   1882  C2  CHO   275     148.731 202.310  33.282  1.00  0.00           C
ATOM   1883  ROH CHO   276     120.181  25.960  57.582  1.00  0.00            
ATOM   1884  R1  CHO   276     121.081  23.310  56.882  1.00  0.00            
ATOM   1885  R2  CHO   276     120.881  22.310  54.332  1.00  0.00            
ATOM   1886  R3  CHO   276     123.531  21.860  54.682  1.00  0.00            
ATOM   1887  R4  CHO   276     122.931  20.760  52.032  1.00  0.00            
ATOM   1888  R5  CHO   276     123.931  19.710  53.682  1.00  0.00            
ATOM   1889  C1  CHO   276     126.581  19.410  50.982  1.00  0.00           C
ATOM   1890  C2  CHO   276     126.381  19.810  47.132  1.00  0.00           C
ATOM   1891  ROH CHO   277     118.431 155.210  42.832  1.00  0.00            
ATOM   1892  R1  CHO   277     120.831 155.760  44.232  1.00  0.00            
ATOM   1893  R2  CHO   277     121.681 154.360  46.432  1.00  0.00            
ATOM   1894  R3  CHO   277     123.931 154.010  44.982  1.00  0.00            
ATOM   1895  R4  CHO   277     124.831 154.010  47.732  1.00  0.00            
ATOM   1896  R5  CHO   277     125.631 155.260  46.132  1.00  0.00            
ATOM   1897  C1  CHO   277     128.831 153.410  47.132  1.00  0.00           C
ATOM   1898  C2  CHO   277     132.131 155.360  47.232  1.00  0.00           C
ATOM   1899  ROH CHO   278      53.981 124.060  42.282  1.00  0.00            
ATOM   1900  R1  CHO   278      52.381 123.110  44.432  1.00  0.00            
ATOM   1901  R2  CHO   278      52.781 120.660  45.682  1.00  0.00            
ATOM   1902  R3  CHO   278      52.881 122.160  47.932  1.00  0.00            
ATOM   1903  R4  CHO   278      51.931 119.560  48.832  1.00  0.00            
ATOM   1904  R5  CHO   278      50.981 121.460  49.182  1.00  0.00            
ATOM   1905  C1  CHO   278      51.481 120.310  52.782  1.00  0.00           C
ATOM   1906  C2  CHO   278      51.831 120.760  56.432  1.00  0.00           C
ATOM   1907  ROH CHO   279     173.381 178.510  30.182  1.00  0.00            
ATOM   1908  R1  CHO   279     172.531 178.360  32.882  1.00  0.00            
ATOM   1909  R2  CHO   279     170.131 177.310  33.632  1.00  0.00            
ATOM   1910  R3  CHO   279     171.631 175.760  35.232  1.00  0.00            
ATOM   1911  R4  CHO   279     169.081 176.060  36.682  1.00  0.00            
ATOM   1912  R5  CHO   279     171.081 176.460  37.482  1.00  0.00            
ATOM   1913  C1  CHO   279     169.931 173.810  39.932  1.00  0.00           C
ATOM   1914  C2  CHO   279     169.681 170.910  42.532  1.00  0.00           C
ATOM   1915  ROH CHO   280      91.531  74.310  43.032  1.00  0.00            
ATOM   1916  R1  CHO   280      93.681  76.060  42.532  1.00  0.00            
ATOM   1917  R2  CHO   280      94.481  78.010  44.332  1.00  0.00            
ATOM   1918  R3  CHO   280      96.881  76.810  44.132  1.00  0.00            
ATOM   1919  R4  CHO   280      97.531  79.610  44.482  1.00  0.00            
ATOM   1920  R5  CHO   280      98.231  78.310  42.832  1.00  0.00            
ATOM   1921  C1  CHO   280     101.581  79.410  44.332  1.00  0.00           C
ATOM   1922  C2  CHO   280     104.581  81.810  42.732  1.00  0.00           C
ATOM   1923  ROH CHO   281     203.031 170.810  45.132  1.00  0.00            
ATOM   1924  R1  CHO   281     205.631 171.560  44.232  1.00  0.00            
ATOM   1925  R2  CHO   281     207.681 172.060  45.982  1.00  0.00            
ATOM   1926  R3  CHO   281     208.981 170.210  44.432  1.00  0.00            
ATOM   1927  R4  CHO   281     211.131 171.760  45.682  1.00  0.00            
ATOM   1928  R5  CHO   281     210.881 171.410  43.532  1.00  0.00            
ATOM   1929  C1  CHO   281     214.331 169.860  44.082  1.00  0.00           C
ATOM   1930  C2  CHO   281     217.581 171.260  46.682  1.00  0.00           C
ATOM   1931  ROH CHO   282     104.631 190.710  56.332  1.00  0.00            
ATOM   1932  R1  CHO   282     103.231 192.110  54.332  1.00  0.00            
ATOM   1933  R2  CHO   282     100.531 192.760  54.582  1.00  0.00            
ATOM   1934  R3  CHO   282     101.431 195.260  54.082  1.00  0.00            
ATOM   1935  R4  CHO   282      98.631 195.310  53.232  1.00  0.00            
ATOM   1936  R5  CHO   282     100.381 195.860  52.032  1.00  0.00            
ATOM   1937  C1  CHO   282      98.381 199.110  51.932  1.00  0.00           C
ATOM   1938  C2  CHO   282      98.831 201.760  49.732  1.00  0.00           C
ATOM   1939  ROH CHO   283     154.981  11.260  37.332  1.00  0.00            
ATOM   1940  R1  CHO   283     154.431   9.260  39.232  1.00  0.00            
ATOM   1941  R2  CHO   283     152.681   7.160  38.732  1.00  0.00            
ATOM   1942  R3  CHO   283     154.831   5.660  39.432  1.00  0.00            
ATOM   1943  R4  CHO   283     152.481   3.860  39.632  1.00  0.00            
ATOM   1944  R5  CHO   283     153.981   4.210  41.182  1.00  0.00            
ATOM   1945  C1  CHO   283     154.431   0.460  40.782  1.00  0.00           C
ATOM   1946  C2  CHO   283     155.481  -0.640  43.282  1.00  0.00           C
ATOM   1947  ROH CHO   284     117.231 118.310  46.282  1.00  0.00            
ATOM   1948  R1  CHO   284     115.681 118.010  48.632  1.00  0.00            
ATOM   1949  R2  CHO   284     113.931 119.960  49.532  1.00  0.00            
ATOM   1950  R3  CHO   284     112.181 117.910  49.532  1.00  0.00            
ATOM   1951  R4  CHO   284     111.481 119.460  51.932  1.00  0.00            
ATOM   1952  R5  CHO   284     111.931 117.310  51.832  1.00  0.00            
ATOM   1953  C1  CHO   284     108.381 117.210  53.282  1.00  0.00           C
ATOM   1954  C2  CHO   284     105.181 117.560  55.682  1.00  0.00           C
ATOM   1955  ROH CHO   285     135.831 194.360  34.532  1.00  0.00            
ATOM   1956  R1  CHO   285     134.081 193.660  36.632  1.00  0.00            
ATOM   1957  R2  CHO   285     134.681 191.660  38.432  1.00  0.00            
ATOM   1958  R3  CHO   285     134.181 193.660  40.282  1.00  0.00            
ATOM   1959  R4  CHO   285     134.481 191.210  41.882  1.00  0.00            
ATOM   1960  R5  CHO   285     132.831 192.610  41.932  1.00  0.00            
ATOM   1961  C1  CHO   285     133.931 192.810  45.582  1.00  0.00           C
ATOM   1962  C2  CHO   285     132.231 192.910  48.482  1.00  0.00           C
ATOM   1963  ROH CHO   286     198.631 159.860  46.882  1.00  0.00            
ATOM   1964  R1  CHO   286     197.081 161.460  45.082  1.00  0.00            
ATOM   1965  R2  CHO   286     194.381 161.710  45.332  1.00  0.00            
ATOM   1966  R3  CHO   286     194.931 164.360  45.382  1.00  0.00            
ATOM   1967  R4  CHO   286     192.131 164.210  44.482  1.00  0.00            
ATOM   1968  R5  CHO   286     193.781 165.260  43.482  1.00  0.00            
ATOM   1969  C1  CHO   286     191.381 168.160  44.032  1.00  0.00           C
ATOM   1970  C2  CHO   286     188.931 171.610  45.982  1.00  0.00           C
ATOM   1971  ROH CHO   287     142.581 102.010  39.932  1.00  0.00            
ATOM   1972  R1  CHO   287     143.231  99.760  41.582  1.00  0.00            
ATOM   1973  R2  CHO   287     141.281  98.360  42.982  1.00  0.00            
ATOM   1974  R3  CHO   287     142.381  96.260  41.682  1.00  0.00            
ATOM   1975  R4  CHO   287     140.531  95.060  43.582  1.00  0.00            
ATOM   1976  R5  CHO   287     142.631  94.560  43.382  1.00  0.00            
ATOM   1977  C1  CHO   287     141.081  91.110  42.782  1.00  0.00           C
ATOM   1978  C2  CHO   287     142.181  87.610  42.132  1.00  0.00           C
ATOM   1979  ROH CHO   288     174.081  78.060  40.032  1.00  0.00            
ATOM   1980  R1  CHO   288     174.231  76.860  37.482  1.00  0.00            
ATOM   1981  R2  CHO   288     171.981  75.910  36.182  1.00  0.00            
ATOM   1982  R3  CHO   288     172.881  77.510  34.182  1.00  0.00            
ATOM   1983  R4  CHO   288     170.131  76.910  33.432  1.00  0.00            
ATOM   1984  R5  CHO   288     171.881  76.610  32.182  1.00  0.00            
ATOM   1985  C1  CHO   288     169.881  78.960  29.982  1.00  0.00           C
ATOM   1986  C2  CHO   288     169.281  82.910  29.032  1.00  0.00           C
ATOM   1987  ROH CHO   289     204.231 179.060  55.132  1.00  0.00            
ATOM   1988  R1  CHO   289     205.231 177.310  53.082  1.00  0.00            
ATOM   1989  R2  CHO   289     203.581 175.910  51.382  1.00  0.00            
ATOM   1990  R3  CHO   289     205.081 177.160  49.482  1.00  0.00            
ATOM   1991  R4  CHO   289     203.381 175.260  47.982  1.00  0.00            
ATOM   1992  R5  CHO   289     205.581 175.410  47.882  1.00  0.00            
ATOM   1993  C1  CHO   289     204.681 176.010  44.232  1.00  0.00           C
ATOM   1994  C2  CHO   289     204.431 178.060  40.832  1.00  0.00           C
ATOM   1995  ROH CHO   290     187.231 140.110  25.432  1.00  0.00            
ATOM   1996  R1  CHO   290     186.581 140.710  28.082  1.00  0.00            
ATOM   1997  R2  CHO   290     186.581 143.310  29.082  1.00  0.00            
ATOM   1998  R3  CHO   290     184.031 142.710  29.832  1.00  0.00            
ATOM   1999  R4  CHO   290     184.981 144.510  31.932  1.00  0.00            
ATOM   2000  R5  CHO   290     184.131 142.560  32.182  1.00  0.00            
ATOM   2001  C1  CHO   290     181.681 144.660  34.232  1.00  0.00           C
ATOM   2002  C2  CHO   290     183.831 146.210  37.082  1.00  0.00           C
ATOM   2003  ROH CHO   291     179.281  21.060  30.982  1.00  0.00            
ATOM   2004  R1  CHO   291     181.431  22.560  31.932  1.00  0.00            
ATOM   2005  R2  CHO   291     183.631  21.460  33.182  1.00  0.00            
ATOM   2006  R3  CHO   291     184.981  22.860  31.282  1.00  0.00            
ATOM   2007  R4  CHO   291     186.931  22.410  33.482  1.00  0.00            
ATOM   2008  R5  CHO   291     186.381  24.310  32.582  1.00  0.00            
ATOM   2009  C1  CHO   291     190.131  24.310  31.882  1.00  0.00           C
ATOM   2010  C2  CHO   291     194.031  24.710  32.032  1.00  0.00           C
ATOM   2011  ROH CHO   292     220.531 212.610  38.982  1.00  0.00            
ATOM   2012  R1  CHO   292     219.381 215.010  39.882  1.00  0.00            
ATOM   2013  R2  CHO   292     218.131 216.810  38.182  1.00  0.00            
ATOM   2014  R3  CHO   292     216.081 216.560  39.932  1.00  0.00            
ATOM   2015  R4  CHO   292     215.231 218.660  38.032  1.00  0.00            
ATOM   2016  R5  CHO   292     215.281 218.810  40.232  1.00  0.00            
ATOM   2017  C1  CHO   292     211.581 219.460  39.582  1.00  0.00           C
ATOM   2018  C2  CHO   292     208.931 220.810  43.032  1.00  0.00           C
ATOM   2019  ROH CHO   293     174.231 126.110  44.382  1.00  0.00            
ATOM   2020  R1  CHO   293     175.081 125.210  46.932  1.00  0.00            
ATOM   2021  R2  CHO   293     173.581 123.460  48.482  1.00  0.00            
ATOM   2022  R3  CHO   293     175.881 122.010  48.482  1.00  0.00            
ATOM   2023  R4  CHO   293     174.381 121.060  50.882  1.00  0.00            
ATOM   2024  R5  CHO   293     176.431 121.810  50.832  1.00  0.00            
ATOM   2025  C1  CHO   293     177.031 118.310  52.232  1.00  0.00           C
ATOM   2026  C2  CHO   293     178.231 119.910  55.332  1.00  0.00           C
ATOM   2027  ROH CHO   294     104.031  78.760  49.732  1.00  0.00            
ATOM   2028  R1  CHO   294     105.431  78.660  47.282  1.00  0.00            
ATOM   2029  R2  CHO   294     107.031  76.510  46.582  1.00  0.00            
ATOM   2030  R3  CHO   294     105.481  76.460  44.332  1.00  0.00            
ATOM   2031  R4  CHO   294     108.131  75.710  43.382  1.00  0.00            
ATOM   2032  R5  CHO   294     106.881  77.310  42.632  1.00  0.00            
ATOM   2033  C1  CHO   294     107.281  75.260  39.432  1.00  0.00           C
ATOM   2034  C2  CHO   294     108.581  71.560  39.332  1.00  0.00           C
ATOM   2035  ROH CHO   295      94.531  73.860  47.682  1.00  0.00            
ATOM   2036  R1  CHO   295      96.731  73.010  46.132  1.00  0.00            
ATOM   2037  R2  CHO   295      98.581  71.160  47.032  1.00  0.00            
ATOM   2038  R3  CHO   295      97.931  69.860  44.732  1.00  0.00            
ATOM   2039  R4  CHO   295     100.631  69.010  45.282  1.00  0.00            
ATOM   2040  R5  CHO   295      99.931  69.910  43.432  1.00  0.00            
ATOM   2041  C1  CHO   295     101.281  66.610  42.082  1.00  0.00           C
ATOM   2042  C2  CHO   295     104.581  65.360  42.732  1.00  0.00           C
ATOM   2043  ROH CHO   296      86.631 149.860  51.982  1.00  0.00            
ATOM   2044  R1  CHO   296      88.231 151.310  50.182  1.00  0.00            
ATOM   2045  R2  CHO   296      89.231 153.860  50.782  1.00  0.00            
ATOM   2046  R3  CHO   296      91.631 152.660  50.182  1.00  0.00            
ATOM   2047  R4  CHO   296      92.331 155.410  50.782  1.00  0.00            
ATOM   2048  R5  CHO   296      92.831 154.360  48.982  1.00  0.00            
ATOM   2049  C1  CHO   296      96.331 155.260  50.232  1.00  0.00           C
ATOM   2050  C2  CHO   296      98.531 157.210  49.282  1.00  0.00           C
ATOM   2051  ROH CHO   297      27.281 206.510  45.032  1.00  0.00            
ATOM   2052  R1  CHO   297      25.931 208.310  46.732  1.00  0.00            
ATOM   2053  R2  CHO   297      24.881 210.710  45.832  1.00  0.00            
ATOM   2054  R3  CHO   297      22.631 209.760  46.932  1.00  0.00            
ATOM   2055  R4  CHO   297      22.081 212.610  46.482  1.00  0.00            
ATOM   2056  R5  CHO   297      21.881 211.560  48.382  1.00  0.00            
ATOM   2057  C1  CHO   297      18.331 212.810  47.932  1.00  0.00           C
ATOM   2058  C2  CHO   297      16.981 216.360  49.082  1.00  0.00           C
ATOM   2059  ROH CHO   298     100.531 132.460  52.682  1.00  0.00            
ATOM   2060  R1  CHO   298      99.331 132.910  50.132  1.00  0.00            
ATOM   2061  R2  CHO   298     100.731 134.010  48.032  1.00  0.00            
ATOM   2062  R3  CHO   298      99.881 131.760  46.732  1.00  0.00            
ATOM   2063  R4  CHO   298     100.281 133.710  44.582  1.00  0.00            
ATOM   2064  R5  CHO   298      98.481 132.560  44.982  1.00  0.00            
ATOM   2065  C1  CHO   298      99.181 131.460  41.432  1.00  0.00           C
ATOM   2066  C2  CHO   298      97.731 130.910  38.182  1.00  0.00           C
ATOM   2067  ROH CHO   299     210.181   8.210  41.032  1.00  0.00            
ATOM   2068  R1  CHO   299     210.231   8.360  43.882  1.00  0.00            
ATOM   2069  R2  CHO   299     209.431  10.610  45.282  1.00  0.00            
ATOM   2070  R3  CHO   299     207.781   8.860  46.532  1.00  0.00            
ATOM   2071  R4  CHO   299     207.981  11.160  48.332  1.00  0.00            
ATOM   2072  R5  CHO   299     208.381   9.060  48.832  1.00  0.00            
ATOM   2073  C1  CHO   299     205.581   9.810  51.332  1.00  0.00           C
ATOM   2074  C2  CHO   299     202.831   7.710  49.882  1.00  0.00           C
ATOM   2075  ROH CHO   300      65.481  24.010  52.582  1.00  0.00            
ATOM   2076  R1  CHO   300      64.081  24.360  50.132  1.00  0.00            
ATOM   2077  R2  CHO   300      62.331  26.460  49.732  1.00  0.00            
ATOM   2078  R3  CHO   300      63.881  26.910  47.582  1.00  0.00            
ATOM   2079  R4  CHO   300      61.631  28.760  47.282  1.00  0.00            
ATOM   2080  R5  CHO   300      62.381  27.310  45.782  1.00  0.00            
ATOM   2081  C1  CHO   300      62.681  30.560  43.782  1.00  0.00           C
ATOM   2082  C2  CHO   300      65.981  33.360  42.932  1.00  0.00           C
ATOM   2083  ROH CHO   301      40.231   4.910  42.282  1.00  0.00            
ATOM   2084  R1  CHO   301      41.131   6.060  44.682  1.00  0.00            
ATOM   2085  R2  CHO   301      39.631   7.860  46.132  1.00  0.00            
ATOM   2086  R3  CHO   301      40.081   6.110  48.182  1.00  0.00            
ATOM   2087  R4  CHO   301      39.631   8.660  49.482  1.00  0.00            
ATOM   2088  R5  CHO   301      41.381   7.360  49.732  1.00  0.00            
ATOM   2089  C1  CHO   301      40.081   7.510  53.332  1.00  0.00           C
ATOM   2090  C2  CHO   301      39.831   6.660  57.732  1.00  0.00           C
ATOM   2091  ROH CHO   302     177.931  67.410  23.082  1.00  0.00            
ATOM   2092  R1  CHO   302     179.531  67.460  25.432  1.00  0.00            
ATOM   2093  R2  CHO   302     178.481  68.060  27.932  1.00  0.00            
ATOM   2094  R3  CHO   302     179.531  65.660  28.632  1.00  0.00            
ATOM   2095  R4  CHO   302     180.631  67.560  30.582  1.00  0.00            
ATOM   2096  R5  CHO   302     181.781  66.160  29.282  1.00  0.00            
ATOM   2097  C1  CHO   302     182.881  65.010  32.732  1.00  0.00           C
ATOM   2098  C2  CHO   302     183.531  67.010  34.632  1.00  0.00           C
ATOM   2099  ROH CHO   303      16.781  77.110  33.482  1.00  0.00            
ATOM   2100  R1  CHO   303      18.681  78.360  35.132  1.00  0.00            
ATOM   2101  R2  CHO   303      21.381  77.710  35.082  1.00  0.00            
ATOM   2102  R3  CHO   303      21.681  80.410  34.682  1.00  0.00            
ATOM   2103  R4  CHO   303      24.181  79.210  33.682  1.00  0.00            
ATOM   2104  R5  CHO   303      23.981  80.810  35.132  1.00  0.00            
ATOM   2105  C1  CHO   303      26.031  82.610  32.482  1.00  0.00           C
ATOM   2106  C2  CHO   303      29.931  81.810  32.432  1.00  0.00           C
ATOM   2107  ROH CHO   304      72.181 188.310  45.632  1.00  0.00            
ATOM   2108  R1  CHO   304      74.081 187.860  47.682  1.00  0.00            
ATOM   2109  R2  CHO   304      76.431 186.460  47.232  1.00  0.00            
ATOM   2110  R3  CHO   304      77.581 188.760  48.182  1.00  0.00            
ATOM   2111  R4  CHO   304      79.581 186.610  48.682  1.00  0.00            
ATOM   2112  R5  CHO   304      78.781 188.010  50.132  1.00  0.00            
ATOM   2113  C1  CHO   304      82.481 188.860  50.382  1.00  0.00           C
ATOM   2114  C2  CHO   304      86.831 189.260  50.632  1.00  0.00           C
ATOM   2115  ROH CHO   305     214.731  12.760  36.982  1.00  0.00            
ATOM   2116  R1  CHO   305     213.531  10.360  37.882  1.00  0.00            
ATOM   2117  R2  CHO   305     212.531   8.460  36.132  1.00  0.00            
ATOM   2118  R3  CHO   305     214.181   6.810  37.532  1.00  0.00            
ATOM   2119  R4  CHO   305     212.931   5.110  35.532  1.00  0.00            
ATOM   2120  R5  CHO   305     212.931   4.760  37.682  1.00  0.00            
ATOM   2121  C1  CHO   305     214.631   1.560  36.482  1.00  0.00           C
ATOM   2122  C2  CHO   305     215.181  -1.690  35.082  1.00  0.00           C
ATOM   2123  ROH CHO   306     151.881 177.010  44.432  1.00  0.00            
ATOM   2124  R1  CHO   306     151.081 175.610  42.082  1.00  0.00            
ATOM   2125  R2  CHO   306     152.831 175.110  39.982  1.00  0.00            
ATOM   2126  R3  CHO   306     152.031 172.510  40.432  1.00  0.00            
ATOM   2127  R4  CHO   306     153.031 172.560  37.682  1.00  0.00            
ATOM   2128  R5  CHO   306     151.131 171.860  38.332  1.00  0.00            
ATOM   2129  C1  CHO   306     152.481 168.660  36.732  1.00  0.00           C
ATOM   2130  C2  CHO   306     152.781 166.710  33.782  1.00  0.00           C
ATOM   2131  ROH CHO   307     225.831  98.060  41.982  1.00  0.00            
ATOM   2132  R1  CHO   307     223.731  96.510  40.982  1.00  0.00            
ATOM   2133  R2  CHO   307     224.081  93.910  40.082  1.00  0.00            
ATOM   2134  R3  CHO   307     222.081  93.360  41.882  1.00  0.00            
ATOM   2135  R4  CHO   307     221.981  91.160  39.932  1.00  0.00            
ATOM   2136  R5  CHO   307     220.331  92.410  40.532  1.00  0.00            
ATOM   2137  C1  CHO   307     218.931  89.010  41.582  1.00  0.00           C
ATOM   2138  C2  CHO   307     214.531  89.960  43.482  1.00  0.00           C
ATOM   2139  ROH CHO   308     168.931   3.910  42.782  1.00  0.00            
ATOM   2140  R1  CHO   308     169.631   4.660  40.182  1.00  0.00            
ATOM   2141  R2  CHO   308     168.581   6.910  38.932  1.00  0.00            
ATOM   2142  R3  CHO   308     171.181   7.560  38.582  1.00  0.00            
ATOM   2143  R4  CHO   308     169.781   9.010  36.482  1.00  0.00            
ATOM   2144  R5  CHO   308     171.481   7.660  36.232  1.00  0.00            
ATOM   2145  C1  CHO   308     172.881  10.860  34.732  1.00  0.00           C
ATOM   2146  C2  CHO   308     174.681  14.960  37.532  1.00  0.00           C
ATOM   2147  ROH CHO   309     214.831 133.810  36.732  1.00  0.00            
ATOM   2148  R1  CHO   309     215.281 135.860  38.632  1.00  0.00            
ATOM   2149  R2  CHO   309     213.231 137.160  39.982  1.00  0.00            
ATOM   2150  R3  CHO   309     214.581 136.410  42.182  1.00  0.00            
ATOM   2151  R4  CHO   309     212.531 138.210  43.182  1.00  0.00            
ATOM   2152  R5  CHO   309     214.681 138.360  43.532  1.00  0.00            
ATOM   2153  C1  CHO   309     213.431 138.110  47.132  1.00  0.00           C
ATOM   2154  C2  CHO   309     213.631 140.360  50.182  1.00  0.00           C
ATOM   2155  ROH CHO   310      72.881  33.910  50.732  1.00  0.00            
ATOM   2156  R1  CHO   310      70.231  33.510  51.582  1.00  0.00            
ATOM   2157  R2  CHO   310      69.331  34.060  54.132  1.00  0.00            
ATOM   2158  R3  CHO   310      67.481  35.610  52.832  1.00  0.00            
ATOM   2159  R4  CHO   310      65.981  34.110  54.882  1.00  0.00            
ATOM   2160  R5  CHO   310      65.531  34.160  52.732  1.00  0.00            
ATOM   2161  C1  CHO   310      62.281  35.560  54.082  1.00  0.00           C
ATOM   2162  C2  CHO   310      58.881  37.060  52.632  1.00  0.00           C
ATOM   2163  ROH CHO   311     127.331  23.260  43.732  1.00  0.00            
ATOM   2164  R1  CHO   311     126.681  22.060  41.232  1.00  0.00            
ATOM   2165  R2  CHO   311     124.581  20.260  40.932  1.00  0.00            
ATOM   2166  R3  CHO   311     123.831  21.960  38.982  1.00  0.00            
ATOM   2167  R4  CHO   311     122.581  19.410  38.232  1.00  0.00            
ATOM   2168  R5  CHO   311     123.881  20.660  36.982  1.00  0.00            
ATOM   2169  C1  CHO   311     120.681  20.560  34.832  1.00  0.00           C
ATOM   2170  C2  CHO   311     121.631  20.960  31.532  1.00  0.00           C
ATOM   2171  ROH CHO   312      73.981 154.960  51.532  1.00  0.00            
ATOM   2172  R1  CHO   312      74.331 156.910  49.532  1.00  0.00            
ATOM   2173  R2  CHO   312      76.381 158.760  49.582  1.00  0.00            
ATOM   2174  R3  CHO   312      76.881 157.760  47.082  1.00  0.00            
ATOM   2175  R4  CHO   312      77.981 160.510  47.032  1.00  0.00            
ATOM   2176  R5  CHO   312      76.531 159.660  45.632  1.00  0.00            
ATOM   2177  C1  CHO   312      79.381 160.610  43.232  1.00  0.00           C
ATOM   2178  C2  CHO   312      81.281 162.210  39.582  1.00  0.00           C
ATOM   2179  ROH CHO   313      45.581 152.760  44.782  1.00  0.00            
ATOM   2180  R1  CHO   313      43.531 151.410  43.332  1.00  0.00            
ATOM   2181  R2  CHO   313      42.631 148.910  43.982  1.00  0.00            
ATOM   2182  R3  CHO   313      40.231 150.110  43.982  1.00  0.00            
ATOM   2183  R4  CHO   313      39.631 147.210  43.882  1.00  0.00            
ATOM   2184  R5  CHO   313      38.881 148.760  42.532  1.00  0.00            
ATOM   2185  C1  CHO   313      35.581 147.410  43.782  1.00  0.00           C
ATOM   2186  C2  CHO   313      31.131 148.910  44.132  1.00  0.00           C
ATOM   2187  ROH CHO   314     204.531 117.860  28.432  1.00  0.00            
ATOM   2188  R1  CHO   314     203.281 117.010  30.832  1.00  0.00            
ATOM   2189  R2  CHO   314     204.781 116.260  33.082  1.00  0.00            
ATOM   2190  R3  CHO   314     203.231 118.160  34.282  1.00  0.00            
ATOM   2191  R4  CHO   314     204.381 116.610  36.482  1.00  0.00            
ATOM   2192  R5  CHO   314     202.231 117.010  36.182  1.00  0.00            
ATOM   2193  C1  CHO   314     202.681 118.560  39.632  1.00  0.00           C
ATOM   2194  C2  CHO   314     203.481 119.710  43.732  1.00  0.00           C
ATOM   2195  ROH CHO   315      73.581 158.410  61.282  1.00  0.00            
ATOM   2196  R1  CHO   315      73.731 158.660  58.432  1.00  0.00            
ATOM   2197  R2  CHO   315      72.581 160.760  57.082  1.00  0.00            
ATOM   2198  R3  CHO   315      75.081 161.060  56.032  1.00  0.00            
ATOM   2199  R4  CHO   315      73.281 162.160  54.032  1.00  0.00            
ATOM   2200  R5  CHO   315      74.781 160.610  53.732  1.00  0.00            
ATOM   2201  C1  CHO   315      76.081 163.260  51.282  1.00  0.00           C
ATOM   2202  C2  CHO   315      74.831 167.010  50.182  1.00  0.00           C
ATOM   2203  ROH CHO   316     143.581 157.810  35.732  1.00  0.00            
ATOM   2204  R1  CHO   316     141.481 156.210  34.682  1.00  0.00            
ATOM   2205  R2  CHO   316     139.281 155.510  36.132  1.00  0.00            
ATOM   2206  R3  CHO   316     137.931 156.560  34.082  1.00  0.00            
ATOM   2207  R4  CHO   316     136.331 154.260  34.832  1.00  0.00            
ATOM   2208  R5  CHO   316     137.081 154.710  32.832  1.00  0.00            
ATOM   2209  C1  CHO   316     133.381 154.510  32.132  1.00  0.00           C
ATOM   2210  C2  CHO   316     130.831 151.810  31.132  1.00  0.00           C
ATOM   2211  ROH CHO   317      -1.919 190.760  50.482  1.00  0.00            
ATOM   2212  R1  CHO   317       0.781 190.210  51.032  1.00  0.00            
ATOM   2213  R2  CHO   317       1.581 188.060  52.582  1.00  0.00            
ATOM   2214  R3  CHO   317       3.131 187.560  50.382  1.00  0.00            
ATOM   2215  R4  CHO   317       4.081 185.660  52.482  1.00  0.00            
ATOM   2216  R5  CHO   317       5.331 187.060  51.332  1.00  0.00            
ATOM   2217  C1  CHO   317       6.981 183.810  50.382  1.00  0.00           C
ATOM   2218  C2  CHO   317      10.931 184.610  49.832  1.00  0.00           C
ATOM   2219  ROH CHO   318      90.231 164.710  52.432  1.00  0.00            
ATOM   2220  R1  CHO   318      90.081 166.410  50.182  1.00  0.00            
ATOM   2221  R2  CHO   318      87.731 167.710  49.432  1.00  0.00            
ATOM   2222  R3  CHO   318      89.281 169.960  49.632  1.00  0.00            
ATOM   2223  R4  CHO   318      86.681 170.910  48.682  1.00  0.00            
ATOM   2224  R5  CHO   318      88.581 171.260  47.732  1.00  0.00            
ATOM   2225  C1  CHO   318      87.531 174.860  48.382  1.00  0.00           C
ATOM   2226  C2  CHO   318      86.281 178.360  46.882  1.00  0.00           C
ATOM   2227  ROH CHO   319     199.231 120.860  46.882  1.00  0.00            
ATOM   2228  R1  CHO   319     197.581 118.760  47.932  1.00  0.00            
ATOM   2229  R2  CHO   319     195.131 119.310  49.132  1.00  0.00            
ATOM   2230  R3  CHO   319     194.231 117.510  47.282  1.00  0.00            
ATOM   2231  R4  CHO   319     191.831 118.360  48.732  1.00  0.00            
ATOM   2232  R5  CHO   319     192.531 116.310  48.432  1.00  0.00            
ATOM   2233  C1  CHO   319     189.081 116.110  46.832  1.00  0.00           C
ATOM   2234  C2  CHO   319     186.731 114.010  44.682  1.00  0.00           C
ATOM   2235  ROH CHO   320     126.931 137.960  57.032  1.00  0.00            
ATOM   2236  R1  CHO   320     124.731 138.360  55.282  1.00  0.00            
ATOM   2237  R2  CHO   320     124.581 137.160  52.832  1.00  0.00            
ATOM   2238  R3  CHO   320     122.181 136.210  53.782  1.00  0.00            
ATOM   2239  R4  CHO   320     121.831 136.360  50.832  1.00  0.00            
ATOM   2240  R5  CHO   320     120.531 137.260  52.382  1.00  0.00            
ATOM   2241  C1  CHO   320     118.031 135.010  50.582  1.00  0.00           C
ATOM   2242  C2  CHO   320     114.731 135.460  49.682  1.00  0.00           C
ATOM   2243  ROH CHO   321     105.931  84.360  37.832  1.00  0.00            
ATOM   2244  R1  CHO   321     106.231  85.710  40.282  1.00  0.00            
ATOM   2245  R2  CHO   321     104.881  88.110  40.832  1.00  0.00            
ATOM   2246  R3  CHO   321     104.031  86.710  43.032  1.00  0.00            
ATOM   2247  R4  CHO   321     103.281  89.510  43.582  1.00  0.00            
ATOM   2248  R5  CHO   321     104.481  88.210  44.882  1.00  0.00            
ATOM   2249  C1  CHO   321     101.581  89.060  47.182  1.00  0.00           C
ATOM   2250  C2  CHO   321      98.931  91.510  49.332  1.00  0.00           C
ATOM   2251  ROH CHO   322      53.931 180.560  42.182  1.00  0.00            
ATOM   2252  R1  CHO   322      54.931 180.060  44.782  1.00  0.00            
ATOM   2253  R2  CHO   322      54.081 181.460  46.982  1.00  0.00            
ATOM   2254  R3  CHO   322      53.581 179.010  47.982  1.00  0.00            
ATOM   2255  R4  CHO   322      54.181 180.610  50.332  1.00  0.00            
ATOM   2256  R5  CHO   322      55.131 178.760  49.782  1.00  0.00            
ATOM   2257  C1  CHO   322      53.781 177.760  53.182  1.00  0.00           C
ATOM   2258  C2  CHO   322      53.781 176.810  56.382  1.00  0.00           C
ATOM   2259  ROH CHO   323      97.881  24.960  47.932  1.00  0.00            
ATOM   2260  R1  CHO   323     100.681  25.260  47.782  1.00  0.00            
ATOM   2261  R2  CHO   323     102.131  26.660  49.682  1.00  0.00            
ATOM   2262  R3  CHO   323     103.531  24.310  49.832  1.00  0.00            
ATOM   2263  R4  CHO   323     105.181  26.310  51.232  1.00  0.00            
ATOM   2264  R5  CHO   323     105.831  25.010  49.582  1.00  0.00            
ATOM   2265  C1  CHO   323     108.331  23.910  52.282  1.00  0.00           C
ATOM   2266  C2  CHO   323     111.431  22.860  54.732  1.00  0.00           C
ATOM   2267  ROH CHO   324     143.681  31.160  40.582  1.00  0.00            
ATOM   2268  R1  CHO   324     142.981  28.510  41.332  1.00  0.00            
ATOM   2269  R2  CHO   324     140.631  27.910  42.582  1.00  0.00            
ATOM   2270  R3  CHO   324     140.331  26.160  40.532  1.00  0.00            
ATOM   2271  R4  CHO   324     137.881  25.810  42.182  1.00  0.00            
ATOM   2272  R5  CHO   324     139.281  24.260  41.532  1.00  0.00            
ATOM   2273  C1  CHO   324     136.081  22.960  39.982  1.00  0.00           C
ATOM   2274  C2  CHO   324     133.331  20.960  38.082  1.00  0.00           C
ATOM   2275  ROH CHO   325     174.881 214.010  45.332  1.00  0.00            
ATOM   2276  R1  CHO   325     176.331 213.910  42.932  1.00  0.00            
ATOM   2277  R2  CHO   325     177.081 211.510  41.732  1.00  0.00            
ATOM   2278  R3  CHO   325     175.781 212.560  39.582  1.00  0.00            
ATOM   2279  R4  CHO   325     177.681 210.610  38.482  1.00  0.00            
ATOM   2280  R5  CHO   325     177.481 212.710  37.882  1.00  0.00            
ATOM   2281  C1  CHO   325     176.831 211.110  34.532  1.00  0.00           C
ATOM   2282  C2  CHO   325     176.331 211.760  30.832  1.00  0.00           C
ATOM   2283  ROH CHO   326     100.581 152.460  46.232  1.00  0.00            
ATOM   2284  R1  CHO   326     102.531 150.910  44.932  1.00  0.00            
ATOM   2285  R2  CHO   326     102.181 149.910  42.332  1.00  0.00            
ATOM   2286  R3  CHO   326     104.581 151.160  41.882  1.00  0.00            
ATOM   2287  R4  CHO   326     104.331 149.210  39.732  1.00  0.00            
ATOM   2288  R5  CHO   326     105.981 149.410  41.082  1.00  0.00            
ATOM   2289  C1  CHO   326     107.781 149.960  37.732  1.00  0.00           C
ATOM   2290  C2  CHO   326     106.931 148.510  34.232  1.00  0.00           C
ATOM   2291  ROH CHO   327     111.181 130.360  50.282  1.00  0.00            
ATOM   2292  R1  CHO   327     109.931 130.960  47.832  1.00  0.00            
ATOM   2293  R2  CHO   327     111.181 132.360  45.782  1.00  0.00            
ATOM   2294  R3  CHO   327     110.531 130.210  44.332  1.00  0.00            
ATOM   2295  R4  CHO   327     111.181 132.260  42.332  1.00  0.00            
ATOM   2296  R5  CHO   327     109.331 131.110  42.432  1.00  0.00            
ATOM   2297  C1  CHO   327     110.581 130.160  38.932  1.00  0.00           C
ATOM   2298  C2  CHO   327     108.881 131.810  36.232  1.00  0.00           C
ATOM   2299  ROH CHO   328     221.681 151.010  56.132  1.00  0.00            
ATOM   2300  R1  CHO   328     220.781 151.860  53.582  1.00  0.00            
ATOM   2301  R2  CHO   328     222.431 152.860  51.632  1.00  0.00            
ATOM   2302  R3  CHO   328     221.281 150.960  50.132  1.00  0.00            
ATOM   2303  R4  CHO   328     223.431 152.060  48.432  1.00  0.00            
ATOM   2304  R5  CHO   328     221.331 151.860  47.882  1.00  0.00            
ATOM   2305  C1  CHO   328     222.931 149.760  45.132  1.00  0.00           C
ATOM   2306  C2  CHO   328     225.181 147.810  41.832  1.00  0.00           C
ATOM   2307  ROH CHO   329      -2.469  17.960  47.882  1.00  0.00            
ATOM   2308  R1  CHO   329      -0.419  16.060  48.132  1.00  0.00            
ATOM   2309  R2  CHO   329       1.281  15.410  46.032  1.00  0.00            
ATOM   2310  R3  CHO   329       3.231  15.960  47.832  1.00  0.00            
ATOM   2311  R4  CHO   329       4.631  14.810  45.532  1.00  0.00            
ATOM   2312  R5  CHO   329       4.781  14.160  47.582  1.00  0.00            
ATOM   2313  C1  CHO   329       8.431  15.010  46.932  1.00  0.00           C
ATOM   2314  C2  CHO   329       9.331  13.360  43.432  1.00  0.00           C
ATOM   2315  ROH CHO   330     154.881 159.910  40.882  1.00  0.00            
ATOM   2316  R1  CHO   330     155.481 159.810  38.132  1.00  0.00            
ATOM   2317  R2  CHO   330     156.431 157.560  36.882  1.00  0.00            
ATOM   2318  R3  CHO   330     154.281 157.960  35.232  1.00  0.00            
ATOM   2319  R4  CHO   330     156.031 156.160  33.732  1.00  0.00            
ATOM   2320  R5  CHO   330     155.231 158.060  33.032  1.00  0.00            
ATOM   2321  C1  CHO   330     153.831 155.760  30.332  1.00  0.00           C
ATOM   2322  C2  CHO   330     150.131 156.110  28.482  1.00  0.00           C
ATOM   2323  ROH CHO   331     166.931  70.410  26.232  1.00  0.00            
ATOM   2324  R1  CHO   331     167.381  68.710  28.382  1.00  0.00            
ATOM   2325  R2  CHO   331     169.781  68.710  29.782  1.00  0.00            
ATOM   2326  R3  CHO   331     168.181  69.010  31.932  1.00  0.00            
ATOM   2327  R4  CHO   331     170.631  67.910  33.032  1.00  0.00            
ATOM   2328  R5  CHO   331     168.631  67.110  33.332  1.00  0.00            
ATOM   2329  C1  CHO   331     169.581  67.760  36.932  1.00  0.00           C
ATOM   2330  C2  CHO   331     169.381  69.060  41.132  1.00  0.00           C
ATOM   2331  ROH CHO   332     131.281  77.810  37.982  1.00  0.00            
ATOM   2332  R1  CHO   332     130.431  80.110  39.382  1.00  0.00            
ATOM   2333  R2  CHO   332     127.981  81.310  38.932  1.00  0.00            
ATOM   2334  R3  CHO   332     127.681  81.010  41.582  1.00  0.00            
ATOM   2335  R4  CHO   332     125.531  82.810  40.832  1.00  0.00            
ATOM   2336  R5  CHO   332     127.031  83.160  42.382  1.00  0.00            
ATOM   2337  C1  CHO   332     123.831  83.410  44.482  1.00  0.00           C
ATOM   2338  C2  CHO   332     120.631  81.810  44.932  1.00  0.00           C
ATOM   2339  ROH CHO   333     186.281 212.360  29.682  1.00  0.00            
ATOM   2340  R1  CHO   333     186.431 210.860  32.082  1.00  0.00            
ATOM   2341  R2  CHO   333     188.531 211.110  33.882  1.00  0.00            
ATOM   2342  R3  CHO   333     186.531 211.610  35.682  1.00  0.00            
ATOM   2343  R4  CHO   333     188.931 211.460  37.282  1.00  0.00            
ATOM   2344  R5  CHO   333     187.081 210.360  37.582  1.00  0.00            
ATOM   2345  C1  CHO   333     187.281 212.160  40.932  1.00  0.00           C
ATOM   2346  C2  CHO   333     187.381 214.510  44.332  1.00  0.00           C
ATOM   2347  ROH CHO   334      55.831 115.310  45.632  1.00  0.00            
ATOM   2348  R1  CHO   334      53.731 115.910  47.432  1.00  0.00            
ATOM   2349  R2  CHO   334      52.481 114.010  48.982  1.00  0.00            
ATOM   2350  R3  CHO   334      53.181 115.610  51.032  1.00  0.00            
ATOM   2351  R4  CHO   334      51.281 113.760  52.182  1.00  0.00            
ATOM   2352  R5  CHO   334      51.181 115.910  52.282  1.00  0.00            
ATOM   2353  C1  CHO   334      51.231 115.160  55.982  1.00  0.00           C
ATOM   2354  C2  CHO   334      48.781 113.560  58.932  1.00  0.00           C
ATOM   2355  ROH CHO   335     117.381 114.960  54.082  1.00  0.00            
ATOM   2356  R1  CHO   335     115.181 113.910  55.482  1.00  0.00            
ATOM   2357  R2  CHO   335     112.831 115.360  55.932  1.00  0.00            
ATOM   2358  R3  CHO   335     111.681 113.160  54.782  1.00  0.00            
ATOM   2359  R4  CHO   335     109.731 114.160  56.682  1.00  0.00            
ATOM   2360  R5  CHO   335     110.481 112.110  56.582  1.00  0.00            
ATOM   2361  C1  CHO   335     106.781 111.410  56.082  1.00  0.00           C
ATOM   2362  C2  CHO   335     106.031 112.910  52.982  1.00  0.00           C
ATOM   2363  ROH CHO   336     152.781 148.660  38.482  1.00  0.00            
ATOM   2364  R1  CHO   336     153.081 148.610  41.282  1.00  0.00            
ATOM   2365  R2  CHO   336     154.581 150.510  42.632  1.00  0.00            
ATOM   2366  R3  CHO   336     152.281 150.810  44.082  1.00  0.00            
ATOM   2367  R4  CHO   336     154.381 151.960  45.732  1.00  0.00            
ATOM   2368  R5  CHO   336     152.981 150.410  46.332  1.00  0.00            
ATOM   2369  C1  CHO   336     152.131 153.110  48.932  1.00  0.00           C
ATOM   2370  C2  CHO   336     151.031 155.160  52.432  1.00  0.00           C
ATOM   2371  ROH CHO   337     197.681  83.410  48.732  1.00  0.00            
ATOM   2372  R1  CHO   337     199.531  83.210  46.632  1.00  0.00            
ATOM   2373  R2  CHO   337     200.681  80.810  45.832  1.00  0.00            
ATOM   2374  R3  CHO   337     199.681  81.510  43.382  1.00  0.00            
ATOM   2375  R4  CHO   337     201.181  79.010  42.932  1.00  0.00            
ATOM   2376  R5  CHO   337     201.431  80.910  41.882  1.00  0.00            
ATOM   2377  C1  CHO   337     200.631  78.610  38.932  1.00  0.00           C
ATOM   2378  C2  CHO   337     201.181  74.910  36.482  1.00  0.00           C
ATOM   2379  ROH CHO   338     205.481 115.360  41.732  1.00  0.00            
ATOM   2380  R1  CHO   338     206.281 113.260  40.032  1.00  0.00            
ATOM   2381  R2  CHO   338     207.631 111.010  40.932  1.00  0.00            
ATOM   2382  R3  CHO   338     205.631 109.660  39.682  1.00  0.00            
ATOM   2383  R4  CHO   338     207.831 107.760  39.832  1.00  0.00            
ATOM   2384  R5  CHO   338     206.731 108.360  38.032  1.00  0.00            
ATOM   2385  C1  CHO   338     206.081 104.610  37.982  1.00  0.00           C
ATOM   2386  C2  CHO   338     205.831 101.760  39.432  1.00  0.00           C
ATOM   2387  ROH CHO   339     170.481 108.860  49.732  1.00  0.00            
ATOM   2388  R1  CHO   339     171.381 109.760  47.182  1.00  0.00            
ATOM   2389  R2  CHO   339     171.981 112.410  46.632  1.00  0.00            
ATOM   2390  R3  CHO   339     174.331 111.310  45.782  1.00  0.00            
ATOM   2391  R4  CHO   339     174.481 114.160  45.032  1.00  0.00            
ATOM   2392  R5  CHO   339     174.781 112.410  43.732  1.00  0.00            
ATOM   2393  C1  CHO   339     178.131 114.160  43.282  1.00  0.00           C
ATOM   2394  C2  CHO   339     180.931 116.010  42.382  1.00  0.00           C
ATOM   2395  ROH CHO   340     123.381  87.260  41.332  1.00  0.00            
ATOM   2396  R1  CHO   340     124.431  89.810  42.032  1.00  0.00            
ATOM   2397  R2  CHO   340     126.731  90.860  40.932  1.00  0.00            
ATOM   2398  R3  CHO   340     125.131  92.960  40.332  1.00  0.00            
ATOM   2399  R4  CHO   340     127.831  93.960  39.982  1.00  0.00            
ATOM   2400  R5  CHO   340     126.231  94.860  41.232  1.00  0.00            
ATOM   2401  C1  CHO   340     126.931  97.760  38.882  1.00  0.00           C
ATOM   2402  C2  CHO   340     130.881  98.410  38.532  1.00  0.00           C
ATOM   2403  ROH CHO   341     155.481  41.910  28.232  1.00  0.00            
ATOM   2404  R1  CHO   341     156.031  41.560  30.982  1.00  0.00            
ATOM   2405  R2  CHO   341     158.481  40.710  31.882  1.00  0.00            
ATOM   2406  R3  CHO   341     158.331  42.960  33.432  1.00  0.00            
ATOM   2407  R4  CHO   341     160.481  41.410  34.632  1.00  0.00            
ATOM   2408  R5  CHO   341     158.731  42.210  35.632  1.00  0.00            
ATOM   2409  C1  CHO   341     161.531  43.910  37.632  1.00  0.00           C
ATOM   2410  C2  CHO   341     165.331  46.210  38.782  1.00  0.00           C
ATOM   2411  ROH CHO   342       6.981 186.760  46.682  1.00  0.00            
ATOM   2412  R1  CHO   342       6.131 189.460  46.432  1.00  0.00            
ATOM   2413  R2  CHO   342       3.681 190.160  45.382  1.00  0.00            
ATOM   2414  R3  CHO   342       3.481 191.560  47.732  1.00  0.00            
ATOM   2415  R4  CHO   342       1.181 192.460  46.132  1.00  0.00            
ATOM   2416  R5  CHO   342       2.681 193.710  47.082  1.00  0.00            
ATOM   2417  C1  CHO   342      -0.469 195.060  48.732  1.00  0.00           C
ATOM   2418  C2  CHO   342      -2.369 197.460  47.532  1.00  0.00           C
ATOM   2419  ROH CHO   343      53.831  24.910  43.732  1.00  0.00            
ATOM   2420  R1  CHO   343      52.631  27.460  43.432  1.00  0.00            
ATOM   2421  R2  CHO   343      52.981  29.510  45.182  1.00  0.00            
ATOM   2422  R3  CHO   343      53.731  30.910  42.982  1.00  0.00            
ATOM   2423  R4  CHO   343      52.981  32.960  44.882  1.00  0.00            
ATOM   2424  R5  CHO   343      52.181  32.710  42.882  1.00  0.00            
ATOM   2425  C1  CHO   343      53.631  36.310  42.582  1.00  0.00           C
ATOM   2426  C2  CHO   343      54.381  39.610  41.882  1.00  0.00           C
ATOM   2427  ROH CHO   344      81.631 136.360  50.232  1.00  0.00            
ATOM   2428  R1  CHO   344      83.231 134.860  52.032  1.00  0.00            
ATOM   2429  R2  CHO   344      82.181 133.310  54.082  1.00  0.00            
ATOM   2430  R3  CHO   344      83.631 131.360  52.882  1.00  0.00            
ATOM   2431  R4  CHO   344      83.681 130.710  55.732  1.00  0.00            
ATOM   2432  R5  CHO   344      85.431 130.910  54.432  1.00  0.00            
ATOM   2433  C1  CHO   344      85.931 127.360  55.632  1.00  0.00           C
ATOM   2434  C2  CHO   344      87.381 124.610  57.882  1.00  0.00           C
ATOM   2435  ROH CHO   345     152.731  73.310  32.832  1.00  0.00            
ATOM   2436  R1  CHO   345     152.231  74.260  30.232  1.00  0.00            
ATOM   2437  R2  CHO   345     151.131  72.660  28.282  1.00  0.00            
ATOM   2438  R3  CHO   345     149.331  74.710  28.082  1.00  0.00            
ATOM   2439  R4  CHO   345     149.131  73.360  25.532  1.00  0.00            
ATOM   2440  R5  CHO   345     149.481  75.460  25.832  1.00  0.00            
ATOM   2441  C1  CHO   345     146.331  75.660  23.732  1.00  0.00           C
ATOM   2442  C2  CHO   345     144.581  74.210  20.032  1.00  0.00           C
ATOM   2443  ROH CHO   346     153.431 210.960  45.482  1.00  0.00            
ATOM   2444  R1  CHO   346     152.781 212.360  43.082  1.00  0.00            
ATOM   2445  R2  CHO   346     154.181 211.960  40.732  1.00  0.00            
ATOM   2446  R3  CHO   346     151.731 211.460  39.732  1.00  0.00            
ATOM   2447  R4  CHO   346     153.381 211.860  37.332  1.00  0.00            
ATOM   2448  R5  CHO   346     151.531 212.860  37.782  1.00  0.00            
ATOM   2449  C1  CHO   346     150.631 211.310  34.432  1.00  0.00           C
ATOM   2450  C2  CHO   346     148.781 212.360  31.282  1.00  0.00           C
ATOM   2451  ROH CHO   347      22.831  64.410  38.682  1.00  0.00            
ATOM   2452  R1  CHO   347      23.831  66.710  40.032  1.00  0.00            
ATOM   2453  R2  CHO   347      23.431  67.160  42.732  1.00  0.00            
ATOM   2454  R3  CHO   347      26.131  67.360  42.732  1.00  0.00            
ATOM   2455  R4  CHO   347      25.231  69.710  44.282  1.00  0.00            
ATOM   2456  R5  CHO   347      26.581  69.710  42.582  1.00  0.00            
ATOM   2457  C1  CHO   347      28.781  71.360  45.182  1.00  0.00           C
ATOM   2458  C2  CHO   347      32.281  73.960  46.582  1.00  0.00           C
ATOM   2459  ROH CHO   348     197.631 189.560  39.182  1.00  0.00            
ATOM   2460  R1  CHO   348     199.581 191.560  39.682  1.00  0.00            
ATOM   2461  R2  CHO   348     198.981 194.160  40.332  1.00  0.00            
ATOM   2462  R3  CHO   348     200.531 193.660  42.482  1.00  0.00            
ATOM   2463  R4  CHO   348     201.231 196.410  41.682  1.00  0.00            
ATOM   2464  R5  CHO   348     202.631 194.760  41.982  1.00  0.00            
ATOM   2465  C1  CHO   348     203.981 197.260  44.532  1.00  0.00           C
ATOM   2466  C2  CHO   348     205.331 200.210  47.432  1.00  0.00           C
ATOM   2467  ROH CHO   349     163.981  46.010  44.532  1.00  0.00            
ATOM   2468  R1  CHO   349     161.281  46.360  43.732  1.00  0.00            
ATOM   2469  R2  CHO   349     160.581  46.910  41.082  1.00  0.00            
ATOM   2470  R3  CHO   349     158.931  44.710  41.482  1.00  0.00            
ATOM   2471  R4  CHO   349     157.631  46.310  39.332  1.00  0.00            
ATOM   2472  R5  CHO   349     156.731  45.610  41.182  1.00  0.00            
ATOM   2473  C1  CHO   349     154.431  43.910  38.682  1.00  0.00           C
ATOM   2474  C2  CHO   349     153.031  42.760  35.282  1.00  0.00           C
ATOM   2475  ROH CHO   350     108.281 105.210  50.132  1.00  0.00            
ATOM   2476  R1  CHO   350     106.931 106.610  48.082  1.00  0.00            
ATOM   2477  R2  CHO   350     105.631 109.010  48.532  1.00  0.00            
ATOM   2478  R3  CHO   350     107.181 109.910  46.482  1.00  0.00            
ATOM   2479  R4  CHO   350     104.781 111.560  46.332  1.00  0.00            
ATOM   2480  R5  CHO   350     105.681 110.360  44.732  1.00  0.00            
ATOM   2481  C1  CHO   350     105.781 113.860  43.132  1.00  0.00           C
ATOM   2482  C2  CHO   350     107.031 116.310  40.032  1.00  0.00           C
ATOM   2483  ROH CHO   351     209.681  18.010  38.182  1.00  0.00            
ATOM   2484  R1  CHO   351     207.031  17.760  39.132  1.00  0.00            
ATOM   2485  R2  CHO   351     205.981  15.410  40.182  1.00  0.00            
ATOM   2486  R3  CHO   351     205.381  17.060  42.282  1.00  0.00            
ATOM   2487  R4  CHO   351     203.131  15.160  42.082  1.00  0.00            
ATOM   2488  R5  CHO   351     202.981  17.360  42.132  1.00  0.00            
ATOM   2489  C1  CHO   351     200.831  16.510  45.182  1.00  0.00           C
ATOM   2490  C2  CHO   351     199.381  18.110  48.432  1.00  0.00           C
ATOM   2491  ROH CHO   352     134.831  72.860  33.482  1.00  0.00            
ATOM   2492  R1  CHO   352     137.431  71.910  33.982  1.00  0.00            
ATOM   2493  R2  CHO   352     138.581  71.910  36.482  1.00  0.00            
ATOM   2494  R3  CHO   352     138.931  69.260  36.032  1.00  0.00            
ATOM   2495  R4  CHO   352     140.681  69.860  38.332  1.00  0.00            
ATOM   2496  R5  CHO   352     141.281  68.910  36.432  1.00  0.00            
ATOM   2497  C1  CHO   352     142.181  66.160  38.932  1.00  0.00           C
ATOM   2498  C2  CHO   352     143.731  66.710  42.032  1.00  0.00           C
ATOM   2499  ROH CHO   353     191.681  19.260  32.582  1.00  0.00            
ATOM   2500  R1  CHO   353     192.281  20.810  34.882  1.00  0.00            
ATOM   2501  R2  CHO   353     191.031  20.460  37.282  1.00  0.00            
ATOM   2502  R3  CHO   353     193.531  20.160  38.232  1.00  0.00            
ATOM   2503  R4  CHO   353     192.231  22.010  40.132  1.00  0.00            
ATOM   2504  R5  CHO   353     194.081  22.360  39.082  1.00  0.00            
ATOM   2505  C1  CHO   353     195.331  22.610  42.682  1.00  0.00           C
ATOM   2506  C2  CHO   353     195.831  20.260  46.582  1.00  0.00           C
ATOM   2507  ROH CHO   354      86.931  73.110  44.132  1.00  0.00            
ATOM   2508  R1  CHO   354      87.431  70.810  42.582  1.00  0.00            
ATOM   2509  R2  CHO   354      87.931  70.910  39.832  1.00  0.00            
ATOM   2510  R3  CHO   354      90.131  69.510  40.532  1.00  0.00            
ATOM   2511  R4  CHO   354      89.181  68.260  38.032  1.00  0.00            
ATOM   2512  R5  CHO   354      89.631  67.260  39.932  1.00  0.00            
ATOM   2513  C1  CHO   354      92.031  65.360  37.632  1.00  0.00           C
ATOM   2514  C2  CHO   354      93.581  62.660  35.782  1.00  0.00           C
ATOM   2515  ROH CHO   355      92.431  88.660  40.982  1.00  0.00            
ATOM   2516  R1  CHO   355      89.681  88.010  41.082  1.00  0.00            
ATOM   2517  R2  CHO   355      88.681  85.610  40.132  1.00  0.00            
ATOM   2518  R3  CHO   355      87.631  85.360  42.632  1.00  0.00            
ATOM   2519  R4  CHO   355      86.381  83.210  41.082  1.00  0.00            
ATOM   2520  R5  CHO   355      85.381  84.760  42.282  1.00  0.00            
ATOM   2521  C1  CHO   355      84.081  81.610  43.982  1.00  0.00           C
ATOM   2522  C2  CHO   355      82.131  78.760  44.432  1.00  0.00           C
ATOM   2523  ROH CHO   356      56.681 199.310  44.882  1.00  0.00            
ATOM   2524  R1  CHO   356      56.231 196.760  46.032  1.00  0.00            
ATOM   2525  R2  CHO   356      55.581 194.510  44.532  1.00  0.00            
ATOM   2526  R3  CHO   356      57.731 193.410  45.782  1.00  0.00            
ATOM   2527  R4  CHO   356      55.981 191.160  45.232  1.00  0.00            
ATOM   2528  R5  CHO   356      56.831 191.710  47.182  1.00  0.00            
ATOM   2529  C1  CHO   356      58.231 188.210  46.832  1.00  0.00           C
ATOM   2530  C2  CHO   356      57.081 185.060  49.432  1.00  0.00           C
ATOM   2531  ROH CHO   357     165.331 134.360  48.932  1.00  0.00            
ATOM   2532  R1  CHO   357     166.531 135.460  46.632  1.00  0.00            
ATOM   2533  R2  CHO   357     165.131 135.860  44.282  1.00  0.00            
ATOM   2534  R3  CHO   357     166.081 138.410  44.532  1.00  0.00            
ATOM   2535  R4  CHO   357     165.581 138.060  41.632  1.00  0.00            
ATOM   2536  R5  CHO   357     167.431 138.710  42.582  1.00  0.00            
ATOM   2537  C1  CHO   357     166.731 141.710  40.382  1.00  0.00           C
ATOM   2538  C2  CHO   357     164.731 144.610  38.582  1.00  0.00           C
ATOM   2539  ROH CHO   358     110.631 162.110  49.832  1.00  0.00            
ATOM   2540  R1  CHO   358     111.081 164.660  48.732  1.00  0.00            
ATOM   2541  R2  CHO   358     111.731 166.860  50.332  1.00  0.00            
ATOM   2542  R3  CHO   358     113.881 167.010  48.682  1.00  0.00            
ATOM   2543  R4  CHO   358     113.131 169.810  49.182  1.00  0.00            
ATOM   2544  R5  CHO   358     113.381 168.860  47.232  1.00  0.00            
ATOM   2545  C1  CHO   358     115.931 171.660  46.932  1.00  0.00           C
ATOM   2546  C2  CHO   358     116.981 173.960  42.632  1.00  0.00           C
ATOM   2547  ROH CHO   359      87.331 168.260  54.282  1.00  0.00            
ATOM   2548  R1  CHO   359      88.981 170.510  54.682  1.00  0.00            
ATOM   2549  R2  CHO   359      91.131 171.110  53.032  1.00  0.00            
ATOM   2550  R3  CHO   359      89.881 173.510  52.782  1.00  0.00            
ATOM   2551  R4  CHO   359      91.881 173.460  50.682  1.00  0.00            
ATOM   2552  R5  CHO   359      91.631 175.010  52.182  1.00  0.00            
ATOM   2553  C1  CHO   359      91.181 177.110  49.032  1.00  0.00           C
ATOM   2554  C2  CHO   359      94.481 178.510  47.182  1.00  0.00           C
ATOM   2555  ROH CHO   360      42.681 119.910  41.682  1.00  0.00            
ATOM   2556  R1  CHO   360      40.881 122.110  41.482  1.00  0.00            
ATOM   2557  R2  CHO   360      41.531 124.460  40.132  1.00  0.00            
ATOM   2558  R3  CHO   360      39.231 123.910  38.782  1.00  0.00            
ATOM   2559  R4  CHO   360      39.881 126.710  38.132  1.00  0.00            
ATOM   2560  R5  CHO   360      37.981 125.960  38.932  1.00  0.00            
ATOM   2561  C1  CHO   360      36.731 127.560  35.732  1.00  0.00           C
ATOM   2562  C2  CHO   360      37.431 130.310  32.832  1.00  0.00           C
ATOM   2563  ROH CHO   361      -2.619 199.210  43.282  1.00  0.00            
ATOM   2564  R1  CHO   361      -1.319 201.660  43.782  1.00  0.00            
ATOM   2565  R2  CHO   361      -0.569 202.410  46.332  1.00  0.00            
ATOM   2566  R3  CHO   361       1.881 202.660  45.182  1.00  0.00            
ATOM   2567  R4  CHO   361       2.131 204.060  47.732  1.00  0.00            
ATOM   2568  R5  CHO   361       2.631 204.860  45.782  1.00  0.00            
ATOM   2569  C1  CHO   361       5.981 205.260  47.482  1.00  0.00           C
ATOM   2570  C2  CHO   361       6.881 209.710  47.432  1.00  0.00           C
ATOM   2571  ROH CHO   362      18.881 162.160  48.282  1.00  0.00            
ATOM   2572  R1  CHO   362      19.131 164.910  47.682  1.00  0.00            
ATOM   2573  R2  CHO   362      21.331 166.460  48.432  1.00  0.00            
ATOM   2574  R3  CHO   362      21.431 167.010  45.782  1.00  0.00            
ATOM   2575  R4  CHO   362      22.831 169.260  47.082  1.00  0.00            
ATOM   2576  R5  CHO   362      21.181 169.410  45.682  1.00  0.00            
ATOM   2577  C1  CHO   362      23.781 171.410  43.782  1.00  0.00           C
ATOM   2578  C2  CHO   362      23.781 174.260  46.432  1.00  0.00           C
ATOM   2579  ROH CHO   363     215.731 204.510  40.032  1.00  0.00            
ATOM   2580  R1  CHO   363     215.081 203.460  42.582  1.00  0.00            
ATOM   2581  R2  CHO   363     217.031 202.760  44.432  1.00  0.00            
ATOM   2582  R3  CHO   363     215.631 204.460  46.032  1.00  0.00            
ATOM   2583  R4  CHO   363     217.581 203.160  47.832  1.00  0.00            
ATOM   2584  R5  CHO   363     215.431 203.260  48.082  1.00  0.00            
ATOM   2585  C1  CHO   363     216.631 204.960  51.282  1.00  0.00           C
ATOM   2586  C2  CHO   363     216.131 204.810  54.782  1.00  0.00           C
ATOM   2587  ROH CHO   364       4.931 160.860  39.532  1.00  0.00            
ATOM   2588  R1  CHO   364       4.881 162.010  42.132  1.00  0.00            
ATOM   2589  R2  CHO   364       2.531 162.860  43.332  1.00  0.00            
ATOM   2590  R3  CHO   364       3.331 161.210  45.332  1.00  0.00            
ATOM   2591  R4  CHO   364       1.531 163.110  46.582  1.00  0.00            
ATOM   2592  R5  CHO   364       3.531 162.610  47.232  1.00  0.00            
ATOM   2593  C1  CHO   364       1.631 161.660  50.382  1.00  0.00           C
ATOM   2594  C2  CHO   364       0.881 161.860  53.182  1.00  0.00           C
ATOM   2595  ROH CHO   365      -4.269  31.310  40.232  1.00  0.00            
ATOM   2596  R1  CHO   365      -1.569  31.760  39.382  1.00  0.00            
ATOM   2597  R2  CHO   365      -0.119  33.960  40.132  1.00  0.00            
ATOM   2598  R3  CHO   365       1.681  32.110  40.982  1.00  0.00            
ATOM   2599  R4  CHO   365       3.281  34.510  40.382  1.00  0.00            
ATOM   2600  R5  CHO   365       3.581  32.510  39.582  1.00  0.00            
ATOM   2601  C1  CHO   365       6.931  33.060  41.282  1.00  0.00           C
ATOM   2602  C2  CHO   365      10.481  33.960  39.632  1.00  0.00           C
ATOM   2603  ROH CHO   366     165.081 204.460  41.582  1.00  0.00            
ATOM   2604  R1  CHO   366     164.781 204.560  38.782  1.00  0.00            
ATOM   2605  R2  CHO   366     162.381 204.010  37.482  1.00  0.00            
ATOM   2606  R3  CHO   366     162.781 206.460  36.382  1.00  0.00            
ATOM   2607  R4  CHO   366     161.231 205.010  34.382  1.00  0.00            
ATOM   2608  R5  CHO   366     163.131 206.010  34.082  1.00  0.00            
ATOM   2609  C1  CHO   366     160.931 207.860  31.532  1.00  0.00           C
ATOM   2610  C2  CHO   366     157.531 207.310  29.132  1.00  0.00           C
ATOM   2611  ROH CHO   367     143.381 176.510  39.232  1.00  0.00            
ATOM   2612  R1  CHO   367     144.881 178.010  41.082  1.00  0.00            
ATOM   2613  R2  CHO   367     147.481 178.860  40.582  1.00  0.00            
ATOM   2614  R3  CHO   367     146.431 181.310  41.132  1.00  0.00            
ATOM   2615  R4  CHO   367     149.081 181.310  42.432  1.00  0.00            
ATOM   2616  R5  CHO   367     147.181 181.810  43.382  1.00  0.00            
ATOM   2617  C1  CHO   367     149.081 185.060  43.982  1.00  0.00           C
ATOM   2618  C2  CHO   367     151.581 187.960  45.182  1.00  0.00           C
ATOM   2619  ROH CHO   368      75.731  11.960  38.232  1.00  0.00            
ATOM   2620  R1  CHO   368      75.181  11.110  40.832  1.00  0.00            
ATOM   2621  R2  CHO   368      73.231  12.310  42.382  1.00  0.00            
ATOM   2622  R3  CHO   368      72.281   9.760  42.632  1.00  0.00            
ATOM   2623  R4  CHO   368      71.381  11.110  45.082  1.00  0.00            
ATOM   2624  R5  CHO   368      72.481   9.260  44.932  1.00  0.00            
ATOM   2625  C1  CHO   368      69.431   8.060  46.832  1.00  0.00           C
ATOM   2626  C2  CHO   368      69.881   3.860  47.682  1.00  0.00           C
ATOM   2627  ROH CHO   369     170.881 223.210  33.182  1.00  0.00            
ATOM   2628  R1  CHO   369     172.281 223.260  35.632  1.00  0.00            
ATOM   2629  R2  CHO   369     171.681 221.660  37.732  1.00  0.00            
ATOM   2630  R3  CHO   369     174.281 220.960  37.582  1.00  0.00            
ATOM   2631  R4  CHO   369     173.381 219.860  40.182  1.00  0.00            
ATOM   2632  R5  CHO   369     175.081 221.160  39.832  1.00  0.00            
ATOM   2633  C1  CHO   369     176.831 218.210  41.432  1.00  0.00           C
ATOM   2634  C2  CHO   369     178.281 217.710  45.182  1.00  0.00           C
ATOM   2635  ROH CHO   370      12.181 138.910  39.882  1.00  0.00            
ATOM   2636  R1  CHO   370      13.931 140.060  41.782  1.00  0.00            
ATOM   2637  R2  CHO   370      15.381 138.560  43.532  1.00  0.00            
ATOM   2638  R3  CHO   370      17.481 139.960  42.482  1.00  0.00            
ATOM   2639  R4  CHO   370      18.431 139.010  45.132  1.00  0.00            
ATOM   2640  R5  CHO   370      18.431 141.110  44.382  1.00  0.00            
ATOM   2641  C1  CHO   370      22.181 140.610  45.032  1.00  0.00           C
ATOM   2642  C2  CHO   370      25.831 141.010  43.432  1.00  0.00           C
ATOM   2643  ROH CHO   371      74.781  37.960  47.882  1.00  0.00            
ATOM   2644  R1  CHO   371      75.081  39.360  50.282  1.00  0.00            
ATOM   2645  R2  CHO   371      76.231  38.210  52.532  1.00  0.00            
ATOM   2646  R3  CHO   371      77.881  40.360  52.432  1.00  0.00            
ATOM   2647  R4  CHO   371      77.781  39.660  55.282  1.00  0.00            
ATOM   2648  R5  CHO   371      77.381  41.610  54.382  1.00  0.00            
ATOM   2649  C1  CHO   371      80.281  42.510  56.732  1.00  0.00           C
ATOM   2650  C2  CHO   371      84.481  44.810  57.282  1.00  0.00           C
ATOM   2651  ROH CHO   372     207.131 136.560  39.582  1.00  0.00            
ATOM   2652  R1  CHO   372     208.581 137.810  41.632  1.00  0.00            
ATOM   2653  R2  CHO   372     208.281 140.510  42.232  1.00  0.00            
ATOM   2654  R3  CHO   372     207.781 139.610  44.732  1.00  0.00            
ATOM   2655  R4  CHO   372     209.231 142.110  45.132  1.00  0.00            
ATOM   2656  R5  CHO   372     209.731 140.160  45.982  1.00  0.00            
ATOM   2657  C1  CHO   372     209.231 142.160  49.182  1.00  0.00           C
ATOM   2658  C2  CHO   372     206.581 140.860  52.582  1.00  0.00           C
ATOM   2659  ROH CHO   373      98.681  53.610  42.632  1.00  0.00            
ATOM   2660  R1  CHO   373      97.881  50.960  42.132  1.00  0.00            
ATOM   2661  R2  CHO   373      95.231  50.260  41.732  1.00  0.00            
ATOM   2662  R3  CHO   373      96.181  49.160  39.432  1.00  0.00            
ATOM   2663  R4  CHO   373      93.381  48.410  39.482  1.00  0.00            
ATOM   2664  R5  CHO   373      95.031  47.060  39.232  1.00  0.00            
ATOM   2665  C1  CHO   373      93.181  46.360  35.982  1.00  0.00           C
ATOM   2666  C2  CHO   373      90.531  42.810  34.682  1.00  0.00           C
ATOM   2667  ROH CHO   374     111.181 215.060  52.132  1.00  0.00            
ATOM   2668  R1  CHO   374     111.081 216.810  49.932  1.00  0.00            
ATOM   2669  R2  CHO   374     108.731 218.060  49.132  1.00  0.00            
ATOM   2670  R3  CHO   374     110.231 220.310  49.382  1.00  0.00            
ATOM   2671  R4  CHO   374     108.981 220.560  46.732  1.00  0.00            
ATOM   2672  R5  CHO   374     111.131 220.710  47.232  1.00  0.00            
ATOM   2673  C1  CHO   374     110.581 224.110  45.582  1.00  0.00           C
ATOM   2674  C2  CHO   374     109.831 224.210  41.232  1.00  0.00           C
ATOM   2675  ROH CHO   375      47.031 201.610  48.132  1.00  0.00            
ATOM   2676  R1  CHO   375      47.081 201.360  50.932  1.00  0.00            
ATOM   2677  R2  CHO   375      45.131 199.960  52.332  1.00  0.00            
ATOM   2678  R3  CHO   375      47.231 198.610  53.332  1.00  0.00            
ATOM   2679  R4  CHO   375      45.031 197.960  55.182  1.00  0.00            
ATOM   2680  R5  CHO   375      46.981 198.760  55.732  1.00  0.00            
ATOM   2681  C1  CHO   375      46.981 195.560  57.732  1.00  0.00           C
ATOM   2682  C2  CHO   375      45.831 194.260  61.532  1.00  0.00           C
ATOM   2683  ROH CHO   376      94.931 218.460  43.782  1.00  0.00            
ATOM   2684  R1  CHO   376      97.131 219.960  44.682  1.00  0.00            
ATOM   2685  R2  CHO   376      98.281 222.010  43.182  1.00  0.00            
ATOM   2686  R3  CHO   376      97.881 223.460  45.482  1.00  0.00            
ATOM   2687  R4  CHO   376     100.031 224.810  44.132  1.00  0.00            
ATOM   2688  R5  CHO   376     100.081 224.110  46.182  1.00  0.00            
ATOM   2689  C1  CHO   376     100.731 227.810  46.782  1.00  0.00           C
ATOM   2690  C2  CHO   376     100.931 230.760  43.782  1.00  0.00           C
ATOM   2691  ROH CHO   377      45.631 107.260  30.182  1.00  0.00            
ATOM   2692  R1  CHO   377      45.631 109.660  31.632  1.00  0.00            
ATOM   2693  R2  CHO   377      43.331 111.160  31.982  1.00  0.00            
ATOM   2694  R3  CHO   377      43.931 110.910  34.632  1.00  0.00            
ATOM   2695  R4  CHO   377      41.481 112.560  34.582  1.00  0.00            
ATOM   2696  R5  CHO   377      43.381 113.060  35.582  1.00  0.00            
ATOM   2697  C1  CHO   377      40.981 113.160  38.532  1.00  0.00           C
ATOM   2698  C2  CHO   377      41.331 114.610  42.432  1.00  0.00           C
ATOM   2699  ROH CHO   378      79.781  56.110  40.982  1.00  0.00            
ATOM   2700  R1  CHO   378      80.831  55.960  43.632  1.00  0.00            
ATOM   2701  R2  CHO   378      83.081  57.310  44.432  1.00  0.00            
ATOM   2702  R3  CHO   378      81.431  58.210  46.382  1.00  0.00            
ATOM   2703  R4  CHO   378      83.981  57.810  47.732  1.00  0.00            
ATOM   2704  R5  CHO   378      82.081  56.960  48.332  1.00  0.00            
ATOM   2705  C1  CHO   378      82.981  58.910  51.482  1.00  0.00           C
ATOM   2706  C2  CHO   378      81.731  58.710  54.582  1.00  0.00           C
ATOM   2707  ROH CHO   379     177.931 190.960  50.382  1.00  0.00            
ATOM   2708  R1  CHO   379     176.381 190.010  48.182  1.00  0.00            
ATOM   2709  R2  CHO   379     177.231 190.310  45.582  1.00  0.00            
ATOM   2710  R3  CHO   379     176.781 187.610  45.532  1.00  0.00            
ATOM   2711  R4  CHO   379     176.481 188.510  42.732  1.00  0.00            
ATOM   2712  R5  CHO   379     175.031 187.360  43.882  1.00  0.00            
ATOM   2713  C1  CHO   379     175.631 184.910  40.982  1.00  0.00           C
ATOM   2714  C2  CHO   379     174.631 187.060  38.632  1.00  0.00           C
ATOM   2715  ROH CHO   380     197.831 164.860  49.432  1.00  0.00            
ATOM   2716  R1  CHO   380     198.381 167.560  50.132  1.00  0.00            
ATOM   2717  R2  CHO   380     200.331 169.010  48.882  1.00  0.00            
ATOM   2718  R3  CHO   380     198.281 170.760  48.482  1.00  0.00            
ATOM   2719  R4  CHO   380     200.581 172.460  49.182  1.00  0.00            
ATOM   2720  R5  CHO   380     198.631 172.460  50.132  1.00  0.00            
ATOM   2721  C1  CHO   380     198.831 176.110  48.982  1.00  0.00           C
ATOM   2722  C2  CHO   380     200.781 180.310  51.382  1.00  0.00           C
ATOM   2723  ROH CHO   381      48.331 136.360  42.482  1.00  0.00            
ATOM   2724  R1  CHO   381      47.181 138.210  40.632  1.00  0.00            
ATOM   2725  R2  CHO   381      46.981 140.910  41.132  1.00  0.00            
ATOM   2726  R3  CHO   381      48.331 141.110  38.782  1.00  0.00            
ATOM   2727  R4  CHO   381      47.881 143.860  39.632  1.00  0.00            
ATOM   2728  R5  CHO   381      47.381 143.010  37.732  1.00  0.00            
ATOM   2729  C1  CHO   381      49.681 145.860  36.582  1.00  0.00           C
ATOM   2730  C2  CHO   381      51.731 146.510  34.482  1.00  0.00           C
ATOM   2731  ROH CHO   382     210.531  43.960  22.032  1.00  0.00            
ATOM   2732  R1  CHO   382     210.381  46.610  23.132  1.00  0.00            
ATOM   2733  R2  CHO   382     208.631  47.310  25.132  1.00  0.00            
ATOM   2734  R3  CHO   382     210.881  48.110  26.382  1.00  0.00            
ATOM   2735  R4  CHO   382     208.681  49.060  28.082  1.00  0.00            
ATOM   2736  R5  CHO   382     210.331  50.260  27.282  1.00  0.00            
ATOM   2737  C1  CHO   382     210.881  50.860  31.032  1.00  0.00           C
ATOM   2738  C2  CHO   382     211.531  49.410  35.132  1.00  0.00           C
ATOM   2739  ROH CHO   383       5.031   4.660  41.132  1.00  0.00            
ATOM   2740  R1  CHO   383       6.531   2.910  42.782  1.00  0.00            
ATOM   2741  R2  CHO   383       6.631   0.210  42.332  1.00  0.00            
ATOM   2742  R3  CHO   383       9.331   0.610  42.332  1.00  0.00            
ATOM   2743  R4  CHO   383       8.981  -2.190  43.182  1.00  0.00            
ATOM   2744  R5  CHO   383      10.081  -0.640  44.232  1.00  0.00            
ATOM   2745  C1  CHO   383      12.881  -3.190  43.682  1.00  0.00           C
ATOM   2746  C2  CHO   383      13.131  -4.890  46.282  1.00  0.00           C
ATOM   2747  ROH CHO   384     145.181 132.310  49.682  1.00  0.00            
ATOM   2748  R1  CHO   384     144.181 132.760  47.082  1.00  0.00            
ATOM   2749  R2  CHO   384     144.781 131.110  44.932  1.00  0.00            
ATOM   2750  R3  CHO   384     142.081 131.010  44.682  1.00  0.00            
ATOM   2751  R4  CHO   384     143.081 130.210  42.082  1.00  0.00            
ATOM   2752  R5  CHO   384     141.631 131.760  42.482  1.00  0.00            
ATOM   2753  C1  CHO   384     139.581 129.560  40.182  1.00  0.00           C
ATOM   2754  C2  CHO   384     136.581 127.160  38.332  1.00  0.00           C
ATOM   2755  ROH CHO   385      64.331 102.410  54.682  1.00  0.00            
ATOM   2756  R1  CHO   385      64.281 101.610  51.932  1.00  0.00            
ATOM   2757  R2  CHO   385      63.231 103.210  49.982  1.00  0.00            
ATOM   2758  R3  CHO   385      65.631 102.810  48.782  1.00  0.00            
ATOM   2759  R4  CHO   385      63.881 103.760  46.632  1.00  0.00            
ATOM   2760  R5  CHO   385      65.131 101.960  46.632  1.00  0.00            
ATOM   2761  C1  CHO   385      66.581 103.710  43.582  1.00  0.00           C
ATOM   2762  C2  CHO   385      67.081 103.210  39.282  1.00  0.00           C
ATOM   2763  ROH CHO   386      51.731 149.910  49.732  1.00  0.00            
ATOM   2764  R1  CHO   386      54.131 151.110  48.832  1.00  0.00            
ATOM   2765  R2  CHO   386      55.831 152.460  50.582  1.00  0.00            
ATOM   2766  R3  CHO   386      57.681 150.760  49.582  1.00  0.00            
ATOM   2767  R4  CHO   386      59.081 153.310  49.882  1.00  0.00            
ATOM   2768  R5  CHO   386      58.981 152.110  48.082  1.00  0.00            
ATOM   2769  C1  CHO   386      62.781 152.210  48.532  1.00  0.00           C
ATOM   2770  C2  CHO   386      65.481 149.560  49.082  1.00  0.00           C
ATOM   2771  ROH CHO   387      22.231  98.710  35.782  1.00  0.00            
ATOM   2772  R1  CHO   387      21.631  98.010  38.432  1.00  0.00            
ATOM   2773  R2  CHO   387      23.631  97.260  40.232  1.00  0.00            
ATOM   2774  R3  CHO   387      22.531  99.210  41.732  1.00  0.00            
ATOM   2775  R4  CHO   387      24.031  97.510  43.632  1.00  0.00            
ATOM   2776  R5  CHO   387      21.931  98.110  43.782  1.00  0.00            
ATOM   2777  C1  CHO   387      23.231  99.510  47.082  1.00  0.00           C
ATOM   2778  C2  CHO   387      25.681 100.460  48.482  1.00  0.00           C
ATOM   2779  ROH CHO   388     181.631  88.510  34.482  1.00  0.00            
ATOM   2780  R1  CHO   388     183.681  90.260  35.382  1.00  0.00            
ATOM   2781  R2  CHO   388     186.181  90.410  34.232  1.00  0.00            
ATOM   2782  R3  CHO   388     185.531  93.060  34.032  1.00  0.00            
ATOM   2783  R4  CHO   388     188.431  93.010  34.632  1.00  0.00            
ATOM   2784  R5  CHO   388     186.881  94.110  35.732  1.00  0.00            
ATOM   2785  C1  CHO   388     189.181  96.960  34.732  1.00  0.00           C
ATOM   2786  C2  CHO   388     191.881  98.610  32.482  1.00  0.00           C
ATOM   2787  ROH CHO   389     131.781 136.460  56.482  1.00  0.00            
ATOM   2788  R1  CHO   389     130.931 135.260  54.082  1.00  0.00            
ATOM   2789  R2  CHO   389     128.681 136.110  52.682  1.00  0.00            
ATOM   2790  R3  CHO   389     130.431 136.310  50.632  1.00  0.00            
ATOM   2791  R4  CHO   389     127.831 135.710  49.382  1.00  0.00            
ATOM   2792  R5  CHO   389     129.681 134.610  49.082  1.00  0.00            
ATOM   2793  C1  CHO   389     128.981 135.660  45.482  1.00  0.00           C
ATOM   2794  C2  CHO   389     131.181 137.110  42.532  1.00  0.00           C
ATOM   2795  ROH CHO   390      54.931 147.060  51.832  1.00  0.00            
ATOM   2796  R1  CHO   390      54.531 145.710  49.382  1.00  0.00            
ATOM   2797  R2  CHO   390      56.631 144.660  47.882  1.00  0.00            
ATOM   2798  R3  CHO   390      55.131 142.410  48.032  1.00  0.00            
ATOM   2799  R4  CHO   390      56.131 142.460  45.232  1.00  0.00            
ATOM   2800  R5  CHO   390      54.081 142.260  45.882  1.00  0.00            
ATOM   2801  C1  CHO   390      54.481 139.060  43.832  1.00  0.00           C
ATOM   2802  C2  CHO   390      52.231 139.060  41.482  1.00  0.00           C
ATOM   2803  ROH CHO   391      51.131  49.910  49.432  1.00  0.00            
ATOM   2804  R1  CHO   391      50.431  52.560  50.032  1.00  0.00            
ATOM   2805  R2  CHO   391      52.081  54.710  49.632  1.00  0.00            
ATOM   2806  R3  CHO   391      50.031  55.660  48.232  1.00  0.00            
ATOM   2807  R4  CHO   391      51.731  58.010  48.682  1.00  0.00            
ATOM   2808  R5  CHO   391      49.631  57.860  49.182  1.00  0.00            
ATOM   2809  C1  CHO   391      49.581  60.860  46.782  1.00  0.00           C
ATOM   2810  C2  CHO   391      49.581  65.060  46.032  1.00  0.00           C
ATOM   2811  ROH CHO   392     170.631   8.410  44.082  1.00  0.00            
ATOM   2812  R1  CHO   392     173.181   7.860  42.982  1.00  0.00            
ATOM   2813  R2  CHO   392     175.431   7.510  44.582  1.00  0.00            
ATOM   2814  R3  CHO   392     175.631   5.160  43.182  1.00  0.00            
ATOM   2815  R4  CHO   392     178.331   5.660  44.232  1.00  0.00            
ATOM   2816  R5  CHO   392     177.781   5.310  42.182  1.00  0.00            
ATOM   2817  C1  CHO   392     180.231   2.410  42.732  1.00  0.00           C
ATOM   2818  C2  CHO   392     183.231   0.760  42.632  1.00  0.00           C
ATOM   2819  ROH CHO   393     194.581 123.810  46.532  1.00  0.00            
ATOM   2820  R1  CHO   393     193.831 121.210  45.732  1.00  0.00            
ATOM   2821  R2  CHO   393     191.281 120.610  44.932  1.00  0.00            
ATOM   2822  R3  CHO   393     192.531 119.660  42.732  1.00  0.00            
ATOM   2823  R4  CHO   393     190.081 118.110  42.882  1.00  0.00            
ATOM   2824  R5  CHO   393     192.131 117.310  42.732  1.00  0.00            
ATOM   2825  C1  CHO   393     190.581 115.760  39.632  1.00  0.00           C
ATOM   2826  C2  CHO   393     187.481 112.860  39.682  1.00  0.00           C
ATOM   2827  ROH CHO   394     106.681 188.110  35.232  1.00  0.00            
ATOM   2828  R1  CHO   394     105.481 187.010  37.582  1.00  0.00            
ATOM   2829  R2  CHO   394     106.831 185.310  39.282  1.00  0.00            
ATOM   2830  R3  CHO   394     106.081 187.110  41.132  1.00  0.00            
ATOM   2831  R4  CHO   394     106.881 184.810  42.682  1.00  0.00            
ATOM   2832  R5  CHO   394     104.981 185.810  42.832  1.00  0.00            
ATOM   2833  C1  CHO   394     106.181 186.210  46.432  1.00  0.00           C
ATOM   2834  C2  CHO   394     107.381 184.360  48.282  1.00  0.00           C
ATOM   2835  ROH CHO   395     195.031  16.110  34.682  1.00  0.00            
ATOM   2836  R1  CHO   395     195.431  15.560  31.982  1.00  0.00            
ATOM   2837  R2  CHO   395     197.231  13.610  31.082  1.00  0.00            
ATOM   2838  R3  CHO   395     195.081  12.660  29.732  1.00  0.00            
ATOM   2839  R4  CHO   395     197.381  11.910  28.082  1.00  0.00            
ATOM   2840  R5  CHO   395     195.581  13.010  27.432  1.00  0.00            
ATOM   2841  C1  CHO   395     195.431   9.960  25.132  1.00  0.00           C
ATOM   2842  C2  CHO   395     192.731  10.510  22.882  1.00  0.00           C
ATOM   2843  ROH CHO   396     139.931  56.310  39.982  1.00  0.00            
ATOM   2844  R1  CHO   396     142.131  54.810  40.882  1.00  0.00            
ATOM   2845  R2  CHO   396     142.581  52.210  40.082  1.00  0.00            
ATOM   2846  R3  CHO   396     145.031  53.160  39.432  1.00  0.00            
ATOM   2847  R4  CHO   396     145.481  50.310  39.882  1.00  0.00            
ATOM   2848  R5  CHO   396     146.581  51.960  40.782  1.00  0.00            
ATOM   2849  C1  CHO   396     149.481  50.160  39.132  1.00  0.00           C
ATOM   2850  C2  CHO   396     151.281  46.610  41.032  1.00  0.00           C
ATOM   2851  ROH CHO   397      96.181 101.060  53.632  1.00  0.00            
ATOM   2852  R1  CHO   397      97.281  98.960  52.082  1.00  0.00            
ATOM   2853  R2  CHO   397      99.681  99.210  50.732  1.00  0.00            
ATOM   2854  R3  CHO   397     100.381  97.010  52.132  1.00  0.00            
ATOM   2855  R4  CHO   397     102.481  97.260  50.082  1.00  0.00            
ATOM   2856  R5  CHO   397     101.231  95.510  50.482  1.00  0.00            
ATOM   2857  C1  CHO   397     104.681  94.010  51.032  1.00  0.00           C
ATOM   2858  C2  CHO   397     104.231  90.560  50.832  1.00  0.00           C
ATOM   2859  ROH CHO   398      66.481  86.960  35.282  1.00  0.00            
ATOM   2860  R1  CHO   398      68.981  85.660  35.232  1.00  0.00            
ATOM   2861  R2  CHO   398      70.831  86.010  33.182  1.00  0.00            
ATOM   2862  R3  CHO   398      72.481  86.660  35.282  1.00  0.00            
ATOM   2863  R4  CHO   398      74.281  85.560  33.182  1.00  0.00            
ATOM   2864  R5  CHO   398      74.131  84.910  35.232  1.00  0.00            
ATOM   2865  C1  CHO   398      77.831  85.860  35.132  1.00  0.00           C
ATOM   2866  C2  CHO   398      81.131  89.310  35.432  1.00  0.00           C
ATOM   2867  ROH CHO   399      32.331 132.610  42.732  1.00  0.00            
ATOM   2868  R1  CHO   399      33.881 134.560  41.332  1.00  0.00            
ATOM   2869  R2  CHO   399      33.281 135.310  38.732  1.00  0.00            
ATOM   2870  R3  CHO   399      33.331 137.810  39.832  1.00  0.00            
ATOM   2871  R4  CHO   399      34.031 138.260  37.032  1.00  0.00            
ATOM   2872  R5  CHO   399      35.131 138.910  38.782  1.00  0.00            
ATOM   2873  C1  CHO   399      34.481 142.260  37.032  1.00  0.00           C
ATOM   2874  C2  CHO   399      33.381 143.410  33.882  1.00  0.00           C
ATOM   2875  ROH CHO   400     192.081 110.010  39.932  1.00  0.00            
ATOM   2876  R1  CHO   400     194.031 109.160  41.832  1.00  0.00            
ATOM   2877  R2  CHO   400     196.531 108.260  41.082  1.00  0.00            
ATOM   2878  R3  CHO   400     197.381 110.210  42.782  1.00  0.00            
ATOM   2879  R4  CHO   400     199.781 108.660  42.132  1.00  0.00            
ATOM   2880  R5  CHO   400     199.081 109.110  44.132  1.00  0.00            
ATOM   2881  C1  CHO   400     202.481 110.710  44.332  1.00  0.00           C
ATOM   2882  C2  CHO   400     205.431 110.360  45.582  1.00  0.00           C
ATOM   2883  ROH CHO   401      29.081 206.660  60.832  1.00  0.00            
ATOM   2884  R1  CHO   401      29.631 208.010  58.382  1.00  0.00            
ATOM   2885  R2  CHO   401      32.181 208.160  57.332  1.00  0.00            
ATOM   2886  R3  CHO   401      30.931 207.110  55.132  1.00  0.00            
ATOM   2887  R4  CHO   401      33.481 208.210  54.132  1.00  0.00            
ATOM   2888  R5  CHO   401      31.481 208.660  53.382  1.00  0.00            
ATOM   2889  C1  CHO   401      33.081 207.260  50.182  1.00  0.00           C
ATOM   2890  C2  CHO   401      35.731 205.710  48.432  1.00  0.00           C
ATOM   2891  ROH CHO   402       3.781  89.110  32.332  1.00  0.00            
ATOM   2892  R1  CHO   402       3.081  87.410  34.482  1.00  0.00            
ATOM   2893  R2  CHO   402       1.731  88.310  36.732  1.00  0.00            
ATOM   2894  R3  CHO   402      -0.019  86.360  36.082  1.00  0.00            
ATOM   2895  R4  CHO   402       0.131  86.310  39.032  1.00  0.00            
ATOM   2896  R5  CHO   402       0.431  84.610  37.632  1.00  0.00            
ATOM   2897  C1  CHO   402      -2.469  83.260  39.732  1.00  0.00           C
ATOM   2898  C2  CHO   402      -2.519  79.860  43.382  1.00  0.00           C
ATOM   2899  ROH CHO   403      93.331  59.710  40.082  1.00  0.00            
ATOM   2900  R1  CHO   403      92.581  62.360  40.932  1.00  0.00            
ATOM   2901  R2  CHO   403      89.981  63.110  41.232  1.00  0.00            
ATOM   2902  R3  CHO   403      90.831  63.860  43.732  1.00  0.00            
ATOM   2903  R4  CHO   403      87.981  64.560  43.682  1.00  0.00            
ATOM   2904  R5  CHO   403      89.681  65.860  44.182  1.00  0.00            
ATOM   2905  C1  CHO   403      87.631  66.060  47.432  1.00  0.00           C
ATOM   2906  C2  CHO   403      88.081  69.610  47.482  1.00  0.00           C
ATOM   2907  ROH CHO   404     197.281  72.010  37.732  1.00  0.00            
ATOM   2908  R1  CHO   404     194.581  72.210  36.882  1.00  0.00            
ATOM   2909  R2  CHO   404     193.081  70.010  36.132  1.00  0.00            
ATOM   2910  R3  CHO   404     191.381  70.860  38.032  1.00  0.00            
ATOM   2911  R4  CHO   404     189.781  69.110  36.382  1.00  0.00            
ATOM   2912  R5  CHO   404     189.281  71.160  36.882  1.00  0.00            
ATOM   2913  C1  CHO   404     186.231  69.410  38.282  1.00  0.00           C
ATOM   2914  C2  CHO   404     183.431  67.910  41.682  1.00  0.00           C
ATOM   2915  ROH CHO   405     197.931 218.060  43.482  1.00  0.00            
ATOM   2916  R1  CHO   405     200.631 218.910  43.732  1.00  0.00            
ATOM   2917  R2  CHO   405     201.631 221.110  42.432  1.00  0.00            
ATOM   2918  R3  CHO   405     202.331 221.910  44.932  1.00  0.00            
ATOM   2919  R4  CHO   405     204.531 222.860  43.232  1.00  0.00            
ATOM   2920  R5  CHO   405     204.731 221.610  45.032  1.00  0.00            
ATOM   2921  C1  CHO   405     206.831 224.610  46.082  1.00  0.00           C
ATOM   2922  C2  CHO   405     210.931 224.310  46.482  1.00  0.00           C
ATOM   2923  ROH CHO   406      37.931 215.860  47.182  1.00  0.00            
ATOM   2924  R1  CHO   406      37.581 216.460  49.882  1.00  0.00            
ATOM   2925  R2  CHO   406      36.181 218.660  50.782  1.00  0.00            
ATOM   2926  R3  CHO   406      34.731 216.810  52.182  1.00  0.00            
ATOM   2927  R4  CHO   406      34.181 219.360  53.482  1.00  0.00            
ATOM   2928  R5  CHO   406      34.931 217.510  54.432  1.00  0.00            
ATOM   2929  C1  CHO   406      31.681 218.010  56.432  1.00  0.00           C
ATOM   2930  C2  CHO   406      28.731 217.010  58.632  1.00  0.00           C
ATOM   2931  ROH CHO   407     129.281 139.960  34.732  1.00  0.00            
ATOM   2932  R1  CHO   407     130.931 141.710  36.232  1.00  0.00            
ATOM   2933  R2  CHO   407     132.131 141.010  38.582  1.00  0.00            
ATOM   2934  R3  CHO   407     134.381 141.760  37.332  1.00  0.00            
ATOM   2935  R4  CHO   407     135.081 141.860  40.182  1.00  0.00            
ATOM   2936  R5  CHO   407     135.281 143.460  38.732  1.00  0.00            
ATOM   2937  C1  CHO   407     138.931 143.110  39.932  1.00  0.00           C
ATOM   2938  C2  CHO   407     140.031 146.310  38.732  1.00  0.00           C
ATOM   2939  ROH CHO   408     102.081 118.510  59.532  1.00  0.00            
ATOM   2940  R1  CHO   408     102.781 121.260  59.282  1.00  0.00            
ATOM   2941  R2  CHO   408     104.181 122.260  57.082  1.00  0.00            
ATOM   2942  R3  CHO   408     102.081 123.960  56.982  1.00  0.00            
ATOM   2943  R4  CHO   408     104.331 125.560  56.082  1.00  0.00            
ATOM   2944  R5  CHO   408     102.981 126.060  57.682  1.00  0.00            
ATOM   2945  C1  CHO   408     102.481 129.060  55.382  1.00  0.00           C
ATOM   2946  C2  CHO   408     102.081 131.560  57.532  1.00  0.00           C
ATOM   2947  ROH CHO   409      77.231 114.510  44.282  1.00  0.00            
ATOM   2948  R1  CHO   409      75.731 112.760  45.932  1.00  0.00            
ATOM   2949  R2  CHO   409      75.231 110.160  45.232  1.00  0.00            
ATOM   2950  R3  CHO   409      76.331 109.610  47.632  1.00  0.00            
ATOM   2951  R4  CHO   409      74.831 107.210  46.932  1.00  0.00            
ATOM   2952  R5  CHO   409      74.681 108.360  48.782  1.00  0.00            
ATOM   2953  C1  CHO   409      75.631 104.960  50.182  1.00  0.00           C
ATOM   2954  C2  CHO   409      73.381 102.360  50.182  1.00  0.00           C
ATOM   2955  ROH CHO   410      41.331 184.760  67.732  1.00  0.00            
ATOM   2956  R1  CHO   410      39.231 185.360  65.932  1.00  0.00            
ATOM   2957  R2  CHO   410      39.481 187.210  63.932  1.00  0.00            
ATOM   2958  R3  CHO   410      38.681 185.110  62.382  1.00  0.00            
ATOM   2959  R4  CHO   410      37.681 187.510  60.982  1.00  0.00            
ATOM   2960  R5  CHO   410      36.531 185.760  61.582  1.00  0.00            
ATOM   2961  C1  CHO   410      35.881 185.710  57.782  1.00  0.00           C
ATOM   2962  C2  CHO   410      34.481 184.760  53.382  1.00  0.00           C
ATOM   2963  ROH CHO   411     163.931 187.460  42.982  1.00  0.00            
ATOM   2964  R1  CHO   411     161.731 187.710  44.732  1.00  0.00            
ATOM   2965  R2  CHO   411     159.081 187.460  43.882  1.00  0.00            
ATOM   2966  R3  CHO   411     158.931 185.610  45.832  1.00  0.00            
ATOM   2967  R4  CHO   411     156.431 187.110  46.082  1.00  0.00            
ATOM   2968  R5  CHO   411     157.881 186.710  47.682  1.00  0.00            
ATOM   2969  C1  CHO   411     154.781 185.110  49.232  1.00  0.00           C
ATOM   2970  C2  CHO   411     153.781 182.460  51.732  1.00  0.00           C
ATOM   2971  ROH CHO   412      83.131 207.760  37.832  1.00  0.00            
ATOM   2972  R1  CHO   412      82.581 209.860  39.682  1.00  0.00            
ATOM   2973  R2  CHO   412      80.131 211.160  39.732  1.00  0.00            
ATOM   2974  R3  CHO   412      80.181 210.460  42.382  1.00  0.00            
ATOM   2975  R4  CHO   412      78.631 212.910  42.282  1.00  0.00            
ATOM   2976  R5  CHO   412      80.431 212.510  43.532  1.00  0.00            
ATOM   2977  C1  CHO   412      77.881 213.310  46.232  1.00  0.00           C
ATOM   2978  C2  CHO   412      77.581 212.810  49.582  1.00  0.00           C
ATOM   2979  ROH CHO   413     109.731   4.410  43.582  1.00  0.00            
ATOM   2980  R1  CHO   413     110.181   7.160  44.032  1.00  0.00            
ATOM   2981  R2  CHO   413     112.681   8.210  44.532  1.00  0.00            
ATOM   2982  R3  CHO   413     112.031   9.810  42.432  1.00  0.00            
ATOM   2983  R4  CHO   413     113.981  11.360  44.032  1.00  0.00            
ATOM   2984  R5  CHO   413     112.031  12.010  43.382  1.00  0.00            
ATOM   2985  C1  CHO   413     114.181  14.710  41.732  1.00  0.00           C
ATOM   2986  C2  CHO   413     114.431  17.760  41.432  1.00  0.00           C
ATOM   2987  ROH CHO   414     214.481 198.560  46.832  1.00  0.00            
ATOM   2988  R1  CHO   414     212.531 200.160  45.582  1.00  0.00            
ATOM   2989  R2  CHO   414     210.381 201.310  46.982  1.00  0.00            
ATOM   2990  R3  CHO   414     211.331 203.610  45.882  1.00  0.00            
ATOM   2991  R4  CHO   414     208.531 204.160  46.582  1.00  0.00            
ATOM   2992  R5  CHO   414     209.481 204.460  44.632  1.00  0.00            
ATOM   2993  C1  CHO   414     208.331 208.010  45.382  1.00  0.00           C
ATOM   2994  C2  CHO   414     207.131 212.260  45.682  1.00  0.00           C
ATOM   2995  ROH CHO   415     109.081  81.110  50.082  1.00  0.00            
ATOM   2996  R1  CHO   415     110.281  83.660  49.732  1.00  0.00            
ATOM   2997  R2  CHO   415     112.981  84.010  49.482  1.00  0.00            
ATOM   2998  R3  CHO   415     112.281  85.260  47.182  1.00  0.00            
ATOM   2999  R4  CHO   415     114.981  86.260  47.732  1.00  0.00            
ATOM   3000  R5  CHO   415     113.231  87.460  47.382  1.00  0.00            
ATOM   3001  C1  CHO   415     115.481  88.710  44.582  1.00  0.00           C
ATOM   3002  C2  CHO   415     117.131  89.860  41.482  1.00  0.00           C
ATOM   3003  ROH CHO   416      -3.269 138.860  42.182  1.00  0.00            
ATOM   3004  R1  CHO   416      -1.169 138.160  43.932  1.00  0.00            
ATOM   3005  R2  CHO   416       0.231 135.810  43.732  1.00  0.00            
ATOM   3006  R3  CHO   416       2.381 137.410  43.632  1.00  0.00            
ATOM   3007  R4  CHO   416       3.481 134.860  44.482  1.00  0.00            
ATOM   3008  R5  CHO   416       3.731 136.760  45.482  1.00  0.00            
ATOM   3009  C1  CHO   416       7.381 135.810  44.832  1.00  0.00           C
ATOM   3010  C2  CHO   416      11.631 135.310  43.882  1.00  0.00           C
ATOM   3011  ROH CHO   417      83.581 146.110  47.982  1.00  0.00            
ATOM   3012  R1  CHO   417      84.031 144.910  50.532  1.00  0.00            
ATOM   3013  R2  CHO   417      82.631 142.660  51.382  1.00  0.00            
ATOM   3014  R3  CHO   417      85.131 141.660  51.732  1.00  0.00            
ATOM   3015  R4  CHO   417      83.381 139.960  53.382  1.00  0.00            
ATOM   3016  R5  CHO   417      85.181 141.010  54.032  1.00  0.00            
ATOM   3017  C1  CHO   417      86.131 137.460  54.932  1.00  0.00           C
ATOM   3018  C2  CHO   417      87.631 134.360  56.832  1.00  0.00           C
ATOM   3019  ROH CHO   418     138.181  88.110  38.882  1.00  0.00            
ATOM   3020  R1  CHO   418     137.181  85.460  38.632  1.00  0.00            
ATOM   3021  R2  CHO   418     138.681  83.260  39.282  1.00  0.00            
ATOM   3022  R3  CHO   418     136.531  82.710  40.882  1.00  0.00            
ATOM   3023  R4  CHO   418     138.231  80.310  41.082  1.00  0.00            
ATOM   3024  R5  CHO   418     136.131  80.360  40.532  1.00  0.00            
ATOM   3025  C1  CHO   418     135.981  78.110  43.632  1.00  0.00           C
ATOM   3026  C2  CHO   418     134.231  75.860  42.232  1.00  0.00           C
ATOM   3027  ROH CHO   419      76.281 102.860  44.332  1.00  0.00            
ATOM   3028  R1  CHO   419      75.981 100.060  44.632  1.00  0.00            
ATOM   3029  R2  CHO   419      74.781  98.910  46.832  1.00  0.00            
ATOM   3030  R3  CHO   419      73.231  97.710  44.982  1.00  0.00            
ATOM   3031  R4  CHO   419      73.131  95.910  47.282  1.00  0.00            
ATOM   3032  R5  CHO   419      73.681  95.360  45.232  1.00  0.00            
ATOM   3033  C1  CHO   419      70.731  93.060  45.782  1.00  0.00           C
ATOM   3034  C2  CHO   419      69.731  89.860  46.832  1.00  0.00           C
ATOM   3035  ROH CHO   420      17.281 208.010  46.732  1.00  0.00            
ATOM   3036  R1  CHO   420      19.031 206.360  45.232  1.00  0.00            
ATOM   3037  R2  CHO   420      19.731 206.910  42.632  1.00  0.00            
ATOM   3038  R3  CHO   420      22.281 206.760  43.582  1.00  0.00            
ATOM   3039  R4  CHO   420      22.531 206.110  40.732  1.00  0.00            
ATOM   3040  R5  CHO   420      23.231 204.910  42.432  1.00  0.00            
ATOM   3041  C1  CHO   420      26.531 205.460  40.532  1.00  0.00           C
ATOM   3042  C2  CHO   420      26.881 202.360  39.632  1.00  0.00           C
ATOM   3043  ROH CHO   421     109.681 149.760  43.932  1.00  0.00            
ATOM   3044  R1  CHO   421     107.431 151.160  44.982  1.00  0.00            
ATOM   3045  R2  CHO   421     106.081 150.360  47.232  1.00  0.00            
ATOM   3046  R3  CHO   421     106.631 152.860  48.082  1.00  0.00            
ATOM   3047  R4  CHO   421     105.281 151.610  50.332  1.00  0.00            
ATOM   3048  R5  CHO   421     104.681 153.460  49.382  1.00  0.00            
ATOM   3049  C1  CHO   421     105.281 154.710  52.932  1.00  0.00           C
ATOM   3050  C2  CHO   421     107.081 158.160  54.082  1.00  0.00           C
ATOM   3051  ROH CHO   422     156.531 135.360  32.382  1.00  0.00            
ATOM   3052  R1  CHO   422     156.481 138.160  32.782  1.00  0.00            
ATOM   3053  R2  CHO   422     156.681 139.310  35.282  1.00  0.00            
ATOM   3054  R3  CHO   422     158.731 140.710  34.082  1.00  0.00            
ATOM   3055  R4  CHO   422     158.131 142.210  36.532  1.00  0.00            
ATOM   3056  R5  CHO   422     158.231 143.010  34.482  1.00  0.00            
ATOM   3057  C1  CHO   422     160.881 145.160  36.132  1.00  0.00           C
ATOM   3058  C2  CHO   422     162.281 148.810  36.932  1.00  0.00           C
ATOM   3059  ROH CHO   423     172.431 162.910  45.332  1.00  0.00            
ATOM   3060  R1  CHO   423     173.581 164.460  43.282  1.00  0.00            
ATOM   3061  R2  CHO   423     172.881 167.110  42.832  1.00  0.00            
ATOM   3062  R3  CHO   423     175.581 167.510  43.082  1.00  0.00            
ATOM   3063  R4  CHO   423     174.581 169.910  41.682  1.00  0.00            
ATOM   3064  R5  CHO   423     176.231 168.610  41.032  1.00  0.00            
ATOM   3065  C1  CHO   423     178.081 171.910  41.282  1.00  0.00           C
ATOM   3066  C2  CHO   423     178.731 175.360  41.282  1.00  0.00           C
ATOM   3067  ROH CHO   424      27.681 183.210  52.732  1.00  0.00            
ATOM   3068  R1  CHO   424      26.581 182.610  50.182  1.00  0.00            
ATOM   3069  R2  CHO   424      26.531 184.460  48.132  1.00  0.00            
ATOM   3070  R3  CHO   424      27.781 182.460  46.782  1.00  0.00            
ATOM   3071  R4  CHO   424      27.431 184.610  44.782  1.00  0.00            
ATOM   3072  R5  CHO   424      26.781 182.510  44.582  1.00  0.00            
ATOM   3073  C1  CHO   424      29.081 182.860  41.582  1.00  0.00           C
ATOM   3074  C2  CHO   424      28.631 185.110  39.732  1.00  0.00           C
ATOM   3075  ROH CHO   425     104.081  14.510  48.282  1.00  0.00            
ATOM   3076  R1  CHO   425     105.981  14.260  50.382  1.00  0.00            
ATOM   3077  R2  CHO   425     107.831  16.210  50.932  1.00  0.00            
ATOM   3078  R3  CHO   425     106.781  16.110  53.382  1.00  0.00            
ATOM   3079  R4  CHO   425     108.881  18.160  53.582  1.00  0.00            
ATOM   3080  R5  CHO   425     108.631  16.410  54.882  1.00  0.00            
ATOM   3081  C1  CHO   425     108.481  19.210  57.482  1.00  0.00           C
ATOM   3082  C2  CHO   425     110.581  21.860  59.982  1.00  0.00           C
ATOM   3083  ROH CHO   426      49.181  88.610  38.632  1.00  0.00            
ATOM   3084  R1  CHO   426      50.981  89.260  40.732  1.00  0.00            
ATOM   3085  R2  CHO   426      51.781  91.810  41.282  1.00  0.00            
ATOM   3086  R3  CHO   426      50.831  91.260  43.782  1.00  0.00            
ATOM   3087  R4  CHO   426      53.431  92.660  44.232  1.00  0.00            
ATOM   3088  R5  CHO   426      52.831  90.710  45.032  1.00  0.00            
ATOM   3089  C1  CHO   426      53.481  92.610  48.282  1.00  0.00           C
ATOM   3090  C2  CHO   426      57.231  91.810  51.082  1.00  0.00           C
ATOM   3091  ROH CHO   427     189.781 224.210  44.682  1.00  0.00            
ATOM   3092  R1  CHO   427     190.631 222.610  42.532  1.00  0.00            
ATOM   3093  R2  CHO   427     192.931 223.210  41.082  1.00  0.00            
ATOM   3094  R3  CHO   427     193.631 220.660  41.682  1.00  0.00            
ATOM   3095  R4  CHO   427     194.931 221.160  39.132  1.00  0.00            
ATOM   3096  R5  CHO   427     193.631 219.510  39.582  1.00  0.00            
ATOM   3097  C1  CHO   427     196.781 217.610  38.582  1.00  0.00           C
ATOM   3098  C2  CHO   427     196.581 218.410  35.782  1.00  0.00           C
ATOM   3099  ROH CHO   428     162.131 212.560  29.432  1.00  0.00            
ATOM   3100  R1  CHO   428     162.781 212.760  32.182  1.00  0.00            
ATOM   3101  R2  CHO   428     161.031 211.910  34.182  1.00  0.00            
ATOM   3102  R3  CHO   428     163.181 210.410  34.982  1.00  0.00            
ATOM   3103  R4  CHO   428     161.681 210.910  37.432  1.00  0.00            
ATOM   3104  R5  CHO   428     163.781 211.360  37.082  1.00  0.00            
ATOM   3105  C1  CHO   428     164.031 208.960  40.082  1.00  0.00           C
ATOM   3106  C2  CHO   428     165.631 209.410  43.582  1.00  0.00           C
ATOM   3107  ROH CHO   429      79.331  40.110  47.332  1.00  0.00            
ATOM   3108  R1  CHO   429      80.531  42.660  47.682  1.00  0.00            
ATOM   3109  R2  CHO   429      79.181  45.010  47.082  1.00  0.00            
ATOM   3110  R3  CHO   429      79.831  45.610  49.632  1.00  0.00            
ATOM   3111  R4  CHO   429      79.431  48.210  48.332  1.00  0.00            
ATOM   3112  R5  CHO   429      81.181  47.560  49.482  1.00  0.00            
ATOM   3113  C1  CHO   429      80.181  50.660  51.432  1.00  0.00           C
ATOM   3114  C2  CHO   429      79.481  54.560  52.382  1.00  0.00           C
ATOM   3115  ROH CHO   430      82.681 209.260  57.632  1.00  0.00            
ATOM   3116  R1  CHO   430      83.631 207.160  56.032  1.00  0.00            
ATOM   3117  R2  CHO   430      85.131 205.060  57.132  1.00  0.00            
ATOM   3118  R3  CHO   430      83.231 203.510  55.882  1.00  0.00            
ATOM   3119  R4  CHO   430      85.531 201.760  56.082  1.00  0.00            
ATOM   3120  R5  CHO   430      84.431 202.210  54.282  1.00  0.00            
ATOM   3121  C1  CHO   430      84.031 198.460  54.382  1.00  0.00           C
ATOM   3122  C2  CHO   430      84.731 195.960  52.532  1.00  0.00           C
ATOM   3123  ROH CHO   431       9.681  91.560  36.032  1.00  0.00            
ATOM   3124  R1  CHO   431      11.981  90.110  36.782  1.00  0.00            
ATOM   3125  R2  CHO   431      12.081  88.460  38.982  1.00  0.00            
ATOM   3126  R3  CHO   431      12.931  86.610  37.132  1.00  0.00            
ATOM   3127  R4  CHO   431      13.531  85.410  39.732  1.00  0.00            
ATOM   3128  R5  CHO   431      14.881  85.710  38.082  1.00  0.00            
ATOM   3129  C1  CHO   431      15.131  81.910  38.432  1.00  0.00           C
ATOM   3130  C2  CHO   431      18.831  81.510  39.182  1.00  0.00           C
ATOM   3131  ROH CHO   432      67.431  53.210  50.632  1.00  0.00            
ATOM   3132  R1  CHO   432      64.981  54.610  50.832  1.00  0.00            
ATOM   3133  R2  CHO   432      64.831  57.310  51.232  1.00  0.00            
ATOM   3134  R3  CHO   432      63.331  57.260  49.032  1.00  0.00            
ATOM   3135  R4  CHO   432      62.931  59.960  50.132  1.00  0.00            
ATOM   3136  R5  CHO   432      61.381  58.510  49.632  1.00  0.00            
ATOM   3137  C1  CHO   432      60.281  61.410  47.382  1.00  0.00           C
ATOM   3138  C2  CHO   432      60.131  65.660  46.732  1.00  0.00           C
ATOM   3139  ROH CHO   433      -1.669 203.460  56.532  1.00  0.00            
ATOM   3140  R1  CHO   433       0.531 204.160  54.932  1.00  0.00            
ATOM   3141  R2  CHO   433       0.331 205.910  52.782  1.00  0.00            
ATOM   3142  R3  CHO   433       2.331 207.210  54.082  1.00  0.00            
ATOM   3143  R4  CHO   433       2.131 208.560  51.482  1.00  0.00            
ATOM   3144  R5  CHO   433       3.931 207.710  52.382  1.00  0.00            
ATOM   3145  C1  CHO   433       5.081 211.310  51.932  1.00  0.00           C
ATOM   3146  C2  CHO   433       5.431 215.160  51.082  1.00  0.00           C
ATOM   3147  ROH CHO   434      87.131   5.460  47.182  1.00  0.00            
ATOM   3148  R1  CHO   434      87.131   8.060  48.282  1.00  0.00            
ATOM   3149  R2  CHO   434      84.781   9.360  48.982  1.00  0.00            
ATOM   3150  R3  CHO   434      85.981   9.610  51.382  1.00  0.00            
ATOM   3151  R4  CHO   434      83.531  11.110  51.632  1.00  0.00            
ATOM   3152  R5  CHO   434      85.531  11.860  52.082  1.00  0.00            
ATOM   3153  C1  CHO   434      83.931  12.410  55.482  1.00  0.00           C
ATOM   3154  C2  CHO   434      83.781  14.060  59.732  1.00  0.00           C
ATOM   3155  ROH CHO   435     135.931   2.560  36.732  1.00  0.00            
ATOM   3156  R1  CHO   435     136.231   2.660  39.582  1.00  0.00            
ATOM   3157  R2  CHO   435     134.281   3.710  41.232  1.00  0.00            
ATOM   3158  R3  CHO   435     134.581   1.310  42.482  1.00  0.00            
ATOM   3159  R4  CHO   435     133.131   3.010  44.432  1.00  0.00            
ATOM   3160  R5  CHO   435     134.981   1.910  44.782  1.00  0.00            
ATOM   3161  C1  CHO   435     132.731   0.360  47.482  1.00  0.00           C
ATOM   3162  C2  CHO   435     136.681  -0.140  49.032  1.00  0.00           C
ATOM   3163  ROH CHO   436      42.631  83.810  31.932  1.00  0.00            
ATOM   3164  R1  CHO   436      43.331  82.610  34.382  1.00  0.00            
ATOM   3165  R2  CHO   436      42.281  80.160  35.232  1.00  0.00            
ATOM   3166  R3  CHO   436      44.881  79.460  35.482  1.00  0.00            
ATOM   3167  R4  CHO   436      43.481  77.760  37.382  1.00  0.00            
ATOM   3168  R5  CHO   436      45.181  79.060  37.782  1.00  0.00            
ATOM   3169  C1  CHO   436      46.631  75.710  38.882  1.00  0.00           C
ATOM   3170  C2  CHO   436      44.581  73.960  41.282  1.00  0.00           C
ATOM   3171  ROH CHO   437     164.581 103.760  36.332  1.00  0.00            
ATOM   3172  R1  CHO   437     163.081 102.160  38.132  1.00  0.00            
ATOM   3173  R2  CHO   437     162.881  99.410  37.882  1.00  0.00            
ATOM   3174  R3  CHO   437     163.781  99.410  40.432  1.00  0.00            
ATOM   3175  R4  CHO   437     164.031  96.610  39.532  1.00  0.00            
ATOM   3176  R5  CHO   437     163.031  97.310  41.332  1.00  0.00            
ATOM   3177  C1  CHO   437     165.581  94.960  42.882  1.00  0.00           C
ATOM   3178  C2  CHO   437     168.931  93.510  44.932  1.00  0.00           C
ATOM   3179  ROH CHO   438     188.431  91.960  39.782  1.00  0.00            
ATOM   3180  R1  CHO   438     185.881  91.010  38.932  1.00  0.00            
ATOM   3181  R2  CHO   438     185.131  88.360  39.132  1.00  0.00            
ATOM   3182  R3  CHO   438     182.981  89.410  40.432  1.00  0.00            
ATOM   3183  R4  CHO   438     182.281  86.610  39.932  1.00  0.00            
ATOM   3184  R5  CHO   438     181.081  88.410  39.382  1.00  0.00            
ATOM   3185  C1  CHO   438     178.581  86.610  41.632  1.00  0.00           C
ATOM   3186  C2  CHO   438     174.931  87.760  42.832  1.00  0.00           C
ATOM   3187  ROH CHO   439     164.131  98.410  33.332  1.00  0.00            
ATOM   3188  R1  CHO   439     164.881  96.310  35.082  1.00  0.00            
ATOM   3189  R2  CHO   439     163.481  93.910  35.182  1.00  0.00            
ATOM   3190  R3  CHO   439     165.931  92.860  34.682  1.00  0.00            
ATOM   3191  R4  CHO   439     164.281  90.560  35.532  1.00  0.00            
ATOM   3192  R5  CHO   439     166.181  91.160  36.382  1.00  0.00            
ATOM   3193  C1  CHO   439     167.031  87.610  35.282  1.00  0.00           C
ATOM   3194  C2  CHO   439     166.431  85.060  38.582  1.00  0.00           C
ATOM   3195  ROH CHO   440      81.381  27.360  49.632  1.00  0.00            
ATOM   3196  R1  CHO   440      81.931  29.660  48.032  1.00  0.00            
ATOM   3197  R2  CHO   440      83.231  29.510  45.632  1.00  0.00            
ATOM   3198  R3  CHO   440      81.031  30.810  44.732  1.00  0.00            
ATOM   3199  R4  CHO   440      83.131  31.360  42.732  1.00  0.00            
ATOM   3200  R5  CHO   440      81.931  32.860  43.782  1.00  0.00            
ATOM   3201  C1  CHO   440      80.981  33.710  40.182  1.00  0.00           C
ATOM   3202  C2  CHO   440      78.881  34.460  37.532  1.00  0.00           C
ATOM   3203  ROH CHO   441     210.531  54.110  36.132  1.00  0.00            
ATOM   3204  R1  CHO   441     209.481  54.910  33.632  1.00  0.00            
ATOM   3205  R2  CHO   441     210.331  57.160  32.282  1.00  0.00            
ATOM   3206  R3  CHO   441     210.731  55.410  30.232  1.00  0.00            
ATOM   3207  R4  CHO   441     209.931  57.910  28.932  1.00  0.00            
ATOM   3208  R5  CHO   441     209.031  55.910  28.682  1.00  0.00            
ATOM   3209  C1  CHO   441     210.081  56.660  25.082  1.00  0.00           C
ATOM   3210  C2  CHO   441     212.431  56.060  21.432  1.00  0.00           C
ATOM   3211  ROH CHO   442      76.081 106.860  41.182  1.00  0.00            
ATOM   3212  R1  CHO   442      73.381 107.660  41.582  1.00  0.00            
ATOM   3213  R2  CHO   442      71.781 108.660  39.532  1.00  0.00            
ATOM   3214  R3  CHO   442      70.081 106.660  40.382  1.00  0.00            
ATOM   3215  R4  CHO   442      68.381 108.960  39.882  1.00  0.00            
ATOM   3216  R5  CHO   442      68.481 107.810  41.732  1.00  0.00            
ATOM   3217  C1  CHO   442      64.781 107.310  40.882  1.00  0.00           C
ATOM   3218  C2  CHO   442      60.781 107.960  40.782  1.00  0.00           C
ATOM   3219  ROH CHO   443      12.781  19.760  43.332  1.00  0.00            
ATOM   3220  R1  CHO   443      11.881  18.060  45.382  1.00  0.00            
ATOM   3221  R2  CHO   443      13.531  16.260  46.682  1.00  0.00            
ATOM   3222  R3  CHO   443      12.581  17.560  48.882  1.00  0.00            
ATOM   3223  R4  CHO   443      12.831  14.760  49.732  1.00  0.00            
ATOM   3224  R5  CHO   443      11.031  16.010  49.882  1.00  0.00            
ATOM   3225  C1  CHO   443      11.531  15.060  53.532  1.00  0.00           C
ATOM   3226  C2  CHO   443      10.781  14.910  57.182  1.00  0.00           C
ATOM   3227  ROH CHO   444     185.431  83.460  37.732  1.00  0.00            
ATOM   3228  R1  CHO   444     182.731  82.760  37.182  1.00  0.00            
ATOM   3229  R2  CHO   444     181.231  81.060  38.782  1.00  0.00            
ATOM   3230  R3  CHO   444     179.531  83.160  38.882  1.00  0.00            
ATOM   3231  R4  CHO   444     178.181  81.010  40.382  1.00  0.00            
ATOM   3232  R5  CHO   444     177.331  82.160  38.732  1.00  0.00            
ATOM   3233  C1  CHO   444     174.781  82.960  41.432  1.00  0.00           C
ATOM   3234  C2  CHO   444     170.831  83.060  41.282  1.00  0.00           C
ATOM   3235  ROH CHO   445     145.631 209.160  48.382  1.00  0.00            
ATOM   3236  R1  CHO   445     145.031 211.460  49.882  1.00  0.00            
ATOM   3237  R2  CHO   445     143.131 213.310  49.082  1.00  0.00            
ATOM   3238  R3  CHO   445     142.131 212.810  51.582  1.00  0.00            
ATOM   3239  R4  CHO   445     141.681 215.660  51.132  1.00  0.00            
ATOM   3240  R5  CHO   445     142.681 214.760  52.832  1.00  0.00            
ATOM   3241  C1  CHO   445     139.881 216.610  54.632  1.00  0.00           C
ATOM   3242  C2  CHO   445     137.331 216.860  57.932  1.00  0.00           C
ATOM   3243  ROH CHO   446     148.581  80.010  39.732  1.00  0.00            
ATOM   3244  R1  CHO   446     148.431  80.210  36.932  1.00  0.00            
ATOM   3245  R2  CHO   446     146.131  79.610  35.482  1.00  0.00            
ATOM   3246  R3  CHO   446     146.431  82.110  34.532  1.00  0.00            
ATOM   3247  R4  CHO   446     144.831  80.760  32.482  1.00  0.00            
ATOM   3248  R5  CHO   446     146.731  81.860  32.182  1.00  0.00            
ATOM   3249  C1  CHO   446     144.431  83.760  29.832  1.00  0.00           C
ATOM   3250  C2  CHO   446     141.181  84.860  27.132  1.00  0.00           C
ATOM   3251  ROH CHO   447     184.181 213.010  47.932  1.00  0.00            
ATOM   3252  R1  CHO   447     182.731 210.660  47.282  1.00  0.00            
ATOM   3253  R2  CHO   447     180.081 210.360  48.032  1.00  0.00            
ATOM   3254  R3  CHO   447     179.731 209.910  45.382  1.00  0.00            
ATOM   3255  R4  CHO   447     177.181 209.110  46.632  1.00  0.00            
ATOM   3256  R5  CHO   447     178.381 207.910  45.282  1.00  0.00            
ATOM   3257  C1  CHO   447     175.131 207.960  43.282  1.00  0.00           C
ATOM   3258  C2  CHO   447     172.181 210.510  42.432  1.00  0.00           C
ATOM   3259  ROH CHO   448     178.031 144.010  49.032  1.00  0.00            
ATOM   3260  R1  CHO   448     179.181 142.310  47.082  1.00  0.00            
ATOM   3261  R2  CHO   448     178.431 142.310  44.432  1.00  0.00            
ATOM   3262  R3  CHO   448     181.131 142.660  44.032  1.00  0.00            
ATOM   3263  R4  CHO   448     180.131 141.460  41.532  1.00  0.00            
ATOM   3264  R5  CHO   448     181.781 140.760  42.782  1.00  0.00            
ATOM   3265  C1  CHO   448     183.631 141.310  39.482  1.00  0.00           C
ATOM   3266  C2  CHO   448     182.281 140.210  36.532  1.00  0.00           C
ATOM   3267  ROH CHO   449     107.581  71.760  46.782  1.00  0.00            
ATOM   3268  R1  CHO   449     107.231  72.760  49.432  1.00  0.00            
ATOM   3269  R2  CHO   449     109.381  73.160  51.132  1.00  0.00            
ATOM   3270  R3  CHO   449     108.381  75.660  51.332  1.00  0.00            
ATOM   3271  R4  CHO   449     110.481  75.560  53.382  1.00  0.00            
ATOM   3272  R5  CHO   449     108.381  76.160  53.682  1.00  0.00            
ATOM   3273  C1  CHO   449     110.131  79.310  54.832  1.00  0.00           C
ATOM   3274  C2  CHO   449     108.081  81.760  56.382  1.00  0.00           C
ATOM   3275  ROH CHO   450       0.231  38.110  42.432  1.00  0.00            
ATOM   3276  R1  CHO   450       2.781  38.960  43.182  1.00  0.00            
ATOM   3277  R2  CHO   450       5.131  38.010  42.032  1.00  0.00            
ATOM   3278  R3  CHO   450       5.631  40.660  41.632  1.00  0.00            
ATOM   3279  R4  CHO   450       8.131  39.310  40.932  1.00  0.00            
ATOM   3280  R5  CHO   450       7.881  40.960  42.332  1.00  0.00            
ATOM   3281  C1  CHO   450      10.331  42.560  39.882  1.00  0.00           C
ATOM   3282  C2  CHO   450      14.381  44.710  38.032  1.00  0.00           C
ATOM   3283  ROH CHO   451      16.431 145.060  41.282  1.00  0.00            
ATOM   3284  R1  CHO   451      17.931 147.360  42.032  1.00  0.00            
ATOM   3285  R2  CHO   451      17.881 149.710  40.582  1.00  0.00            
ATOM   3286  R3  CHO   451      17.131 150.810  42.982  1.00  0.00            
ATOM   3287  R4  CHO   451      18.031 153.060  41.382  1.00  0.00            
ATOM   3288  R5  CHO   451      18.731 152.510  43.332  1.00  0.00            
ATOM   3289  C1  CHO   451      17.481 156.060  44.082  1.00  0.00           C
ATOM   3290  C2  CHO   451      17.531 159.160  44.582  1.00  0.00           C
ATOM   3291  ROH CHO   452      48.431 118.760  45.132  1.00  0.00            
ATOM   3292  R1  CHO   452      48.231 117.310  42.732  1.00  0.00            
ATOM   3293  R2  CHO   452      45.831 116.460  41.682  1.00  0.00            
ATOM   3294  R3  CHO   452      46.681 117.810  39.482  1.00  0.00            
ATOM   3295  R4  CHO   452      44.631 115.960  38.482  1.00  0.00            
ATOM   3296  R5  CHO   452      46.681 116.160  37.732  1.00  0.00            
ATOM   3297  C1  CHO   452      44.731 116.960  34.532  1.00  0.00           C
ATOM   3298  C2  CHO   452      43.481 118.060  31.482  1.00  0.00           C
ATOM   3299  ROH CHO   453     159.781   2.310  35.632  1.00  0.00            
ATOM   3300  R1  CHO   453     158.931   3.810  37.882  1.00  0.00            
ATOM   3301  R2  CHO   453     157.981   2.660  40.182  1.00  0.00            
ATOM   3302  R3  CHO   453     159.881   4.210  41.382  1.00  0.00            
ATOM   3303  R4  CHO   453     157.881   3.860  43.432  1.00  0.00            
ATOM   3304  R5  CHO   453     158.681   5.760  42.732  1.00  0.00            
ATOM   3305  C1  CHO   453     159.631   5.960  46.432  1.00  0.00           C
ATOM   3306  C2  CHO   453     162.431   8.110  49.182  1.00  0.00           C
ATOM   3307  ROH CHO   454     210.081 123.960  48.732  1.00  0.00            
ATOM   3308  R1  CHO   454     209.731 125.510  46.382  1.00  0.00            
ATOM   3309  R2  CHO   454     208.131 127.760  46.282  1.00  0.00            
ATOM   3310  R3  CHO   454     210.431 128.910  45.282  1.00  0.00            
ATOM   3311  R4  CHO   454     208.231 130.560  44.282  1.00  0.00            
ATOM   3312  R5  CHO   454     209.831 129.660  43.082  1.00  0.00            
ATOM   3313  C1  CHO   454     210.431 133.310  42.182  1.00  0.00           C
ATOM   3314  C2  CHO   454     209.931 133.210  37.732  1.00  0.00           C
ATOM   3315  ROH CHO   455     107.131  61.260  32.732  1.00  0.00            
ATOM   3316  R1  CHO   455     109.031  60.010  34.382  1.00  0.00            
ATOM   3317  R2  CHO   455     111.731  60.060  33.782  1.00  0.00            
ATOM   3318  R3  CHO   455     111.931  61.060  36.332  1.00  0.00            
ATOM   3319  R4  CHO   455     114.031  59.010  36.182  1.00  0.00            
ATOM   3320  R5  CHO   455     112.481  59.160  37.682  1.00  0.00            
ATOM   3321  C1  CHO   455     115.581  59.310  39.882  1.00  0.00           C
ATOM   3322  C2  CHO   455     118.231  60.810  40.282  1.00  0.00           C
ATOM   3323  ROH CHO   456       2.081  34.610  34.832  1.00  0.00            
ATOM   3324  R1  CHO   456       0.281  32.560  35.582  1.00  0.00            
ATOM   3325  R2  CHO   456      -1.369  31.310  33.782  1.00  0.00            
ATOM   3326  R3  CHO   456      -0.219  29.060  34.832  1.00  0.00            
ATOM   3327  R4  CHO   456      -2.369  28.060  33.132  1.00  0.00            
ATOM   3328  R5  CHO   456      -2.019  27.560  35.232  1.00  0.00            
ATOM   3329  C1  CHO   456      -1.919  24.060  33.732  1.00  0.00           C
ATOM   3330  C2  CHO   456       1.231  21.260  31.032  1.00  0.00           C
ATOM   3331  ROH CHO   457     128.081 207.310  43.882  1.00  0.00            
ATOM   3332  R1  CHO   457     128.431 206.460  46.532  1.00  0.00            
ATOM   3333  R2  CHO   457     126.281 205.760  48.132  1.00  0.00            
ATOM   3334  R3  CHO   457     127.681 203.460  48.482  1.00  0.00            
ATOM   3335  R4  CHO   457     125.281 203.110  50.082  1.00  0.00            
ATOM   3336  R5  CHO   457     127.331 202.860  50.782  1.00  0.00            
ATOM   3337  C1  CHO   457     125.981 199.360  51.532  1.00  0.00           C
ATOM   3338  C2  CHO   457     124.581 197.660  53.432  1.00  0.00           C
ATOM   3339  ROH CHO   458      21.381 192.410  58.532  1.00  0.00            
ATOM   3340  R1  CHO   458      20.381 193.410  56.082  1.00  0.00            
ATOM   3341  R2  CHO   458      17.731 193.610  55.532  1.00  0.00            
ATOM   3342  R3  CHO   458      18.331 196.210  55.032  1.00  0.00            
ATOM   3343  R4  CHO   458      15.931 195.660  53.382  1.00  0.00            
ATOM   3344  R5  CHO   458      17.781 196.510  52.682  1.00  0.00            
ATOM   3345  C1  CHO   458      15.431 199.310  51.732  1.00  0.00           C
ATOM   3346  C2  CHO   458      13.081 198.810  47.882  1.00  0.00           C
ATOM   3347  ROH CHO   459      46.731   6.610  49.482  1.00  0.00            
ATOM   3348  R1  CHO   459      48.881   8.410  49.282  1.00  0.00            
ATOM   3349  R2  CHO   459      49.231  10.510  50.982  1.00  0.00            
ATOM   3350  R3  CHO   459      51.681   9.410  51.332  1.00  0.00            
ATOM   3351  R4  CHO   459      52.131  12.310  51.632  1.00  0.00            
ATOM   3352  R5  CHO   459      53.231  10.960  50.282  1.00  0.00            
ATOM   3353  C1  CHO   459      56.131  12.310  52.332  1.00  0.00           C
ATOM   3354  C2  CHO   459      59.631  13.010  50.782  1.00  0.00           C
ATOM   3355  ROH CHO   460      29.331  24.110  44.932  1.00  0.00            
ATOM   3356  R1  CHO   460      29.981  24.510  42.182  1.00  0.00            
ATOM   3357  R2  CHO   460      28.381  23.560  40.132  1.00  0.00            
ATOM   3358  R3  CHO   460      28.431  26.160  39.332  1.00  0.00            
ATOM   3359  R4  CHO   460      27.331  24.710  37.032  1.00  0.00            
ATOM   3360  R5  CHO   460      29.031  26.060  37.032  1.00  0.00            
ATOM   3361  C1  CHO   460      26.781  27.810  34.482  1.00  0.00           C
ATOM   3362  C2  CHO   460      28.281  31.460  31.882  1.00  0.00           C
ATOM   3363  ROH CHO   461     112.981 146.560  39.832  1.00  0.00            
ATOM   3364  R1  CHO   461     115.731 146.010  40.282  1.00  0.00            
ATOM   3365  R2  CHO   461     116.631 144.060  42.082  1.00  0.00            
ATOM   3366  R3  CHO   461     118.031 143.210  39.882  1.00  0.00            
ATOM   3367  R4  CHO   461     119.931 143.110  42.132  1.00  0.00            
ATOM   3368  R5  CHO   461     120.181 144.110  40.182  1.00  0.00            
ATOM   3369  C1  CHO   461     123.181 141.710  40.132  1.00  0.00           C
ATOM   3370  C2  CHO   461     126.831 140.310  39.982  1.00  0.00           C
ATOM   3371  ROH CHO   462     133.881 171.260  54.932  1.00  0.00            
ATOM   3372  R1  CHO   462     132.981 169.560  52.882  1.00  0.00            
ATOM   3373  R2  CHO   462     131.581 170.460  50.682  1.00  0.00            
ATOM   3374  R3  CHO   462     133.531 169.110  49.332  1.00  0.00            
ATOM   3375  R4  CHO   462     131.181 168.960  47.582  1.00  0.00            
ATOM   3376  R5  CHO   462     132.381 167.310  48.282  1.00  0.00            
ATOM   3377  C1  CHO   462     132.731 166.860  44.532  1.00  0.00           C
ATOM   3378  C2  CHO   462     134.081 165.310  41.182  1.00  0.00           C
ATOM   3379  ROH CHO   463     130.931  42.110  40.632  1.00  0.00            
ATOM   3380  R1  CHO   463     131.831  44.760  40.032  1.00  0.00            
ATOM   3381  R2  CHO   463     131.581  45.910  37.582  1.00  0.00            
ATOM   3382  R3  CHO   463     130.331  47.910  38.982  1.00  0.00            
ATOM   3383  R4  CHO   463     131.331  49.210  36.582  1.00  0.00            
ATOM   3384  R5  CHO   463     131.681  49.810  38.632  1.00  0.00            
ATOM   3385  C1  CHO   463     130.031  53.010  37.332  1.00  0.00           C
ATOM   3386  C2  CHO   463     131.681  56.260  36.782  1.00  0.00           C
ATOM   3387  ROH CHO   464     200.831   9.310  40.132  1.00  0.00            
ATOM   3388  R1  CHO   464     201.581   7.710  42.282  1.00  0.00            
ATOM   3389  R2  CHO   464     203.331   5.560  42.032  1.00  0.00            
ATOM   3390  R3  CHO   464     204.681   6.860  44.032  1.00  0.00            
ATOM   3391  R4  CHO   464     205.531   4.060  44.232  1.00  0.00            
ATOM   3392  R5  CHO   464     204.681   5.260  45.832  1.00  0.00            
ATOM   3393  C1  CHO   464     208.031   4.360  47.382  1.00  0.00           C
ATOM   3394  C2  CHO   464     210.781   4.160  49.382  1.00  0.00           C
ATOM   3395  ROH CHO   465     148.131  29.860  38.832  1.00  0.00            
ATOM   3396  R1  CHO   465     150.181  31.360  37.582  1.00  0.00            
ATOM   3397  R2  CHO   465     152.281  32.510  38.982  1.00  0.00            
ATOM   3398  R3  CHO   465     153.781  31.110  37.182  1.00  0.00            
ATOM   3399  R4  CHO   465     155.031  33.760  37.332  1.00  0.00            
ATOM   3400  R5  CHO   465     154.331  32.760  35.532  1.00  0.00            
ATOM   3401  C1  CHO   465     158.031  33.210  34.682  1.00  0.00           C
ATOM   3402  C2  CHO   465     161.681  36.310  35.582  1.00  0.00           C
ATOM   3403  ROH CHO   466      32.731  23.060  49.032  1.00  0.00            
ATOM   3404  R1  CHO   466      32.681  25.860  48.582  1.00  0.00            
ATOM   3405  R2  CHO   466      34.781  27.510  49.332  1.00  0.00            
ATOM   3406  R3  CHO   466      34.731  28.210  46.732  1.00  0.00            
ATOM   3407  R4  CHO   466      35.831  30.560  48.132  1.00  0.00            
ATOM   3408  R5  CHO   466      34.131  30.560  46.732  1.00  0.00            
ATOM   3409  C1  CHO   466      36.431  33.010  44.982  1.00  0.00           C
ATOM   3410  C2  CHO   466      33.781  35.260  42.982  1.00  0.00           C
ATOM   3411  ROH CHO   467     204.381 157.110  52.782  1.00  0.00            
ATOM   3412  R1  CHO   467     202.731 156.460  55.032  1.00  0.00            
ATOM   3413  R2  CHO   467     200.181 155.510  54.732  1.00  0.00            
ATOM   3414  R3  CHO   467     201.131 153.510  56.332  1.00  0.00            
ATOM   3415  R4  CHO   467     198.381 152.660  55.582  1.00  0.00            
ATOM   3416  R5  CHO   467     199.181 152.760  57.582  1.00  0.00            
ATOM   3417  C1  CHO   467     198.281 149.060  57.482  1.00  0.00           C
ATOM   3418  C2  CHO   467     195.381 148.910  55.182  1.00  0.00           C
ATOM   3419  ROH CHO   468     202.681 203.710  45.182  1.00  0.00            
ATOM   3420  R1  CHO   468     200.731 204.710  46.932  1.00  0.00            
ATOM   3421  R2  CHO   468     199.181 206.910  46.282  1.00  0.00            
ATOM   3422  R3  CHO   468     197.131 205.210  46.832  1.00  0.00            
ATOM   3423  R4  CHO   468     195.881 207.860  46.732  1.00  0.00            
ATOM   3424  R5  CHO   468     195.731 206.410  48.332  1.00  0.00            
ATOM   3425  C1  CHO   468     192.031 206.860  47.482  1.00  0.00           C
ATOM   3426  C2  CHO   468     190.331 205.760  49.482  1.00  0.00           C
ATOM   3427  ROH CHO   469     162.831 123.910  51.482  1.00  0.00            
ATOM   3428  R1  CHO   469     163.381 124.910  48.882  1.00  0.00            
ATOM   3429  R2  CHO   469     165.181 123.710  47.182  1.00  0.00            
ATOM   3430  R3  CHO   469     163.031 123.810  45.432  1.00  0.00            
ATOM   3431  R4  CHO   469     165.431 123.710  43.732  1.00  0.00            
ATOM   3432  R5  CHO   469     163.831 125.210  43.682  1.00  0.00            
ATOM   3433  C1  CHO   469     163.581 123.860  40.132  1.00  0.00           C
ATOM   3434  C2  CHO   469     162.181 123.810  38.282  1.00  0.00           C
ATOM   3435  ROH CHO   470     207.431 161.910  43.632  1.00  0.00            
ATOM   3436  R1  CHO   470     209.331 159.910  44.232  1.00  0.00            
ATOM   3437  R2  CHO   470     208.581 157.360  45.032  1.00  0.00            
ATOM   3438  R3  CHO   470     210.131 156.610  42.982  1.00  0.00            
ATOM   3439  R4  CHO   470     210.081 154.260  44.732  1.00  0.00            
ATOM   3440  R5  CHO   470     211.831 155.260  43.982  1.00  0.00            
ATOM   3441  C1  CHO   470     212.431 151.710  42.632  1.00  0.00           C
ATOM   3442  C2  CHO   470     214.131 148.010  42.882  1.00  0.00           C
ATOM   3443  ROH CHO   471      96.981 205.010  46.732  1.00  0.00            
ATOM   3444  R1  CHO   471      97.231 204.160  44.032  1.00  0.00            
ATOM   3445  R2  CHO   471      95.331 202.560  42.782  1.00  0.00            
ATOM   3446  R3  CHO   471      95.381 204.560  40.932  1.00  0.00            
ATOM   3447  R4  CHO   471      94.731 202.160  39.432  1.00  0.00            
ATOM   3448  R5  CHO   471      96.331 203.560  39.032  1.00  0.00            
ATOM   3449  C1  CHO   471      94.431 203.810  35.732  1.00  0.00           C
ATOM   3450  C2  CHO   471      94.531 204.710  32.282  1.00  0.00           C
ATOM   3451  ROH CHO   472     175.081  17.460  43.632  1.00  0.00            
ATOM   3452  R1  CHO   472     172.931  17.510  41.832  1.00  0.00            
ATOM   3453  R2  CHO   472     170.481  16.260  42.382  1.00  0.00            
ATOM   3454  R3  CHO   472     169.481  18.760  41.832  1.00  0.00            
ATOM   3455  R4  CHO   472     167.181  16.960  41.532  1.00  0.00            
ATOM   3456  R5  CHO   472     167.881  18.360  40.082  1.00  0.00            
ATOM   3457  C1  CHO   472     164.331  19.660  40.582  1.00  0.00           C
ATOM   3458  C2  CHO   472     160.831  19.010  42.732  1.00  0.00           C
ATOM   3459  ROH CHO   473     122.381  16.160  33.432  1.00  0.00            
ATOM   3460  R1  CHO   473     120.481  16.160  35.532  1.00  0.00            
ATOM   3461  R2  CHO   473     119.431  13.860  36.582  1.00  0.00            
ATOM   3462  R3  CHO   473     120.281  14.910  38.932  1.00  0.00            
ATOM   3463  R4  CHO   473     117.981  13.310  39.682  1.00  0.00            
ATOM   3464  R5  CHO   473     118.281  15.410  40.182  1.00  0.00            
ATOM   3465  C1  CHO   473     117.931  13.960  43.682  1.00  0.00           C
ATOM   3466  C2  CHO   473     118.181  11.560  46.082  1.00  0.00           C
ATOM   3467  ROH CHO   474     194.381 214.760  42.682  1.00  0.00            
ATOM   3468  R1  CHO   474     192.931 215.710  44.932  1.00  0.00            
ATOM   3469  R2  CHO   474     193.381 218.210  45.982  1.00  0.00            
ATOM   3470  R3  CHO   474     190.681 218.510  45.582  1.00  0.00            
ATOM   3471  R4  CHO   474     191.281 220.310  47.832  1.00  0.00            
ATOM   3472  R5  CHO   474     189.781 218.760  47.782  1.00  0.00            
ATOM   3473  C1  CHO   474     187.581 221.810  48.532  1.00  0.00           C
ATOM   3474  C2  CHO   474     184.731 222.610  46.332  1.00  0.00           C
ATOM   3475  ROH CHO   475     198.981 200.710  39.282  1.00  0.00            
ATOM   3476  R1  CHO   475     201.631 201.660  39.582  1.00  0.00            
ATOM   3477  R2  CHO   475     202.731 203.610  37.982  1.00  0.00            
ATOM   3478  R3  CHO   475     203.281 204.810  40.332  1.00  0.00            
ATOM   3479  R4  CHO   475     204.831 206.310  38.332  1.00  0.00            
ATOM   3480  R5  CHO   475     205.581 205.410  40.182  1.00  0.00            
ATOM   3481  C1  CHO   475     206.581 209.010  40.782  1.00  0.00           C
ATOM   3482  C2  CHO   475     209.381 211.560  41.432  1.00  0.00           C
ATOM   3483  ROH CHO   476      92.431 140.160  39.882  1.00  0.00            
ATOM   3484  R1  CHO   476      91.781 138.610  42.132  1.00  0.00            
ATOM   3485  R2  CHO   476      92.281 139.460  44.732  1.00  0.00            
ATOM   3486  R3  CHO   476      89.631 138.960  45.032  1.00  0.00            
ATOM   3487  R4  CHO   476      90.731 138.810  47.732  1.00  0.00            
ATOM   3488  R5  CHO   476      89.531 137.260  46.732  1.00  0.00            
ATOM   3489  C1  CHO   476      87.381 137.910  49.782  1.00  0.00           C
ATOM   3490  C2  CHO   476      87.981 134.210  51.582  1.00  0.00           C
ATOM   3491  ROH CHO   477      84.531  33.110  50.632  1.00  0.00            
ATOM   3492  R1  CHO   477      84.081  33.710  47.932  1.00  0.00            
ATOM   3493  R2  CHO   477      82.881  36.110  47.082  1.00  0.00            
ATOM   3494  R3  CHO   477      85.131  36.360  45.582  1.00  0.00            
ATOM   3495  R4  CHO   477      83.331  38.460  44.632  1.00  0.00            
ATOM   3496  R5  CHO   477      84.281  36.960  43.432  1.00  0.00            
ATOM   3497  C1  CHO   477      85.681  40.110  41.782  1.00  0.00           C
ATOM   3498  C2  CHO   477      85.781  42.210  38.332  1.00  0.00           C
ATOM   3499  ROH CHO   478      59.531 123.510  41.482  1.00  0.00            
ATOM   3500  R1  CHO   478      59.931 120.810  40.682  1.00  0.00            
ATOM   3501  R2  CHO   478      62.181 119.360  41.282  1.00  0.00            
ATOM   3502  R3  CHO   478      60.431 117.610  42.332  1.00  0.00            
ATOM   3503  R4  CHO   478      62.881 116.060  42.032  1.00  0.00            
ATOM   3504  R5  CHO   478      60.931 115.510  41.232  1.00  0.00            
ATOM   3505  C1  CHO   478      61.631 112.460  43.432  1.00  0.00           C
ATOM   3506  C2  CHO   478      64.081 111.060  43.982  1.00  0.00           C
ATOM   3507  ROH CHO   479      15.281 204.010  43.882  1.00  0.00            
ATOM   3508  R1  CHO   479      15.031 203.110  46.532  1.00  0.00            
ATOM   3509  R2  CHO   479      17.031 203.460  48.432  1.00  0.00            
ATOM   3510  R3  CHO   479      14.981 204.610  49.832  1.00  0.00            
ATOM   3511  R4  CHO   479      17.331 204.960  51.532  1.00  0.00            
ATOM   3512  R5  CHO   479      15.481 204.060  52.132  1.00  0.00            
ATOM   3513  C1  CHO   479      15.631 206.910  54.632  1.00  0.00           C
ATOM   3514  C2  CHO   479      14.381 210.510  55.232  1.00  0.00           C
ATOM   3515  ROH CHO   480     143.781  45.660  22.582  1.00  0.00            
ATOM   3516  R1  CHO   480     144.231  46.810  25.132  1.00  0.00            
ATOM   3517  R2  CHO   480     142.181  47.110  26.982  1.00  0.00            
ATOM   3518  R3  CHO   480     143.881  45.710  28.582  1.00  0.00            
ATOM   3519  R4  CHO   480     141.581  46.260  30.282  1.00  0.00            
ATOM   3520  R5  CHO   480     143.631  46.710  30.782  1.00  0.00            
ATOM   3521  C1  CHO   480     142.781  44.460  33.682  1.00  0.00           C
ATOM   3522  C2  CHO   480     145.481  45.360  36.682  1.00  0.00           C
ATOM   3523  ROH CHO   481      15.331 182.760  49.632  1.00  0.00            
ATOM   3524  R1  CHO   481      15.681 184.960  47.932  1.00  0.00            
ATOM   3525  R2  CHO   481      17.581 185.010  45.932  1.00  0.00            
ATOM   3526  R3  CHO   481      15.481 185.610  44.332  1.00  0.00            
ATOM   3527  R4  CHO   481      17.781 185.910  42.582  1.00  0.00            
ATOM   3528  R5  CHO   481      16.281 187.410  42.932  1.00  0.00            
ATOM   3529  C1  CHO   481      15.931 186.960  39.182  1.00  0.00           C
ATOM   3530  C2  CHO   481      14.281 187.960  36.132  1.00  0.00           C
ATOM   3531  ROH CHO   482     195.981 186.060  42.632  1.00  0.00            
ATOM   3532  R1  CHO   482     197.931 187.210  44.332  1.00  0.00            
ATOM   3533  R2  CHO   482     199.931 188.810  43.382  1.00  0.00            
ATOM   3534  R3  CHO   482     198.981 190.560  45.282  1.00  0.00            
ATOM   3535  R4  CHO   482     201.881 190.510  45.682  1.00  0.00            
ATOM   3536  R5  CHO   482     200.331 190.110  47.182  1.00  0.00            
ATOM   3537  C1  CHO   482     202.131 193.110  48.782  1.00  0.00           C
ATOM   3538  C2  CHO   482     203.431 195.710  49.782  1.00  0.00           C
ATOM   3539  ROH CHO   483      25.381 171.010  52.682  1.00  0.00            
ATOM   3540  R1  CHO   483      25.831 171.360  49.932  1.00  0.00            
ATOM   3541  R2  CHO   483      28.381 171.860  48.882  1.00  0.00            
ATOM   3542  R3  CHO   483      27.831 169.660  47.382  1.00  0.00            
ATOM   3543  R4  CHO   483      29.531 171.360  45.682  1.00  0.00            
ATOM   3544  R5  CHO   483      27.581 170.510  45.132  1.00  0.00            
ATOM   3545  C1  CHO   483      29.681 169.010  42.382  1.00  0.00           C
ATOM   3546  C2  CHO   483      26.881 171.560  40.132  1.00  0.00           C
ATOM   3547  ROH CHO   484       3.731 121.760  38.532  1.00  0.00            
ATOM   3548  R1  CHO   484       3.031 122.510  35.882  1.00  0.00            
ATOM   3549  R2  CHO   484       4.931 123.310  34.032  1.00  0.00            
ATOM   3550  R3  CHO   484       3.881 121.310  32.532  1.00  0.00            
ATOM   3551  R4  CHO   484       5.231 123.060  30.582  1.00  0.00            
ATOM   3552  R5  CHO   484       3.131 122.410  30.532  1.00  0.00            
ATOM   3553  C1  CHO   484       4.381 121.010  27.182  1.00  0.00           C
ATOM   3554  C2  CHO   484       7.231 121.510  25.482  1.00  0.00           C
ATOM   3555  ROH CHO   485      48.781  45.860  47.132  1.00  0.00            
ATOM   3556  R1  CHO   485      51.181  44.560  47.932  1.00  0.00            
ATOM   3557  R2  CHO   485      52.331  44.960  50.382  1.00  0.00            
ATOM   3558  R3  CHO   485      52.181  42.260  50.532  1.00  0.00            
ATOM   3559  R4  CHO   485      53.681  43.010  52.932  1.00  0.00            
ATOM   3560  R5  CHO   485      54.281  41.560  51.432  1.00  0.00            
ATOM   3561  C1  CHO   485      54.331  39.360  54.532  1.00  0.00           C
ATOM   3562  C2  CHO   485      52.931  40.010  57.982  1.00  0.00           C
ATOM   3563  ROH CHO   486      44.231 172.360  55.132  1.00  0.00            
ATOM   3564  R1  CHO   486      41.481 172.810  54.832  1.00  0.00            
ATOM   3565  R2  CHO   486      39.931 171.510  52.982  1.00  0.00            
ATOM   3566  R3  CHO   486      38.431 170.860  55.132  1.00  0.00            
ATOM   3567  R4  CHO   486      36.481 171.110  52.982  1.00  0.00            
ATOM   3568  R5  CHO   486      36.431 172.160  54.882  1.00  0.00            
ATOM   3569  C1  CHO   486      33.081 170.310  54.982  1.00  0.00           C
ATOM   3570  C2  CHO   486      29.181 170.660  56.182  1.00  0.00           C
ATOM   3571  ROH CHO   487     173.181  32.960  43.782  1.00  0.00            
ATOM   3572  R1  CHO   487     173.181  31.760  41.232  1.00  0.00            
ATOM   3573  R2  CHO   487     174.731  32.760  39.132  1.00  0.00            
ATOM   3574  R3  CHO   487     175.631  30.160  39.082  1.00  0.00            
ATOM   3575  R4  CHO   487     175.631  31.060  36.282  1.00  0.00            
ATOM   3576  R5  CHO   487     174.681  29.260  37.082  1.00  0.00            
ATOM   3577  C1  CHO   487     176.981  27.710  34.482  1.00  0.00           C
ATOM   3578  C2  CHO   487     176.431  24.860  31.132  1.00  0.00           C
ATOM   3579  ROH CHO   488     219.581 111.060  42.832  1.00  0.00            
ATOM   3580  R1  CHO   488     217.681 112.660  41.482  1.00  0.00            
ATOM   3581  R2  CHO   488     215.031 111.810  41.132  1.00  0.00            
ATOM   3582  R3  CHO   488     214.481 114.210  42.282  1.00  0.00            
ATOM   3583  R4  CHO   488     212.231 113.760  40.482  1.00  0.00            
ATOM   3584  R5  CHO   488     213.481 115.510  40.532  1.00  0.00            
ATOM   3585  C1  CHO   488     210.081 117.110  41.182  1.00  0.00           C
ATOM   3586  C2  CHO   488     208.781 118.110  39.282  1.00  0.00           C
ATOM   3587  ROH CHO   489     202.681 192.910  60.132  1.00  0.00            
ATOM   3588  R1  CHO   489     201.881 194.710  58.082  1.00  0.00            
ATOM   3589  R2  CHO   489     202.131 197.460  58.282  1.00  0.00            
ATOM   3590  R3  CHO   489     203.481 197.210  55.932  1.00  0.00            
ATOM   3591  R4  CHO   489     202.881 200.060  56.132  1.00  0.00            
ATOM   3592  R5  CHO   489     202.431 198.710  54.482  1.00  0.00            
ATOM   3593  C1  CHO   489     204.581 201.310  52.682  1.00  0.00           C
ATOM   3594  C2  CHO   489     204.831 204.160  50.632  1.00  0.00           C
ATOM   3595  ROH CHO   490      30.381 174.310  52.532  1.00  0.00            
ATOM   3596  R1  CHO   490      33.181 174.360  52.132  1.00  0.00            
ATOM   3597  R2  CHO   490      34.481 176.510  51.032  1.00  0.00            
ATOM   3598  R3  CHO   490      35.981 176.310  53.282  1.00  0.00            
ATOM   3599  R4  CHO   490      37.531 178.060  51.532  1.00  0.00            
ATOM   3600  R5  CHO   490      38.231 176.210  52.482  1.00  0.00            
ATOM   3601  C1  CHO   490      40.781 178.710  53.882  1.00  0.00           C
ATOM   3602  C2  CHO   490      44.681 177.260  53.782  1.00  0.00           C
ATOM   3603  ROH CHO   491     161.881 101.860  44.232  1.00  0.00            
ATOM   3604  R1  CHO   491     159.781 102.810  42.632  1.00  0.00            
ATOM   3605  R2  CHO   491     160.231 104.360  40.382  1.00  0.00            
ATOM   3606  R3  CHO   491     158.731 102.510  39.132  1.00  0.00            
ATOM   3607  R4  CHO   491     158.731 104.760  37.282  1.00  0.00            
ATOM   3608  R5  CHO   491     156.981 103.710  38.082  1.00  0.00            
ATOM   3609  C1  CHO   491     156.431 103.160  34.332  1.00  0.00           C
ATOM   3610  C2  CHO   491     155.081 100.610  32.332  1.00  0.00           C
ATOM   3611  ROH CHO   492     223.031 105.760  36.632  1.00  0.00            
ATOM   3612  R1  CHO   492     221.731 106.810  38.882  1.00  0.00            
ATOM   3613  R2  CHO   492     219.581 105.560  40.082  1.00  0.00            
ATOM   3614  R3  CHO   492     221.081 105.760  42.332  1.00  0.00            
ATOM   3615  R4  CHO   492     218.581 104.560  43.282  1.00  0.00            
ATOM   3616  R5  CHO   492     219.531 106.310  44.082  1.00  0.00            
ATOM   3617  C1  CHO   492     219.481 104.160  47.182  1.00  0.00           C
ATOM   3618  C2  CHO   492     216.081 103.310  47.782  1.00  0.00           C
ATOM   3619  ROH CHO   493     130.331  22.060  48.082  1.00  0.00            
ATOM   3620  R1  CHO   493     130.881  24.810  47.582  1.00  0.00            
ATOM   3621  R2  CHO   493     128.981  26.810  47.832  1.00  0.00            
ATOM   3622  R3  CHO   493     130.831  27.910  49.482  1.00  0.00            
ATOM   3623  R4  CHO   493     128.981  30.110  48.832  1.00  0.00            
ATOM   3624  R5  CHO   493     131.131  30.110  48.582  1.00  0.00            
ATOM   3625  C1  CHO   493     130.731  33.060  50.982  1.00  0.00           C
ATOM   3626  C2  CHO   493     130.681  35.560  52.632  1.00  0.00           C
ATOM   3627  ROH CHO   494     128.631 159.060  48.282  1.00  0.00            
ATOM   3628  R1  CHO   494     126.081 160.210  47.982  1.00  0.00            
ATOM   3629  R2  CHO   494     125.181 161.210  45.582  1.00  0.00            
ATOM   3630  R3  CHO   494     123.081 159.510  45.982  1.00  0.00            
ATOM   3631  R4  CHO   494     122.031 161.560  44.182  1.00  0.00            
ATOM   3632  R5  CHO   494     121.181 160.960  46.082  1.00  0.00            
ATOM   3633  C1  CHO   494     118.231 160.210  43.782  1.00  0.00           C
ATOM   3634  C2  CHO   494     115.281 158.960  42.732  1.00  0.00           C
ATOM   3635  ROH CHO   495     205.831 214.110  50.432  1.00  0.00            
ATOM   3636  R1  CHO   495     203.581 212.760  51.482  1.00  0.00            
ATOM   3637  R2  CHO   495     203.781 210.810  53.382  1.00  0.00            
ATOM   3638  R3  CHO   495     201.981 212.360  54.682  1.00  0.00            
ATOM   3639  R4  CHO   495     201.731 209.760  55.982  1.00  0.00            
ATOM   3640  R5  CHO   495     200.131 210.910  55.132  1.00  0.00            
ATOM   3641  C1  CHO   495     198.881 210.610  58.732  1.00  0.00           C
ATOM   3642  C2  CHO   495     194.831 209.810  58.032  1.00  0.00           C
ATOM   3643  ROH CHO   496     166.681 190.260  39.232  1.00  0.00            
ATOM   3644  R1  CHO   496     169.481 190.460  39.332  1.00  0.00            
ATOM   3645  R2  CHO   496     171.081 190.160  37.082  1.00  0.00            
ATOM   3646  R3  CHO   496     172.031 192.610  37.882  1.00  0.00            
ATOM   3647  R4  CHO   496     173.981 191.660  35.932  1.00  0.00            
ATOM   3648  R5  CHO   496     174.381 192.310  37.932  1.00  0.00            
ATOM   3649  C1  CHO   496     176.531 194.760  35.932  1.00  0.00           C
ATOM   3650  C2  CHO   496     179.381 196.160  37.582  1.00  0.00           C
ATOM   3651  ROH CHO   497     218.831  -2.290  48.132  1.00  0.00            
ATOM   3652  R1  CHO   497     216.281  -1.590  49.182  1.00  0.00            
ATOM   3653  R2  CHO   497     215.581  -2.190  51.832  1.00  0.00            
ATOM   3654  R3  CHO   497     215.081   0.510  51.932  1.00  0.00            
ATOM   3655  R4  CHO   497     212.831  -0.740  53.332  1.00  0.00            
ATOM   3656  R5  CHO   497     212.731   0.660  51.682  1.00  0.00            
ATOM   3657  C1  CHO   497     210.731   2.560  54.332  1.00  0.00           C
ATOM   3658  C2  CHO   497     207.631   2.610  57.232  1.00  0.00           C
ATOM   3659  ROH CHO   498     192.631 186.960  38.982  1.00  0.00            
ATOM   3660  R1  CHO   498     190.281 188.360  38.332  1.00  0.00            
ATOM   3661  R2  CHO   498     189.781 190.910  39.282  1.00  0.00            
ATOM   3662  R3  CHO   498     189.531 191.510  36.682  1.00  0.00            
ATOM   3663  R4  CHO   498     188.331 193.810  38.082  1.00  0.00            
ATOM   3664  R5  CHO   498     187.381 192.610  36.532  1.00  0.00            
ATOM   3665  C1  CHO   498     187.281 196.110  34.932  1.00  0.00           C
ATOM   3666  C2  CHO   498     186.831 196.710  31.432  1.00  0.00           C
ATOM   3667  ROH CHO   499      79.181  12.460  50.032  1.00  0.00            
ATOM   3668  R1  CHO   499      77.831  14.860  49.482  1.00  0.00            
ATOM   3669  R2  CHO   499      77.881  17.010  51.182  1.00  0.00            
ATOM   3670  R3  CHO   499      78.681  18.310  48.932  1.00  0.00            
ATOM   3671  R4  CHO   499      77.581  20.410  50.632  1.00  0.00            
ATOM   3672  R5  CHO   499      77.031  20.010  48.582  1.00  0.00            
ATOM   3673  C1  CHO   499      78.181  23.610  48.232  1.00  0.00           C
ATOM   3674  C2  CHO   499      74.081  25.160  48.982  1.00  0.00           C
ATOM   3675  ROH CHO   500      72.531 190.360  51.882  1.00  0.00            
ATOM   3676  R1  CHO   500      74.931 191.160  50.632  1.00  0.00            
ATOM   3677  R2  CHO   500      74.981 192.310  48.132  1.00  0.00            
ATOM   3678  R3  CHO   500      76.381 194.260  49.432  1.00  0.00            
ATOM   3679  R4  CHO   500      76.031 195.310  46.682  1.00  0.00            
ATOM   3680  R5  CHO   500      77.931 195.110  47.782  1.00  0.00            
ATOM   3681  C1  CHO   500      77.981 198.860  47.082  1.00  0.00           C
ATOM   3682  C2  CHO   500      80.931 202.260  46.682  1.00  0.00           C
ATOM   3683  ROH CHO   501     161.481  29.060  39.032  1.00  0.00            
ATOM   3684  R1  CHO   501     158.981  28.510  40.232  1.00  0.00            
ATOM   3685  R2  CHO   501     158.081  29.810  42.532  1.00  0.00            
ATOM   3686  R3  CHO   501     155.931  30.360  41.032  1.00  0.00            
ATOM   3687  R4  CHO   501     155.081  30.860  43.782  1.00  0.00            
ATOM   3688  R5  CHO   501     154.081  29.560  42.332  1.00  0.00            
ATOM   3689  C1  CHO   501     151.231  32.010  43.032  1.00  0.00           C
ATOM   3690  C2  CHO   501     147.431  30.260  43.882  1.00  0.00           C
ATOM   3691  ROH CHO   502      70.681  70.660  41.432  1.00  0.00            
ATOM   3692  R1  CHO   502      71.381  68.060  40.632  1.00  0.00            
ATOM   3693  R2  CHO   502      72.381  67.460  38.132  1.00  0.00            
ATOM   3694  R3  CHO   502      74.381  66.360  39.532  1.00  0.00            
ATOM   3695  R4  CHO   502      74.681  65.260  36.832  1.00  0.00            
ATOM   3696  R5  CHO   502      74.531  64.110  38.682  1.00  0.00            
ATOM   3697  C1  CHO   502      77.881  62.860  37.382  1.00  0.00           C
ATOM   3698  C2  CHO   502      78.531  59.260  35.382  1.00  0.00           C
ATOM   3699  ROH CHO   503      63.331 179.760  60.832  1.00  0.00            
ATOM   3700  R1  CHO   503      64.081 178.760  58.332  1.00  0.00            
ATOM   3701  R2  CHO   503      62.281 177.910  56.382  1.00  0.00            
ATOM   3702  R3  CHO   503      63.631 179.660  54.832  1.00  0.00            
ATOM   3703  R4  CHO   503      62.481 177.760  52.932  1.00  0.00            
ATOM   3704  R5  CHO   503      64.531 178.310  53.082  1.00  0.00            
ATOM   3705  C1  CHO   503      63.881 179.260  49.482  1.00  0.00           C
ATOM   3706  C2  CHO   503      63.031 176.360  46.982  1.00  0.00           C
ATOM   3707  ROH CHO   504      90.781 141.510  51.932  1.00  0.00            
ATOM   3708  R1  CHO   504      90.631 138.760  52.532  1.00  0.00            
ATOM   3709  R2  CHO   504      92.231 136.910  51.182  1.00  0.00            
ATOM   3710  R3  CHO   504      92.931 136.210  53.732  1.00  0.00            
ATOM   3711  R4  CHO   504      93.781 133.960  52.032  1.00  0.00            
ATOM   3712  R5  CHO   504      92.531 133.860  53.832  1.00  0.00            
ATOM   3713  C1  CHO   504      95.381 131.560  54.932  1.00  0.00           C
ATOM   3714  C2  CHO   504      97.281 128.310  54.082  1.00  0.00           C
ATOM   3715  ROH CHO   505      46.981  43.760  51.382  1.00  0.00            
ATOM   3716  R1  CHO   505      44.481  44.710  50.432  1.00  0.00            
ATOM   3717  R2  CHO   505      44.131  45.860  47.982  1.00  0.00            
ATOM   3718  R3  CHO   505      42.231  43.960  47.682  1.00  0.00            
ATOM   3719  R4  CHO   505      41.531  46.010  45.682  1.00  0.00            
ATOM   3720  R5  CHO   505      40.231  45.210  47.232  1.00  0.00            
ATOM   3721  C1  CHO   505      38.231  44.310  44.132  1.00  0.00           C
ATOM   3722  C2  CHO   505      33.781  44.160  43.032  1.00  0.00           C
ATOM   3723  ROH CHO   506      76.881 115.960  54.032  1.00  0.00            
ATOM   3724  R1  CHO   506      75.981 117.860  52.132  1.00  0.00            
ATOM   3725  R2  CHO   506      73.331 118.560  51.882  1.00  0.00            
ATOM   3726  R3  CHO   506      74.281 121.060  52.232  1.00  0.00            
ATOM   3727  R4  CHO   506      71.831 121.410  50.682  1.00  0.00            
ATOM   3728  R5  CHO   506      73.831 122.210  50.182  1.00  0.00            
ATOM   3729  C1  CHO   506      71.831 125.460  50.282  1.00  0.00           C
ATOM   3730  C2  CHO   506      71.631 128.410  46.832  1.00  0.00           C
ATOM   3731  ROH CHO   507     126.531  73.960  29.632  1.00  0.00            
ATOM   3732  R1  CHO   507     124.481  74.360  31.482  1.00  0.00            
ATOM   3733  R2  CHO   507     123.831  72.410  33.382  1.00  0.00            
ATOM   3734  R3  CHO   507     124.181  74.510  35.132  1.00  0.00            
ATOM   3735  R4  CHO   507     122.131  72.810  36.382  1.00  0.00            
ATOM   3736  R5  CHO   507     121.981  74.960  35.982  1.00  0.00            
ATOM   3737  C1  CHO   507     121.481  75.010  39.732  1.00  0.00           C
ATOM   3738  C2  CHO   507     117.831  73.760  39.932  1.00  0.00           C
ATOM   3739  ROH CHO   508      72.581 172.560  40.982  1.00  0.00            
ATOM   3740  R1  CHO   508      74.831 173.010  42.632  1.00  0.00            
ATOM   3741  R2  CHO   508      76.431 175.260  42.432  1.00  0.00            
ATOM   3742  R3  CHO   508      75.881 175.460  45.082  1.00  0.00            
ATOM   3743  R4  CHO   508      78.381 176.910  44.732  1.00  0.00            
ATOM   3744  R5  CHO   508      78.031 175.310  46.182  1.00  0.00            
ATOM   3745  C1  CHO   508      79.031 178.110  48.532  1.00  0.00           C
ATOM   3746  C2  CHO   508      82.631 177.210  50.132  1.00  0.00           C
ATOM   3747  ROH CHO   509     198.131 151.960  43.682  1.00  0.00            
ATOM   3748  R1  CHO   509     198.731 152.410  46.432  1.00  0.00            
ATOM   3749  R2  CHO   509     198.531 154.910  47.582  1.00  0.00            
ATOM   3750  R3  CHO   509     196.931 153.610  49.332  1.00  0.00            
ATOM   3751  R4  CHO   509     197.381 156.210  50.582  1.00  0.00            
ATOM   3752  R5  CHO   509     197.681 154.310  51.482  1.00  0.00            
ATOM   3753  C1  CHO   509     195.131 155.810  53.932  1.00  0.00           C
ATOM   3754  C2  CHO   509     193.281 153.510  55.882  1.00  0.00           C
ATOM   3755  ROH CHO   510     177.331  79.810  32.632  1.00  0.00            
ATOM   3756  R1  CHO   510     179.281  78.110  33.732  1.00  0.00            
ATOM   3757  R2  CHO   510     181.781  77.760  32.632  1.00  0.00            
ATOM   3758  R3  CHO   510     182.631  78.410  35.082  1.00  0.00            
ATOM   3759  R4  CHO   510     185.081  78.260  33.482  1.00  0.00            
ATOM   3760  R5  CHO   510     184.681  77.210  35.382  1.00  0.00            
ATOM   3761  C1  CHO   510     187.781  79.160  36.332  1.00  0.00           C
ATOM   3762  C2  CHO   510     189.681  80.560  34.132  1.00  0.00           C
ATOM   3763  ROH CHO   511       5.381 182.710  37.882  1.00  0.00            
ATOM   3764  R1  CHO   511       7.181 180.610  38.532  1.00  0.00            
ATOM   3765  R2  CHO   511       7.181 179.410  41.032  1.00  0.00            
ATOM   3766  R3  CHO   511       6.981 177.110  39.532  1.00  0.00            
ATOM   3767  R4  CHO   511       6.831 176.210  42.282  1.00  0.00            
ATOM   3768  R5  CHO   511       8.181 175.460  40.732  1.00  0.00            
ATOM   3769  C1  CHO   511       6.381 172.210  41.632  1.00  0.00           C
ATOM   3770  C2  CHO   511       6.281 170.260  43.082  1.00  0.00           C
ATOM   3771  ROH CHO   512      35.931 151.910  46.382  1.00  0.00            
ATOM   3772  R1  CHO   512      35.931 149.660  48.132  1.00  0.00            
ATOM   3773  R2  CHO   512      34.531 149.610  50.482  1.00  0.00            
ATOM   3774  R3  CHO   512      33.481 147.310  49.432  1.00  0.00            
ATOM   3775  R4  CHO   512      32.431 147.410  52.182  1.00  0.00            
ATOM   3776  R5  CHO   512      33.531 145.760  51.232  1.00  0.00            
ATOM   3777  C1  CHO   512      30.281 144.010  52.182  1.00  0.00           C
ATOM   3778  C2  CHO   512      27.431 146.260  53.282  1.00  0.00           C
ATOM   3779  ROH CHO   513      41.331 162.460  55.682  1.00  0.00            
ATOM   3780  R1  CHO   513      42.381 160.210  54.332  1.00  0.00            
ATOM   3781  R2  CHO   513      41.131 159.110  52.132  1.00  0.00            
ATOM   3782  R3  CHO   513      43.581 159.460  50.982  1.00  0.00            
ATOM   3783  R4  CHO   513      42.131 157.710  49.132  1.00  0.00            
ATOM   3784  R5  CHO   513      44.081 157.360  50.032  1.00  0.00            
ATOM   3785  C1  CHO   513      44.981 157.260  46.332  1.00  0.00           C
ATOM   3786  C2  CHO   513      43.831 158.110  42.782  1.00  0.00           C
ATOM   3787  ROH CHO   514     218.431 129.110  38.982  1.00  0.00            
ATOM   3788  R1  CHO   514     217.981 129.610  36.232  1.00  0.00            
ATOM   3789  R2  CHO   514     218.931 131.910  34.982  1.00  0.00            
ATOM   3790  R3  CHO   514     220.081 130.160  33.282  1.00  0.00            
ATOM   3791  R4  CHO   514     219.481 132.510  31.632  1.00  0.00            
ATOM   3792  R5  CHO   514     218.881 130.410  31.232  1.00  0.00            
ATOM   3793  C1  CHO   514     220.931 131.160  28.082  1.00  0.00           C
ATOM   3794  C2  CHO   514     220.831 129.360  25.132  1.00  0.00           C
ATOM   3795  ROH CHO   515     154.381  24.460  42.432  1.00  0.00            
ATOM   3796  R1  CHO   515     156.581  24.860  40.682  1.00  0.00            
ATOM   3797  R2  CHO   515     159.231  24.460  41.482  1.00  0.00            
ATOM   3798  R3  CHO   515     159.281  22.810  39.282  1.00  0.00            
ATOM   3799  R4  CHO   515     162.031  23.810  39.582  1.00  0.00            
ATOM   3800  R5  CHO   515     160.781  23.910  37.782  1.00  0.00            
ATOM   3801  C1  CHO   515     163.731  21.860  36.432  1.00  0.00           C
ATOM   3802  C2  CHO   515     166.331  22.810  33.332  1.00  0.00           C
ATOM   3803  ROH CHO   516      64.581 217.460  41.882  1.00  0.00            
ATOM   3804  R1  CHO   516      67.181 217.760  42.932  1.00  0.00            
ATOM   3805  R2  CHO   516      67.731 217.710  45.682  1.00  0.00            
ATOM   3806  R3  CHO   516      69.531 215.810  44.932  1.00  0.00            
ATOM   3807  R4  CHO   516      70.081 216.310  47.732  1.00  0.00            
ATOM   3808  R5  CHO   516      71.531 216.410  46.132  1.00  0.00            
ATOM   3809  C1  CHO   516      73.181 213.760  48.282  1.00  0.00           C
ATOM   3810  C2  CHO   516      73.081 213.560  51.882  1.00  0.00           C
ATOM   3811  ROH CHO   517     104.531  45.360  50.782  1.00  0.00            
ATOM   3812  R1  CHO   517     107.231  45.360  51.632  1.00  0.00            
ATOM   3813  R2  CHO   517     108.681  43.010  51.782  1.00  0.00            
ATOM   3814  R3  CHO   517     110.431  44.410  50.232  1.00  0.00            
ATOM   3815  R4  CHO   517     112.081  42.310  51.432  1.00  0.00            
ATOM   3816  R5  CHO   517     112.481  44.460  51.482  1.00  0.00            
ATOM   3817  C1  CHO   517     115.631  43.210  49.782  1.00  0.00           C
ATOM   3818  C2  CHO   517     120.181  43.510  49.082  1.00  0.00           C
ATOM   3819  ROH CHO   518     142.231 180.660  44.332  1.00  0.00            
ATOM   3820  R1  CHO   518     141.881 178.010  45.232  1.00  0.00            
ATOM   3821  R2  CHO   518     140.131 176.260  44.032  1.00  0.00            
ATOM   3822  R3  CHO   518     142.331 174.660  43.932  1.00  0.00            
ATOM   3823  R4  CHO   518     140.181 172.860  44.732  1.00  0.00            
ATOM   3824  R5  CHO   518     142.081 173.110  45.732  1.00  0.00            
ATOM   3825  C1  CHO   518     142.331 169.410  44.982  1.00  0.00           C
ATOM   3826  C2  CHO   518     142.031 166.810  43.682  1.00  0.00           C
ATOM   3827  ROH CHO   519     214.481   6.010  44.232  1.00  0.00            
ATOM   3828  R1  CHO   519     214.881   8.310  42.632  1.00  0.00            
ATOM   3829  R2  CHO   519     214.081  10.810  43.382  1.00  0.00            
ATOM   3830  R3  CHO   519     216.681  11.460  42.932  1.00  0.00            
ATOM   3831  R4  CHO   519     215.431  14.010  43.582  1.00  0.00            
ATOM   3832  R5  CHO   519     216.631  13.560  41.832  1.00  0.00            
ATOM   3833  C1  CHO   519     218.631  16.460  43.282  1.00  0.00           C
ATOM   3834  C2  CHO   519     218.231  19.610  40.682  1.00  0.00           C
ATOM   3835  ROH CHO   520      45.581 123.360  46.832  1.00  0.00            
ATOM   3836  R1  CHO   520      48.281 124.110  46.432  1.00  0.00            
ATOM   3837  R2  CHO   520      49.031 126.310  44.932  1.00  0.00            
ATOM   3838  R3  CHO   520      50.431 126.960  47.182  1.00  0.00            
ATOM   3839  R4  CHO   520      51.931 128.210  44.982  1.00  0.00            
ATOM   3840  R5  CHO   520      52.731 126.860  46.532  1.00  0.00            
ATOM   3841  C1  CHO   520      54.881 129.910  47.132  1.00  0.00           C
ATOM   3842  C2  CHO   520      58.181 133.460  48.732  1.00  0.00           C
ATOM   3843  ROH CHO   521      82.331 192.560  46.832  1.00  0.00            
ATOM   3844  R1  CHO   521      84.631 193.110  48.432  1.00  0.00            
ATOM   3845  R2  CHO   521      87.181 193.210  47.332  1.00  0.00            
ATOM   3846  R3  CHO   521      87.231 195.660  48.532  1.00  0.00            
ATOM   3847  R4  CHO   521      89.981 195.160  47.882  1.00  0.00            
ATOM   3848  R5  CHO   521      89.231 195.710  49.832  1.00  0.00            
ATOM   3849  C1  CHO   521      91.681 198.560  49.282  1.00  0.00           C
ATOM   3850  C2  CHO   521      94.131 200.810  48.932  1.00  0.00           C
ATOM   3851  ROH CHO   522     168.681 164.310  42.032  1.00  0.00            
ATOM   3852  R1  CHO   522     169.031 161.510  41.632  1.00  0.00            
ATOM   3853  R2  CHO   522     169.831 160.460  39.182  1.00  0.00            
ATOM   3854  R3  CHO   522     171.781 159.310  40.732  1.00  0.00            
ATOM   3855  R4  CHO   522     172.481 158.660  37.932  1.00  0.00            
ATOM   3856  R5  CHO   522     172.281 157.260  39.632  1.00  0.00            
ATOM   3857  C1  CHO   522     175.881 156.510  38.632  1.00  0.00           C
ATOM   3858  C2  CHO   522     177.881 155.660  40.932  1.00  0.00           C
ATOM   3859  ROH CHO   523     184.231  58.810  40.282  1.00  0.00            
ATOM   3860  R1  CHO   523     184.131  59.810  37.632  1.00  0.00            
ATOM   3861  R2  CHO   523     185.331  62.160  36.832  1.00  0.00            
ATOM   3862  R3  CHO   523     186.531  60.510  34.982  1.00  0.00            
ATOM   3863  R4  CHO   523     186.881  63.260  33.932  1.00  0.00            
ATOM   3864  R5  CHO   523     185.981  61.560  32.882  1.00  0.00            
ATOM   3865  C1  CHO   523     188.881  62.360  30.482  1.00  0.00           C
ATOM   3866  C2  CHO   523     186.531  65.310  29.232  1.00  0.00           C
ATOM   3867  ROH CHO   524      12.731 102.060  35.882  1.00  0.00            
ATOM   3868  R1  CHO   524       9.931 101.560  36.232  1.00  0.00            
ATOM   3869  R2  CHO   524       8.881 100.910  38.682  1.00  0.00            
ATOM   3870  R3  CHO   524       7.231 103.060  38.132  1.00  0.00            
ATOM   3871  R4  CHO   524       6.181 101.910  40.632  1.00  0.00            
ATOM   3872  R5  CHO   524       5.081 102.310  38.832  1.00  0.00            
ATOM   3873  C1  CHO   524       3.131 104.510  41.282  1.00  0.00           C
ATOM   3874  C2  CHO   524       1.931 104.660  45.432  1.00  0.00           C
ATOM   3875  ROH CHO   525      19.431 175.410  47.932  1.00  0.00            
ATOM   3876  R1  CHO   525      18.481 172.960  46.882  1.00  0.00            
ATOM   3877  R2  CHO   525      15.881 172.660  45.982  1.00  0.00            
ATOM   3878  R3  CHO   525      17.081 171.810  43.682  1.00  0.00            
ATOM   3879  R4  CHO   525      14.731 170.110  43.882  1.00  0.00            
ATOM   3880  R5  CHO   525      16.781 169.460  43.682  1.00  0.00            
ATOM   3881  C1  CHO   525      15.231 167.860  40.582  1.00  0.00           C
ATOM   3882  C2  CHO   525      15.481 165.260  37.682  1.00  0.00           C
ATOM   3883  ROH CHO   526     166.031 157.960  37.532  1.00  0.00            
ATOM   3884  R1  CHO   526     165.031 160.460  38.332  1.00  0.00            
ATOM   3885  R2  CHO   526     166.481 162.810  37.982  1.00  0.00            
ATOM   3886  R3  CHO   526     164.181 163.610  36.782  1.00  0.00            
ATOM   3887  R4  CHO   526     165.681 166.110  37.382  1.00  0.00            
ATOM   3888  R5  CHO   526     163.631 165.660  37.932  1.00  0.00            
ATOM   3889  C1  CHO   526     163.031 168.810  35.832  1.00  0.00           C
ATOM   3890  C2  CHO   526     162.331 172.410  34.632  1.00  0.00           C
ATOM   3891  ROH CHO   527      70.431 170.210  50.132  1.00  0.00            
ATOM   3892  R1  CHO   527      71.881 171.310  52.282  1.00  0.00            
ATOM   3893  R2  CHO   527      72.481 173.960  52.482  1.00  0.00            
ATOM   3894  R3  CHO   527      71.281 173.710  54.932  1.00  0.00            
ATOM   3895  R4  CHO   527      73.631 175.460  55.432  1.00  0.00            
ATOM   3896  R5  CHO   527      73.131 173.610  56.482  1.00  0.00            
ATOM   3897  C1  CHO   527      73.181 176.060  59.382  1.00  0.00           C
ATOM   3898  C2  CHO   527      74.031 179.210  60.932  1.00  0.00           C
ATOM   3899  ROH CHO   528     186.831 220.810  30.632  1.00  0.00            
ATOM   3900  R1  CHO   528     186.131 220.460  33.332  1.00  0.00            
ATOM   3901  R2  CHO   528     185.531 222.560  35.032  1.00  0.00            
ATOM   3902  R3  CHO   528     183.231 221.160  35.432  1.00  0.00            
ATOM   3903  R4  CHO   528     183.681 222.660  37.932  1.00  0.00            
ATOM   3904  R5  CHO   528     183.331 220.510  37.732  1.00  0.00            
ATOM   3905  C1  CHO   528     180.431 221.360  40.032  1.00  0.00           C
ATOM   3906  C2  CHO   528     180.531 221.160  42.732  1.00  0.00           C
ATOM   3907  ROH CHO   529     143.031 128.510  52.782  1.00  0.00            
ATOM   3908  R1  CHO   529     141.731 127.010  50.732  1.00  0.00            
ATOM   3909  R2  CHO   529     140.431 128.210  48.632  1.00  0.00            
ATOM   3910  R3  CHO   529     142.081 126.610  47.132  1.00  0.00            
ATOM   3911  R4  CHO   529     139.931 127.310  45.332  1.00  0.00            
ATOM   3912  R5  CHO   529     140.631 125.310  45.782  1.00  0.00            
ATOM   3913  C1  CHO   529     141.181 125.310  42.032  1.00  0.00           C
ATOM   3914  C2  CHO   529     139.081 123.610  39.532  1.00  0.00           C
ATOM   3915  ROH CHO   530     109.931   6.910  36.482  1.00  0.00            
ATOM   3916  R1  CHO   530     110.981   6.060  38.982  1.00  0.00            
ATOM   3917  R2  CHO   530     112.031   3.560  39.382  1.00  0.00            
ATOM   3918  R3  CHO   530     114.231   4.910  40.232  1.00  0.00            
ATOM   3919  R4  CHO   530     114.431   2.310  41.532  1.00  0.00            
ATOM   3920  R5  CHO   530     114.481   4.260  42.532  1.00  0.00            
ATOM   3921  C1  CHO   530     117.881   2.860  43.632  1.00  0.00           C
ATOM   3922  C2  CHO   530     119.781  -0.340  43.482  1.00  0.00           C
ATOM   3923  ROH CHO   531      59.731 170.110  56.432  1.00  0.00            
ATOM   3924  R1  CHO   531      59.831 168.560  54.082  1.00  0.00            
ATOM   3925  R2  CHO   531      61.681 166.510  53.782  1.00  0.00            
ATOM   3926  R3  CHO   531      59.481 165.010  53.232  1.00  0.00            
ATOM   3927  R4  CHO   531      61.631 163.710  51.782  1.00  0.00            
ATOM   3928  R5  CHO   531      59.731 164.360  50.932  1.00  0.00            
ATOM   3929  C1  CHO   531      59.481 160.660  50.082  1.00  0.00           C
ATOM   3930  C2  CHO   531      60.881 157.410  48.232  1.00  0.00           C
ATOM   3931  ROH CHO   532     107.131 202.760  41.132  1.00  0.00            
ATOM   3932  R1  CHO   532     108.781 202.260  43.382  1.00  0.00            
ATOM   3933  R2  CHO   532     108.031 203.010  45.982  1.00  0.00            
ATOM   3934  R3  CHO   532     108.481 200.360  46.482  1.00  0.00            
ATOM   3935  R4  CHO   532     108.081 201.610  49.132  1.00  0.00            
ATOM   3936  R5  CHO   532     109.781 200.410  48.532  1.00  0.00            
ATOM   3937  C1  CHO   532     108.481 198.310  51.482  1.00  0.00           C
ATOM   3938  C2  CHO   532     106.081 196.510  54.232  1.00  0.00           C
ATOM   3939  ROH CHO   533      35.331 134.560  47.232  1.00  0.00            
ATOM   3940  R1  CHO   533      33.031 133.410  48.332  1.00  0.00            
ATOM   3941  R2  CHO   533      31.681 134.460  50.532  1.00  0.00            
ATOM   3942  R3  CHO   533      29.531 134.410  48.832  1.00  0.00            
ATOM   3943  R4  CHO   533      28.381 134.160  51.532  1.00  0.00            
ATOM   3944  R5  CHO   533      28.031 132.810  49.832  1.00  0.00            
ATOM   3945  C1  CHO   533      24.481 133.910  50.582  1.00  0.00           C
ATOM   3946  C2  CHO   533      22.381 135.710  52.932  1.00  0.00           C
ATOM   3947  ROH CHO   534      63.931  70.310  57.832  1.00  0.00            
ATOM   3948  R1  CHO   534      65.081  71.060  55.382  1.00  0.00            
ATOM   3949  R2  CHO   534      66.781  69.410  53.982  1.00  0.00            
ATOM   3950  R3  CHO   534      65.031  69.860  51.932  1.00  0.00            
ATOM   3951  R4  CHO   534      67.431  68.760  50.632  1.00  0.00            
ATOM   3952  R5  CHO   534      66.431  70.660  50.132  1.00  0.00            
ATOM   3953  C1  CHO   534      66.131  68.810  46.782  1.00  0.00           C
ATOM   3954  C2  CHO   534      67.631  67.860  44.082  1.00  0.00           C
ATOM   3955  ROH CHO   535     142.181  21.910  50.782  1.00  0.00            
ATOM   3956  R1  CHO   535     139.781  20.510  51.282  1.00  0.00            
ATOM   3957  R2  CHO   535     139.531  17.760  50.832  1.00  0.00            
ATOM   3958  R3  CHO   535     138.681  17.760  53.432  1.00  0.00            
ATOM   3959  R4  CHO   535     136.981  15.810  52.082  1.00  0.00            
ATOM   3960  R5  CHO   535     136.331  17.510  53.282  1.00  0.00            
ATOM   3961  C1  CHO   535     134.731  14.660  55.232  1.00  0.00           C
ATOM   3962  C2  CHO   535     132.331  11.960  57.482  1.00  0.00           C
ATOM   3963  ROH CHO   536     101.631 148.110  48.782  1.00  0.00            
ATOM   3964  R1  CHO   536     103.481 146.510  47.432  1.00  0.00            
ATOM   3965  R2  CHO   536     103.081 145.510  44.882  1.00  0.00            
ATOM   3966  R3  CHO   536     105.431 146.760  44.332  1.00  0.00            
ATOM   3967  R4  CHO   536     104.931 145.010  42.032  1.00  0.00            
ATOM   3968  R5  CHO   536     106.731 145.060  43.232  1.00  0.00            
ATOM   3969  C1  CHO   536     108.231 145.860  39.832  1.00  0.00           C
ATOM   3970  C2  CHO   536     105.181 144.510  36.382  1.00  0.00           C
ATOM   3971  ROH CHO   537      48.181  99.910  46.932  1.00  0.00            
ATOM   3972  R1  CHO   537      46.531 100.460  44.732  1.00  0.00            
ATOM   3973  R2  CHO   537      47.381 101.910  42.532  1.00  0.00            
ATOM   3974  R3  CHO   537      46.481  99.710  41.182  1.00  0.00            
ATOM   3975  R4  CHO   537      46.731 101.810  39.132  1.00  0.00            
ATOM   3976  R5  CHO   537      44.981 100.610  39.582  1.00  0.00            
ATOM   3977  C1  CHO   537      45.531  99.760  35.882  1.00  0.00           C
ATOM   3978  C2  CHO   537      42.881  98.210  34.132  1.00  0.00           C
ATOM   3979  ROH CHO   538     178.781  73.760  17.582  1.00  0.00            
ATOM   3980  R1  CHO   538     178.531  74.210  20.332  1.00  0.00            
ATOM   3981  R2  CHO   538     176.081  74.260  21.632  1.00  0.00            
ATOM   3982  R3  CHO   538     177.231  72.360  23.182  1.00  0.00            
ATOM   3983  R4  CHO   538     175.381  73.810  24.982  1.00  0.00            
ATOM   3984  R5  CHO   538     177.531  73.410  25.332  1.00  0.00            
ATOM   3985  C1  CHO   538     176.031  71.710  28.382  1.00  0.00           C
ATOM   3986  C2  CHO   538     172.831  72.060  30.582  1.00  0.00           C
ATOM   3987  ROH CHO   539       6.981  34.410  36.382  1.00  0.00            
ATOM   3988  R1  CHO   539       5.931  36.810  37.582  1.00  0.00            
ATOM   3989  R2  CHO   539       4.631  38.760  36.082  1.00  0.00            
ATOM   3990  R3  CHO   539       2.681  38.360  37.932  1.00  0.00            
ATOM   3991  R4  CHO   539       1.731  40.610  36.332  1.00  0.00            
ATOM   3992  R5  CHO   539       1.931  40.560  38.482  1.00  0.00            
ATOM   3993  C1  CHO   539      -1.819  41.360  38.182  1.00  0.00           C
ATOM   3994  C2  CHO   539      -3.419  43.310  41.432  1.00  0.00           C
ATOM   3995  ROH CHO   540      66.131 194.260  50.832  1.00  0.00            
ATOM   3996  R1  CHO   540      66.131 197.060  50.432  1.00  0.00            
ATOM   3997  R2  CHO   540      67.681 198.810  51.932  1.00  0.00            
ATOM   3998  R3  CHO   540      68.581 199.610  49.482  1.00  0.00            
ATOM   3999  R4  CHO   540      69.681 201.560  51.382  1.00  0.00            
ATOM   4000  R5  CHO   540      68.531 202.010  49.632  1.00  0.00            
ATOM   4001  C1  CHO   540      71.681 203.910  48.782  1.00  0.00           C
ATOM   4002  C2  CHO   540      76.181 203.910  50.432  1.00  0.00           C
ATOM   4003  ROH CHO   541     176.031 108.710  37.232  1.00  0.00            
ATOM   4004  R1  CHO   541     175.831 111.560  37.082  1.00  0.00            
ATOM   4005  R2  CHO   541     175.381 113.110  39.332  1.00  0.00            
ATOM   4006  R3  CHO   541     177.581 114.410  38.432  1.00  0.00            
ATOM   4007  R4  CHO   541     176.031 116.460  39.882  1.00  0.00            
ATOM   4008  R5  CHO   541     176.781 116.560  37.832  1.00  0.00            
ATOM   4009  C1  CHO   541     178.481 119.610  39.332  1.00  0.00           C
ATOM   4010  C2  CHO   541     180.531 123.160  38.032  1.00  0.00           C
ATOM   4011  ROH CHO   542       7.031  83.460  30.932  1.00  0.00            
ATOM   4012  R1  CHO   542       9.131  82.410  29.332  1.00  0.00            
ATOM   4013  R2  CHO   542      11.231  83.910  28.432  1.00  0.00            
ATOM   4014  R3  CHO   542      12.731  81.960  29.682  1.00  0.00            
ATOM   4015  R4  CHO   542      14.531  83.210  27.732  1.00  0.00            
ATOM   4016  R5  CHO   542      14.081  81.060  27.882  1.00  0.00            
ATOM   4017  C1  CHO   542      17.831  80.960  28.432  1.00  0.00           C
ATOM   4018  C2  CHO   542      21.081  81.660  30.182  1.00  0.00           C
ATOM   4019  ROH CHO   543     128.981 211.510  48.332  1.00  0.00            
ATOM   4020  R1  CHO   543     127.581 213.960  48.382  1.00  0.00            
ATOM   4021  R2  CHO   543     127.981 215.960  46.532  1.00  0.00            
ATOM   4022  R3  CHO   543     125.331 215.760  46.132  1.00  0.00            
ATOM   4023  R4  CHO   543     125.881 218.610  45.832  1.00  0.00            
ATOM   4024  R5  CHO   543     124.381 217.710  47.182  1.00  0.00            
ATOM   4025  C1  CHO   543     122.081 219.910  45.082  1.00  0.00           C
ATOM   4026  C2  CHO   543     119.581 220.810  47.982  1.00  0.00           C
ATOM   4027  ROH CHO   544     209.231  27.710  30.582  1.00  0.00            
ATOM   4028  R1  CHO   544     208.481  30.360  29.882  1.00  0.00            
ATOM   4029  R2  CHO   544     210.031  32.560  30.432  1.00  0.00            
ATOM   4030  R3  CHO   544     209.781  33.010  27.782  1.00  0.00            
ATOM   4031  R4  CHO   544     211.131  35.410  28.832  1.00  0.00            
ATOM   4032  R5  CHO   544     209.331  35.410  27.632  1.00  0.00            
ATOM   4033  C1  CHO   544     211.531  37.510  25.382  1.00  0.00           C
ATOM   4034  C2  CHO   544     210.731  39.210  21.532  1.00  0.00           C
ATOM   4035  ROH CHO   545      46.631 140.860  53.532  1.00  0.00            
ATOM   4036  R1  CHO   545      47.081 140.210  50.782  1.00  0.00            
ATOM   4037  R2  CHO   545      45.831 138.110  49.532  1.00  0.00            
ATOM   4038  R3  CHO   545      45.081 140.060  47.782  1.00  0.00            
ATOM   4039  R4  CHO   545      44.081 137.510  46.582  1.00  0.00            
ATOM   4040  R5  CHO   545      45.331 139.010  45.582  1.00  0.00            
ATOM   4041  C1  CHO   545      42.331 139.010  43.232  1.00  0.00           C
ATOM   4042  C2  CHO   545      39.631 137.910  40.982  1.00  0.00           C
ATOM   4043  ROH CHO   546      13.881  59.160  40.182  1.00  0.00            
ATOM   4044  R1  CHO   546      12.681  61.460  41.432  1.00  0.00            
ATOM   4045  R2  CHO   546      13.631  64.010  41.032  1.00  0.00            
ATOM   4046  R3  CHO   546      11.081  64.510  40.282  1.00  0.00            
ATOM   4047  R4  CHO   546      12.081  67.110  41.282  1.00  0.00            
ATOM   4048  R5  CHO   546      10.281  66.060  41.932  1.00  0.00            
ATOM   4049  C1  CHO   546       8.781  69.360  40.732  1.00  0.00           C
ATOM   4050  C2  CHO   546       6.581  71.960  42.582  1.00  0.00           C
ATOM   4051  ROH CHO   547       2.331 154.760  35.832  1.00  0.00            
ATOM   4052  R1  CHO   547       3.081 156.410  37.982  1.00  0.00            
ATOM   4053  R2  CHO   547       1.581 156.610  40.282  1.00  0.00            
ATOM   4054  R3  CHO   547       3.981 156.010  41.482  1.00  0.00            
ATOM   4055  R4  CHO   547       2.381 157.260  43.582  1.00  0.00            
ATOM   4056  R5  CHO   547       4.381 157.810  42.982  1.00  0.00            
ATOM   4057  C1  CHO   547       5.081 157.060  46.632  1.00  0.00           C
ATOM   4058  C2  CHO   547       8.431 156.160  47.182  1.00  0.00           C
ATOM   4059  ROH CHO   548     201.131  68.210  25.032  1.00  0.00            
ATOM   4060  R1  CHO   548     202.681  66.860  26.982  1.00  0.00            
ATOM   4061  R2  CHO   548     203.981  68.210  29.032  1.00  0.00            
ATOM   4062  R3  CHO   548     202.581  66.510  30.582  1.00  0.00            
ATOM   4063  R4  CHO   548     205.081  66.960  32.032  1.00  0.00            
ATOM   4064  R5  CHO   548     204.231  65.010  31.482  1.00  0.00            
ATOM   4065  C1  CHO   548     204.431  64.660  35.282  1.00  0.00           C
ATOM   4066  C2  CHO   548     205.031  66.060  39.232  1.00  0.00           C
ATOM   4067  ROH CHO   549     117.581 217.460  43.732  1.00  0.00            
ATOM   4068  R1  CHO   549     118.281 215.460  45.582  1.00  0.00            
ATOM   4069  R2  CHO   549     120.931 214.960  46.282  1.00  0.00            
ATOM   4070  R3  CHO   549     119.981 215.310  48.832  1.00  0.00            
ATOM   4071  R4  CHO   549     122.631 214.210  49.182  1.00  0.00            
ATOM   4072  R5  CHO   549     120.781 213.460  50.082  1.00  0.00            
ATOM   4073  C1  CHO   549     122.781 214.110  53.232  1.00  0.00           C
ATOM   4074  C2  CHO   549     125.781 211.810  53.232  1.00  0.00           C
ATOM   4075  ROH CHO   550     162.431   2.360  31.732  1.00  0.00            
ATOM   4076  R1  CHO   550     163.231   4.710  33.132  1.00  0.00            
ATOM   4077  R2  CHO   550     161.481   6.610  33.982  1.00  0.00            
ATOM   4078  R3  CHO   550     162.681   6.210  36.382  1.00  0.00            
ATOM   4079  R4  CHO   550     163.381   8.960  35.682  1.00  0.00            
ATOM   4080  R5  CHO   550     164.731   7.360  36.232  1.00  0.00            
ATOM   4081  C1  CHO   550     165.581   9.910  38.932  1.00  0.00           C
ATOM   4082  C2  CHO   550     167.031  11.910  41.432  1.00  0.00           C
ATOM   4083  ROH CHO   551     187.481 138.010  37.982  1.00  0.00            
ATOM   4084  R1  CHO   551     187.381 135.260  37.332  1.00  0.00            
ATOM   4085  R2  CHO   551     187.331 133.260  39.282  1.00  0.00            
ATOM   4086  R3  CHO   551     185.081 132.510  37.932  1.00  0.00            
ATOM   4087  R4  CHO   551     186.431 130.010  38.682  1.00  0.00            
ATOM   4088  R5  CHO   551     185.781 130.610  36.682  1.00  0.00            
ATOM   4089  C1  CHO   551     183.831 127.360  37.082  1.00  0.00           C
ATOM   4090  C2  CHO   551     184.531 126.160  34.832  1.00  0.00           C
ATOM   4091  ROH CHO   552     195.831  81.460  35.532  1.00  0.00            
ATOM   4092  R1  CHO   552     197.231  79.160  34.632  1.00  0.00            
ATOM   4093  R2  CHO   552     197.731  78.660  31.932  1.00  0.00            
ATOM   4094  R3  CHO   552     200.281  78.510  32.782  1.00  0.00            
ATOM   4095  R4  CHO   552     200.331  77.610  29.982  1.00  0.00            
ATOM   4096  R5  CHO   552     201.131  76.560  31.682  1.00  0.00            
ATOM   4097  C1  CHO   552     204.331  76.910  29.582  1.00  0.00           C
ATOM   4098  C2  CHO   552     207.531  77.960  27.882  1.00  0.00           C
ATOM   4099  ROH CHO   553     154.581  86.010  29.182  1.00  0.00            
ATOM   4100  R1  CHO   553     156.181  86.960  31.332  1.00  0.00            
ATOM   4101  R2  CHO   553     155.181  88.710  33.232  1.00  0.00            
ATOM   4102  R3  CHO   553     156.031  86.810  34.982  1.00  0.00            
ATOM   4103  R4  CHO   553     155.731  89.260  36.582  1.00  0.00            
ATOM   4104  R5  CHO   553     157.481  88.010  36.482  1.00  0.00            
ATOM   4105  C1  CHO   553     156.831  87.760  40.232  1.00  0.00           C
ATOM   4106  C2  CHO   553     158.481  89.460  42.282  1.00  0.00           C
ATOM   4107  ROH CHO   554      74.231  87.560  39.832  1.00  0.00            
ATOM   4108  R1  CHO   554      77.031  87.160  40.182  1.00  0.00            
ATOM   4109  R2  CHO   554      78.831  89.260  40.282  1.00  0.00            
ATOM   4110  R3  CHO   554      79.531  88.110  42.632  1.00  0.00            
ATOM   4111  R4  CHO   554      81.831  89.810  41.932  1.00  0.00            
ATOM   4112  R5  CHO   554      81.881  87.710  42.382  1.00  0.00            
ATOM   4113  C1  CHO   554      84.231  89.110  45.082  1.00  0.00           C
ATOM   4114  C2  CHO   554      88.781  89.410  46.032  1.00  0.00           C
ATOM   4115  ROH CHO   555     137.531 102.410  39.332  1.00  0.00            
ATOM   4116  R1  CHO   555     134.781 101.860  39.732  1.00  0.00            
ATOM   4117  R2  CHO   555     133.681 101.560  42.282  1.00  0.00            
ATOM   4118  R3  CHO   555     131.981 103.460  41.382  1.00  0.00            
ATOM   4119  R4  CHO   555     130.531 102.160  43.582  1.00  0.00            
ATOM   4120  R5  CHO   555     129.781 102.460  41.582  1.00  0.00            
ATOM   4121  C1  CHO   555     127.131 104.310  43.582  1.00  0.00           C
ATOM   4122  C2  CHO   555     123.981 103.510  45.882  1.00  0.00           C
ATOM   4123  ROH CHO   556     142.981  61.060  35.282  1.00  0.00            
ATOM   4124  R1  CHO   556     141.681  58.610  35.882  1.00  0.00            
ATOM   4125  R2  CHO   556     141.281  56.610  33.982  1.00  0.00            
ATOM   4126  R3  CHO   556     142.531  55.060  35.832  1.00  0.00            
ATOM   4127  R4  CHO   556     141.531  53.160  33.832  1.00  0.00            
ATOM   4128  R5  CHO   556     141.131  53.110  35.982  1.00  0.00            
ATOM   4129  C1  CHO   556     142.831  49.710  35.532  1.00  0.00           C
ATOM   4130  C2  CHO   556     140.531  47.810  37.332  1.00  0.00           C
ATOM   4131  ROH CHO   557     220.631  43.260  33.582  1.00  0.00            
ATOM   4132  R1  CHO   557     218.631  45.010  34.632  1.00  0.00            
ATOM   4133  R2  CHO   557     218.231  45.360  37.382  1.00  0.00            
ATOM   4134  R3  CHO   557     218.581  47.960  36.732  1.00  0.00            
ATOM   4135  R4  CHO   557     216.831  48.010  39.082  1.00  0.00            
ATOM   4136  R5  CHO   557     216.481  48.960  37.182  1.00  0.00            
ATOM   4137  C1  CHO   557     216.331  52.010  39.532  1.00  0.00           C
ATOM   4138  C2  CHO   557     215.631  51.960  42.882  1.00  0.00           C
ATOM   4139  ROH CHO   558     106.481 127.910  52.332  1.00  0.00            
ATOM   4140  R1  CHO   558     104.281 126.710  51.032  1.00  0.00            
ATOM   4141  R2  CHO   558     101.731 127.710  51.132  1.00  0.00            
ATOM   4142  R3  CHO   558     101.931 127.660  48.432  1.00  0.00            
ATOM   4143  R4  CHO   558      99.081 128.210  48.932  1.00  0.00            
ATOM   4144  R5  CHO   558      99.881 126.610  47.732  1.00  0.00            
ATOM   4145  C1  CHO   558      97.731 128.460  45.132  1.00  0.00           C
ATOM   4146  C2  CHO   558      97.231 126.810  41.832  1.00  0.00           C
ATOM   4147  ROH CHO   559      91.831 174.560  45.282  1.00  0.00            
ATOM   4148  R1  CHO   559      91.681 176.760  43.482  1.00  0.00            
ATOM   4149  R2  CHO   559      89.331 178.210  43.132  1.00  0.00            
ATOM   4150  R3  CHO   559      90.981 180.310  43.682  1.00  0.00            
ATOM   4151  R4  CHO   559      88.331 181.510  43.282  1.00  0.00            
ATOM   4152  R5  CHO   559      90.181 182.060  42.232  1.00  0.00            
ATOM   4153  C1  CHO   559      89.281 185.410  43.882  1.00  0.00           C
ATOM   4154  C2  CHO   559      89.681 187.910  46.432  1.00  0.00           C
ATOM   4155  ROH CHO   560       6.231 201.660  66.732  1.00  0.00            
ATOM   4156  R1  CHO   560       6.281 200.260  64.282  1.00  0.00            
ATOM   4157  R2  CHO   560       5.881 201.510  61.882  1.00  0.00            
ATOM   4158  R3  CHO   560       8.231 200.410  61.232  1.00  0.00            
ATOM   4159  R4  CHO   560       7.081 201.160  58.632  1.00  0.00            
ATOM   4160  R5  CHO   560       7.831 199.160  59.182  1.00  0.00            
ATOM   4161  C1  CHO   560      10.031 199.910  56.182  1.00  0.00           C
ATOM   4162  C2  CHO   560      10.931 201.260  52.282  1.00  0.00           C
ATOM   4163  ROH CHO   561      50.881 218.810  42.532  1.00  0.00            
ATOM   4164  R1  CHO   561      52.381 220.110  44.532  1.00  0.00            
ATOM   4165  R2  CHO   561      54.981 220.910  44.132  1.00  0.00            
ATOM   4166  R3  CHO   561      54.031 223.360  44.882  1.00  0.00            
ATOM   4167  R4  CHO   561      56.881 223.460  45.482  1.00  0.00            
ATOM   4168  R5  CHO   561      55.281 223.860  46.882  1.00  0.00            
ATOM   4169  C1  CHO   561      57.131 227.210  46.982  1.00  0.00           C
ATOM   4170  C2  CHO   561      59.231 228.160  48.582  1.00  0.00           C
ATOM   4171  ROH CHO   562      24.781 224.010  46.132  1.00  0.00            
ATOM   4172  R1  CHO   562      23.331 221.560  46.132  1.00  0.00            
ATOM   4173  R2  CHO   562      22.181 220.510  43.832  1.00  0.00            
ATOM   4174  R3  CHO   562      23.631 218.310  44.532  1.00  0.00            
ATOM   4175  R4  CHO   562      21.631 217.360  42.582  1.00  0.00            
ATOM   4176  R5  CHO   562      21.981 216.560  44.582  1.00  0.00            
ATOM   4177  C1  CHO   562      22.681 213.460  42.482  1.00  0.00           C
ATOM   4178  C2  CHO   562      24.631 210.460  40.982  1.00  0.00           C
ATOM   4179  ROH CHO   563     156.631 117.910  53.082  1.00  0.00            
ATOM   4180  R1  CHO   563     154.631 119.010  51.432  1.00  0.00            
ATOM   4181  R2  CHO   563     155.181 120.060  48.932  1.00  0.00            
ATOM   4182  R3  CHO   563     153.231 118.260  48.132  1.00  0.00            
ATOM   4183  R4  CHO   563     154.081 119.660  45.682  1.00  0.00            
ATOM   4184  R5  CHO   563     152.031 119.460  46.432  1.00  0.00            
ATOM   4185  C1  CHO   563     151.631 117.760  43.032  1.00  0.00           C
ATOM   4186  C2  CHO   563     149.581 116.010  39.482  1.00  0.00           C
ATOM   4187  ROH CHO   564     200.681  45.210  30.982  1.00  0.00            
ATOM   4188  R1  CHO   564     203.131  46.210  31.982  1.00  0.00            
ATOM   4189  R2  CHO   564     205.331  44.610  32.482  1.00  0.00            
ATOM   4190  R3  CHO   564     206.581  46.360  30.832  1.00  0.00            
ATOM   4191  R4  CHO   564     208.731  44.760  32.032  1.00  0.00            
ATOM   4192  R5  CHO   564     208.581  46.960  32.032  1.00  0.00            
ATOM   4193  C1  CHO   564     211.931  46.510  30.282  1.00  0.00           C
ATOM   4194  C2  CHO   564     215.831  47.860  31.882  1.00  0.00           C
ATOM   4195  ROH CHO   565      19.431  73.460  35.232  1.00  0.00            
ATOM   4196  R1  CHO   565      17.581  74.160  37.282  1.00  0.00            
ATOM   4197  R2  CHO   565      18.381  75.310  39.632  1.00  0.00            
ATOM   4198  R3  CHO   565      16.531  77.210  38.932  1.00  0.00            
ATOM   4199  R4  CHO   565      16.731  77.410  41.882  1.00  0.00            
ATOM   4200  R5  CHO   565      14.931  77.110  40.732  1.00  0.00            
ATOM   4201  C1  CHO   565      14.081  80.360  42.532  1.00  0.00           C
ATOM   4202  C2  CHO   565      12.381  83.610  44.332  1.00  0.00           C
ATOM   4203  ROH CHO   566     208.131  11.010  37.482  1.00  0.00            
ATOM   4204  R1  CHO   566     208.231  13.460  36.032  1.00  0.00            
ATOM   4205  R2  CHO   566     207.231  13.710  33.482  1.00  0.00            
ATOM   4206  R3  CHO   566     205.881  15.810  34.582  1.00  0.00            
ATOM   4207  R4  CHO   566     207.031  16.860  32.082  1.00  0.00            
ATOM   4208  R5  CHO   566     207.231  17.710  34.082  1.00  0.00            
ATOM   4209  C1  CHO   566     205.631  20.660  32.282  1.00  0.00           C
ATOM   4210  C2  CHO   566     202.981  22.260  31.482  1.00  0.00           C
ATOM   4211  ROH CHO   567     114.331  53.610  46.082  1.00  0.00            
ATOM   4212  R1  CHO   567     114.331  51.110  44.682  1.00  0.00            
ATOM   4213  R2  CHO   567     114.131  51.010  41.932  1.00  0.00            
ATOM   4214  R3  CHO   567     116.381  49.510  42.182  1.00  0.00            
ATOM   4215  R4  CHO   567     115.681  49.310  39.332  1.00  0.00            
ATOM   4216  R5  CHO   567     116.031  47.660  40.682  1.00  0.00            
ATOM   4217  C1  CHO   567     118.681  46.960  38.032  1.00  0.00           C
ATOM   4218  C2  CHO   567     120.131  44.410  37.982  1.00  0.00           C
ATOM   4219  ROH CHO   568      47.531 131.160  40.632  1.00  0.00            
ATOM   4220  R1  CHO   568      49.831 131.460  42.232  1.00  0.00            
ATOM   4221  R2  CHO   568      52.381 131.160  41.182  1.00  0.00            
ATOM   4222  R3  CHO   568      52.731 133.610  42.282  1.00  0.00            
ATOM   4223  R4  CHO   568      55.431 132.560  41.932  1.00  0.00            
ATOM   4224  R5  CHO   568      54.581 133.360  43.782  1.00  0.00            
ATOM   4225  C1  CHO   568      57.581 135.710  43.382  1.00  0.00           C
ATOM   4226  C2  CHO   568      60.031 135.060  42.632  1.00  0.00           C
ATOM   4227  ROH CHO   569     222.531 174.560  49.082  1.00  0.00            
ATOM   4228  R1  CHO   569     222.381 171.860  48.332  1.00  0.00            
ATOM   4229  R2  CHO   569     223.831 169.860  49.532  1.00  0.00            
ATOM   4230  R3  CHO   569     221.431 168.710  49.882  1.00  0.00            
ATOM   4231  R4  CHO   569     223.131 166.510  49.032  1.00  0.00            
ATOM   4232  R5  CHO   569     221.231 167.110  48.132  1.00  0.00            
ATOM   4233  C1  CHO   569     220.431 163.510  49.132  1.00  0.00           C
ATOM   4234  C2  CHO   569     218.131 160.910  47.532  1.00  0.00           C
ATOM   4235  ROH CHO   570      10.081 121.510  44.232  1.00  0.00            
ATOM   4236  R1  CHO   570       7.581 120.210  44.132  1.00  0.00            
ATOM   4237  R2  CHO   570       6.231 119.710  41.732  1.00  0.00            
ATOM   4238  R3  CHO   570       6.281 117.160  42.632  1.00  0.00            
ATOM   4239  R4  CHO   570       5.431 116.960  39.832  1.00  0.00            
ATOM   4240  R5  CHO   570       4.381 116.160  41.532  1.00  0.00            
ATOM   4241  C1  CHO   570       4.981 112.960  39.532  1.00  0.00           C
ATOM   4242  C2  CHO   570       3.031 109.860  40.782  1.00  0.00           C
ATOM   4243  ROH CHO   571     131.031  36.260  27.432  1.00  0.00            
ATOM   4244  R1  CHO   571     132.831  36.210  29.632  1.00  0.00            
ATOM   4245  R2  CHO   571     132.081  36.760  32.182  1.00  0.00            
ATOM   4246  R3  CHO   571     133.181  34.310  32.732  1.00  0.00            
ATOM   4247  R4  CHO   571     134.031  36.010  34.932  1.00  0.00            
ATOM   4248  R5  CHO   571     135.331  34.810  33.682  1.00  0.00            
ATOM   4249  C1  CHO   571     136.181  33.260  37.032  1.00  0.00           C
ATOM   4250  C2  CHO   571     139.781  31.660  36.982  1.00  0.00           C
ATOM   4251  ROH CHO   572      81.781 120.210  45.182  1.00  0.00            
ATOM   4252  R1  CHO   572      81.381 117.610  44.082  1.00  0.00            
ATOM   4253  R2  CHO   572      83.381 116.260  42.732  1.00  0.00            
ATOM   4254  R3  CHO   572      82.781 114.310  44.532  1.00  0.00            
ATOM   4255  R4  CHO   572      84.281 112.960  42.432  1.00  0.00            
ATOM   4256  R5  CHO   572      82.331 112.360  43.182  1.00  0.00            
ATOM   4257  C1  CHO   572      84.281 109.160  43.932  1.00  0.00           C
ATOM   4258  C2  CHO   572      88.231 107.460  42.782  1.00  0.00           C
ATOM   4259  ROH CHO   573      92.081 143.860  47.932  1.00  0.00            
ATOM   4260  R1  CHO   573      93.681 146.160  47.532  1.00  0.00            
ATOM   4261  R2  CHO   573      93.531 148.360  49.132  1.00  0.00            
ATOM   4262  R3  CHO   573      96.181 147.960  49.432  1.00  0.00            
ATOM   4263  R4  CHO   573      95.681 150.560  50.732  1.00  0.00            
ATOM   4264  R5  CHO   573      97.181 150.110  49.182  1.00  0.00            
ATOM   4265  C1  CHO   573      99.481 151.410  51.932  1.00  0.00           C
ATOM   4266  C2  CHO   573     100.131 154.610  54.032  1.00  0.00           C
ATOM   4267  ROH CHO   574      33.731  59.210  37.832  1.00  0.00            
ATOM   4268  R1  CHO   574      33.731  62.010  38.132  1.00  0.00            
ATOM   4269  R2  CHO   574      34.081  63.260  40.582  1.00  0.00            
ATOM   4270  R3  CHO   574      36.081  64.510  39.282  1.00  0.00            
ATOM   4271  R4  CHO   574      35.881  65.860  41.882  1.00  0.00            
ATOM   4272  R5  CHO   574      35.831  66.810  39.932  1.00  0.00            
ATOM   4273  C1  CHO   574      38.881  68.610  41.432  1.00  0.00           C
ATOM   4274  C2  CHO   574      40.331  71.260  43.932  1.00  0.00           C
ATOM   4275  ROH CHO   575      97.081 104.360  43.182  1.00  0.00            
ATOM   4276  R1  CHO   575      96.631 107.110  42.632  1.00  0.00            
ATOM   4277  R2  CHO   575      94.131 108.210  42.432  1.00  0.00            
ATOM   4278  R3  CHO   575      95.031 109.910  44.332  1.00  0.00            
ATOM   4279  R4  CHO   575      92.931 111.410  42.982  1.00  0.00            
ATOM   4280  R5  CHO   575      94.981 112.060  43.282  1.00  0.00            
ATOM   4281  C1  CHO   575      93.081 114.860  45.032  1.00  0.00           C
ATOM   4282  C2  CHO   575      91.531 116.110  47.782  1.00  0.00           C
ATOM   4283  ROH CHO   576     207.331 132.760  50.782  1.00  0.00            
ATOM   4284  R1  CHO   576     206.331 131.410  48.482  1.00  0.00            
ATOM   4285  R2  CHO   576     203.981 129.960  48.482  1.00  0.00            
ATOM   4286  R3  CHO   576     203.381 131.610  46.382  1.00  0.00            
ATOM   4287  R4  CHO   576     201.381 129.460  46.282  1.00  0.00            
ATOM   4288  R5  CHO   576     202.681 130.110  44.682  1.00  0.00            
ATOM   4289  C1  CHO   576     199.281 130.710  43.032  1.00  0.00           C
ATOM   4290  C2  CHO   576     201.381 128.860  39.882  1.00  0.00           C
ATOM   4291  ROH CHO   577      66.631 154.560  37.732  1.00  0.00            
ATOM   4292  R1  CHO   577      65.381 153.360  39.982  1.00  0.00            
ATOM   4293  R2  CHO   577      63.881 151.060  39.832  1.00  0.00            
ATOM   4294  R3  CHO   577      65.581 150.210  41.782  1.00  0.00            
ATOM   4295  R4  CHO   577      63.631 148.060  41.482  1.00  0.00            
ATOM   4296  R5  CHO   577      64.131 149.110  43.332  1.00  0.00            
ATOM   4297  C1  CHO   577      65.031 145.510  44.282  1.00  0.00           C
ATOM   4298  C2  CHO   577      67.181 145.110  46.532  1.00  0.00           C
ATOM   4299  ROH CHO   578     147.531  39.760  45.432  1.00  0.00            
ATOM   4300  R1  CHO   578     147.581  38.860  42.732  1.00  0.00            
ATOM   4301  R2  CHO   578     148.181  36.260  42.032  1.00  0.00            
ATOM   4302  R3  CHO   578     145.781  36.360  40.782  1.00  0.00            
ATOM   4303  R4  CHO   578     147.431  34.510  39.132  1.00  0.00            
ATOM   4304  R5  CHO   578     146.381  36.310  38.432  1.00  0.00            
ATOM   4305  C1  CHO   578     144.731  33.610  36.232  1.00  0.00           C
ATOM   4306  C2  CHO   578     142.131  34.660  32.582  1.00  0.00           C
ATOM   4307  ROH CHO   579      14.381 175.310  61.332  1.00  0.00            
ATOM   4308  R1  CHO   579      12.381 176.910  60.232  1.00  0.00            
ATOM   4309  R2  CHO   579      12.381 179.660  60.432  1.00  0.00            
ATOM   4310  R3  CHO   579      12.131 179.510  57.732  1.00  0.00            
ATOM   4311  R4  CHO   579      11.081 182.160  58.432  1.00  0.00            
ATOM   4312  R5  CHO   579      10.081 180.660  57.232  1.00  0.00            
ATOM   4313  C1  CHO   579      10.131 183.510  54.732  1.00  0.00           C
ATOM   4314  C2  CHO   579       9.281 186.660  54.682  1.00  0.00           C
ATOM   4315  ROH CHO   580      34.231  93.460  38.332  1.00  0.00            
ATOM   4316  R1  CHO   580      31.881  94.960  37.982  1.00  0.00            
ATOM   4317  R2  CHO   580      29.831  94.960  39.832  1.00  0.00            
ATOM   4318  R3  CHO   580      30.131  97.660  39.782  1.00  0.00            
ATOM   4319  R4  CHO   580      27.881  97.210  41.582  1.00  0.00            
ATOM   4320  R5  CHO   580      27.931  98.510  39.832  1.00  0.00            
ATOM   4321  C1  CHO   580      27.081 101.060  42.532  1.00  0.00           C
ATOM   4322  C2  CHO   580      24.631 103.310  44.232  1.00  0.00           C
ATOM   4323  ROH CHO   581     100.081  21.410  43.332  1.00  0.00            
ATOM   4324  R1  CHO   581     102.531  22.810  43.082  1.00  0.00            
ATOM   4325  R2  CHO   581     104.231  23.210  45.182  1.00  0.00            
ATOM   4326  R3  CHO   581     106.081  22.110  43.482  1.00  0.00            
ATOM   4327  R4  CHO   581     107.681  23.810  45.232  1.00  0.00            
ATOM   4328  R5  CHO   581     107.631  23.860  43.082  1.00  0.00            
ATOM   4329  C1  CHO   581     111.331  23.110  43.682  1.00  0.00           C
ATOM   4330  C2  CHO   581     113.781  23.310  40.432  1.00  0.00           C
ATOM   4331  ROH CHO   582      10.331 175.010  49.482  1.00  0.00            
ATOM   4332  R1  CHO   582       8.381 176.860  48.632  1.00  0.00            
ATOM   4333  R2  CHO   582       8.881 179.560  48.482  1.00  0.00            
ATOM   4334  R3  CHO   582       7.981 179.210  45.932  1.00  0.00            
ATOM   4335  R4  CHO   582       7.281 182.010  46.582  1.00  0.00            
ATOM   4336  R5  CHO   582       5.931 180.460  45.832  1.00  0.00            
ATOM   4337  C1  CHO   582       5.531 183.060  43.082  1.00  0.00           C
ATOM   4338  C2  CHO   582       4.481 186.260  42.082  1.00  0.00           C
ATOM   4339  ROH CHO   583     187.881  53.260  21.182  1.00  0.00            
ATOM   4340  R1  CHO   583     189.281  55.560  21.982  1.00  0.00            
ATOM   4341  R2  CHO   583     188.481  57.110  24.182  1.00  0.00            
ATOM   4342  R3  CHO   583     191.031  56.660  24.982  1.00  0.00            
ATOM   4343  R4  CHO   583     189.931  58.510  26.982  1.00  0.00            
ATOM   4344  R5  CHO   583     191.731  58.810  25.832  1.00  0.00            
ATOM   4345  C1  CHO   583     193.181  58.960  29.382  1.00  0.00           C
ATOM   4346  C2  CHO   583     196.681  57.810  31.032  1.00  0.00           C
ATOM   4347  ROH CHO   584      33.731 162.310  47.382  1.00  0.00            
ATOM   4348  R1  CHO   584      36.281 161.360  46.632  1.00  0.00            
ATOM   4349  R2  CHO   584      38.131 162.910  45.332  1.00  0.00            
ATOM   4350  R3  CHO   584      39.731 162.160  47.382  1.00  0.00            
ATOM   4351  R4  CHO   584      41.531 162.560  45.132  1.00  0.00            
ATOM   4352  R5  CHO   584      41.381 160.760  46.382  1.00  0.00            
ATOM   4353  C1  CHO   584      45.031 161.610  46.932  1.00  0.00           C
ATOM   4354  C2  CHO   584      46.681 163.610  45.082  1.00  0.00           C
ATOM   4355  ROH CHO   585     186.081 158.610  50.182  1.00  0.00            
ATOM   4356  R1  CHO   585     184.631 160.760  49.082  1.00  0.00            
ATOM   4357  R2  CHO   585     182.431 161.860  50.332  1.00  0.00            
ATOM   4358  R3  CHO   585     183.831 164.210  50.082  1.00  0.00            
ATOM   4359  R4  CHO   585     181.081 165.010  50.732  1.00  0.00            
ATOM   4360  R5  CHO   585     182.281 165.710  49.032  1.00  0.00            
ATOM   4361  C1  CHO   585     181.631 169.060  50.732  1.00  0.00           C
ATOM   4362  C2  CHO   585     180.531 171.110  53.482  1.00  0.00           C
ATOM   4363  ROH CHO   586      89.831 120.410  50.482  1.00  0.00            
ATOM   4364  R1  CHO   586      91.931 119.010  51.782  1.00  0.00            
ATOM   4365  R2  CHO   586      94.481 118.760  50.732  1.00  0.00            
ATOM   4366  R3  CHO   586      95.231 119.860  53.132  1.00  0.00            
ATOM   4367  R4  CHO   586      97.731 118.910  51.882  1.00  0.00            
ATOM   4368  R5  CHO   586      96.981 118.410  53.882  1.00  0.00            
ATOM   4369  C1  CHO   586     100.331 120.010  54.832  1.00  0.00           C
ATOM   4370  C2  CHO   586     103.581 121.410  52.382  1.00  0.00           C
ATOM   4371  ROH CHO   587     224.181 183.360  48.632  1.00  0.00            
ATOM   4372  R1  CHO   587     221.731 183.410  50.032  1.00  0.00            
ATOM   4373  R2  CHO   587     220.731 185.660  51.232  1.00  0.00            
ATOM   4374  R3  CHO   587     218.531 185.110  49.682  1.00  0.00            
ATOM   4375  R4  CHO   587     217.481 186.660  51.982  1.00  0.00            
ATOM   4376  R5  CHO   587     216.781 184.710  51.282  1.00  0.00            
ATOM   4377  C1  CHO   587     213.581 186.710  50.932  1.00  0.00           C
ATOM   4378  C2  CHO   587     209.531 187.510  50.732  1.00  0.00           C
ATOM   4379  ROH CHO   588     192.281 194.410  49.032  1.00  0.00            
ATOM   4380  R1  CHO   588     192.181 197.160  48.532  1.00  0.00            
ATOM   4381  R2  CHO   588     194.481 198.760  48.582  1.00  0.00            
ATOM   4382  R3  CHO   588     193.681 199.410  46.032  1.00  0.00            
ATOM   4383  R4  CHO   588     195.731 201.410  46.732  1.00  0.00            
ATOM   4384  R5  CHO   588     193.681 201.810  46.032  1.00  0.00            
ATOM   4385  C1  CHO   588     195.681 203.560  43.282  1.00  0.00           C
ATOM   4386  C2  CHO   588     198.431 205.460  41.882  1.00  0.00           C
ATOM   4387  ROH CHO   589     170.331  86.810  32.432  1.00  0.00            
ATOM   4388  R1  CHO   589     171.081  87.760  29.882  1.00  0.00            
ATOM   4389  R2  CHO   589     173.181  86.660  28.432  1.00  0.00            
ATOM   4390  R3  CHO   589     171.331  86.410  26.532  1.00  0.00            
ATOM   4391  R4  CHO   589     173.831  86.710  25.032  1.00  0.00            
ATOM   4392  R5  CHO   589     172.031  87.860  24.782  1.00  0.00            
ATOM   4393  C1  CHO   589     172.431  86.460  21.232  1.00  0.00           C
ATOM   4394  C2  CHO   589     170.231  85.610  18.632  1.00  0.00           C
ATOM   4395  ROH CHO   590      31.431 158.110  47.782  1.00  0.00            
ATOM   4396  R1  CHO   590      31.381 155.560  49.032  1.00  0.00            
ATOM   4397  R2  CHO   590      29.031 154.260  49.632  1.00  0.00            
ATOM   4398  R3  CHO   590      30.131 152.210  48.182  1.00  0.00            
ATOM   4399  R4  CHO   590      27.881 150.960  49.532  1.00  0.00            
ATOM   4400  R5  CHO   590      29.931 150.310  49.582  1.00  0.00            
ATOM   4401  C1  CHO   590      28.281 147.210  48.132  1.00  0.00           C
ATOM   4402  C2  CHO   590      25.981 146.110  45.682  1.00  0.00           C
ATOM   4403  ROH CHO   591     122.731 120.610  40.932  1.00  0.00            
ATOM   4404  R1  CHO   591     124.081 123.060  40.832  1.00  0.00            
ATOM   4405  R2  CHO   591     124.431 124.660  43.082  1.00  0.00            
ATOM   4406  R3  CHO   591     127.081 124.560  42.332  1.00  0.00            
ATOM   4407  R4  CHO   591     126.931 126.810  44.182  1.00  0.00            
ATOM   4408  R5  CHO   591     127.781 126.810  42.182  1.00  0.00            
ATOM   4409  C1  CHO   591     130.831 127.910  44.182  1.00  0.00           C
ATOM   4410  C2  CHO   591     131.281 131.510  44.682  1.00  0.00           C
ATOM   4411  ROH CHO   592      86.481  47.410  48.132  1.00  0.00            
ATOM   4412  R1  CHO   592      84.481  45.710  46.932  1.00  0.00            
ATOM   4413  R2  CHO   592      82.981  46.560  44.782  1.00  0.00            
ATOM   4414  R3  CHO   592      83.931  44.260  43.632  1.00  0.00            
ATOM   4415  R4  CHO   592      81.231  44.560  42.532  1.00  0.00            
ATOM   4416  R5  CHO   592      82.031  42.810  43.532  1.00  0.00            
ATOM   4417  C1  CHO   592      81.131  41.260  40.182  1.00  0.00           C
ATOM   4418  C2  CHO   592      79.731  38.910  40.032  1.00  0.00           C
ATOM   4419  ROH CHO   593      75.931  62.810  43.432  1.00  0.00            
ATOM   4420  R1  CHO   593      76.681  63.310  46.132  1.00  0.00            
ATOM   4421  R2  CHO   593      78.831  62.060  47.282  1.00  0.00            
ATOM   4422  R3  CHO   593      79.581  64.610  47.832  1.00  0.00            
ATOM   4423  R4  CHO   593      81.381  62.910  49.482  1.00  0.00            
ATOM   4424  R5  CHO   593      80.131  64.560  50.182  1.00  0.00            
ATOM   4425  C1  CHO   593      83.631  65.760  51.232  1.00  0.00           C
ATOM   4426  C2  CHO   593      84.781  63.460  54.032  1.00  0.00           C
ATOM   4427  ROH CHO   594      11.531 193.960  49.582  1.00  0.00            
ATOM   4428  R1  CHO   594      10.631 195.060  52.032  1.00  0.00            
ATOM   4429  R2  CHO   594       8.231 196.460  52.282  1.00  0.00            
ATOM   4430  R3  CHO   594       7.831 194.660  54.232  1.00  0.00            
ATOM   4431  R4  CHO   594       6.381 197.060  55.082  1.00  0.00            
ATOM   4432  R5  CHO   594       7.881 195.960  56.232  1.00  0.00            
ATOM   4433  C1  CHO   594       4.881 195.710  58.632  1.00  0.00           C
ATOM   4434  C2  CHO   594       3.181 197.160  61.732  1.00  0.00           C
ATOM   4435  ROH CHO   595      92.431 220.310  55.682  1.00  0.00            
ATOM   4436  R1  CHO   595      93.531 217.860  54.732  1.00  0.00            
ATOM   4437  R2  CHO   595      93.531 215.560  56.232  1.00  0.00            
ATOM   4438  R3  CHO   595      92.331 214.510  54.032  1.00  0.00            
ATOM   4439  R4  CHO   595      94.031 212.360  55.032  1.00  0.00            
ATOM   4440  R5  CHO   595      94.031 213.160  52.982  1.00  0.00            
ATOM   4441  C1  CHO   595      93.181 209.510  52.282  1.00  0.00           C
ATOM   4442  C2  CHO   595      95.331 205.760  51.682  1.00  0.00           C
ATOM   4443  ROH CHO   596      52.631 168.210  53.182  1.00  0.00            
ATOM   4444  R1  CHO   596      55.331 167.760  52.532  1.00  0.00            
ATOM   4445  R2  CHO   596      56.181 167.260  49.932  1.00  0.00            
ATOM   4446  R3  CHO   596      57.831 169.360  50.382  1.00  0.00            
ATOM   4447  R4  CHO   596      58.781 168.210  47.832  1.00  0.00            
ATOM   4448  R5  CHO   596      59.981 168.560  49.632  1.00  0.00            
ATOM   4449  C1  CHO   596      61.831 170.710  47.082  1.00  0.00           C
ATOM   4450  C2  CHO   596      61.581 172.860  44.232  1.00  0.00           C
ATOM   4451  ROH CHO   597     146.681  16.010  33.182  1.00  0.00            
ATOM   4452  R1  CHO   597     147.281  15.160  35.832  1.00  0.00            
ATOM   4453  R2  CHO   597     148.731  12.910  36.332  1.00  0.00            
ATOM   4454  R3  CHO   597     150.281  14.610  37.832  1.00  0.00            
ATOM   4455  R4  CHO   597     150.681  12.010  39.082  1.00  0.00            
ATOM   4456  R5  CHO   597     150.081  13.860  40.082  1.00  0.00            
ATOM   4457  C1  CHO   597     153.281  13.110  42.032  1.00  0.00           C
ATOM   4458  C2  CHO   597     153.581  13.460  46.032  1.00  0.00           C
ATOM   4459  ROH CHO   598      49.481 179.860  50.982  1.00  0.00            
ATOM   4460  R1  CHO   598      47.231 181.010  52.232  1.00  0.00            
ATOM   4461  R2  CHO   598      47.431 182.860  54.332  1.00  0.00            
ATOM   4462  R3  CHO   598      45.931 184.410  52.682  1.00  0.00            
ATOM   4463  R4  CHO   598      45.281 185.360  55.382  1.00  0.00            
ATOM   4464  R5  CHO   598      43.881 184.710  53.882  1.00  0.00            
ATOM   4465  C1  CHO   598      42.581 188.260  54.482  1.00  0.00           C
ATOM   4466  C2  CHO   598      38.931 188.710  55.632  1.00  0.00           C
ATOM   4467  ROH CHO   599      45.431  78.360  30.932  1.00  0.00            
ATOM   4468  R1  CHO   599      42.631  78.260  31.282  1.00  0.00            
ATOM   4469  R2  CHO   599      41.231  75.910  31.132  1.00  0.00            
ATOM   4470  R3  CHO   599      40.331  76.610  33.582  1.00  0.00            
ATOM   4471  R4  CHO   599      38.731  74.260  32.882  1.00  0.00            
ATOM   4472  R5  CHO   599      37.981  76.210  33.532  1.00  0.00            
ATOM   4473  C1  CHO   599      36.481  73.960  36.232  1.00  0.00           C
ATOM   4474  C2  CHO   599      35.231  72.360  38.732  1.00  0.00           C
ATOM   4475  ROH CHO   600      30.881  50.210  32.582  1.00  0.00            
ATOM   4476  R1  CHO   600      29.181  52.060  33.882  1.00  0.00            
ATOM   4477  R2  CHO   600      26.431  51.810  33.732  1.00  0.00            
ATOM   4478  R3  CHO   600      26.631  51.910  36.482  1.00  0.00            
ATOM   4479  R4  CHO   600      24.231  53.460  35.832  1.00  0.00            
ATOM   4480  R5  CHO   600      25.931  54.110  37.032  1.00  0.00            
ATOM   4481  C1  CHO   600      23.131  54.510  39.582  1.00  0.00           C
ATOM   4482  C2  CHO   600      19.631  54.310  39.032  1.00  0.00           C
ATOM   4483  ROH CHO   601     217.331 115.760  37.582  1.00  0.00            
ATOM   4484  R1  CHO   601     218.481 113.410  36.632  1.00  0.00            
ATOM   4485  R2  CHO   601     217.731 110.910  37.532  1.00  0.00            
ATOM   4486  R3  CHO   601     217.331 110.410  34.882  1.00  0.00            
ATOM   4487  R4  CHO   601     218.281 107.860  35.982  1.00  0.00            
ATOM   4488  R5  CHO   601     219.081 108.910  34.282  1.00  0.00            
ATOM   4489  C1  CHO   601     218.181 105.610  32.632  1.00  0.00           C
ATOM   4490  C2  CHO   601     216.781 102.460  31.532  1.00  0.00           C
ATOM   4491  ROH CHO   602      22.631 125.560  33.632  1.00  0.00            
ATOM   4492  R1  CHO   602      22.081 125.460  36.432  1.00  0.00            
ATOM   4493  R2  CHO   602      24.081 125.010  38.332  1.00  0.00            
ATOM   4494  R3  CHO   602      23.131 127.360  39.382  1.00  0.00            
ATOM   4495  R4  CHO   602      25.181 126.460  41.232  1.00  0.00            
ATOM   4496  R5  CHO   602      23.131 126.960  41.732  1.00  0.00            
ATOM   4497  C1  CHO   602      24.981 129.460  43.932  1.00  0.00           C
ATOM   4498  C2  CHO   602      23.431 130.610  47.282  1.00  0.00           C
ATOM   4499  ROH CHO   603     157.031 185.960  37.082  1.00  0.00            
ATOM   4500  R1  CHO   603     155.881 184.110  38.832  1.00  0.00            
ATOM   4501  R2  CHO   603     156.631 183.910  41.482  1.00  0.00            
ATOM   4502  R3  CHO   603     153.981 184.260  41.932  1.00  0.00            
ATOM   4503  R4  CHO   603     155.031 183.260  44.482  1.00  0.00            
ATOM   4504  R5  CHO   603     153.381 182.410  43.382  1.00  0.00            
ATOM   4505  C1  CHO   603     151.631 183.260  46.682  1.00  0.00           C
ATOM   4506  C2  CHO   603     149.881 180.610  48.682  1.00  0.00           C
ATOM   4507  ROH CHO   604     164.981 132.110  34.182  1.00  0.00            
ATOM   4508  R1  CHO   604     166.531 134.460  34.182  1.00  0.00            
ATOM   4509  R2  CHO   604     166.031 136.510  36.032  1.00  0.00            
ATOM   4510  R3  CHO   604     168.681 136.160  36.582  1.00  0.00            
ATOM   4511  R4  CHO   604     167.981 138.660  37.932  1.00  0.00            
ATOM   4512  R5  CHO   604     169.631 138.360  36.532  1.00  0.00            
ATOM   4513  C1  CHO   604     171.581 139.560  39.582  1.00  0.00           C
ATOM   4514  C2  CHO   604     171.881 141.460  43.132  1.00  0.00           C
ATOM   4515  ROH CHO   605      53.931  27.310  51.282  1.00  0.00            
ATOM   4516  R1  CHO   605      52.681  26.810  48.832  1.00  0.00            
ATOM   4517  R2  CHO   605      50.581  24.960  48.582  1.00  0.00            
ATOM   4518  R3  CHO   605      49.281  27.110  47.482  1.00  0.00            
ATOM   4519  R4  CHO   605      47.681  24.760  46.682  1.00  0.00            
ATOM   4520  R5  CHO   605      48.531  26.310  45.332  1.00  0.00            
ATOM   4521  C1  CHO   605      44.781  26.660  44.582  1.00  0.00           C
ATOM   4522  C2  CHO   605      43.881  27.510  41.182  1.00  0.00           C
ATOM   4523  ROH CHO   606     217.581  98.460  47.182  1.00  0.00            
ATOM   4524  R1  CHO   606     218.081  99.760  44.682  1.00  0.00            
ATOM   4525  R2  CHO   606     220.481 100.960  44.082  1.00  0.00            
ATOM   4526  R3  CHO   606     220.381  99.310  41.932  1.00  0.00            
ATOM   4527  R4  CHO   606     222.431 101.360  41.282  1.00  0.00            
ATOM   4528  R5  CHO   606     220.681 100.810  40.082  1.00  0.00            
ATOM   4529  C1  CHO   606     223.481 100.060  37.582  1.00  0.00           C
ATOM   4530  C2  CHO   606     225.481  98.560  36.282  1.00  0.00           C
ATOM   4531  ROH CHO   607      49.631  78.660  41.932  1.00  0.00            
ATOM   4532  R1  CHO   607      50.181  78.910  39.182  1.00  0.00            
ATOM   4533  R2  CHO   607      52.181  80.560  38.182  1.00  0.00            
ATOM   4534  R3  CHO   607      53.031  78.310  36.982  1.00  0.00            
ATOM   4535  R4  CHO   607      54.031  80.510  35.332  1.00  0.00            
ATOM   4536  R5  CHO   607      52.831  78.810  34.632  1.00  0.00            
ATOM   4537  C1  CHO   607      55.931  78.310  32.482  1.00  0.00           C
ATOM   4538  C2  CHO   607      54.631  79.160  29.232  1.00  0.00           C
ATOM   4539  ROH CHO   608     208.781  94.260  51.382  1.00  0.00            
ATOM   4540  R1  CHO   608     209.081  94.810  48.632  1.00  0.00            
ATOM   4541  R2  CHO   608     207.681  93.460  46.682  1.00  0.00            
ATOM   4542  R3  CHO   608     206.881  95.960  45.932  1.00  0.00            
ATOM   4543  R4  CHO   608     206.381  94.260  43.582  1.00  0.00            
ATOM   4544  R5  CHO   608     207.531  96.110  43.682  1.00  0.00            
ATOM   4545  C1  CHO   608     204.881  97.110  41.082  1.00  0.00           C
ATOM   4546  C2  CHO   608     201.331  97.460  38.832  1.00  0.00           C
ATOM   4547  ROH CHO   609     128.581  79.610  33.632  1.00  0.00            
ATOM   4548  R1  CHO   609     127.781  76.910  33.982  1.00  0.00            
ATOM   4549  R2  CHO   609     129.431  74.810  33.332  1.00  0.00            
ATOM   4550  R3  CHO   609     128.981  74.060  35.882  1.00  0.00            
ATOM   4551  R4  CHO   609     129.381  71.510  34.482  1.00  0.00            
ATOM   4552  R5  CHO   609     127.681  72.060  35.732  1.00  0.00            
ATOM   4553  C1  CHO   609     128.931  68.960  37.582  1.00  0.00           C
ATOM   4554  C2  CHO   609     130.281  65.810  38.582  1.00  0.00           C
ATOM   4555  ROH CHO   610      32.181 202.310  52.982  1.00  0.00            
ATOM   4556  R1  CHO   610      32.281 202.510  50.182  1.00  0.00            
ATOM   4557  R2  CHO   610      33.931 200.910  48.632  1.00  0.00            
ATOM   4558  R3  CHO   610      31.631 200.360  47.332  1.00  0.00            
ATOM   4559  R4  CHO   610      33.581 200.610  45.182  1.00  0.00            
ATOM   4560  R5  CHO   610      31.681 201.660  45.332  1.00  0.00            
ATOM   4561  C1  CHO   610      31.231 199.860  41.982  1.00  0.00           C
ATOM   4562  C2  CHO   610      31.381 198.860  38.032  1.00  0.00           C
ATOM   4563  ROH CHO   611      57.931 100.260  41.682  1.00  0.00            
ATOM   4564  R1  CHO   611      58.381  98.310  39.682  1.00  0.00            
ATOM   4565  R2  CHO   611      56.981  98.260  37.332  1.00  0.00            
ATOM   4566  R3  CHO   611      59.481  98.260  36.232  1.00  0.00            
ATOM   4567  R4  CHO   611      57.731  97.210  34.132  1.00  0.00            
ATOM   4568  R5  CHO   611      59.531  96.260  34.932  1.00  0.00            
ATOM   4569  C1  CHO   611      60.531  96.610  31.232  1.00  0.00           C
ATOM   4570  C2  CHO   611      58.531  96.910  27.132  1.00  0.00           C
ATOM   4571  ROH CHO   612      71.981  49.010  55.282  1.00  0.00            
ATOM   4572  R1  CHO   612      69.731  48.260  53.732  1.00  0.00            
ATOM   4573  R2  CHO   612      69.531  48.960  51.032  1.00  0.00            
ATOM   4574  R3  CHO   612      69.181  46.310  50.682  1.00  0.00            
ATOM   4575  R4  CHO   612      68.731  47.410  48.032  1.00  0.00            
ATOM   4576  R5  CHO   612      67.381  46.110  49.132  1.00  0.00            
ATOM   4577  C1  CHO   612      67.931  44.010  45.982  1.00  0.00           C
ATOM   4578  C2  CHO   612      68.281  42.510  42.782  1.00  0.00           C
ATOM   4579  ROH CHO   613     198.081  49.560  28.832  1.00  0.00            
ATOM   4580  R1  CHO   613     196.581  47.210  28.232  1.00  0.00            
ATOM   4581  R2  CHO   613     195.581  46.660  25.682  1.00  0.00            
ATOM   4582  R3  CHO   613     196.981  44.360  25.982  1.00  0.00            
ATOM   4583  R4  CHO   613     195.081  43.810  23.832  1.00  0.00            
ATOM   4584  R5  CHO   613     195.331  42.610  25.632  1.00  0.00            
ATOM   4585  C1  CHO   613     196.081  39.960  22.982  1.00  0.00           C
ATOM   4586  C2  CHO   613     196.081  37.660  19.582  1.00  0.00           C
ATOM   4587  ROH CHO   614      15.131  31.260  39.182  1.00  0.00            
ATOM   4588  R1  CHO   614      16.281  31.210  36.582  1.00  0.00            
ATOM   4589  R2  CHO   614      17.531  28.960  35.532  1.00  0.00            
ATOM   4590  R3  CHO   614      15.831  29.410  33.482  1.00  0.00            
ATOM   4591  R4  CHO   614      17.981  27.810  32.332  1.00  0.00            
ATOM   4592  R5  CHO   614      17.231  29.710  31.582  1.00  0.00            
ATOM   4593  C1  CHO   614      16.631  27.510  28.532  1.00  0.00           C
ATOM   4594  C2  CHO   614      17.981  28.410  26.382  1.00  0.00           C
ATOM   4595  ROH CHO   615      24.731  36.060  39.932  1.00  0.00            
ATOM   4596  R1  CHO   615      26.381  37.810  41.432  1.00  0.00            
ATOM   4597  R2  CHO   615      28.231  39.460  40.282  1.00  0.00            
ATOM   4598  R3  CHO   615      26.931  41.410  41.682  1.00  0.00            
ATOM   4599  R4  CHO   615      29.481  42.610  41.032  1.00  0.00            
ATOM   4600  R5  CHO   615      28.581  42.460  43.032  1.00  0.00            
ATOM   4601  C1  CHO   615      28.981  46.210  42.782  1.00  0.00           C
ATOM   4602  C2  CHO   615      27.331  49.060  41.732  1.00  0.00           C
ATOM   4603  ROH CHO   616      76.581 218.260  50.482  1.00  0.00            
ATOM   4604  R1  CHO   616      73.881 218.660  49.832  1.00  0.00            
ATOM   4605  R2  CHO   616      72.631 221.160  49.882  1.00  0.00            
ATOM   4606  R3  CHO   616      71.981 220.560  47.332  1.00  0.00            
ATOM   4607  R4  CHO   616      70.481 222.960  47.932  1.00  0.00            
ATOM   4608  R5  CHO   616      69.681 221.110  47.182  1.00  0.00            
ATOM   4609  C1  CHO   616      68.581 223.460  44.382  1.00  0.00           C
ATOM   4610  C2  CHO   616      66.881 225.560  42.482  1.00  0.00           C
ATOM   4611  ROH CHO   617      64.431  40.260  45.232  1.00  0.00            
ATOM   4612  R1  CHO   617      66.631  38.760  46.182  1.00  0.00            
ATOM   4613  R2  CHO   617      68.881  39.910  47.282  1.00  0.00            
ATOM   4614  R3  CHO   617      68.331  38.260  49.382  1.00  0.00            
ATOM   4615  R4  CHO   617      70.281  40.210  50.432  1.00  0.00            
ATOM   4616  R5  CHO   617      70.431  38.010  50.532  1.00  0.00            
ATOM   4617  C1  CHO   617      70.581  38.810  54.232  1.00  0.00           C
ATOM   4618  C2  CHO   617      73.381  40.360  57.232  1.00  0.00           C
ATOM   4619  ROH CHO   618     147.131 105.610  37.882  1.00  0.00            
ATOM   4620  R1  CHO   618     144.331 105.660  37.332  1.00  0.00            
ATOM   4621  R2  CHO   618     142.481 106.660  39.132  1.00  0.00            
ATOM   4622  R3  CHO   618     141.731 108.210  36.982  1.00  0.00            
ATOM   4623  R4  CHO   618     139.231 107.460  38.332  1.00  0.00            
ATOM   4624  R5  CHO   618     139.731 107.160  36.182  1.00  0.00            
ATOM   4625  C1  CHO   618     136.631 109.360  35.832  1.00  0.00           C
ATOM   4626  C2  CHO   618     133.281 110.310  36.182  1.00  0.00           C
ATOM   4627  ROH CHO   619      10.631  -3.640  39.232  1.00  0.00            
ATOM   4628  R1  CHO   619       8.981  -1.490  38.532  1.00  0.00            
ATOM   4629  R2  CHO   619       7.181  -1.640  36.382  1.00  0.00            
ATOM   4630  R3  CHO   619       5.381  -0.890  38.282  1.00  0.00            
ATOM   4631  R4  CHO   619       4.531   0.510  35.832  1.00  0.00            
ATOM   4632  R5  CHO   619       4.881   1.410  37.782  1.00  0.00            
ATOM   4633  C1  CHO   619       1.281   2.410  37.282  1.00  0.00           C
ATOM   4634  C2  CHO   619      -0.069   4.560  40.482  1.00  0.00           C
ATOM   4635  ROH CHO   620     206.531  68.110  46.782  1.00  0.00            
ATOM   4636  R1  CHO   620     208.381  70.010  45.882  1.00  0.00            
ATOM   4637  R2  CHO   620     211.131  69.560  45.832  1.00  0.00            
ATOM   4638  R3  CHO   620     210.881  70.260  43.232  1.00  0.00            
ATOM   4639  R4  CHO   620     213.731  70.660  43.832  1.00  0.00            
ATOM   4640  R5  CHO   620     212.331  72.110  42.982  1.00  0.00            
ATOM   4641  C1  CHO   620     214.981  71.960  40.232  1.00  0.00           C
ATOM   4642  C2  CHO   620     215.681  75.360  40.032  1.00  0.00           C
ATOM   4643  ROH CHO   621     197.531  95.210  46.132  1.00  0.00            
ATOM   4644  R1  CHO   621     196.831  95.860  43.482  1.00  0.00            
ATOM   4645  R2  CHO   621     194.381  95.110  42.382  1.00  0.00            
ATOM   4646  R3  CHO   621     194.231  97.760  41.832  1.00  0.00            
ATOM   4647  R4  CHO   621     192.181  96.560  40.082  1.00  0.00            
ATOM   4648  R5  CHO   621     193.781  97.860  39.432  1.00  0.00            
ATOM   4649  C1  CHO   621     190.781  99.860  38.282  1.00  0.00           C
ATOM   4650  C2  CHO   621     188.031 102.610  39.782  1.00  0.00           C
ATOM   4651  ROH CHO   622      71.631 158.610  45.282  1.00  0.00            
ATOM   4652  R1  CHO   622      69.481 157.010  46.232  1.00  0.00            
ATOM   4653  R2  CHO   622      69.531 155.760  48.682  1.00  0.00            
ATOM   4654  R3  CHO   622      67.181 157.060  49.032  1.00  0.00            
ATOM   4655  R4  CHO   622      67.031 154.760  50.832  1.00  0.00            
ATOM   4656  R5  CHO   622      65.581 155.310  49.282  1.00  0.00            
ATOM   4657  C1  CHO   622      63.331 155.410  52.382  1.00  0.00           C
ATOM   4658  C2  CHO   622      64.031 155.760  55.982  1.00  0.00           C
ATOM   4659  ROH CHO   623     179.781 128.060  43.282  1.00  0.00            
ATOM   4660  R1  CHO   623     181.681 127.060  41.432  1.00  0.00            
ATOM   4661  R2  CHO   623     184.381 127.610  41.582  1.00  0.00            
ATOM   4662  R3  CHO   623     184.581 124.910  41.482  1.00  0.00            
ATOM   4663  R4  CHO   623     187.181 125.910  40.482  1.00  0.00            
ATOM   4664  R5  CHO   623     185.831 124.460  39.532  1.00  0.00            
ATOM   4665  C1  CHO   623     188.981 122.360  39.782  1.00  0.00           C
ATOM   4666  C2  CHO   623     190.181 119.960  36.932  1.00  0.00           C
ATOM   4667  ROH CHO   624      55.131 180.810  63.932  1.00  0.00            
ATOM   4668  R1  CHO   624      54.631 180.410  61.182  1.00  0.00            
ATOM   4669  R2  CHO   624      52.231 181.060  60.032  1.00  0.00            
ATOM   4670  R3  CHO   624      53.781 182.460  58.282  1.00  0.00            
ATOM   4671  R4  CHO   624      51.381 181.910  56.782  1.00  0.00            
ATOM   4672  R5  CHO   624      53.381 181.460  56.182  1.00  0.00            
ATOM   4673  C1  CHO   624      52.331 183.710  53.282  1.00  0.00           C
ATOM   4674  C2  CHO   624      50.431 185.160  49.882  1.00  0.00           C
ATOM   4675  ROH CHO   625     117.681  97.110  43.532  1.00  0.00            
ATOM   4676  R1  CHO   625     116.181  94.710  43.682  1.00  0.00            
ATOM   4677  R2  CHO   625     115.831  93.360  46.082  1.00  0.00            
ATOM   4678  R3  CHO   625     113.181  93.610  45.432  1.00  0.00            
ATOM   4679  R4  CHO   625     113.231  91.710  47.682  1.00  0.00            
ATOM   4680  R5  CHO   625     112.281  91.410  45.732  1.00  0.00            
ATOM   4681  C1  CHO   625     109.231  91.010  47.982  1.00  0.00           C
ATOM   4682  C2  CHO   625     108.431  88.460  49.232  1.00  0.00           C
ATOM   4683  ROH CHO   626     151.131   8.160  43.532  1.00  0.00            
ATOM   4684  R1  CHO   626     149.831  10.110  45.132  1.00  0.00            
ATOM   4685  R2  CHO   626     148.231   9.510  47.282  1.00  0.00            
ATOM   4686  R3  CHO   626     149.931  11.160  48.632  1.00  0.00            
ATOM   4687  R4  CHO   626     147.381  11.260  50.132  1.00  0.00            
ATOM   4688  R5  CHO   626     148.531  12.960  49.332  1.00  0.00            
ATOM   4689  C1  CHO   626     148.531  13.860  53.082  1.00  0.00           C
ATOM   4690  C2  CHO   626     149.031  16.310  57.032  1.00  0.00           C
ATOM   4691  ROH CHO   627     208.231  90.610  33.332  1.00  0.00            
ATOM   4692  R1  CHO   627     209.531  89.560  35.632  1.00  0.00            
ATOM   4693  R2  CHO   627     208.581  87.410  37.082  1.00  0.00            
ATOM   4694  R3  CHO   627     211.081  86.410  36.582  1.00  0.00            
ATOM   4695  R4  CHO   627     209.931  84.710  38.682  1.00  0.00            
ATOM   4696  R5  CHO   627     211.831  85.760  38.782  1.00  0.00            
ATOM   4697  C1  CHO   627     213.081  82.160  39.232  1.00  0.00           C
ATOM   4698  C2  CHO   627     214.331  80.410  41.582  1.00  0.00           C
ATOM   4699  ROH CHO   628      82.131 128.310  44.682  1.00  0.00            
ATOM   4700  R1  CHO   628      81.581 130.860  43.632  1.00  0.00            
ATOM   4701  R2  CHO   628      79.031 131.960  43.582  1.00  0.00            
ATOM   4702  R3  CHO   628      80.281 134.060  44.882  1.00  0.00            
ATOM   4703  R4  CHO   628      77.931 135.260  43.532  1.00  0.00            
ATOM   4704  R5  CHO   628      80.031 135.860  43.332  1.00  0.00            
ATOM   4705  C1  CHO   628      78.481 139.110  44.682  1.00  0.00           C
ATOM   4706  C2  CHO   628      79.081 142.110  46.432  1.00  0.00           C
ATOM   4707  NC3 DPP   629      21.381 212.560  27.132  1.00  0.00           N
ATOM   4708  PO4 DPP   629      25.631 212.760  26.482  1.00  0.00           P
ATOM   4709  GL1 DPP   629      24.431 212.960  30.982  1.00  0.00            
ATOM   4710  GL2 DPP   629      26.231 211.310  33.282  1.00  0.00            
ATOM   4711  C1A DPP   629      24.581 216.510  32.932  1.00  0.00           C
ATOM   4712  C2A DPP   629      25.231 220.360  35.532  1.00  0.00           C
ATOM   4713  C3A DPP   629      28.481 222.160  37.882  1.00  0.00           C
ATOM   4714  C4A DPP   629      30.031 224.460  41.282  1.00  0.00           C
ATOM   4715  C1B DPP   629      24.981 213.010  37.132  1.00  0.00           C
ATOM   4716  C2B DPP   629      24.681 216.660  38.932  1.00  0.00           C
ATOM   4717  C3B DPP   629      26.931 219.660  41.532  1.00  0.00           C
ATOM   4718  C4B DPP   629      28.231 220.210  44.832  1.00  0.00           C
ATOM   4719  NC3 DPP   630       3.181  30.460  16.982  1.00  0.00           N
ATOM   4720  PO4 DPP   630       3.031  34.360  13.932  1.00  0.00           P
ATOM   4721  GL1 DPP   630       1.581  34.810  18.882  1.00  0.00            
ATOM   4722  GL2 DPP   630       2.181  37.910  20.032  1.00  0.00            
ATOM   4723  C1A DPP   630      -1.069  34.810  22.532  1.00  0.00           C
ATOM   4724  C2A DPP   630      -2.369  35.360  26.432  1.00  0.00           C
ATOM   4725  C3A DPP   630      -2.769  35.510  31.382  1.00  0.00           C
ATOM   4726  C4A DPP   630      -2.219  36.760  36.182  1.00  0.00           C
ATOM   4727  C1B DPP   630       1.481  38.310  24.332  1.00  0.00           C
ATOM   4728  C2B DPP   630       2.031  34.710  27.632  1.00  0.00           C
ATOM   4729  C3B DPP   630       3.431  31.760  30.532  1.00  0.00           C
ATOM   4730  C4B DPP   630       4.181  30.310  34.982  1.00  0.00           C
ATOM   4731  NC3 DPP   631     132.431 167.110  19.982  1.00  0.00           N
ATOM   4732  PO4 DPP   631     130.131 168.060  24.832  1.00  0.00           P
ATOM   4733  GL1 DPP   631     130.231 167.360  29.682  1.00  0.00            
ATOM   4734  GL2 DPP   631     130.031 164.010  31.782  1.00  0.00            
ATOM   4735  C1A DPP   631     128.831 168.710  33.382  1.00  0.00           C
ATOM   4736  C2A DPP   631     127.431 169.160  37.032  1.00  0.00           C
ATOM   4737  C3A DPP   631     129.031 168.060  40.832  1.00  0.00           C
ATOM   4738  C4A DPP   631     125.331 166.710  44.382  1.00  0.00           C
ATOM   4739  C1B DPP   631     133.831 165.710  33.232  1.00  0.00           C
ATOM   4740  C2B DPP   631     137.281 163.960  36.032  1.00  0.00           C
ATOM   4741  C3B DPP   631     139.431 160.310  37.182  1.00  0.00           C
ATOM   4742  C4B DPP   631     139.831 157.010  40.632  1.00  0.00           C
ATOM   4743  NC3 DPP   632      60.031 170.360  33.232  1.00  0.00           N
ATOM   4744  PO4 DPP   632      56.931 172.910  34.332  1.00  0.00           P
ATOM   4745  GL1 DPP   632      57.731 171.110  38.432  1.00  0.00            
ATOM   4746  GL2 DPP   632      61.581 171.960  38.532  1.00  0.00            
ATOM   4747  C1A DPP   632      58.031 169.110  42.532  1.00  0.00           C
ATOM   4748  C2A DPP   632      54.781 170.210  45.932  1.00  0.00           C
ATOM   4749  C3A DPP   632      51.231 170.210  48.882  1.00  0.00           C
ATOM   4750  C4A DPP   632      48.281 166.860  48.832  1.00  0.00           C
ATOM   4751  C1B DPP   632      65.831 172.610  40.582  1.00  0.00           C
ATOM   4752  C2B DPP   632      67.781 175.810  42.332  1.00  0.00           C
ATOM   4753  C3B DPP   632      71.531 177.460  42.732  1.00  0.00           C
ATOM   4754  C4B DPP   632      75.581 179.960  41.632  1.00  0.00           C
ATOM   4755  NC3 DPP   633      85.181 139.010  23.832  1.00  0.00           N
ATOM   4756  PO4 DPP   633      86.631 136.060  27.082  1.00  0.00           P
ATOM   4757  GL1 DPP   633      87.081 135.060  30.982  1.00  0.00            
ATOM   4758  GL2 DPP   633      90.231 137.410  31.832  1.00  0.00            
ATOM   4759  C1A DPP   633      87.181 132.260  34.832  1.00  0.00           C
ATOM   4760  C2A DPP   633      88.881 134.410  38.282  1.00  0.00           C
ATOM   4761  C3A DPP   633      90.181 134.160  42.982  1.00  0.00           C
ATOM   4762  C4A DPP   633      90.081 132.710  47.832  1.00  0.00           C
ATOM   4763  C1B DPP   633      93.631 135.460  34.832  1.00  0.00           C
ATOM   4764  C2B DPP   633      94.631 134.810  38.932  1.00  0.00           C
ATOM   4765  C3B DPP   633      95.181 135.510  42.682  1.00  0.00           C
ATOM   4766  C4B DPP   633      95.181 135.460  47.682  1.00  0.00           C
ATOM   4767  NC3 DPP   634     125.781  22.660  23.732  1.00  0.00           N
ATOM   4768  PO4 DPP   634     124.381  26.660  22.282  1.00  0.00           P
ATOM   4769  GL1 DPP   634     126.281  27.010  26.082  1.00  0.00            
ATOM   4770  GL2 DPP   634     125.881  23.910  28.932  1.00  0.00            
ATOM   4771  C1A DPP   634     125.081  28.960  30.332  1.00  0.00           C
ATOM   4772  C2A DPP   634     124.381  30.360  32.582  1.00  0.00           C
ATOM   4773  C3A DPP   634     124.881  30.610  36.832  1.00  0.00           C
ATOM   4774  C4A DPP   634     126.331  33.510  40.332  1.00  0.00           C
ATOM   4775  C1B DPP   634     124.181  25.010  33.132  1.00  0.00           C
ATOM   4776  C2B DPP   634     125.831  25.510  36.682  1.00  0.00           C
ATOM   4777  C3B DPP   634     126.631  27.110  40.982  1.00  0.00           C
ATOM   4778  C4B DPP   634     125.031  27.810  44.432  1.00  0.00           C
ATOM   4779  NC3 DPP   635       5.031 179.410  21.382  1.00  0.00           N
ATOM   4780  PO4 DPP   635       4.481 176.960  25.532  1.00  0.00           P
ATOM   4781  GL1 DPP   635       4.981 176.810  30.632  1.00  0.00            
ATOM   4782  GL2 DPP   635       2.281 176.660  32.432  1.00  0.00            
ATOM   4783  C1A DPP   635       6.681 174.710  34.132  1.00  0.00           C
ATOM   4784  C2A DPP   635       9.781 172.010  36.782  1.00  0.00           C
ATOM   4785  C3A DPP   635      10.931 170.310  40.282  1.00  0.00           C
ATOM   4786  C4A DPP   635      11.381 166.310  42.532  1.00  0.00           C
ATOM   4787  C1B DPP   635       4.081 178.760  35.182  1.00  0.00           C
ATOM   4788  C2B DPP   635       2.431 178.660  39.782  1.00  0.00           C
ATOM   4789  C3B DPP   635       2.081 178.410  43.382  1.00  0.00           C
ATOM   4790  C4B DPP   635       4.231 175.460  46.632  1.00  0.00           C
ATOM   4791  NC3 DPP   636     121.581 135.210  30.632  1.00  0.00           N
ATOM   4792  PO4 DPP   636     120.281 139.510  32.032  1.00  0.00           P
ATOM   4793  GL1 DPP   636     119.931 138.760  36.932  1.00  0.00            
ATOM   4794  GL2 DPP   636     120.231 135.660  36.482  1.00  0.00            
ATOM   4795  C1A DPP   636     116.731 138.810  40.782  1.00  0.00           C
ATOM   4796  C2A DPP   636     114.731 139.310  43.532  1.00  0.00           C
ATOM   4797  C3A DPP   636     113.631 141.310  46.632  1.00  0.00           C
ATOM   4798  C4A DPP   636     112.481 140.060  51.682  1.00  0.00           C
ATOM   4799  C1B DPP   636     121.181 135.560  41.032  1.00  0.00           C
ATOM   4800  C2B DPP   636     123.881 137.360  44.282  1.00  0.00           C
ATOM   4801  C3B DPP   636     125.081 141.360  44.232  1.00  0.00           C
ATOM   4802  C4B DPP   636     124.281 144.660  45.782  1.00  0.00           C
ATOM   4803  NC3 DPP   637     122.981  36.060  16.832  1.00  0.00           N
ATOM   4804  PO4 DPP   637     126.031  34.860  19.732  1.00  0.00           P
ATOM   4805  GL1 DPP   637     125.731  35.060  24.032  1.00  0.00            
ATOM   4806  GL2 DPP   637     125.331  32.260  25.982  1.00  0.00            
ATOM   4807  C1A DPP   637     122.231  35.810  27.632  1.00  0.00           C
ATOM   4808  C2A DPP   637     122.231  35.360  31.482  1.00  0.00           C
ATOM   4809  C3A DPP   637     123.331  35.460  35.782  1.00  0.00           C
ATOM   4810  C4A DPP   637     125.231  37.960  39.082  1.00  0.00           C
ATOM   4811  C1B DPP   637     126.981  33.460  29.282  1.00  0.00           C
ATOM   4812  C2B DPP   637     127.581  34.560  33.582  1.00  0.00           C
ATOM   4813  C3B DPP   637     129.381  35.960  36.732  1.00  0.00           C
ATOM   4814  C4B DPP   637     130.181  36.460  41.782  1.00  0.00           C
ATOM   4815  NC3 DPP   638      34.031   6.260  23.132  1.00  0.00           N
ATOM   4816  PO4 DPP   638      31.081   3.860  26.532  1.00  0.00           P
ATOM   4817  GL1 DPP   638      29.281   6.410  29.982  1.00  0.00            
ATOM   4818  GL2 DPP   638      31.531   9.810  31.682  1.00  0.00            
ATOM   4819  C1A DPP   638      26.381   5.560  34.082  1.00  0.00           C
ATOM   4820  C2A DPP   638      24.131   7.110  38.232  1.00  0.00           C
ATOM   4821  C3A DPP   638      22.081   7.210  41.782  1.00  0.00           C
ATOM   4822  C4A DPP   638      21.431   4.960  45.432  1.00  0.00           C
ATOM   4823  C1B DPP   638      29.231   8.810  36.132  1.00  0.00           C
ATOM   4824  C2B DPP   638      28.781   6.410  39.632  1.00  0.00           C
ATOM   4825  C3B DPP   638      26.131   3.560  41.932  1.00  0.00           C
ATOM   4826  C4B DPP   638      24.881  -0.540  41.532  1.00  0.00           C
ATOM   4827  NC3 DPP   639     213.981  76.010  19.032  1.00  0.00           N
ATOM   4828  PO4 DPP   639     210.081  75.210  18.782  1.00  0.00           P
ATOM   4829  GL1 DPP   639     206.881  74.560  22.332  1.00  0.00            
ATOM   4830  GL2 DPP   639     204.381  76.410  21.082  1.00  0.00            
ATOM   4831  C1A DPP   639     206.931  72.410  26.832  1.00  0.00           C
ATOM   4832  C2A DPP   639     205.781  72.210  31.432  1.00  0.00           C
ATOM   4833  C3A DPP   639     205.631  73.560  35.182  1.00  0.00           C
ATOM   4834  C4A DPP   639     205.581  76.310  38.682  1.00  0.00           C
ATOM   4835  C1B DPP   639     202.931  75.510  25.082  1.00  0.00           C
ATOM   4836  C2B DPP   639     201.431  72.960  28.332  1.00  0.00           C
ATOM   4837  C3B DPP   639     198.631  69.460  28.982  1.00  0.00           C
ATOM   4838  C4B DPP   639     195.481  69.410  31.382  1.00  0.00           C
ATOM   4839  NC3 DPP   640      47.831 182.260  31.032  1.00  0.00           N
ATOM   4840  PO4 DPP   640      45.531 183.610  34.882  1.00  0.00           P
ATOM   4841  GL1 DPP   640      45.481 184.910  38.782  1.00  0.00            
ATOM   4842  GL2 DPP   640      41.931 184.560  38.682  1.00  0.00            
ATOM   4843  C1A DPP   640      45.581 184.710  42.632  1.00  0.00           C
ATOM   4844  C2A DPP   640      42.081 186.110  45.732  1.00  0.00           C
ATOM   4845  C3A DPP   640      42.831 188.910  49.132  1.00  0.00           C
ATOM   4846  C4A DPP   640      39.981 191.110  51.082  1.00  0.00           C
ATOM   4847  C1B DPP   640      41.481 187.160  40.982  1.00  0.00           C
ATOM   4848  C2B DPP   640      43.431 190.210  43.632  1.00  0.00           C
ATOM   4849  C3B DPP   640      44.881 193.510  46.932  1.00  0.00           C
ATOM   4850  C4B DPP   640      47.031 196.160  49.482  1.00  0.00           C
ATOM   4851  NC3 DPP   641      23.881   3.760  23.682  1.00  0.00           N
ATOM   4852  PO4 DPP   641      22.881   1.010  27.682  1.00  0.00           P
ATOM   4853  GL1 DPP   641      20.731   3.910  30.932  1.00  0.00            
ATOM   4854  GL2 DPP   641      17.731   6.610  30.432  1.00  0.00            
ATOM   4855  C1A DPP   641      21.281   4.210  34.882  1.00  0.00           C
ATOM   4856  C2A DPP   641      21.381   2.860  39.382  1.00  0.00           C
ATOM   4857  C3A DPP   641      19.631   0.010  43.532  1.00  0.00           C
ATOM   4858  C4A DPP   641      17.631  -2.540  46.182  1.00  0.00           C
ATOM   4859  C1B DPP   641      17.431   8.110  33.832  1.00  0.00           C
ATOM   4860  C2B DPP   641      15.931  11.810  36.982  1.00  0.00           C
ATOM   4861  C3B DPP   641      12.481  14.760  39.432  1.00  0.00           C
ATOM   4862  C4B DPP   641      10.481  19.660  37.082  1.00  0.00           C
ATOM   4863  NC3 DPP   642      84.781 200.260  24.682  1.00  0.00           N
ATOM   4864  PO4 DPP   642      85.481 196.410  24.582  1.00  0.00           P
ATOM   4865  GL1 DPP   642      88.281 195.460  27.832  1.00  0.00            
ATOM   4866  GL2 DPP   642      88.481 199.610  29.532  1.00  0.00            
ATOM   4867  C1A DPP   642      86.831 195.810  32.282  1.00  0.00           C
ATOM   4868  C2A DPP   642      87.181 196.260  36.482  1.00  0.00           C
ATOM   4869  C3A DPP   642      88.331 197.010  40.332  1.00  0.00           C
ATOM   4870  C4A DPP   642      86.981 197.410  43.732  1.00  0.00           C
ATOM   4871  C1B DPP   642      90.681 199.310  32.782  1.00  0.00           C
ATOM   4872  C2B DPP   642      90.881 200.210  37.482  1.00  0.00           C
ATOM   4873  C3B DPP   642      89.781 203.010  41.382  1.00  0.00           C
ATOM   4874  C4B DPP   642      91.431 204.060  46.032  1.00  0.00           C
ATOM   4875  NC3 DPP   643     129.381  60.510  13.682  1.00  0.00           N
ATOM   4876  PO4 DPP   643     125.931  61.860  15.982  1.00  0.00           P
ATOM   4877  GL1 DPP   643     128.781  62.710  18.382  1.00  0.00            
ATOM   4878  GL2 DPP   643     128.131  64.460  20.132  1.00  0.00            
ATOM   4879  C1A DPP   643     132.031  61.060  22.032  1.00  0.00           C
ATOM   4880  C2A DPP   643     133.431  63.260  25.682  1.00  0.00           C
ATOM   4881  C3A DPP   643     137.231  64.860  28.182  1.00  0.00           C
ATOM   4882  C4A DPP   643     139.331  65.610  32.332  1.00  0.00           C
ATOM   4883  C1B DPP   643     129.381  66.110  24.432  1.00  0.00           C
ATOM   4884  C2B DPP   643     133.181  68.010  26.782  1.00  0.00           C
ATOM   4885  C3B DPP   643     133.881  68.860  30.482  1.00  0.00           C
ATOM   4886  C4B DPP   643     132.881  68.210  34.582  1.00  0.00           C
ATOM   4887  NC3 DPP   644     172.331 103.360  13.632  1.00  0.00           N
ATOM   4888  PO4 DPP   644     168.881 101.010  13.482  1.00  0.00           P
ATOM   4889  GL1 DPP   644     169.181  99.760  16.982  1.00  0.00            
ATOM   4890  GL2 DPP   644     168.681 101.810  19.582  1.00  0.00            
ATOM   4891  C1A DPP   644     169.331  96.410  20.732  1.00  0.00           C
ATOM   4892  C2A DPP   644     168.681  95.260  25.732  1.00  0.00           C
ATOM   4893  C3A DPP   644     168.181  94.910  30.282  1.00  0.00           C
ATOM   4894  C4A DPP   644     169.831  97.610  32.482  1.00  0.00           C
ATOM   4895  C1B DPP   644     166.281  99.260  22.882  1.00  0.00           C
ATOM   4896  C2B DPP   644     164.131  96.710  26.382  1.00  0.00           C
ATOM   4897  C3B DPP   644     162.531  94.260  30.232  1.00  0.00           C
ATOM   4898  C4B DPP   644     159.831  91.710  32.682  1.00  0.00           C
ATOM   4899  NC3 DPP   645      65.281  68.260  17.232  1.00  0.00           N
ATOM   4900  PO4 DPP   645      67.481  67.760  21.682  1.00  0.00           P
ATOM   4901  GL1 DPP   645      65.381  66.710  25.932  1.00  0.00            
ATOM   4902  GL2 DPP   645      64.181  69.460  24.682  1.00  0.00            
ATOM   4903  C1A DPP   645      67.981  65.460  29.532  1.00  0.00           C
ATOM   4904  C2A DPP   645      66.831  65.610  34.182  1.00  0.00           C
ATOM   4905  C3A DPP   645      66.631  67.660  38.282  1.00  0.00           C
ATOM   4906  C4A DPP   645      65.481  71.260  39.332  1.00  0.00           C
ATOM   4907  C1B DPP   645      65.681  69.760  29.782  1.00  0.00           C
ATOM   4908  C2B DPP   645      67.081  71.260  34.132  1.00  0.00           C
ATOM   4909  C3B DPP   645      69.831  71.610  35.382  1.00  0.00           C
ATOM   4910  C4B DPP   645      73.081  72.760  37.382  1.00  0.00           C
ATOM   4911  NC3 DPP   646     142.681 198.410  21.132  1.00  0.00           N
ATOM   4912  PO4 DPP   646     141.431 201.560  23.932  1.00  0.00           P
ATOM   4913  GL1 DPP   646     141.231 200.860  27.732  1.00  0.00            
ATOM   4914  GL2 DPP   646     139.531 197.910  29.032  1.00  0.00            
ATOM   4915  C1A DPP   646     139.631 202.110  32.182  1.00  0.00           C
ATOM   4916  C2A DPP   646     138.381 202.360  36.332  1.00  0.00           C
ATOM   4917  C3A DPP   646     137.031 203.910  41.432  1.00  0.00           C
ATOM   4918  C4A DPP   646     137.531 204.760  46.032  1.00  0.00           C
ATOM   4919  C1B DPP   646     139.631 197.310  34.482  1.00  0.00           C
ATOM   4920  C2B DPP   646     139.331 194.010  38.782  1.00  0.00           C
ATOM   4921  C3B DPP   646     138.781 194.110  42.932  1.00  0.00           C
ATOM   4922  C4B DPP   646     138.931 193.160  47.382  1.00  0.00           C
ATOM   4923  NC3 DPP   647     163.481  87.060  11.082  1.00  0.00           N
ATOM   4924  PO4 DPP   647     166.181  83.610  10.832  1.00  0.00           P
ATOM   4925  GL1 DPP   647     167.381  84.960  14.132  1.00  0.00            
ATOM   4926  GL2 DPP   647     167.431  88.810  14.082  1.00  0.00            
ATOM   4927  C1A DPP   647     166.281  83.310  17.782  1.00  0.00           C
ATOM   4928  C2A DPP   647     166.881  81.510  22.282  1.00  0.00           C
ATOM   4929  C3A DPP   647     168.681  78.110  25.232  1.00  0.00           C
ATOM   4930  C4A DPP   647     170.281  74.560  27.082  1.00  0.00           C
ATOM   4931  C1B DPP   647     165.931  88.610  19.032  1.00  0.00           C
ATOM   4932  C2B DPP   647     167.231  86.460  22.882  1.00  0.00           C
ATOM   4933  C3B DPP   647     165.481  86.160  26.982  1.00  0.00           C
ATOM   4934  C4B DPP   647     165.131  84.610  31.232  1.00  0.00           C
ATOM   4935  NC3 DPP   648       6.231  98.010  24.682  1.00  0.00           N
ATOM   4936  PO4 DPP   648       4.681  93.360  24.082  1.00  0.00           P
ATOM   4937  GL1 DPP   648       7.631  93.760  26.732  1.00  0.00            
ATOM   4938  GL2 DPP   648       6.681  91.010  28.282  1.00  0.00            
ATOM   4939  C1A DPP   648       8.531  94.260  31.782  1.00  0.00           C
ATOM   4940  C2A DPP   648       7.581  96.160  35.382  1.00  0.00           C
ATOM   4941  C3A DPP   648       7.481  96.310  38.682  1.00  0.00           C
ATOM   4942  C4A DPP   648       9.581  97.510  42.382  1.00  0.00           C
ATOM   4943  C1B DPP   648       8.681  88.610  31.332  1.00  0.00           C
ATOM   4944  C2B DPP   648       8.081  86.810  35.932  1.00  0.00           C
ATOM   4945  C3B DPP   648       5.281  86.510  39.582  1.00  0.00           C
ATOM   4946  C4B DPP   648       3.081  88.910  42.432  1.00  0.00           C
ATOM   4947  NC3 DPP   649     193.131  40.010  14.282  1.00  0.00           N
ATOM   4948  PO4 DPP   649     189.031  41.210  12.582  1.00  0.00           P
ATOM   4949  GL1 DPP   649     190.331  43.160  16.382  1.00  0.00            
ATOM   4950  GL2 DPP   649     191.831  46.960  16.332  1.00  0.00            
ATOM   4951  C1A DPP   649     189.981  41.010  20.532  1.00  0.00           C
ATOM   4952  C2A DPP   649     191.531  40.160  24.132  1.00  0.00           C
ATOM   4953  C3A DPP   649     194.131  38.110  27.582  1.00  0.00           C
ATOM   4954  C4A DPP   649     194.181  38.060  32.432  1.00  0.00           C
ATOM   4955  C1B DPP   649     191.181  45.560  20.832  1.00  0.00           C
ATOM   4956  C2B DPP   649     190.581  45.410  25.582  1.00  0.00           C
ATOM   4957  C3B DPP   649     187.681  46.510  29.782  1.00  0.00           C
ATOM   4958  C4B DPP   649     186.481  46.410  34.632  1.00  0.00           C
ATOM   4959  NC3 DPP   650     178.681 153.110  21.832  1.00  0.00           N
ATOM   4960  PO4 DPP   650     181.531 148.560  22.132  1.00  0.00           P
ATOM   4961  GL1 DPP   650     180.431 146.660  25.532  1.00  0.00            
ATOM   4962  GL2 DPP   650     179.981 144.010  24.782  1.00  0.00            
ATOM   4963  C1A DPP   650     180.981 146.510  29.732  1.00  0.00           C
ATOM   4964  C2A DPP   650     180.881 149.910  34.032  1.00  0.00           C
ATOM   4965  C3A DPP   650     182.931 153.960  34.232  1.00  0.00           C
ATOM   4966  C4A DPP   650     184.931 154.860  30.532  1.00  0.00           C
ATOM   4967  C1B DPP   650     177.381 143.760  27.882  1.00  0.00           C
ATOM   4968  C2B DPP   650     174.731 143.060  30.982  1.00  0.00           C
ATOM   4969  C3B DPP   650     171.931 140.760  32.282  1.00  0.00           C
ATOM   4970  C4B DPP   650     168.931 143.010  34.232  1.00  0.00           C
ATOM   4971  NC3 DPP   651     142.731 172.810  15.032  1.00  0.00           N
ATOM   4972  PO4 DPP   651     146.181 169.560  17.882  1.00  0.00           P
ATOM   4973  GL1 DPP   651     145.231 169.960  22.682  1.00  0.00            
ATOM   4974  GL2 DPP   651     143.181 167.060  22.482  1.00  0.00            
ATOM   4975  C1A DPP   651     145.581 170.160  27.182  1.00  0.00           C
ATOM   4976  C2A DPP   651     145.231 169.910  31.682  1.00  0.00           C
ATOM   4977  C3A DPP   651     143.931 169.460  35.982  1.00  0.00           C
ATOM   4978  C4A DPP   651     144.681 171.410  40.532  1.00  0.00           C
ATOM   4979  C1B DPP   651     140.681 170.160  25.232  1.00  0.00           C
ATOM   4980  C2B DPP   651     138.431 171.960  28.332  1.00  0.00           C
ATOM   4981  C3B DPP   651     138.931 173.260  32.332  1.00  0.00           C
ATOM   4982  C4B DPP   651     140.431 176.110  35.382  1.00  0.00           C
ATOM   4983  NC3 DPP   652      67.281  91.310  20.732  1.00  0.00           N
ATOM   4984  PO4 DPP   652      65.231  92.810  23.532  1.00  0.00           P
ATOM   4985  GL1 DPP   652      66.281  90.910  26.832  1.00  0.00            
ATOM   4986  GL2 DPP   652      67.031  88.360  25.782  1.00  0.00            
ATOM   4987  C1A DPP   652      67.381  90.560  31.082  1.00  0.00           C
ATOM   4988  C2A DPP   652      69.581  90.810  33.932  1.00  0.00           C
ATOM   4989  C3A DPP   652      70.581  90.310  38.282  1.00  0.00           C
ATOM   4990  C4A DPP   652      69.281  86.560  40.282  1.00  0.00           C
ATOM   4991  C1B DPP   652      71.131  87.960  27.932  1.00  0.00           C
ATOM   4992  C2B DPP   652      73.481  89.910  31.082  1.00  0.00           C
ATOM   4993  C3B DPP   652      76.031  93.310  31.132  1.00  0.00           C
ATOM   4994  C4B DPP   652      79.981  94.360  33.732  1.00  0.00           C
ATOM   4995  NC3 DPP   653     194.231 182.660  19.382  1.00  0.00           N
ATOM   4996  PO4 DPP   653     191.031 181.560  21.332  1.00  0.00           P
ATOM   4997  GL1 DPP   653     193.681 181.710  25.082  1.00  0.00            
ATOM   4998  GL2 DPP   653     195.031 179.110  26.632  1.00  0.00            
ATOM   4999  C1A DPP   653     194.981 183.910  28.532  1.00  0.00           C
ATOM   5000  C2A DPP   653     194.881 182.060  32.432  1.00  0.00           C
ATOM   5001  C3A DPP   653     194.731 182.810  36.782  1.00  0.00           C
ATOM   5002  C4A DPP   653     193.081 180.710  40.932  1.00  0.00           C
ATOM   5003  C1B DPP   653     197.131 177.860  30.832  1.00  0.00           C
ATOM   5004  C2B DPP   653     196.881 175.760  35.182  1.00  0.00           C
ATOM   5005  C3B DPP   653     198.131 174.010  39.732  1.00  0.00           C
ATOM   5006  C4B DPP   653     200.131 174.860  43.932  1.00  0.00           C
ATOM   5007  NC3 DPP   654     220.331  70.060  10.832  1.00  0.00           N
ATOM   5008  PO4 DPP   654     220.481  72.610  14.232  1.00  0.00           P
ATOM   5009  GL1 DPP   654     218.031  71.610  17.332  1.00  0.00            
ATOM   5010  GL2 DPP   654     218.731  74.060  19.932  1.00  0.00            
ATOM   5011  C1A DPP   654     217.431  69.610  21.482  1.00  0.00           C
ATOM   5012  C2A DPP   654     216.281  68.060  24.782  1.00  0.00           C
ATOM   5013  C3A DPP   654     216.081  70.110  28.732  1.00  0.00           C
ATOM   5014  C4A DPP   654     215.581  72.960  31.382  1.00  0.00           C
ATOM   5015  C1B DPP   654     221.181  74.010  23.432  1.00  0.00           C
ATOM   5016  C2B DPP   654     221.131  69.860  25.732  1.00  0.00           C
ATOM   5017  C3B DPP   654     220.481  65.760  27.182  1.00  0.00           C
ATOM   5018  C4B DPP   654     222.381  65.010  30.832  1.00  0.00           C
ATOM   5019  NC3 DPP   655      80.681 193.010  22.632  1.00  0.00           N
ATOM   5020  PO4 DPP   655      76.431 192.660  24.982  1.00  0.00           P
ATOM   5021  GL1 DPP   655      75.081 194.110  29.232  1.00  0.00            
ATOM   5022  GL2 DPP   655      74.031 191.410  32.632  1.00  0.00            
ATOM   5023  C1A DPP   655      73.131 196.510  33.132  1.00  0.00           C
ATOM   5024  C2A DPP   655      72.181 193.910  36.582  1.00  0.00           C
ATOM   5025  C3A DPP   655      74.331 195.460  40.632  1.00  0.00           C
ATOM   5026  C4A DPP   655      76.131 199.060  42.482  1.00  0.00           C
ATOM   5027  C1B DPP   655      73.281 188.610  36.332  1.00  0.00           C
ATOM   5028  C2B DPP   655      74.931 186.310  39.982  1.00  0.00           C
ATOM   5029  C3B DPP   655      78.731 184.560  42.482  1.00  0.00           C
ATOM   5030  C4B DPP   655      77.981 182.210  45.832  1.00  0.00           C
ATOM   5031  NC3 DPP   656      38.881 103.660  17.382  1.00  0.00           N
ATOM   5032  PO4 DPP   656      37.981 104.560  21.832  1.00  0.00           P
ATOM   5033  GL1 DPP   656      36.181 105.360  25.482  1.00  0.00            
ATOM   5034  GL2 DPP   656      34.331 108.610  26.332  1.00  0.00            
ATOM   5035  C1A DPP   656      35.531 105.210  30.432  1.00  0.00           C
ATOM   5036  C2A DPP   656      35.131 105.360  35.382  1.00  0.00           C
ATOM   5037  C3A DPP   656      35.131 108.660  38.782  1.00  0.00           C
ATOM   5038  C4A DPP   656      36.231 111.460  41.532  1.00  0.00           C
ATOM   5039  C1B DPP   656      33.081 109.660  30.082  1.00  0.00           C
ATOM   5040  C2B DPP   656      29.731 110.660  32.882  1.00  0.00           C
ATOM   5041  C3B DPP   656      25.881 109.510  35.882  1.00  0.00           C
ATOM   5042  C4B DPP   656      22.731 108.610  35.082  1.00  0.00           C
ATOM   5043  NC3 DPP   657      69.331  40.610  22.132  1.00  0.00           N
ATOM   5044  PO4 DPP   657      69.281  37.010  24.932  1.00  0.00           P
ATOM   5045  GL1 DPP   657      72.081  37.310  29.082  1.00  0.00            
ATOM   5046  GL2 DPP   657      69.881  39.760  29.932  1.00  0.00            
ATOM   5047  C1A DPP   657      72.931  36.760  33.232  1.00  0.00           C
ATOM   5048  C2A DPP   657      73.831  32.960  35.232  1.00  0.00           C
ATOM   5049  C3A DPP   657      71.031  29.260  36.982  1.00  0.00           C
ATOM   5050  C4A DPP   657      71.431  25.960  40.182  1.00  0.00           C
ATOM   5051  C1B DPP   657      71.281  42.060  33.532  1.00  0.00           C
ATOM   5052  C2B DPP   657      72.581  45.710  35.782  1.00  0.00           C
ATOM   5053  C3B DPP   657      70.231  48.660  38.682  1.00  0.00           C
ATOM   5054  C4B DPP   657      67.581  52.110  41.032  1.00  0.00           C
ATOM   5055  NC3 DPP   658     217.781 182.410  23.132  1.00  0.00           N
ATOM   5056  PO4 DPP   658     218.181 180.860  27.982  1.00  0.00           P
ATOM   5057  GL1 DPP   658     216.781 182.610  31.732  1.00  0.00            
ATOM   5058  GL2 DPP   658     215.681 185.460  31.282  1.00  0.00            
ATOM   5059  C1A DPP   658     216.231 180.310  35.182  1.00  0.00           C
ATOM   5060  C2A DPP   658     214.231 179.410  39.682  1.00  0.00           C
ATOM   5061  C3A DPP   658     215.881 178.810  43.832  1.00  0.00           C
[truncated: 4,165,998 more chars]
