# Supplementary material for: Data showing the lipid conformations and membrane binding behaviors of beta-amyloid fibrils in phase-separated cholesterol-enriched lipid domains with and without glycolipid and oxidized cholesterol from coarse-grained molecular dynamics simulations
Source: Data Brief. 2020 Apr 19;30:105496. doi: 10.1016/j.dib.2020.105496 (PMC7186522; doi:10.1016/j.dib.2020.105496)
Supplement: Supplementary file 1 [file mmc1.zip › Supplementary-Data/S08-12/CO-AB-3.pdb]

TITLE     Martini system ABCDE-CO-2 t= 19999000.00000
REMARK    THIS IS A SIMULATION BOX
CRYST1  223.501  225.237  128.460  90.00  90.00  90.00 P 1           1
MODEL        1
ATOM      1  BB  LEU     1      98.643 107.798  61.931  1.00  0.00           B
ATOM      2  SC1 LEU     1      96.343 107.348  60.781  1.00  0.00           S
ATOM      3  BB  VAL     2     100.643 104.698  63.031  1.00  0.00           B
ATOM      4  SC1 VAL     2     100.893 102.748  62.631  1.00  0.00           S
ATOM      5  BB  PHE     3     103.843 106.248  64.431  1.00  0.00           B
ATOM      6  SC1 PHE     3     102.493 109.398  65.181  1.00  0.00           S
ATOM      7  SC2 PHE     3     104.193 109.748  63.531  1.00  0.00           S
ATOM      8  SC3 PHE     3     103.693 111.448  65.131  1.00  0.00           S
ATOM      9  BB  PHE     4     106.493 106.848  67.081  1.00  0.00           B
ATOM     10  SC1 PHE     4     104.643 108.348  69.081  1.00  0.00           S
ATOM     11  SC2 PHE     4     106.643 107.848  70.281  1.00  0.00           S
ATOM     12  SC3 PHE     4     105.293 109.748  70.881  1.00  0.00           S
ATOM     13  BB  ALA     5     108.493 109.848  65.981  1.00  0.00           B
ATOM     14  BB  GLU     6     108.993 112.698  68.281  1.00  0.00           B
ATOM     15  SC1 GLU     6     106.343 114.398  68.031  1.00  0.00           S
ATOM     16  BB  ASP     7     111.293 115.698  69.081  1.00  0.00           B
ATOM     17  SC1 ASP     7     110.743 116.998  66.931  1.00  0.00           S
ATOM     18  BB  VAL     8     112.593 116.898  72.481  1.00  0.00           B
ATOM     19  SC1 VAL     8     111.693 116.348  74.181  1.00  0.00           S
ATOM     20  BB  GLY     9     115.643 119.148  72.981  1.00  0.00           B
ATOM     21  BB  SER    10     118.743 120.048  74.981  1.00  0.00           B
ATOM     22  SC1 SER    10     118.993 119.898  76.931  1.00  0.00           S
ATOM     23  BB  ASN    11     120.693 122.648  72.931  1.00  0.00           B
ATOM     24  SC1 ASN    11     120.993 125.048  73.531  1.00  0.00           S
ATOM     25  BB  LYS    12     120.893 120.398  69.881  1.00  0.00           B
ATOM     26  SC1 LYS    12     118.643 119.748  68.781  1.00  0.00           S
ATOM     27  SC2 LYS    12     115.943 118.748  67.331  1.00  0.00           S
ATOM     28  BB  GLY    13     122.043 123.098  67.631  1.00  0.00           B
ATOM     29  BB  ALA    14     125.493 123.748  66.281  1.00  0.00           B
ATOM     30  BB  ILE    15     125.043 122.998  62.581  1.00  0.00           B
ATOM     31  SC1 ILE    15     125.993 122.898  60.481  1.00  0.00           S
ATOM     32  BB  ILE    16     121.893 121.098  61.431  1.00  0.00           B
ATOM     33  SC1 ILE    16     121.093 120.948  58.881  1.00  0.00           S
ATOM     34  BB  GLY    17     119.343 120.548  64.181  1.00  0.00           B
ATOM     35  BB  LEU    18     115.993 121.198  62.631  1.00  0.00           B
ATOM     36  SC1 LEU    18     116.643 122.848  60.681  1.00  0.00           S
ATOM     37  BB  MET    19     112.293 120.648  63.381  1.00  0.00           B
ATOM     38  SC1 MET    19     111.343 122.798  61.481  1.00  0.00           S
ATOM     39  BB  VAL    20     108.993 118.898  62.381  1.00  0.00           B
ATOM     40  SC1 VAL    20     108.343 118.498  60.581  1.00  0.00           S
ATOM     41  BB  GLY    21     106.043 118.048  64.681  1.00  0.00           B
ATOM     42  BB  GLY    22     103.243 116.848  62.531  1.00  0.00           B
ATOM     43  BB  VAL    23     102.843 117.948  58.981  1.00  0.00           B
ATOM     44  SC1 VAL    23     104.093 119.348  58.281  1.00  0.00           S
ATOM     45  BB  VAL    24      99.843 118.248  56.781  1.00  0.00           B
ATOM     46  SC1 VAL    24     100.393 119.098  55.081  1.00  0.00           S
ATOM     47  BB  ILE    25      97.043 116.298  58.331  1.00  0.00           B
ATOM     48  SC1 ILE    25      95.793 115.898  56.231  1.00  0.00           S
ATOM     49  BB  ALA    26      98.643 115.498  61.681  1.00  0.00           B
ATOM     50  BB  LEU    27     102.893 108.998  59.281  1.00  0.00           B
ATOM     51  SC1 LEU    27     103.493 109.198  56.681  1.00  0.00           S
ATOM     52  BB  VAL    28     103.693 105.298  59.581  1.00  0.00           B
ATOM     53  SC1 VAL    28     103.643 103.498  58.781  1.00  0.00           S
ATOM     54  BB  PHE    29     106.293 104.648  62.281  1.00  0.00           B
ATOM     55  SC1 PHE    29     106.443 101.398  62.481  1.00  0.00           S
ATOM     56  SC2 PHE    29     107.893 102.248  64.181  1.00  0.00           S
ATOM     57  SC3 PHE    29     107.743  99.898  63.831  1.00  0.00           S
ATOM     58  BB  PHE    30     108.343 107.698  63.181  1.00  0.00           B
ATOM     59  SC1 PHE    30     107.843 108.598  60.081  1.00  0.00           S
ATOM     60  SC2 PHE    30     109.893 109.598  60.931  1.00  0.00           S
ATOM     61  SC3 PHE    30     108.893 110.398  58.881  1.00  0.00           S
ATOM     62  BB  ALA    31     111.443 107.948  65.381  1.00  0.00           B
ATOM     63  BB  GLU    32     111.943 110.498  68.131  1.00  0.00           B
ATOM     64  SC1 GLU    32     111.243 108.598  70.231  1.00  0.00           S
ATOM     65  BB  ASP    33     114.893 112.798  68.931  1.00  0.00           B
ATOM     66  SC1 ASP    33     116.893 113.648  67.581  1.00  0.00           S
ATOM     67  BB  VAL    34     115.593 112.848  72.581  1.00  0.00           B
ATOM     68  SC1 VAL    34     114.343 112.298  74.031  1.00  0.00           S
ATOM     69  BB  GLY    35     117.193 116.248  72.331  1.00  0.00           B
ATOM     70  BB  SER    36     119.693 115.498  75.081  1.00  0.00           B
ATOM     71  SC1 SER    36     120.193 113.648  75.631  1.00  0.00           S
ATOM     72  BB  ASN    37     121.843 117.898  73.231  1.00  0.00           B
ATOM     73  SC1 ASN    37     124.093 117.198  74.131  1.00  0.00           S
ATOM     74  BB  LYS    38     121.793 116.398  69.781  1.00  0.00           B
ATOM     75  SC1 LYS    38     122.443 114.398  70.081  1.00  0.00           S
ATOM     76  SC2 LYS    38     124.393 112.648  71.881  1.00  0.00           S
ATOM     77  BB  GLY    39     123.293 119.248  67.731  1.00  0.00           B
ATOM     78  BB  ALA    40     126.993 119.448  66.881  1.00  0.00           B
ATOM     79  BB  ILE    41     126.543 117.998  63.431  1.00  0.00           B
ATOM     80  SC1 ILE    41     127.943 118.348  61.681  1.00  0.00           S
ATOM     81  BB  ILE    42     123.093 117.298  62.031  1.00  0.00           B
ATOM     82  SC1 ILE    42     123.293 116.198  60.031  1.00  0.00           S
ATOM     83  BB  GLY    43     120.143 117.098  64.381  1.00  0.00           B
ATOM     84  BB  LEU    44     116.743 117.298  62.781  1.00  0.00           B
ATOM     85  SC1 LEU    44     117.293 117.248  60.231  1.00  0.00           S
ATOM     86  BB  MET    45     113.793 115.048  63.581  1.00  0.00           B
ATOM     87  SC1 MET    45     113.793 112.198  64.031  1.00  0.00           S
ATOM     88  BB  VAL    46     111.093 114.748  60.881  1.00  0.00           B
ATOM     89  SC1 VAL    46     110.843 114.698  58.881  1.00  0.00           S
ATOM     90  BB  GLY    47     108.293 113.748  63.231  1.00  0.00           B
ATOM     91  BB  GLY    48     104.993 113.948  61.381  1.00  0.00           B
ATOM     92  BB  VAL    49     104.193 114.198  57.731  1.00  0.00           B
ATOM     93  SC1 VAL    49     105.993 114.298  56.831  1.00  0.00           S
ATOM     94  BB  VAL    50     100.943 113.398  55.881  1.00  0.00           B
ATOM     95  SC1 VAL    50      99.793 113.698  54.281  1.00  0.00           S
ATOM     96  BB  ILE    51      98.343 111.698  58.131  1.00  0.00           B
ATOM     97  SC1 ILE    51      96.193 110.998  57.131  1.00  0.00           S
ATOM     98  BB  ALA    52     100.093 112.398  61.381  1.00  0.00           B
ATOM     99  ROH CHO    53     121.493 116.798  48.481  1.00  0.00            
ATOM    100  R1  CHO    53     119.243 118.398  49.031  1.00  0.00            
ATOM    101  R2  CHO    53     119.443 120.798  50.381  1.00  0.00            
ATOM    102  R3  CHO    53     118.093 121.748  48.181  1.00  0.00            
ATOM    103  R4  CHO    53     117.543 123.698  50.281  1.00  0.00            
ATOM    104  R5  CHO    53     116.043 122.648  49.081  1.00  0.00            
ATOM    105  C1  CHO    53     115.143 126.248  48.231  1.00  0.00           C
ATOM    106  C2  CHO    53     114.393 127.698  51.381  1.00  0.00           C
ATOM    107  ROH CHO    54       6.993 172.498  44.731  1.00  0.00            
ATOM    108  R1  CHO    54       6.793 173.998  47.131  1.00  0.00            
ATOM    109  R2  CHO    54       5.493 173.048  49.381  1.00  0.00            
ATOM    110  R3  CHO    54       7.843 173.598  50.581  1.00  0.00            
ATOM    111  R4  CHO    54       5.993 172.998  52.781  1.00  0.00            
ATOM    112  R5  CHO    54       7.193 174.798  52.581  1.00  0.00            
ATOM    113  C1  CHO    54       8.493 173.498  55.931  1.00  0.00           C
ATOM    114  C2  CHO    54      11.193 170.798  58.231  1.00  0.00           C
ATOM    115  ROH CHO    55     113.593 119.198  58.081  1.00  0.00            
ATOM    116  R1  CHO    55     111.493 119.598  56.281  1.00  0.00            
ATOM    117  R2  CHO    55     110.893 117.848  54.231  1.00  0.00            
ATOM    118  R3  CHO    55     108.393 117.898  55.331  1.00  0.00            
ATOM    119  R4  CHO    55     107.993 116.798  52.681  1.00  0.00            
ATOM    120  R5  CHO    55     106.943 118.498  53.531  1.00  0.00            
ATOM    121  C1  CHO    55     103.943 116.298  52.781  1.00  0.00           C
ATOM    122  C2  CHO    55     103.043 115.348  50.031  1.00  0.00           C
ATOM    123  ROH CHO    56      83.693 194.948  62.281  1.00  0.00            
ATOM    124  R1  CHO    56      85.593 194.448  60.281  1.00  0.00            
ATOM    125  R2  CHO    56      85.143 192.798  58.131  1.00  0.00            
ATOM    126  R3  CHO    56      85.843 194.998  56.681  1.00  0.00            
ATOM    127  R4  CHO    56      86.193 192.748  54.831  1.00  0.00            
ATOM    128  R5  CHO    56      87.693 194.248  55.331  1.00  0.00            
ATOM    129  C1  CHO    56      87.543 194.798  51.581  1.00  0.00           C
ATOM    130  C2  CHO    56      87.393 194.248  47.381  1.00  0.00           C
ATOM    131  ROH CHO    57     209.793 114.598  39.731  1.00  0.00            
ATOM    132  R1  CHO    57     207.793 113.198  41.231  1.00  0.00            
ATOM    133  R2  CHO    57     208.393 110.898  42.681  1.00  0.00            
ATOM    134  R3  CHO    57     207.243 112.348  44.731  1.00  0.00            
ATOM    135  R4  CHO    57     207.493 109.598  45.781  1.00  0.00            
ATOM    136  R5  CHO    57     205.693 110.798  45.681  1.00  0.00            
ATOM    137  C1  CHO    57     205.893 110.148  49.431  1.00  0.00           C
ATOM    138  C2  CHO    57     205.893 111.098  53.681  1.00  0.00           C
ATOM    139  ROH CHO    58     162.143 212.748  30.031  1.00  0.00            
ATOM    140  R1  CHO    58     162.493 215.148  31.431  1.00  0.00            
ATOM    141  R2  CHO    58     161.393 215.598  33.931  1.00  0.00            
ATOM    142  R3  CHO    58     163.943 216.198  34.581  1.00  0.00            
ATOM    143  R4  CHO    58     162.293 217.698  36.481  1.00  0.00            
ATOM    144  R5  CHO    58     163.893 218.498  35.231  1.00  0.00            
ATOM    145  C1  CHO    58     165.243 219.498  38.631  1.00  0.00           C
ATOM    146  C2  CHO    58     167.743 221.948  40.431  1.00  0.00           C
ATOM    147  ROH CHO    59      52.393 126.598  65.581  1.00  0.00            
ATOM    148  R1  CHO    59      54.693 125.698  64.281  1.00  0.00            
ATOM    149  R2  CHO    59      56.193 123.548  65.181  1.00  0.00            
ATOM    150  R3  CHO    59      55.793 122.598  62.681  1.00  0.00            
ATOM    151  R4  CHO    59      58.093 121.048  63.681  1.00  0.00            
ATOM    152  R5  CHO    59      57.993 122.198  61.831  1.00  0.00            
ATOM    153  C1  CHO    59      58.843 118.748  60.431  1.00  0.00           C
ATOM    154  C2  CHO    59      58.543 117.498  56.981  1.00  0.00           C
ATOM    155  ROH CHO    60     221.793 215.548  38.131  1.00  0.00            
ATOM    156  R1  CHO    60     221.443 215.348  40.931  1.00  0.00            
ATOM    157  R2  CHO    60     221.093 212.898  42.231  1.00  0.00            
ATOM    158  R3  CHO    60     223.193 213.748  43.681  1.00  0.00            
ATOM    159  R4  CHO    60     221.493 212.348  45.631  1.00  0.00            
ATOM    160  R5  CHO    60     222.243 214.398  45.831  1.00  0.00            
ATOM    161  C1  CHO    60     223.693 212.798  48.981  1.00  0.00           C
ATOM    162  C2  CHO    60     224.043 210.798  52.581  1.00  0.00           C
ATOM    163  ROH CHO    61     110.543 133.898  61.231  1.00  0.00            
ATOM    164  R1  CHO    61     109.393 133.698  58.681  1.00  0.00            
ATOM    165  R2  CHO    61     110.093 135.298  56.531  1.00  0.00            
ATOM    166  R3  CHO    61     110.493 132.898  55.281  1.00  0.00            
ATOM    167  R4  CHO    61     110.493 134.848  53.131  1.00  0.00            
ATOM    168  R5  CHO    61     109.293 133.048  53.281  1.00  0.00            
ATOM    169  C1  CHO    61     111.093 132.348  49.981  1.00  0.00           C
ATOM    170  C2  CHO    61     108.943 132.748  47.531  1.00  0.00           C
ATOM    171  ROH CHO    62     145.043  92.648  54.731  1.00  0.00            
ATOM    172  R1  CHO    62     145.043  93.798  52.181  1.00  0.00            
ATOM    173  R2  CHO    62     146.543  92.748  50.081  1.00  0.00            
ATOM    174  R3  CHO    62     144.143  92.748  48.831  1.00  0.00            
ATOM    175  R4  CHO    62     146.093  93.398  46.731  1.00  0.00            
ATOM    176  R5  CHO    62     144.293  94.548  47.231  1.00  0.00            
ATOM    177  C1  CHO    62     143.543  93.748  43.531  1.00  0.00           C
ATOM    178  C2  CHO    62     142.343  97.098  41.881  1.00  0.00           C
ATOM    179  ROH CHO    63     141.993  50.698  51.131  1.00  0.00            
ATOM    180  R1  CHO    63     143.643  51.848  49.131  1.00  0.00            
ATOM    181  R2  CHO    63     146.393  51.598  49.181  1.00  0.00            
ATOM    182  R3  CHO    63     145.993  50.598  46.681  1.00  0.00            
ATOM    183  R4  CHO    63     148.743  51.548  46.681  1.00  0.00            
ATOM    184  R5  CHO    63     147.193  52.098  45.231  1.00  0.00            
ATOM    185  C1  CHO    63     149.793  50.598  42.831  1.00  0.00           C
ATOM    186  C2  CHO    63     150.343  47.998  38.731  1.00  0.00           C
ATOM    187  ROH CHO    64     128.393 166.048  28.131  1.00  0.00            
ATOM    188  R1  CHO    64     126.993 166.098  30.531  1.00  0.00            
ATOM    189  R2  CHO    64     127.343 164.248  32.531  1.00  0.00            
ATOM    190  R3  CHO    64     127.793 166.398  34.081  1.00  0.00            
ATOM    191  R4  CHO    64     128.093 164.098  35.881  1.00  0.00            
ATOM    192  R5  CHO    64     126.843 165.848  36.181  1.00  0.00            
ATOM    193  C1  CHO    64     128.993 166.098  39.331  1.00  0.00           C
ATOM    194  C2  CHO    64     129.343 166.448  42.731  1.00  0.00           C
ATOM    195  ROH CHO    65      74.443  18.848  55.431  1.00  0.00            
ATOM    196  R1  CHO    65      73.643  20.448  53.231  1.00  0.00            
ATOM    197  R2  CHO    65      73.393  19.398  50.681  1.00  0.00            
ATOM    198  R3  CHO    65      70.893  20.498  50.881  1.00  0.00            
ATOM    199  R4  CHO    65      71.293  19.998  47.981  1.00  0.00            
ATOM    200  R5  CHO    65      70.743  21.898  48.931  1.00  0.00            
ATOM    201  C1  CHO    65      67.743  21.348  46.581  1.00  0.00           C
ATOM    202  C2  CHO    65      65.793  22.948  43.381  1.00  0.00           C
ATOM    203  ROH CHO    66     170.293  21.548  30.781  1.00  0.00            
ATOM    204  R1  CHO    66     170.943  21.348  33.531  1.00  0.00            
ATOM    205  R2  CHO    66     169.643  22.798  35.481  1.00  0.00            
ATOM    206  R3  CHO    66     169.243  20.348  36.581  1.00  0.00            
ATOM    207  R4  CHO    66     168.743  22.248  38.781  1.00  0.00            
ATOM    208  R5  CHO    66     170.143  20.548  38.831  1.00  0.00            
ATOM    209  C1  CHO    66     167.893  19.598  41.731  1.00  0.00           C
ATOM    210  C2  CHO    66     169.393  19.148  45.381  1.00  0.00           C
ATOM    211  ROH CHO    67      54.993 175.098  31.831  1.00  0.00            
ATOM    212  R1  CHO    67      55.693 175.348  34.581  1.00  0.00            
ATOM    213  R2  CHO    67      55.343 177.748  35.981  1.00  0.00            
ATOM    214  R3  CHO    67      53.943 176.148  37.681  1.00  0.00            
ATOM    215  R4  CHO    67      54.593 178.498  39.281  1.00  0.00            
ATOM    216  R5  CHO    67      54.993 176.448  39.781  1.00  0.00            
ATOM    217  C1  CHO    67      52.843 177.498  42.781  1.00  0.00           C
ATOM    218  C2  CHO    67      53.693 179.598  46.381  1.00  0.00           C
ATOM    219  ROH CHO    68     211.593  65.898  58.531  1.00  0.00            
ATOM    220  R1  CHO    68     211.743  63.548  56.931  1.00  0.00            
ATOM    221  R2  CHO    68     211.593  63.598  54.181  1.00  0.00            
ATOM    222  R3  CHO    68     213.993  62.248  54.331  1.00  0.00            
ATOM    223  R4  CHO    68     212.893  61.498  51.731  1.00  0.00            
ATOM    224  R5  CHO    68     213.543  60.148  53.331  1.00  0.00            
ATOM    225  C1  CHO    68     215.843  58.998  50.531  1.00  0.00           C
ATOM    226  C2  CHO    68     217.493  57.098  47.631  1.00  0.00           C
ATOM    227  ROH CHO    69     208.743 183.948  65.381  1.00  0.00            
ATOM    228  R1  CHO    69     207.593 184.248  62.831  1.00  0.00            
ATOM    229  R2  CHO    69     208.693 185.948  60.881  1.00  0.00            
ATOM    230  R3  CHO    69     208.593 183.698  59.331  1.00  0.00            
ATOM    231  R4  CHO    69     208.193 185.948  57.481  1.00  0.00            
ATOM    232  R5  CHO    69     206.893 184.148  57.731  1.00  0.00            
ATOM    233  C1  CHO    69     207.843 183.848  54.031  1.00  0.00           C
ATOM    234  C2  CHO    69     210.543 186.998  53.081  1.00  0.00           C
ATOM    235  ROH CHO    70     148.043  88.248  23.131  1.00  0.00            
ATOM    236  R1  CHO    70     148.243  88.748  25.931  1.00  0.00            
ATOM    237  R2  CHO    70     146.043  89.298  27.531  1.00  0.00            
ATOM    238  R3  CHO    70     146.993  87.198  28.981  1.00  0.00            
ATOM    239  R4  CHO    70     144.493  88.048  30.331  1.00  0.00            
ATOM    240  R5  CHO    70     146.493  87.798  31.231  1.00  0.00            
ATOM    241  C1  CHO    70     144.493  85.348  33.381  1.00  0.00           C
ATOM    242  C2  CHO    70     141.943  84.198  36.731  1.00  0.00           C
ATOM    243  ROH CHO    71     194.543 148.048  37.031  1.00  0.00            
ATOM    244  R1  CHO    71     194.843 150.498  38.431  1.00  0.00            
ATOM    245  R2  CHO    71     193.143 152.648  38.131  1.00  0.00            
ATOM    246  R3  CHO    71     192.893 152.498  40.831  1.00  0.00            
ATOM    247  R4  CHO    71     192.143 155.248  40.181  1.00  0.00            
ATOM    248  R5  CHO    71     193.643 154.598  41.631  1.00  0.00            
ATOM    249  C1  CHO    71     191.293 156.598  43.881  1.00  0.00           C
ATOM    250  C2  CHO    71     190.693 160.198  45.181  1.00  0.00           C
ATOM    251  ROH CHO    72     155.493  18.548  52.531  1.00  0.00            
ATOM    252  R1  CHO    72     157.243  19.348  50.431  1.00  0.00            
ATOM    253  R2  CHO    72     157.293  18.098  47.981  1.00  0.00            
ATOM    254  R3  CHO    72     156.843  20.598  47.031  1.00  0.00            
ATOM    255  R4  CHO    72     158.893  19.498  45.281  1.00  0.00            
ATOM    256  R5  CHO    72     158.993  21.398  46.381  1.00  0.00            
ATOM    257  C1  CHO    72     159.393  22.648  42.781  1.00  0.00           C
ATOM    258  C2  CHO    72     159.443  21.198  39.631  1.00  0.00           C
ATOM    259  ROH CHO    73     107.093 170.998  58.281  1.00  0.00            
ATOM    260  R1  CHO    73     104.993 171.248  56.381  1.00  0.00            
ATOM    261  R2  CHO    73     105.193 172.848  54.131  1.00  0.00            
ATOM    262  R3  CHO    73     104.593 170.548  52.831  1.00  0.00            
ATOM    263  R4  CHO    73     104.243 172.648  50.831  1.00  0.00            
ATOM    264  R5  CHO    73     102.793 171.148  51.381  1.00  0.00            
ATOM    265  C1  CHO    73     103.143 170.398  47.681  1.00  0.00           C
ATOM    266  C2  CHO    73     102.993 172.498  45.281  1.00  0.00           C
ATOM    267  ROH CHO    74      10.243 118.698  37.181  1.00  0.00            
ATOM    268  R1  CHO    74      12.193 119.348  39.081  1.00  0.00            
ATOM    269  R2  CHO    74      11.593 120.648  41.431  1.00  0.00            
ATOM    270  R3  CHO    74      12.843 118.548  42.581  1.00  0.00            
ATOM    271  R4  CHO    74      12.843 120.598  44.681  1.00  0.00            
ATOM    272  R5  CHO    74      14.593 119.548  43.931  1.00  0.00            
ATOM    273  C1  CHO    74      14.743 118.598  47.581  1.00  0.00           C
ATOM    274  C2  CHO    74      13.593 120.498  50.631  1.00  0.00           C
ATOM    275  ROH CHO    75     154.893 198.798  56.631  1.00  0.00            
ATOM    276  R1  CHO    75     152.143 198.598  55.881  1.00  0.00            
ATOM    277  R2  CHO    75     151.243 196.598  54.231  1.00  0.00            
ATOM    278  R3  CHO    75     149.493 196.148  56.281  1.00  0.00            
ATOM    279  R4  CHO    75     148.343 194.698  53.981  1.00  0.00            
ATOM    280  R5  CHO    75     147.343 196.198  55.231  1.00  0.00            
ATOM    281  C1  CHO    75     145.043 193.148  55.781  1.00  0.00           C
ATOM    282  C2  CHO    75     144.143 192.048  52.031  1.00  0.00           C
ATOM    283  ROH CHO    76      55.043   3.048  28.831  1.00  0.00            
ATOM    284  R1  CHO    76      54.793   2.798  31.631  1.00  0.00            
ATOM    285  R2  CHO    76      54.493   0.298  32.831  1.00  0.00            
ATOM    286  R3  CHO    76      56.693   1.098  34.281  1.00  0.00            
ATOM    287  R4  CHO    76      55.493  -1.052  35.881  1.00  0.00            
ATOM    288  R5  CHO    76      55.993   0.948  36.581  1.00  0.00            
ATOM    289  C1  CHO    76      58.093  -1.102  38.931  1.00  0.00           C
ATOM    290  C2  CHO    76      58.143  -2.752  42.881  1.00  0.00           C
ATOM    291  ROH CHO    77       7.493  84.398  32.431  1.00  0.00            
ATOM    292  R1  CHO    77       9.093  83.648  34.681  1.00  0.00            
ATOM    293  R2  CHO    77       9.093  85.098  37.031  1.00  0.00            
ATOM    294  R3  CHO    77       8.493  82.648  38.131  1.00  0.00            
ATOM    295  R4  CHO    77       8.793  84.448  40.431  1.00  0.00            
ATOM    296  R5  CHO    77       9.843  82.548  40.081  1.00  0.00            
ATOM    297  C1  CHO    77       8.093  81.798  43.381  1.00  0.00           C
ATOM    298  C2  CHO    77       7.543  80.198  46.431  1.00  0.00           C
ATOM    299  ROH CHO    78      95.643 113.648  29.181  1.00  0.00            
ATOM    300  R1  CHO    78      95.593 114.148  31.981  1.00  0.00            
ATOM    301  R2  CHO    78      93.793 112.948  33.681  1.00  0.00            
ATOM    302  R3  CHO    78      96.043 112.198  34.981  1.00  0.00            
ATOM    303  R4  CHO    78      94.093 112.698  37.131  1.00  0.00            
ATOM    304  R5  CHO    78      96.093 113.548  36.981  1.00  0.00            
ATOM    305  C1  CHO    78      96.343 111.848  40.331  1.00  0.00           C
ATOM    306  C2  CHO    78      95.693 113.698  43.081  1.00  0.00           C
ATOM    307  ROH CHO    79      64.493 196.848  31.881  1.00  0.00            
ATOM    308  R1  CHO    79      63.793 196.198  34.531  1.00  0.00            
ATOM    309  R2  CHO    79      63.343 193.598  35.331  1.00  0.00            
ATOM    310  R3  CHO    79      65.193 194.248  37.231  1.00  0.00            
ATOM    311  R4  CHO    79      63.343 192.398  38.581  1.00  0.00            
ATOM    312  R5  CHO    79      63.893 194.398  39.281  1.00  0.00            
ATOM    313  C1  CHO    79      65.043 192.348  42.281  1.00  0.00           C
ATOM    314  C2  CHO    79      64.193 190.598  44.431  1.00  0.00           C
ATOM    315  ROH CHO    80     196.893  92.648  72.031  1.00  0.00            
ATOM    316  R1  CHO    80     197.893  94.148  69.831  1.00  0.00            
ATOM    317  R2  CHO    80     196.243  95.198  67.881  1.00  0.00            
ATOM    318  R3  CHO    80     197.543  97.498  68.531  1.00  0.00            
ATOM    319  R4  CHO    80     196.343  98.048  65.881  1.00  0.00            
ATOM    320  R5  CHO    80     198.443  98.298  66.431  1.00  0.00            
ATOM    321  C1  CHO    80     197.593 101.848  65.331  1.00  0.00           C
ATOM    322  C2  CHO    80     199.643 105.298  63.681  1.00  0.00           C
ATOM    323  ROH CHO    81     166.043  51.298  55.881  1.00  0.00            
ATOM    324  R1  CHO    81     166.393  52.698  53.431  1.00  0.00            
ATOM    325  R2  CHO    81     168.543  52.198  51.781  1.00  0.00            
ATOM    326  R3  CHO    81     166.593  51.848  49.931  1.00  0.00            
ATOM    327  R4  CHO    81     168.893  52.898  48.431  1.00  0.00            
ATOM    328  R5  CHO    81     166.843  53.698  48.431  1.00  0.00            
ATOM    329  C1  CHO    81     167.243  52.948  44.731  1.00  0.00           C
ATOM    330  C2  CHO    81     166.393  53.048  41.331  1.00  0.00           C
ATOM    331  ROH CHO    82     205.893 159.198  55.831  1.00  0.00            
ATOM    332  R1  CHO    82     204.293 156.948  55.081  1.00  0.00            
ATOM    333  R2  CHO    82     201.543 156.848  55.581  1.00  0.00            
ATOM    334  R3  CHO    82     201.393 156.348  52.931  1.00  0.00            
ATOM    335  R4  CHO    82     199.043 155.048  54.081  1.00  0.00            
ATOM    336  R5  CHO    82     200.543 154.148  52.781  1.00  0.00            
ATOM    337  C1  CHO    82     197.443 153.498  50.681  1.00  0.00           C
ATOM    338  C2  CHO    82     195.093 151.398  50.481  1.00  0.00           C
ATOM    339  ROH CHO    83     200.643  81.748  31.381  1.00  0.00            
ATOM    340  R1  CHO    83     199.593  79.898  33.281  1.00  0.00            
ATOM    341  R2  CHO    83     199.743  80.348  36.031  1.00  0.00            
ATOM    342  R3  CHO    83     197.043  79.998  35.881  1.00  0.00            
ATOM    343  R4  CHO    83     197.893  78.648  38.381  1.00  0.00            
ATOM    344  R5  CHO    83     196.743  77.798  36.731  1.00  0.00            
ATOM    345  C1  CHO    83     194.293  77.298  39.631  1.00  0.00           C
ATOM    346  C2  CHO    83     190.943  75.898  42.131  1.00  0.00           C
ATOM    347  ROH CHO    84     151.193 215.848  22.831  1.00  0.00            
ATOM    348  R1  CHO    84     151.593 216.048  25.631  1.00  0.00            
ATOM    349  R2  CHO    84     149.893 214.898  27.431  1.00  0.00            
ATOM    350  R3  CHO    84     152.143 213.748  28.331  1.00  0.00            
ATOM    351  R4  CHO    84     150.243 213.498  30.581  1.00  0.00            
ATOM    352  R5  CHO    84     152.243 214.348  30.681  1.00  0.00            
ATOM    353  C1  CHO    84     152.593 211.598  33.281  1.00  0.00           C
ATOM    354  C2  CHO    84     151.843 210.648  36.281  1.00  0.00           C
ATOM    355  ROH CHO    85      71.093  51.248  27.231  1.00  0.00            
ATOM    356  R1  CHO    85      70.293  51.148  29.931  1.00  0.00            
ATOM    357  R2  CHO    85      69.893  48.748  31.281  1.00  0.00            
ATOM    358  R3  CHO    85      71.643  49.798  33.081  1.00  0.00            
ATOM    359  R4  CHO    85      70.393  47.548  34.481  1.00  0.00            
ATOM    360  R5  CHO    85      70.493  49.648  35.181  1.00  0.00            
ATOM    361  C1  CHO    85      72.293  47.898  38.031  1.00  0.00           C
ATOM    362  C2  CHO    85      74.093  49.648  39.981  1.00  0.00           C
ATOM    363  ROH CHO    86      99.293 149.298  32.331  1.00  0.00            
ATOM    364  R1  CHO    86      99.743 148.198  34.881  1.00  0.00            
ATOM    365  R2  CHO    86     101.343 149.448  36.781  1.00  0.00            
ATOM    366  R3  CHO    86      99.143 149.148  38.331  1.00  0.00            
ATOM    367  R4  CHO    86     101.343 149.648  40.231  1.00  0.00            
ATOM    368  R5  CHO    86      99.893 147.998  40.281  1.00  0.00            
ATOM    369  C1  CHO    86      99.243 149.548  43.681  1.00  0.00           C
ATOM    370  C2  CHO    86     102.243 149.698  45.431  1.00  0.00           C
ATOM    371  ROH CHO    87      20.843  41.948  27.681  1.00  0.00            
ATOM    372  R1  CHO    87      20.793  40.998  30.331  1.00  0.00            
ATOM    373  R2  CHO    87      21.243  42.598  32.531  1.00  0.00            
ATOM    374  R3  CHO    87      18.893  41.598  33.331  1.00  0.00            
ATOM    375  R4  CHO    87      20.093  42.648  35.781  1.00  0.00            
ATOM    376  R5  CHO    87      19.343  40.648  35.481  1.00  0.00            
ATOM    377  C1  CHO    87      17.193  41.748  38.431  1.00  0.00           C
ATOM    378  C2  CHO    87      15.493  37.948  40.181  1.00  0.00           C
ATOM    379  ROH CHO    88     171.593 220.348  55.281  1.00  0.00            
ATOM    380  R1  CHO    88     172.593 219.698  52.731  1.00  0.00            
ATOM    381  R2  CHO    88     171.943 221.148  50.481  1.00  0.00            
ATOM    382  R3  CHO    88     174.643 221.298  50.181  1.00  0.00            
ATOM    383  R4  CHO    88     173.593 221.798  47.531  1.00  0.00            
ATOM    384  R5  CHO    88     175.043 220.298  48.081  1.00  0.00            
ATOM    385  C1  CHO    88     177.093 222.298  45.531  1.00  0.00           C
ATOM    386  C2  CHO    88     179.543 221.398  44.631  1.00  0.00           C
ATOM    387  ROH CHO    89     140.993 162.898  28.281  1.00  0.00            
ATOM    388  R1  CHO    89     141.793 162.098  30.881  1.00  0.00            
ATOM    389  R2  CHO    89     142.093 163.898  32.931  1.00  0.00            
ATOM    390  R3  CHO    89     140.393 162.248  34.231  1.00  0.00            
ATOM    391  R4  CHO    89     142.093 163.298  36.331  1.00  0.00            
ATOM    392  R5  CHO    89     141.743 161.198  35.931  1.00  0.00            
ATOM    393  C1  CHO    89     140.543 161.398  39.531  1.00  0.00           C
ATOM    394  C2  CHO    89     140.993 159.298  40.781  1.00  0.00           C
ATOM    395  ROH CHO    90     117.243  59.048  50.231  1.00  0.00            
ATOM    396  R1  CHO    90     116.793  58.048  47.631  1.00  0.00            
ATOM    397  R2  CHO    90     114.393  58.248  46.331  1.00  0.00            
ATOM    398  R3  CHO    90     115.893  59.398  44.381  1.00  0.00            
ATOM    399  R4  CHO    90     113.293  58.848  43.131  1.00  0.00            
ATOM    400  R5  CHO    90     115.243  58.198  42.381  1.00  0.00            
ATOM    401  C1  CHO    90     114.043  60.248  39.381  1.00  0.00           C
ATOM    402  C2  CHO    90     111.993  60.998  36.581  1.00  0.00           C
ATOM    403  ROH CHO    91     137.193 171.098  62.531  1.00  0.00            
ATOM    404  R1  CHO    91     136.343 171.598  59.881  1.00  0.00            
ATOM    405  R2  CHO    91     138.093 172.248  57.881  1.00  0.00            
ATOM    406  R3  CHO    91     136.893 170.148  56.631  1.00  0.00            
ATOM    407  R4  CHO    91     138.443 171.448  54.531  1.00  0.00            
ATOM    408  R5  CHO    91     136.293 170.998  54.431  1.00  0.00            
ATOM    409  C1  CHO    91     137.493 169.048  51.381  1.00  0.00           C
ATOM    410  C2  CHO    91     139.293 166.998  48.731  1.00  0.00           C
ATOM    411  ROH CHO    92      62.093  20.548  26.731  1.00  0.00            
ATOM    412  R1  CHO    92      62.993  20.748  29.431  1.00  0.00            
ATOM    413  R2  CHO    92      63.393  23.198  30.631  1.00  0.00            
ATOM    414  R3  CHO    92      61.693  22.198  32.481  1.00  0.00            
ATOM    415  R4  CHO    92      63.593  23.898  34.031  1.00  0.00            
ATOM    416  R5  CHO    92      63.093  21.798  34.431  1.00  0.00            
ATOM    417  C1  CHO    92      62.043  23.348  37.731  1.00  0.00           C
ATOM    418  C2  CHO    92      61.943  21.848  40.681  1.00  0.00           C
ATOM    419  ROH CHO    93      51.943  20.148  28.481  1.00  0.00            
ATOM    420  R1  CHO    93      51.643  20.648  31.281  1.00  0.00            
ATOM    421  R2  CHO    93      53.443  19.748  33.131  1.00  0.00            
ATOM    422  R3  CHO    93      53.493  22.398  33.881  1.00  0.00            
ATOM    423  R4  CHO    93      53.643  20.898  36.381  1.00  0.00            
ATOM    424  R5  CHO    93      52.193  22.498  35.881  1.00  0.00            
ATOM    425  C1  CHO    93      53.793  24.048  38.981  1.00  0.00           C
ATOM    426  C2  CHO    93      52.743  22.048  41.281  1.00  0.00           C
ATOM    427  ROH CHO    94      86.343 224.298  55.931  1.00  0.00            
ATOM    428  R1  CHO    94      86.393 221.748  54.631  1.00  0.00            
ATOM    429  R2  CHO    94      85.393 221.348  52.131  1.00  0.00            
ATOM    430  R3  CHO    94      87.843 220.348  51.631  1.00  0.00            
ATOM    431  R4  CHO    94      86.543 220.298  49.031  1.00  0.00            
ATOM    432  R5  CHO    94      87.493 218.598  50.031  1.00  0.00            
ATOM    433  C1  CHO    94      89.493 218.698  46.781  1.00  0.00           C
ATOM    434  C2  CHO    94      89.193 218.998  42.031  1.00  0.00           C
ATOM    435  ROH CHO    95      29.193 132.698  36.831  1.00  0.00            
ATOM    436  R1  CHO    95      30.793 132.748  39.181  1.00  0.00            
ATOM    437  R2  CHO    95      29.893 133.698  41.581  1.00  0.00            
ATOM    438  R3  CHO    95      30.643 131.298  42.531  1.00  0.00            
ATOM    439  R4  CHO    95      29.943 132.798  44.931  1.00  0.00            
ATOM    440  R5  CHO    95      31.843 131.748  44.531  1.00  0.00            
ATOM    441  C1  CHO    95      30.743 129.948  47.731  1.00  0.00           C
ATOM    442  C2  CHO    95      29.093 131.548  50.331  1.00  0.00           C
ATOM    443  ROH CHO    96     179.443  79.248  59.781  1.00  0.00            
ATOM    444  R1  CHO    96     179.993  79.098  57.031  1.00  0.00            
ATOM    445  R2  CHO    96     179.593  81.248  55.331  1.00  0.00            
ATOM    446  R3  CHO    96     182.193  80.748  54.631  1.00  0.00            
ATOM    447  R4  CHO    96     181.293  82.848  52.781  1.00  0.00            
ATOM    448  R5  CHO    96     182.243  80.948  52.281  1.00  0.00            
ATOM    449  C1  CHO    96     184.743  83.398  50.731  1.00  0.00           C
ATOM    450  C2  CHO    96     184.293  85.348  47.031  1.00  0.00           C
ATOM    451  ROH CHO    97      67.543 129.698  30.731  1.00  0.00            
ATOM    452  R1  CHO    97      70.043 129.598  32.031  1.00  0.00            
ATOM    453  R2  CHO    97      70.593 131.148  34.231  1.00  0.00            
ATOM    454  R3  CHO    97      71.293 128.748  35.331  1.00  0.00            
ATOM    455  R4  CHO    97      72.043 130.698  37.381  1.00  0.00            
ATOM    456  R5  CHO    97      73.343 129.148  36.531  1.00  0.00            
ATOM    457  C1  CHO    97      73.493 128.198  40.181  1.00  0.00           C
ATOM    458  C2  CHO    97      76.093 127.998  43.181  1.00  0.00           C
ATOM    459  ROH CHO    98     202.393 204.948  29.531  1.00  0.00            
ATOM    460  R1  CHO    98     200.943 204.448  31.881  1.00  0.00            
ATOM    461  R2  CHO    98     202.043 204.698  34.381  1.00  0.00            
ATOM    462  R3  CHO    98     199.993 206.398  34.831  1.00  0.00            
ATOM    463  R4  CHO    98     201.093 205.898  37.481  1.00  0.00            
ATOM    464  R5  CHO    98     199.043 205.648  36.881  1.00  0.00            
ATOM    465  C1  CHO    98     198.593 208.198  39.681  1.00  0.00           C
ATOM    466  C2  CHO    98     195.043 209.648  39.781  1.00  0.00           C
ATOM    467  ROH CHO    99     110.443  31.798  53.531  1.00  0.00            
ATOM    468  R1  CHO    99     109.443  30.948  51.031  1.00  0.00            
ATOM    469  R2  CHO    99     108.093  32.648  49.331  1.00  0.00            
ATOM    470  R3  CHO    99     109.993  31.798  47.531  1.00  0.00            
ATOM    471  R4  CHO    99     107.793  32.748  45.881  1.00  0.00            
ATOM    472  R5  CHO    99     108.743  30.748  45.781  1.00  0.00            
ATOM    473  C1  CHO    99     109.343  31.998  42.231  1.00  0.00           C
ATOM    474  C2  CHO    99     110.043  33.048  38.131  1.00  0.00           C
ATOM    475  ROH CHO   100      84.843  92.048  27.381  1.00  0.00            
ATOM    476  R1  CHO   100      84.393  90.398  29.631  1.00  0.00            
ATOM    477  R2  CHO   100      86.393  88.848  30.781  1.00  0.00            
ATOM    478  R3  CHO   100      85.743  90.148  33.031  1.00  0.00            
ATOM    479  R4  CHO   100      87.543  87.998  33.931  1.00  0.00            
ATOM    480  R5  CHO   100      85.543  88.398  34.681  1.00  0.00            
ATOM    481  C1  CHO   100      87.543  88.748  37.881  1.00  0.00           C
ATOM    482  C2  CHO   100      89.393  89.348  41.031  1.00  0.00           C
ATOM    483  ROH CHO   101      50.993 211.198  60.231  1.00  0.00            
ATOM    484  R1  CHO   101      51.143 209.998  57.681  1.00  0.00            
ATOM    485  R2  CHO   101      49.243 210.398  55.731  1.00  0.00            
ATOM    486  R3  CHO   101      51.393 211.148  54.231  1.00  0.00            
ATOM    487  R4  CHO   101      49.243 210.598  52.281  1.00  0.00            
ATOM    488  R5  CHO   101      51.243 209.748  52.281  1.00  0.00            
ATOM    489  C1  CHO   101      51.243 211.448  48.881  1.00  0.00           C
ATOM    490  C2  CHO   101      49.843 213.848  45.231  1.00  0.00           C
ATOM    491  ROH CHO   102      17.243 156.948  36.831  1.00  0.00            
ATOM    492  R1  CHO   102      18.493 154.798  38.181  1.00  0.00            
ATOM    493  R2  CHO   102      20.793 155.098  39.731  1.00  0.00            
ATOM    494  R3  CHO   102      19.243 153.898  41.631  1.00  0.00            
ATOM    495  R4  CHO   102      21.993 153.798  42.681  1.00  0.00            
ATOM    496  R5  CHO   102      20.593 152.148  42.481  1.00  0.00            
ATOM    497  C1  CHO   102      21.243 151.948  46.231  1.00  0.00           C
ATOM    498  C2  CHO   102      22.943 154.198  48.681  1.00  0.00           C
ATOM    499  ROH CHO   103     192.943 129.248  69.631  1.00  0.00            
ATOM    500  R1  CHO   103     194.793 128.748  67.531  1.00  0.00            
ATOM    501  R2  CHO   103     193.993 128.398  64.881  1.00  0.00            
ATOM    502  R3  CHO   103     195.843 130.398  64.431  1.00  0.00            
ATOM    503  R4  CHO   103     195.193 129.298  61.781  1.00  0.00            
ATOM    504  R5  CHO   103     197.193 129.548  62.681  1.00  0.00            
ATOM    505  C1  CHO   103     197.593 131.698  59.531  1.00  0.00           C
ATOM    506  C2  CHO   103     195.893 129.548  56.881  1.00  0.00           C
ATOM    507  ROH CHO   104      26.843 162.198  33.081  1.00  0.00            
ATOM    508  R1  CHO   104      26.143 161.398  35.681  1.00  0.00            
ATOM    509  R2  CHO   104      27.993 160.248  37.431  1.00  0.00            
ATOM    510  R3  CHO   104      27.093 162.248  39.081  1.00  0.00            
ATOM    511  R4  CHO   104      28.743 160.498  40.781  1.00  0.00            
ATOM    512  R5  CHO   104      26.693 161.148  41.181  1.00  0.00            
ATOM    513  C1  CHO   104      28.393 162.498  44.281  1.00  0.00           C
ATOM    514  C2  CHO   104      32.943 162.248  45.781  1.00  0.00           C
ATOM    515  ROH CHO   105      42.643  17.298  31.381  1.00  0.00            
ATOM    516  R1  CHO   105      43.893  18.498  33.631  1.00  0.00            
ATOM    517  R2  CHO   105      42.993  20.848  34.731  1.00  0.00            
ATOM    518  R3  CHO   105      42.893  19.348  37.031  1.00  0.00            
ATOM    519  R4  CHO   105      42.093  22.048  37.881  1.00  0.00            
ATOM    520  R5  CHO   105      43.693  20.848  38.731  1.00  0.00            
ATOM    521  C1  CHO   105      41.493  21.348  41.831  1.00  0.00           C
ATOM    522  C2  CHO   105      40.343  25.198  44.431  1.00  0.00           C
ATOM    523  ROH CHO   106     114.493  84.448  54.981  1.00  0.00            
ATOM    524  R1  CHO   106     112.743  84.098  52.781  1.00  0.00            
ATOM    525  R2  CHO   106     111.993  86.148  51.181  1.00  0.00            
ATOM    526  R3  CHO   106     112.943  84.548  49.181  1.00  0.00            
ATOM    527  R4  CHO   106     110.843  86.148  47.881  1.00  0.00            
ATOM    528  R5  CHO   106     110.993  83.998  47.931  1.00  0.00            
ATOM    529  C1  CHO   106     111.093  84.648  44.181  1.00  0.00           C
ATOM    530  C2  CHO   106     108.893  84.048  40.531  1.00  0.00           C
ATOM    531  ROH CHO   107      95.743  31.848  53.231  1.00  0.00            
ATOM    532  R1  CHO   107      96.643  33.348  51.031  1.00  0.00            
ATOM    533  R2  CHO   107      98.143  32.298  48.981  1.00  0.00            
ATOM    534  R3  CHO   107      96.193  33.298  47.381  1.00  0.00            
ATOM    535  R4  CHO   107      98.343  32.598  45.531  1.00  0.00            
ATOM    536  R5  CHO   107      97.343  34.548  45.681  1.00  0.00            
ATOM    537  C1  CHO   107      96.543  33.698  42.031  1.00  0.00           C
ATOM    538  C2  CHO   107      97.193  32.598  37.881  1.00  0.00           C
ATOM    539  ROH CHO   108     178.393  16.998  36.281  1.00  0.00            
ATOM    540  R1  CHO   108     180.693  17.348  37.931  1.00  0.00            
ATOM    541  R2  CHO   108     181.143  19.748  39.281  1.00  0.00            
ATOM    542  R3  CHO   108     181.343  18.098  41.431  1.00  0.00            
ATOM    543  R4  CHO   108     182.843  20.498  42.181  1.00  0.00            
ATOM    544  R5  CHO   108     183.543  18.448  42.231  1.00  0.00            
ATOM    545  C1  CHO   108     183.993  19.398  45.931  1.00  0.00           C
ATOM    546  C2  CHO   108     182.793  20.948  49.431  1.00  0.00           C
ATOM    547  ROH CHO   109      68.843 143.848  60.281  1.00  0.00            
ATOM    548  R1  CHO   109      69.343 143.548  57.481  1.00  0.00            
ATOM    549  R2  CHO   109      67.593 142.248  55.831  1.00  0.00            
ATOM    550  R3  CHO   109      67.743 144.548  54.381  1.00  0.00            
ATOM    551  R4  CHO   109      66.343 142.698  52.631  1.00  0.00            
ATOM    552  R5  CHO   109      68.143 143.848  52.131  1.00  0.00            
ATOM    553  C1  CHO   109      65.793 145.148  49.431  1.00  0.00           C
ATOM    554  C2  CHO   109      63.093 145.898  48.081  1.00  0.00           C
ATOM    555  ROH CHO   110     148.243 118.698  32.981  1.00  0.00            
ATOM    556  R1  CHO   110     150.393 117.148  33.981  1.00  0.00            
ATOM    557  R2  CHO   110     152.193 118.148  35.831  1.00  0.00            
ATOM    558  R3  CHO   110     151.493 115.898  37.181  1.00  0.00            
ATOM    559  R4  CHO   110     153.893 116.848  38.531  1.00  0.00            
ATOM    560  R5  CHO   110     153.593 114.848  37.731  1.00  0.00            
ATOM    561  C1  CHO   110     154.243 114.048  41.431  1.00  0.00           C
ATOM    562  C2  CHO   110     155.343 114.048  45.631  1.00  0.00           C
ATOM    563  ROH CHO   111      47.693  92.348  64.731  1.00  0.00            
ATOM    564  R1  CHO   111      47.243  93.348  62.131  1.00  0.00            
ATOM    565  R2  CHO   111      48.293  95.748  61.281  1.00  0.00            
ATOM    566  R3  CHO   111      49.243  94.198  59.231  1.00  0.00            
ATOM    567  R4  CHO   111      48.043  96.498  57.881  1.00  0.00            
ATOM    568  R5  CHO   111      47.643  94.398  57.531  1.00  0.00            
ATOM    569  C1  CHO   111      48.793  95.498  54.031  1.00  0.00           C
ATOM    570  C2  CHO   111      50.143  93.048  51.531  1.00  0.00           C
ATOM    571  ROH CHO   112     117.143 111.148  29.731  1.00  0.00            
ATOM    572  R1  CHO   112     118.943 110.898  31.881  1.00  0.00            
ATOM    573  R2  CHO   112     118.143 110.798  34.531  1.00  0.00            
ATOM    574  R3  CHO   112     119.643 108.498  34.531  1.00  0.00            
ATOM    575  R4  CHO   112     119.143 109.098  37.381  1.00  0.00            
ATOM    576  R5  CHO   112     121.093 108.748  36.431  1.00  0.00            
ATOM    577  C1  CHO   112     121.093 105.998  39.081  1.00  0.00           C
ATOM    578  C2  CHO   112     123.493 103.348  39.031  1.00  0.00           C
ATOM    579  ROH CHO   113     204.543 224.248  36.731  1.00  0.00            
ATOM    580  R1  CHO   113     204.043 224.548  39.531  1.00  0.00            
ATOM    581  R2  CHO   113     204.193 222.398  41.281  1.00  0.00            
ATOM    582  R3  CHO   113     205.943 223.998  42.581  1.00  0.00            
ATOM    583  R4  CHO   113     205.043 222.048  44.581  1.00  0.00            
ATOM    584  R5  CHO   113     204.993 224.248  44.781  1.00  0.00            
ATOM    585  C1  CHO   113     207.193 223.398  47.781  1.00  0.00           C
ATOM    586  C2  CHO   113     209.893 225.498  50.031  1.00  0.00           C
ATOM    587  ROH CHO   114      26.593  82.198  32.331  1.00  0.00            
ATOM    588  R1  CHO   114      24.993  81.398  34.581  1.00  0.00            
ATOM    589  R2  CHO   114      25.693  79.298  36.231  1.00  0.00            
ATOM    590  R3  CHO   114      25.393  81.148  38.181  1.00  0.00            
ATOM    591  R4  CHO   114      25.943  78.648  39.581  1.00  0.00            
ATOM    592  R5  CHO   114      24.243  79.998  39.931  1.00  0.00            
ATOM    593  C1  CHO   114      25.843  80.048  43.381  1.00  0.00           C
ATOM    594  C2  CHO   114      24.643  80.648  47.181  1.00  0.00           C
ATOM    595  ROH CHO   115       5.843  30.198  31.731  1.00  0.00            
ATOM    596  R1  CHO   115       6.643  32.098  33.681  1.00  0.00            
ATOM    597  R2  CHO   115       6.793  31.498  36.331  1.00  0.00            
ATOM    598  R3  CHO   115       9.343  32.448  36.081  1.00  0.00            
ATOM    599  R4  CHO   115       8.843  32.498  38.981  1.00  0.00            
ATOM    600  R5  CHO   115       9.493  34.148  37.781  1.00  0.00            
ATOM    601  C1  CHO   115      12.393  33.948  40.281  1.00  0.00           C
ATOM    602  C2  CHO   115      11.793  36.148  42.931  1.00  0.00           C
ATOM    603  ROH CHO   116     120.143 212.798  21.281  1.00  0.00            
ATOM    604  R1  CHO   116     120.893 214.248  23.581  1.00  0.00            
ATOM    605  R2  CHO   116     119.993 213.598  26.131  1.00  0.00            
ATOM    606  R3  CHO   116     122.693 213.598  26.681  1.00  0.00            
ATOM    607  R4  CHO   116     121.343 214.248  29.231  1.00  0.00            
ATOM    608  R5  CHO   116     122.943 215.348  28.231  1.00  0.00            
ATOM    609  C1  CHO   116     124.643 214.598  31.581  1.00  0.00           C
ATOM    610  C2  CHO   116     124.893 218.098  33.781  1.00  0.00           C
ATOM    611  ROH CHO   117       1.343  92.748  35.481  1.00  0.00            
ATOM    612  R1  CHO   117       2.543  91.548  37.781  1.00  0.00            
ATOM    613  R2  CHO   117       3.293  93.048  40.031  1.00  0.00            
ATOM    614  R3  CHO   117       1.743  91.198  41.331  1.00  0.00            
ATOM    615  R4  CHO   117       3.343  92.448  43.431  1.00  0.00            
ATOM    616  R5  CHO   117       3.143  90.298  43.031  1.00  0.00            
ATOM    617  C1  CHO   117       1.943  90.398  46.631  1.00  0.00           C
ATOM    618  C2  CHO   117       2.343  89.548  50.281  1.00  0.00           C
ATOM    619  ROH CHO   118     109.543 203.348  56.981  1.00  0.00            
ATOM    620  R1  CHO   118     110.193 202.798  54.281  1.00  0.00            
ATOM    621  R2  CHO   118     109.893 200.298  53.181  1.00  0.00            
ATOM    622  R3  CHO   118     108.443 201.648  51.331  1.00  0.00            
ATOM    623  R4  CHO   118     108.793 198.948  50.181  1.00  0.00            
ATOM    624  R5  CHO   118     109.293 200.848  49.231  1.00  0.00            
ATOM    625  C1  CHO   118     106.843 199.448  46.681  1.00  0.00           C
ATOM    626  C2  CHO   118     108.543 198.798  42.731  1.00  0.00           C
ATOM    627  ROH CHO   119      84.243  67.248  25.181  1.00  0.00            
ATOM    628  R1  CHO   119      85.943  65.948  26.981  1.00  0.00            
ATOM    629  R2  CHO   119      85.593  66.098  29.731  1.00  0.00            
ATOM    630  R3  CHO   119      85.593  63.398  29.531  1.00  0.00            
ATOM    631  R4  CHO   119      85.693  63.948  32.431  1.00  0.00            
ATOM    632  R5  CHO   119      87.093  62.698  31.281  1.00  0.00            
ATOM    633  C1  CHO   119      85.843  60.148  33.831  1.00  0.00           C
ATOM    634  C2  CHO   119      88.843  59.198  35.031  1.00  0.00           C
ATOM    635  ROH CHO   120      12.743 223.098  37.331  1.00  0.00            
ATOM    636  R1  CHO   120      11.993 224.648  39.531  1.00  0.00            
ATOM    637  R2  CHO   120      11.143 223.548  41.931  1.00  0.00            
ATOM    638  R3  CHO   120      13.143 225.048  42.981  1.00  0.00            
ATOM    639  R4  CHO   120      11.243 224.598  45.181  1.00  0.00            
ATOM    640  R5  CHO   120      12.043 226.548  44.481  1.00  0.00            
ATOM    641  C1  CHO   120      13.193 226.648  48.131  1.00  0.00           C
ATOM    642  C2  CHO   120      13.793 224.998  51.181  1.00  0.00           C
ATOM    643  ROH CHO   121     175.993 155.448  41.731  1.00  0.00            
ATOM    644  R1  CHO   121     177.293 154.048  39.631  1.00  0.00            
ATOM    645  R2  CHO   121     177.943 151.348  39.831  1.00  0.00            
ATOM    646  R3  CHO   121     176.543 151.148  37.531  1.00  0.00            
ATOM    647  R4  CHO   121     178.443 148.948  37.431  1.00  0.00            
ATOM    648  R5  CHO   121     178.193 150.498  35.881  1.00  0.00            
ATOM    649  C1  CHO   121     177.443 147.348  33.831  1.00  0.00           C
ATOM    650  C2  CHO   121     180.243 144.148  33.931  1.00  0.00           C
ATOM    651  ROH CHO   122      60.143  49.548  53.131  1.00  0.00            
ATOM    652  R1  CHO   122      58.493  49.498  50.831  1.00  0.00            
ATOM    653  R2  CHO   122      59.443  49.998  48.281  1.00  0.00            
ATOM    654  R3  CHO   122      58.343  47.598  47.731  1.00  0.00            
ATOM    655  R4  CHO   122      58.393  48.998  45.181  1.00  0.00            
ATOM    656  R5  CHO   122      56.643  48.098  46.081  1.00  0.00            
ATOM    657  C1  CHO   122      56.693  46.148  42.831  1.00  0.00           C
ATOM    658  C2  CHO   122      56.893  45.348  39.431  1.00  0.00           C
ATOM    659  ROH CHO   123     210.993 141.148  35.081  1.00  0.00            
ATOM    660  R1  CHO   123     209.993 139.748  37.331  1.00  0.00            
ATOM    661  R2  CHO   123     211.543 139.348  39.631  1.00  0.00            
ATOM    662  R3  CHO   123     209.393 140.448  40.831  1.00  0.00            
ATOM    663  R4  CHO   123     210.493 138.598  42.831  1.00  0.00            
ATOM    664  R5  CHO   123     208.443 138.648  42.131  1.00  0.00            
ATOM    665  C1  CHO   123     207.893 139.198  45.881  1.00  0.00           C
ATOM    666  C2  CHO   123     207.693 135.748  47.381  1.00  0.00           C
ATOM    667  ROH CHO   124     178.393 131.198  32.031  1.00  0.00            
ATOM    668  R1  CHO   124     177.843 129.598  34.281  1.00  0.00            
ATOM    669  R2  CHO   124     178.943 130.098  36.781  1.00  0.00            
ATOM    670  R3  CHO   124     176.343 130.098  37.581  1.00  0.00            
ATOM    671  R4  CHO   124     177.743 128.648  39.681  1.00  0.00            
ATOM    672  R5  CHO   124     175.993 127.948  38.581  1.00  0.00            
ATOM    673  C1  CHO   124     174.643 127.798  42.131  1.00  0.00           C
ATOM    674  C2  CHO   124     173.993 125.448  45.831  1.00  0.00           C
ATOM    675  ROH CHO   125     162.293 217.648  51.581  1.00  0.00            
ATOM    676  R1  CHO   125     163.243 216.648  49.081  1.00  0.00            
ATOM    677  R2  CHO   125     163.493 213.948  48.581  1.00  0.00            
ATOM    678  R3  CHO   125     161.893 214.498  46.481  1.00  0.00            
ATOM    679  R4  CHO   125     163.443 212.148  45.631  1.00  0.00            
ATOM    680  R5  CHO   125     163.293 214.048  44.581  1.00  0.00            
ATOM    681  C1  CHO   125     161.993 211.698  41.881  1.00  0.00           C
ATOM    682  C2  CHO   125     161.393 207.598  39.831  1.00  0.00           C
ATOM    683  ROH CHO   126      26.843 128.398  36.881  1.00  0.00            
ATOM    684  R1  CHO   126      27.893 128.748  39.481  1.00  0.00            
ATOM    685  R2  CHO   126      26.393 129.798  41.581  1.00  0.00            
ATOM    686  R3  CHO   126      27.143 127.448  42.831  1.00  0.00            
ATOM    687  R4  CHO   126      26.243 129.248  44.981  1.00  0.00            
ATOM    688  R5  CHO   126      28.143 128.198  44.831  1.00  0.00            
ATOM    689  C1  CHO   126      26.843 126.798  48.131  1.00  0.00           C
ATOM    690  C2  CHO   126      29.643 126.148  51.731  1.00  0.00           C
ATOM    691  ROH CHO   127      89.493  93.698  25.231  1.00  0.00            
ATOM    692  R1  CHO   127      90.143  93.898  27.981  1.00  0.00            
ATOM    693  R2  CHO   127      88.493  92.948  29.981  1.00  0.00            
ATOM    694  R3  CHO   127      90.793  91.648  30.781  1.00  0.00            
ATOM    695  R4  CHO   127      89.643  92.648  33.231  1.00  0.00            
ATOM    696  R5  CHO   127      91.643  92.948  32.531  1.00  0.00            
ATOM    697  C1  CHO   127      92.393  91.248  35.881  1.00  0.00           C
ATOM    698  C2  CHO   127      94.993  91.698  39.331  1.00  0.00           C
ATOM    699  ROH CHO   128      23.643 140.298  37.531  1.00  0.00            
ATOM    700  R1  CHO   128      25.093 139.298  39.731  1.00  0.00            
ATOM    701  R2  CHO   128      25.793 140.898  41.881  1.00  0.00            
ATOM    702  R3  CHO   128      24.543 138.948  43.281  1.00  0.00            
ATOM    703  R4  CHO   128      25.343 140.898  45.331  1.00  0.00            
ATOM    704  R5  CHO   128      25.793 138.748  45.331  1.00  0.00            
ATOM    705  C1  CHO   128      23.943 139.048  48.631  1.00  0.00           C
ATOM    706  C2  CHO   128      25.093 141.248  51.931  1.00  0.00           C
ATOM    707  ROH CHO   129      15.343  82.548  62.781  1.00  0.00            
ATOM    708  R1  CHO   129      15.943  82.598  60.031  1.00  0.00            
ATOM    709  R2  CHO   129      14.343  83.798  58.131  1.00  0.00            
ATOM    710  R3  CHO   129      16.593  85.148  57.481  1.00  0.00            
ATOM    711  R4  CHO   129      14.893  85.348  55.131  1.00  0.00            
ATOM    712  R5  CHO   129      16.943  84.648  55.181  1.00  0.00            
ATOM    713  C1  CHO   129      17.343  87.548  52.781  1.00  0.00           C
ATOM    714  C2  CHO   129      20.593  90.148  50.931  1.00  0.00           C
ATOM    715  ROH CHO   130     202.193 142.798  37.031  1.00  0.00            
ATOM    716  R1  CHO   130     200.393 143.048  39.181  1.00  0.00            
ATOM    717  R2  CHO   130     199.393 140.848  40.531  1.00  0.00            
ATOM    718  R3  CHO   130     200.343 142.198  42.731  1.00  0.00            
ATOM    719  R4  CHO   130     198.443 140.248  43.831  1.00  0.00            
ATOM    720  R5  CHO   130     198.443 142.398  44.181  1.00  0.00            
ATOM    721  C1  CHO   130     198.743 141.148  47.781  1.00  0.00           C
ATOM    722  C2  CHO   130     197.743 141.948  50.931  1.00  0.00           C
ATOM    723  ROH CHO   131     194.743 127.948  36.981  1.00  0.00            
ATOM    724  R1  CHO   131     193.993 129.098  39.481  1.00  0.00            
ATOM    725  R2  CHO   131     191.843 128.248  40.931  1.00  0.00            
ATOM    726  R3  CHO   131     193.693 127.948  42.881  1.00  0.00            
ATOM    727  R4  CHO   131     191.143 128.198  44.331  1.00  0.00            
ATOM    728  R5  CHO   131     192.893 129.398  44.631  1.00  0.00            
ATOM    729  C1  CHO   131     192.443 127.898  48.131  1.00  0.00           C
ATOM    730  C2  CHO   131     189.643 128.698  49.581  1.00  0.00           C
ATOM    731  ROH CHO   132      79.393 203.348  59.331  1.00  0.00            
ATOM    732  R1  CHO   132      80.493 202.948  56.731  1.00  0.00            
ATOM    733  R2  CHO   132      79.643 200.998  54.981  1.00  0.00            
ATOM    734  R3  CHO   132      79.343 203.098  53.281  1.00  0.00            
ATOM    735  R4  CHO   132      79.593 200.748  51.581  1.00  0.00            
ATOM    736  R5  CHO   132      80.793 202.548  51.481  1.00  0.00            
ATOM    737  C1  CHO   132      79.293 202.598  47.981  1.00  0.00           C
ATOM    738  C2  CHO   132      80.393 200.998  45.331  1.00  0.00           C
ATOM    739  ROH CHO   133     173.943  38.198  59.281  1.00  0.00            
ATOM    740  R1  CHO   133     174.243  37.648  56.481  1.00  0.00            
ATOM    741  R2  CHO   133     172.543  38.798  54.631  1.00  0.00            
ATOM    742  R3  CHO   133     174.893  39.598  53.481  1.00  0.00            
ATOM    743  R4  CHO   133     172.993  39.448  51.281  1.00  0.00            
ATOM    744  R5  CHO   133     174.943  38.498  51.381  1.00  0.00            
ATOM    745  C1  CHO   133     175.493  40.598  48.281  1.00  0.00           C
ATOM    746  C2  CHO   133     177.543  38.398  45.331  1.00  0.00           C
ATOM    747  ROH CHO   134     158.343 131.898  62.331  1.00  0.00            
ATOM    748  R1  CHO   134     158.993 131.248  59.631  1.00  0.00            
ATOM    749  R2  CHO   134     157.343 129.798  58.031  1.00  0.00            
ATOM    750  R3  CHO   134     157.593 131.898  56.381  1.00  0.00            
ATOM    751  R4  CHO   134     157.843 129.598  54.581  1.00  0.00            
ATOM    752  R5  CHO   134     159.243 131.248  54.781  1.00  0.00            
ATOM    753  C1  CHO   134     158.343 131.498  51.081  1.00  0.00           C
ATOM    754  C2  CHO   134     157.143 130.598  48.031  1.00  0.00           C
ATOM    755  ROH CHO   135     199.193  59.648  39.331  1.00  0.00            
ATOM    756  R1  CHO   135     199.093  61.448  41.531  1.00  0.00            
ATOM    757  R2  CHO   135     199.843  64.098  41.231  1.00  0.00            
ATOM    758  R3  CHO   135     197.343  64.548  42.281  1.00  0.00            
ATOM    759  R4  CHO   135     199.093  66.448  43.681  1.00  0.00            
ATOM    760  R5  CHO   135     197.743  64.998  44.631  1.00  0.00            
ATOM    761  C1  CHO   135     196.393  68.248  46.081  1.00  0.00           C
ATOM    762  C2  CHO   135     196.743  66.698  50.131  1.00  0.00           C
ATOM    763  ROH CHO   136      98.693 158.848  30.531  1.00  0.00            
ATOM    764  R1  CHO   136      98.743 159.998  33.081  1.00  0.00            
ATOM    765  R2  CHO   136      97.793 158.698  35.331  1.00  0.00            
ATOM    766  R3  CHO   136     100.293 159.198  36.281  1.00  0.00            
ATOM    767  R4  CHO   136      98.743 158.348  38.631  1.00  0.00            
ATOM    768  R5  CHO   136      99.893 160.198  38.431  1.00  0.00            
ATOM    769  C1  CHO   136     101.643 158.648  41.481  1.00  0.00           C
ATOM    770  C2  CHO   136     102.293 158.998  44.681  1.00  0.00           C
ATOM    771  ROH CHO   137     118.443 130.048  28.481  1.00  0.00            
ATOM    772  R1  CHO   137     118.393 130.598  31.231  1.00  0.00            
ATOM    773  R2  CHO   137     117.693 128.748  33.181  1.00  0.00            
ATOM    774  R3  CHO   137     120.093 129.398  34.231  1.00  0.00            
ATOM    775  R4  CHO   137     118.443 128.598  36.531  1.00  0.00            
ATOM    776  R5  CHO   137     119.593 130.448  36.281  1.00  0.00            
ATOM    777  C1  CHO   137     121.193 129.098  39.481  1.00  0.00           C
ATOM    778  C2  CHO   137     121.443 126.598  42.631  1.00  0.00           C
ATOM    779  ROH CHO   138     191.643 136.648  34.281  1.00  0.00            
ATOM    780  R1  CHO   138     191.493 137.198  37.081  1.00  0.00            
ATOM    781  R2  CHO   138     189.543 138.848  38.131  1.00  0.00            
ATOM    782  R3  CHO   138     189.043 136.698  39.731  1.00  0.00            
ATOM    783  R4  CHO   138     187.793 138.948  41.131  1.00  0.00            
ATOM    784  R5  CHO   138     189.243 137.548  41.981  1.00  0.00            
ATOM    785  C1  CHO   138     186.343 136.948  44.331  1.00  0.00           C
ATOM    786  C2  CHO   138     183.593 136.498  47.581  1.00  0.00           C
ATOM    787  ROH CHO   139     142.643   8.898  24.081  1.00  0.00            
ATOM    788  R1  CHO   139     142.243   8.848  26.931  1.00  0.00            
ATOM    789  R2  CHO   139     142.893   6.698  28.481  1.00  0.00            
ATOM    790  R3  CHO   139     144.343   8.548  29.881  1.00  0.00            
ATOM    791  R4  CHO   139     144.793   6.048  31.331  1.00  0.00            
ATOM    792  R5  CHO   139     144.093   7.948  32.181  1.00  0.00            
ATOM    793  C1  CHO   139     147.243   7.398  34.231  1.00  0.00           C
ATOM    794  C2  CHO   139     149.143   4.598  37.881  1.00  0.00           C
ATOM    795  ROH CHO   140      31.243  62.498  28.431  1.00  0.00            
ATOM    796  R1  CHO   140      29.993  60.998  30.481  1.00  0.00            
ATOM    797  R2  CHO   140      30.893  60.948  33.081  1.00  0.00            
ATOM    798  R3  CHO   140      28.293  61.648  33.631  1.00  0.00            
ATOM    799  R4  CHO   140      29.743  61.948  36.181  1.00  0.00            
ATOM    800  R5  CHO   140      27.893  60.798  35.831  1.00  0.00            
ATOM    801  C1  CHO   140      26.643  63.198  38.481  1.00  0.00           C
ATOM    802  C2  CHO   140      26.643  62.248  42.881  1.00  0.00           C
ATOM    803  ROH CHO   141     170.043 114.248  62.981  1.00  0.00            
ATOM    804  R1  CHO   141     170.143 113.298  60.281  1.00  0.00            
ATOM    805  R2  CHO   141     170.593 114.998  58.131  1.00  0.00            
ATOM    806  R3  CHO   141     172.593 113.248  57.581  1.00  0.00            
ATOM    807  R4  CHO   141     171.843 114.398  54.981  1.00  0.00            
ATOM    808  R5  CHO   141     171.943 112.298  55.481  1.00  0.00            
ATOM    809  C1  CHO   141     174.443 112.398  52.631  1.00  0.00           C
ATOM    810  C2  CHO   141     175.043 109.398  50.031  1.00  0.00           C
ATOM    811  ROH CHO   142     172.343 144.248  30.431  1.00  0.00            
ATOM    812  R1  CHO   142     170.943 143.198  32.681  1.00  0.00            
ATOM    813  R2  CHO   142     172.043 143.148  35.231  1.00  0.00            
ATOM    814  R3  CHO   142     169.693 144.398  35.831  1.00  0.00            
ATOM    815  R4  CHO   142     170.393 142.898  38.231  1.00  0.00            
ATOM    816  R5  CHO   142     168.493 142.848  37.181  1.00  0.00            
ATOM    817  C1  CHO   142     167.243 143.948  40.631  1.00  0.00           C
ATOM    818  C2  CHO   142     164.843 145.698  43.781  1.00  0.00           C
ATOM    819  ROH CHO   143     142.093 205.048  57.281  1.00  0.00            
ATOM    820  R1  CHO   143     143.293 204.648  54.781  1.00  0.00            
ATOM    821  R2  CHO   143     142.793 202.398  53.231  1.00  0.00            
ATOM    822  R3  CHO   143     142.193 204.298  51.331  1.00  0.00            
ATOM    823  R4  CHO   143     143.343 202.048  49.831  1.00  0.00            
ATOM    824  R5  CHO   143     143.993 204.148  49.781  1.00  0.00            
ATOM    825  C1  CHO   143     143.143 203.598  46.081  1.00  0.00           C
ATOM    826  C2  CHO   143     142.593 201.998  43.431  1.00  0.00           C
ATOM    827  ROH CHO   144     134.193  61.498  52.081  1.00  0.00            
ATOM    828  R1  CHO   144     132.643  62.448  49.931  1.00  0.00            
ATOM    829  R2  CHO   144     133.043  64.898  48.781  1.00  0.00            
ATOM    830  R3  CHO   144     133.193  63.448  46.481  1.00  0.00            
ATOM    831  R4  CHO   144     133.493  66.198  45.581  1.00  0.00            
ATOM    832  R5  CHO   144     132.093  64.748  44.831  1.00  0.00            
ATOM    833  C1  CHO   144     133.943  65.598  41.631  1.00  0.00           C
ATOM    834  C2  CHO   144     132.993  67.598  37.731  1.00  0.00           C
ATOM    835  ROH CHO   145     214.043 100.498  39.481  1.00  0.00            
ATOM    836  R1  CHO   145     213.743 102.148  41.781  1.00  0.00            
ATOM    837  R2  CHO   145     212.393 101.348  44.031  1.00  0.00            
ATOM    838  R3  CHO   145     214.743 102.048  45.281  1.00  0.00            
ATOM    839  R4  CHO   145     213.043 100.998  47.431  1.00  0.00            
ATOM    840  R5  CHO   145     214.043 102.898  47.381  1.00  0.00            
ATOM    841  C1  CHO   145     215.593 101.448  50.531  1.00  0.00           C
ATOM    842  C2  CHO   145     213.893  99.248  52.381  1.00  0.00           C
ATOM    843  ROH CHO   146      45.543 201.598  58.131  1.00  0.00            
ATOM    844  R1  CHO   146      46.393 201.798  55.431  1.00  0.00            
ATOM    845  R2  CHO   146      45.043 200.548  53.381  1.00  0.00            
ATOM    846  R3  CHO   146      45.043 203.048  52.331  1.00  0.00            
ATOM    847  R4  CHO   146      44.793 201.248  50.031  1.00  0.00            
ATOM    848  R5  CHO   146      46.293 202.848  50.281  1.00  0.00            
ATOM    849  C1  CHO   146      44.643 204.048  47.081  1.00  0.00           C
ATOM    850  C2  CHO   146      43.543 207.648  45.281  1.00  0.00           C
ATOM    851  ROH CHO   147     126.593 175.298  58.781  1.00  0.00            
ATOM    852  R1  CHO   147     127.743 174.648  56.231  1.00  0.00            
ATOM    853  R2  CHO   147     127.143 172.348  54.881  1.00  0.00            
ATOM    854  R3  CHO   147     126.543 174.048  52.881  1.00  0.00            
ATOM    855  R4  CHO   147     128.093 171.948  51.581  1.00  0.00            
ATOM    856  R5  CHO   147     128.493 174.098  51.481  1.00  0.00            
ATOM    857  C1  CHO   147     128.093 173.348  47.781  1.00  0.00           C
ATOM    858  C2  CHO   147     129.843 175.548  44.631  1.00  0.00           C
ATOM    859  ROH CHO   148     217.843 181.198  42.331  1.00  0.00            
ATOM    860  R1  CHO   148     218.793 179.998  44.681  1.00  0.00            
ATOM    861  R2  CHO   148     217.443 178.048  46.031  1.00  0.00            
ATOM    862  R3  CHO   148     219.793 176.698  45.831  1.00  0.00            
ATOM    863  R4  CHO   148     218.393 175.348  48.031  1.00  0.00            
ATOM    864  R5  CHO   148     220.393 176.198  48.081  1.00  0.00            
ATOM    865  C1  CHO   148     221.143 172.548  48.931  1.00  0.00           C
ATOM    866  C2  CHO   148     219.893 170.798  52.181  1.00  0.00           C
ATOM    867  ROH CHO   149      84.343  86.998  59.781  1.00  0.00            
ATOM    868  R1  CHO   149      85.693  86.698  57.331  1.00  0.00            
ATOM    869  R2  CHO   149      84.393  86.648  54.881  1.00  0.00            
ATOM    870  R3  CHO   149      86.143  88.648  54.281  1.00  0.00            
ATOM    871  R4  CHO   149      85.393  87.498  51.681  1.00  0.00            
ATOM    872  R5  CHO   149      87.443  87.798  52.431  1.00  0.00            
ATOM    873  C1  CHO   149      87.593  89.898  49.281  1.00  0.00           C
ATOM    874  C2  CHO   149      89.693  90.598  45.831  1.00  0.00           C
ATOM    875  ROH CHO   150     156.943  77.648  25.181  1.00  0.00            
ATOM    876  R1  CHO   150     157.493  76.398  27.681  1.00  0.00            
ATOM    877  R2  CHO   150     157.393  77.748  30.081  1.00  0.00            
ATOM    878  R3  CHO   150     155.693  75.698  30.781  1.00  0.00            
ATOM    879  R4  CHO   150     155.493  77.648  32.931  1.00  0.00            
ATOM    880  R5  CHO   150     155.943  75.548  33.131  1.00  0.00            
ATOM    881  C1  CHO   150     152.793  75.748  35.281  1.00  0.00           C
ATOM    882  C2  CHO   150     151.293  77.048  37.931  1.00  0.00           C
ATOM    883  ROH CHO   151      13.193  92.498  66.981  1.00  0.00            
ATOM    884  R1  CHO   151      11.243  91.998  65.031  1.00  0.00            
ATOM    885  R2  CHO   151      10.043  93.948  63.531  1.00  0.00            
ATOM    886  R3  CHO   151      10.893  92.448  61.431  1.00  0.00            
ATOM    887  R4  CHO   151       8.993  94.348  60.231  1.00  0.00            
ATOM    888  R5  CHO   151       8.943  92.148  60.081  1.00  0.00            
ATOM    889  C1  CHO   151       9.143  93.098  56.381  1.00  0.00           C
ATOM    890  C2  CHO   151       9.493  89.298  54.031  1.00  0.00           C
ATOM    891  ROH CHO   152     160.543  33.248  23.231  1.00  0.00            
ATOM    892  R1  CHO   152     159.793  35.148  25.181  1.00  0.00            
ATOM    893  R2  CHO   152     157.193  36.098  25.381  1.00  0.00            
ATOM    894  R3  CHO   152     157.443  35.248  27.981  1.00  0.00            
ATOM    895  R4  CHO   152     154.893  36.698  27.931  1.00  0.00            
ATOM    896  R5  CHO   152     156.543  37.048  29.281  1.00  0.00            
ATOM    897  C1  CHO   152     153.793  36.248  31.781  1.00  0.00           C
ATOM    898  C2  CHO   152     152.243  39.148  33.081  1.00  0.00           C
ATOM    899  ROH CHO   153      99.093 106.148  57.031  1.00  0.00            
ATOM    900  R1  CHO   153      99.043 106.498  54.231  1.00  0.00            
ATOM    901  R2  CHO   153      98.293 108.898  53.081  1.00  0.00            
ATOM    902  R3  CHO   153     100.743 108.698  51.831  1.00  0.00            
ATOM    903  R4  CHO   153      99.043 110.198  49.981  1.00  0.00            
ATOM    904  R5  CHO   153     100.193 108.398  49.531  1.00  0.00            
ATOM    905  C1  CHO   153     101.793 110.748  47.031  1.00  0.00           C
ATOM    906  C2  CHO   153     100.993 111.248  43.081  1.00  0.00           C
ATOM    907  ROH CHO   154      51.193 145.548  31.931  1.00  0.00            
ATOM    908  R1  CHO   154      52.143 144.398  34.331  1.00  0.00            
ATOM    909  R2  CHO   154      53.893 145.748  35.981  1.00  0.00            
ATOM    910  R3  CHO   154      51.993 145.248  37.881  1.00  0.00            
ATOM    911  R4  CHO   154      54.493 145.348  39.381  1.00  0.00            
ATOM    912  R5  CHO   154      53.043 143.748  39.381  1.00  0.00            
ATOM    913  C1  CHO   154      53.093 144.648  43.081  1.00  0.00           C
ATOM    914  C2  CHO   154      56.743 145.848  44.731  1.00  0.00           C
ATOM    915  ROH CHO   155      68.043  13.498  24.881  1.00  0.00            
ATOM    916  R1  CHO   155      68.893  14.898  27.181  1.00  0.00            
ATOM    917  R2  CHO   155      68.043  14.248  29.731  1.00  0.00            
ATOM    918  R3  CHO   155      70.743  14.098  30.231  1.00  0.00            
ATOM    919  R4  CHO   155      69.493  14.648  32.831  1.00  0.00            
ATOM    920  R5  CHO   155      71.093  15.798  31.881  1.00  0.00            
ATOM    921  C1  CHO   155      72.843  14.748  35.131  1.00  0.00           C
ATOM    922  C2  CHO   155      72.793  12.598  38.681  1.00  0.00           C
ATOM    923  ROH CHO   156       4.393 117.748  70.231  1.00  0.00            
ATOM    924  R1  CHO   156       3.793 118.098  67.481  1.00  0.00            
ATOM    925  R2  CHO   156       5.643 118.948  65.631  1.00  0.00            
ATOM    926  R3  CHO   156       4.943 116.698  64.331  1.00  0.00            
ATOM    927  R4  CHO   156       6.043 118.448  62.231  1.00  0.00            
ATOM    928  R5  CHO   156       4.093 117.448  62.231  1.00  0.00            
ATOM    929  C1  CHO   156       5.593 115.998  59.031  1.00  0.00           C
ATOM    930  C2  CHO   156       6.293 112.948  55.581  1.00  0.00           C
ATOM    931  ROH CHO   157     188.393 126.248  34.831  1.00  0.00            
ATOM    932  R1  CHO   157     186.893 126.898  37.131  1.00  0.00            
ATOM    933  R2  CHO   157     186.193 125.098  39.081  1.00  0.00            
ATOM    934  R3  CHO   157     187.393 126.848  40.781  1.00  0.00            
ATOM    935  R4  CHO   157     185.443 125.448  42.431  1.00  0.00            
ATOM    936  R5  CHO   157     185.643 127.598  42.181  1.00  0.00            
ATOM    937  C1  CHO   157     186.143 127.298  45.981  1.00  0.00           C
ATOM    938  C2  CHO   157     183.843 129.598  48.781  1.00  0.00           C
ATOM    939  ROH CHO   158     129.343 137.098  27.581  1.00  0.00            
ATOM    940  R1  CHO   158     128.943 136.048  30.181  1.00  0.00            
ATOM    941  R2  CHO   158     131.043 135.448  31.881  1.00  0.00            
ATOM    942  R3  CHO   158     129.693 137.048  33.581  1.00  0.00            
ATOM    943  R4  CHO   158     130.893 134.998  35.281  1.00  0.00            
ATOM    944  R5  CHO   158     128.793 135.548  35.231  1.00  0.00            
ATOM    945  C1  CHO   158     129.593 136.248  38.881  1.00  0.00           C
ATOM    946  C2  CHO   158     129.243 134.448  41.981  1.00  0.00           C
ATOM    947  ROH CHO   159     186.043 136.098  67.181  1.00  0.00            
ATOM    948  R1  CHO   159     187.743 135.798  64.931  1.00  0.00            
ATOM    949  R2  CHO   159     187.093 134.148  62.781  1.00  0.00            
ATOM    950  R3  CHO   159     187.493 136.398  61.331  1.00  0.00            
ATOM    951  R4  CHO   159     187.443 134.198  59.381  1.00  0.00            
ATOM    952  R5  CHO   159     189.043 135.698  59.631  1.00  0.00            
ATOM    953  C1  CHO   159     188.043 136.398  55.981  1.00  0.00           C
ATOM    954  C2  CHO   159     190.293 136.898  53.081  1.00  0.00           C
ATOM    955  ROH CHO   160      64.843 140.148  61.081  1.00  0.00            
ATOM    956  R1  CHO   160      64.693 139.948  58.281  1.00  0.00            
ATOM    957  R2  CHO   160      64.143 137.548  56.981  1.00  0.00            
ATOM    958  R3  CHO   160      62.143 139.048  55.781  1.00  0.00            
ATOM    959  R4  CHO   160      63.043 137.198  53.681  1.00  0.00            
ATOM    960  R5  CHO   160      62.943 139.348  53.531  1.00  0.00            
ATOM    961  C1  CHO   160      60.593 138.398  50.731  1.00  0.00           C
ATOM    962  C2  CHO   160      61.143 136.698  47.681  1.00  0.00           C
ATOM    963  ROH CHO   161     159.743 166.848  62.731  1.00  0.00            
ATOM    964  R1  CHO   161     159.743 166.048  60.031  1.00  0.00            
ATOM    965  R2  CHO   161     159.893 167.798  57.931  1.00  0.00            
ATOM    966  R3  CHO   161     161.993 166.198  57.181  1.00  0.00            
ATOM    967  R4  CHO   161     161.443 167.848  54.831  1.00  0.00            
ATOM    968  R5  CHO   161     161.593 165.698  54.881  1.00  0.00            
ATOM    969  C1  CHO   161     164.343 166.398  52.331  1.00  0.00           C
ATOM    970  C2  CHO   161     163.943 165.698  48.731  1.00  0.00           C
ATOM    971  ROH CHO   162     190.443 171.248  32.981  1.00  0.00            
ATOM    972  R1  CHO   162     189.143 171.298  35.531  1.00  0.00            
ATOM    973  R2  CHO   162     189.743 169.498  37.531  1.00  0.00            
ATOM    974  R3  CHO   162     190.143 171.748  38.981  1.00  0.00            
ATOM    975  R4  CHO   162     189.843 169.598  40.981  1.00  0.00            
ATOM    976  R5  CHO   162     188.743 171.498  40.881  1.00  0.00            
ATOM    977  C1  CHO   162     190.293 171.798  44.381  1.00  0.00           C
ATOM    978  C2  CHO   162     190.393 171.148  47.481  1.00  0.00           C
ATOM    979  ROH CHO   163     182.743 156.498  63.631  1.00  0.00            
ATOM    980  R1  CHO   163     183.293 158.548  61.731  1.00  0.00            
ATOM    981  R2  CHO   163     184.893 158.198  59.531  1.00  0.00            
ATOM    982  R3  CHO   163     182.693 159.148  58.231  1.00  0.00            
ATOM    983  R4  CHO   163     184.943 159.598  56.331  1.00  0.00            
ATOM    984  R5  CHO   163     183.543 161.098  57.031  1.00  0.00            
ATOM    985  C1  CHO   163     182.943 161.348  53.281  1.00  0.00           C
ATOM    986  C2  CHO   163     182.543 162.548  50.531  1.00  0.00           C
ATOM    987  ROH CHO   164     111.143 155.348  60.531  1.00  0.00            
ATOM    988  R1  CHO   164     111.693 154.948  57.781  1.00  0.00            
ATOM    989  R2  CHO   164     109.693 154.398  55.931  1.00  0.00            
ATOM    990  R3  CHO   164     110.693 156.548  54.681  1.00  0.00            
ATOM    991  R4  CHO   164     109.643 154.898  52.531  1.00  0.00            
ATOM    992  R5  CHO   164     111.643 155.698  52.681  1.00  0.00            
ATOM    993  C1  CHO   164     110.543 157.248  49.381  1.00  0.00           C
ATOM    994  C2  CHO   164     109.543 158.198  45.831  1.00  0.00           C
ATOM    995  ROH CHO   165      59.893 134.148  30.081  1.00  0.00            
ATOM    996  R1  CHO   165      59.593 135.998  32.181  1.00  0.00            
ATOM    997  R2  CHO   165      58.593 135.248  34.681  1.00  0.00            
ATOM    998  R3  CHO   165      60.943 136.398  35.531  1.00  0.00            
ATOM    999  R4  CHO   165      59.043 136.748  37.731  1.00  0.00            
ATOM   1000  R5  CHO   165      60.193 138.348  36.781  1.00  0.00            
ATOM   1001  C1  CHO   165      61.443 138.698  40.381  1.00  0.00           C
ATOM   1002  C2  CHO   165      60.543 136.348  42.481  1.00  0.00           C
ATOM   1003  ROH CHO   166     159.893 156.648  30.181  1.00  0.00            
ATOM   1004  R1  CHO   166     161.193 156.048  32.631  1.00  0.00            
ATOM   1005  R2  CHO   166     160.343 157.048  35.081  1.00  0.00            
ATOM   1006  R3  CHO   166     160.243 154.398  35.781  1.00  0.00            
ATOM   1007  R4  CHO   166     160.243 155.848  38.331  1.00  0.00            
ATOM   1008  R5  CHO   166     161.643 154.298  37.731  1.00  0.00            
ATOM   1009  C1  CHO   166     160.143 152.698  40.881  1.00  0.00           C
ATOM   1010  C2  CHO   166     157.893 153.348  44.031  1.00  0.00           C
ATOM   1011  ROH CHO   167      71.893  33.598  24.781  1.00  0.00            
ATOM   1012  R1  CHO   167      70.943  34.198  27.381  1.00  0.00            
ATOM   1013  R2  CHO   167      72.243  33.348  29.681  1.00  0.00            
ATOM   1014  R3  CHO   167      72.193  35.998  30.281  1.00  0.00            
ATOM   1015  R4  CHO   167      72.393  34.648  32.881  1.00  0.00            
ATOM   1016  R5  CHO   167      70.893  36.098  32.281  1.00  0.00            
ATOM   1017  C1  CHO   167      72.443  37.848  35.331  1.00  0.00           C
ATOM   1018  C2  CHO   167      72.643  38.648  38.631  1.00  0.00           C
ATOM   1019  ROH CHO   168     130.193 125.948  27.581  1.00  0.00            
ATOM   1020  R1  CHO   168     130.743 124.798  30.131  1.00  0.00            
ATOM   1021  R2  CHO   168     131.643 126.298  32.281  1.00  0.00            
ATOM   1022  R3  CHO   168     129.493 125.198  33.531  1.00  0.00            
ATOM   1023  R4  CHO   168     131.293 126.148  35.681  1.00  0.00            
ATOM   1024  R5  CHO   168     130.443 124.098  35.481  1.00  0.00            
ATOM   1025  C1  CHO   168     129.043 125.048  38.881  1.00  0.00           C
ATOM   1026  C2  CHO   168     131.943 123.798  41.381  1.00  0.00           C
ATOM   1027  ROH CHO   169     157.343  96.398  58.581  1.00  0.00            
ATOM   1028  R1  CHO   169     157.293  95.948  55.781  1.00  0.00            
ATOM   1029  R2  CHO   169     155.893  97.598  54.031  1.00  0.00            
ATOM   1030  R3  CHO   169     158.293  97.748  52.781  1.00  0.00            
ATOM   1031  R4  CHO   169     156.343  98.098  50.631  1.00  0.00            
ATOM   1032  R5  CHO   169     157.943  96.648  50.681  1.00  0.00            
ATOM   1033  C1  CHO   169     158.843  98.548  47.481  1.00  0.00           C
ATOM   1034  C2  CHO   169     162.193  99.948  46.081  1.00  0.00           C
ATOM   1035  ROH CHO   170      19.693 185.848  66.431  1.00  0.00            
ATOM   1036  R1  CHO   170      18.193 185.398  64.031  1.00  0.00            
ATOM   1037  R2  CHO   170      18.093 187.248  62.031  1.00  0.00            
ATOM   1038  R3  CHO   170      18.893 185.148  60.481  1.00  0.00            
ATOM   1039  R4  CHO   170      18.043 187.148  58.531  1.00  0.00            
ATOM   1040  R5  CHO   170      17.343 185.098  58.631  1.00  0.00            
ATOM   1041  C1  CHO   170      18.793 185.148  55.131  1.00  0.00           C
ATOM   1042  C2  CHO   170      17.493 183.448  52.731  1.00  0.00           C
ATOM   1043  ROH CHO   171     201.043 176.598  70.331  1.00  0.00            
ATOM   1044  R1  CHO   171     202.693 176.248  68.081  1.00  0.00            
ATOM   1045  R2  CHO   171     202.993 173.798  66.781  1.00  0.00            
ATOM   1046  R3  CHO   171     202.243 175.248  64.581  1.00  0.00            
ATOM   1047  R4  CHO   171     203.693 172.948  63.531  1.00  0.00            
ATOM   1048  R5  CHO   171     204.093 175.048  63.081  1.00  0.00            
ATOM   1049  C1  CHO   171     203.393 173.798  59.581  1.00  0.00           C
ATOM   1050  C2  CHO   171     203.893 170.298  57.881  1.00  0.00           C
ATOM   1051  ROH CHO   172      63.793 219.598  58.231  1.00  0.00            
ATOM   1052  R1  CHO   172      64.843 218.798  55.781  1.00  0.00            
ATOM   1053  R2  CHO   172      64.043 216.498  54.481  1.00  0.00            
ATOM   1054  R3  CHO   172      63.593 218.198  52.381  1.00  0.00            
ATOM   1055  R4  CHO   172      63.643 215.548  51.181  1.00  0.00            
ATOM   1056  R5  CHO   172      64.843 217.248  50.581  1.00  0.00            
ATOM   1057  C1  CHO   172      62.943 216.598  47.331  1.00  0.00           C
ATOM   1058  C2  CHO   172      60.193 216.698  43.881  1.00  0.00           C
ATOM   1059  ROH CHO   173     197.343  13.998  61.181  1.00  0.00            
ATOM   1060  R1  CHO   173     195.893  14.398  58.781  1.00  0.00            
ATOM   1061  R2  CHO   173     196.893  15.948  56.731  1.00  0.00            
ATOM   1062  R3  CHO   173     196.393  13.748  55.281  1.00  0.00            
ATOM   1063  R4  CHO   173     196.743  15.848  53.281  1.00  0.00            
ATOM   1064  R5  CHO   173     195.043  14.498  53.431  1.00  0.00            
ATOM   1065  C1  CHO   173     196.193  13.698  49.881  1.00  0.00           C
ATOM   1066  C2  CHO   173     198.543  13.748  47.381  1.00  0.00           C
ATOM   1067  ROH CHO   174     155.093  84.098  53.131  1.00  0.00            
ATOM   1068  R1  CHO   174     156.393  83.598  50.631  1.00  0.00            
ATOM   1069  R2  CHO   174     154.993  83.498  48.231  1.00  0.00            
ATOM   1070  R3  CHO   174     156.843  85.398  47.481  1.00  0.00            
ATOM   1071  R4  CHO   174     156.393  83.748  45.081  1.00  0.00            
ATOM   1072  R5  CHO   174     158.293  84.198  46.031  1.00  0.00            
ATOM   1073  C1  CHO   174     158.893  85.648  42.531  1.00  0.00           C
ATOM   1074  C2  CHO   174     160.543  84.098  38.331  1.00  0.00           C
ATOM   1075  ROH CHO   175      94.893  18.448  54.281  1.00  0.00            
ATOM   1076  R1  CHO   175      93.443  17.898  51.931  1.00  0.00            
ATOM   1077  R2  CHO   175      93.293  19.698  49.831  1.00  0.00            
ATOM   1078  R3  CHO   175      94.193  17.548  48.381  1.00  0.00            
ATOM   1079  R4  CHO   175      92.993  19.298  46.381  1.00  0.00            
ATOM   1080  R5  CHO   175      92.543  17.198  46.731  1.00  0.00            
ATOM   1081  C1  CHO   175      93.643  17.098  43.081  1.00  0.00           C
ATOM   1082  C2  CHO   175      92.593  18.798  39.431  1.00  0.00           C
ATOM   1083  ROH CHO   176      59.193 102.798  28.981  1.00  0.00            
ATOM   1084  R1  CHO   176      58.643 101.698  31.531  1.00  0.00            
ATOM   1085  R2  CHO   176      60.593 100.548  33.131  1.00  0.00            
ATOM   1086  R3  CHO   176      59.693 102.348  34.981  1.00  0.00            
ATOM   1087  R4  CHO   176      60.393  99.948  36.531  1.00  0.00            
ATOM   1088  R5  CHO   176      58.493 100.998  36.581  1.00  0.00            
ATOM   1089  C1  CHO   176      59.443 101.298  40.231  1.00  0.00           C
ATOM   1090  C2  CHO   176      58.843  99.248  43.081  1.00  0.00           C
ATOM   1091  ROH CHO   177      86.193 101.748  29.631  1.00  0.00            
ATOM   1092  R1  CHO   177      86.793 101.898  32.381  1.00  0.00            
ATOM   1093  R2  CHO   177      84.843 101.948  34.381  1.00  0.00            
ATOM   1094  R3  CHO   177      86.293  99.798  35.331  1.00  0.00            
ATOM   1095  R4  CHO   177      85.093 101.098  37.731  1.00  0.00            
ATOM   1096  R5  CHO   177      87.193 100.648  37.381  1.00  0.00            
ATOM   1097  C1  CHO   177      86.543  98.648  40.581  1.00  0.00           C
ATOM   1098  C2  CHO   177      87.393  96.498  43.581  1.00  0.00           C
ATOM   1099  ROH CHO   178     126.293  17.698  52.731  1.00  0.00            
ATOM   1100  R1  CHO   178     126.893  16.898  50.131  1.00  0.00            
ATOM   1101  R2  CHO   178     125.393  17.598  47.931  1.00  0.00            
ATOM   1102  R3  CHO   178     127.743  18.498  46.981  1.00  0.00            
ATOM   1103  R4  CHO   178     126.243  17.698  44.581  1.00  0.00            
ATOM   1104  R5  CHO   178     128.243  17.048  45.131  1.00  0.00            
ATOM   1105  C1  CHO   178     128.943  18.648  41.731  1.00  0.00           C
ATOM   1106  C2  CHO   178     129.943  16.598  39.481  1.00  0.00           C
ATOM   1107  ROH CHO   179     166.393 103.998  61.781  1.00  0.00            
ATOM   1108  R1  CHO   179     165.843 103.198  59.131  1.00  0.00            
ATOM   1109  R2  CHO   179     163.293 103.098  58.131  1.00  0.00            
ATOM   1110  R3  CHO   179     164.343 104.698  56.181  1.00  0.00            
ATOM   1111  R4  CHO   179     161.793 103.748  55.081  1.00  0.00            
ATOM   1112  R5  CHO   179     163.743 103.598  54.131  1.00  0.00            
ATOM   1113  C1  CHO   179     161.943 105.598  51.481  1.00  0.00           C
ATOM   1114  C2  CHO   179     158.743 106.798  50.631  1.00  0.00           C
ATOM   1115  ROH CHO   180      93.193 167.598  28.481  1.00  0.00            
ATOM   1116  R1  CHO   180      92.343 168.048  31.181  1.00  0.00            
ATOM   1117  R2  CHO   180      91.393 165.998  32.781  1.00  0.00            
ATOM   1118  R3  CHO   180      93.343 166.848  34.481  1.00  0.00            
ATOM   1119  R4  CHO   180      91.343 165.648  36.231  1.00  0.00            
ATOM   1120  R5  CHO   180      92.193 167.648  36.381  1.00  0.00            
ATOM   1121  C1  CHO   180      93.143 166.298  39.781  1.00  0.00           C
ATOM   1122  C2  CHO   180      91.943 167.148  42.781  1.00  0.00           C
ATOM   1123  ROH CHO   181     200.443  39.498  62.931  1.00  0.00            
ATOM   1124  R1  CHO   181     198.593  39.248  60.781  1.00  0.00            
ATOM   1125  R2  CHO   181     199.343  38.348  58.281  1.00  0.00            
ATOM   1126  R3  CHO   181     197.343  36.548  58.681  1.00  0.00            
ATOM   1127  R4  CHO   181     197.943  36.398  55.831  1.00  0.00            
ATOM   1128  R5  CHO   181     195.993  36.748  56.731  1.00  0.00            
ATOM   1129  C1  CHO   181     195.193  33.598  54.781  1.00  0.00           C
ATOM   1130  C2  CHO   181     192.193  32.048  52.081  1.00  0.00           C
ATOM   1131  ROH CHO   182     134.743 177.248  28.231  1.00  0.00            
ATOM   1132  R1  CHO   182     133.693 177.548  30.831  1.00  0.00            
ATOM   1133  R2  CHO   182     132.493 175.498  32.181  1.00  0.00            
ATOM   1134  R3  CHO   182     134.343 176.048  34.081  1.00  0.00            
ATOM   1135  R4  CHO   182     132.143 174.798  35.581  1.00  0.00            
ATOM   1136  R5  CHO   182     133.093 176.748  35.981  1.00  0.00            
ATOM   1137  C1  CHO   182     133.693 174.998  39.331  1.00  0.00           C
ATOM   1138  C2  CHO   182     134.343 173.848  43.081  1.00  0.00           C
ATOM   1139  ROH CHO   183     178.343  96.898  38.131  1.00  0.00            
ATOM   1140  R1  CHO   183     176.593  95.198  39.581  1.00  0.00            
ATOM   1141  R2  CHO   183     175.643  95.798  42.081  1.00  0.00            
ATOM   1142  R3  CHO   183     173.243  95.348  40.931  1.00  0.00            
ATOM   1143  R4  CHO   183     172.743  95.148  43.831  1.00  0.00            
ATOM   1144  R5  CHO   183     172.243  93.648  42.331  1.00  0.00            
ATOM   1145  C1  CHO   183     168.793  94.298  43.731  1.00  0.00           C
ATOM   1146  C2  CHO   183     167.843  92.998  46.981  1.00  0.00           C
ATOM   1147  ROH CHO   184     204.943 151.998  41.231  1.00  0.00            
ATOM   1148  R1  CHO   184     203.893 152.798  43.731  1.00  0.00            
ATOM   1149  R2  CHO   184     201.493 151.798  44.681  1.00  0.00            
ATOM   1150  R3  CHO   184     203.043 151.148  46.881  1.00  0.00            
ATOM   1151  R4  CHO   184     200.293 150.548  47.681  1.00  0.00            
ATOM   1152  R5  CHO   184     201.693 151.798  48.731  1.00  0.00            
ATOM   1153  C1  CHO   184     200.993 149.248  51.431  1.00  0.00           C
ATOM   1154  C2  CHO   184     201.093 149.398  55.631  1.00  0.00           C
ATOM   1155  ROH CHO   185     168.343 197.798  55.681  1.00  0.00            
ATOM   1156  R1  CHO   185     168.593 198.648  52.981  1.00  0.00            
ATOM   1157  R2  CHO   185     169.093 196.898  50.931  1.00  0.00            
ATOM   1158  R3  CHO   185     166.843 197.998  49.881  1.00  0.00            
ATOM   1159  R4  CHO   185     168.593 197.548  47.531  1.00  0.00            
ATOM   1160  R5  CHO   185     167.643 199.448  48.131  1.00  0.00            
ATOM   1161  C1  CHO   185     166.193 198.998  44.631  1.00  0.00           C
ATOM   1162  C2  CHO   185     166.893 199.148  41.331  1.00  0.00           C
ATOM   1163  ROH CHO   186      59.793 189.798  60.531  1.00  0.00            
ATOM   1164  R1  CHO   186      60.043 188.098  58.281  1.00  0.00            
ATOM   1165  R2  CHO   186      57.893 187.448  56.681  1.00  0.00            
ATOM   1166  R3  CHO   186      59.493 188.398  54.681  1.00  0.00            
ATOM   1167  R4  CHO   186      57.393 186.848  53.331  1.00  0.00            
ATOM   1168  R5  CHO   186      59.543 186.598  53.081  1.00  0.00            
ATOM   1169  C1  CHO   186      58.593 187.398  49.481  1.00  0.00           C
ATOM   1170  C2  CHO   186      61.093 187.598  45.781  1.00  0.00           C
ATOM   1171  ROH CHO   187      97.993  45.248  21.481  1.00  0.00            
ATOM   1172  R1  CHO   187      99.893  44.548  23.431  1.00  0.00            
ATOM   1173  R2  CHO   187      99.793  45.548  25.981  1.00  0.00            
ATOM   1174  R3  CHO   187      99.893  42.898  26.681  1.00  0.00            
ATOM   1175  R4  CHO   187     101.143  44.298  28.931  1.00  0.00            
ATOM   1176  R5  CHO   187     101.993  42.648  27.781  1.00  0.00            
ATOM   1177  C1  CHO   187     102.043  41.098  31.231  1.00  0.00           C
ATOM   1178  C2  CHO   187     100.243  39.848  34.881  1.00  0.00           C
ATOM   1179  ROH CHO   188     120.943 191.998  24.381  1.00  0.00            
ATOM   1180  R1  CHO   188     119.843 192.648  26.931  1.00  0.00            
ATOM   1181  R2  CHO   188     119.743 190.848  28.981  1.00  0.00            
ATOM   1182  R3  CHO   188     121.043 192.798  30.331  1.00  0.00            
ATOM   1183  R4  CHO   188     120.593 190.698  32.331  1.00  0.00            
ATOM   1184  R5  CHO   188     119.993 192.798  32.531  1.00  0.00            
ATOM   1185  C1  CHO   188     122.293 192.498  35.581  1.00  0.00           C
ATOM   1186  C2  CHO   188     121.193 192.198  38.081  1.00  0.00           C
ATOM   1187  ROH CHO   189      69.843  81.398  58.681  1.00  0.00            
ATOM   1188  R1  CHO   189      69.343  83.498  56.831  1.00  0.00            
ATOM   1189  R2  CHO   189      70.743  83.698  54.431  1.00  0.00            
ATOM   1190  R3  CHO   189      68.293  83.698  53.331  1.00  0.00            
ATOM   1191  R4  CHO   189      69.993  84.898  51.281  1.00  0.00            
ATOM   1192  R5  CHO   189      68.193  85.798  52.131  1.00  0.00            
ATOM   1193  C1  CHO   189      67.243  85.648  48.431  1.00  0.00           C
ATOM   1194  C2  CHO   189      67.943  88.698  47.081  1.00  0.00           C
ATOM   1195  ROH CHO   190     100.993 181.898  32.031  1.00  0.00            
ATOM   1196  R1  CHO   190     100.043 181.948  34.731  1.00  0.00            
ATOM   1197  R2  CHO   190      99.293 179.698  36.081  1.00  0.00            
ATOM   1198  R3  CHO   190     101.093 180.548  37.931  1.00  0.00            
ATOM   1199  R4  CHO   190      98.693 179.998  39.481  1.00  0.00            
ATOM   1200  R5  CHO   190      99.793 181.848  39.481  1.00  0.00            
ATOM   1201  C1  CHO   190     100.043 180.998  43.181  1.00  0.00           C
ATOM   1202  C2  CHO   190      96.693 180.948  45.081  1.00  0.00           C
ATOM   1203  ROH CHO   191      37.493 126.748  67.931  1.00  0.00            
ATOM   1204  R1  CHO   191      36.593 126.898  65.281  1.00  0.00            
ATOM   1205  R2  CHO   191      37.293 125.098  63.331  1.00  0.00            
ATOM   1206  R3  CHO   191      34.593 124.848  62.981  1.00  0.00            
ATOM   1207  R4  CHO   191      35.743 124.348  60.331  1.00  0.00            
ATOM   1208  R5  CHO   191      34.193 125.798  60.831  1.00  0.00            
ATOM   1209  C1  CHO   191      32.293 123.698  58.281  1.00  0.00           C
ATOM   1210  C2  CHO   191      32.543 121.748  54.481  1.00  0.00           C
ATOM   1211  ROH CHO   192      68.943 162.548  32.331  1.00  0.00            
ATOM   1212  R1  CHO   192      70.093 162.398  34.931  1.00  0.00            
ATOM   1213  R2  CHO   192      72.093 164.098  35.781  1.00  0.00            
ATOM   1214  R3  CHO   192      70.343 164.598  37.831  1.00  0.00            
ATOM   1215  R4  CHO   192      72.943 165.498  38.831  1.00  0.00            
ATOM   1216  R5  CHO   192      71.593 164.048  39.781  1.00  0.00            
ATOM   1217  C1  CHO   192      71.843 166.748  42.531  1.00  0.00           C
ATOM   1218  C2  CHO   192      72.543 168.048  46.181  1.00  0.00           C
ATOM   1219  ROH CHO   193      38.593 170.748  32.681  1.00  0.00            
ATOM   1220  R1  CHO   193      38.893 169.448  35.181  1.00  0.00            
ATOM   1221  R2  CHO   193      39.393 170.848  37.531  1.00  0.00            
ATOM   1222  R3  CHO   193      37.193 169.448  38.431  1.00  0.00            
ATOM   1223  R4  CHO   193      38.843 169.898  40.831  1.00  0.00            
ATOM   1224  R5  CHO   193      38.093 167.998  40.081  1.00  0.00            
ATOM   1225  C1  CHO   193      36.443 168.048  43.531  1.00  0.00           C
ATOM   1226  C2  CHO   193      33.693 166.798  45.731  1.00  0.00           C
ATOM   1227  ROH CHO   194      42.343 193.898  37.781  1.00  0.00            
ATOM   1228  R1  CHO   194      42.843 192.298  40.031  1.00  0.00            
ATOM   1229  R2  CHO   194      42.293 189.598  40.081  1.00  0.00            
ATOM   1230  R3  CHO   194      44.893 189.348  40.731  1.00  0.00            
ATOM   1231  R4  CHO   194      43.693 186.898  41.731  1.00  0.00            
ATOM   1232  R5  CHO   194      44.893 188.298  42.881  1.00  0.00            
ATOM   1233  C1  CHO   194      46.943 185.148  43.381  1.00  0.00           C
ATOM   1234  C2  CHO   194      44.543 182.598  45.181  1.00  0.00           C
ATOM   1235  ROH CHO   195     187.493  56.598  26.231  1.00  0.00            
ATOM   1236  R1  CHO   195     186.693  57.898  28.631  1.00  0.00            
ATOM   1237  R2  CHO   195     186.543  56.548  31.031  1.00  0.00            
ATOM   1238  R3  CHO   195     188.193  58.498  31.881  1.00  0.00            
ATOM   1239  R4  CHO   195     186.543  57.948  34.181  1.00  0.00            
ATOM   1240  R5  CHO   195     186.843  59.898  33.281  1.00  0.00            
ATOM   1241  C1  CHO   195     188.093  60.598  36.831  1.00  0.00           C
ATOM   1242  C2  CHO   195     190.043  60.498  40.931  1.00  0.00           C
ATOM   1243  ROH CHO   196     126.493 153.048  29.031  1.00  0.00            
ATOM   1244  R1  CHO   196     128.093 152.998  31.381  1.00  0.00            
ATOM   1245  R2  CHO   196     128.293 155.148  33.081  1.00  0.00            
ATOM   1246  R3  CHO   196     127.493 153.348  34.981  1.00  0.00            
ATOM   1247  R4  CHO   196     128.293 155.698  36.531  1.00  0.00            
ATOM   1248  R5  CHO   196     129.043 153.648  36.781  1.00  0.00            
ATOM   1249  C1  CHO   196     127.593 154.298  40.281  1.00  0.00           C
ATOM   1250  C2  CHO   196     126.343 156.348  43.181  1.00  0.00           C
ATOM   1251  ROH CHO   197     150.743 126.948  28.881  1.00  0.00            
ATOM   1252  R1  CHO   197     149.543 126.198  31.331  1.00  0.00            
ATOM   1253  R2  CHO   197     149.043 123.598  32.031  1.00  0.00            
ATOM   1254  R3  CHO   197     150.443 124.298  34.281  1.00  0.00            
ATOM   1255  R4  CHO   197     148.843 121.998  35.131  1.00  0.00            
ATOM   1256  R5  CHO   197     148.943 123.948  36.081  1.00  0.00            
ATOM   1257  C1  CHO   197     150.043 121.748  38.981  1.00  0.00           C
ATOM   1258  C2  CHO   197     148.543 119.048  39.281  1.00  0.00           C
ATOM   1259  ROH CHO   198      77.493 138.148  61.381  1.00  0.00            
ATOM   1260  R1  CHO   198      77.293 136.448  59.081  1.00  0.00            
ATOM   1261  R2  CHO   198      75.143 136.598  57.331  1.00  0.00            
ATOM   1262  R3  CHO   198      77.143 136.898  55.481  1.00  0.00            
ATOM   1263  R4  CHO   198      74.793 136.098  53.931  1.00  0.00            
ATOM   1264  R5  CHO   198      76.743 135.148  53.881  1.00  0.00            
ATOM   1265  C1  CHO   198      76.393 136.098  50.231  1.00  0.00           C
ATOM   1266  C2  CHO   198      78.943 136.398  47.281  1.00  0.00           C
ATOM   1267  ROH CHO   199     174.343 127.098  62.331  1.00  0.00            
ATOM   1268  R1  CHO   199     174.893 126.248  59.731  1.00  0.00            
ATOM   1269  R2  CHO   199     174.293 123.698  58.831  1.00  0.00            
ATOM   1270  R3  CHO   199     172.993 125.048  56.881  1.00  0.00            
ATOM   1271  R4  CHO   199     174.343 122.898  55.431  1.00  0.00            
ATOM   1272  R5  CHO   199     174.443 125.048  54.981  1.00  0.00            
ATOM   1273  C1  CHO   199     173.143 123.748  51.681  1.00  0.00           C
ATOM   1274  C2  CHO   199     173.893 121.598  49.181  1.00  0.00           C
ATOM   1275  ROH CHO   200      50.143 129.598  33.231  1.00  0.00            
ATOM   1276  R1  CHO   200      50.243 129.048  35.981  1.00  0.00            
ATOM   1277  R2  CHO   200      52.443 127.948  37.231  1.00  0.00            
ATOM   1278  R3  CHO   200      52.193 130.148  38.831  1.00  0.00            
ATOM   1279  R4  CHO   200      53.593 128.148  40.481  1.00  0.00            
ATOM   1280  R5  CHO   200      51.743 129.198  41.031  1.00  0.00            
ATOM   1281  C1  CHO   200      53.993 130.248  43.931  1.00  0.00           C
ATOM   1282  C2  CHO   200      54.143 131.548  47.331  1.00  0.00           C
ATOM   1283  ROH CHO   201     139.393 189.648  58.581  1.00  0.00            
ATOM   1284  R1  CHO   201     138.193 190.298  56.131  1.00  0.00            
ATOM   1285  R2  CHO   201     138.643 192.698  54.831  1.00  0.00            
ATOM   1286  R3  CHO   201     139.343 191.098  52.731  1.00  0.00            
ATOM   1287  R4  CHO   201     139.243 193.798  51.581  1.00  0.00            
ATOM   1288  R5  CHO   201     138.193 192.048  50.881  1.00  0.00            
ATOM   1289  C1  CHO   201     140.293 192.898  47.781  1.00  0.00           C
ATOM   1290  C2  CHO   201     139.843 193.198  43.931  1.00  0.00           C
ATOM   1291  ROH CHO   202      83.393  43.548  22.531  1.00  0.00            
ATOM   1292  R1  CHO   202      83.243  44.498  25.181  1.00  0.00            
ATOM   1293  R2  CHO   202      83.393  42.848  27.381  1.00  0.00            
ATOM   1294  R3  CHO   202      85.393  44.548  28.131  1.00  0.00            
ATOM   1295  R4  CHO   202      84.543  43.298  30.631  1.00  0.00            
ATOM   1296  R5  CHO   202      84.693  45.448  30.231  1.00  0.00            
ATOM   1297  C1  CHO   202      87.093  45.148  33.181  1.00  0.00           C
ATOM   1298  C2  CHO   202      87.543  44.548  36.131  1.00  0.00           C
ATOM   1299  ROH CHO   203     113.293 157.748  29.131  1.00  0.00            
ATOM   1300  R1  CHO   203     112.343 157.648  31.781  1.00  0.00            
ATOM   1301  R2  CHO   203     112.843 155.548  33.481  1.00  0.00            
ATOM   1302  R3  CHO   203     113.793 157.498  35.081  1.00  0.00            
ATOM   1303  R4  CHO   203     112.743 155.498  36.931  1.00  0.00            
ATOM   1304  R5  CHO   203     112.243 157.598  36.931  1.00  0.00            
ATOM   1305  C1  CHO   203     113.593 157.298  40.481  1.00  0.00           C
ATOM   1306  C2  CHO   203     114.743 158.098  44.631  1.00  0.00           C
ATOM   1307  ROH CHO   204      80.643 121.198  27.981  1.00  0.00            
ATOM   1308  R1  CHO   204      79.143 122.098  30.231  1.00  0.00            
ATOM   1309  R2  CHO   204      77.693 120.398  31.831  1.00  0.00            
ATOM   1310  R3  CHO   204      79.143 121.498  33.831  1.00  0.00            
ATOM   1311  R4  CHO   204      77.543 119.448  35.131  1.00  0.00            
ATOM   1312  R5  CHO   204      77.643 121.548  35.681  1.00  0.00            
ATOM   1313  C1  CHO   204      78.843 119.948  38.931  1.00  0.00           C
ATOM   1314  C2  CHO   204      79.593 120.948  42.631  1.00  0.00           C
ATOM   1315  ROH CHO   205      19.093 209.048  63.731  1.00  0.00            
ATOM   1316  R1  CHO   205      17.193 209.398  61.681  1.00  0.00            
ATOM   1317  R2  CHO   205      16.943 211.748  60.231  1.00  0.00            
ATOM   1318  R3  CHO   205      17.193 210.148  58.081  1.00  0.00            
ATOM   1319  R4  CHO   205      16.393 212.698  56.981  1.00  0.00            
ATOM   1320  R5  CHO   205      15.443 210.748  56.631  1.00  0.00            
ATOM   1321  C1  CHO   205      16.293 211.698  53.031  1.00  0.00           C
ATOM   1322  C2  CHO   205      17.243 214.798  50.281  1.00  0.00           C
ATOM   1323  ROH CHO   206       1.543 128.198  35.281  1.00  0.00            
ATOM   1324  R1  CHO   206       1.043 127.398  37.931  1.00  0.00            
ATOM   1325  R2  CHO   206       2.743 125.698  39.331  1.00  0.00            
ATOM   1326  R3  CHO   206       2.693 127.748  41.181  1.00  0.00            
ATOM   1327  R4  CHO   206       3.243 125.298  42.731  1.00  0.00            
ATOM   1328  R5  CHO   206       1.643 126.748  43.131  1.00  0.00            
ATOM   1329  C1  CHO   206       3.493 126.948  46.431  1.00  0.00           C
ATOM   1330  C2  CHO   206       3.293 126.248  50.181  1.00  0.00           C
ATOM   1331  ROH CHO   207     189.143  22.198  56.831  1.00  0.00            
ATOM   1332  R1  CHO   207     188.793  22.148  54.031  1.00  0.00            
ATOM   1333  R2  CHO   207     186.643  23.248  52.781  1.00  0.00            
ATOM   1334  R3  CHO   207     188.543  24.598  51.381  1.00  0.00            
ATOM   1335  R4  CHO   207     186.543  23.798  49.381  1.00  0.00            
ATOM   1336  R5  CHO   207     188.693  23.398  49.281  1.00  0.00            
ATOM   1337  C1  CHO   207     188.293  25.348  46.031  1.00  0.00           C
ATOM   1338  C2  CHO   207     188.143  21.698  42.931  1.00  0.00           C
ATOM   1339  ROH CHO   208     132.893  85.048  53.381  1.00  0.00            
ATOM   1340  R1  CHO   208     130.993  86.048  51.581  1.00  0.00            
ATOM   1341  R2  CHO   208     131.643  87.598  49.381  1.00  0.00            
ATOM   1342  R3  CHO   208     130.243  85.698  48.031  1.00  0.00            
ATOM   1343  R4  CHO   208     130.643  87.848  46.081  1.00  0.00            
ATOM   1344  R5  CHO   208     128.743  86.948  46.631  1.00  0.00            
ATOM   1345  C1  CHO   208     128.743  86.248  42.881  1.00  0.00           C
ATOM   1346  C2  CHO   208     126.693  85.948  40.131  1.00  0.00           C
ATOM   1347  ROH CHO   209     208.993 166.348  41.381  1.00  0.00            
ATOM   1348  R1  CHO   209     208.443 168.248  43.381  1.00  0.00            
ATOM   1349  R2  CHO   209     208.443 167.598  46.081  1.00  0.00            
ATOM   1350  R3  CHO   209     210.193 169.648  46.231  1.00  0.00            
ATOM   1351  R4  CHO   209     208.593 169.898  48.681  1.00  0.00            
ATOM   1352  R5  CHO   209     208.943 171.448  47.181  1.00  0.00            
ATOM   1353  C1  CHO   209     210.293 173.198  50.281  1.00  0.00           C
ATOM   1354  C2  CHO   209     209.543 174.348  52.431  1.00  0.00           C
ATOM   1355  ROH CHO   210      15.293 157.498  72.681  1.00  0.00            
ATOM   1356  R1  CHO   210      15.443 158.398  69.981  1.00  0.00            
ATOM   1357  R2  CHO   210      16.743 157.048  68.031  1.00  0.00            
ATOM   1358  R3  CHO   210      14.393 157.148  66.731  1.00  0.00            
ATOM   1359  R4  CHO   210      16.293 156.448  64.631  1.00  0.00            
ATOM   1360  R5  CHO   210      14.893 158.098  64.581  1.00  0.00            
ATOM   1361  C1  CHO   210      13.743 156.248  61.481  1.00  0.00           C
ATOM   1362  C2  CHO   210      14.793 154.848  58.381  1.00  0.00           C
ATOM   1363  ROH CHO   211     112.593  26.798  22.081  1.00  0.00            
ATOM   1364  R1  CHO   211     113.143  28.348  24.381  1.00  0.00            
ATOM   1365  R2  CHO   211     112.693  27.448  26.931  1.00  0.00            
ATOM   1366  R3  CHO   211     115.293  28.048  27.331  1.00  0.00            
ATOM   1367  R4  CHO   211     114.193  27.848  30.031  1.00  0.00            
ATOM   1368  R5  CHO   211     115.293  29.548  29.181  1.00  0.00            
ATOM   1369  C1  CHO   211     117.543  28.648  32.131  1.00  0.00           C
ATOM   1370  C2  CHO   211     117.643  28.798  35.881  1.00  0.00           C
ATOM   1371  ROH CHO   212      45.793  29.898  54.631  1.00  0.00            
ATOM   1372  R1  CHO   212      44.243  27.998  53.231  1.00  0.00            
ATOM   1373  R2  CHO   212      43.793  28.098  50.531  1.00  0.00            
ATOM   1374  R3  CHO   212      44.743  25.548  50.581  1.00  0.00            
ATOM   1375  R4  CHO   212      43.693  25.898  47.831  1.00  0.00            
ATOM   1376  R5  CHO   212      43.193  24.298  49.281  1.00  0.00            
ATOM   1377  C1  CHO   212      44.543  22.248  46.381  1.00  0.00           C
ATOM   1378  C2  CHO   212      44.643  18.248  46.331  1.00  0.00           C
ATOM   1379  ROH CHO   213     119.393 179.148  25.731  1.00  0.00            
ATOM   1380  R1  CHO   213     120.543 178.298  28.181  1.00  0.00            
ATOM   1381  R2  CHO   213     119.893 179.498  30.581  1.00  0.00            
ATOM   1382  R3  CHO   213     119.293 176.948  31.331  1.00  0.00            
ATOM   1383  R4  CHO   213     120.493 178.148  33.731  1.00  0.00            
ATOM   1384  R5  CHO   213     121.093 176.298  32.781  1.00  0.00            
ATOM   1385  C1  CHO   213     120.243 174.998  36.231  1.00  0.00           C
ATOM   1386  C2  CHO   213     122.643 173.898  39.781  1.00  0.00           C
ATOM   1387  ROH CHO   214      16.643 108.198  69.981  1.00  0.00            
ATOM   1388  R1  CHO   214      16.643 108.548  67.131  1.00  0.00            
ATOM   1389  R2  CHO   214      14.893 107.148  65.481  1.00  0.00            
ATOM   1390  R3  CHO   214      14.243 109.648  64.631  1.00  0.00            
ATOM   1391  R4  CHO   214      13.393 107.848  62.481  1.00  0.00            
ATOM   1392  R5  CHO   214      14.643 109.598  62.281  1.00  0.00            
ATOM   1393  C1  CHO   214      11.843 110.598  59.931  1.00  0.00           C
ATOM   1394  C2  CHO   214      10.043 109.798  56.681  1.00  0.00           C
ATOM   1395  ROH CHO   215      98.643   4.648  54.081  1.00  0.00            
ATOM   1396  R1  CHO   215      98.443   3.248  51.631  1.00  0.00            
ATOM   1397  R2  CHO   215      97.193   4.298  49.381  1.00  0.00            
ATOM   1398  R3  CHO   215      99.543   3.698  48.181  1.00  0.00            
ATOM   1399  R4  CHO   215      97.643   3.898  45.981  1.00  0.00            
ATOM   1400  R5  CHO   215      98.943   2.248  46.431  1.00  0.00            
ATOM   1401  C1  CHO   215     100.093   3.098  42.881  1.00  0.00           C
ATOM   1402  C2  CHO   215      99.543  -0.452  41.281  1.00  0.00           C
ATOM   1403  ROH CHO   216      34.143  23.148  44.631  1.00  0.00            
ATOM   1404  R1  CHO   216      34.193  25.798  43.731  1.00  0.00            
ATOM   1405  R2  CHO   216      34.793  27.948  45.381  1.00  0.00            
ATOM   1406  R3  CHO   216      36.643  28.498  43.481  1.00  0.00            
ATOM   1407  R4  CHO   216      35.943  31.098  44.631  1.00  0.00            
ATOM   1408  R5  CHO   216      35.943  30.548  42.481  1.00  0.00            
ATOM   1409  C1  CHO   216      38.393  33.448  42.381  1.00  0.00           C
ATOM   1410  C2  CHO   216      36.843  36.698  41.631  1.00  0.00           C
ATOM   1411  ROH CHO   217     132.943   2.648  51.531  1.00  0.00            
ATOM   1412  R1  CHO   217     132.593   2.498  48.781  1.00  0.00            
ATOM   1413  R2  CHO   217     134.543   1.498  47.081  1.00  0.00            
ATOM   1414  R3  CHO   217     132.543  -0.152  46.231  1.00  0.00            
ATOM   1415  R4  CHO   217     134.093   0.348  43.831  1.00  0.00            
ATOM   1416  R5  CHO   217     131.943   0.648  44.081  1.00  0.00            
ATOM   1417  C1  CHO   217     131.943  -1.802  41.181  1.00  0.00           C
ATOM   1418  C2  CHO   217     129.743  -1.102  37.981  1.00  0.00           C
ATOM   1419  ROH CHO   218     211.943  85.498  34.381  1.00  0.00            
ATOM   1420  R1  CHO   218     212.843  84.498  36.831  1.00  0.00            
ATOM   1421  R2  CHO   218     213.043  86.098  39.131  1.00  0.00            
ATOM   1422  R3  CHO   218     211.543  84.148  40.231  1.00  0.00            
ATOM   1423  R4  CHO   218     213.193  85.098  42.431  1.00  0.00            
ATOM   1424  R5  CHO   218     212.993  83.048  41.781  1.00  0.00            
ATOM   1425  C1  CHO   218     211.843  82.698  45.381  1.00  0.00           C
ATOM   1426  C2  CHO   218     213.493  79.648  47.381  1.00  0.00           C
ATOM   1427  ROH CHO   219     220.943  37.448  58.081  1.00  0.00            
ATOM   1428  R1  CHO   219     222.043  35.898  55.981  1.00  0.00            
ATOM   1429  R2  CHO   219     222.343  33.198  56.131  1.00  0.00            
ATOM   1430  R3  CHO   219     220.893  33.198  53.831  1.00  0.00            
ATOM   1431  R4  CHO   219     222.643  30.848  53.581  1.00  0.00            
ATOM   1432  R5  CHO   219     222.493  32.498  52.131  1.00  0.00            
ATOM   1433  C1  CHO   219     221.493  29.548  49.931  1.00  0.00           C
ATOM   1434  C2  CHO   219     220.393  26.248  47.081  1.00  0.00           C
ATOM   1435  ROH CHO   220     100.293  60.598  53.581  1.00  0.00            
ATOM   1436  R1  CHO   220     100.843  61.048  50.831  1.00  0.00            
ATOM   1437  R2  CHO   220     101.343  59.048  49.031  1.00  0.00            
ATOM   1438  R3  CHO   220      99.293  60.198  47.631  1.00  0.00            
ATOM   1439  R4  CHO   220     100.743  58.598  45.681  1.00  0.00            
ATOM   1440  R5  CHO   220     100.243  60.698  45.531  1.00  0.00            
ATOM   1441  C1  CHO   220      98.443  59.398  42.381  1.00  0.00           C
ATOM   1442  C2  CHO   220      97.793  56.248  39.481  1.00  0.00           C
ATOM   1443  ROH CHO   221     187.393  38.048  59.281  1.00  0.00            
ATOM   1444  R1  CHO   221     186.243  37.398  56.831  1.00  0.00            
ATOM   1445  R2  CHO   221     184.943  39.248  55.231  1.00  0.00            
ATOM   1446  R3  CHO   221     186.693  38.348  53.331  1.00  0.00            
ATOM   1447  R4  CHO   221     185.143  40.498  52.031  1.00  0.00            
ATOM   1448  R5  CHO   221     185.443  38.448  51.281  1.00  0.00            
ATOM   1449  C1  CHO   221     186.893  40.398  48.381  1.00  0.00           C
ATOM   1450  C2  CHO   221     185.443  40.048  44.731  1.00  0.00           C
ATOM   1451  ROH CHO   222       3.343   7.448  61.731  1.00  0.00            
ATOM   1452  R1  CHO   222       5.293   6.698  59.831  1.00  0.00            
ATOM   1453  R2  CHO   222       5.343   4.248  58.581  1.00  0.00            
ATOM   1454  R3  CHO   222       5.343   5.748  56.331  1.00  0.00            
ATOM   1455  R4  CHO   222       6.043   2.998  55.431  1.00  0.00            
ATOM   1456  R5  CHO   222       7.193   4.848  55.031  1.00  0.00            
ATOM   1457  C1  CHO   222       6.493   3.698  51.481  1.00  0.00           C
ATOM   1458  C2  CHO   222       3.743   1.298  49.831  1.00  0.00           C
ATOM   1459  ROH CHO   223     145.943 161.148  30.531  1.00  0.00            
ATOM   1460  R1  CHO   223     147.243 161.198  33.031  1.00  0.00            
ATOM   1461  R2  CHO   223     146.443 162.898  35.081  1.00  0.00            
ATOM   1462  R3  CHO   223     146.343 160.598  36.481  1.00  0.00            
ATOM   1463  R4  CHO   223     146.543 162.698  38.531  1.00  0.00            
ATOM   1464  R5  CHO   223     147.843 160.948  38.331  1.00  0.00            
ATOM   1465  C1  CHO   223     146.493 160.398  41.881  1.00  0.00           C
ATOM   1466  C2  CHO   223     147.093 162.198  44.881  1.00  0.00           C
ATOM   1467  ROH CHO   224     131.443  14.198  23.231  1.00  0.00            
ATOM   1468  R1  CHO   224     131.393  15.198  25.881  1.00  0.00            
ATOM   1469  R2  CHO   224     133.593  15.348  27.481  1.00  0.00            
ATOM   1470  R3  CHO   224     132.893  17.948  27.681  1.00  0.00            
ATOM   1471  R4  CHO   224     134.443  17.398  30.131  1.00  0.00            
ATOM   1472  R5  CHO   224     132.443  18.248  30.031  1.00  0.00            
ATOM   1473  C1  CHO   224     134.243  21.098  31.881  1.00  0.00           C
ATOM   1474  C2  CHO   224     135.093  23.648  34.731  1.00  0.00           C
ATOM   1475  ROH CHO   225     200.243 137.748  68.781  1.00  0.00            
ATOM   1476  R1  CHO   225     202.193 137.948  66.731  1.00  0.00            
ATOM   1477  R2  CHO   225     201.593 138.748  64.181  1.00  0.00            
ATOM   1478  R3  CHO   225     203.493 140.648  64.631  1.00  0.00            
ATOM   1479  R4  CHO   225     203.093 140.648  61.731  1.00  0.00            
ATOM   1480  R5  CHO   225     204.993 140.398  62.781  1.00  0.00            
ATOM   1481  C1  CHO   225     205.793 143.498  60.681  1.00  0.00           C
ATOM   1482  C2  CHO   225     208.093 142.898  57.531  1.00  0.00           C
ATOM   1483  ROH CHO   226      73.993 192.348  60.381  1.00  0.00            
ATOM   1484  R1  CHO   226      75.593 191.898  58.081  1.00  0.00            
ATOM   1485  R2  CHO   226      74.693 190.398  55.931  1.00  0.00            
ATOM   1486  R3  CHO   226      75.393 192.648  54.531  1.00  0.00            
ATOM   1487  R4  CHO   226      75.243 190.548  52.531  1.00  0.00            
ATOM   1488  R5  CHO   226      76.943 191.848  52.881  1.00  0.00            
ATOM   1489  C1  CHO   226      76.293 192.648  49.231  1.00  0.00           C
ATOM   1490  C2  CHO   226      75.843 192.898  45.381  1.00  0.00           C
ATOM   1491  ROH CHO   227      89.093   9.048  54.081  1.00  0.00            
ATOM   1492  R1  CHO   227      88.993   7.898  51.531  1.00  0.00            
ATOM   1493  R2  CHO   227      87.093   8.598  49.631  1.00  0.00            
ATOM   1494  R3  CHO   227      89.293   8.998  48.081  1.00  0.00            
ATOM   1495  R4  CHO   227      87.093   8.448  46.181  1.00  0.00            
ATOM   1496  R5  CHO   227      89.043   7.448  46.281  1.00  0.00            
ATOM   1497  C1  CHO   227      89.143   8.748  42.731  1.00  0.00           C
ATOM   1498  C2  CHO   227      87.093   5.398  41.581  1.00  0.00           C
ATOM   1499  ROH CHO   228      70.443 211.548  58.581  1.00  0.00            
ATOM   1500  R1  CHO   228      70.993 209.848  56.381  1.00  0.00            
ATOM   1501  R2  CHO   228      69.093 209.398  54.381  1.00  0.00            
ATOM   1502  R3  CHO   228      71.093 210.248  52.731  1.00  0.00            
ATOM   1503  R4  CHO   228      69.093 209.098  50.931  1.00  0.00            
ATOM   1504  R5  CHO   228      71.243 208.598  51.031  1.00  0.00            
ATOM   1505  C1  CHO   228      70.993 209.748  47.381  1.00  0.00           C
ATOM   1506  C2  CHO   228      72.393 208.998  43.481  1.00  0.00           C
ATOM   1507  ROH CHO   229      60.843 107.998  30.181  1.00  0.00            
ATOM   1508  R1  CHO   229      60.843 106.398  32.481  1.00  0.00            
ATOM   1509  R2  CHO   229      62.393 106.998  34.731  1.00  0.00            
ATOM   1510  R3  CHO   229      59.993 106.798  36.031  1.00  0.00            
ATOM   1511  R4  CHO   229      62.043 106.948  38.131  1.00  0.00            
ATOM   1512  R5  CHO   229      60.493 105.398  37.931  1.00  0.00            
ATOM   1513  C1  CHO   229      59.593 106.698  41.381  1.00  0.00           C
ATOM   1514  C2  CHO   229      62.093 108.448  43.431  1.00  0.00           C
ATOM   1515  ROH CHO   230     217.393  75.698  32.081  1.00  0.00            
ATOM   1516  R1  CHO   230     217.993  76.548  34.681  1.00  0.00            
ATOM   1517  R2  CHO   230     216.443  75.798  36.881  1.00  0.00            
ATOM   1518  R3  CHO   230     218.843  74.998  37.881  1.00  0.00            
ATOM   1519  R4  CHO   230     216.943  74.648  40.081  1.00  0.00            
ATOM   1520  R5  CHO   230     218.843  75.748  40.131  1.00  0.00            
ATOM   1521  C1  CHO   230     219.493  73.198  42.881  1.00  0.00           C
ATOM   1522  C2  CHO   230     219.143  72.248  46.381  1.00  0.00           C
ATOM   1523  ROH CHO   231     127.543 200.098  23.381  1.00  0.00            
ATOM   1524  R1  CHO   231     127.343 199.048  25.981  1.00  0.00            
ATOM   1525  R2  CHO   231     128.643 200.198  28.181  1.00  0.00            
ATOM   1526  R3  CHO   231     126.143 200.148  29.231  1.00  0.00            
ATOM   1527  R4  CHO   231     127.893 200.898  31.481  1.00  0.00            
ATOM   1528  R5  CHO   231     126.443 199.248  31.431  1.00  0.00            
ATOM   1529  C1  CHO   231     125.143 201.248  34.381  1.00  0.00           C
ATOM   1530  C2  CHO   231     124.093 202.898  38.581  1.00  0.00           C
ATOM   1531  ROH CHO   232      95.943 211.198  26.181  1.00  0.00            
ATOM   1532  R1  CHO   232      96.343 213.648  27.531  1.00  0.00            
ATOM   1533  R2  CHO   232      94.993 214.298  29.831  1.00  0.00            
ATOM   1534  R3  CHO   232      97.493 214.648  30.831  1.00  0.00            
ATOM   1535  R4  CHO   232      95.743 216.048  32.731  1.00  0.00            
ATOM   1536  R5  CHO   232      97.493 216.848  31.731  1.00  0.00            
ATOM   1537  C1  CHO   232      98.493 217.348  35.381  1.00  0.00           C
ATOM   1538  C2  CHO   232      97.193 220.298  36.831  1.00  0.00           C
ATOM   1539  ROH CHO   233      95.843  52.148  52.881  1.00  0.00            
ATOM   1540  R1  CHO   233      94.093  51.448  50.781  1.00  0.00            
ATOM   1541  R2  CHO   233      94.743  51.798  48.131  1.00  0.00            
ATOM   1542  R3  CHO   233      94.193  49.148  47.981  1.00  0.00            
ATOM   1543  R4  CHO   233      94.193  50.098  45.181  1.00  0.00            
ATOM   1544  R5  CHO   233      92.593  48.998  46.181  1.00  0.00            
ATOM   1545  C1  CHO   233      93.343  46.598  43.331  1.00  0.00           C
ATOM   1546  C2  CHO   233      94.043  46.398  39.231  1.00  0.00           C
ATOM   1547  ROH CHO   234     218.893 158.648  42.331  1.00  0.00            
ATOM   1548  R1  CHO   234     218.043 157.698  44.881  1.00  0.00            
ATOM   1549  R2  CHO   234     217.993 154.998  45.481  1.00  0.00            
ATOM   1550  R3  CHO   234     219.493 155.748  47.581  1.00  0.00            
ATOM   1551  R4  CHO   234     217.893 153.548  48.631  1.00  0.00            
ATOM   1552  R5  CHO   234     218.043 155.548  49.481  1.00  0.00            
ATOM   1553  C1  CHO   234     219.243 153.498  52.431  1.00  0.00           C
ATOM   1554  C2  CHO   234     215.893 153.598  53.731  1.00  0.00           C
ATOM   1555  ROH CHO   235      96.193  47.798  54.331  1.00  0.00            
ATOM   1556  R1  CHO   235      97.093  45.498  52.931  1.00  0.00            
ATOM   1557  R2  CHO   235      95.693  44.348  50.881  1.00  0.00            
ATOM   1558  R3  CHO   235      98.093  44.648  49.531  1.00  0.00            
ATOM   1559  R4  CHO   235      96.343  43.198  47.681  1.00  0.00            
ATOM   1560  R5  CHO   235      98.343  42.598  48.331  1.00  0.00            
ATOM   1561  C1  CHO   235      98.943  42.798  44.581  1.00  0.00           C
ATOM   1562  C2  CHO   235     101.243  42.598  41.581  1.00  0.00           C
ATOM   1563  ROH CHO   236     114.743  96.848  23.731  1.00  0.00            
ATOM   1564  R1  CHO   236     114.893  95.598  26.281  1.00  0.00            
ATOM   1565  R2  CHO   236     116.943  96.148  28.031  1.00  0.00            
ATOM   1566  R3  CHO   236     114.893  96.648  29.731  1.00  0.00            
ATOM   1567  R4  CHO   236     117.093  95.848  31.481  1.00  0.00            
ATOM   1568  R5  CHO   236     115.093  94.998  31.481  1.00  0.00            
ATOM   1569  C1  CHO   236     115.293  96.148  35.081  1.00  0.00           C
ATOM   1570  C2  CHO   236     117.293  96.648  37.681  1.00  0.00           C
ATOM   1571  ROH CHO   237     105.293 180.798  61.031  1.00  0.00            
ATOM   1572  R1  CHO   237     104.093 180.548  58.481  1.00  0.00            
ATOM   1573  R2  CHO   237     103.193 182.748  57.081  1.00  0.00            
ATOM   1574  R3  CHO   237     104.843 181.748  55.131  1.00  0.00            
ATOM   1575  R4  CHO   237     102.493 182.748  53.681  1.00  0.00            
ATOM   1576  R5  CHO   237     103.343 180.748  53.531  1.00  0.00            
ATOM   1577  C1  CHO   237     103.593 181.798  49.931  1.00  0.00           C
ATOM   1578  C2  CHO   237     103.493 180.798  47.481  1.00  0.00           C
ATOM   1579  ROH CHO   238     138.593 146.998  62.081  1.00  0.00            
ATOM   1580  R1  CHO   238     139.293 147.848  59.481  1.00  0.00            
ATOM   1581  R2  CHO   238     140.093 146.098  57.481  1.00  0.00            
ATOM   1582  R3  CHO   238     138.093 147.298  56.081  1.00  0.00            
ATOM   1583  R4  CHO   238     139.843 146.148  54.031  1.00  0.00            
ATOM   1584  R5  CHO   238     139.193 148.248  54.181  1.00  0.00            
ATOM   1585  C1  CHO   238     137.893 147.348  50.731  1.00  0.00           C
ATOM   1586  C2  CHO   238     139.393 145.148  48.581  1.00  0.00           C
ATOM   1587  ROH CHO   239     192.493 141.998  72.031  1.00  0.00            
ATOM   1588  R1  CHO   239     191.293 142.348  69.481  1.00  0.00            
ATOM   1589  R2  CHO   239     191.943 144.398  67.781  1.00  0.00            
ATOM   1590  R3  CHO   239     192.343 142.348  66.031  1.00  0.00            
ATOM   1591  R4  CHO   239     192.143 144.748  64.331  1.00  0.00            
ATOM   1592  R5  CHO   239     190.993 142.948  64.131  1.00  0.00            
ATOM   1593  C1  CHO   239     192.643 143.048  60.681  1.00  0.00           C
ATOM   1594  C2  CHO   239     192.293 144.898  57.581  1.00  0.00           C
ATOM   1595  ROH CHO   240     136.693  58.548  23.881  1.00  0.00            
ATOM   1596  R1  CHO   240     137.143  58.348  26.681  1.00  0.00            
ATOM   1597  R2  CHO   240     135.843  56.448  28.281  1.00  0.00            
ATOM   1598  R3  CHO   240     138.393  55.798  28.981  1.00  0.00            
ATOM   1599  R4  CHO   240     136.693  54.348  30.831  1.00  0.00            
ATOM   1600  R5  CHO   240     138.343  55.698  31.381  1.00  0.00            
ATOM   1601  C1  CHO   240     139.593  52.498  33.031  1.00  0.00           C
ATOM   1602  C2  CHO   240     141.743  51.148  36.731  1.00  0.00           C
ATOM   1603  ROH CHO   241     140.743 219.148  52.031  1.00  0.00            
ATOM   1604  R1  CHO   241     141.043 217.848  49.531  1.00  0.00            
ATOM   1605  R2  CHO   241     138.943 217.648  47.731  1.00  0.00            
ATOM   1606  R3  CHO   241     140.743 218.798  46.031  1.00  0.00            
ATOM   1607  R4  CHO   241     138.593 217.798  44.281  1.00  0.00            
ATOM   1608  R5  CHO   241     140.743 217.348  44.131  1.00  0.00            
ATOM   1609  C1  CHO   241     140.093 218.948  40.731  1.00  0.00           C
ATOM   1610  C2  CHO   241     139.343 220.248  36.431  1.00  0.00           C
ATOM   1611  ROH CHO   242      93.843  78.648  56.881  1.00  0.00            
ATOM   1612  R1  CHO   242      93.643  80.098  54.481  1.00  0.00            
ATOM   1613  R2  CHO   242      94.493  79.098  52.081  1.00  0.00            
ATOM   1614  R3  CHO   242      91.993  79.698  51.281  1.00  0.00            
ATOM   1615  R4  CHO   242      93.543  79.648  48.781  1.00  0.00            
ATOM   1616  R5  CHO   242      92.293  81.248  49.481  1.00  0.00            
ATOM   1617  C1  CHO   242      90.643  80.498  46.131  1.00  0.00           C
ATOM   1618  C2  CHO   242      87.443  81.648  43.231  1.00  0.00           C
ATOM   1619  ROH CHO   243     102.043 141.698  55.331  1.00  0.00            
ATOM   1620  R1  CHO   243     101.643 141.598  52.531  1.00  0.00            
ATOM   1621  R2  CHO   243     102.143 139.348  51.031  1.00  0.00            
ATOM   1622  R3  CHO   243      99.543 139.698  50.231  1.00  0.00            
ATOM   1623  R4  CHO   243     100.743 138.048  48.131  1.00  0.00            
ATOM   1624  R5  CHO   243      99.643 139.898  47.881  1.00  0.00            
ATOM   1625  C1  CHO   243      97.493 137.598  45.731  1.00  0.00           C
ATOM   1626  C2  CHO   243      96.593 137.798  42.231  1.00  0.00           C
ATOM   1627  ROH CHO   244      43.643 195.648  59.131  1.00  0.00            
ATOM   1628  R1  CHO   244      42.593 193.548  57.531  1.00  0.00            
ATOM   1629  R2  CHO   244      41.843 193.898  54.881  1.00  0.00            
ATOM   1630  R3  CHO   244      43.543 191.798  54.481  1.00  0.00            
ATOM   1631  R4  CHO   244      42.093 192.198  51.931  1.00  0.00            
ATOM   1632  R5  CHO   244      42.293 190.348  53.031  1.00  0.00            
ATOM   1633  C1  CHO   244      43.843 189.248  49.781  1.00  0.00           C
ATOM   1634  C2  CHO   244      40.793 188.598  46.081  1.00  0.00           C
ATOM   1635  ROH CHO   245     122.743 107.698  61.481  1.00  0.00            
ATOM   1636  R1  CHO   245     121.493 107.048  59.031  1.00  0.00            
ATOM   1637  R2  CHO   245     118.993 107.948  58.331  1.00  0.00            
ATOM   1638  R3  CHO   245     120.243 108.898  56.131  1.00  0.00            
ATOM   1639  R4  CHO   245     117.393 109.398  55.631  1.00  0.00            
ATOM   1640  R5  CHO   245     118.793 108.348  54.331  1.00  0.00            
ATOM   1641  C1  CHO   245     117.693 111.148  51.981  1.00  0.00           C
ATOM   1642  C2  CHO   245     118.793 114.598  51.781  1.00  0.00           C
ATOM   1643  ROH CHO   246     216.593  85.098  33.731  1.00  0.00            
ATOM   1644  R1  CHO   246     217.243  83.498  35.931  1.00  0.00            
ATOM   1645  R2  CHO   246     218.793  84.398  38.031  1.00  0.00            
ATOM   1646  R3  CHO   246     216.693  83.598  39.531  1.00  0.00            
ATOM   1647  R4  CHO   246     218.793  84.198  41.481  1.00  0.00            
ATOM   1648  R5  CHO   246     217.693  82.348  41.331  1.00  0.00            
ATOM   1649  C1  CHO   246     216.843  83.298  44.881  1.00  0.00           C
ATOM   1650  C2  CHO   246     215.093  85.348  48.031  1.00  0.00           C
ATOM   1651  ROH CHO   247       8.693 209.448  41.831  1.00  0.00            
ATOM   1652  R1  CHO   247       6.493 210.298  43.381  1.00  0.00            
ATOM   1653  R2  CHO   247       6.743 211.448  45.881  1.00  0.00            
ATOM   1654  R3  CHO   247       5.293 213.448  44.781  1.00  0.00            
ATOM   1655  R4  CHO   247       4.893 213.748  47.681  1.00  0.00            
ATOM   1656  R5  CHO   247       3.343 213.598  46.181  1.00  0.00            
ATOM   1657  C1  CHO   247       2.443 216.998  47.631  1.00  0.00           C
ATOM   1658  C2  CHO   247      -0.957 218.348  48.881  1.00  0.00           C
ATOM   1659  ROH CHO   248      71.043 139.098  30.981  1.00  0.00            
ATOM   1660  R1  CHO   248      71.093 140.098  33.581  1.00  0.00            
ATOM   1661  R2  CHO   248      70.943 138.448  35.831  1.00  0.00            
ATOM   1662  R3  CHO   248      73.243 139.798  36.531  1.00  0.00            
ATOM   1663  R4  CHO   248      72.393 138.398  38.981  1.00  0.00            
ATOM   1664  R5  CHO   248      72.793 140.548  38.781  1.00  0.00            
ATOM   1665  C1  CHO   248      75.343 139.598  41.481  1.00  0.00           C
ATOM   1666  C2  CHO   248      78.693 140.498  43.281  1.00  0.00           C
ATOM   1667  ROH CHO   249     214.893  24.298  39.831  1.00  0.00            
ATOM   1668  R1  CHO   249     215.393  21.548  40.281  1.00  0.00            
ATOM   1669  R2  CHO   249     214.993  20.348  42.731  1.00  0.00            
ATOM   1670  R3  CHO   249     213.393  18.648  41.281  1.00  0.00            
ATOM   1671  R4  CHO   249     213.943  17.198  43.781  1.00  0.00            
ATOM   1672  R5  CHO   249     214.293  16.498  41.781  1.00  0.00            
ATOM   1673  C1  CHO   249     211.893  13.798  43.031  1.00  0.00           C
ATOM   1674  C2  CHO   249     213.843  11.098  42.931  1.00  0.00           C
ATOM   1675  ROH CHO   250     134.343 166.248  63.081  1.00  0.00            
ATOM   1676  R1  CHO   250     134.743 167.098  60.431  1.00  0.00            
ATOM   1677  R2  CHO   250     136.643 165.998  58.781  1.00  0.00            
ATOM   1678  R3  CHO   250     134.543 165.598  57.131  1.00  0.00            
ATOM   1679  R4  CHO   250     136.893 164.998  55.481  1.00  0.00            
ATOM   1680  R5  CHO   250     135.293 166.398  54.981  1.00  0.00            
ATOM   1681  C1  CHO   250     135.043 164.048  51.981  1.00  0.00           C
ATOM   1682  C2  CHO   250     136.543 161.948  49.331  1.00  0.00           C
ATOM   1683  ROH CHO   251     205.893  93.548  35.331  1.00  0.00            
ATOM   1684  R1  CHO   251     206.093  92.598  37.981  1.00  0.00            
ATOM   1685  R2  CHO   251     207.893  93.698  39.831  1.00  0.00            
ATOM   1686  R3  CHO   251     205.643  93.998  41.331  1.00  0.00            
ATOM   1687  R4  CHO   251     207.843  94.698  43.131  1.00  0.00            
ATOM   1688  R5  CHO   251     206.293  93.198  43.481  1.00  0.00            
ATOM   1689  C1  CHO   251     205.743  95.498  46.481  1.00  0.00           C
ATOM   1690  C2  CHO   251     206.793  95.598  49.681  1.00  0.00           C
ATOM   1691  ROH CHO   252      18.943 143.448  67.281  1.00  0.00            
ATOM   1692  R1  CHO   252      19.093 144.098  64.581  1.00  0.00            
ATOM   1693  R2  CHO   252      19.693 142.248  62.581  1.00  0.00            
ATOM   1694  R3  CHO   252      17.393 143.148  61.481  1.00  0.00            
ATOM   1695  R4  CHO   252      18.893 141.948  59.231  1.00  0.00            
ATOM   1696  R5  CHO   252      18.043 143.998  59.331  1.00  0.00            
ATOM   1697  C1  CHO   252      16.193 142.648  56.281  1.00  0.00           C
ATOM   1698  C2  CHO   252      14.843 142.148  52.781  1.00  0.00           C
ATOM   1699  ROH CHO   253     199.543 169.848  69.131  1.00  0.00            
ATOM   1700  R1  CHO   253     201.143 169.548  66.831  1.00  0.00            
ATOM   1701  R2  CHO   253     201.943 167.098  65.881  1.00  0.00            
ATOM   1702  R3  CHO   253     200.793 167.948  63.581  1.00  0.00            
ATOM   1703  R4  CHO   253     202.593 165.748  62.731  1.00  0.00            
ATOM   1704  R5  CHO   253     202.543 167.798  61.931  1.00  0.00            
ATOM   1705  C1  CHO   253     201.843 165.798  58.731  1.00  0.00           C
ATOM   1706  C2  CHO   253     201.493 167.598  54.631  1.00  0.00           C
ATOM   1707  ROH CHO   254     107.443 202.698  22.181  1.00  0.00            
ATOM   1708  R1  CHO   254     108.443 201.998  24.731  1.00  0.00            
ATOM   1709  R2  CHO   254     110.193 203.548  26.131  1.00  0.00            
ATOM   1710  R3  CHO   254     108.343 203.348  28.081  1.00  0.00            
ATOM   1711  R4  CHO   254     110.793 204.148  29.531  1.00  0.00            
ATOM   1712  R5  CHO   254     109.493 202.398  29.981  1.00  0.00            
ATOM   1713  C1  CHO   254     109.343 204.248  33.281  1.00  0.00           C
ATOM   1714  C2  CHO   254     108.593 201.748  35.181  1.00  0.00           C
ATOM   1715  ROH CHO   255      85.543 136.698  31.581  1.00  0.00            
ATOM   1716  R1  CHO   255      85.093 136.648  34.381  1.00  0.00            
ATOM   1717  R2  CHO   255      86.493 134.948  36.081  1.00  0.00            
ATOM   1718  R3  CHO   255      87.043 137.248  37.381  1.00  0.00            
ATOM   1719  R4  CHO   255      86.893 135.248  39.481  1.00  0.00            
ATOM   1720  R5  CHO   255      85.793 137.098  39.381  1.00  0.00            
ATOM   1721  C1  CHO   255      87.643 137.548  42.681  1.00  0.00           C
ATOM   1722  C2  CHO   255      87.993 136.198  46.181  1.00  0.00           C
ATOM   1723  ROH CHO   256      41.493 172.298  57.931  1.00  0.00            
ATOM   1724  R1  CHO   256      40.343 173.548  55.681  1.00  0.00            
ATOM   1725  R2  CHO   256      38.793 172.198  53.831  1.00  0.00            
ATOM   1726  R3  CHO   256      36.993 174.148  54.431  1.00  0.00            
ATOM   1727  R4  CHO   256      35.893 172.898  52.031  1.00  0.00            
ATOM   1728  R5  CHO   256      36.293 174.998  52.281  1.00  0.00            
ATOM   1729  C1  CHO   256      32.543 175.098  51.531  1.00  0.00           C
ATOM   1730  C2  CHO   256      29.393 177.148  52.331  1.00  0.00           C
ATOM   1731  ROH CHO   257      77.343  61.848  24.031  1.00  0.00            
ATOM   1732  R1  CHO   257      76.393  60.648  26.381  1.00  0.00            
ATOM   1733  R2  CHO   257      77.793  58.748  27.781  1.00  0.00            
ATOM   1734  R3  CHO   257      77.443  60.448  29.881  1.00  0.00            
ATOM   1735  R4  CHO   257      77.443  57.748  31.081  1.00  0.00            
ATOM   1736  R5  CHO   257      75.893  59.298  31.281  1.00  0.00            
ATOM   1737  C1  CHO   257      76.843  58.748  34.931  1.00  0.00           C
ATOM   1738  C2  CHO   257      74.243  59.648  37.681  1.00  0.00           C
ATOM   1739  ROH CHO   258     188.943 109.348  34.031  1.00  0.00            
ATOM   1740  R1  CHO   258     189.043 107.948  36.481  1.00  0.00            
ATOM   1741  R2  CHO   258     188.993 109.198  38.931  1.00  0.00            
ATOM   1742  R3  CHO   258     186.943 107.498  39.381  1.00  0.00            
ATOM   1743  R4  CHO   258     187.493 108.698  42.031  1.00  0.00            
ATOM   1744  R5  CHO   258     187.393 106.548  41.531  1.00  0.00            
ATOM   1745  C1  CHO   258     184.743 106.748  44.231  1.00  0.00           C
ATOM   1746  C2  CHO   258     181.543 108.148  46.581  1.00  0.00           C
ATOM   1747  ROH CHO   259     121.293 223.598  20.431  1.00  0.00            
ATOM   1748  R1  CHO   259     122.343 224.898  22.731  1.00  0.00            
ATOM   1749  R2  CHO   259     120.793 226.398  24.431  1.00  0.00            
ATOM   1750  R3  CHO   259     121.793 224.748  26.331  1.00  0.00            
ATOM   1751  R4  CHO   259     120.643 226.998  27.831  1.00  0.00            
ATOM   1752  R5  CHO   259     122.693 226.198  28.031  1.00  0.00            
ATOM   1753  C1  CHO   259     121.493 225.748  31.631  1.00  0.00           C
ATOM   1754  C2  CHO   259     120.793 223.298  34.531  1.00  0.00           C
ATOM   1755  ROH CHO   260     140.643 193.148  26.681  1.00  0.00            
ATOM   1756  R1  CHO   260     139.693 195.298  28.231  1.00  0.00            
ATOM   1757  R2  CHO   260     137.043 195.448  29.081  1.00  0.00            
ATOM   1758  R3  CHO   260     138.193 195.698  31.531  1.00  0.00            
ATOM   1759  R4  CHO   260     135.343 195.348  32.081  1.00  0.00            
ATOM   1760  R5  CHO   260     136.593 196.948  32.831  1.00  0.00            
ATOM   1761  C1  CHO   260     135.393 195.548  36.131  1.00  0.00           C
ATOM   1762  C2  CHO   260     137.843 194.048  38.331  1.00  0.00           C
ATOM   1763  ROH CHO   261      58.193  31.448  25.281  1.00  0.00            
ATOM   1764  R1  CHO   261      60.193  31.048  27.231  1.00  0.00            
ATOM   1765  R2  CHO   261      61.543  33.098  28.431  1.00  0.00            
ATOM   1766  R3  CHO   261      60.743  31.898  30.731  1.00  0.00            
ATOM   1767  R4  CHO   261      62.243  34.248  31.631  1.00  0.00            
ATOM   1768  R5  CHO   261      62.543  32.148  32.231  1.00  0.00            
ATOM   1769  C1  CHO   261      61.843  33.748  35.631  1.00  0.00           C
ATOM   1770  C2  CHO   261      61.543  37.398  38.681  1.00  0.00           C
ATOM   1771  ROH CHO   262      98.043 193.798  62.431  1.00  0.00            
ATOM   1772  R1  CHO   262      97.743 191.548  60.781  1.00  0.00            
ATOM   1773  R2  CHO   262      95.443 190.998  59.381  1.00  0.00            
ATOM   1774  R3  CHO   262      97.093 190.948  57.231  1.00  0.00            
ATOM   1775  R4  CHO   262      94.543 189.848  56.231  1.00  0.00            
ATOM   1776  R5  CHO   262      96.493 188.948  56.081  1.00  0.00            
ATOM   1777  C1  CHO   262      95.593 189.148  52.381  1.00  0.00           C
ATOM   1778  C2  CHO   262      93.993 188.998  49.281  1.00  0.00           C
ATOM   1779  ROH CHO   263      28.993 138.748  68.881  1.00  0.00            
ATOM   1780  R1  CHO   263      28.593 137.248  66.531  1.00  0.00            
ATOM   1781  R2  CHO   263      26.093 136.648  65.531  1.00  0.00            
ATOM   1782  R3  CHO   263      27.043 137.798  63.281  1.00  0.00            
ATOM   1783  R4  CHO   263      25.393 135.598  62.331  1.00  0.00            
ATOM   1784  R5  CHO   263      27.443 135.948  61.831  1.00  0.00            
ATOM   1785  C1  CHO   263      25.893 136.048  58.331  1.00  0.00           C
ATOM   1786  C2  CHO   263      24.043 137.398  54.831  1.00  0.00           C
ATOM   1787  ROH CHO   264     192.943  94.298  34.631  1.00  0.00            
ATOM   1788  R1  CHO   264     193.343  92.648  36.881  1.00  0.00            
ATOM   1789  R2  CHO   264     191.493  92.398  38.881  1.00  0.00            
ATOM   1790  R3  CHO   264     191.693  89.748  38.331  1.00  0.00            
ATOM   1791  R4  CHO   264     192.143  89.948  41.231  1.00  0.00            
ATOM   1792  R5  CHO   264     193.443  88.998  39.781  1.00  0.00            
ATOM   1793  C1  CHO   264     192.743  85.998  42.081  1.00  0.00           C
ATOM   1794  C2  CHO   264     193.093  84.048  46.531  1.00  0.00           C
ATOM   1795  ROH CHO   265      39.143 105.398  63.331  1.00  0.00            
ATOM   1796  R1  CHO   265      40.643 106.448  61.181  1.00  0.00            
ATOM   1797  R2  CHO   265      40.843 105.248  58.731  1.00  0.00            
ATOM   1798  R3  CHO   265      39.993 107.648  57.831  1.00  0.00            
ATOM   1799  R4  CHO   265      41.893 106.698  55.781  1.00  0.00            
ATOM   1800  R5  CHO   265      41.993 108.598  56.831  1.00  0.00            
ATOM   1801  C1  CHO   265      41.793 109.848  53.231  1.00  0.00           C
ATOM   1802  C2  CHO   265      43.693 109.448  49.181  1.00  0.00           C
ATOM   1803  ROH CHO   266     111.393 103.298  61.481  1.00  0.00            
ATOM   1804  R1  CHO   266     110.593 105.098  59.431  1.00  0.00            
ATOM   1805  R2  CHO   266     110.343 104.298  56.781  1.00  0.00            
ATOM   1806  R3  CHO   266     107.843 105.298  57.031  1.00  0.00            
ATOM   1807  R4  CHO   266     108.193 104.898  54.181  1.00  0.00            
ATOM   1808  R5  CHO   266     107.543 106.748  55.131  1.00  0.00            
ATOM   1809  C1  CHO   266     104.543 106.148  52.881  1.00  0.00           C
ATOM   1810  C2  CHO   266     104.843 105.648  48.581  1.00  0.00           C
ATOM   1811  ROH CHO   267      30.643  66.898  43.231  1.00  0.00            
ATOM   1812  R1  CHO   267      27.943  67.698  42.981  1.00  0.00            
ATOM   1813  R2  CHO   267      26.043  67.298  44.981  1.00  0.00            
ATOM   1814  R3  CHO   267      25.643  69.998  44.681  1.00  0.00            
ATOM   1815  R4  CHO   267      23.493  69.098  46.481  1.00  0.00            
ATOM   1816  R5  CHO   267      23.293  70.248  44.631  1.00  0.00            
ATOM   1817  C1  CHO   267      21.643  72.648  47.081  1.00  0.00           C
ATOM   1818  C2  CHO   267      21.943  76.898  49.281  1.00  0.00           C
ATOM   1819  ROH CHO   268     167.393  12.898  50.881  1.00  0.00            
ATOM   1820  R1  CHO   268     167.293  11.148  48.681  1.00  0.00            
ATOM   1821  R2  CHO   268     169.443  10.848  46.931  1.00  0.00            
ATOM   1822  R3  CHO   268     169.143   8.248  47.531  1.00  0.00            
ATOM   1823  R4  CHO   268     170.393   8.248  44.881  1.00  0.00            
ATOM   1824  R5  CHO   268     168.543   7.198  45.431  1.00  0.00            
ATOM   1825  C1  CHO   268     170.693   4.248  44.231  1.00  0.00           C
ATOM   1826  C2  CHO   268     172.243   0.898  45.631  1.00  0.00           C
ATOM   1827  ROH CHO   269      45.243  58.548  29.881  1.00  0.00            
ATOM   1828  R1  CHO   269      43.993  56.798  31.681  1.00  0.00            
ATOM   1829  R2  CHO   269      45.193  55.948  34.031  1.00  0.00            
ATOM   1830  R3  CHO   269      42.943  56.898  35.181  1.00  0.00            
ATOM   1831  R4  CHO   269      43.843  54.748  36.931  1.00  0.00            
ATOM   1832  R5  CHO   269      41.843  54.948  36.081  1.00  0.00            
ATOM   1833  C1  CHO   269      40.893  54.948  39.731  1.00  0.00           C
ATOM   1834  C2  CHO   269      39.193  56.248  43.331  1.00  0.00           C
ATOM   1835  ROH CHO   270     192.993  98.498  35.781  1.00  0.00            
ATOM   1836  R1  CHO   270     192.243  97.198  38.181  1.00  0.00            
ATOM   1837  R2  CHO   270     191.843  98.498  40.531  1.00  0.00            
ATOM   1838  R3  CHO   270     189.393  97.248  40.431  1.00  0.00            
ATOM   1839  R4  CHO   270     189.993  97.548  43.331  1.00  0.00            
ATOM   1840  R5  CHO   270     189.443  95.698  42.281  1.00  0.00            
ATOM   1841  C1  CHO   270     186.643  95.848  44.831  1.00  0.00           C
ATOM   1842  C2  CHO   270     183.793  97.848  47.031  1.00  0.00           C
ATOM   1843  ROH CHO   271      45.343 136.248  36.231  1.00  0.00            
ATOM   1844  R1  CHO   271      45.293 137.948  38.481  1.00  0.00            
ATOM   1845  R2  CHO   271      44.243 137.148  40.931  1.00  0.00            
ATOM   1846  R3  CHO   271      46.693 137.948  41.831  1.00  0.00            
ATOM   1847  R4  CHO   271      45.393 136.698  44.131  1.00  0.00            
ATOM   1848  R5  CHO   271      46.243 138.698  44.081  1.00  0.00            
ATOM   1849  C1  CHO   271      48.293 137.198  46.881  1.00  0.00           C
ATOM   1850  C2  CHO   271      50.593 135.248  50.181  1.00  0.00           C
ATOM   1851  ROH CHO   272     194.743 159.298  72.131  1.00  0.00            
ATOM   1852  R1  CHO   272     196.393 160.148  69.981  1.00  0.00            
ATOM   1853  R2  CHO   272     198.043 158.398  68.631  1.00  0.00            
ATOM   1854  R3  CHO   272     196.743 159.398  66.431  1.00  0.00            
ATOM   1855  R4  CHO   272     199.393 158.648  65.431  1.00  0.00            
ATOM   1856  R5  CHO   272     198.443 160.548  65.231  1.00  0.00            
ATOM   1857  C1  CHO   272     198.943 159.648  61.531  1.00  0.00           C
ATOM   1858  C2  CHO   272     201.343 160.998  58.681  1.00  0.00           C
ATOM   1859  ROH CHO   273     217.293 115.998  41.531  1.00  0.00            
ATOM   1860  R1  CHO   273     218.543 114.498  43.531  1.00  0.00            
ATOM   1861  R2  CHO   273     218.743 115.348  46.181  1.00  0.00            
ATOM   1862  R3  CHO   273     217.593 112.898  46.681  1.00  0.00            
ATOM   1863  R4  CHO   273     217.543 114.298  49.281  1.00  0.00            
ATOM   1864  R5  CHO   273     218.393 112.348  48.831  1.00  0.00            
ATOM   1865  C1  CHO   273     215.843 111.448  51.531  1.00  0.00           C
ATOM   1866  C2  CHO   273     215.443 110.648  53.931  1.00  0.00           C
ATOM   1867  ROH CHO   274      46.693 134.798  68.581  1.00  0.00            
ATOM   1868  R1  CHO   274      46.143 134.348  65.831  1.00  0.00            
ATOM   1869  R2  CHO   274      43.743 133.248  64.981  1.00  0.00            
ATOM   1870  R3  CHO   274      43.643 135.448  63.431  1.00  0.00            
ATOM   1871  R4  CHO   274      42.193 133.398  61.881  1.00  0.00            
ATOM   1872  R5  CHO   274      43.893 134.648  61.181  1.00  0.00            
ATOM   1873  C1  CHO   274      41.193 135.598  58.631  1.00  0.00           C
ATOM   1874  C2  CHO   274      42.543 135.798  54.781  1.00  0.00           C
ATOM   1875  ROH CHO   275      22.943   0.348  33.731  1.00  0.00            
ATOM   1876  R1  CHO   275      21.843   0.848  36.281  1.00  0.00            
ATOM   1877  R2  CHO   275      22.493  -0.702  38.481  1.00  0.00            
ATOM   1878  R3  CHO   275      23.193   1.698  39.581  1.00  0.00            
ATOM   1879  R4  CHO   275      22.093   0.148  41.831  1.00  0.00            
ATOM   1880  R5  CHO   275      21.443   2.098  41.181  1.00  0.00            
ATOM   1881  C1  CHO   275      22.493   2.848  44.781  1.00  0.00           C
ATOM   1882  C2  CHO   275      21.943   4.998  47.931  1.00  0.00           C
ATOM   1883  ROH CHO   276     101.643 193.898  26.231  1.00  0.00            
ATOM   1884  R1  CHO   276     102.443 194.648  28.831  1.00  0.00            
ATOM   1885  R2  CHO   276     101.693 196.998  30.081  1.00  0.00            
ATOM   1886  R3  CHO   276     100.793 195.348  32.031  1.00  0.00            
ATOM   1887  R4  CHO   276     101.843 197.648  33.431  1.00  0.00            
ATOM   1888  R5  CHO   276     102.393 195.598  33.781  1.00  0.00            
ATOM   1889  C1  CHO   276     101.143 196.498  37.281  1.00  0.00           C
ATOM   1890  C2  CHO   276     100.843 199.848  38.431  1.00  0.00           C
ATOM   1891  ROH CHO   277     147.893  11.798  51.181  1.00  0.00            
ATOM   1892  R1  CHO   277     149.693  11.848  49.031  1.00  0.00            
ATOM   1893  R2  CHO   277     148.893  11.848  46.381  1.00  0.00            
ATOM   1894  R3  CHO   277     150.493  14.048  46.281  1.00  0.00            
ATOM   1895  R4  CHO   277     150.643  12.898  43.581  1.00  0.00            
ATOM   1896  R5  CHO   277     152.343  13.398  44.881  1.00  0.00            
ATOM   1897  C1  CHO   277     153.193  15.548  41.831  1.00  0.00           C
ATOM   1898  C2  CHO   277     151.243  16.498  38.231  1.00  0.00           C
ATOM   1899  ROH CHO   278     112.693 169.498  59.781  1.00  0.00            
ATOM   1900  R1  CHO   278     114.493 170.548  57.831  1.00  0.00            
ATOM   1901  R2  CHO   278     116.743 169.248  56.981  1.00  0.00            
ATOM   1902  R3  CHO   278     115.643 169.598  54.531  1.00  0.00            
ATOM   1903  R4  CHO   278     118.493 169.098  54.031  1.00  0.00            
ATOM   1904  R5  CHO   278     117.343 170.798  53.281  1.00  0.00            
ATOM   1905  C1  CHO   278     118.493 169.348  49.981  1.00  0.00           C
ATOM   1906  C2  CHO   278     120.593 168.148  47.131  1.00  0.00           C
ATOM   1907  ROH CHO   279     178.843 180.648  61.631  1.00  0.00            
ATOM   1908  R1  CHO   279     179.343 180.198  58.881  1.00  0.00            
ATOM   1909  R2  CHO   279     181.643 181.148  57.631  1.00  0.00            
ATOM   1910  R3  CHO   279     181.893 178.548  56.881  1.00  0.00            
ATOM   1911  R4  CHO   279     183.293 180.048  54.781  1.00  0.00            
ATOM   1912  R5  CHO   279     181.693 178.548  54.481  1.00  0.00            
ATOM   1913  C1  CHO   279     184.443 176.948  52.431  1.00  0.00           C
ATOM   1914  C2  CHO   279     187.093 176.498  49.731  1.00  0.00           C
ATOM   1915  ROH CHO   280     159.693  99.948  36.781  1.00  0.00            
ATOM   1916  R1  CHO   280     157.243 101.398  36.981  1.00  0.00            
ATOM   1917  R2  CHO   280     155.593 101.198  39.131  1.00  0.00            
ATOM   1918  R3  CHO   280     155.793 103.898  39.181  1.00  0.00            
ATOM   1919  R4  CHO   280     153.543 103.298  40.981  1.00  0.00            
ATOM   1920  R5  CHO   280     153.543 104.698  39.281  1.00  0.00            
ATOM   1921  C1  CHO   280     152.643 107.098  42.081  1.00  0.00           C
ATOM   1922  C2  CHO   280     150.993 110.048  42.581  1.00  0.00           C
ATOM   1923  ROH CHO   281      34.243 151.448  34.981  1.00  0.00            
ATOM   1924  R1  CHO   281      34.493 152.148  37.681  1.00  0.00            
ATOM   1925  R2  CHO   281      36.943 152.248  39.031  1.00  0.00            
ATOM   1926  R3  CHO   281      36.093 154.748  39.681  1.00  0.00            
ATOM   1927  R4  CHO   281      37.843 153.898  41.881  1.00  0.00            
ATOM   1928  R5  CHO   281      35.793 154.648  42.031  1.00  0.00            
ATOM   1929  C1  CHO   281      37.593 157.248  44.181  1.00  0.00           C
ATOM   1930  C2  CHO   281      35.293 158.098  47.481  1.00  0.00           C
ATOM   1931  ROH CHO   282     140.643  29.448  50.781  1.00  0.00            
ATOM   1932  R1  CHO   282     139.993  28.648  48.131  1.00  0.00            
ATOM   1933  R2  CHO   282     138.643  30.298  46.331  1.00  0.00            
ATOM   1934  R3  CHO   282     140.793  29.748  44.731  1.00  0.00            
ATOM   1935  R4  CHO   282     138.793  30.948  42.981  1.00  0.00            
ATOM   1936  R5  CHO   282     139.793  29.048  42.681  1.00  0.00            
ATOM   1937  C1  CHO   282     140.893  30.848  39.481  1.00  0.00           C
ATOM   1938  C2  CHO   282     137.693  32.048  37.281  1.00  0.00           C
ATOM   1939  ROH CHO   283      72.443   5.448  24.581  1.00  0.00            
ATOM   1940  R1  CHO   283      72.143   4.248  27.131  1.00  0.00            
ATOM   1941  R2  CHO   283      73.543   5.098  29.381  1.00  0.00            
ATOM   1942  R3  CHO   283      71.043   5.348  30.431  1.00  0.00            
ATOM   1943  R4  CHO   283      72.843   5.198  32.731  1.00  0.00            
ATOM   1944  R5  CHO   283      71.093   3.948  32.381  1.00  0.00            
ATOM   1945  C1  CHO   283      70.143   5.448  35.731  1.00  0.00           C
ATOM   1946  C2  CHO   283      67.843   4.098  38.931  1.00  0.00           C
ATOM   1947  ROH CHO   284      62.143 197.498  59.781  1.00  0.00            
ATOM   1948  R1  CHO   284      60.243 197.398  57.681  1.00  0.00            
ATOM   1949  R2  CHO   284      60.493 198.898  55.381  1.00  0.00            
ATOM   1950  R3  CHO   284      60.243 196.498  54.131  1.00  0.00            
ATOM   1951  R4  CHO   284      59.543 198.448  52.081  1.00  0.00            
ATOM   1952  R5  CHO   284      58.343 196.748  52.731  1.00  0.00            
ATOM   1953  C1  CHO   284      58.743 195.898  49.031  1.00  0.00           C
ATOM   1954  C2  CHO   284      57.443 194.748  46.631  1.00  0.00           C
ATOM   1955  ROH CHO   285      48.443  98.748  30.881  1.00  0.00            
ATOM   1956  R1  CHO   285      48.643  99.448  33.631  1.00  0.00            
ATOM   1957  R2  CHO   285      46.443  99.698  35.281  1.00  0.00            
ATOM   1958  R3  CHO   285      47.793  97.948  36.831  1.00  0.00            
ATOM   1959  R4  CHO   285      46.343  99.598  38.731  1.00  0.00            
ATOM   1960  R5  CHO   285      48.493  99.198  38.731  1.00  0.00            
ATOM   1961  C1  CHO   285      47.543  97.848  42.181  1.00  0.00           C
ATOM   1962  C2  CHO   285      47.643  99.948  45.481  1.00  0.00           C
ATOM   1963  ROH CHO   286      66.443 220.298  24.081  1.00  0.00            
ATOM   1964  R1  CHO   286      67.943 221.448  26.231  1.00  0.00            
ATOM   1965  R2  CHO   286      67.693 220.548  28.831  1.00  0.00            
ATOM   1966  R3  CHO   286      70.343 220.298  28.631  1.00  0.00            
ATOM   1967  R4  CHO   286      69.843 220.448  31.531  1.00  0.00            
ATOM   1968  R5  CHO   286      71.243 221.698  30.381  1.00  0.00            
ATOM   1969  C1  CHO   286      73.643 220.148  32.931  1.00  0.00           C
ATOM   1970  C2  CHO   286      76.643 217.498  34.431  1.00  0.00           C
ATOM   1971  ROH CHO   287     132.043 139.948  30.781  1.00  0.00            
ATOM   1972  R1  CHO   287     133.193 140.248  33.331  1.00  0.00            
ATOM   1973  R2  CHO   287     131.643 140.798  35.581  1.00  0.00            
ATOM   1974  R3  CHO   287     132.893 138.598  36.581  1.00  0.00            
ATOM   1975  R4  CHO   287     132.143 140.148  38.931  1.00  0.00            
ATOM   1976  R5  CHO   287     134.143 139.398  38.431  1.00  0.00            
ATOM   1977  C1  CHO   287     133.593 137.698  41.831  1.00  0.00           C
ATOM   1978  C2  CHO   287     137.543 137.948  43.131  1.00  0.00           C
ATOM   1979  ROH CHO   288     106.893  50.898  17.081  1.00  0.00            
ATOM   1980  R1  CHO   288     106.493  50.848  19.881  1.00  0.00            
ATOM   1981  R2  CHO   288     107.543  48.898  21.531  1.00  0.00            
ATOM   1982  R3  CHO   288     108.543  50.998  22.881  1.00  0.00            
ATOM   1983  R4  CHO   288     108.343  48.848  24.881  1.00  0.00            
ATOM   1984  R5  CHO   288     107.493  50.848  25.031  1.00  0.00            
ATOM   1985  C1  CHO   288     109.693  50.848  28.131  1.00  0.00           C
ATOM   1986  C2  CHO   288     106.693  52.348  30.031  1.00  0.00           C
ATOM   1987  ROH CHO   289     153.143 112.948  59.631  1.00  0.00            
ATOM   1988  R1  CHO   289     154.843 112.448  57.381  1.00  0.00            
ATOM   1989  R2  CHO   289     154.743 110.148  55.931  1.00  0.00            
ATOM   1990  R3  CHO   289     154.443 111.898  53.831  1.00  0.00            
ATOM   1991  R4  CHO   289     155.093 109.348  52.581  1.00  0.00            
ATOM   1992  R5  CHO   289     156.143 111.248  52.281  1.00  0.00            
ATOM   1993  C1  CHO   289     155.043 110.448  48.681  1.00  0.00           C
ATOM   1994  C2  CHO   289     155.543 107.548  46.581  1.00  0.00           C
ATOM   1995  ROH CHO   290      85.693 111.148  27.731  1.00  0.00            
ATOM   1996  R1  CHO   290      85.193 112.398  30.181  1.00  0.00            
ATOM   1997  R2  CHO   290      83.043 111.748  31.781  1.00  0.00            
ATOM   1998  R3  CHO   290      84.943 111.398  33.681  1.00  0.00            
ATOM   1999  R4  CHO   290      82.443 111.948  35.181  1.00  0.00            
ATOM   2000  R5  CHO   290      84.393 112.998  35.381  1.00  0.00            
ATOM   2001  C1  CHO   290      83.943 111.748  38.931  1.00  0.00           C
ATOM   2002  C2  CHO   290      82.843 113.248  42.881  1.00  0.00           C
ATOM   2003  ROH CHO   291      44.793  49.598  26.831  1.00  0.00            
ATOM   2004  R1  CHO   291      44.443  48.198  29.231  1.00  0.00            
ATOM   2005  R2  CHO   291      45.443  45.648  29.631  1.00  0.00            
ATOM   2006  R3  CHO   291      46.643  46.748  31.781  1.00  0.00            
ATOM   2007  R4  CHO   291      46.893  43.848  32.181  1.00  0.00            
ATOM   2008  R5  CHO   291      46.043  45.298  33.581  1.00  0.00            
ATOM   2009  C1  CHO   291      48.893  43.848  35.731  1.00  0.00           C
ATOM   2010  C2  CHO   291      53.243  41.948  37.481  1.00  0.00           C
ATOM   2011  ROH CHO   292     115.143 159.648  60.131  1.00  0.00            
ATOM   2012  R1  CHO   292     113.793 159.148  57.681  1.00  0.00            
ATOM   2013  R2  CHO   292     112.193 161.048  56.431  1.00  0.00            
ATOM   2014  R3  CHO   292     113.843 160.498  54.281  1.00  0.00            
ATOM   2015  R4  CHO   292     111.643 162.048  53.181  1.00  0.00            
ATOM   2016  R5  CHO   292     112.293 160.098  52.481  1.00  0.00            
ATOM   2017  C1  CHO   292     112.793 162.148  49.331  1.00  0.00           C
ATOM   2018  C2  CHO   292     115.593 162.598  47.381  1.00  0.00           C
ATOM   2019  ROH CHO   293      19.193 135.398  51.831  1.00  0.00            
ATOM   2020  R1  CHO   293      19.693 132.648  51.331  1.00  0.00            
ATOM   2021  R2  CHO   293      20.443 130.848  53.281  1.00  0.00            
ATOM   2022  R3  CHO   293      18.293 129.448  52.431  1.00  0.00            
ATOM   2023  R4  CHO   293      20.043 127.448  53.631  1.00  0.00            
ATOM   2024  R5  CHO   293      19.193 127.398  51.631  1.00  0.00            
ATOM   2025  C1  CHO   293      17.793 124.148  53.081  1.00  0.00           C
ATOM   2026  C2  CHO   293      19.143 120.698  55.381  1.00  0.00           C
ATOM   2027  ROH CHO   294     195.293 216.348  30.731  1.00  0.00            
ATOM   2028  R1  CHO   294     195.243 215.948  33.531  1.00  0.00            
ATOM   2029  R2  CHO   294     193.093 216.598  35.081  1.00  0.00            
ATOM   2030  R3  CHO   294     193.293 213.998  35.881  1.00  0.00            
ATOM   2031  R4  CHO   294     191.543 215.248  37.881  1.00  0.00            
ATOM   2032  R5  CHO   294     193.343 214.098  38.281  1.00  0.00            
ATOM   2033  C1  CHO   294     190.793 211.998  40.231  1.00  0.00           C
ATOM   2034  C2  CHO   294     187.243 211.448  38.681  1.00  0.00           C
ATOM   2035  ROH CHO   295      62.843 169.048  33.931  1.00  0.00            
ATOM   2036  R1  CHO   295      61.693 169.598  36.431  1.00  0.00            
ATOM   2037  R2  CHO   295      62.593 168.348  38.781  1.00  0.00            
ATOM   2038  R3  CHO   295      62.843 170.948  39.631  1.00  0.00            
ATOM   2039  R4  CHO   295      62.293 169.348  42.081  1.00  0.00            
ATOM   2040  R5  CHO   295      61.193 171.148  41.381  1.00  0.00            
ATOM   2041  C1  CHO   295      62.393 172.348  44.781  1.00  0.00           C
ATOM   2042  C2  CHO   295      59.143 170.848  47.481  1.00  0.00           C
ATOM   2043  ROH CHO   296      62.293  75.198  57.181  1.00  0.00            
ATOM   2044  R1  CHO   296      64.093  75.048  54.981  1.00  0.00            
ATOM   2045  R2  CHO   296      63.243  74.748  52.381  1.00  0.00            
ATOM   2046  R3  CHO   296      64.693  76.948  51.931  1.00  0.00            
ATOM   2047  R4  CHO   296      63.793  76.098  49.281  1.00  0.00            
ATOM   2048  R5  CHO   296      65.893  76.498  49.881  1.00  0.00            
ATOM   2049  C1  CHO   296      65.543  79.048  47.031  1.00  0.00           C
ATOM   2050  C2  CHO   296      62.393  79.198  44.381  1.00  0.00           C
ATOM   2051  ROH CHO   297     161.693  92.298  27.481  1.00  0.00            
ATOM   2052  R1  CHO   297     160.343  92.798  29.931  1.00  0.00            
ATOM   2053  R2  CHO   297     157.593  92.998  30.081  1.00  0.00            
ATOM   2054  R3  CHO   297     157.893  91.098  32.031  1.00  0.00            
ATOM   2055  R4  CHO   297     155.143  92.048  32.331  1.00  0.00            
ATOM   2056  R5  CHO   297     156.693  91.948  33.881  1.00  0.00            
ATOM   2057  C1  CHO   297     153.993  89.698  35.431  1.00  0.00           C
ATOM   2058  C2  CHO   297     154.943  89.598  39.381  1.00  0.00           C
ATOM   2059  ROH CHO   298     104.643 181.048  28.481  1.00  0.00            
ATOM   2060  R1  CHO   298     105.193 183.448  29.881  1.00  0.00            
ATOM   2061  R2  CHO   298     105.393 183.548  32.631  1.00  0.00            
ATOM   2062  R3  CHO   298     107.793 184.648  32.131  1.00  0.00            
ATOM   2063  R4  CHO   298     107.093 185.698  34.731  1.00  0.00            
ATOM   2064  R5  CHO   298     107.643 186.898  33.031  1.00  0.00            
ATOM   2065  C1  CHO   298     110.343 187.998  35.481  1.00  0.00           C
ATOM   2066  C2  CHO   298     113.093 189.098  36.531  1.00  0.00           C
ATOM   2067  ROH CHO   299      80.643 164.798  60.081  1.00  0.00            
ATOM   2068  R1  CHO   299      79.893 165.848  57.531  1.00  0.00            
ATOM   2069  R2  CHO   299      81.793 166.798  55.781  1.00  0.00            
ATOM   2070  R3  CHO   299      80.593 164.998  54.081  1.00  0.00            
ATOM   2071  R4  CHO   299      82.643 166.348  52.431  1.00  0.00            
ATOM   2072  R5  CHO   299      80.543 166.148  51.981  1.00  0.00            
ATOM   2073  C1  CHO   299      82.043 164.398  48.931  1.00  0.00           C
ATOM   2074  C2  CHO   299      80.643 163.648  46.131  1.00  0.00           C
ATOM   2075  ROH CHO   300      34.893  94.848  29.231  1.00  0.00            
ATOM   2076  R1  CHO   300      36.193  94.298  31.681  1.00  0.00            
ATOM   2077  R2  CHO   300      38.593  95.498  32.381  1.00  0.00            
ATOM   2078  R3  CHO   300      37.243  96.148  34.631  1.00  0.00            
ATOM   2079  R4  CHO   300      39.693  94.898  35.631  1.00  0.00            
ATOM   2080  R5  CHO   300      37.643  94.348  36.181  1.00  0.00            
ATOM   2081  C1  CHO   300      39.043  95.198  39.631  1.00  0.00           C
ATOM   2082  C2  CHO   300      37.643  93.848  43.281  1.00  0.00           C
ATOM   2083  ROH CHO   301     218.643 100.348  39.581  1.00  0.00            
ATOM   2084  R1  CHO   301     218.043 100.348  42.331  1.00  0.00            
ATOM   2085  R2  CHO   301     216.693  98.248  43.531  1.00  0.00            
ATOM   2086  R3  CHO   301     218.843  98.248  45.181  1.00  0.00            
ATOM   2087  R4  CHO   301     216.543  97.948  46.981  1.00  0.00            
ATOM   2088  R5  CHO   301     218.143  99.398  47.131  1.00  0.00            
ATOM   2089  C1  CHO   301     218.493  97.698  50.531  1.00  0.00           C
ATOM   2090  C2  CHO   301     219.293  97.648  54.031  1.00  0.00           C
ATOM   2091  ROH CHO   302     210.943 128.798  32.731  1.00  0.00            
ATOM   2092  R1  CHO   302     210.893 130.048  35.231  1.00  0.00            
ATOM   2093  R2  CHO   302     209.093 129.398  37.231  1.00  0.00            
ATOM   2094  R3  CHO   302     211.343 129.048  38.731  1.00  0.00            
ATOM   2095  R4  CHO   302     209.143 128.898  40.631  1.00  0.00            
ATOM   2096  R5  CHO   302     210.893 130.198  40.781  1.00  0.00            
ATOM   2097  C1  CHO   302     211.293 128.298  44.031  1.00  0.00           C
ATOM   2098  C2  CHO   302     211.343 127.198  48.031  1.00  0.00           C
ATOM   2099  ROH CHO   303     219.593  -1.452  39.181  1.00  0.00            
ATOM   2100  R1  CHO   303     217.443  -0.252  40.581  1.00  0.00            
ATOM   2101  R2  CHO   303     215.043   0.298  39.331  1.00  0.00            
ATOM   2102  R3  CHO   303     214.043  -1.202  41.431  1.00  0.00            
ATOM   2103  R4  CHO   303     212.293   1.198  41.281  1.00  0.00            
ATOM   2104  R5  CHO   303     213.393   0.448  43.031  1.00  0.00            
ATOM   2105  C1  CHO   303     209.793   0.348  44.331  1.00  0.00           C
ATOM   2106  C2  CHO   303     207.593   3.548  45.431  1.00  0.00           C
ATOM   2107  ROH CHO   304      55.493  92.298  26.831  1.00  0.00            
ATOM   2108  R1  CHO   304      55.843  92.998  29.531  1.00  0.00            
ATOM   2109  R2  CHO   304      53.993  92.498  31.481  1.00  0.00            
ATOM   2110  R3  CHO   304      56.043  91.298  32.731  1.00  0.00            
ATOM   2111  R4  CHO   304      53.843  90.998  34.631  1.00  0.00            
ATOM   2112  R5  CHO   304      55.793  91.848  35.031  1.00  0.00            
ATOM   2113  C1  CHO   304      55.693  89.048  37.581  1.00  0.00           C
ATOM   2114  C2  CHO   304      57.043  89.298  40.181  1.00  0.00           C
ATOM   2115  ROH CHO   305      32.193 122.248  35.481  1.00  0.00            
ATOM   2116  R1  CHO   305      31.893 122.248  38.281  1.00  0.00            
ATOM   2117  R2  CHO   305      30.893 120.098  39.681  1.00  0.00            
ATOM   2118  R3  CHO   305      33.193 120.348  41.081  1.00  0.00            
ATOM   2119  R4  CHO   305      31.343 119.098  42.981  1.00  0.00            
ATOM   2120  R5  CHO   305      32.493 120.898  43.331  1.00  0.00            
ATOM   2121  C1  CHO   305      33.743 118.748  46.181  1.00  0.00           C
ATOM   2122  C2  CHO   305      32.443 121.498  49.231  1.00  0.00           C
ATOM   2123  ROH CHO   306     144.893 172.598  26.131  1.00  0.00            
ATOM   2124  R1  CHO   306     145.193 173.548  28.781  1.00  0.00            
ATOM   2125  R2  CHO   306     143.293 173.098  30.731  1.00  0.00            
ATOM   2126  R3  CHO   306     145.443 172.148  32.131  1.00  0.00            
ATOM   2127  R4  CHO   306     143.443 172.798  34.181  1.00  0.00            
ATOM   2128  R5  CHO   306     145.493 173.498  34.081  1.00  0.00            
ATOM   2129  C1  CHO   306     145.543 171.748  37.481  1.00  0.00           C
ATOM   2130  C2  CHO   306     148.743 172.048  41.481  1.00  0.00           C
ATOM   2131  ROH CHO   307     180.643  74.198  58.181  1.00  0.00            
ATOM   2132  R1  CHO   307     180.343  75.148  55.531  1.00  0.00            
ATOM   2133  R2  CHO   307     182.343  76.448  54.181  1.00  0.00            
ATOM   2134  R3  CHO   307     181.893  74.548  52.281  1.00  0.00            
ATOM   2135  R4  CHO   307     182.893  76.898  50.781  1.00  0.00            
ATOM   2136  R5  CHO   307     181.043  75.748  50.431  1.00  0.00            
ATOM   2137  C1  CHO   307     182.793  75.298  47.081  1.00  0.00           C
ATOM   2138  C2  CHO   307     182.743  76.698  43.231  1.00  0.00           C
ATOM   2139  ROH CHO   308     126.543 220.948  54.731  1.00  0.00            
ATOM   2140  R1  CHO   308     125.243 219.898  52.481  1.00  0.00            
ATOM   2141  R2  CHO   308     125.393 220.998  49.981  1.00  0.00            
ATOM   2142  R3  CHO   308     126.143 218.498  49.231  1.00  0.00            
ATOM   2143  R4  CHO   308     125.243 219.748  46.731  1.00  0.00            
ATOM   2144  R5  CHO   308     124.593 217.848  47.581  1.00  0.00            
ATOM   2145  C1  CHO   308     125.893 216.648  44.231  1.00  0.00           C
ATOM   2146  C2  CHO   308     125.943 215.748  40.831  1.00  0.00           C
ATOM   2147  ROH CHO   309     168.843 152.248  62.431  1.00  0.00            
ATOM   2148  R1  CHO   309     168.443 152.198  59.631  1.00  0.00            
ATOM   2149  R2  CHO   309     167.743 154.448  58.181  1.00  0.00            
ATOM   2150  R3  CHO   309     169.893 153.798  56.731  1.00  0.00            
ATOM   2151  R4  CHO   309     168.243 155.348  54.881  1.00  0.00            
ATOM   2152  R5  CHO   309     169.043 153.348  54.531  1.00  0.00            
ATOM   2153  C1  CHO   309     170.543 155.248  51.581  1.00  0.00           C
ATOM   2154  C2  CHO   309     167.893 156.348  48.131  1.00  0.00           C
ATOM   2155  ROH CHO   310     153.443 163.898  62.031  1.00  0.00            
ATOM   2156  R1  CHO   310     153.443 165.148  59.481  1.00  0.00            
ATOM   2157  R2  CHO   310     155.693 165.248  57.881  1.00  0.00            
ATOM   2158  R3  CHO   310     154.043 164.148  56.031  1.00  0.00            
ATOM   2159  R4  CHO   310     155.993 165.698  54.481  1.00  0.00            
ATOM   2160  R5  CHO   310     153.843 165.848  54.381  1.00  0.00            
ATOM   2161  C1  CHO   310     154.643 164.898  50.781  1.00  0.00           C
ATOM   2162  C2  CHO   310     152.893 164.848  47.581  1.00  0.00           C
ATOM   2163  ROH CHO   311      33.793   7.698  44.731  1.00  0.00            
ATOM   2164  R1  CHO   311      35.293   5.448  45.531  1.00  0.00            
ATOM   2165  R2  CHO   311      35.043   2.948  44.381  1.00  0.00            
ATOM   2166  R3  CHO   311      37.693   3.198  44.031  1.00  0.00            
ATOM   2167  R4  CHO   311      37.293   0.348  44.731  1.00  0.00            
ATOM   2168  R5  CHO   311      38.643   1.748  45.681  1.00  0.00            
ATOM   2169  C1  CHO   311      41.093  -0.952  44.581  1.00  0.00           C
ATOM   2170  C2  CHO   311      42.993  -3.902  46.931  1.00  0.00           C
ATOM   2171  ROH CHO   312     153.543 167.998  28.131  1.00  0.00            
ATOM   2172  R1  CHO   312     153.993 167.298  30.881  1.00  0.00            
ATOM   2173  R2  CHO   312     155.743 168.748  32.481  1.00  0.00            
ATOM   2174  R3  CHO   312     153.543 168.898  34.081  1.00  0.00            
ATOM   2175  R4  CHO   312     155.843 169.048  35.931  1.00  0.00            
ATOM   2176  R5  CHO   312     154.143 167.698  36.081  1.00  0.00            
ATOM   2177  C1  CHO   312     153.843 169.398  39.431  1.00  0.00           C
ATOM   2178  C2  CHO   312     154.093 168.398  42.931  1.00  0.00           C
ATOM   2179  ROH CHO   313     146.643  79.848  52.631  1.00  0.00            
ATOM   2180  R1  CHO   313     146.943  81.448  50.281  1.00  0.00            
ATOM   2181  R2  CHO   313     146.993  80.348  47.731  1.00  0.00            
ATOM   2182  R3  CHO   313     144.993  82.148  47.281  1.00  0.00            
ATOM   2183  R4  CHO   313     145.993  81.398  44.631  1.00  0.00            
ATOM   2184  R5  CHO   313     145.793  83.448  45.431  1.00  0.00            
ATOM   2185  C1  CHO   313     143.493  83.698  42.381  1.00  0.00           C
ATOM   2186  C2  CHO   313     140.093  84.348  41.781  1.00  0.00           C
ATOM   2187  ROH CHO   314      97.043  14.048  54.331  1.00  0.00            
ATOM   2188  R1  CHO   314      96.343  14.598  51.631  1.00  0.00            
ATOM   2189  R2  CHO   314      98.193  14.648  49.631  1.00  0.00            
ATOM   2190  R3  CHO   314      96.493  12.848  48.481  1.00  0.00            
ATOM   2191  R4  CHO   314      98.343  13.698  46.331  1.00  0.00            
ATOM   2192  R5  CHO   314      96.143  13.698  46.281  1.00  0.00            
ATOM   2193  C1  CHO   314      96.843  11.398  43.281  1.00  0.00           C
ATOM   2194  C2  CHO   314      96.993  11.248  38.831  1.00  0.00           C
ATOM   2195  ROH CHO   315       5.393 140.798  38.931  1.00  0.00            
ATOM   2196  R1  CHO   315       6.493 140.848  41.531  1.00  0.00            
ATOM   2197  R2  CHO   315       6.443 143.098  43.131  1.00  0.00            
ATOM   2198  R3  CHO   315       5.293 141.398  44.931  1.00  0.00            
ATOM   2199  R4  CHO   315       6.193 143.648  46.581  1.00  0.00            
ATOM   2200  R5  CHO   315       6.643 141.548  46.881  1.00  0.00            
ATOM   2201  C1  CHO   315       4.943 142.348  50.181  1.00  0.00           C
ATOM   2202  C2  CHO   315       1.643 143.448  52.681  1.00  0.00           C
ATOM   2203  ROH CHO   316      71.543 174.648  32.081  1.00  0.00            
ATOM   2204  R1  CHO   316      72.643 174.948  34.681  1.00  0.00            
ATOM   2205  R2  CHO   316      71.043 175.448  36.931  1.00  0.00            
ATOM   2206  R3  CHO   316      72.343 173.248  37.881  1.00  0.00            
ATOM   2207  R4  CHO   316      70.943 174.398  40.231  1.00  0.00            
ATOM   2208  R5  CHO   316      73.093 173.898  40.081  1.00  0.00            
ATOM   2209  C1  CHO   316      72.143 171.748  43.031  1.00  0.00           C
ATOM   2210  C2  CHO   316      71.893 173.548  46.331  1.00  0.00           C
ATOM   2211  ROH CHO   317      73.143 207.448  26.331  1.00  0.00            
ATOM   2212  R1  CHO   317      73.093 206.998  29.131  1.00  0.00            
ATOM   2213  R2  CHO   317      74.643 205.098  30.381  1.00  0.00            
ATOM   2214  R3  CHO   317      75.493 207.198  31.881  1.00  0.00            
ATOM   2215  R4  CHO   317      75.693 204.898  33.681  1.00  0.00            
ATOM   2216  R5  CHO   317      74.643 206.748  34.081  1.00  0.00            
ATOM   2217  C1  CHO   317      77.143 206.748  36.981  1.00  0.00           C
ATOM   2218  C2  CHO   317      76.643 207.098  40.931  1.00  0.00           C
ATOM   2219  ROH CHO   318      83.793 209.098  24.481  1.00  0.00            
ATOM   2220  R1  CHO   318      84.243 209.098  27.281  1.00  0.00            
ATOM   2221  R2  CHO   318      86.493 210.098  28.431  1.00  0.00            
ATOM   2222  R3  CHO   318      84.743 211.548  29.881  1.00  0.00            
ATOM   2223  R4  CHO   318      86.593 210.498  31.881  1.00  0.00            
ATOM   2224  R5  CHO   318      84.443 210.298  31.881  1.00  0.00            
ATOM   2225  C1  CHO   318      84.943 212.048  35.231  1.00  0.00           C
ATOM   2226  C2  CHO   318      85.243 212.148  38.881  1.00  0.00           C
ATOM   2227  ROH CHO   319     133.743  75.648  51.481  1.00  0.00            
ATOM   2228  R1  CHO   319     133.693  75.298  48.681  1.00  0.00            
ATOM   2229  R2  CHO   319     131.643  76.248  47.081  1.00  0.00            
ATOM   2230  R3  CHO   319     133.693  77.448  45.731  1.00  0.00            
ATOM   2231  R4  CHO   319     131.893  76.498  43.631  1.00  0.00            
ATOM   2232  R5  CHO   319     134.043  76.098  43.781  1.00  0.00            
ATOM   2233  C1  CHO   319     133.943  77.748  40.381  1.00  0.00           C
ATOM   2234  C2  CHO   319     134.993  76.548  37.481  1.00  0.00           C
ATOM   2235  ROH CHO   320     187.843 140.248  65.931  1.00  0.00            
ATOM   2236  R1  CHO   320     186.743 140.498  63.331  1.00  0.00            
ATOM   2237  R2  CHO   320     187.493 142.498  61.581  1.00  0.00            
ATOM   2238  R3  CHO   320     187.943 140.398  59.931  1.00  0.00            
ATOM   2239  R4  CHO   320     187.693 142.698  58.131  1.00  0.00            
ATOM   2240  R5  CHO   320     186.593 140.848  57.981  1.00  0.00            
ATOM   2241  C1  CHO   320     188.243 140.898  54.581  1.00  0.00           C
ATOM   2242  C2  CHO   320     185.843 138.848  51.931  1.00  0.00           C
ATOM   2243  ROH CHO   321     112.393 143.698  61.081  1.00  0.00            
ATOM   2244  R1  CHO   321     111.943 144.148  58.331  1.00  0.00            
ATOM   2245  R2  CHO   321     113.693 145.598  56.781  1.00  0.00            
ATOM   2246  R3  CHO   321     113.693 143.398  55.231  1.00  0.00            
ATOM   2247  R4  CHO   321     113.943 145.598  53.331  1.00  0.00            
ATOM   2248  R5  CHO   321     112.493 143.998  53.231  1.00  0.00            
ATOM   2249  C1  CHO   321     114.143 143.498  49.881  1.00  0.00           C
ATOM   2250  C2  CHO   321     116.193 141.098  46.131  1.00  0.00           C
ATOM   2251  ROH CHO   322     133.393 156.498  29.681  1.00  0.00            
ATOM   2252  R1  CHO   322     134.243 155.248  32.081  1.00  0.00            
ATOM   2253  R2  CHO   322     134.543 156.648  34.431  1.00  0.00            
ATOM   2254  R3  CHO   322     132.843 154.748  35.431  1.00  0.00            
ATOM   2255  R4  CHO   322     133.793 156.198  37.781  1.00  0.00            
ATOM   2256  R5  CHO   322     133.843 154.048  37.481  1.00  0.00            
ATOM   2257  C1  CHO   322     131.743 154.198  40.631  1.00  0.00           C
ATOM   2258  C2  CHO   322     131.093 156.698  43.031  1.00  0.00           C
ATOM   2259  ROH CHO   323      89.093  58.298  55.931  1.00  0.00            
ATOM   2260  R1  CHO   323      88.893  59.798  53.531  1.00  0.00            
ATOM   2261  R2  CHO   323      91.043  60.248  51.881  1.00  0.00            
ATOM   2262  R3  CHO   323      89.393  59.198  49.981  1.00  0.00            
ATOM   2263  R4  CHO   323      91.843  59.998  48.531  1.00  0.00            
ATOM   2264  R5  CHO   323      89.793  60.598  48.081  1.00  0.00            
ATOM   2265  C1  CHO   323      90.743  58.898  44.781  1.00  0.00           C
ATOM   2266  C2  CHO   323      93.543  60.698  42.981  1.00  0.00           C
ATOM   2267  ROH CHO   324      23.293 100.598  34.981  1.00  0.00            
ATOM   2268  R1  CHO   324      24.793 100.998  37.331  1.00  0.00            
ATOM   2269  R2  CHO   324      23.593 101.948  39.681  1.00  0.00            
ATOM   2270  R3  CHO   324      24.743  99.748  40.781  1.00  0.00            
ATOM   2271  R4  CHO   324      24.693 101.648  42.981  1.00  0.00            
ATOM   2272  R5  CHO   324      26.393 100.598  42.231  1.00  0.00            
ATOM   2273  C1  CHO   324      26.343  99.398  45.881  1.00  0.00           C
ATOM   2274  C2  CHO   324      24.243  99.798  48.731  1.00  0.00           C
ATOM   2275  ROH CHO   325      84.343  11.548  26.181  1.00  0.00            
ATOM   2276  R1  CHO   325      83.843  11.998  28.931  1.00  0.00            
ATOM   2277  R2  CHO   325      82.143  13.998  29.781  1.00  0.00            
ATOM   2278  R3  CHO   325      80.943  11.948  31.131  1.00  0.00            
ATOM   2279  R4  CHO   325      79.643  14.348  32.181  1.00  0.00            
ATOM   2280  R5  CHO   325      80.593  12.798  33.331  1.00  0.00            
ATOM   2281  C1  CHO   325      77.093  12.648  34.831  1.00  0.00           C
ATOM   2282  C2  CHO   325      78.243  12.598  37.931  1.00  0.00           C
ATOM   2283  ROH CHO   326     110.243 136.348  29.881  1.00  0.00            
ATOM   2284  R1  CHO   326     111.343 137.348  32.281  1.00  0.00            
ATOM   2285  R2  CHO   326     109.793 137.998  34.481  1.00  0.00            
ATOM   2286  R3  CHO   326     111.493 136.348  35.781  1.00  0.00            
ATOM   2287  R4  CHO   326     110.143 137.748  37.931  1.00  0.00            
ATOM   2288  R5  CHO   326     112.293 137.598  37.631  1.00  0.00            
ATOM   2289  C1  CHO   326     111.943 136.048  41.131  1.00  0.00           C
ATOM   2290  C2  CHO   326     111.493 134.098  43.531  1.00  0.00           C
ATOM   2291  ROH CHO   327     133.193 166.348  27.881  1.00  0.00            
ATOM   2292  R1  CHO   327     131.993 166.748  30.431  1.00  0.00            
ATOM   2293  R2  CHO   327     131.743 164.698  32.231  1.00  0.00            
ATOM   2294  R3  CHO   327     133.043 166.448  33.881  1.00  0.00            
ATOM   2295  R4  CHO   327     132.343 164.148  35.581  1.00  0.00            
ATOM   2296  R5  CHO   327     131.893 166.248  35.981  1.00  0.00            
ATOM   2297  C1  CHO   327     133.943 165.498  39.081  1.00  0.00           C
ATOM   2298  C2  CHO   327     134.193 166.248  43.481  1.00  0.00           C
ATOM   2299  ROH CHO   328     164.893 122.148  63.881  1.00  0.00            
ATOM   2300  R1  CHO   328     164.593 121.198  61.231  1.00  0.00            
ATOM   2301  R2  CHO   328     162.693 122.148  59.481  1.00  0.00            
ATOM   2302  R3  CHO   328     164.843 122.548  57.831  1.00  0.00            
ATOM   2303  R4  CHO   328     162.493 122.898  56.081  1.00  0.00            
ATOM   2304  R5  CHO   328     164.193 121.548  55.781  1.00  0.00            
ATOM   2305  C1  CHO   328     164.393 123.748  52.631  1.00  0.00           C
ATOM   2306  C2  CHO   328     165.243 122.498  50.131  1.00  0.00           C
ATOM   2307  ROH CHO   329     138.793 186.448  26.531  1.00  0.00            
ATOM   2308  R1  CHO   329     139.143 185.298  29.131  1.00  0.00            
ATOM   2309  R2  CHO   329     139.693 186.848  31.331  1.00  0.00            
ATOM   2310  R3  CHO   329     137.543 185.548  32.381  1.00  0.00            
ATOM   2311  R4  CHO   329     139.043 186.398  34.731  1.00  0.00            
ATOM   2312  R5  CHO   329     138.393 184.348  34.281  1.00  0.00            
ATOM   2313  C1  CHO   329     136.693 184.848  37.631  1.00  0.00           C
ATOM   2314  C2  CHO   329     136.443 184.198  41.481  1.00  0.00           C
ATOM   2315  ROH CHO   330     153.743 178.048  28.931  1.00  0.00            
ATOM   2316  R1  CHO   330     154.393 178.548  31.631  1.00  0.00            
ATOM   2317  R2  CHO   330     152.743 179.948  33.381  1.00  0.00            
ATOM   2318  R3  CHO   330     153.043 177.698  34.931  1.00  0.00            
ATOM   2319  R4  CHO   330     152.243 179.848  36.781  1.00  0.00            
ATOM   2320  R5  CHO   330     153.993 178.548  36.931  1.00  0.00            
ATOM   2321  C1  CHO   330     152.193 177.698  40.231  1.00  0.00           C
ATOM   2322  C2  CHO   330     150.943 176.948  43.181  1.00  0.00           C
ATOM   2323  ROH CHO   331     161.443 160.448  31.681  1.00  0.00            
ATOM   2324  R1  CHO   331     161.043 161.898  34.081  1.00  0.00            
ATOM   2325  R2  CHO   331     162.093 160.998  36.531  1.00  0.00            
ATOM   2326  R3  CHO   331     163.193 163.448  36.581  1.00  0.00            
ATOM   2327  R4  CHO   331     163.243 162.548  39.381  1.00  0.00            
ATOM   2328  R5  CHO   331     162.443 164.448  38.631  1.00  0.00            
ATOM   2329  C1  CHO   331     164.993 165.798  41.081  1.00  0.00           C
ATOM   2330  C2  CHO   331     165.493 166.998  44.681  1.00  0.00           C
ATOM   2331  ROH CHO   332     137.093 100.848  28.981  1.00  0.00            
ATOM   2332  R1  CHO   332     136.343  99.198  31.181  1.00  0.00            
ATOM   2333  R2  CHO   332     138.193  98.248  32.981  1.00  0.00            
ATOM   2334  R3  CHO   332     136.493  99.398  34.781  1.00  0.00            
ATOM   2335  R4  CHO   332     137.993  97.398  36.331  1.00  0.00            
ATOM   2336  R5  CHO   332     135.843  97.598  36.231  1.00  0.00            
ATOM   2337  C1  CHO   332     136.293  97.998  39.981  1.00  0.00           C
ATOM   2338  C2  CHO   332     136.793  95.148  42.781  1.00  0.00           C
ATOM   2339  ROH CHO   333     220.743 124.248  38.931  1.00  0.00            
ATOM   2340  R1  CHO   333     221.593 124.598  41.631  1.00  0.00            
ATOM   2341  R2  CHO   333     219.993 123.798  43.781  1.00  0.00            
ATOM   2342  R3  CHO   333     222.243 122.448  44.481  1.00  0.00            
ATOM   2343  R4  CHO   333     220.893 123.048  46.981  1.00  0.00            
ATOM   2344  R5  CHO   333     222.993 123.498  46.481  1.00  0.00            
ATOM   2345  C1  CHO   333     223.543 121.298  49.581  1.00  0.00           C
ATOM   2346  C2  CHO   333     224.843 122.348  53.381  1.00  0.00           C
ATOM   2347  ROH CHO   334      43.493  87.548  30.981  1.00  0.00            
ATOM   2348  R1  CHO   334      44.893  87.698  33.431  1.00  0.00            
ATOM   2349  R2  CHO   334      44.543  89.798  35.231  1.00  0.00            
ATOM   2350  R3  CHO   334      44.043  87.748  36.981  1.00  0.00            
ATOM   2351  R4  CHO   334      45.193  89.848  38.631  1.00  0.00            
ATOM   2352  R5  CHO   334      45.843  87.798  38.481  1.00  0.00            
ATOM   2353  C1  CHO   334      45.093  87.998  42.231  1.00  0.00           C
ATOM   2354  C2  CHO   334      43.593  86.048  44.831  1.00  0.00           C
ATOM   2355  ROH CHO   335     162.543  55.398  53.981  1.00  0.00            
ATOM   2356  R1  CHO   335     163.293  55.148  51.281  1.00  0.00            
ATOM   2357  R2  CHO   335     162.243  53.198  49.631  1.00  0.00            
ATOM   2358  R3  CHO   335     161.593  55.348  48.081  1.00  0.00            
ATOM   2359  R4  CHO   335     162.543  53.298  46.181  1.00  0.00            
ATOM   2360  R5  CHO   335     163.293  55.348  46.331  1.00  0.00            
ATOM   2361  C1  CHO   335     162.143  55.348  42.731  1.00  0.00           C
ATOM   2362  C2  CHO   335     162.143  57.848  41.281  1.00  0.00           C
ATOM   2363  ROH CHO   336     215.443 159.948  58.781  1.00  0.00            
ATOM   2364  R1  CHO   336     216.493 157.348  58.531  1.00  0.00            
ATOM   2365  R2  CHO   336     218.493 156.698  56.731  1.00  0.00            
ATOM   2366  R3  CHO   336     219.743 155.748  58.931  1.00  0.00            
ATOM   2367  R4  CHO   336     220.293 153.798  56.831  1.00  0.00            
ATOM   2368  R5  CHO   336     219.443 153.348  58.781  1.00  0.00            
ATOM   2369  C1  CHO   336     222.543 151.148  58.931  1.00  0.00           C
ATOM   2370  C2  CHO   336     225.443 151.148  56.081  1.00  0.00           C
ATOM   2371  ROH CHO   337     122.893 184.948  60.881  1.00  0.00            
ATOM   2372  R1  CHO   337     124.193 184.548  58.431  1.00  0.00            
ATOM   2373  R2  CHO   337     123.043 183.148  56.331  1.00  0.00            
ATOM   2374  R3  CHO   337     123.693 185.398  54.931  1.00  0.00            
ATOM   2375  R4  CHO   337     124.543 183.198  53.181  1.00  0.00            
ATOM   2376  R5  CHO   337     125.743 184.898  53.881  1.00  0.00            
ATOM   2377  C1  CHO   337     126.043 185.348  50.081  1.00  0.00           C
ATOM   2378  C2  CHO   337     126.193 185.798  45.581  1.00  0.00           C
ATOM   2379  ROH CHO   338     166.243  64.898  57.381  1.00  0.00            
ATOM   2380  R1  CHO   338     165.843  64.248  54.681  1.00  0.00            
ATOM   2381  R2  CHO   338     165.543  66.148  52.681  1.00  0.00            
ATOM   2382  R3  CHO   338     167.593  64.848  51.531  1.00  0.00            
ATOM   2383  R4  CHO   338     165.793  65.598  49.331  1.00  0.00            
ATOM   2384  R5  CHO   338     166.543  63.598  49.781  1.00  0.00            
ATOM   2385  C1  CHO   338     167.893  64.048  46.231  1.00  0.00           C
ATOM   2386  C2  CHO   338     168.493  64.448  42.731  1.00  0.00           C
ATOM   2387  ROH CHO   339     167.393 172.398  26.731  1.00  0.00            
ATOM   2388  R1  CHO   339     167.893 171.748  29.431  1.00  0.00            
ATOM   2389  R2  CHO   339     165.893 170.998  31.181  1.00  0.00            
ATOM   2390  R3  CHO   339     167.493 168.848  31.581  1.00  0.00            
ATOM   2391  R4  CHO   339     165.843 168.998  33.981  1.00  0.00            
ATOM   2392  R5  CHO   339     167.993 168.898  33.931  1.00  0.00            
ATOM   2393  C1  CHO   339     167.293 165.798  35.981  1.00  0.00           C
ATOM   2394  C2  CHO   339     168.243 162.598  38.581  1.00  0.00           C
ATOM   2395  ROH CHO   340     208.593 145.798  74.881  1.00  0.00            
ATOM   2396  R1  CHO   340     206.943 146.098  72.581  1.00  0.00            
ATOM   2397  R2  CHO   340     205.493 148.398  72.131  1.00  0.00            
ATOM   2398  R3  CHO   340     206.793 148.348  69.731  1.00  0.00            
ATOM   2399  R4  CHO   340     204.793 150.498  69.431  1.00  0.00            
ATOM   2400  R5  CHO   340     205.043 148.748  68.131  1.00  0.00            
ATOM   2401  C1  CHO   340     205.543 151.598  65.631  1.00  0.00           C
ATOM   2402  C2  CHO   340     205.343 152.898  61.781  1.00  0.00           C
ATOM   2403  ROH CHO   341     123.693 102.098  26.781  1.00  0.00            
ATOM   2404  R1  CHO   341     123.743 102.498  29.581  1.00  0.00            
ATOM   2405  R2  CHO   341     125.243 100.898  31.281  1.00  0.00            
ATOM   2406  R3  CHO   341     126.243 103.298  32.081  1.00  0.00            
ATOM   2407  R4  CHO   341     126.893 101.448  34.281  1.00  0.00            
ATOM   2408  R5  CHO   341     125.843 103.348  34.431  1.00  0.00            
ATOM   2409  C1  CHO   341     128.793 103.998  36.781  1.00  0.00           C
ATOM   2410  C2  CHO   341     130.193 104.248  39.881  1.00  0.00           C
ATOM   2411  ROH CHO   342     213.143 149.248  41.281  1.00  0.00            
ATOM   2412  R1  CHO   342     212.993 148.248  43.931  1.00  0.00            
ATOM   2413  R2  CHO   342     213.993 149.598  46.131  1.00  0.00            
ATOM   2414  R3  CHO   342     211.493 149.198  47.081  1.00  0.00            
ATOM   2415  R4  CHO   342     212.943 150.448  49.281  1.00  0.00            
ATOM   2416  R5  CHO   342     211.793 148.598  49.381  1.00  0.00            
ATOM   2417  C1  CHO   342     209.993 150.648  52.031  1.00  0.00           C
ATOM   2418  C2  CHO   342     210.143 150.898  55.481  1.00  0.00           C
ATOM   2419  ROH CHO   343       3.843 150.598  41.181  1.00  0.00            
ATOM   2420  R1  CHO   343       1.893 151.648  42.881  1.00  0.00            
ATOM   2421  R2  CHO   343       0.093 150.098  44.331  1.00  0.00            
ATOM   2422  R3  CHO   343       1.093 151.448  46.431  1.00  0.00            
ATOM   2423  R4  CHO   343      -0.757 149.498  47.631  1.00  0.00            
ATOM   2424  R5  CHO   343      -0.807 151.648  47.931  1.00  0.00            
ATOM   2425  C1  CHO   343      -0.357 150.448  51.531  1.00  0.00           C
ATOM   2426  C2  CHO   343      -2.157 148.698  54.331  1.00  0.00           C
ATOM   2427  ROH CHO   344      42.843 105.898  66.031  1.00  0.00            
ATOM   2428  R1  CHO   344      44.643 107.498  64.481  1.00  0.00            
ATOM   2429  R2  CHO   344      45.243 106.898  61.881  1.00  0.00            
ATOM   2430  R3  CHO   344      44.443 109.498  61.481  1.00  0.00            
ATOM   2431  R4  CHO   344      45.643 108.648  58.931  1.00  0.00            
ATOM   2432  R5  CHO   344      46.193 110.398  60.081  1.00  0.00            
ATOM   2433  C1  CHO   344      45.143 112.098  56.831  1.00  0.00           C
ATOM   2434  C2  CHO   344      47.493 112.448  53.481  1.00  0.00           C
ATOM   2435  ROH CHO   345     100.843 104.748  30.131  1.00  0.00            
ATOM   2436  R1  CHO   345     101.693 104.298  32.781  1.00  0.00            
ATOM   2437  R2  CHO   345     104.243 104.998  33.681  1.00  0.00            
ATOM   2438  R3  CHO   345     102.843 106.298  35.631  1.00  0.00            
ATOM   2439  R4  CHO   345     104.793 104.648  37.081  1.00  0.00            
ATOM   2440  R5  CHO   345     102.643 104.648  37.381  1.00  0.00            
ATOM   2441  C1  CHO   345     103.793 105.648  40.881  1.00  0.00           C
ATOM   2442  C2  CHO   345     101.743 106.048  44.481  1.00  0.00           C
ATOM   2443  ROH CHO   346      62.643  88.148  27.881  1.00  0.00            
ATOM   2444  R1  CHO   346      62.343  87.298  30.581  1.00  0.00            
ATOM   2445  R2  CHO   346      64.493  87.048  32.281  1.00  0.00            
ATOM   2446  R3  CHO   346      62.993  88.648  33.881  1.00  0.00            
ATOM   2447  R4  CHO   346      64.743  87.198  35.731  1.00  0.00            
ATOM   2448  R5  CHO   346      62.543  87.348  35.831  1.00  0.00            
ATOM   2449  C1  CHO   346      63.443  88.798  39.231  1.00  0.00           C
ATOM   2450  C2  CHO   346      64.543  89.648  43.731  1.00  0.00           C
ATOM   2451  ROH CHO   347      51.793 205.098  31.281  1.00  0.00            
ATOM   2452  R1  CHO   347      53.893 206.448  32.681  1.00  0.00            
ATOM   2453  R2  CHO   347      55.493 208.348  31.481  1.00  0.00            
ATOM   2454  R3  CHO   347      54.643 209.898  33.531  1.00  0.00            
ATOM   2455  R4  CHO   347      56.893 211.348  32.381  1.00  0.00            
ATOM   2456  R5  CHO   347      56.643 210.798  34.481  1.00  0.00            
ATOM   2457  C1  CHO   347      56.943 214.548  34.881  1.00  0.00           C
ATOM   2458  C2  CHO   347      59.793 215.598  37.731  1.00  0.00           C
ATOM   2459  ROH CHO   348      15.293 110.398  36.231  1.00  0.00            
ATOM   2460  R1  CHO   348      14.543 109.048  38.581  1.00  0.00            
ATOM   2461  R2  CHO   348      16.393 108.098  40.381  1.00  0.00            
ATOM   2462  R3  CHO   348      14.943 109.548  42.181  1.00  0.00            
ATOM   2463  R4  CHO   348      16.843 108.098  43.831  1.00  0.00            
ATOM   2464  R5  CHO   348      14.693 108.148  44.081  1.00  0.00            
ATOM   2465  C1  CHO   348      15.793 109.448  47.481  1.00  0.00           C
ATOM   2466  C2  CHO   348      18.993 108.798  50.531  1.00  0.00           C
ATOM   2467  ROH CHO   349      81.143 149.198  61.681  1.00  0.00            
ATOM   2468  R1  CHO   349      82.343 147.248  60.031  1.00  0.00            
ATOM   2469  R2  CHO   349      81.193 146.348  57.731  1.00  0.00            
ATOM   2470  R3  CHO   349      83.543 147.048  56.631  1.00  0.00            
ATOM   2471  R4  CHO   349      82.443 145.098  54.731  1.00  0.00            
ATOM   2472  R5  CHO   349      84.443 145.048  55.681  1.00  0.00            
ATOM   2473  C1  CHO   349      85.443 145.098  51.981  1.00  0.00           C
ATOM   2474  C2  CHO   349      87.493 146.348  47.781  1.00  0.00           C
ATOM   2475  ROH CHO   350     104.143  58.948  19.031  1.00  0.00            
ATOM   2476  R1  CHO   350     105.693  60.498  20.831  1.00  0.00            
ATOM   2477  R2  CHO   350     104.843  61.048  23.381  1.00  0.00            
ATOM   2478  R3  CHO   350     107.293  59.998  24.031  1.00  0.00            
ATOM   2479  R4  CHO   350     106.343  61.248  26.531  1.00  0.00            
ATOM   2480  R5  CHO   350     108.243  61.598  25.531  1.00  0.00            
ATOM   2481  C1  CHO   350     109.493  60.398  28.931  1.00  0.00           C
ATOM   2482  C2  CHO   350     110.843  63.298  31.281  1.00  0.00           C
ATOM   2483  ROH CHO   351     147.943 144.498  62.181  1.00  0.00            
ATOM   2484  R1  CHO   351     149.443 146.398  60.731  1.00  0.00            
ATOM   2485  R2  CHO   351     150.843 145.748  58.431  1.00  0.00            
ATOM   2486  R3  CHO   351     149.393 147.748  57.331  1.00  0.00            
ATOM   2487  R4  CHO   351     151.693 147.448  55.531  1.00  0.00            
ATOM   2488  R5  CHO   351     151.043 149.298  56.481  1.00  0.00            
ATOM   2489  C1  CHO   351     150.793 150.348  52.831  1.00  0.00           C
ATOM   2490  C2  CHO   351     149.343 152.048  49.031  1.00  0.00           C
ATOM   2491  ROH CHO   352     216.943 135.098  71.931  1.00  0.00            
ATOM   2492  R1  CHO   352     217.843 136.698  69.731  1.00  0.00            
ATOM   2493  R2  CHO   352     219.943 135.898  68.131  1.00  0.00            
ATOM   2494  R3  CHO   352     218.143 136.248  66.131  1.00  0.00            
ATOM   2495  R4  CHO   352     220.743 135.898  64.781  1.00  0.00            
ATOM   2496  R5  CHO   352     219.343 137.548  64.481  1.00  0.00            
ATOM   2497  C1  CHO   352     219.493 136.248  60.931  1.00  0.00           C
ATOM   2498  C2  CHO   352     217.693 136.798  57.431  1.00  0.00           C
ATOM   2499  ROH CHO   353      54.093 130.598  65.631  1.00  0.00            
ATOM   2500  R1  CHO   353      53.993 130.848  62.781  1.00  0.00            
ATOM   2501  R2  CHO   353      53.493 128.648  61.131  1.00  0.00            
ATOM   2502  R3  CHO   353      51.543 130.298  60.181  1.00  0.00            
ATOM   2503  R4  CHO   353      51.993 128.298  58.081  1.00  0.00            
ATOM   2504  R5  CHO   353      52.043 130.498  57.831  1.00  0.00            
ATOM   2505  C1  CHO   353      49.293 129.598  55.331  1.00  0.00           C
ATOM   2506  C2  CHO   353      47.543 131.348  52.081  1.00  0.00           C
ATOM   2507  ROH CHO   354     114.543 184.598  58.481  1.00  0.00            
ATOM   2508  R1  CHO   354     113.743 183.898  55.881  1.00  0.00            
ATOM   2509  R2  CHO   354     113.143 185.748  53.931  1.00  0.00            
ATOM   2510  R3  CHO   354     114.943 184.348  52.481  1.00  0.00            
ATOM   2511  R4  CHO   354     113.093 185.448  50.531  1.00  0.00            
ATOM   2512  R5  CHO   354     113.693 183.348  50.731  1.00  0.00            
ATOM   2513  C1  CHO   354     114.743 183.948  47.131  1.00  0.00           C
ATOM   2514  C2  CHO   354     112.943 183.498  43.831  1.00  0.00           C
ATOM   2515  ROH CHO   355     113.393 209.098  54.581  1.00  0.00            
ATOM   2516  R1  CHO   355     114.143 209.548  51.931  1.00  0.00            
ATOM   2517  R2  CHO   355     115.843 207.898  50.581  1.00  0.00            
ATOM   2518  R3  CHO   355     113.843 207.848  48.731  1.00  0.00            
ATOM   2519  R4  CHO   355     116.193 207.098  47.231  1.00  0.00            
ATOM   2520  R5  CHO   355     114.793 208.698  46.731  1.00  0.00            
ATOM   2521  C1  CHO   355     114.493 206.598  43.581  1.00  0.00           C
ATOM   2522  C2  CHO   355     115.343 207.298  40.131  1.00  0.00           C
ATOM   2523  ROH CHO   356     117.493 143.748  29.931  1.00  0.00            
ATOM   2524  R1  CHO   356     116.893 145.548  32.031  1.00  0.00            
ATOM   2525  R2  CHO   356     114.493 145.398  33.431  1.00  0.00            
ATOM   2526  R3  CHO   356     116.193 145.298  35.581  1.00  0.00            
ATOM   2527  R4  CHO   356     113.743 146.648  36.581  1.00  0.00            
ATOM   2528  R5  CHO   356     115.793 147.398  36.731  1.00  0.00            
ATOM   2529  C1  CHO   356     114.893 147.298  40.431  1.00  0.00           C
ATOM   2530  C2  CHO   356     114.393 144.548  43.681  1.00  0.00           C
ATOM   2531  ROH CHO   357      61.593  47.798  26.881  1.00  0.00            
ATOM   2532  R1  CHO   357      62.293  46.798  29.431  1.00  0.00            
ATOM   2533  R2  CHO   357      61.193  47.798  31.781  1.00  0.00            
ATOM   2534  R3  CHO   357      60.543  45.198  32.181  1.00  0.00            
ATOM   2535  R4  CHO   357      61.093  46.248  34.881  1.00  0.00            
ATOM   2536  R5  CHO   357      61.993  44.498  33.931  1.00  0.00            
ATOM   2537  C1  CHO   357      60.443  42.948  37.081  1.00  0.00           C
ATOM   2538  C2  CHO   357      58.343  40.948  40.831  1.00  0.00           C
ATOM   2539  ROH CHO   358     143.443 102.398  55.831  1.00  0.00            
ATOM   2540  R1  CHO   358     143.243 103.348  53.131  1.00  0.00            
ATOM   2541  R2  CHO   358     141.893 101.998  51.181  1.00  0.00            
ATOM   2542  R3  CHO   358     140.593 104.398  50.881  1.00  0.00            
ATOM   2543  R4  CHO   358     140.693 103.248  48.181  1.00  0.00            
ATOM   2544  R5  CHO   358     141.393 105.198  48.781  1.00  0.00            
ATOM   2545  C1  CHO   358     138.793 106.198  46.131  1.00  0.00           C
ATOM   2546  C2  CHO   358     141.193 106.498  43.081  1.00  0.00           C
ATOM   2547  ROH CHO   359      66.393 181.698  62.431  1.00  0.00            
ATOM   2548  R1  CHO   359      66.843 183.048  59.981  1.00  0.00            
ATOM   2549  R2  CHO   359      69.043 182.648  58.381  1.00  0.00            
ATOM   2550  R3  CHO   359      67.193 182.198  56.481  1.00  0.00            
ATOM   2551  R4  CHO   359      69.693 182.498  55.031  1.00  0.00            
ATOM   2552  R5  CHO   359      67.843 183.598  54.681  1.00  0.00            
ATOM   2553  C1  CHO   359      68.343 181.998  51.231  1.00  0.00           C
ATOM   2554  C2  CHO   359      71.193 183.398  49.331  1.00  0.00           C
ATOM   2555  ROH CHO   360     182.043 206.848  31.781  1.00  0.00            
ATOM   2556  R1  CHO   360     181.743 204.648  33.531  1.00  0.00            
ATOM   2557  R2  CHO   360     181.443 202.048  32.631  1.00  0.00            
ATOM   2558  R3  CHO   360     183.543 201.598  34.281  1.00  0.00            
ATOM   2559  R4  CHO   360     182.593 198.948  33.531  1.00  0.00            
ATOM   2560  R5  CHO   360     182.943 199.698  35.531  1.00  0.00            
ATOM   2561  C1  CHO   360     185.243 196.648  35.581  1.00  0.00           C
ATOM   2562  C2  CHO   360     187.093 193.498  36.031  1.00  0.00           C
ATOM   2563  ROH CHO   361      30.393  41.748  27.481  1.00  0.00            
ATOM   2564  R1  CHO   361      30.343  41.698  30.331  1.00  0.00            
ATOM   2565  R2  CHO   361      32.593  41.398  31.881  1.00  0.00            
ATOM   2566  R3  CHO   361      31.793  43.698  33.031  1.00  0.00            
ATOM   2567  R4  CHO   361      33.043  42.198  35.181  1.00  0.00            
ATOM   2568  R5  CHO   361      31.043  43.048  35.181  1.00  0.00            
ATOM   2569  C1  CHO   361      32.543  44.848  38.231  1.00  0.00           C
ATOM   2570  C2  CHO   361      31.693  47.798  40.181  1.00  0.00           C
ATOM   2571  ROH CHO   362      33.393 141.598  34.631  1.00  0.00            
ATOM   2572  R1  CHO   362      33.193 140.898  37.381  1.00  0.00            
ATOM   2573  R2  CHO   362      35.393 140.998  39.081  1.00  0.00            
ATOM   2574  R3  CHO   362      33.693 142.548  40.581  1.00  0.00            
ATOM   2575  R4  CHO   362      35.693 141.598  42.481  1.00  0.00            
ATOM   2576  R5  CHO   362      33.543 141.448  42.681  1.00  0.00            
ATOM   2577  C1  CHO   362      34.343 143.398  45.831  1.00  0.00           C
ATOM   2578  C2  CHO   362      34.593 143.548  49.781  1.00  0.00           C
ATOM   2579  ROH CHO   363       5.993 182.648  42.431  1.00  0.00            
ATOM   2580  R1  CHO   363       8.193 183.848  43.731  1.00  0.00            
ATOM   2581  R2  CHO   363       7.893 185.998  45.431  1.00  0.00            
ATOM   2582  R3  CHO   363       9.293 184.398  47.131  1.00  0.00            
ATOM   2583  R4  CHO   363       9.843 187.148  48.081  1.00  0.00            
ATOM   2584  R5  CHO   363      11.343 185.598  47.581  1.00  0.00            
ATOM   2585  C1  CHO   363      12.293 186.298  51.181  1.00  0.00           C
ATOM   2586  C2  CHO   363      14.943 187.548  53.631  1.00  0.00           C
ATOM   2587  ROH CHO   364     107.143  51.748  49.631  1.00  0.00            
ATOM   2588  R1  CHO   364     108.443  51.998  47.131  1.00  0.00            
ATOM   2589  R2  CHO   364     107.943  50.298  44.981  1.00  0.00            
ATOM   2590  R3  CHO   364     107.443  52.598  43.681  1.00  0.00            
ATOM   2591  R4  CHO   364     106.793  50.498  41.731  1.00  0.00            
ATOM   2592  R5  CHO   364     108.143  52.148  41.431  1.00  0.00            
ATOM   2593  C1  CHO   364     105.643  52.748  38.581  1.00  0.00           C
ATOM   2594  C2  CHO   364     105.093  53.498  34.981  1.00  0.00           C
ATOM   2595  ROH CHO   365      83.343 172.398  30.331  1.00  0.00            
ATOM   2596  R1  CHO   365      83.843 173.848  32.681  1.00  0.00            
ATOM   2597  R2  CHO   365      82.043 174.098  34.781  1.00  0.00            
ATOM   2598  R3  CHO   365      84.093 173.148  36.281  1.00  0.00            
ATOM   2599  R4  CHO   365      82.143 174.098  38.231  1.00  0.00            
ATOM   2600  R5  CHO   365      84.243 174.648  38.081  1.00  0.00            
ATOM   2601  C1  CHO   365      84.093 173.248  41.631  1.00  0.00           C
ATOM   2602  C2  CHO   365      82.893 174.848  45.231  1.00  0.00           C
ATOM   2603  ROH CHO   366     169.793 100.048  58.781  1.00  0.00            
ATOM   2604  R1  CHO   366     171.843  99.398  56.931  1.00  0.00            
ATOM   2605  R2  CHO   366     171.543  99.748  54.231  1.00  0.00            
ATOM   2606  R3  CHO   366     173.843 101.198  54.431  1.00  0.00            
ATOM   2607  R4  CHO   366     173.993  99.898  51.781  1.00  0.00            
ATOM   2608  R5  CHO   366     175.493  99.798  53.381  1.00  0.00            
ATOM   2609  C1  CHO   366     177.593 101.398  50.631  1.00  0.00           C
ATOM   2610  C2  CHO   366     180.043  99.598  49.231  1.00  0.00           C
ATOM   2611  ROH CHO   367     111.493  21.398  51.481  1.00  0.00            
ATOM   2612  R1  CHO   367     112.693  21.048  48.981  1.00  0.00            
ATOM   2613  R2  CHO   367     111.243  21.148  46.631  1.00  0.00            
ATOM   2614  R3  CHO   367     113.093  23.048  45.931  1.00  0.00            
ATOM   2615  R4  CHO   367     112.043  22.098  43.381  1.00  0.00            
ATOM   2616  R5  CHO   367     114.143  22.198  43.981  1.00  0.00            
ATOM   2617  C1  CHO   367     114.243  24.448  40.881  1.00  0.00           C
ATOM   2618  C2  CHO   367     115.493  24.898  37.631  1.00  0.00           C
ATOM   2619  ROH CHO   368     132.093  76.398  18.981  1.00  0.00            
ATOM   2620  R1  CHO   368     131.093  74.948  21.181  1.00  0.00            
ATOM   2621  R2  CHO   368     132.043  72.448  21.881  1.00  0.00            
ATOM   2622  R3  CHO   368     132.443  73.598  24.331  1.00  0.00            
ATOM   2623  R4  CHO   368     132.193  70.698  24.881  1.00  0.00            
ATOM   2624  R5  CHO   368     131.043  72.348  25.781  1.00  0.00            
ATOM   2625  C1  CHO   368     132.643  70.798  28.881  1.00  0.00           C
ATOM   2626  C2  CHO   368     131.243  69.898  32.431  1.00  0.00           C
ATOM   2627  ROH CHO   369      65.843  92.248  28.631  1.00  0.00            
ATOM   2628  R1  CHO   369      65.743  91.448  31.331  1.00  0.00            
ATOM   2629  R2  CHO   369      67.693  92.098  33.181  1.00  0.00            
ATOM   2630  R3  CHO   369      65.543  93.048  34.631  1.00  0.00            
ATOM   2631  R4  CHO   369      67.693  92.648  36.581  1.00  0.00            
ATOM   2632  R5  CHO   369      65.643  91.848  36.681  1.00  0.00            
ATOM   2633  C1  CHO   369      65.693  93.848  39.931  1.00  0.00           C
ATOM   2634  C2  CHO   369      64.643  94.648  43.781  1.00  0.00           C
ATOM   2635  ROH CHO   370       6.243 195.348  43.031  1.00  0.00            
ATOM   2636  R1  CHO   370       5.093 196.948  45.031  1.00  0.00            
ATOM   2637  R2  CHO   370       6.593 198.448  46.781  1.00  0.00            
ATOM   2638  R3  CHO   370       5.093 200.498  45.831  1.00  0.00            
ATOM   2639  R4  CHO   370       5.493 201.098  48.681  1.00  0.00            
ATOM   2640  R5  CHO   370       3.593 200.998  47.631  1.00  0.00            
ATOM   2641  C1  CHO   370       3.443 204.598  48.931  1.00  0.00           C
ATOM   2642  C2  CHO   370       3.143 208.898  48.481  1.00  0.00           C
ATOM   2643  ROH CHO   371     178.243 145.998  63.881  1.00  0.00            
ATOM   2644  R1  CHO   371     177.793 145.898  61.081  1.00  0.00            
ATOM   2645  R2  CHO   371     177.243 148.148  59.581  1.00  0.00            
ATOM   2646  R3  CHO   371     179.343 147.298  58.081  1.00  0.00            
ATOM   2647  R4  CHO   371     177.193 147.698  56.131  1.00  0.00            
ATOM   2648  R5  CHO   371     178.393 145.848  56.381  1.00  0.00            
ATOM   2649  C1  CHO   371     179.143 146.648  52.731  1.00  0.00           C
ATOM   2650  C2  CHO   371     178.793 149.798  50.031  1.00  0.00           C
ATOM   2651  ROH CHO   372      47.393 216.198  40.031  1.00  0.00            
ATOM   2652  R1  CHO   372      49.243 217.848  41.381  1.00  0.00            
ATOM   2653  R2  CHO   372      49.193 220.598  41.231  1.00  0.00            
ATOM   2654  R3  CHO   372      49.093 220.448  43.931  1.00  0.00            
ATOM   2655  R4  CHO   372      48.943 223.348  43.331  1.00  0.00            
ATOM   2656  R5  CHO   372      50.343 222.348  44.681  1.00  0.00            
ATOM   2657  C1  CHO   372      48.693 224.748  47.131  1.00  0.00           C
ATOM   2658  C2  CHO   372      47.093 225.048  51.331  1.00  0.00           C
ATOM   2659  ROH CHO   373     132.893  63.598  34.381  1.00  0.00            
ATOM   2660  R1  CHO   373     130.793  65.398  33.781  1.00  0.00            
ATOM   2661  R2  CHO   373     128.493  64.698  32.431  1.00  0.00            
ATOM   2662  R3  CHO   373     127.293  65.748  34.631  1.00  0.00            
ATOM   2663  R4  CHO   373     125.593  66.548  32.381  1.00  0.00            
ATOM   2664  R5  CHO   373     126.443  67.898  33.881  1.00  0.00            
ATOM   2665  C1  CHO   373     122.743  68.648  34.381  1.00  0.00           C
ATOM   2666  C2  CHO   373     119.543  67.648  32.131  1.00  0.00           C
ATOM   2667  ROH CHO   374      66.243   2.548  59.631  1.00  0.00            
ATOM   2668  R1  CHO   374      64.643   3.648  57.631  1.00  0.00            
ATOM   2669  R2  CHO   374      65.143   6.148  56.531  1.00  0.00            
ATOM   2670  R3  CHO   374      65.043   4.798  54.181  1.00  0.00            
ATOM   2671  R4  CHO   374      64.593   7.548  53.381  1.00  0.00            
ATOM   2672  R5  CHO   374      63.343   5.848  52.881  1.00  0.00            
ATOM   2673  C1  CHO   374      64.193   7.098  49.431  1.00  0.00           C
ATOM   2674  C2  CHO   374      61.393   9.498  48.281  1.00  0.00           C
ATOM   2675  ROH CHO   375     134.443 161.248  63.631  1.00  0.00            
ATOM   2676  R1  CHO   375     134.493 162.098  60.931  1.00  0.00            
ATOM   2677  R2  CHO   375     136.143 160.948  59.031  1.00  0.00            
ATOM   2678  R3  CHO   375     133.843 160.598  57.681  1.00  0.00            
ATOM   2679  R4  CHO   375     135.943 160.148  55.681  1.00  0.00            
ATOM   2680  R5  CHO   375     134.293 161.498  55.531  1.00  0.00            
ATOM   2681  C1  CHO   375     133.643 159.298  52.481  1.00  0.00           C
ATOM   2682  C2  CHO   375     133.243 157.648  49.031  1.00  0.00           C
ATOM   2683  ROH CHO   376      73.293  68.598  39.731  1.00  0.00            
ATOM   2684  R1  CHO   376      74.293  71.148  39.081  1.00  0.00            
ATOM   2685  R2  CHO   376      75.343  72.848  40.981  1.00  0.00            
ATOM   2686  R3  CHO   376      77.493  72.898  39.331  1.00  0.00            
ATOM   2687  R4  CHO   376      78.093  74.898  41.331  1.00  0.00            
ATOM   2688  R5  CHO   376      78.143  75.198  39.181  1.00  0.00            
ATOM   2689  C1  CHO   376      81.743  76.098  39.981  1.00  0.00           C
ATOM   2690  C2  CHO   376      84.393  79.498  39.981  1.00  0.00           C
ATOM   2691  ROH CHO   377      81.093 169.848  33.131  1.00  0.00            
ATOM   2692  R1  CHO   377      80.543 169.848  35.931  1.00  0.00            
ATOM   2693  R2  CHO   377      80.943 167.648  37.531  1.00  0.00            
ATOM   2694  R3  CHO   377      82.443 169.348  38.981  1.00  0.00            
ATOM   2695  R4  CHO   377      80.843 167.848  40.981  1.00  0.00            
ATOM   2696  R5  CHO   377      80.943 170.048  40.781  1.00  0.00            
ATOM   2697  C1  CHO   377      82.193 169.598  44.381  1.00  0.00           C
ATOM   2698  C2  CHO   377      82.793 169.798  48.331  1.00  0.00           C
ATOM   2699  ROH CHO   378      94.043 200.798  55.931  1.00  0.00            
ATOM   2700  R1  CHO   378      95.493 199.948  53.681  1.00  0.00            
ATOM   2701  R2  CHO   378      94.243 198.998  51.381  1.00  0.00            
ATOM   2702  R3  CHO   378      95.743 200.948  50.181  1.00  0.00            
ATOM   2703  R4  CHO   378      94.593 199.398  47.981  1.00  0.00            
ATOM   2704  R5  CHO   378      96.693 199.798  48.281  1.00  0.00            
ATOM   2705  C1  CHO   378      96.243 201.398  44.831  1.00  0.00           C
ATOM   2706  C2  CHO   378      97.793 199.198  42.831  1.00  0.00           C
ATOM   2707  ROH CHO   379      49.693 130.298  66.831  1.00  0.00            
ATOM   2708  R1  CHO   379      48.993 129.848  64.131  1.00  0.00            
ATOM   2709  R2  CHO   379      46.393 129.198  63.381  1.00  0.00            
ATOM   2710  R3  CHO   379      46.743 131.298  61.681  1.00  0.00            
ATOM   2711  R4  CHO   379      44.643 129.648  60.431  1.00  0.00            
ATOM   2712  R5  CHO   379      46.493 130.348  59.481  1.00  0.00            
ATOM   2713  C1  CHO   379      43.943 131.848  57.131  1.00  0.00           C
ATOM   2714  C2  CHO   379      40.293 130.898  56.581  1.00  0.00           C
ATOM   2715  ROH CHO   380     119.793  31.948  21.131  1.00  0.00            
ATOM   2716  R1  CHO   380     119.643  31.248  23.881  1.00  0.00            
ATOM   2717  R2  CHO   380     121.793  31.498  25.581  1.00  0.00            
ATOM   2718  R3  CHO   380     119.993  32.898  27.081  1.00  0.00            
ATOM   2719  R4  CHO   380     121.543  31.348  29.031  1.00  0.00            
ATOM   2720  R5  CHO   380     119.343  31.398  28.831  1.00  0.00            
ATOM   2721  C1  CHO   380     119.693  32.598  32.431  1.00  0.00           C
ATOM   2722  C2  CHO   380     120.543  34.348  35.781  1.00  0.00           C
ATOM   2723  ROH CHO   381     155.993  39.298  22.031  1.00  0.00            
ATOM   2724  R1  CHO   381     153.493  39.798  23.231  1.00  0.00            
ATOM   2725  R2  CHO   381     151.743  37.748  23.931  1.00  0.00            
ATOM   2726  R3  CHO   381     151.843  38.948  26.331  1.00  0.00            
ATOM   2727  R4  CHO   381     149.593  37.098  26.531  1.00  0.00            
ATOM   2728  R5  CHO   381     149.543  39.248  26.931  1.00  0.00            
ATOM   2729  C1  CHO   381     148.393  37.848  30.331  1.00  0.00           C
ATOM   2730  C2  CHO   381     147.043  35.448  33.131  1.00  0.00           C
ATOM   2731  ROH CHO   382     142.943 112.748  59.931  1.00  0.00            
ATOM   2732  R1  CHO   382     143.443 112.398  57.131  1.00  0.00            
ATOM   2733  R2  CHO   382     142.143 113.798  55.181  1.00  0.00            
ATOM   2734  R3  CHO   382     144.643 114.448  54.381  1.00  0.00            
ATOM   2735  R4  CHO   382     143.043 114.298  51.881  1.00  0.00            
ATOM   2736  R5  CHO   382     144.943 113.248  52.331  1.00  0.00            
ATOM   2737  C1  CHO   382     145.993 115.198  49.231  1.00  0.00           C
ATOM   2738  C2  CHO   382     146.443 115.948  45.331  1.00  0.00           C
ATOM   2739  ROH CHO   383     166.593  75.748  58.731  1.00  0.00            
ATOM   2740  R1  CHO   383     166.243  75.598  55.931  1.00  0.00            
ATOM   2741  R2  CHO   383     167.343  77.398  54.181  1.00  0.00            
ATOM   2742  R3  CHO   383     168.343  75.198  53.031  1.00  0.00            
ATOM   2743  R4  CHO   383     167.793  76.998  50.781  1.00  0.00            
ATOM   2744  R5  CHO   383     167.093  74.948  51.031  1.00  0.00            
ATOM   2745  C1  CHO   383     168.993  74.698  47.681  1.00  0.00           C
ATOM   2746  C2  CHO   383     167.843  73.898  43.181  1.00  0.00           C
ATOM   2747  ROH CHO   384     208.243  98.898  73.231  1.00  0.00            
ATOM   2748  R1  CHO   384     207.193  98.948  70.631  1.00  0.00            
ATOM   2749  R2  CHO   384     207.293 101.248  69.031  1.00  0.00            
ATOM   2750  R3  CHO   384     208.493  99.598  67.281  1.00  0.00            
ATOM   2751  R4  CHO   384     207.993 102.048  65.781  1.00  0.00            
ATOM   2752  R5  CHO   384     207.393 100.048  65.181  1.00  0.00            
ATOM   2753  C1  CHO   384     209.543 100.948  62.181  1.00  0.00           C
ATOM   2754  C2  CHO   384     212.593  98.598  58.731  1.00  0.00           C
ATOM   2755  ROH CHO   385     112.093  10.498  52.331  1.00  0.00            
ATOM   2756  R1  CHO   385     112.043  11.298  49.631  1.00  0.00            
ATOM   2757  R2  CHO   385     114.393  11.648  48.181  1.00  0.00            
ATOM   2758  R3  CHO   385     113.243   9.898  46.481  1.00  0.00            
ATOM   2759  R4  CHO   385     114.543  11.848  44.731  1.00  0.00            
ATOM   2760  R5  CHO   385     112.443  11.248  44.631  1.00  0.00            
ATOM   2761  C1  CHO   385     113.493  10.348  41.131  1.00  0.00           C
ATOM   2762  C2  CHO   385     110.743   9.498  37.831  1.00  0.00           C
ATOM   2763  ROH CHO   386     188.743 206.998  56.581  1.00  0.00            
ATOM   2764  R1  CHO   386     188.343 205.848  54.031  1.00  0.00            
ATOM   2765  R2  CHO   386     187.043 207.148  51.981  1.00  0.00            
ATOM   2766  R3  CHO   386     189.293 206.648  50.581  1.00  0.00            
ATOM   2767  R4  CHO   386     187.193 206.748  48.581  1.00  0.00            
ATOM   2768  R5  CHO   386     188.643 205.098  48.881  1.00  0.00            
ATOM   2769  C1  CHO   386     189.443 205.998  45.281  1.00  0.00           C
ATOM   2770  C2  CHO   386     188.493 203.798  43.231  1.00  0.00           C
ATOM   2771  ROH CHO   387     218.443 212.598  66.381  1.00  0.00            
ATOM   2772  R1  CHO   387     218.593 211.498  63.781  1.00  0.00            
ATOM   2773  R2  CHO   387     218.343 208.798  63.281  1.00  0.00            
ATOM   2774  R3  CHO   387     216.393 209.598  61.581  1.00  0.00            
ATOM   2775  R4  CHO   387     217.743 207.348  60.231  1.00  0.00            
ATOM   2776  R5  CHO   387     217.393 209.348  59.381  1.00  0.00            
ATOM   2777  C1  CHO   387     215.543 207.248  56.781  1.00  0.00           C
ATOM   2778  C2  CHO   387     214.043 205.998  54.531  1.00  0.00           C
ATOM   2779  ROH CHO   388      60.143 148.498  59.531  1.00  0.00            
ATOM   2780  R1  CHO   388      58.643 147.298  57.431  1.00  0.00            
ATOM   2781  R2  CHO   388      56.743 148.648  55.981  1.00  0.00            
ATOM   2782  R3  CHO   388      58.243 147.798  53.831  1.00  0.00            
ATOM   2783  R4  CHO   388      55.843 148.998  52.631  1.00  0.00            
ATOM   2784  R5  CHO   388      56.593 146.998  52.281  1.00  0.00            
ATOM   2785  C1  CHO   388      56.693 148.398  48.731  1.00  0.00           C
ATOM   2786  C2  CHO   388      53.443 149.548  46.931  1.00  0.00           C
ATOM   2787  ROH CHO   389     111.893 188.848  22.981  1.00  0.00            
ATOM   2788  R1  CHO   389     110.493 188.998  25.431  1.00  0.00            
ATOM   2789  R2  CHO   389     111.593 188.198  27.831  1.00  0.00            
ATOM   2790  R3  CHO   389     110.843 190.698  28.581  1.00  0.00            
ATOM   2791  R4  CHO   389     111.393 189.298  31.131  1.00  0.00            
ATOM   2792  R5  CHO   389     109.593 190.348  30.581  1.00  0.00            
ATOM   2793  C1  CHO   389     110.593 192.248  33.731  1.00  0.00           C
ATOM   2794  C2  CHO   389     111.143 193.298  37.731  1.00  0.00           C
ATOM   2795  ROH CHO   390     150.793 196.948  46.081  1.00  0.00            
ATOM   2796  R1  CHO   390     150.093 194.598  44.681  1.00  0.00            
ATOM   2797  R2  CHO   390     151.843 192.448  44.481  1.00  0.00            
ATOM   2798  R3  CHO   390     149.743 191.048  45.481  1.00  0.00            
ATOM   2799  R4  CHO   390     151.243 189.098  43.931  1.00  0.00            
ATOM   2800  R5  CHO   390     149.143 189.548  43.731  1.00  0.00            
ATOM   2801  C1  CHO   390     148.893 185.848  44.581  1.00  0.00           C
ATOM   2802  C2  CHO   390     148.743 181.198  43.231  1.00  0.00           C
ATOM   2803  ROH CHO   391     123.343   6.998  50.331  1.00  0.00            
ATOM   2804  R1  CHO   391     123.993   8.348  47.931  1.00  0.00            
ATOM   2805  R2  CHO   391     125.043   7.098  45.731  1.00  0.00            
ATOM   2806  R3  CHO   391     122.943   8.198  44.431  1.00  0.00            
ATOM   2807  R4  CHO   391     124.593   7.048  42.331  1.00  0.00            
ATOM   2808  R5  CHO   391     123.893   9.098  42.431  1.00  0.00            
ATOM   2809  C1  CHO   391     122.343   8.098  39.131  1.00  0.00           C
ATOM   2810  C2  CHO   391     123.893   9.448  36.831  1.00  0.00           C
ATOM   2811  ROH CHO   392     181.143  52.148  55.931  1.00  0.00            
ATOM   2812  R1  CHO   392     180.793  52.348  53.131  1.00  0.00            
ATOM   2813  R2  CHO   392     182.043  54.298  51.631  1.00  0.00            
ATOM   2814  R3  CHO   392     182.943  52.198  50.231  1.00  0.00            
ATOM   2815  R4  CHO   392     181.993  54.098  48.231  1.00  0.00            
ATOM   2816  R5  CHO   392     181.393  51.998  48.381  1.00  0.00            
ATOM   2817  C1  CHO   392     182.793  51.948  44.881  1.00  0.00           C
ATOM   2818  C2  CHO   392     181.543  54.248  41.681  1.00  0.00           C
ATOM   2819  ROH CHO   393       6.443 101.198  36.581  1.00  0.00            
ATOM   2820  R1  CHO   393       7.793  99.648  38.481  1.00  0.00            
ATOM   2821  R2  CHO   393      10.043 100.498  39.781  1.00  0.00            
ATOM   2822  R3  CHO   393       8.593  99.898  42.031  1.00  0.00            
ATOM   2823  R4  CHO   393      11.293 100.598  43.031  1.00  0.00            
ATOM   2824  R5  CHO   393      10.143  98.748  43.481  1.00  0.00            
ATOM   2825  C1  CHO   393      10.643 100.098  46.981  1.00  0.00           C
ATOM   2826  C2  CHO   393      13.643 100.798  49.081  1.00  0.00           C
ATOM   2827  ROH CHO   394      95.393 152.798  61.531  1.00  0.00            
ATOM   2828  R1  CHO   394      96.743 151.898  59.231  1.00  0.00            
ATOM   2829  R2  CHO   394      95.843 149.698  57.731  1.00  0.00            
ATOM   2830  R3  CHO   394      95.993 151.498  55.681  1.00  0.00            
ATOM   2831  R4  CHO   394      94.843 149.048  54.531  1.00  0.00            
ATOM   2832  R5  CHO   394      96.593 150.148  53.781  1.00  0.00            
ATOM   2833  C1  CHO   394      94.343 150.298  50.731  1.00  0.00           C
ATOM   2834  C2  CHO   394      93.193 145.998  50.231  1.00  0.00           C
ATOM   2835  ROH CHO   395      85.743 108.648  59.731  1.00  0.00            
ATOM   2836  R1  CHO   395      85.893 109.548  57.081  1.00  0.00            
ATOM   2837  R2  CHO   395      88.293 110.298  55.931  1.00  0.00            
ATOM   2838  R3  CHO   395      87.543 108.498  54.031  1.00  0.00            
ATOM   2839  R4  CHO   395      89.643 110.098  52.731  1.00  0.00            
ATOM   2840  R5  CHO   395      87.643 109.748  51.981  1.00  0.00            
ATOM   2841  C1  CHO   395      89.743 108.298  49.131  1.00  0.00           C
ATOM   2842  C2  CHO   395      87.593 110.548  47.031  1.00  0.00           C
ATOM   2843  ROH CHO   396     105.443 116.448  30.781  1.00  0.00            
ATOM   2844  R1  CHO   396     106.343 117.048  33.381  1.00  0.00            
ATOM   2845  R2  CHO   396     104.593 117.548  35.481  1.00  0.00            
ATOM   2846  R3  CHO   396     106.043 115.598  36.681  1.00  0.00            
ATOM   2847  R4  CHO   396     104.843 117.098  38.881  1.00  0.00            
ATOM   2848  R5  CHO   396     106.943 116.648  38.631  1.00  0.00            
ATOM   2849  C1  CHO   396     106.343 114.998  42.031  1.00  0.00           C
ATOM   2850  C2  CHO   396     104.593 114.348  45.131  1.00  0.00           C
ATOM   2851  ROH CHO   397      20.493  84.698  32.181  1.00  0.00            
ATOM   2852  R1  CHO   397      19.993  84.948  34.981  1.00  0.00            
ATOM   2853  R2  CHO   397      19.743  82.748  36.631  1.00  0.00            
ATOM   2854  R3  CHO   397      21.643  84.048  38.081  1.00  0.00            
ATOM   2855  R4  CHO   397      20.393  82.198  39.981  1.00  0.00            
ATOM   2856  R5  CHO   397      20.693  84.348  40.231  1.00  0.00            
ATOM   2857  C1  CHO   397      22.593  83.048  43.281  1.00  0.00           C
ATOM   2858  C2  CHO   397      21.743  84.248  45.881  1.00  0.00           C
ATOM   2859  ROH CHO   398      83.143  28.648  53.631  1.00  0.00            
ATOM   2860  R1  CHO   398      83.493  30.798  51.781  1.00  0.00            
ATOM   2861  R2  CHO   398      85.993  31.498  50.831  1.00  0.00            
ATOM   2862  R3  CHO   398      84.793  31.198  48.431  1.00  0.00            
ATOM   2863  R4  CHO   398      87.093  32.948  47.881  1.00  0.00            
ATOM   2864  R5  CHO   398      84.993  33.348  47.381  1.00  0.00            
ATOM   2865  C1  CHO   398      86.543  33.448  43.881  1.00  0.00           C
ATOM   2866  C2  CHO   398      87.193  31.048  40.881  1.00  0.00           C
ATOM   2867  ROH CHO   399     194.993  49.098  58.981  1.00  0.00            
ATOM   2868  R1  CHO   399     195.393  48.948  56.181  1.00  0.00            
ATOM   2869  R2  CHO   399     197.543  47.598  55.081  1.00  0.00            
ATOM   2870  R3  CHO   399     195.593  46.298  53.681  1.00  0.00            
ATOM   2871  R4  CHO   399     198.143  45.448  52.431  1.00  0.00            
ATOM   2872  R5  CHO   399     196.393  46.298  51.431  1.00  0.00            
ATOM   2873  C1  CHO   399     196.643  42.948  49.631  1.00  0.00           C
ATOM   2874  C2  CHO   399     200.793  41.198  49.181  1.00  0.00           C
ATOM   2875  ROH CHO   400     190.543 177.748  30.831  1.00  0.00            
ATOM   2876  R1  CHO   400     190.443 179.598  32.981  1.00  0.00            
ATOM   2877  R2  CHO   400     188.493 181.548  33.181  1.00  0.00            
ATOM   2878  R3  CHO   400     188.093 180.398  35.631  1.00  0.00            
ATOM   2879  R4  CHO   400     187.243 183.198  35.931  1.00  0.00            
ATOM   2880  R5  CHO   400     188.643 182.148  37.181  1.00  0.00            
ATOM   2881  C1  CHO   400     186.093 183.148  39.831  1.00  0.00           C
ATOM   2882  C2  CHO   400     184.293 184.198  43.531  1.00  0.00           C
ATOM   2883  ROH CHO   401     165.493 176.698  61.431  1.00  0.00            
ATOM   2884  R1  CHO   401     165.043 176.548  58.631  1.00  0.00            
ATOM   2885  R2  CHO   401     166.593 177.898  56.831  1.00  0.00            
ATOM   2886  R3  CHO   401     166.843 175.448  55.681  1.00  0.00            
ATOM   2887  R4  CHO   401     167.043 177.298  53.431  1.00  0.00            
ATOM   2888  R5  CHO   401     165.643 175.598  53.631  1.00  0.00            
ATOM   2889  C1  CHO   401     167.493 174.598  50.431  1.00  0.00           C
ATOM   2890  C2  CHO   401     166.743 174.648  46.881  1.00  0.00           C
ATOM   2891  ROH CHO   402     135.593 176.398  62.031  1.00  0.00            
ATOM   2892  R1  CHO   402     135.443 177.148  59.281  1.00  0.00            
ATOM   2893  R2  CHO   402     137.693 177.348  57.681  1.00  0.00            
ATOM   2894  R3  CHO   402     136.293 175.648  56.081  1.00  0.00            
ATOM   2895  R4  CHO   402     138.593 176.498  54.481  1.00  0.00            
ATOM   2896  R5  CHO   402     136.493 176.598  53.931  1.00  0.00            
ATOM   2897  C1  CHO   402     137.793 174.398  51.081  1.00  0.00           C
ATOM   2898  C2  CHO   402     137.793 172.398  47.781  1.00  0.00           C
ATOM   2899  ROH CHO   403      94.143 156.448  29.681  1.00  0.00            
ATOM   2900  R1  CHO   403      92.743 156.448  32.131  1.00  0.00            
ATOM   2901  R2  CHO   403      93.393 154.848  34.281  1.00  0.00            
ATOM   2902  R3  CHO   403      93.493 157.198  35.631  1.00  0.00            
ATOM   2903  R4  CHO   403      93.993 155.148  37.631  1.00  0.00            
ATOM   2904  R5  CHO   403      92.443 156.698  37.731  1.00  0.00            
ATOM   2905  C1  CHO   403      94.393 157.548  40.881  1.00  0.00           C
ATOM   2906  C2  CHO   403      96.693 158.048  43.981  1.00  0.00           C
ATOM   2907  ROH CHO   404      22.443 122.848  72.331  1.00  0.00            
ATOM   2908  R1  CHO   404      20.893 122.248  70.031  1.00  0.00            
ATOM   2909  R2  CHO   404      20.893 123.848  67.781  1.00  0.00            
ATOM   2910  R3  CHO   404      21.593 121.498  66.481  1.00  0.00            
ATOM   2911  R4  CHO   404      20.843 123.348  64.331  1.00  0.00            
ATOM   2912  R5  CHO   404      20.043 121.348  64.681  1.00  0.00            
ATOM   2913  C1  CHO   404      21.493 120.898  61.181  1.00  0.00           C
ATOM   2914  C2  CHO   404      23.993 120.198  58.481  1.00  0.00           C
ATOM   2915  ROH CHO   405     108.093  79.398  18.631  1.00  0.00            
ATOM   2916  R1  CHO   405     106.893  77.998  20.831  1.00  0.00            
ATOM   2917  R2  CHO   405     108.143  75.898  22.131  1.00  0.00            
ATOM   2918  R3  CHO   405     107.693  77.398  24.331  1.00  0.00            
ATOM   2919  R4  CHO   405     107.843  74.648  25.331  1.00  0.00            
ATOM   2920  R5  CHO   405     106.193  76.098  25.681  1.00  0.00            
ATOM   2921  C1  CHO   405     107.193  75.348  29.281  1.00  0.00           C
ATOM   2922  C2  CHO   405     106.093  71.548  28.531  1.00  0.00           C
ATOM   2923  ROH CHO   406      81.943 213.048  58.231  1.00  0.00            
ATOM   2924  R1  CHO   406      80.193 212.598  56.031  1.00  0.00            
ATOM   2925  R2  CHO   406      78.843 214.598  54.781  1.00  0.00            
ATOM   2926  R3  CHO   406      80.043 213.598  52.531  1.00  0.00            
ATOM   2927  R4  CHO   406      78.243 215.648  51.531  1.00  0.00            
ATOM   2928  R5  CHO   406      78.343 213.548  50.881  1.00  0.00            
ATOM   2929  C1  CHO   406      79.043 215.298  47.581  1.00  0.00           C
ATOM   2930  C2  CHO   406      77.343 216.148  44.581  1.00  0.00           C
ATOM   2931  ROH CHO   407     172.643 204.648  25.981  1.00  0.00            
ATOM   2932  R1  CHO   407     171.893 205.048  28.681  1.00  0.00            
ATOM   2933  R2  CHO   407     172.993 206.998  30.281  1.00  0.00            
ATOM   2934  R3  CHO   407     170.393 207.698  30.681  1.00  0.00            
ATOM   2935  R4  CHO   407     171.793 208.598  33.081  1.00  0.00            
ATOM   2936  R5  CHO   407     170.043 207.348  33.031  1.00  0.00            
ATOM   2937  C1  CHO   407     168.693 210.248  35.081  1.00  0.00           C
ATOM   2938  C2  CHO   407     165.543 210.848  35.781  1.00  0.00           C
ATOM   2939  ROH CHO   408     206.543 193.598  47.131  1.00  0.00            
ATOM   2940  R1  CHO   408     208.093 195.698  48.281  1.00  0.00            
ATOM   2941  R2  CHO   408     210.093 195.248  50.081  1.00  0.00            
ATOM   2942  R3  CHO   408     211.593 196.648  48.331  1.00  0.00            
ATOM   2943  R4  CHO   408     212.793 197.248  50.931  1.00  0.00            
ATOM   2944  R5  CHO   408     212.093 198.698  49.481  1.00  0.00            
ATOM   2945  C1  CHO   408     215.793 199.748  49.731  1.00  0.00           C
ATOM   2946  C2  CHO   408     216.443 202.348  51.881  1.00  0.00           C
ATOM   2947  ROH CHO   409     101.343  86.148  55.531  1.00  0.00            
ATOM   2948  R1  CHO   409     102.443  85.598  52.981  1.00  0.00            
ATOM   2949  R2  CHO   409     102.093  83.098  51.781  1.00  0.00            
ATOM   2950  R3  CHO   409     101.093  84.598  49.731  1.00  0.00            
ATOM   2951  R4  CHO   409     101.543  81.948  48.581  1.00  0.00            
ATOM   2952  R5  CHO   409     102.293  83.848  47.781  1.00  0.00            
ATOM   2953  C1  CHO   409     100.293  82.698  44.781  1.00  0.00           C
ATOM   2954  C2  CHO   409      98.893  83.248  41.031  1.00  0.00           C
ATOM   2955  ROH CHO   410     219.893  17.848  62.931  1.00  0.00            
ATOM   2956  R1  CHO   410     220.643  16.498  60.531  1.00  0.00            
ATOM   2957  R2  CHO   410     218.843  15.948  58.531  1.00  0.00            
ATOM   2958  R3  CHO   410     220.693  17.248  56.981  1.00  0.00            
ATOM   2959  R4  CHO   410     218.693  16.248  55.081  1.00  0.00            
ATOM   2960  R5  CHO   410     220.843  15.898  54.981  1.00  0.00            
ATOM   2961  C1  CHO   410     220.293  17.648  51.631  1.00  0.00           C
ATOM   2962  C2  CHO   410     220.693  14.448  48.431  1.00  0.00           C
ATOM   2963  ROH CHO   411     169.743 173.648  61.531  1.00  0.00            
ATOM   2964  R1  CHO   411     169.393 173.948  58.731  1.00  0.00            
ATOM   2965  R2  CHO   411     171.093 175.498  57.181  1.00  0.00            
ATOM   2966  R3  CHO   411     171.343 173.198  55.731  1.00  0.00            
ATOM   2967  R4  CHO   411     171.593 175.348  53.781  1.00  0.00            
ATOM   2968  R5  CHO   411     170.193 173.698  53.681  1.00  0.00            
ATOM   2969  C1  CHO   411     172.093 173.148  50.431  1.00  0.00           C
ATOM   2970  C2  CHO   411     172.593 174.848  47.631  1.00  0.00           C
ATOM   2971  ROH CHO   412     115.993  70.048  51.981  1.00  0.00            
ATOM   2972  R1  CHO   412     114.493  70.448  49.631  1.00  0.00            
ATOM   2973  R2  CHO   412     113.293  72.848  49.031  1.00  0.00            
ATOM   2974  R3  CHO   412     114.693  72.648  46.731  1.00  0.00            
ATOM   2975  R4  CHO   412     112.543  74.598  46.131  1.00  0.00            
ATOM   2976  R5  CHO   412     113.043  72.748  45.031  1.00  0.00            
ATOM   2977  C1  CHO   412     113.493  75.398  42.281  1.00  0.00           C
ATOM   2978  C2  CHO   412     112.343  74.998  38.181  1.00  0.00           C
ATOM   2979  ROH CHO   413     102.193  89.348  58.531  1.00  0.00            
ATOM   2980  R1  CHO   413     100.193  90.148  56.681  1.00  0.00            
ATOM   2981  R2  CHO   413     100.243  92.648  55.481  1.00  0.00            
ATOM   2982  R3  CHO   413     100.143  91.198  53.181  1.00  0.00            
ATOM   2983  R4  CHO   413      99.343  93.898  52.381  1.00  0.00            
ATOM   2984  R5  CHO   413      98.243  91.998  52.031  1.00  0.00            
ATOM   2985  C1  CHO   413      98.693  93.248  48.431  1.00  0.00           C
ATOM   2986  C2  CHO   413      98.643  92.348  45.131  1.00  0.00           C
ATOM   2987  ROH CHO   414     123.443  89.898  57.931  1.00  0.00            
ATOM   2988  R1  CHO   414     123.243  90.748  55.231  1.00  0.00            
ATOM   2989  R2  CHO   414     121.793  89.348  53.331  1.00  0.00            
ATOM   2990  R3  CHO   414     120.593  91.798  52.931  1.00  0.00            
ATOM   2991  R4  CHO   414     120.593  90.548  50.331  1.00  0.00            
ATOM   2992  R5  CHO   414     121.393  92.498  50.781  1.00  0.00            
ATOM   2993  C1  CHO   414     118.793  93.498  48.181  1.00  0.00           C
ATOM   2994  C2  CHO   414     116.943  95.248  45.331  1.00  0.00           C
ATOM   2995  ROH CHO   415     147.293  27.148  22.881  1.00  0.00            
ATOM   2996  R1  CHO   415     147.743  26.448  25.581  1.00  0.00            
ATOM   2997  R2  CHO   415     149.943  27.198  27.031  1.00  0.00            
ATOM   2998  R3  CHO   415     148.093  28.148  28.781  1.00  0.00            
ATOM   2999  R4  CHO   415     150.493  27.648  30.381  1.00  0.00            
ATOM   3000  R5  CHO   415     148.493  26.898  30.781  1.00  0.00            
ATOM   3001  C1  CHO   415     149.043  28.798  34.031  1.00  0.00           C
ATOM   3002  C2  CHO   415     145.943  29.998  36.881  1.00  0.00           C
ATOM   3003  ROH CHO   416      36.493 104.098  33.881  1.00  0.00            
ATOM   3004  R1  CHO   416      38.093 104.298  36.181  1.00  0.00            
ATOM   3005  R2  CHO   416      37.443 105.848  38.381  1.00  0.00            
ATOM   3006  R3  CHO   416      37.693 103.498  39.731  1.00  0.00            
ATOM   3007  R4  CHO   416      38.093 105.598  41.781  1.00  0.00            
ATOM   3008  R5  CHO   416      39.443 103.948  41.331  1.00  0.00            
ATOM   3009  C1  CHO   416      38.743 103.298  45.031  1.00  0.00           C
ATOM   3010  C2  CHO   416      36.843 101.698  47.531  1.00  0.00           C
ATOM   3011  ROH CHO   417     108.893 131.248  29.581  1.00  0.00            
ATOM   3012  R1  CHO   417     110.243 132.098  31.931  1.00  0.00            
ATOM   3013  R2  CHO   417     108.893 132.998  34.181  1.00  0.00            
ATOM   3014  R3  CHO   417     110.343 131.098  35.431  1.00  0.00            
ATOM   3015  R4  CHO   417     108.893 132.498  37.581  1.00  0.00            
ATOM   3016  R5  CHO   417     111.043 132.148  37.481  1.00  0.00            
ATOM   3017  C1  CHO   417     110.293 130.348  40.781  1.00  0.00           C
ATOM   3018  C2  CHO   417     111.693 128.598  43.131  1.00  0.00           C
ATOM   3019  ROH CHO   418     216.793 120.498  68.231  1.00  0.00            
ATOM   3020  R1  CHO   418     216.993 122.298  66.031  1.00  0.00            
ATOM   3021  R2  CHO   418     218.793 121.948  63.981  1.00  0.00            
ATOM   3022  R3  CHO   418     216.543 122.148  62.431  1.00  0.00            
ATOM   3023  R4  CHO   418     218.643 121.248  60.581  1.00  0.00            
ATOM   3024  R5  CHO   418     217.343 122.948  60.331  1.00  0.00            
ATOM   3025  C1  CHO   418     216.493 120.948  57.181  1.00  0.00           C
ATOM   3026  C2  CHO   418     216.993 117.848  53.731  1.00  0.00           C
ATOM   3027  ROH CHO   419     160.043 190.298  27.531  1.00  0.00            
ATOM   3028  R1  CHO   419     159.843 190.398  30.381  1.00  0.00            
ATOM   3029  R2  CHO   419     161.343 192.098  31.931  1.00  0.00            
ATOM   3030  R3  CHO   419     158.943 192.898  32.881  1.00  0.00            
ATOM   3031  R4  CHO   419     160.793 193.398  35.081  1.00  0.00            
ATOM   3032  R5  CHO   419     158.943 192.248  35.181  1.00  0.00            
ATOM   3033  C1  CHO   419     158.193 194.898  37.781  1.00  0.00           C
ATOM   3034  C2  CHO   419     157.843 197.498  40.281  1.00  0.00           C
ATOM   3035  ROH CHO   420     111.593  98.998  27.131  1.00  0.00            
ATOM   3036  R1  CHO   420     110.993  99.198  29.881  1.00  0.00            
ATOM   3037  R2  CHO   420     109.493  97.298  31.231  1.00  0.00            
ATOM   3038  R3  CHO   420     111.643  97.298  32.931  1.00  0.00            
ATOM   3039  R4  CHO   420     109.443  96.148  34.481  1.00  0.00            
ATOM   3040  R5  CHO   420     110.693  97.848  35.081  1.00  0.00            
ATOM   3041  C1  CHO   420     111.393  95.498  37.981  1.00  0.00           C
ATOM   3042  C2  CHO   420     113.743  94.298  41.831  1.00  0.00           C
ATOM   3043  ROH CHO   421     150.443   1.498  47.431  1.00  0.00            
ATOM   3044  R1  CHO   421     150.593   1.498  44.581  1.00  0.00            
ATOM   3045  R2  CHO   421     151.093   3.798  43.131  1.00  0.00            
ATOM   3046  R3  CHO   421     153.093   2.348  42.081  1.00  0.00            
ATOM   3047  R4  CHO   421     153.643   5.098  41.181  1.00  0.00            
ATOM   3048  R5  CHO   421     153.493   3.298  39.931  1.00  0.00            
ATOM   3049  C1  CHO   421     156.993   4.448  39.031  1.00  0.00           C
ATOM   3050  C2  CHO   421     157.843   7.748  38.281  1.00  0.00           C
ATOM   3051  ROH CHO   422      91.743 185.598  29.231  1.00  0.00            
ATOM   3052  R1  CHO   422      91.793 187.098  31.581  1.00  0.00            
ATOM   3053  R2  CHO   422      89.943 186.748  33.631  1.00  0.00            
ATOM   3054  R3  CHO   422      92.193 186.398  35.131  1.00  0.00            
ATOM   3055  R4  CHO   422      90.293 187.848  36.881  1.00  0.00            
ATOM   3056  R5  CHO   422      92.343 188.448  36.431  1.00  0.00            
ATOM   3057  C1  CHO   422      92.593 188.148  40.231  1.00  0.00           C
ATOM   3058  C2  CHO   422      92.393 186.948  44.181  1.00  0.00           C
ATOM   3059  ROH CHO   423      50.993 170.098  63.231  1.00  0.00            
ATOM   3060  R1  CHO   423      50.043 170.848  60.631  1.00  0.00            
ATOM   3061  R2  CHO   423      49.143 169.048  58.781  1.00  0.00            
ATOM   3062  R3  CHO   423      46.893 170.598  58.781  1.00  0.00            
ATOM   3063  R4  CHO   423      47.543 170.148  55.931  1.00  0.00            
ATOM   3064  R5  CHO   423      47.243 172.098  56.931  1.00  0.00            
ATOM   3065  C1  CHO   423      44.493 172.298  54.331  1.00  0.00           C
ATOM   3066  C2  CHO   423      45.243 173.548  50.181  1.00  0.00           C
ATOM   3067  ROH CHO   424     151.593 141.948  62.981  1.00  0.00            
ATOM   3068  R1  CHO   424     152.793 142.198  60.431  1.00  0.00            
ATOM   3069  R2  CHO   424     153.043 140.098  58.681  1.00  0.00            
ATOM   3070  R3  CHO   424     151.793 141.798  56.981  1.00  0.00            
ATOM   3071  R4  CHO   424     152.843 139.698  55.231  1.00  0.00            
ATOM   3072  R5  CHO   424     153.193 141.848  55.031  1.00  0.00            
ATOM   3073  C1  CHO   424     151.593 141.098  51.681  1.00  0.00           C
ATOM   3074  C2  CHO   424     151.643 138.698  48.231  1.00  0.00           C
ATOM   3075  ROH CHO   425     146.493 131.198  60.931  1.00  0.00            
ATOM   3076  R1  CHO   425     147.343 131.548  58.281  1.00  0.00            
ATOM   3077  R2  CHO   425     148.443 129.548  56.781  1.00  0.00            
ATOM   3078  R3  CHO   425     146.443 130.198  54.981  1.00  0.00            
ATOM   3079  R4  CHO   425     148.743 129.498  53.331  1.00  0.00            
ATOM   3080  R5  CHO   425     147.593 131.348  53.231  1.00  0.00            
ATOM   3081  C1  CHO   425     147.093 130.148  49.681  1.00  0.00           C
ATOM   3082  C2  CHO   425     145.943 130.698  47.181  1.00  0.00           C
ATOM   3083  ROH CHO   426     202.793  70.748  48.581  1.00  0.00            
ATOM   3084  R1  CHO   426     205.243  70.048  49.781  1.00  0.00            
ATOM   3085  R2  CHO   426     205.943  67.398  50.281  1.00  0.00            
ATOM   3086  R3  CHO   426     208.143  68.048  48.881  1.00  0.00            
ATOM   3087  R4  CHO   426     208.893  65.598  50.281  1.00  0.00            
ATOM   3088  R5  CHO   426     209.993  67.498  50.281  1.00  0.00            
ATOM   3089  C1  CHO   426     212.693  65.148  48.931  1.00  0.00           C
ATOM   3090  C2  CHO   426     216.443  64.598  50.731  1.00  0.00           C
ATOM   3091  ROH CHO   427      90.293  20.748  21.181  1.00  0.00            
ATOM   3092  R1  CHO   427      90.343  21.198  23.981  1.00  0.00            
ATOM   3093  R2  CHO   427      88.843  23.148  25.181  1.00  0.00            
ATOM   3094  R3  CHO   427      87.993  21.098  26.731  1.00  0.00            
ATOM   3095  R4  CHO   427      87.493  23.498  28.331  1.00  0.00            
ATOM   3096  R5  CHO   427      88.593  21.748  28.931  1.00  0.00            
ATOM   3097  C1  CHO   427      85.893  21.748  31.631  1.00  0.00           C
ATOM   3098  C2  CHO   427      86.143  25.148  33.881  1.00  0.00           C
ATOM   3099  ROH CHO   428      97.593 129.848  62.431  1.00  0.00            
ATOM   3100  R1  CHO   428      97.393 130.448  59.681  1.00  0.00            
ATOM   3101  R2  CHO   428      99.543 131.198  58.181  1.00  0.00            
ATOM   3102  R3  CHO   428      98.743 129.148  56.581  1.00  0.00            
ATOM   3103  R4  CHO   428     100.443 130.798  54.831  1.00  0.00            
ATOM   3104  R5  CHO   428      98.443 130.198  54.431  1.00  0.00            
ATOM   3105  C1  CHO   428     100.243 128.648  51.431  1.00  0.00           C
ATOM   3106  C2  CHO   428     100.543 125.598  48.231  1.00  0.00           C
ATOM   3107  ROH CHO   429     200.593 115.498  68.381  1.00  0.00            
ATOM   3108  R1  CHO   429     202.043 116.698  66.281  1.00  0.00            
ATOM   3109  R2  CHO   429     204.143 115.448  64.981  1.00  0.00            
ATOM   3110  R3  CHO   429     202.693 115.998  62.781  1.00  0.00            
ATOM   3111  R4  CHO   429     205.293 115.198  61.731  1.00  0.00            
ATOM   3112  R5  CHO   429     204.243 117.048  61.281  1.00  0.00            
ATOM   3113  C1  CHO   429     204.643 115.548  57.781  1.00  0.00           C
ATOM   3114  C2  CHO   429     206.593 116.098  55.281  1.00  0.00           C
ATOM   3115  ROH CHO   430     199.743 110.348  37.981  1.00  0.00            
ATOM   3116  R1  CHO   430     197.793 110.248  40.031  1.00  0.00            
ATOM   3117  R2  CHO   430     197.193 107.848  41.331  1.00  0.00            
ATOM   3118  R3  CHO   430     197.743 109.348  43.581  1.00  0.00            
ATOM   3119  R4  CHO   430     196.493 106.848  44.581  1.00  0.00            
ATOM   3120  R5  CHO   430     195.893 108.898  45.031  1.00  0.00            
ATOM   3121  C1  CHO   430     196.643 107.648  48.581  1.00  0.00           C
ATOM   3122  C2  CHO   430     196.193 103.698  49.781  1.00  0.00           C
ATOM   3123  ROH CHO   431     116.943 226.148  53.831  1.00  0.00            
ATOM   3124  R1  CHO   431     116.543 224.848  51.331  1.00  0.00            
ATOM   3125  R2  CHO   431     115.543 226.198  49.131  1.00  0.00            
ATOM   3126  R3  CHO   431     117.793 225.248  47.931  1.00  0.00            
ATOM   3127  R4  CHO   431     115.893 225.748  45.731  1.00  0.00            
ATOM   3128  R5  CHO   431     116.943 223.848  46.181  1.00  0.00            
ATOM   3129  C1  CHO   431     118.243 224.548  42.631  1.00  0.00           C
ATOM   3130  C2  CHO   431     118.393 223.298  39.331  1.00  0.00           C
ATOM   3131  ROH CHO   432      90.893 160.898  60.731  1.00  0.00            
ATOM   3132  R1  CHO   432      90.943 159.748  58.181  1.00  0.00            
ATOM   3133  R2  CHO   432      89.293 160.598  56.131  1.00  0.00            
ATOM   3134  R3  CHO   432      91.693 160.898  54.781  1.00  0.00            
ATOM   3135  R4  CHO   432      89.693 160.448  52.681  1.00  0.00            
ATOM   3136  R5  CHO   432      91.543 159.348  52.981  1.00  0.00            
ATOM   3137  C1  CHO   432      92.093 160.648  49.431  1.00  0.00           C
ATOM   3138  C2  CHO   432      92.293 157.898  46.431  1.00  0.00           C
ATOM   3139  ROH CHO   433     115.443 139.198  28.581  1.00  0.00            
ATOM   3140  R1  CHO   433     116.593 138.898  31.181  1.00  0.00            
ATOM   3141  R2  CHO   433     116.193 140.698  33.181  1.00  0.00            
ATOM   3142  R3  CHO   433     115.343 138.548  34.581  1.00  0.00            
ATOM   3143  R4  CHO   433     116.593 140.248  36.581  1.00  0.00            
ATOM   3144  R5  CHO   433     117.043 138.148  36.181  1.00  0.00            
ATOM   3145  C1  CHO   433     116.043 137.898  39.881  1.00  0.00           C
ATOM   3146  C2  CHO   433     118.193 138.748  42.181  1.00  0.00           C
ATOM   3147  ROH CHO   434     159.143   9.098  50.331  1.00  0.00            
ATOM   3148  R1  CHO   434     157.443   7.448  48.731  1.00  0.00            
ATOM   3149  R2  CHO   434     157.493   7.598  45.931  1.00  0.00            
ATOM   3150  R3  CHO   434     157.943   4.898  46.181  1.00  0.00            
ATOM   3151  R4  CHO   434     157.543   5.398  43.281  1.00  0.00            
ATOM   3152  R5  CHO   434     156.443   3.948  44.531  1.00  0.00            
ATOM   3153  C1  CHO   434     157.993   1.598  41.931  1.00  0.00           C
ATOM   3154  C2  CHO   434     155.893  -1.252  40.181  1.00  0.00           C
ATOM   3155  ROH CHO   435     165.493  34.348  56.131  1.00  0.00            
ATOM   3156  R1  CHO   435     165.793  34.948  53.381  1.00  0.00            
ATOM   3157  R2  CHO   435     168.193  35.848  52.281  1.00  0.00            
ATOM   3158  R3  CHO   435     167.793  33.748  50.631  1.00  0.00            
ATOM   3159  R4  CHO   435     169.693  35.548  49.231  1.00  0.00            
ATOM   3160  R5  CHO   435     167.793  34.748  48.431  1.00  0.00            
ATOM   3161  C1  CHO   435     170.193  33.448  45.781  1.00  0.00           C
ATOM   3162  C2  CHO   435     172.743  34.798  43.331  1.00  0.00           C
ATOM   3163  ROH CHO   436       7.393 116.048  39.081  1.00  0.00            
ATOM   3164  R1  CHO   436       8.993 116.698  41.331  1.00  0.00            
ATOM   3165  R2  CHO   436       8.193 118.448  43.281  1.00  0.00            
ATOM   3166  R3  CHO   436       8.793 116.398  44.931  1.00  0.00            
ATOM   3167  R4  CHO   436       8.543 118.748  46.731  1.00  0.00            
ATOM   3168  R5  CHO   436      10.243 117.348  46.581  1.00  0.00            
ATOM   3169  C1  CHO   436       9.343 116.948  50.281  1.00  0.00           C
ATOM   3170  C2  CHO   436       9.493 118.998  53.431  1.00  0.00           C
ATOM   3171  ROH CHO   437     122.943 211.048  58.231  1.00  0.00            
ATOM   3172  R1  CHO   437     124.093 210.898  55.681  1.00  0.00            
ATOM   3173  R2  CHO   437     125.043 208.548  54.581  1.00  0.00            
ATOM   3174  R3  CHO   437     123.343 209.148  52.531  1.00  0.00            
ATOM   3175  R4  CHO   437     124.893 206.898  51.531  1.00  0.00            
ATOM   3176  R5  CHO   437     124.643 208.848  50.581  1.00  0.00            
ATOM   3177  C1  CHO   437     123.243 206.598  47.831  1.00  0.00           C
ATOM   3178  C2  CHO   437     124.343 205.948  44.481  1.00  0.00           C
ATOM   3179  ROH CHO   438      26.643 100.448  59.781  1.00  0.00            
ATOM   3180  R1  CHO   438      26.793 100.648  56.981  1.00  0.00            
ATOM   3181  R2  CHO   438      28.843 101.898  55.681  1.00  0.00            
ATOM   3182  R3  CHO   438      29.043  99.548  54.331  1.00  0.00            
ATOM   3183  R4  CHO   438      29.993 101.548  52.431  1.00  0.00            
ATOM   3184  R5  CHO   438      28.443 100.098  52.081  1.00  0.00            
ATOM   3185  C1  CHO   438      30.893  99.148  49.331  1.00  0.00           C
ATOM   3186  C2  CHO   438      32.993  98.998  45.631  1.00  0.00           C
ATOM   3187  ROH CHO   439     179.843  69.248  56.281  1.00  0.00            
ATOM   3188  R1  CHO   439     181.293  70.048  53.981  1.00  0.00            
ATOM   3189  R2  CHO   439     181.643  68.398  51.781  1.00  0.00            
ATOM   3190  R3  CHO   439     180.593  70.548  50.431  1.00  0.00            
ATOM   3191  R4  CHO   439     182.143  69.098  48.431  1.00  0.00            
ATOM   3192  R5  CHO   439     182.343  71.198  48.931  1.00  0.00            
ATOM   3193  C1  CHO   439     181.493  71.498  45.231  1.00  0.00           C
ATOM   3194  C2  CHO   439     182.893  67.848  43.731  1.00  0.00           C
ATOM   3195  ROH CHO   440      74.893  86.998  27.531  1.00  0.00            
ATOM   3196  R1  CHO   440      74.643  87.048  30.381  1.00  0.00            
ATOM   3197  R2  CHO   440      76.643  86.298  32.081  1.00  0.00            
ATOM   3198  R3  CHO   440      76.243  88.748  33.131  1.00  0.00            
ATOM   3199  R4  CHO   440      77.493  87.198  35.281  1.00  0.00            
ATOM   3200  R5  CHO   440      75.643  88.348  35.431  1.00  0.00            
ATOM   3201  C1  CHO   440      77.593  90.048  38.181  1.00  0.00           C
ATOM   3202  C2  CHO   440      79.343  89.698  40.831  1.00  0.00           C
ATOM   3203  ROH CHO   441     159.993 105.998  28.531  1.00  0.00            
ATOM   3204  R1  CHO   441     161.243 106.098  31.081  1.00  0.00            
ATOM   3205  R2  CHO   441     159.943 107.048  33.331  1.00  0.00            
ATOM   3206  R3  CHO   441     160.643 104.648  34.381  1.00  0.00            
ATOM   3207  R4  CHO   441     159.643 106.148  36.681  1.00  0.00            
ATOM   3208  R5  CHO   441     161.593 105.148  36.531  1.00  0.00            
ATOM   3209  C1  CHO   441     160.093 103.398  39.581  1.00  0.00           C
ATOM   3210  C2  CHO   441     162.093 102.698  42.231  1.00  0.00           C
ATOM   3211  ROH CHO   442     110.943  93.448  57.731  1.00  0.00            
ATOM   3212  R1  CHO   442     109.843  95.198  55.831  1.00  0.00            
ATOM   3213  R2  CHO   442     111.093  95.798  53.431  1.00  0.00            
ATOM   3214  R3  CHO   442     108.693  94.998  52.381  1.00  0.00            
ATOM   3215  R4  CHO   442     109.943  96.648  50.331  1.00  0.00            
ATOM   3216  R5  CHO   442     107.943  96.948  51.181  1.00  0.00            
ATOM   3217  C1  CHO   442     107.043  96.448  47.481  1.00  0.00           C
ATOM   3218  C2  CHO   442     106.293  99.148  43.931  1.00  0.00           C
ATOM   3219  ROH CHO   443      87.893 105.198  57.531  1.00  0.00            
ATOM   3220  R1  CHO   443      89.193 104.048  55.281  1.00  0.00            
ATOM   3221  R2  CHO   443      87.943 103.798  52.831  1.00  0.00            
ATOM   3222  R3  CHO   443      90.143 105.148  51.981  1.00  0.00            
ATOM   3223  R4  CHO   443      89.243 103.548  49.631  1.00  0.00            
ATOM   3224  R5  CHO   443      91.243 103.548  50.531  1.00  0.00            
ATOM   3225  C1  CHO   443      92.093 104.698  46.981  1.00  0.00           C
ATOM   3226  C2  CHO   443      90.043 101.898  44.131  1.00  0.00           C
ATOM   3227  ROH CHO   444     124.193  68.848  50.781  1.00  0.00            
ATOM   3228  R1  CHO   444     123.393  70.048  48.331  1.00  0.00            
ATOM   3229  R2  CHO   444     124.643  69.448  45.931  1.00  0.00            
ATOM   3230  R3  CHO   444     122.093  68.898  45.131  1.00  0.00            
ATOM   3231  R4  CHO   444     123.643  68.848  42.681  1.00  0.00            
ATOM   3232  R5  CHO   444     121.843  69.998  43.031  1.00  0.00            
ATOM   3233  C1  CHO   444     120.643  67.998  40.031  1.00  0.00           C
ATOM   3234  C2  CHO   444     118.893  68.348  37.231  1.00  0.00           C
ATOM   3235  ROH CHO   445     175.543 104.898  30.781  1.00  0.00            
ATOM   3236  R1  CHO   445     175.993 105.298  33.581  1.00  0.00            
ATOM   3237  R2  CHO   445     174.143 106.498  35.231  1.00  0.00            
ATOM   3238  R3  CHO   445     174.443 104.248  36.681  1.00  0.00            
ATOM   3239  R4  CHO   445     173.043 106.098  38.481  1.00  0.00            
ATOM   3240  R5  CHO   445     174.893 104.998  38.881  1.00  0.00            
ATOM   3241  C1  CHO   445     172.743 103.748  41.731  1.00  0.00           C
ATOM   3242  C2  CHO   445     168.943 103.298  40.831  1.00  0.00           C
ATOM   3243  ROH CHO   446     204.343  56.698  58.831  1.00  0.00            
ATOM   3244  R1  CHO   446     202.943  56.948  56.381  1.00  0.00            
ATOM   3245  R2  CHO   446     204.093  58.048  54.131  1.00  0.00            
ATOM   3246  R3  CHO   446     203.243  55.698  52.981  1.00  0.00            
ATOM   3247  R4  CHO   446     202.293  57.798  51.181  1.00  0.00            
ATOM   3248  R5  CHO   446     201.093  56.198  52.081  1.00  0.00            
ATOM   3249  C1  CHO   446     200.493  55.448  48.381  1.00  0.00           C
ATOM   3250  C2  CHO   446     196.993  57.698  46.581  1.00  0.00           C
ATOM   3251  ROH CHO   447      43.793 165.798  32.731  1.00  0.00            
ATOM   3252  R1  CHO   447      43.793 166.298  35.531  1.00  0.00            
ATOM   3253  R2  CHO   447      41.593 165.898  37.181  1.00  0.00            
ATOM   3254  R3  CHO   447      43.343 164.348  38.581  1.00  0.00            
ATOM   3255  R4  CHO   447      40.993 164.648  40.331  1.00  0.00            
ATOM   3256  R5  CHO   447      43.043 165.048  40.831  1.00  0.00            
ATOM   3257  C1  CHO   447      42.243 162.448  43.481  1.00  0.00           C
ATOM   3258  C2  CHO   447      43.293 158.798  44.781  1.00  0.00           C
ATOM   3259  ROH CHO   448     129.443  50.548  50.131  1.00  0.00            
ATOM   3260  R1  CHO   448     130.293  52.598  48.381  1.00  0.00            
ATOM   3261  R2  CHO   448     132.893  52.898  47.631  1.00  0.00            
ATOM   3262  R3  CHO   448     131.893  52.798  45.131  1.00  0.00            
ATOM   3263  R4  CHO   448     134.043  54.748  44.931  1.00  0.00            
ATOM   3264  R5  CHO   448     131.943  55.048  44.331  1.00  0.00            
ATOM   3265  C1  CHO   448     133.693  55.748  41.031  1.00  0.00           C
ATOM   3266  C2  CHO   448     133.393  55.548  36.981  1.00  0.00           C
ATOM   3267  ROH CHO   449      76.993 177.598  64.281  1.00  0.00            
ATOM   3268  R1  CHO   449      78.543 177.048  61.981  1.00  0.00            
ATOM   3269  R2  CHO   449      78.343 174.698  60.631  1.00  0.00            
ATOM   3270  R3  CHO   449      77.893 176.298  58.481  1.00  0.00            
ATOM   3271  R4  CHO   449      78.393 173.698  57.331  1.00  0.00            
ATOM   3272  R5  CHO   449      79.443 175.548  56.831  1.00  0.00            
ATOM   3273  C1  CHO   449      78.043 174.648  53.381  1.00  0.00           C
ATOM   3274  C2  CHO   449      79.993 170.998  52.431  1.00  0.00           C
ATOM   3275  ROH CHO   450      47.393  69.398  28.931  1.00  0.00            
ATOM   3276  R1  CHO   450      49.793  69.598  30.431  1.00  0.00            
ATOM   3277  R2  CHO   450      49.893  69.048  33.131  1.00  0.00            
ATOM   3278  R3  CHO   450      51.893  67.398  32.431  1.00  0.00            
ATOM   3279  R4  CHO   450      52.593  68.248  35.131  1.00  0.00            
ATOM   3280  R5  CHO   450      53.843  68.398  33.381  1.00  0.00            
ATOM   3281  C1  CHO   450      56.093  66.198  35.581  1.00  0.00           C
ATOM   3282  C2  CHO   450      59.193  66.398  38.931  1.00  0.00           C
ATOM   3283  ROH CHO   451     135.893 109.548  60.981  1.00  0.00            
ATOM   3284  R1  CHO   451     133.993 109.248  58.881  1.00  0.00            
ATOM   3285  R2  CHO   451     133.643 111.148  56.881  1.00  0.00            
ATOM   3286  R3  CHO   451     134.093 108.998  55.231  1.00  0.00            
ATOM   3287  R4  CHO   451     132.693 110.948  53.581  1.00  0.00            
ATOM   3288  R5  CHO   451     132.093 108.898  53.881  1.00  0.00            
ATOM   3289  C1  CHO   451     132.493 108.848  50.131  1.00  0.00           C
ATOM   3290  C2  CHO   451     134.993 109.048  47.431  1.00  0.00           C
ATOM   3291  ROH CHO   452     188.243  78.298  62.581  1.00  0.00            
ATOM   3292  R1  CHO   452     190.393  78.848  60.831  1.00  0.00            
ATOM   3293  R2  CHO   452     190.343  78.248  58.131  1.00  0.00            
ATOM   3294  R3  CHO   452     190.943  80.848  57.831  1.00  0.00            
ATOM   3295  R4  CHO   452     191.293  79.698  55.131  1.00  0.00            
ATOM   3296  R5  CHO   452     192.743  80.898  56.231  1.00  0.00            
ATOM   3297  C1  CHO   452     192.393  83.048  53.131  1.00  0.00           C
ATOM   3298  C2  CHO   452     195.293  84.948  51.131  1.00  0.00           C
ATOM   3299  ROH CHO   453     138.743  73.398  55.381  1.00  0.00            
ATOM   3300  R1  CHO   453     139.193  73.548  52.581  1.00  0.00            
ATOM   3301  R2  CHO   453     139.493  71.248  51.031  1.00  0.00            
ATOM   3302  R3  CHO   453     137.493  72.398  49.581  1.00  0.00            
ATOM   3303  R4  CHO   453     139.493  71.698  47.581  1.00  0.00            
ATOM   3304  R5  CHO   453     138.593  73.648  47.881  1.00  0.00            
ATOM   3305  C1  CHO   453     137.643  72.998  44.231  1.00  0.00           C
ATOM   3306  C2  CHO   453     138.143  73.898  41.081  1.00  0.00           C
ATOM   3307  ROH CHO   454      10.893 130.898  36.231  1.00  0.00            
ATOM   3308  R1  CHO   454      10.743 130.248  38.981  1.00  0.00            
ATOM   3309  R2  CHO   454      12.743 130.848  40.781  1.00  0.00            
ATOM   3310  R3  CHO   454      10.743 132.098  42.131  1.00  0.00            
ATOM   3311  R4  CHO   454      12.543 131.098  44.231  1.00  0.00            
ATOM   3312  R5  CHO   454      10.393 130.748  44.081  1.00  0.00            
ATOM   3313  C1  CHO   454      10.543 132.398  47.531  1.00  0.00           C
ATOM   3314  C2  CHO   454      10.443 130.998  50.081  1.00  0.00           C
ATOM   3315  ROH CHO   455      25.343  34.698  28.381  1.00  0.00            
ATOM   3316  R1  CHO   455      24.993  33.348  30.831  1.00  0.00            
ATOM   3317  R2  CHO   455      26.893  33.348  32.831  1.00  0.00            
ATOM   3318  R3  CHO   455      24.793  34.198  34.381  1.00  0.00            
ATOM   3319  R4  CHO   455      27.093  34.398  36.131  1.00  0.00            
ATOM   3320  R5  CHO   455      25.243  33.348  36.531  1.00  0.00            
ATOM   3321  C1  CHO   455      25.293  35.798  39.481  1.00  0.00           C
ATOM   3322  C2  CHO   455      25.943  37.848  42.181  1.00  0.00           C
ATOM   3323  ROH CHO   456     175.893 177.198  26.081  1.00  0.00            
ATOM   3324  R1  CHO   456     175.543 179.248  27.981  1.00  0.00            
ATOM   3325  R2  CHO   456     173.043 180.198  28.731  1.00  0.00            
ATOM   3326  R3  CHO   456     173.943 179.598  31.231  1.00  0.00            
ATOM   3327  R4  CHO   456     172.293 181.998  31.581  1.00  0.00            
ATOM   3328  R5  CHO   456     174.343 181.748  32.231  1.00  0.00            
ATOM   3329  C1  CHO   456     172.693 182.498  35.581  1.00  0.00           C
ATOM   3330  C2  CHO   456     170.243 182.148  39.181  1.00  0.00           C
ATOM   3331  ROH CHO   457      81.043  64.298  57.631  1.00  0.00            
ATOM   3332  R1  CHO   457      80.743  65.398  54.981  1.00  0.00            
ATOM   3333  R2  CHO   457      81.893  64.198  52.781  1.00  0.00            
ATOM   3334  R3  CHO   457      79.393  64.248  51.831  1.00  0.00            
ATOM   3335  R4  CHO   457      81.093  64.398  49.431  1.00  0.00            
ATOM   3336  R5  CHO   457      79.493  65.798  49.981  1.00  0.00            
ATOM   3337  C1  CHO   457      78.193  64.548  46.581  1.00  0.00           C
ATOM   3338  C2  CHO   457      75.543  65.748  45.231  1.00  0.00           C
ATOM   3339  ROH CHO   458     206.243  37.298  31.981  1.00  0.00            
ATOM   3340  R1  CHO   458     204.743  38.998  33.681  1.00  0.00            
ATOM   3341  R2  CHO   458     204.543  38.548  36.381  1.00  0.00            
ATOM   3342  R3  CHO   458     205.443  41.098  36.581  1.00  0.00            
ATOM   3343  R4  CHO   458     203.493  40.848  38.781  1.00  0.00            
ATOM   3344  R5  CHO   458     203.543  42.348  37.231  1.00  0.00            
ATOM   3345  C1  CHO   458     203.793  44.598  40.331  1.00  0.00           C
ATOM   3346  C2  CHO   458     203.443  46.698  43.231  1.00  0.00           C
ATOM   3347  ROH CHO   459     190.243  69.898  55.731  1.00  0.00            
ATOM   3348  R1  CHO   459     191.743  70.948  53.581  1.00  0.00            
ATOM   3349  R2  CHO   459     192.543  69.448  51.381  1.00  0.00            
ATOM   3350  R3  CHO   459     191.293  71.398  50.031  1.00  0.00            
ATOM   3351  R4  CHO   459     192.193  69.498  47.981  1.00  0.00            
ATOM   3352  R5  CHO   459     192.643  71.648  48.031  1.00  0.00            
ATOM   3353  C1  CHO   459     190.843  71.398  44.631  1.00  0.00           C
ATOM   3354  C2  CHO   459     191.243  70.548  41.281  1.00  0.00           C
ATOM   3355  ROH CHO   460     100.843 160.348  61.331  1.00  0.00            
ATOM   3356  R1  CHO   460     101.993 161.248  58.931  1.00  0.00            
ATOM   3357  R2  CHO   460     101.793 159.848  56.531  1.00  0.00            
ATOM   3358  R3  CHO   460     100.793 162.198  55.581  1.00  0.00            
ATOM   3359  R4  CHO   460     101.593 160.698  53.231  1.00  0.00            
ATOM   3360  R5  CHO   460     102.193 162.698  53.731  1.00  0.00            
ATOM   3361  C1  CHO   460     100.493 163.348  50.381  1.00  0.00           C
ATOM   3362  C2  CHO   460     102.693 163.798  48.581  1.00  0.00           C
ATOM   3363  ROH CHO   461     191.893 189.298  62.031  1.00  0.00            
ATOM   3364  R1  CHO   461     193.943 188.648  60.231  1.00  0.00            
ATOM   3365  R2  CHO   461     193.743 186.498  58.431  1.00  0.00            
ATOM   3366  R3  CHO   461     194.343 188.398  56.581  1.00  0.00            
ATOM   3367  R4  CHO   461     195.343 185.898  55.431  1.00  0.00            
ATOM   3368  R5  CHO   461     196.493 187.748  55.731  1.00  0.00            
ATOM   3369  C1  CHO   461     196.843 187.348  51.981  1.00  0.00           C
ATOM   3370  C2  CHO   461     194.393 185.398  49.981  1.00  0.00           C
ATOM   3371  ROH CHO   462     100.793  23.148  23.131  1.00  0.00            
ATOM   3372  R1  CHO   462     102.043  24.098  25.531  1.00  0.00            
ATOM   3373  R2  CHO   462     101.443  22.998  27.981  1.00  0.00            
ATOM   3374  R3  CHO   462     104.143  22.648  28.081  1.00  0.00            
ATOM   3375  R4  CHO   462     103.293  22.648  30.931  1.00  0.00            
ATOM   3376  R5  CHO   462     104.843  23.898  30.031  1.00  0.00            
ATOM   3377  C1  CHO   462     106.843  22.098  32.731  1.00  0.00           C
ATOM   3378  C2  CHO   462     105.993  24.548  36.331  1.00  0.00           C
ATOM   3379  ROH CHO   463      80.343  54.548  28.731  1.00  0.00            
ATOM   3380  R1  CHO   463      79.493  54.298  31.431  1.00  0.00            
ATOM   3381  R2  CHO   463      81.243  53.498  33.431  1.00  0.00            
ATOM   3382  R3  CHO   463      80.443  55.798  34.631  1.00  0.00            
ATOM   3383  R4  CHO   463      81.293  54.098  36.831  1.00  0.00            
ATOM   3384  R5  CHO   463      79.343  55.098  36.631  1.00  0.00            
ATOM   3385  C1  CHO   463      80.543  56.598  39.931  1.00  0.00           C
ATOM   3386  C2  CHO   463      81.393  54.848  43.281  1.00  0.00           C
ATOM   3387  ROH CHO   464      80.793  56.998  57.481  1.00  0.00            
ATOM   3388  R1  CHO   464      79.493  57.498  54.981  1.00  0.00            
ATOM   3389  R2  CHO   464      80.193  59.598  53.381  1.00  0.00            
ATOM   3390  R3  CHO   464      80.493  57.648  51.531  1.00  0.00            
ATOM   3391  R4  CHO   464      80.293  60.148  49.981  1.00  0.00            
ATOM   3392  R5  CHO   464      79.093  58.348  49.681  1.00  0.00            
ATOM   3393  C1  CHO   464      80.693  58.648  46.231  1.00  0.00           C
ATOM   3394  C2  CHO   464      78.343  59.948  43.281  1.00  0.00           C
ATOM   3395  ROH CHO   465      18.043  98.048  66.681  1.00  0.00            
ATOM   3396  R1  CHO   465      17.293  96.598  64.381  1.00  0.00            
ATOM   3397  R2  CHO   465      14.743  96.698  63.331  1.00  0.00            
ATOM   3398  R3  CHO   465      16.093  97.398  61.031  1.00  0.00            
ATOM   3399  R4  CHO   465      13.593  96.148  60.081  1.00  0.00            
ATOM   3400  R5  CHO   465      15.593  95.598  59.531  1.00  0.00            
ATOM   3401  C1  CHO   465      14.143  96.498  56.081  1.00  0.00           C
ATOM   3402  C2  CHO   465      11.893  96.548  51.681  1.00  0.00           C
ATOM   3403  ROH CHO   466       4.293 112.998  39.531  1.00  0.00            
ATOM   3404  R1  CHO   466       5.343 113.548  42.131  1.00  0.00            
ATOM   3405  R2  CHO   466       4.593 115.798  43.581  1.00  0.00            
ATOM   3406  R3  CHO   466       3.993 113.998  45.481  1.00  0.00            
ATOM   3407  R4  CHO   466       4.693 116.398  46.981  1.00  0.00            
ATOM   3408  R5  CHO   466       5.593 114.448  47.231  1.00  0.00            
ATOM   3409  C1  CHO   466       4.193 115.048  50.731  1.00  0.00           C
ATOM   3410  C2  CHO   466       3.743 117.598  53.431  1.00  0.00           C
ATOM   3411  ROH CHO   467      73.643 211.798  24.081  1.00  0.00            
ATOM   3412  R1  CHO   467      75.443 211.748  26.281  1.00  0.00            
ATOM   3413  R2  CHO   467      75.293 213.548  28.381  1.00  0.00            
ATOM   3414  R3  CHO   467      75.193 211.248  29.881  1.00  0.00            
ATOM   3415  R4  CHO   467      75.743 213.398  31.831  1.00  0.00            
ATOM   3416  R5  CHO   467      76.893 211.598  31.531  1.00  0.00            
ATOM   3417  C1  CHO   467      75.943 211.198  35.231  1.00  0.00           C
ATOM   3418  C2  CHO   467      76.293 212.998  38.681  1.00  0.00           C
ATOM   3419  ROH CHO   468      99.793 134.698  28.481  1.00  0.00            
ATOM   3420  R1  CHO   468     100.643 135.448  31.081  1.00  0.00            
ATOM   3421  R2  CHO   468      98.893 136.148  33.081  1.00  0.00            
ATOM   3422  R3  CHO   468     100.193 134.198  34.481  1.00  0.00            
ATOM   3423  R4  CHO   468      98.693 135.698  36.481  1.00  0.00            
ATOM   3424  R5  CHO   468     100.843 135.298  36.531  1.00  0.00            
ATOM   3425  C1  CHO   468      99.793 133.648  39.781  1.00  0.00           C
ATOM   3426  C2  CHO   468     101.043 134.948  43.681  1.00  0.00           C
ATOM   3427  ROH CHO   469     101.493  23.098  53.031  1.00  0.00            
ATOM   3428  R1  CHO   469     101.993  23.848  50.381  1.00  0.00            
ATOM   3429  R2  CHO   469     103.093  22.148  48.531  1.00  0.00            
ATOM   3430  R3  CHO   469     100.893  22.848  47.081  1.00  0.00            
ATOM   3431  R4  CHO   469     102.793  21.748  45.081  1.00  0.00            
ATOM   3432  R5  CHO   469     101.793  23.698  45.031  1.00  0.00            
ATOM   3433  C1  CHO   469     100.593  22.198  41.731  1.00  0.00           C
ATOM   3434  C2  CHO   469     101.843  21.248  38.031  1.00  0.00           C
ATOM   3435  ROH CHO   470      94.893   7.148  26.931  1.00  0.00            
ATOM   3436  R1  CHO   470      93.993   7.548  29.581  1.00  0.00            
ATOM   3437  R2  CHO   470      91.343   8.148  30.181  1.00  0.00            
ATOM   3438  R3  CHO   470      91.593   6.048  31.831  1.00  0.00            
ATOM   3439  R4  CHO   470      88.993   7.198  32.531  1.00  0.00            
ATOM   3440  R5  CHO   470      90.643   6.748  33.931  1.00  0.00            
ATOM   3441  C1  CHO   470      87.843   4.648  35.481  1.00  0.00           C
ATOM   3442  C2  CHO   470      86.793   1.448  37.381  1.00  0.00           C
ATOM   3443  ROH CHO   471     199.393  54.998  37.231  1.00  0.00            
ATOM   3444  R1  CHO   471     201.193  54.848  39.381  1.00  0.00            
ATOM   3445  R2  CHO   471     203.143  56.748  39.831  1.00  0.00            
ATOM   3446  R3  CHO   471     202.043  56.898  42.281  1.00  0.00            
ATOM   3447  R4  CHO   471     204.943  57.048  42.781  1.00  0.00            
ATOM   3448  R5  CHO   471     203.543  55.648  43.681  1.00  0.00            
ATOM   3449  C1  CHO   471     204.893  57.348  46.831  1.00  0.00           C
ATOM   3450  C2  CHO   471     207.143  54.948  46.981  1.00  0.00           C
ATOM   3451  ROH CHO   472     115.643 132.098  60.931  1.00  0.00            
ATOM   3452  R1  CHO   472     114.493 131.998  58.331  1.00  0.00            
ATOM   3453  R2  CHO   472     114.893 134.048  56.481  1.00  0.00            
ATOM   3454  R3  CHO   472     115.743 131.998  54.931  1.00  0.00            
ATOM   3455  R4  CHO   472     114.993 134.098  53.031  1.00  0.00            
ATOM   3456  R5  CHO   472     114.293 132.048  53.031  1.00  0.00            
ATOM   3457  C1  CHO   472     115.843 132.248  49.581  1.00  0.00           C
ATOM   3458  C2  CHO   472     114.693 130.948  46.231  1.00  0.00           C
ATOM   3459  ROH CHO   473      51.093   5.498  30.481  1.00  0.00            
ATOM   3460  R1  CHO   473      50.793   6.748  32.981  1.00  0.00            
ATOM   3461  R2  CHO   473      48.993   5.848  34.931  1.00  0.00            
ATOM   3462  R3  CHO   473      51.193   5.848  36.481  1.00  0.00            
ATOM   3463  R4  CHO   473      49.193   7.198  38.081  1.00  0.00            
ATOM   3464  R5  CHO   473      51.193   7.948  37.581  1.00  0.00            
ATOM   3465  C1  CHO   473      51.343   7.998  41.431  1.00  0.00           C
ATOM   3466  C2  CHO   473      54.043   6.598  44.281  1.00  0.00           C
ATOM   3467  ROH CHO   474     145.393  69.648  50.931  1.00  0.00            
ATOM   3468  R1  CHO   474     143.543  70.298  48.881  1.00  0.00            
ATOM   3469  R2  CHO   474     143.943  72.448  47.131  1.00  0.00            
ATOM   3470  R3  CHO   474     143.593  70.498  45.231  1.00  0.00            
ATOM   3471  R4  CHO   474     143.493  73.048  43.781  1.00  0.00            
ATOM   3472  R5  CHO   474     141.993  71.448  43.731  1.00  0.00            
ATOM   3473  C1  CHO   474     142.943  71.648  40.031  1.00  0.00           C
ATOM   3474  C2  CHO   474     142.393  74.948  38.431  1.00  0.00           C
ATOM   3475  ROH CHO   475      49.893 157.498  65.031  1.00  0.00            
ATOM   3476  R1  CHO   475      49.343 158.448  62.431  1.00  0.00            
ATOM   3477  R2  CHO   475      50.043 160.948  61.581  1.00  0.00            
ATOM   3478  R3  CHO   475      51.243 159.598  59.581  1.00  0.00            
ATOM   3479  R4  CHO   475      49.843 161.798  58.231  1.00  0.00            
ATOM   3480  R5  CHO   475      49.693 159.698  57.781  1.00  0.00            
ATOM   3481  C1  CHO   475      50.893 160.998  54.381  1.00  0.00           C
ATOM   3482  C2  CHO   475      49.593 161.098  50.531  1.00  0.00           C
ATOM   3483  ROH CHO   476     213.243   8.898  62.581  1.00  0.00            
ATOM   3484  R1  CHO   476     213.543   7.898  59.931  1.00  0.00            
ATOM   3485  R2  CHO   476     211.343   7.398  58.281  1.00  0.00            
ATOM   3486  R3  CHO   476     212.643   9.048  56.581  1.00  0.00            
ATOM   3487  R4  CHO   476     210.243   8.248  55.131  1.00  0.00            
ATOM   3488  R5  CHO   476     212.293   8.098  54.431  1.00  0.00            
ATOM   3489  C1  CHO   476     210.843  10.248  51.681  1.00  0.00           C
ATOM   3490  C2  CHO   476     207.093  10.698  51.981  1.00  0.00           C
ATOM   3491  ROH CHO   477      87.593 126.698  29.981  1.00  0.00            
ATOM   3492  R1  CHO   477      87.693 127.298  32.781  1.00  0.00            
ATOM   3493  R2  CHO   477      86.543 125.698  34.681  1.00  0.00            
ATOM   3494  R3  CHO   477      89.043 125.698  35.731  1.00  0.00            
ATOM   3495  R4  CHO   477      87.293 125.048  37.981  1.00  0.00            
ATOM   3496  R5  CHO   477      88.743 126.648  37.931  1.00  0.00            
ATOM   3497  C1  CHO   477      90.043 124.648  40.931  1.00  0.00           C
ATOM   3498  C2  CHO   477      87.793 122.648  44.181  1.00  0.00           C
ATOM   3499  ROH CHO   478     213.043 137.548  71.031  1.00  0.00            
ATOM   3500  R1  CHO   478     213.393 137.898  68.231  1.00  0.00            
ATOM   3501  R2  CHO   478     213.093 140.398  67.031  1.00  0.00            
ATOM   3502  R3  CHO   478     215.593 139.848  66.081  1.00  0.00            
ATOM   3503  R4  CHO   478     214.743 142.248  64.631  1.00  0.00            
ATOM   3504  R5  CHO   478     215.493 140.348  63.731  1.00  0.00            
ATOM   3505  C1  CHO   478     218.043 142.798  62.331  1.00  0.00           C
ATOM   3506  C2  CHO   478     219.243 141.898  58.781  1.00  0.00           C
ATOM   3507  ROH CHO   479     152.593 120.448  62.281  1.00  0.00            
ATOM   3508  R1  CHO   479     152.093 120.398  59.481  1.00  0.00            
ATOM   3509  R2  CHO   479     152.793 122.448  57.781  1.00  0.00            
ATOM   3510  R3  CHO   479     154.093 120.448  56.431  1.00  0.00            
ATOM   3511  R4  CHO   479     153.743 122.598  54.431  1.00  0.00            
ATOM   3512  R5  CHO   479     153.143 120.498  54.231  1.00  0.00            
ATOM   3513  C1  CHO   479     155.493 120.798  51.281  1.00  0.00           C
ATOM   3514  C2  CHO   479     154.743 119.448  47.231  1.00  0.00           C
ATOM   3515  ROH CHO   480     144.193 153.698  63.581  1.00  0.00            
ATOM   3516  R1  CHO   480     145.493 155.098  61.481  1.00  0.00            
ATOM   3517  R2  CHO   480     144.143 155.998  59.231  1.00  0.00            
ATOM   3518  R3  CHO   480     145.193 158.398  59.931  1.00  0.00            
ATOM   3519  R4  CHO   480     144.343 158.748  57.131  1.00  0.00            
ATOM   3520  R5  CHO   480     146.293 159.148  57.981  1.00  0.00            
ATOM   3521  C1  CHO   480     145.443 162.598  56.581  1.00  0.00           C
ATOM   3522  C2  CHO   480     146.643 163.448  54.731  1.00  0.00           C
ATOM   3523  ROH CHO   481      17.093  93.798  33.781  1.00  0.00            
ATOM   3524  R1  CHO   481      17.143  92.748  36.431  1.00  0.00            
ATOM   3525  R2  CHO   481      19.243  93.198  38.181  1.00  0.00            
ATOM   3526  R3  CHO   481      17.293  94.098  39.781  1.00  0.00            
ATOM   3527  R4  CHO   481      19.343  92.998  41.631  1.00  0.00            
ATOM   3528  R5  CHO   481      17.193  92.498  41.581  1.00  0.00            
ATOM   3529  C1  CHO   481      17.493  93.748  45.131  1.00  0.00           C
ATOM   3530  C2  CHO   481      19.743  90.298  45.981  1.00  0.00           C
ATOM   3531  ROH CHO   482     150.143  26.548  50.581  1.00  0.00            
ATOM   3532  R1  CHO   482     149.093  26.298  47.931  1.00  0.00            
ATOM   3533  R2  CHO   482     150.693  25.948  45.731  1.00  0.00            
ATOM   3534  R3  CHO   482     149.143  23.798  45.331  1.00  0.00            
ATOM   3535  R4  CHO   482     150.643  24.098  42.831  1.00  0.00            
ATOM   3536  R5  CHO   482     148.443  23.948  43.031  1.00  0.00            
ATOM   3537  C1  CHO   482     149.093  20.998  40.731  1.00  0.00           C
ATOM   3538  C2  CHO   482     150.943  21.398  37.031  1.00  0.00           C
ATOM   3539  ROH CHO   483     102.943   5.098  52.181  1.00  0.00            
ATOM   3540  R1  CHO   483     103.743   5.648  49.531  1.00  0.00            
ATOM   3541  R2  CHO   483     105.793   4.298  48.281  1.00  0.00            
ATOM   3542  R3  CHO   483     103.893   3.848  46.381  1.00  0.00            
ATOM   3543  R4  CHO   483     106.443   3.648  44.981  1.00  0.00            
ATOM   3544  R5  CHO   483     104.743   4.898  44.431  1.00  0.00            
ATOM   3545  C1  CHO   483     104.993   2.848  41.231  1.00  0.00           C
ATOM   3546  C2  CHO   483     105.443   0.698  37.931  1.00  0.00           C
ATOM   3547  ROH CHO   484     195.693 177.898  47.731  1.00  0.00            
ATOM   3548  R1  CHO   484     193.893 180.048  47.181  1.00  0.00            
ATOM   3549  R2  CHO   484     194.693 182.348  45.931  1.00  0.00            
ATOM   3550  R3  CHO   484     192.643 181.748  44.231  1.00  0.00            
ATOM   3551  R4  CHO   484     193.193 184.598  43.731  1.00  0.00            
ATOM   3552  R5  CHO   484     191.293 183.698  44.231  1.00  0.00            
ATOM   3553  C1  CHO   484     190.443 185.298  40.881  1.00  0.00           C
ATOM   3554  C2  CHO   484     187.193 188.148  42.981  1.00  0.00           C
ATOM   3555  ROH CHO   485      75.793  72.898  56.131  1.00  0.00            
ATOM   3556  R1  CHO   485      74.993  74.348  53.831  1.00  0.00            
ATOM   3557  R2  CHO   485      74.793  73.198  51.331  1.00  0.00            
ATOM   3558  R3  CHO   485      72.293  74.248  51.381  1.00  0.00            
ATOM   3559  R4  CHO   485      72.843  73.898  48.581  1.00  0.00            
ATOM   3560  R5  CHO   485      72.193  75.748  49.531  1.00  0.00            
ATOM   3561  C1  CHO   485      69.343  75.248  47.031  1.00  0.00           C
ATOM   3562  C2  CHO   485      66.143  74.498  44.981  1.00  0.00           C
ATOM   3563  ROH CHO   486     161.093   2.048  50.481  1.00  0.00            
ATOM   3564  R1  CHO   486     161.943   1.448  47.881  1.00  0.00            
ATOM   3565  R2  CHO   486     162.343  -1.152  47.031  1.00  0.00            
ATOM   3566  R3  CHO   486     160.643  -0.452  45.031  1.00  0.00            
ATOM   3567  R4  CHO   486     162.543  -2.302  43.731  1.00  0.00            
ATOM   3568  R5  CHO   486     161.993  -0.302  43.081  1.00  0.00            
ATOM   3569  C1  CHO   486     161.043  -2.252  39.981  1.00  0.00           C
ATOM   3570  C2  CHO   486     160.793   0.398  37.381  1.00  0.00           C
ATOM   3571  ROH CHO   487      82.893 145.848  28.681  1.00  0.00            
ATOM   3572  R1  CHO   487      82.343 145.348  31.431  1.00  0.00            
ATOM   3573  R2  CHO   487      84.143 145.798  33.431  1.00  0.00            
ATOM   3574  R3  CHO   487      82.193 147.298  34.481  1.00  0.00            
ATOM   3575  R4  CHO   487      83.593 146.148  36.831  1.00  0.00            
ATOM   3576  R5  CHO   487      81.443 146.048  36.381  1.00  0.00            
ATOM   3577  C1  CHO   487      81.393 147.798  39.781  1.00  0.00           C
ATOM   3578  C2  CHO   487      84.493 147.648  42.031  1.00  0.00           C
ATOM   3579  ROH CHO   488     194.843 119.598  36.731  1.00  0.00            
ATOM   3580  R1  CHO   488     193.293 119.698  39.131  1.00  0.00            
ATOM   3581  R2  CHO   488     192.343 117.398  40.381  1.00  0.00            
ATOM   3582  R3  CHO   488     193.643 118.498  42.531  1.00  0.00            
ATOM   3583  R4  CHO   488     191.743 116.548  43.631  1.00  0.00            
ATOM   3584  R5  CHO   488     191.893 118.648  44.181  1.00  0.00            
ATOM   3585  C1  CHO   488     192.543 117.048  47.581  1.00  0.00           C
ATOM   3586  C2  CHO   488     190.243 119.048  49.731  1.00  0.00           C
ATOM   3587  ROH CHO   489     102.693  96.748  23.781  1.00  0.00            
ATOM   3588  R1  CHO   489     102.393  96.398  26.581  1.00  0.00            
ATOM   3589  R2  CHO   489     100.043  95.498  27.731  1.00  0.00            
ATOM   3590  R3  CHO   489     101.693  93.648  28.831  1.00  0.00            
ATOM   3591  R4  CHO   489      99.293  93.598  30.531  1.00  0.00            
ATOM   3592  R5  CHO   489     101.293  93.848  31.181  1.00  0.00            
ATOM   3593  C1  CHO   489     100.393  90.748  33.181  1.00  0.00           C
ATOM   3594  C2  CHO   489     101.593  87.698  33.881  1.00  0.00           C
ATOM   3595  ROH CHO   490     187.343  88.848  55.081  1.00  0.00            
ATOM   3596  R1  CHO   490     187.643  90.098  52.531  1.00  0.00            
ATOM   3597  R2  CHO   490     186.643  88.948  50.231  1.00  0.00            
ATOM   3598  R3  CHO   490     185.393  91.348  49.981  1.00  0.00            
ATOM   3599  R4  CHO   490     185.093  90.098  47.381  1.00  0.00            
ATOM   3600  R5  CHO   490     185.893  92.048  47.731  1.00  0.00            
ATOM   3601  C1  CHO   490     182.993  92.998  45.431  1.00  0.00           C
ATOM   3602  C2  CHO   490     179.443  92.398  43.181  1.00  0.00           C
ATOM   3603  ROH CHO   491     123.593 148.398  57.781  1.00  0.00            
ATOM   3604  R1  CHO   491     124.093 148.798  54.981  1.00  0.00            
ATOM   3605  R2  CHO   491     122.493 147.698  53.031  1.00  0.00            
ATOM   3606  R3  CHO   491     122.393 150.298  52.181  1.00  0.00            
ATOM   3607  R4  CHO   491     121.443 148.698  49.881  1.00  0.00            
ATOM   3608  R5  CHO   491     123.043 150.198  49.881  1.00  0.00            
ATOM   3609  C1  CHO   491     120.743 151.698  47.281  1.00  0.00           C
ATOM   3610  C2  CHO   491     118.593 155.248  46.081  1.00  0.00           C
ATOM   3611  ROH CHO   492     163.593 199.648  55.781  1.00  0.00            
ATOM   3612  R1  CHO   492     163.543 199.148  52.981  1.00  0.00            
ATOM   3613  R2  CHO   492     161.393 197.998  51.681  1.00  0.00            
ATOM   3614  R3  CHO   492     161.543 200.198  50.131  1.00  0.00            
ATOM   3615  R4  CHO   492     160.343 198.198  48.431  1.00  0.00            
ATOM   3616  R5  CHO   492     162.093 199.348  47.981  1.00  0.00            
ATOM   3617  C1  CHO   492     159.893 200.348  45.031  1.00  0.00           C
ATOM   3618  C2  CHO   492     160.743 201.798  40.781  1.00  0.00           C
ATOM   3619  ROH CHO   493      26.943 183.448  37.681  1.00  0.00            
ATOM   3620  R1  CHO   493      27.543 182.548  40.281  1.00  0.00            
ATOM   3621  R2  CHO   493      30.143 181.898  41.081  1.00  0.00            
ATOM   3622  R3  CHO   493      29.593 183.648  43.081  1.00  0.00            
ATOM   3623  R4  CHO   493      31.543 181.748  44.231  1.00  0.00            
ATOM   3624  R5  CHO   493      29.593 182.298  45.031  1.00  0.00            
ATOM   3625  C1  CHO   493      31.843 183.298  47.931  1.00  0.00           C
ATOM   3626  C2  CHO   493      33.843 180.748  50.331  1.00  0.00           C
ATOM   3627  ROH CHO   494     151.243 196.998  26.631  1.00  0.00            
ATOM   3628  R1  CHO   494     150.893 198.348  29.131  1.00  0.00            
ATOM   3629  R2  CHO   494     148.493 198.298  30.481  1.00  0.00            
ATOM   3630  R3  CHO   494     149.993 197.398  32.531  1.00  0.00            
ATOM   3631  R4  CHO   494     147.693 198.548  33.831  1.00  0.00            
ATOM   3632  R5  CHO   494     149.793 199.048  34.231  1.00  0.00            
ATOM   3633  C1  CHO   494     148.693 197.898  37.681  1.00  0.00           C
ATOM   3634  C2  CHO   494     147.943 198.548  41.731  1.00  0.00           C
ATOM   3635  ROH CHO   495     143.543 214.598  52.231  1.00  0.00            
ATOM   3636  R1  CHO   495     144.893 214.548  49.781  1.00  0.00            
ATOM   3637  R2  CHO   495     144.093 212.898  47.681  1.00  0.00            
ATOM   3638  R3  CHO   495     144.143 215.248  46.281  1.00  0.00            
ATOM   3639  R4  CHO   495     144.443 213.198  44.231  1.00  0.00            
ATOM   3640  R5  CHO   495     145.743 214.898  44.531  1.00  0.00            
ATOM   3641  C1  CHO   495     144.643 215.548  40.931  1.00  0.00           C
ATOM   3642  C2  CHO   495     142.593 216.698  36.031  1.00  0.00           C
ATOM   3643  ROH CHO   496      85.093  39.198  25.381  1.00  0.00            
ATOM   3644  R1  CHO   496      86.243  38.298  27.831  1.00  0.00            
ATOM   3645  R2  CHO   496      87.693  39.898  29.531  1.00  0.00            
ATOM   3646  R3  CHO   496      85.893  38.998  31.381  1.00  0.00            
ATOM   3647  R4  CHO   496      88.193  39.948  32.931  1.00  0.00            
ATOM   3648  R5  CHO   496      87.293  37.948  33.031  1.00  0.00            
ATOM   3649  C1  CHO   496      86.843  39.098  36.681  1.00  0.00           C
ATOM   3650  C2  CHO   496      87.093  35.998  39.381  1.00  0.00           C
ATOM   3651  ROH CHO   497     183.493  77.648  27.731  1.00  0.00            
ATOM   3652  R1  CHO   497     184.443  76.548  30.181  1.00  0.00            
ATOM   3653  R2  CHO   497     184.393  77.998  32.531  1.00  0.00            
ATOM   3654  R3  CHO   497     182.993  75.848  33.431  1.00  0.00            
ATOM   3655  R4  CHO   497     184.193  77.048  35.831  1.00  0.00            
ATOM   3656  R5  CHO   497     184.343  74.948  35.181  1.00  0.00            
ATOM   3657  C1  CHO   497     182.743  74.448  38.631  1.00  0.00           C
ATOM   3658  C2  CHO   497     185.593  73.198  40.631  1.00  0.00           C
ATOM   3659  ROH CHO   498      63.643 131.648  30.981  1.00  0.00            
ATOM   3660  R1  CHO   498      62.843 132.948  33.381  1.00  0.00            
ATOM   3661  R2  CHO   498      62.293 131.548  35.681  1.00  0.00            
ATOM   3662  R3  CHO   498      64.143 133.248  36.781  1.00  0.00            
ATOM   3663  R4  CHO   498      62.743 132.148  39.081  1.00  0.00            
ATOM   3664  R5  CHO   498      63.043 134.248  38.631  1.00  0.00            
ATOM   3665  C1  CHO   498      64.743 134.048  42.031  1.00  0.00           C
ATOM   3666  C2  CHO   498      64.393 133.898  45.281  1.00  0.00           C
ATOM   3667  ROH CHO   499     193.843 198.798  59.831  1.00  0.00            
ATOM   3668  R1  CHO   499     194.743 197.698  57.381  1.00  0.00            
ATOM   3669  R2  CHO   499     193.093 196.498  55.531  1.00  0.00            
ATOM   3670  R3  CHO   499     194.243 198.298  53.831  1.00  0.00            
ATOM   3671  R4  CHO   499     193.393 196.048  52.131  1.00  0.00            
ATOM   3672  R5  CHO   499     195.393 196.898  52.231  1.00  0.00            
ATOM   3673  C1  CHO   499     194.693 197.398  48.531  1.00  0.00           C
ATOM   3674  C2  CHO   499     195.543 195.748  46.081  1.00  0.00           C
ATOM   3675  ROH CHO   500     202.643  89.698  35.781  1.00  0.00            
ATOM   3676  R1  CHO   500     202.043  89.998  38.531  1.00  0.00            
ATOM   3677  R2  CHO   500     202.393  87.998  40.381  1.00  0.00            
ATOM   3678  R3  CHO   500     203.893  89.848  41.681  1.00  0.00            
ATOM   3679  R4  CHO   500     203.443  87.748  43.681  1.00  0.00            
ATOM   3680  R5  CHO   500     202.993  89.898  43.931  1.00  0.00            
ATOM   3681  C1  CHO   500     205.443  89.398  46.831  1.00  0.00           C
ATOM   3682  C2  CHO   500     205.293  87.548  49.331  1.00  0.00           C
ATOM   3683  ROH CHO   501      89.943   1.948  55.631  1.00  0.00            
ATOM   3684  R1  CHO   501      90.193  -0.002  53.631  1.00  0.00            
ATOM   3685  R2  CHO   501      88.243  -0.402  51.681  1.00  0.00            
ATOM   3686  R3  CHO   501      90.343  -0.102  49.981  1.00  0.00            
ATOM   3687  R4  CHO   501      88.093  -0.952  48.281  1.00  0.00            
ATOM   3688  R5  CHO   501      90.043  -1.902  48.381  1.00  0.00            
ATOM   3689  C1  CHO   501      89.943  -1.002  44.681  1.00  0.00           C
ATOM   3690  C2  CHO   501      90.443  -0.752  41.131  1.00  0.00           C
ATOM   3691  ROH CHO   502     154.143 210.198  55.781  1.00  0.00            
ATOM   3692  R1  CHO   502     154.443 208.748  53.331  1.00  0.00            
ATOM   3693  R2  CHO   502     152.393 208.348  51.581  1.00  0.00            
ATOM   3694  R3  CHO   502     154.093 209.448  49.781  1.00  0.00            
ATOM   3695  R4  CHO   502     152.343 207.748  48.181  1.00  0.00            
ATOM   3696  R5  CHO   502     154.543 207.698  48.231  1.00  0.00            
ATOM   3697  C1  CHO   502     153.943 208.398  44.531  1.00  0.00           C
ATOM   3698  C2  CHO   502     152.643 208.598  40.931  1.00  0.00           C
ATOM   3699  ROH CHO   503     183.543  58.548  54.831  1.00  0.00            
ATOM   3700  R1  CHO   503     181.993  59.498  52.681  1.00  0.00            
ATOM   3701  R2  CHO   503     183.093  60.298  50.281  1.00  0.00            
ATOM   3702  R3  CHO   503     181.343  58.498  49.231  1.00  0.00            
ATOM   3703  R4  CHO   503     182.193  60.148  46.931  1.00  0.00            
ATOM   3704  R5  CHO   503     180.143  59.748  47.581  1.00  0.00            
ATOM   3705  C1  CHO   503     180.093  58.348  44.031  1.00  0.00           C
ATOM   3706  C2  CHO   503     177.193  57.498  41.581  1.00  0.00           C
ATOM   3707  ROH CHO   504     110.993  51.948  18.981  1.00  0.00            
ATOM   3708  R1  CHO   504     112.993  51.798  20.981  1.00  0.00            
ATOM   3709  R2  CHO   504     113.143  53.548  23.131  1.00  0.00            
ATOM   3710  R3  CHO   504     113.143  51.248  24.581  1.00  0.00            
ATOM   3711  R4  CHO   504     113.943  53.348  26.481  1.00  0.00            
ATOM   3712  R5  CHO   504     114.993  51.498  26.031  1.00  0.00            
ATOM   3713  C1  CHO   504     114.443  51.098  29.781  1.00  0.00           C
ATOM   3714  C2  CHO   504     115.143  53.448  33.081  1.00  0.00           C
ATOM   3715  ROH CHO   505      51.793 111.248  65.981  1.00  0.00            
ATOM   3716  R1  CHO   505      52.243 111.398  63.181  1.00  0.00            
ATOM   3717  R2  CHO   505      50.143 111.398  61.331  1.00  0.00            
ATOM   3718  R3  CHO   505      51.343 113.698  60.481  1.00  0.00            
ATOM   3719  R4  CHO   505      49.443 112.998  58.331  1.00  0.00            
ATOM   3720  R5  CHO   505      51.593 113.398  58.131  1.00  0.00            
ATOM   3721  C1  CHO   505      50.143 116.048  55.781  1.00  0.00           C
ATOM   3722  C2  CHO   505      50.493 116.848  52.181  1.00  0.00           C
ATOM   3723  ROH CHO   506      23.443 111.398  36.531  1.00  0.00            
ATOM   3724  R1  CHO   506      24.893 110.548  38.781  1.00  0.00            
ATOM   3725  R2  CHO   506      25.543 112.248  40.881  1.00  0.00            
ATOM   3726  R3  CHO   506      24.293 110.348  42.381  1.00  0.00            
ATOM   3727  R4  CHO   506      26.693 111.148  43.931  1.00  0.00            
ATOM   3728  R5  CHO   506      26.093 109.148  43.331  1.00  0.00            
ATOM   3729  C1  CHO   506      26.193 108.698  47.131  1.00  0.00           C
ATOM   3730  C2  CHO   506      29.993 108.398  48.681  1.00  0.00           C
ATOM   3731  ROH CHO   507     177.243 202.198  54.081  1.00  0.00            
ATOM   3732  R1  CHO   507     176.793 201.998  51.331  1.00  0.00            
ATOM   3733  R2  CHO   507     176.343 204.198  49.731  1.00  0.00            
ATOM   3734  R3  CHO   507     178.443 203.198  48.281  1.00  0.00            
ATOM   3735  R4  CHO   507     177.043 204.998  46.431  1.00  0.00            
ATOM   3736  R5  CHO   507     177.543 202.898  46.081  1.00  0.00            
ATOM   3737  C1  CHO   507     179.443 204.498  43.181  1.00  0.00           C
ATOM   3738  C2  CHO   507     180.093 205.698  39.531  1.00  0.00           C
ATOM   3739  ROH CHO   508      83.593  17.198  53.731  1.00  0.00            
ATOM   3740  R1  CHO   508      83.143  18.098  51.081  1.00  0.00            
ATOM   3741  R2  CHO   508      83.893  16.598  48.881  1.00  0.00            
ATOM   3742  R3  CHO   508      81.293  16.898  48.181  1.00  0.00            
ATOM   3743  R4  CHO   508      82.693  16.498  45.631  1.00  0.00            
ATOM   3744  R5  CHO   508      81.343  18.148  46.131  1.00  0.00            
ATOM   3745  C1  CHO   508      79.493  16.698  43.131  1.00  0.00           C
ATOM   3746  C2  CHO   508      75.743  16.548  40.431  1.00  0.00           C
ATOM   3747  ROH CHO   509     225.443 127.648  71.231  1.00  0.00            
ATOM   3748  R1  CHO   509     223.393 126.348  69.831  1.00  0.00            
ATOM   3749  R2  CHO   509     220.743 127.148  69.931  1.00  0.00            
ATOM   3750  R3  CHO   509     220.993 127.148  67.231  1.00  0.00            
ATOM   3751  R4  CHO   509     218.143 126.648  67.731  1.00  0.00            
ATOM   3752  R5  CHO   509     219.493 125.448  66.481  1.00  0.00            
ATOM   3753  C1  CHO   509     216.843 126.398  63.881  1.00  0.00           C
ATOM   3754  C2  CHO   509     216.843 127.748  60.181  1.00  0.00           C
ATOM   3755  ROH CHO   510      43.943  50.798  55.431  1.00  0.00            
ATOM   3756  R1  CHO   510      42.593  49.598  53.281  1.00  0.00            
ATOM   3757  R2  CHO   510      42.393  50.748  50.831  1.00  0.00            
ATOM   3758  R3  CHO   510      43.443  48.398  49.981  1.00  0.00            
ATOM   3759  R4  CHO   510      42.343  49.648  47.531  1.00  0.00            
ATOM   3760  R5  CHO   510      41.893  47.648  48.281  1.00  0.00            
ATOM   3761  C1  CHO   510      43.293  46.798  44.831  1.00  0.00           C
ATOM   3762  C2  CHO   510      42.743  48.848  41.731  1.00  0.00           C
ATOM   3763  ROH CHO   511      44.893  78.398  59.981  1.00  0.00            
ATOM   3764  R1  CHO   511      45.343  79.598  57.431  1.00  0.00            
ATOM   3765  R2  CHO   511      45.743  78.098  55.131  1.00  0.00            
ATOM   3766  R3  CHO   511      43.693  79.598  54.181  1.00  0.00            
ATOM   3767  R4  CHO   511      44.893  78.398  51.781  1.00  0.00            
ATOM   3768  R5  CHO   511      44.493  80.548  52.131  1.00  0.00            
ATOM   3769  C1  CHO   511      42.493  79.998  48.981  1.00  0.00           C
ATOM   3770  C2  CHO   511      43.043  80.248  45.181  1.00  0.00           C
ATOM   3771  ROH CHO   512      71.793  91.498  57.881  1.00  0.00            
ATOM   3772  R1  CHO   512      72.693  93.748  56.481  1.00  0.00            
ATOM   3773  R2  CHO   512      73.443  93.698  53.831  1.00  0.00            
ATOM   3774  R3  CHO   512      71.593  95.698  53.581  1.00  0.00            
ATOM   3775  R4  CHO   512      73.493  96.098  51.381  1.00  0.00            
ATOM   3776  R5  CHO   512      72.893  97.548  52.831  1.00  0.00            
ATOM   3777  C1  CHO   512      71.793  99.398  49.681  1.00  0.00           C
ATOM   3778  C2  CHO   512      70.143 101.798  47.331  1.00  0.00           C
ATOM   3779  ROH CHO   513      74.293 110.848  29.381  1.00  0.00            
ATOM   3780  R1  CHO   513      74.593 109.898  32.031  1.00  0.00            
ATOM   3781  R2  CHO   513      76.743 108.298  32.831  1.00  0.00            
ATOM   3782  R3  CHO   513      77.043 110.198  34.731  1.00  0.00            
ATOM   3783  R4  CHO   513      78.543 107.948  35.731  1.00  0.00            
ATOM   3784  R5  CHO   513      76.993 109.048  36.781  1.00  0.00            
ATOM   3785  C1  CHO   513      79.943 109.548  39.231  1.00  0.00           C
ATOM   3786  C2  CHO   513      78.793 110.898  42.381  1.00  0.00           C
ATOM   3787  ROH CHO   514      90.493 195.548  25.781  1.00  0.00            
ATOM   3788  R1  CHO   514      91.043 197.198  28.031  1.00  0.00            
ATOM   3789  R2  CHO   514      89.343 197.398  30.231  1.00  0.00            
ATOM   3790  R3  CHO   514      91.593 196.698  31.631  1.00  0.00            
ATOM   3791  R4  CHO   514      89.793 197.848  33.631  1.00  0.00            
ATOM   3792  R5  CHO   514      91.843 198.448  33.231  1.00  0.00            
ATOM   3793  C1  CHO   514      92.143 197.448  36.881  1.00  0.00           C
ATOM   3794  C2  CHO   514      93.793 200.148  40.031  1.00  0.00           C
ATOM   3795  ROH CHO   515     132.843 118.098  62.331  1.00  0.00            
ATOM   3796  R1  CHO   515     133.843 117.798  59.731  1.00  0.00            
ATOM   3797  R2  CHO   515     132.943 115.898  57.981  1.00  0.00            
ATOM   3798  R3  CHO   515     132.593 117.998  56.331  1.00  0.00            
ATOM   3799  R4  CHO   515     132.693 115.698  54.531  1.00  0.00            
ATOM   3800  R5  CHO   515     133.893 117.498  54.381  1.00  0.00            
ATOM   3801  C1  CHO   515     132.193 117.598  50.981  1.00  0.00           C
ATOM   3802  C2  CHO   515     132.193 118.148  48.231  1.00  0.00           C
ATOM   3803  ROH CHO   516     161.193 146.698  61.681  1.00  0.00            
ATOM   3804  R1  CHO   516     159.943 146.498  59.131  1.00  0.00            
ATOM   3805  R2  CHO   516     160.993 147.748  56.881  1.00  0.00            
ATOM   3806  R3  CHO   516     160.843 145.248  55.831  1.00  0.00            
ATOM   3807  R4  CHO   516     160.693 147.048  53.481  1.00  0.00            
ATOM   3808  R5  CHO   516     159.293 145.448  53.981  1.00  0.00            
ATOM   3809  C1  CHO   516     160.443 144.248  50.581  1.00  0.00           C
ATOM   3810  C2  CHO   516     162.993 143.948  48.031  1.00  0.00           C
ATOM   3811  ROH CHO   517      29.493 161.298  64.281  1.00  0.00            
ATOM   3812  R1  CHO   517      28.243 162.098  61.881  1.00  0.00            
ATOM   3813  R2  CHO   517      29.443 161.798  59.381  1.00  0.00            
ATOM   3814  R3  CHO   517      27.143 160.498  58.781  1.00  0.00            
ATOM   3815  R4  CHO   517      28.693 160.498  56.281  1.00  0.00            
ATOM   3816  R5  CHO   517      26.643 161.198  56.531  1.00  0.00            
ATOM   3817  C1  CHO   517      26.093 158.498  53.931  1.00  0.00           C
ATOM   3818  C2  CHO   517      26.893 157.198  51.531  1.00  0.00           C
ATOM   3819  ROH CHO   518      71.093 188.848  27.281  1.00  0.00            
ATOM   3820  R1  CHO   518      70.393 188.648  29.981  1.00  0.00            
ATOM   3821  R2  CHO   518      70.743 186.398  31.531  1.00  0.00            
ATOM   3822  R3  CHO   518      72.093 188.098  33.181  1.00  0.00            
ATOM   3823  R4  CHO   518      71.493 185.748  34.831  1.00  0.00            
ATOM   3824  R5  CHO   518      70.993 187.848  35.281  1.00  0.00            
ATOM   3825  C1  CHO   518      73.143 186.998  38.331  1.00  0.00           C
ATOM   3826  C2  CHO   518      73.093 188.848  41.231  1.00  0.00           C
ATOM   3827  ROH CHO   519     127.743 100.198  59.681  1.00  0.00            
ATOM   3828  R1  CHO   519     126.993  99.198  57.131  1.00  0.00            
ATOM   3829  R2  CHO   519     124.643  99.898  55.881  1.00  0.00            
ATOM   3830  R3  CHO   519     126.343 100.548  53.831  1.00  0.00            
ATOM   3831  R4  CHO   519     123.643 100.698  52.631  1.00  0.00            
ATOM   3832  R5  CHO   519     125.343  99.548  51.881  1.00  0.00            
ATOM   3833  C1  CHO   519     124.643 101.748  48.881  1.00  0.00           C
ATOM   3834  C2  CHO   519     124.843 101.848  45.431  1.00  0.00           C
ATOM   3835  ROH CHO   520     174.693 102.548  59.731  1.00  0.00            
ATOM   3836  R1  CHO   520     175.443 104.248  57.631  1.00  0.00            
ATOM   3837  R2  CHO   520     178.093 104.848  57.031  1.00  0.00            
ATOM   3838  R3  CHO   520     177.393 103.948  54.581  1.00  0.00            
ATOM   3839  R4  CHO   520     179.843 105.498  54.131  1.00  0.00            
ATOM   3840  R5  CHO   520     177.943 105.798  53.131  1.00  0.00            
ATOM   3841  C1  CHO   520     180.243 105.098  50.131  1.00  0.00           C
ATOM   3842  C2  CHO   520     182.293 103.348  46.481  1.00  0.00           C
ATOM   3843  ROH CHO   521      40.743 128.648  38.281  1.00  0.00            
ATOM   3844  R1  CHO   521      40.343 129.198  41.031  1.00  0.00            
ATOM   3845  R2  CHO   521      40.093 127.198  42.931  1.00  0.00            
ATOM   3846  R3  CHO   521      42.143 128.548  44.131  1.00  0.00            
ATOM   3847  R4  CHO   521      40.543 127.448  46.331  1.00  0.00            
ATOM   3848  R5  CHO   521      41.143 129.548  46.081  1.00  0.00            
ATOM   3849  C1  CHO   521      42.743 128.898  49.481  1.00  0.00           C
ATOM   3850  C2  CHO   521      42.293 131.498  51.531  1.00  0.00           C
ATOM   3851  ROH CHO   522      60.943 199.498  31.231  1.00  0.00            
ATOM   3852  R1  CHO   522      59.943 198.948  33.831  1.00  0.00            
ATOM   3853  R2  CHO   522      60.393 200.648  35.981  1.00  0.00            
ATOM   3854  R3  CHO   522      57.693 200.548  36.181  1.00  0.00            
ATOM   3855  R4  CHO   522      58.643 201.398  38.881  1.00  0.00            
ATOM   3856  R5  CHO   522      57.293 199.698  38.431  1.00  0.00            
ATOM   3857  C1  CHO   522      55.093 201.748  40.781  1.00  0.00           C
ATOM   3858  C2  CHO   522      52.343 202.148  43.681  1.00  0.00           C
ATOM   3859  ROH CHO   523     138.143 146.148  28.481  1.00  0.00            
ATOM   3860  R1  CHO   523     139.493 145.498  30.881  1.00  0.00            
ATOM   3861  R2  CHO   523     139.993 147.348  32.881  1.00  0.00            
ATOM   3862  R3  CHO   523     138.743 145.548  34.431  1.00  0.00            
ATOM   3863  R4  CHO   523     139.943 147.448  36.331  1.00  0.00            
ATOM   3864  R5  CHO   523     140.193 145.298  36.331  1.00  0.00            
ATOM   3865  C1  CHO   523     138.693 145.848  39.831  1.00  0.00           C
ATOM   3866  C2  CHO   523     140.443 145.848  43.531  1.00  0.00           C
ATOM   3867  ROH CHO   524      86.493  73.398  58.531  1.00  0.00            
ATOM   3868  R1  CHO   524      85.293  73.248  55.981  1.00  0.00            
ATOM   3869  R2  CHO   524      85.343  75.348  54.131  1.00  0.00            
ATOM   3870  R3  CHO   524      86.343  73.398  52.481  1.00  0.00            
ATOM   3871  R4  CHO   524      84.493  74.898  50.831  1.00  0.00            
ATOM   3872  R5  CHO   524      84.493  72.748  51.131  1.00  0.00            
ATOM   3873  C1  CHO   524      84.943  72.898  47.331  1.00  0.00           C
ATOM   3874  C2  CHO   524      81.693  72.648  44.681  1.00  0.00           C
ATOM   3875  ROH CHO   525     129.693  28.248  51.681  1.00  0.00            
ATOM   3876  R1  CHO   525     130.593  27.848  49.081  1.00  0.00            
ATOM   3877  R2  CHO   525     128.993  26.748  47.081  1.00  0.00            
ATOM   3878  R3  CHO   525     129.743  28.998  45.731  1.00  0.00            
ATOM   3879  R4  CHO   525     128.893  27.098  43.631  1.00  0.00            
ATOM   3880  R5  CHO   525     130.793  28.198  43.781  1.00  0.00            
ATOM   3881  C1  CHO   525     129.543  29.398  40.381  1.00  0.00           C
ATOM   3882  C2  CHO   525     128.593  30.848  37.381  1.00  0.00           C
ATOM   3883  ROH CHO   526     136.743  17.348  53.081  1.00  0.00            
ATOM   3884  R1  CHO   526     137.643  15.598  51.081  1.00  0.00            
ATOM   3885  R2  CHO   526     135.943  14.448  49.231  1.00  0.00            
ATOM   3886  R3  CHO   526     137.743  15.548  47.481  1.00  0.00            
ATOM   3887  R4  CHO   526     136.293  13.498  45.931  1.00  0.00            
ATOM   3888  R5  CHO   526     138.443  13.698  46.131  1.00  0.00            
ATOM   3889  C1  CHO   526     138.193  13.948  42.331  1.00  0.00           C
ATOM   3890  C2  CHO   526     137.343  17.398  39.681  1.00  0.00           C
ATOM   3891  ROH CHO   527      58.743  66.198  26.881  1.00  0.00            
ATOM   3892  R1  CHO   527      59.843  67.698  29.031  1.00  0.00            
ATOM   3893  R2  CHO   527      58.543  69.898  30.081  1.00  0.00            
ATOM   3894  R3  CHO   527      58.843  68.548  32.431  1.00  0.00            
ATOM   3895  R4  CHO   527      57.893  71.198  33.231  1.00  0.00            
ATOM   3896  R5  CHO   527      59.693  70.148  33.981  1.00  0.00            
ATOM   3897  C1  CHO   527      57.843  70.648  37.231  1.00  0.00           C
ATOM   3898  C2  CHO   527      54.293  72.548  38.131  1.00  0.00           C
ATOM   3899  ROH CHO   528      68.343 205.248  60.031  1.00  0.00            
ATOM   3900  R1  CHO   528      69.693 205.248  57.531  1.00  0.00            
ATOM   3901  R2  CHO   528      69.943 202.948  55.981  1.00  0.00            
ATOM   3902  R3  CHO   528      68.843 204.548  54.081  1.00  0.00            
ATOM   3903  R4  CHO   528      70.543 202.698  52.581  1.00  0.00            
ATOM   3904  R5  CHO   528      70.593 204.848  52.481  1.00  0.00            
ATOM   3905  C1  CHO   528      69.893 204.048  48.831  1.00  0.00           C
ATOM   3906  C2  CHO   528      70.693 205.048  45.881  1.00  0.00           C
ATOM   3907  ROH CHO   529     191.193 115.398  63.881  1.00  0.00            
ATOM   3908  R1  CHO   529     192.093 116.298  61.331  1.00  0.00            
ATOM   3909  R2  CHO   529     192.243 118.998  60.681  1.00  0.00            
ATOM   3910  R3  CHO   529     194.793 118.398  60.081  1.00  0.00            
ATOM   3911  R4  CHO   529     194.293 120.898  58.681  1.00  0.00            
ATOM   3912  R5  CHO   529     195.043 119.048  57.781  1.00  0.00            
ATOM   3913  C1  CHO   529     197.893 121.448  56.931  1.00  0.00           C
ATOM   3914  C2  CHO   529     197.243 124.798  55.031  1.00  0.00           C
ATOM   3915  ROH CHO   530      54.343 141.098  66.631  1.00  0.00            
ATOM   3916  R1  CHO   530      54.343 139.898  64.081  1.00  0.00            
ATOM   3917  R2  CHO   530      51.993 139.348  62.681  1.00  0.00            
ATOM   3918  R3  CHO   530      53.143 140.848  60.731  1.00  0.00            
ATOM   3919  R4  CHO   530      50.993 139.398  59.381  1.00  0.00            
ATOM   3920  R5  CHO   530      53.093 139.448  58.831  1.00  0.00            
ATOM   3921  C1  CHO   530      51.493 140.848  55.631  1.00  0.00           C
ATOM   3922  C2  CHO   530      50.143 140.748  51.731  1.00  0.00           C
ATOM   3923  ROH CHO   531     128.993 183.948  24.981  1.00  0.00            
ATOM   3924  R1  CHO   531     128.843 184.948  27.631  1.00  0.00            
ATOM   3925  R2  CHO   531     126.993 183.998  29.481  1.00  0.00            
ATOM   3926  R3  CHO   531     129.193 183.598  30.981  1.00  0.00            
ATOM   3927  R4  CHO   531     126.993 183.648  32.881  1.00  0.00            
ATOM   3928  R5  CHO   531     128.793 184.848  32.981  1.00  0.00            
ATOM   3929  C1  CHO   531     129.043 183.048  36.331  1.00  0.00           C
ATOM   3930  C2  CHO   531     125.993 182.948  37.681  1.00  0.00           C
ATOM   3931  ROH CHO   532      48.043  38.898  55.681  1.00  0.00            
ATOM   3932  R1  CHO   532      46.993  39.398  53.081  1.00  0.00            
ATOM   3933  R2  CHO   532      48.643  39.748  50.881  1.00  0.00            
ATOM   3934  R3  CHO   532      47.143  37.748  49.881  1.00  0.00            
ATOM   3935  R4  CHO   532      47.793  39.448  47.581  1.00  0.00            
ATOM   3936  R5  CHO   532      45.793  38.798  48.181  1.00  0.00            
ATOM   3937  C1  CHO   532      45.893  37.348  44.631  1.00  0.00           C
ATOM   3938  C2  CHO   532      46.243  36.848  40.181  1.00  0.00           C
ATOM   3939  ROH CHO   533      97.693 173.498  62.231  1.00  0.00            
ATOM   3940  R1  CHO   533      95.943 174.448  60.231  1.00  0.00            
ATOM   3941  R2  CHO   533      96.843 175.548  57.831  1.00  0.00            
ATOM   3942  R3  CHO   533      95.293 173.648  56.731  1.00  0.00            
ATOM   3943  R4  CHO   533      95.643 175.648  54.631  1.00  0.00            
ATOM   3944  R5  CHO   533      93.743 174.898  55.381  1.00  0.00            
ATOM   3945  C1  CHO   533      93.443 173.898  51.681  1.00  0.00           C
ATOM   3946  C2  CHO   533      90.943 174.848  49.231  1.00  0.00           C
ATOM   3947  ROH CHO   534     147.093 173.148  60.431  1.00  0.00            
ATOM   3948  R1  CHO   534     147.693 174.648  58.081  1.00  0.00            
ATOM   3949  R2  CHO   534     149.293 173.698  56.081  1.00  0.00            
ATOM   3950  R3  CHO   534     147.143 174.248  54.481  1.00  0.00            
ATOM   3951  R4  CHO   534     149.243 173.348  52.631  1.00  0.00            
ATOM   3952  R5  CHO   534     148.093 175.248  52.531  1.00  0.00            
ATOM   3953  C1  CHO   534     147.143 173.698  49.181  1.00  0.00           C
ATOM   3954  C2  CHO   534     146.993 175.048  45.781  1.00  0.00           C
ATOM   3955  ROH CHO   535     134.093 212.598  53.381  1.00  0.00            
ATOM   3956  R1  CHO   535     134.343 210.948  51.081  1.00  0.00            
ATOM   3957  R2  CHO   535     133.243 211.648  48.631  1.00  0.00            
ATOM   3958  R3  CHO   535     135.793 211.298  47.781  1.00  0.00            
ATOM   3959  R4  CHO   535     134.143 210.098  45.681  1.00  0.00            
ATOM   3960  R5  CHO   535     135.743 209.098  46.731  1.00  0.00            
ATOM   3961  C1  CHO   535     137.043 208.848  43.131  1.00  0.00           C
ATOM   3962  C2  CHO   535     139.143 207.248  39.931  1.00  0.00           C
ATOM   3963  ROH CHO   536     101.993 213.748  57.781  1.00  0.00            
ATOM   3964  R1  CHO   536     102.043 214.598  55.081  1.00  0.00            
ATOM   3965  R2  CHO   536     101.093 213.048  53.031  1.00  0.00            
ATOM   3966  R3  CHO   536      99.593 215.198  52.481  1.00  0.00            
ATOM   3967  R4  CHO   536     100.293 214.148  49.881  1.00  0.00            
ATOM   3968  R5  CHO   536     100.643 216.198  50.531  1.00  0.00            
ATOM   3969  C1  CHO   536      98.443 216.848  47.481  1.00  0.00           C
ATOM   3970  C2  CHO   536      97.393 216.198  43.931  1.00  0.00           C
ATOM   3971  ROH CHO   537     138.343 185.348  60.431  1.00  0.00            
ATOM   3972  R1  CHO   537     139.943 184.998  58.131  1.00  0.00            
ATOM   3973  R2  CHO   537     140.493 182.548  57.081  1.00  0.00            
ATOM   3974  R3  CHO   537     139.493 183.598  54.781  1.00  0.00            
ATOM   3975  R4  CHO   537     141.193 181.398  53.881  1.00  0.00            
ATOM   3976  R5  CHO   537     141.293 183.498  53.231  1.00  0.00            
ATOM   3977  C1  CHO   537     140.643 181.798  49.881  1.00  0.00           C
ATOM   3978  C2  CHO   537     139.643 178.248  48.731  1.00  0.00           C
ATOM   3979  ROH CHO   538     116.943  46.898  47.631  1.00  0.00            
ATOM   3980  R1  CHO   538     116.193  48.848  45.681  1.00  0.00            
ATOM   3981  R2  CHO   538     116.593  48.448  42.981  1.00  0.00            
ATOM   3982  R3  CHO   538     113.943  48.998  42.831  1.00  0.00            
ATOM   3983  R4  CHO   538     114.593  47.648  40.281  1.00  0.00            
ATOM   3984  R5  CHO   538     113.593  49.598  40.531  1.00  0.00            
ATOM   3985  C1  CHO   538     110.943  47.698  38.581  1.00  0.00           C
ATOM   3986  C2  CHO   538     108.943  49.098  36.781  1.00  0.00           C
ATOM   3987  ROH CHO   539     142.343  60.998  49.281  1.00  0.00            
ATOM   3988  R1  CHO   539     141.643  60.598  46.581  1.00  0.00            
ATOM   3989  R2  CHO   539     142.943  61.898  44.481  1.00  0.00            
ATOM   3990  R3  CHO   539     143.293  59.348  43.531  1.00  0.00            
ATOM   3991  R4  CHO   539     143.793  61.098  41.231  1.00  0.00            
ATOM   3992  R5  CHO   539     142.393  59.398  41.331  1.00  0.00            
ATOM   3993  C1  CHO   539     144.643  58.248  38.481  1.00  0.00           C
ATOM   3994  C2  CHO   539     146.743  58.098  35.881  1.00  0.00           C
ATOM   3995  ROH CHO   540      75.993  34.298  41.281  1.00  0.00            
ATOM   3996  R1  CHO   540      76.843  35.548  38.881  1.00  0.00            
ATOM   3997  R2  CHO   540      78.393  34.248  36.981  1.00  0.00            
ATOM   3998  R3  CHO   540      76.393  35.048  35.281  1.00  0.00            
ATOM   3999  R4  CHO   540      78.593  34.248  33.531  1.00  0.00            
ATOM   4000  R5  CHO   540      77.493  36.148  33.481  1.00  0.00            
ATOM   4001  C1  CHO   540      76.793  34.948  29.931  1.00  0.00           C
ATOM   4002  C2  CHO   540      76.543  35.198  27.281  1.00  0.00           C
ATOM   4003  ROH CHO   541      14.993  17.898  35.831  1.00  0.00            
ATOM   4004  R1  CHO   541      14.943  20.698  36.381  1.00  0.00            
ATOM   4005  R2  CHO   541      14.843  21.698  38.931  1.00  0.00            
ATOM   4006  R3  CHO   541      16.993  23.098  38.131  1.00  0.00            
ATOM   4007  R4  CHO   541      16.543  24.048  40.831  1.00  0.00            
ATOM   4008  R5  CHO   541      16.743  25.298  39.081  1.00  0.00            
ATOM   4009  C1  CHO   541      19.593  26.698  41.181  1.00  0.00           C
ATOM   4010  C2  CHO   541      20.243  27.798  45.631  1.00  0.00           C
ATOM   4011  ROH CHO   542     127.843 113.048  27.181  1.00  0.00            
ATOM   4012  R1  CHO   542     127.693 112.698  30.031  1.00  0.00            
ATOM   4013  R2  CHO   542     129.693 111.548  31.531  1.00  0.00            
ATOM   4014  R3  CHO   542     129.493 113.898  32.931  1.00  0.00            
ATOM   4015  R4  CHO   542     130.243 111.848  34.931  1.00  0.00            
ATOM   4016  R5  CHO   542     128.543 113.198  35.031  1.00  0.00            
ATOM   4017  C1  CHO   542     130.393 114.198  38.231  1.00  0.00           C
ATOM   4018  C2  CHO   542     132.443 113.598  41.281  1.00  0.00           C
ATOM   4019  ROH CHO   543      23.543 174.298  37.831  1.00  0.00            
ATOM   4020  R1  CHO   543      22.493 175.198  40.281  1.00  0.00            
ATOM   4021  R2  CHO   543      20.693 173.698  41.781  1.00  0.00            
ATOM   4022  R3  CHO   543      22.543 173.998  43.731  1.00  0.00            
ATOM   4023  R4  CHO   543      20.193 172.798  45.081  1.00  0.00            
ATOM   4024  R5  CHO   543      21.243 174.598  45.681  1.00  0.00            
ATOM   4025  C1  CHO   543      21.643 172.498  48.831  1.00  0.00           C
ATOM   4026  C2  CHO   543      20.143 171.148  51.581  1.00  0.00           C
ATOM   4027  ROH CHO   544     192.993  38.098  34.281  1.00  0.00            
ATOM   4028  R1  CHO   544     194.393  37.498  36.681  1.00  0.00            
ATOM   4029  R2  CHO   544     193.393  38.048  39.181  1.00  0.00            
ATOM   4030  R3  CHO   544     193.843  35.448  39.631  1.00  0.00            
ATOM   4031  R4  CHO   544     194.243  36.698  42.231  1.00  0.00            
ATOM   4032  R5  CHO   544     195.643  35.398  41.181  1.00  0.00            
ATOM   4033  C1  CHO   544     195.143  33.398  44.431  1.00  0.00           C
ATOM   4034  C2  CHO   544     193.143  32.548  47.231  1.00  0.00           C
ATOM   4035  ROH CHO   545      86.493  85.598  24.381  1.00  0.00            
ATOM   4036  R1  CHO   545      85.593  85.398  27.081  1.00  0.00            
ATOM   4037  R2  CHO   545      85.593  83.048  28.481  1.00  0.00            
ATOM   4038  R3  CHO   545      87.043  84.498  30.281  1.00  0.00            
ATOM   4039  R4  CHO   545      86.443  81.948  31.631  1.00  0.00            
ATOM   4040  R5  CHO   545      86.043  83.948  32.431  1.00  0.00            
ATOM   4041  C1  CHO   545      88.343  82.648  35.181  1.00  0.00           C
ATOM   4042  C2  CHO   545      87.493  83.848  38.631  1.00  0.00           C
ATOM   4043  ROH CHO   546     142.393 182.998  26.331  1.00  0.00            
ATOM   4044  R1  CHO   546     143.143 182.448  28.981  1.00  0.00            
ATOM   4045  R2  CHO   546     143.593 184.448  30.831  1.00  0.00            
ATOM   4046  R3  CHO   546     141.743 183.098  32.281  1.00  0.00            
ATOM   4047  R4  CHO   546     143.243 184.698  34.281  1.00  0.00            
ATOM   4048  R5  CHO   546     142.893 182.498  34.331  1.00  0.00            
ATOM   4049  C1  CHO   546     141.243 183.548  37.631  1.00  0.00           C
ATOM   4050  C2  CHO   546     141.143 186.098  39.731  1.00  0.00           C
ATOM   4051  ROH CHO   547      52.793 114.748  31.481  1.00  0.00            
ATOM   4052  R1  CHO   547      53.393 113.798  34.081  1.00  0.00            
ATOM   4053  R2  CHO   547      53.093 115.398  36.381  1.00  0.00            
ATOM   4054  R3  CHO   547      51.593 113.248  37.181  1.00  0.00            
ATOM   4055  R4  CHO   547      51.793 115.048  39.531  1.00  0.00            
ATOM   4056  R5  CHO   547      52.293 112.898  39.481  1.00  0.00            
ATOM   4057  C1  CHO   547      49.643 112.848  42.181  1.00  0.00           C
ATOM   4058  C2  CHO   547      49.043 113.448  47.081  1.00  0.00           C
ATOM   4059  ROH CHO   548     121.843 152.898  29.431  1.00  0.00            
ATOM   4060  R1  CHO   548     123.043 152.798  31.981  1.00  0.00            
ATOM   4061  R2  CHO   548     123.493 155.048  33.481  1.00  0.00            
ATOM   4062  R3  CHO   548     122.143 153.598  35.381  1.00  0.00            
ATOM   4063  R4  CHO   548     123.593 155.698  36.881  1.00  0.00            
ATOM   4064  R5  CHO   548     123.643 153.548  37.231  1.00  0.00            
ATOM   4065  C1  CHO   548     122.393 154.748  40.631  1.00  0.00           C
ATOM   4066  C2  CHO   548     123.393 152.698  43.731  1.00  0.00           C
ATOM   4067  ROH CHO   549      63.693  89.348  61.681  1.00  0.00            
ATOM   4068  R1  CHO   549      62.243  90.198  59.431  1.00  0.00            
ATOM   4069  R2  CHO   549      62.643  92.648  58.181  1.00  0.00            
ATOM   4070  R3  CHO   549      63.043  91.098  55.981  1.00  0.00            
ATOM   4071  R4  CHO   549      62.093  93.698  54.931  1.00  0.00            
ATOM   4072  R5  CHO   549      61.243  91.748  54.531  1.00  0.00            
ATOM   4073  C1  CHO   549      62.093  92.848  50.981  1.00  0.00           C
ATOM   4074  C2  CHO   549      64.643  92.448  48.981  1.00  0.00           C
ATOM   4075  ROH CHO   550      73.693 150.298  31.831  1.00  0.00            
ATOM   4076  R1  CHO   550      73.643 150.898  34.581  1.00  0.00            
ATOM   4077  R2  CHO   550      71.943 152.798  35.681  1.00  0.00            
ATOM   4078  R3  CHO   550      71.243 150.748  37.331  1.00  0.00            
ATOM   4079  R4  CHO   550      70.793 153.148  38.931  1.00  0.00            
ATOM   4080  R5  CHO   550      71.993 151.398  39.481  1.00  0.00            
ATOM   4081  C1  CHO   550      69.443 151.398  42.331  1.00  0.00           C
ATOM   4082  C2  CHO   550      70.193 151.298  45.381  1.00  0.00           C
ATOM   4083  ROH CHO   551     200.493 170.998  37.931  1.00  0.00            
ATOM   4084  R1  CHO   551     199.043 170.748  40.331  1.00  0.00            
ATOM   4085  R2  CHO   551     198.643 168.298  41.581  1.00  0.00            
ATOM   4086  R3  CHO   551     199.743 169.598  43.731  1.00  0.00            
ATOM   4087  R4  CHO   551     198.843 166.998  44.781  1.00  0.00            
ATOM   4088  R5  CHO   551     198.293 168.998  45.581  1.00  0.00            
ATOM   4089  C1  CHO   551     199.943 167.448  48.681  1.00  0.00           C
ATOM   4090  C2  CHO   551     198.343 169.648  51.131  1.00  0.00           C
ATOM   4091  ROH CHO   552      74.193  57.098  49.481  1.00  0.00            
ATOM   4092  R1  CHO   552      72.843  54.648  49.431  1.00  0.00            
ATOM   4093  R2  CHO   552      72.593  53.148  47.131  1.00  0.00            
ATOM   4094  R3  CHO   552      73.643  51.198  48.681  1.00  0.00            
ATOM   4095  R4  CHO   552      72.493  49.748  46.381  1.00  0.00            
ATOM   4096  R5  CHO   552      72.093  49.348  48.481  1.00  0.00            
ATOM   4097  C1  CHO   552      73.443  45.948  47.381  1.00  0.00           C
ATOM   4098  C2  CHO   552      75.393  42.598  46.881  1.00  0.00           C
ATOM   4099  ROH CHO   553     197.043 208.648  58.831  1.00  0.00            
ATOM   4100  R1  CHO   553     198.243 208.848  56.281  1.00  0.00            
ATOM   4101  R2  CHO   553     199.743 206.748  55.231  1.00  0.00            
ATOM   4102  R3  CHO   553     197.993 207.048  53.131  1.00  0.00            
ATOM   4103  R4  CHO   553     200.393 205.848  51.981  1.00  0.00            
ATOM   4104  R5  CHO   553     199.393 207.648  51.281  1.00  0.00            
ATOM   4105  C1  CHO   553     199.143 205.548  48.131  1.00  0.00           C
ATOM   4106  C2  CHO   553     198.493 209.348  44.681  1.00  0.00           C
ATOM   4107  ROH CHO   554     200.693  19.098  33.781  1.00  0.00            
ATOM   4108  R1  CHO   554     200.893  18.398  36.531  1.00  0.00            
ATOM   4109  R2  CHO   554     199.343  19.598  38.481  1.00  0.00            
ATOM   4110  R3  CHO   554     198.793  16.998  39.081  1.00  0.00            
ATOM   4111  R4  CHO   554     197.343  18.598  41.081  1.00  0.00            
ATOM   4112  R5  CHO   554     198.743  16.948  41.481  1.00  0.00            
ATOM   4113  C1  CHO   554     195.643  15.548  43.231  1.00  0.00           C
ATOM   4114  C2  CHO   554     193.593  13.748  45.881  1.00  0.00           C
ATOM   4115  ROH CHO   555      51.593 171.848  32.631  1.00  0.00            
ATOM   4116  R1  CHO   555      51.143 173.248  35.031  1.00  0.00            
ATOM   4117  R2  CHO   555      49.443 172.298  37.031  1.00  0.00            
ATOM   4118  R3  CHO   555      51.643 172.598  38.581  1.00  0.00            
ATOM   4119  R4  CHO   555      49.443 171.998  40.481  1.00  0.00            
ATOM   4120  R5  CHO   555      50.843 173.698  40.581  1.00  0.00            
ATOM   4121  C1  CHO   555      51.543 172.098  43.931  1.00  0.00           C
ATOM   4122  C2  CHO   555      50.543 175.298  46.631  1.00  0.00           C
ATOM   4123  ROH CHO   556      30.643 118.048  69.881  1.00  0.00            
ATOM   4124  R1  CHO   556      30.643 117.448  67.131  1.00  0.00            
ATOM   4125  R2  CHO   556      32.993 117.048  65.731  1.00  0.00            
ATOM   4126  R3  CHO   556      31.843 114.698  65.031  1.00  0.00            
ATOM   4127  R4  CHO   556      33.143 115.648  62.581  1.00  0.00            
ATOM   4128  R5  CHO   556      31.043 115.098  62.781  1.00  0.00            
ATOM   4129  C1  CHO   556      32.143 112.648  60.081  1.00  0.00           C
ATOM   4130  C2  CHO   556      29.293 111.548  58.381  1.00  0.00           C
ATOM   4131  ROH CHO   557     127.343 195.098  25.031  1.00  0.00            
ATOM   4132  R1  CHO   557     126.493 195.448  27.731  1.00  0.00            
ATOM   4133  R2  CHO   557     125.493 193.398  29.231  1.00  0.00            
ATOM   4134  R3  CHO   557     127.443 194.148  30.981  1.00  0.00            
ATOM   4135  R4  CHO   557     125.443 192.748  32.631  1.00  0.00            
ATOM   4136  R5  CHO   557     126.243 194.748  32.981  1.00  0.00            
ATOM   4137  C1  CHO   557     127.243 193.098  36.281  1.00  0.00           C
ATOM   4138  C2  CHO   557     125.993 192.698  39.331  1.00  0.00           C
ATOM   4139  ROH CHO   558      78.093   8.898  55.681  1.00  0.00            
ATOM   4140  R1  CHO   558      77.793   9.698  52.981  1.00  0.00            
ATOM   4141  R2  CHO   558      79.143   8.448  50.931  1.00  0.00            
ATOM   4142  R3  CHO   558      76.643   8.148  49.881  1.00  0.00            
ATOM   4143  R4  CHO   558      78.443   7.998  47.581  1.00  0.00            
ATOM   4144  R5  CHO   558      76.743   9.348  47.781  1.00  0.00            
ATOM   4145  C1  CHO   558      75.643   7.448  44.631  1.00  0.00           C
ATOM   4146  C2  CHO   558      74.393   7.998  41.831  1.00  0.00           C
ATOM   4147  ROH CHO   559      91.693  21.998  53.731  1.00  0.00            
ATOM   4148  R1  CHO   559      90.293  23.098  51.531  1.00  0.00            
ATOM   4149  R2  CHO   559      91.593  24.198  49.381  1.00  0.00            
ATOM   4150  R3  CHO   559      89.993  22.448  47.981  1.00  0.00            
ATOM   4151  R4  CHO   559      91.743  23.648  45.931  1.00  0.00            
ATOM   4152  R5  CHO   559      89.543  23.548  45.931  1.00  0.00            
ATOM   4153  C1  CHO   559      90.393  21.648  42.681  1.00  0.00           C
ATOM   4154  C2  CHO   559      88.293  21.848  39.331  1.00  0.00           C
ATOM   4155  ROH CHO   560     123.543  80.298  53.981  1.00  0.00            
ATOM   4156  R1  CHO   560     122.093  79.598  51.631  1.00  0.00            
ATOM   4157  R2  CHO   560     121.993  81.198  49.431  1.00  0.00            
ATOM   4158  R3  CHO   560     122.843  78.948  48.131  1.00  0.00            
ATOM   4159  R4  CHO   560     121.593  80.598  46.031  1.00  0.00            
ATOM   4160  R5  CHO   560     121.143  78.498  46.531  1.00  0.00            
ATOM   4161  C1  CHO   560     122.193  78.148  42.881  1.00  0.00           C
ATOM   4162  C2  CHO   560     121.943  76.598  38.731  1.00  0.00           C
ATOM   4163  ROH CHO   561     157.093  61.798  52.931  1.00  0.00            
ATOM   4164  R1  CHO   561     156.643  61.598  50.131  1.00  0.00            
ATOM   4165  R2  CHO   561     156.743  63.748  48.431  1.00  0.00            
ATOM   4166  R3  CHO   561     158.543  62.248  47.081  1.00  0.00            
ATOM   4167  R4  CHO   561     157.793  64.298  45.181  1.00  0.00            
ATOM   4168  R5  CHO   561     157.743  62.148  44.881  1.00  0.00            
ATOM   4169  C1  CHO   561     160.093  63.148  42.031  1.00  0.00           C
ATOM   4170  C2  CHO   561     164.043  61.898  39.581  1.00  0.00           C
ATOM   4171  ROH CHO   562      17.593  60.948  33.381  1.00  0.00            
ATOM   4172  R1  CHO   562      17.943  62.148  35.881  1.00  0.00            
ATOM   4173  R2  CHO   562      15.843  62.998  37.431  1.00  0.00            
ATOM   4174  R3  CHO   562      16.993  61.448  39.331  1.00  0.00            
ATOM   4175  R4  CHO   562      16.093  63.798  40.781  1.00  0.00            
ATOM   4176  R5  CHO   562      18.143  62.998  40.781  1.00  0.00            
ATOM   4177  C1  CHO   562      17.343  62.798  44.531  1.00  0.00           C
ATOM   4178  C2  CHO   562      17.793  64.998  48.231  1.00  0.00           C
ATOM   4179  ROH CHO   563      62.943 118.798  30.531  1.00  0.00            
ATOM   4180  R1  CHO   563      62.193 117.398  32.881  1.00  0.00            
ATOM   4181  R2  CHO   563      63.993 116.248  34.581  1.00  0.00            
ATOM   4182  R3  CHO   563      62.693 117.748  36.431  1.00  0.00            
ATOM   4183  R4  CHO   563      64.843 116.398  37.931  1.00  0.00            
ATOM   4184  R5  CHO   563      62.693 116.398  38.431  1.00  0.00            
ATOM   4185  C1  CHO   563      64.093 117.898  41.631  1.00  0.00           C
ATOM   4186  C2  CHO   563      63.943 117.698  45.131  1.00  0.00           C
ATOM   4187  ROH CHO   564     222.193 137.098  39.981  1.00  0.00            
ATOM   4188  R1  CHO   564     220.993 136.848  42.531  1.00  0.00            
ATOM   4189  R2  CHO   564     220.593 134.398  43.731  1.00  0.00            
ATOM   4190  R3  CHO   564     221.993 135.548  45.781  1.00  0.00            
ATOM   4191  R4  CHO   564     220.193 133.648  47.081  1.00  0.00            
ATOM   4192  R5  CHO   564     220.343 135.748  47.531  1.00  0.00            
ATOM   4193  C1  CHO   564     221.243 134.298  50.931  1.00  0.00           C
ATOM   4194  C2  CHO   564     219.543 133.898  54.131  1.00  0.00           C
ATOM   4195  ROH CHO   565     198.143  98.498  37.381  1.00  0.00            
ATOM   4196  R1  CHO   565     196.343  97.698  39.381  1.00  0.00            
ATOM   4197  R2  CHO   565     195.993  95.048  40.081  1.00  0.00            
ATOM   4198  R3  CHO   565     196.543  95.998  42.581  1.00  0.00            
ATOM   4199  R4  CHO   565     194.343  94.098  42.931  1.00  0.00            
ATOM   4200  R5  CHO   565     194.343  96.148  43.581  1.00  0.00            
ATOM   4201  C1  CHO   565     193.843  94.448  46.931  1.00  0.00           C
ATOM   4202  C2  CHO   565     190.493  92.598  46.631  1.00  0.00           C
ATOM   4203  ROH CHO   566     120.843 195.598  59.631  1.00  0.00            
ATOM   4204  R1  CHO   566     120.743 195.898  56.831  1.00  0.00            
ATOM   4205  R2  CHO   566     122.793 196.998  55.331  1.00  0.00            
ATOM   4206  R3  CHO   566     122.543 194.698  53.931  1.00  0.00            
ATOM   4207  R4  CHO   566     123.943 196.548  52.131  1.00  0.00            
ATOM   4208  R5  CHO   566     122.093 195.448  51.681  1.00  0.00            
ATOM   4209  C1  CHO   566     124.343 194.148  48.881  1.00  0.00           C
ATOM   4210  C2  CHO   566     128.043 191.898  48.331  1.00  0.00           C
ATOM   4211  ROH CHO   567     189.893 167.948  67.181  1.00  0.00            
ATOM   4212  R1  CHO   567     189.343 167.798  64.381  1.00  0.00            
ATOM   4213  R2  CHO   567     186.843 167.298  63.381  1.00  0.00            
ATOM   4214  R3  CHO   567     187.293 169.598  62.031  1.00  0.00            
ATOM   4215  R4  CHO   567     185.993 167.798  60.081  1.00  0.00            
ATOM   4216  R5  CHO   567     187.893 168.898  59.831  1.00  0.00            
ATOM   4217  C1  CHO   567     185.943 170.248  56.831  1.00  0.00           C
ATOM   4218  C2  CHO   567     188.243 170.598  53.831  1.00  0.00           C
ATOM   4219  ROH CHO   568     170.543 184.698  58.181  1.00  0.00            
ATOM   4220  R1  CHO   568     171.143 185.948  55.731  1.00  0.00            
ATOM   4221  R2  CHO   568     172.143 184.548  53.581  1.00  0.00            
ATOM   4222  R3  CHO   568     169.993 185.598  52.281  1.00  0.00            
ATOM   4223  R4  CHO   568     171.543 184.248  50.181  1.00  0.00            
ATOM   4224  R5  CHO   568     170.843 186.348  50.181  1.00  0.00            
ATOM   4225  C1  CHO   568     169.143 185.048  47.031  1.00  0.00           C
ATOM   4226  C2  CHO   568     169.293 182.198  44.331  1.00  0.00           C
ATOM   4227  ROH CHO   569      50.743   9.248  28.381  1.00  0.00            
ATOM   4228  R1  CHO   569      50.143  11.098  30.431  1.00  0.00            
ATOM   4229  R2  CHO   569      48.393  10.548  32.531  1.00  0.00            
ATOM   4230  R3  CHO   569      50.493  11.198  34.081  1.00  0.00            
ATOM   4231  R4  CHO   569      48.293  10.948  35.931  1.00  0.00            
ATOM   4232  R5  CHO   569      49.593  12.698  35.731  1.00  0.00            
ATOM   4233  C1  CHO   569      50.243  11.848  39.381  1.00  0.00           C
ATOM   4234  C2  CHO   569      47.893  11.948  42.281  1.00  0.00           C
ATOM   4235  ROH CHO   570     203.793 121.698  38.031  1.00  0.00            
ATOM   4236  R1  CHO   570     202.543 121.298  40.531  1.00  0.00            
ATOM   4237  R2  CHO   570     203.993 121.398  42.881  1.00  0.00            
ATOM   4238  R3  CHO   570     202.093 123.248  43.581  1.00  0.00            
ATOM   4239  R4  CHO   570     202.843 121.998  46.131  1.00  0.00            
ATOM   4240  R5  CHO   570     200.843 122.198  45.331  1.00  0.00            
ATOM   4241  C1  CHO   570     200.443 124.048  48.631  1.00  0.00           C
ATOM   4242  C2  CHO   570     202.593 124.348  52.581  1.00  0.00           C
ATOM   4243  ROH CHO   571     185.343  46.098  31.031  1.00  0.00            
ATOM   4244  R1  CHO   571     187.743  46.848  32.381  1.00  0.00            
ATOM   4245  R2  CHO   571     187.693  48.148  34.831  1.00  0.00            
ATOM   4246  R3  CHO   571     189.293  46.098  35.631  1.00  0.00            
ATOM   4247  R4  CHO   571     188.943  47.748  38.031  1.00  0.00            
ATOM   4248  R5  CHO   571     190.843  47.098  37.131  1.00  0.00            
ATOM   4249  C1  CHO   571     191.193  45.548  40.581  1.00  0.00           C
ATOM   4250  C2  CHO   571     194.093  45.398  40.831  1.00  0.00           C
ATOM   4251  ROH CHO   572      -1.657  70.248  56.681  1.00  0.00            
ATOM   4252  R1  CHO   572      -0.707  69.298  54.181  1.00  0.00            
ATOM   4253  R2  CHO   572       1.943  69.548  53.381  1.00  0.00            
ATOM   4254  R3  CHO   572       1.793  66.898  53.081  1.00  0.00            
ATOM   4255  R4  CHO   572       4.443  67.598  52.031  1.00  0.00            
ATOM   4256  R5  CHO   572       2.893  66.448  50.981  1.00  0.00            
ATOM   4257  C1  CHO   572       5.743  63.948  50.931  1.00  0.00           C
ATOM   4258  C2  CHO   572       8.693  65.048  48.431  1.00  0.00           C
ATOM   4259  ROH CHO   573      82.893  51.598  55.181  1.00  0.00            
ATOM   4260  R1  CHO   573      81.893  51.348  52.581  1.00  0.00            
ATOM   4261  R2  CHO   573      82.993  52.748  50.431  1.00  0.00            
ATOM   4262  R3  CHO   573      83.193  50.248  49.381  1.00  0.00            
ATOM   4263  R4  CHO   573      83.293  52.048  47.081  1.00  0.00            
ATOM   4264  R5  CHO   573      81.943  50.398  47.331  1.00  0.00            
ATOM   4265  C1  CHO   573      83.643  49.348  44.081  1.00  0.00           C
ATOM   4266  C2  CHO   573      82.593  47.448  42.281  1.00  0.00           C
ATOM   4267  ROH CHO   574      25.543  92.898  32.181  1.00  0.00            
ATOM   4268  R1  CHO   574      26.793  91.298  34.231  1.00  0.00            
ATOM   4269  R2  CHO   574      28.543  92.398  36.081  1.00  0.00            
ATOM   4270  R3  CHO   574      26.843  91.248  37.831  1.00  0.00            
ATOM   4271  R4  CHO   574      29.293  91.748  39.381  1.00  0.00            
ATOM   4272  R5  CHO   574      28.243  89.848  39.181  1.00  0.00            
ATOM   4273  C1  CHO   574      28.143  90.248  42.981  1.00  0.00           C
ATOM   4274  C2  CHO   574      28.393  88.448  46.331  1.00  0.00           C
ATOM   4275  ROH CHO   575     157.593  57.548  53.031  1.00  0.00            
ATOM   4276  R1  CHO   575     158.493  57.148  50.381  1.00  0.00            
ATOM   4277  R2  CHO   575     156.793  56.198  48.431  1.00  0.00            
ATOM   4278  R3  CHO   575     157.593  58.448  47.081  1.00  0.00            
ATOM   4279  R4  CHO   575     156.943  56.548  44.981  1.00  0.00            
ATOM   4280  R5  CHO   575     158.793  57.648  45.181  1.00  0.00            
ATOM   4281  C1  CHO   575     157.743  58.848  41.731  1.00  0.00           C
ATOM   4282  C2  CHO   575     158.693  58.598  37.981  1.00  0.00           C
ATOM   4283  ROH CHO   576     166.893 116.848  43.681  1.00  0.00            
ATOM   4284  R1  CHO   576     165.343 119.248  43.481  1.00  0.00            
ATOM   4285  R2  CHO   576     165.393 121.198  45.431  1.00  0.00            
ATOM   4286  R3  CHO   576     165.993 122.798  43.331  1.00  0.00            
ATOM   4287  R4  CHO   576     164.943 124.598  45.381  1.00  0.00            
ATOM   4288  R5  CHO   576     164.243 124.448  43.331  1.00  0.00            
ATOM   4289  C1  CHO   576     165.193 128.148  43.381  1.00  0.00           C
ATOM   4290  C2  CHO   576     161.643 129.698  42.431  1.00  0.00           C
ATOM   4291  ROH CHO   577      12.693 121.198  33.781  1.00  0.00            
ATOM   4292  R1  CHO   577      14.593 120.898  35.881  1.00  0.00            
ATOM   4293  R2  CHO   577      16.343 122.898  36.631  1.00  0.00            
ATOM   4294  R3  CHO   577      15.293 122.498  39.081  1.00  0.00            
ATOM   4295  R4  CHO   577      18.043 123.298  39.581  1.00  0.00            
ATOM   4296  R5  CHO   577      17.043 121.498  40.331  1.00  0.00            
ATOM   4297  C1  CHO   577      18.043 123.148  43.631  1.00  0.00           C
ATOM   4298  C2  CHO   577      17.643 122.948  47.331  1.00  0.00           C
ATOM   4299  ROH CHO   578       5.143  45.998  33.581  1.00  0.00            
ATOM   4300  R1  CHO   578       5.143  47.548  35.981  1.00  0.00            
ATOM   4301  R2  CHO   578       2.993  49.148  36.631  1.00  0.00            
ATOM   4302  R3  CHO   578       3.093  47.748  38.981  1.00  0.00            
ATOM   4303  R4  CHO   578       1.493  50.098  39.631  1.00  0.00            
ATOM   4304  R5  CHO   578       3.243  49.398  40.681  1.00  0.00            
ATOM   4305  C1  CHO   578       0.693  49.348  43.531  1.00  0.00           C
ATOM   4306  C2  CHO   578       1.493  48.098  47.531  1.00  0.00           C
ATOM   4307  ROH CHO   579      82.443 114.048  59.781  1.00  0.00            
ATOM   4308  R1  CHO   579      81.993 113.898  56.981  1.00  0.00            
ATOM   4309  R2  CHO   579      79.743 114.998  55.781  1.00  0.00            
ATOM   4310  R3  CHO   579      81.593 116.248  54.231  1.00  0.00            
ATOM   4311  R4  CHO   579      79.043 116.748  52.931  1.00  0.00            
ATOM   4312  R5  CHO   579      80.843 115.898  52.031  1.00  0.00            
ATOM   4313  C1  CHO   579      80.343 118.948  49.781  1.00  0.00           C
ATOM   4314  C2  CHO   579      79.343 122.448  47.281  1.00  0.00           C
ATOM   4315  ROH CHO   580     174.993  78.548  33.031  1.00  0.00            
ATOM   4316  R1  CHO   580     174.543  80.548  34.931  1.00  0.00            
ATOM   4317  R2  CHO   580     175.593  80.448  37.481  1.00  0.00            
ATOM   4318  R3  CHO   580     176.543  82.948  36.831  1.00  0.00            
ATOM   4319  R4  CHO   580     176.993  82.698  39.731  1.00  0.00            
ATOM   4320  R5  CHO   580     175.943  84.298  38.681  1.00  0.00            
ATOM   4321  C1  CHO   580     178.643  86.348  40.431  1.00  0.00           C
ATOM   4322  C2  CHO   580     182.143  88.148  43.031  1.00  0.00           C
ATOM   4323  ROH CHO   581     209.293  44.248  60.081  1.00  0.00            
ATOM   4324  R1  CHO   581     208.793  44.598  57.331  1.00  0.00            
ATOM   4325  R2  CHO   581     209.943  42.998  55.381  1.00  0.00            
ATOM   4326  R3  CHO   581     207.393  42.648  54.631  1.00  0.00            
ATOM   4327  R4  CHO   581     208.943  42.098  52.181  1.00  0.00            
ATOM   4328  R5  CHO   581     207.293  43.498  52.381  1.00  0.00            
ATOM   4329  C1  CHO   581     205.993  41.198  49.631  1.00  0.00           C
ATOM   4330  C2  CHO   581     204.193  37.498  49.081  1.00  0.00           C
ATOM   4331  ROH CHO   582     181.093 112.648  64.581  1.00  0.00            
ATOM   4332  R1  CHO   582     182.293 114.198  62.531  1.00  0.00            
ATOM   4333  R2  CHO   582     182.593 113.248  59.931  1.00  0.00            
ATOM   4334  R3  CHO   582     181.243 115.548  59.331  1.00  0.00            
ATOM   4335  R4  CHO   582     183.093 115.148  57.081  1.00  0.00            
ATOM   4336  R5  CHO   582     182.943 116.948  58.281  1.00  0.00            
ATOM   4337  C1  CHO   582     182.143 118.398  54.831  1.00  0.00           C
ATOM   4338  C2  CHO   582     182.593 120.548  52.131  1.00  0.00           C
ATOM   4339  ROH CHO   583       3.443  96.048  70.881  1.00  0.00            
ATOM   4340  R1  CHO   583       3.193  95.998  68.081  1.00  0.00            
ATOM   4341  R2  CHO   583       1.593  94.198  66.731  1.00  0.00            
ATOM   4342  R3  CHO   583       0.543  96.498  65.631  1.00  0.00            
ATOM   4343  R4  CHO   583       0.443  94.498  63.481  1.00  0.00            
ATOM   4344  R5  CHO   583       1.343  96.498  63.381  1.00  0.00            
ATOM   4345  C1  CHO   583      -1.207  96.798  60.581  1.00  0.00           C
ATOM   4346  C2  CHO   583      -4.107  95.548  58.281  1.00  0.00           C
ATOM   4347  ROH CHO   584      87.943 209.648  58.081  1.00  0.00            
ATOM   4348  R1  CHO   584      89.793 209.198  56.031  1.00  0.00            
ATOM   4349  R2  CHO   584      89.043 208.148  53.581  1.00  0.00            
ATOM   4350  R3  CHO   584      90.343 210.348  52.631  1.00  0.00            
ATOM   4351  R4  CHO   584      90.193 208.498  50.331  1.00  0.00            
ATOM   4352  R5  CHO   584      91.993 209.448  51.131  1.00  0.00            
ATOM   4353  C1  CHO   584      92.043 210.798  47.581  1.00  0.00           C
ATOM   4354  C2  CHO   584      92.293 208.798  44.431  1.00  0.00           C
ATOM   4355  ROH CHO   585       8.943 157.998  41.381  1.00  0.00            
ATOM   4356  R1  CHO   585       9.593 155.898  43.131  1.00  0.00            
ATOM   4357  R2  CHO   585      11.993 155.798  44.481  1.00  0.00            
ATOM   4358  R3  CHO   585      10.393 155.498  46.681  1.00  0.00            
ATOM   4359  R4  CHO   585      12.993 154.548  47.581  1.00  0.00            
ATOM   4360  R5  CHO   585      11.093 153.498  47.681  1.00  0.00            
ATOM   4361  C1  CHO   585      12.043 153.598  51.381  1.00  0.00           C
ATOM   4362  C2  CHO   585      12.893 151.248  54.681  1.00  0.00           C
ATOM   4363  ROH CHO   586     111.393  15.748  23.881  1.00  0.00            
ATOM   4364  R1  CHO   586     111.243  14.298  26.281  1.00  0.00            
ATOM   4365  R2  CHO   586     113.293  14.248  28.131  1.00  0.00            
ATOM   4366  R3  CHO   586     111.343  15.098  29.831  1.00  0.00            
ATOM   4367  R4  CHO   586     113.093  13.448  31.481  1.00  0.00            
ATOM   4368  R5  CHO   586     110.943  13.198  31.281  1.00  0.00            
ATOM   4369  C1  CHO   586     111.093  13.698  35.031  1.00  0.00           C
ATOM   4370  C2  CHO   586     111.993  14.798  38.731  1.00  0.00           C
ATOM   4371  ROH CHO   587     185.943 151.848  65.781  1.00  0.00            
ATOM   4372  R1  CHO   587     186.293 152.398  63.031  1.00  0.00            
ATOM   4373  R2  CHO   587     188.043 154.298  62.081  1.00  0.00            
ATOM   4374  R3  CHO   587     188.993 152.248  60.581  1.00  0.00            
ATOM   4375  R4  CHO   587     190.843 154.448  60.081  1.00  0.00            
ATOM   4376  R5  CHO   587     189.793 153.248  58.581  1.00  0.00            
ATOM   4377  C1  CHO   587     193.393 152.548  57.531  1.00  0.00           C
ATOM   4378  C2  CHO   587     196.443 151.148  55.581  1.00  0.00           C
ATOM   4379  ROH CHO   588     142.443 133.848  61.881  1.00  0.00            
ATOM   4380  R1  CHO   588     142.743 135.548  59.631  1.00  0.00            
ATOM   4381  R2  CHO   588     144.843 135.398  57.881  1.00  0.00            
ATOM   4382  R3  CHO   588     142.893 135.198  56.031  1.00  0.00            
ATOM   4383  R4  CHO   588     145.343 134.998  54.481  1.00  0.00            
ATOM   4384  R5  CHO   588     143.693 136.398  54.131  1.00  0.00            
ATOM   4385  C1  CHO   588     143.793 134.648  50.781  1.00  0.00           C
ATOM   4386  C2  CHO   588     143.593 134.998  47.381  1.00  0.00           C
ATOM   4387  ROH CHO   589     107.093 123.898  64.431  1.00  0.00            
ATOM   4388  R1  CHO   589     106.493 122.948  61.831  1.00  0.00            
ATOM   4389  R2  CHO   589     106.343 124.598  59.631  1.00  0.00            
ATOM   4390  R3  CHO   589     108.093 122.798  58.581  1.00  0.00            
ATOM   4391  R4  CHO   589     107.243 124.398  56.281  1.00  0.00            
ATOM   4392  R5  CHO   589     107.193 122.248  56.431  1.00  0.00            
ATOM   4393  C1  CHO   589     109.443 122.648  53.381  1.00  0.00           C
ATOM   4394  C2  CHO   589     111.743 123.498  51.181  1.00  0.00           C
ATOM   4395  ROH CHO   590     185.443 191.048  57.181  1.00  0.00            
ATOM   4396  R1  CHO   590     185.593 189.948  54.581  1.00  0.00            
ATOM   4397  R2  CHO   590     183.743 190.548  52.581  1.00  0.00            
ATOM   4398  R3  CHO   590     185.943 191.198  51.181  1.00  0.00            
ATOM   4399  R4  CHO   590     183.793 191.198  49.231  1.00  0.00            
ATOM   4400  R5  CHO   590     185.643 190.098  49.081  1.00  0.00            
ATOM   4401  C1  CHO   590     185.893 192.198  45.881  1.00  0.00           C
ATOM   4402  C2  CHO   590     184.593 192.098  41.831  1.00  0.00           C
ATOM   4403  ROH CHO   591     107.393  37.698  21.331  1.00  0.00            
ATOM   4404  R1  CHO   591     107.393  38.998  23.831  1.00  0.00            
ATOM   4405  R2  CHO   591     105.343  38.698  25.681  1.00  0.00            
ATOM   4406  R3  CHO   591     107.343  37.998  27.331  1.00  0.00            
ATOM   4407  R4  CHO   591     105.443  39.348  29.081  1.00  0.00            
ATOM   4408  R5  CHO   591     107.593  39.798  28.881  1.00  0.00            
ATOM   4409  C1  CHO   591     107.393  39.048  32.631  1.00  0.00           C
ATOM   4410  C2  CHO   591     105.843  37.948  36.331  1.00  0.00           C
ATOM   4411  ROH CHO   592      93.093  78.248  24.081  1.00  0.00            
ATOM   4412  R1  CHO   592      94.343  79.498  26.281  1.00  0.00            
ATOM   4413  R2  CHO   592      94.343  78.398  28.831  1.00  0.00            
ATOM   4414  R3  CHO   592      97.043  78.748  28.631  1.00  0.00            
ATOM   4415  R4  CHO   592      96.593  77.798  31.381  1.00  0.00            
ATOM   4416  R5  CHO   592      97.693  79.598  30.731  1.00  0.00            
ATOM   4417  C1  CHO   592     100.443  77.798  32.631  1.00  0.00           C
ATOM   4418  C2  CHO   592      99.343  78.348  36.731  1.00  0.00           C
ATOM   4419  ROH CHO   593     179.543  97.398  64.781  1.00  0.00            
ATOM   4420  R1  CHO   593     181.693  97.048  62.981  1.00  0.00            
ATOM   4421  R2  CHO   593     181.343  96.498  60.281  1.00  0.00            
ATOM   4422  R3  CHO   593     182.893  98.648  59.931  1.00  0.00            
ATOM   4423  R4  CHO   593     183.243  97.148  57.481  1.00  0.00            
ATOM   4424  R5  CHO   593     184.843  97.848  58.781  1.00  0.00            
ATOM   4425  C1  CHO   593     185.843  99.598  55.531  1.00  0.00           C
ATOM   4426  C2  CHO   593     185.593 100.298  51.531  1.00  0.00           C
ATOM   4427  ROH CHO   594       3.293 200.048  66.081  1.00  0.00            
ATOM   4428  R1  CHO   594       1.743 200.048  63.731  1.00  0.00            
ATOM   4429  R2  CHO   594       2.843 199.798  61.181  1.00  0.00            
ATOM   4430  R3  CHO   594       1.093 197.748  60.981  1.00  0.00            
ATOM   4431  R4  CHO   594       1.893 198.348  58.231  1.00  0.00            
ATOM   4432  R5  CHO   594      -0.157 198.248  58.981  1.00  0.00            
ATOM   4433  C1  CHO   594      -0.357 195.548  56.281  1.00  0.00           C
ATOM   4434  C2  CHO   594       1.343 191.948  56.681  1.00  0.00           C
ATOM   4435  ROH CHO   595       4.243 108.198  40.031  1.00  0.00            
ATOM   4436  R1  CHO   595       5.543 108.748  42.481  1.00  0.00            
ATOM   4437  R2  CHO   595       4.243 109.848  44.681  1.00  0.00            
ATOM   4438  R3  CHO   595       5.193 107.648  45.931  1.00  0.00            
ATOM   4439  R4  CHO   595       4.843 109.648  48.031  1.00  0.00            
ATOM   4440  R5  CHO   595       6.693 108.548  47.631  1.00  0.00            
ATOM   4441  C1  CHO   595       6.143 107.498  51.231  1.00  0.00           C
ATOM   4442  C2  CHO   595       8.443 107.548  52.831  1.00  0.00           C
ATOM   4443  ROH CHO   596     156.593 179.648  58.231  1.00  0.00            
ATOM   4444  R1  CHO   596     156.243 180.398  55.531  1.00  0.00            
ATOM   4445  R2  CHO   596     158.393 180.598  53.731  1.00  0.00            
ATOM   4446  R3  CHO   596     156.843 178.948  52.231  1.00  0.00            
ATOM   4447  R4  CHO   596     158.893 179.948  50.381  1.00  0.00            
ATOM   4448  R5  CHO   596     156.743 179.998  50.081  1.00  0.00            
ATOM   4449  C1  CHO   596     157.743 177.948  47.031  1.00  0.00           C
ATOM   4450  C2  CHO   596     156.293 179.198  43.131  1.00  0.00           C
ATOM   4451  ROH CHO   597      62.693 178.398  67.131  1.00  0.00            
ATOM   4452  R1  CHO   597      62.543 177.248  64.581  1.00  0.00            
ATOM   4453  R2  CHO   597      61.393 178.548  62.431  1.00  0.00            
ATOM   4454  R3  CHO   597      63.793 178.098  61.231  1.00  0.00            
ATOM   4455  R4  CHO   597      61.943 178.648  59.031  1.00  0.00            
ATOM   4456  R5  CHO   597      63.243 176.898  59.231  1.00  0.00            
ATOM   4457  C1  CHO   597      64.593 178.298  55.931  1.00  0.00           C
ATOM   4458  C2  CHO   597      65.893 175.048  53.931  1.00  0.00           C
ATOM   4459  ROH CHO   598      37.993  37.448  57.231  1.00  0.00            
ATOM   4460  R1  CHO   598      38.143  37.298  54.431  1.00  0.00            
ATOM   4461  R2  CHO   598      37.943  34.948  53.031  1.00  0.00            
ATOM   4462  R3  CHO   598      35.993  36.248  51.681  1.00  0.00            
ATOM   4463  R4  CHO   598      36.793  34.098  49.931  1.00  0.00            
ATOM   4464  R5  CHO   598      36.693  36.198  49.431  1.00  0.00            
ATOM   4465  C1  CHO   598      34.293  34.798  46.831  1.00  0.00           C
ATOM   4466  C2  CHO   598      32.143  34.298  44.281  1.00  0.00           C
ATOM   4467  ROH CHO   599      49.643 124.948  33.181  1.00  0.00            
ATOM   4468  R1  CHO   599      49.593 123.648  35.731  1.00  0.00            
ATOM   4469  R2  CHO   599      51.793 123.398  37.331  1.00  0.00            
ATOM   4470  R3  CHO   599      50.243 124.548  39.181  1.00  0.00            
ATOM   4471  R4  CHO   599      52.743 124.048  40.581  1.00  0.00            
ATOM   4472  R5  CHO   599      50.743 123.448  41.231  1.00  0.00            
ATOM   4473  C1  CHO   599      51.793 125.548  44.231  1.00  0.00           C
ATOM   4474  C2  CHO   599      51.443 126.098  47.331  1.00  0.00           C
ATOM   4475  ROH CHO   600      -0.157  77.398  34.181  1.00  0.00            
ATOM   4476  R1  CHO   600       1.043  75.898  36.231  1.00  0.00            
ATOM   4477  R2  CHO   600       1.593  76.998  38.731  1.00  0.00            
ATOM   4478  R3  CHO   600       0.143  74.848  39.581  1.00  0.00            
ATOM   4479  R4  CHO   600       2.093  75.348  41.731  1.00  0.00            
ATOM   4480  R5  CHO   600       1.793  73.448  40.731  1.00  0.00            
ATOM   4481  C1  CHO   600       1.043  72.398  44.331  1.00  0.00           C
ATOM   4482  C2  CHO   600      -0.007  71.648  49.031  1.00  0.00           C
ATOM   4483  ROH CHO   601     124.643 136.398  61.481  1.00  0.00            
ATOM   4484  R1  CHO   601     123.943 137.148  58.831  1.00  0.00            
ATOM   4485  R2  CHO   601     125.643 138.498  57.131  1.00  0.00            
ATOM   4486  R3  CHO   601     125.143 136.448  55.481  1.00  0.00            
ATOM   4487  R4  CHO   601     125.543 138.748  53.731  1.00  0.00            
ATOM   4488  R5  CHO   601     123.843 137.398  53.731  1.00  0.00            
ATOM   4489  C1  CHO   601     124.993 136.948  50.131  1.00  0.00           C
ATOM   4490  C2  CHO   601     125.743 138.248  47.081  1.00  0.00           C
ATOM   4491  ROH CHO   602      39.643 214.898  58.031  1.00  0.00            
ATOM   4492  R1  CHO   602      39.493 213.648  55.481  1.00  0.00            
ATOM   4493  R2  CHO   602      38.243 214.848  53.331  1.00  0.00            
ATOM   4494  R3  CHO   602      40.643 214.348  52.131  1.00  0.00            
ATOM   4495  R4  CHO   602      39.143 215.948  50.181  1.00  0.00            
ATOM   4496  R5  CHO   602      40.093 213.998  49.831  1.00  0.00            
ATOM   4497  C1  CHO   602      41.893 216.098  47.181  1.00  0.00           C
ATOM   4498  C2  CHO   602      45.093 217.048  45.381  1.00  0.00           C
ATOM   4499  ROH CHO   603     108.143 113.248  31.931  1.00  0.00            
ATOM   4500  R1  CHO   603     109.593 112.498  34.231  1.00  0.00            
ATOM   4501  R2  CHO   603     110.193 114.348  36.231  1.00  0.00            
ATOM   4502  R3  CHO   603     108.993 112.498  37.831  1.00  0.00            
ATOM   4503  R4  CHO   603     110.593 114.098  39.681  1.00  0.00            
ATOM   4504  R5  CHO   603     110.643 111.948  39.481  1.00  0.00            
ATOM   4505  C1  CHO   603     109.693 112.248  43.131  1.00  0.00           C
ATOM   4506  C2  CHO   603     112.743 113.748  45.831  1.00  0.00           C
ATOM   4507  ROH CHO   604     138.443 130.648  26.381  1.00  0.00            
ATOM   4508  R1  CHO   604     139.493 131.098  28.981  1.00  0.00            
ATOM   4509  R2  CHO   604     137.893 131.898  31.081  1.00  0.00            
ATOM   4510  R3  CHO   604     138.993 129.748  32.331  1.00  0.00            
ATOM   4511  R4  CHO   604     138.293 131.548  34.481  1.00  0.00            
ATOM   4512  R5  CHO   604     140.193 130.648  34.131  1.00  0.00            
ATOM   4513  C1  CHO   604     139.493 129.298  37.631  1.00  0.00           C
ATOM   4514  C2  CHO   604     140.543 127.548  39.881  1.00  0.00           C
ATOM   4515  ROH CHO   605      70.293 116.898  60.631  1.00  0.00            
ATOM   4516  R1  CHO   605      70.293 114.648  58.931  1.00  0.00            
ATOM   4517  R2  CHO   605      68.243 114.148  57.131  1.00  0.00            
ATOM   4518  R3  CHO   605      70.293 114.098  55.331  1.00  0.00            
ATOM   4519  R4  CHO   605      68.093 112.648  54.031  1.00  0.00            
ATOM   4520  R5  CHO   605      70.143 111.898  54.331  1.00  0.00            
ATOM   4521  C1  CHO   605      69.943 111.698  50.531  1.00  0.00           C
ATOM   4522  C2  CHO   605      71.343 111.048  46.531  1.00  0.00           C
ATOM   4523  ROH CHO   606      92.293  31.098  19.431  1.00  0.00            
ATOM   4524  R1  CHO   606      93.593  31.598  21.881  1.00  0.00            
ATOM   4525  R2  CHO   606      92.293  32.348  24.181  1.00  0.00            
ATOM   4526  R3  CHO   606      93.593  30.198  25.231  1.00  0.00            
ATOM   4527  R4  CHO   606      92.543  31.698  27.581  1.00  0.00            
ATOM   4528  R5  CHO   606      94.643  31.098  27.231  1.00  0.00            
ATOM   4529  C1  CHO   606      93.943  29.298  30.531  1.00  0.00           C
ATOM   4530  C2  CHO   606      94.143  31.348  33.081  1.00  0.00           C
ATOM   4531  ROH CHO   607     178.193  83.548  58.931  1.00  0.00            
ATOM   4532  R1  CHO   607     177.743  84.948  56.481  1.00  0.00            
ATOM   4533  R2  CHO   607     175.693  86.748  56.181  1.00  0.00            
ATOM   4534  R3  CHO   607     177.693  88.398  55.381  1.00  0.00            
ATOM   4535  R4  CHO   607     175.443  89.098  53.631  1.00  0.00            
ATOM   4536  R5  CHO   607     177.443  88.548  52.981  1.00  0.00            
ATOM   4537  C1  CHO   607     177.193  92.048  51.481  1.00  0.00           C
ATOM   4538  C2  CHO   607     181.093  94.448  49.681  1.00  0.00           C
ATOM   4539  ROH CHO   608      75.193 156.248  31.181  1.00  0.00            
ATOM   4540  R1  CHO   608      75.843 155.048  33.631  1.00  0.00            
ATOM   4541  R2  CHO   608      77.293 156.298  35.631  1.00  0.00            
ATOM   4542  R3  CHO   608      75.143 155.598  37.181  1.00  0.00            
ATOM   4543  R4  CHO   608      77.493 154.698  38.681  1.00  0.00            
ATOM   4544  R5  CHO   608      75.793 153.498  38.131  1.00  0.00            
ATOM   4545  C1  CHO   608      75.643 153.098  41.931  1.00  0.00           C
ATOM   4546  C2  CHO   608      75.543 153.498  45.081  1.00  0.00           C
ATOM   4547  ROH CHO   609     183.343 174.848  30.331  1.00  0.00            
ATOM   4548  R1  CHO   609     182.693 173.348  32.631  1.00  0.00            
ATOM   4549  R2  CHO   609     182.443 174.548  35.131  1.00  0.00            
ATOM   4550  R3  CHO   609     179.993 173.398  35.081  1.00  0.00            
ATOM   4551  R4  CHO   609     180.343 174.298  37.881  1.00  0.00            
ATOM   4552  R5  CHO   609     179.793 172.298  37.181  1.00  0.00            
ATOM   4553  C1  CHO   609     176.793 173.048  39.431  1.00  0.00           C
ATOM   4554  C2  CHO   609     174.343 174.848  42.081  1.00  0.00           C
ATOM   4555  ROH CHO   610      73.593 222.998  55.231  1.00  0.00            
ATOM   4556  R1  CHO   610      72.043 222.598  52.881  1.00  0.00            
ATOM   4557  R2  CHO   610      70.393 224.548  51.831  1.00  0.00            
ATOM   4558  R3  CHO   610      71.793 224.098  49.581  1.00  0.00            
ATOM   4559  R4  CHO   610      69.143 224.948  48.631  1.00  0.00            
ATOM   4560  R5  CHO   610      70.243 223.098  48.081  1.00  0.00            
ATOM   4561  C1  CHO   610      69.793 224.698  44.631  1.00  0.00           C
ATOM   4562  C2  CHO   610      67.143 224.598  41.481  1.00  0.00           C
ATOM   4563  ROH CHO   611      32.293  56.798  57.331  1.00  0.00            
ATOM   4564  R1  CHO   611      33.843  55.798  55.131  1.00  0.00            
ATOM   4565  R2  CHO   611      32.893  53.798  53.531  1.00  0.00            
ATOM   4566  R3  CHO   611      33.443  55.598  51.531  1.00  0.00            
ATOM   4567  R4  CHO   611      33.493  52.998  50.231  1.00  0.00            
ATOM   4568  R5  CHO   611      35.043  54.498  50.181  1.00  0.00            
ATOM   4569  C1  CHO   611      34.293  54.198  46.431  1.00  0.00           C
ATOM   4570  C2  CHO   611      33.743  50.048  44.381  1.00  0.00           C
ATOM   4571  ROH CHO   612      28.993 113.598  70.231  1.00  0.00            
ATOM   4572  R1  CHO   612      28.143 112.448  67.731  1.00  0.00            
ATOM   4573  R2  CHO   612      25.493 112.098  67.081  1.00  0.00            
ATOM   4574  R3  CHO   612      26.243 113.548  64.881  1.00  0.00            
ATOM   4575  R4  CHO   612      23.943 111.898  63.981  1.00  0.00            
ATOM   4576  R5  CHO   612      25.893 111.998  63.031  1.00  0.00            
ATOM   4577  C1  CHO   612      23.693 113.098  60.131  1.00  0.00           C
ATOM   4578  C2  CHO   612      23.743 112.348  57.081  1.00  0.00           C
ATOM   4579  ROH CHO   613     183.093 101.098  65.431  1.00  0.00            
ATOM   4580  R1  CHO   613     184.443 102.398  63.331  1.00  0.00            
ATOM   4581  R2  CHO   613     187.193 102.248  63.031  1.00  0.00            
ATOM   4582  R3  CHO   613     186.543 101.448  60.531  1.00  0.00            
ATOM   4583  R4  CHO   613     189.343 102.348  60.331  1.00  0.00            
ATOM   4584  R5  CHO   613     187.643 102.998  59.081  1.00  0.00            
ATOM   4585  C1  CHO   613     189.943 101.648  56.381  1.00  0.00           C
ATOM   4586  C2  CHO   613     190.243 103.348  54.231  1.00  0.00           C
ATOM   4587  ROH CHO   614      90.543 123.698  32.031  1.00  0.00            
ATOM   4588  R1  CHO   614      91.793 122.298  34.131  1.00  0.00            
ATOM   4589  R2  CHO   614      93.243 123.598  36.131  1.00  0.00            
ATOM   4590  R3  CHO   614      91.543 122.198  37.781  1.00  0.00            
ATOM   4591  R4  CHO   614      93.893 122.848  39.431  1.00  0.00            
ATOM   4592  R5  CHO   614      93.043 120.898  39.131  1.00  0.00            
ATOM   4593  C1  CHO   614      92.693 121.098  42.931  1.00  0.00           C
ATOM   4594  C2  CHO   614      96.243 119.898  42.981  1.00  0.00           C
ATOM   4595  ROH CHO   615     147.243  37.298  52.631  1.00  0.00            
ATOM   4596  R1  CHO   615     146.843  35.698  50.331  1.00  0.00            
ATOM   4597  R2  CHO   615     145.893  36.748  47.931  1.00  0.00            
ATOM   4598  R3  CHO   615     148.143  35.548  46.931  1.00  0.00            
ATOM   4599  R4  CHO   615     146.793  36.698  44.581  1.00  0.00            
ATOM   4600  R5  CHO   615     147.443  34.648  44.831  1.00  0.00            
ATOM   4601  C1  CHO   615     149.393  35.598  41.681  1.00  0.00           C
ATOM   4602  C2  CHO   615     147.643  34.998  37.881  1.00  0.00           C
ATOM   4603  ROH CHO   616     106.743 126.748  29.881  1.00  0.00            
ATOM   4604  R1  CHO   616     108.293 127.398  32.181  1.00  0.00            
ATOM   4605  R2  CHO   616     107.193 128.648  34.381  1.00  0.00            
ATOM   4606  R3  CHO   616     108.193 126.548  35.681  1.00  0.00            
ATOM   4607  R4  CHO   616     107.193 128.298  37.781  1.00  0.00            
ATOM   4608  R5  CHO   616     109.193 127.448  37.681  1.00  0.00            
ATOM   4609  C1  CHO   616     108.143 126.048  41.081  1.00  0.00           C
ATOM   4610  C2  CHO   616     108.793 123.198  44.531  1.00  0.00           C
ATOM   4611  ROH CHO   617     118.243 201.248  59.681  1.00  0.00            
ATOM   4612  R1  CHO   617     118.443 201.698  56.881  1.00  0.00            
ATOM   4613  R2  CHO   617     120.193 200.398  55.231  1.00  0.00            
ATOM   4614  R3  CHO   617     117.943 199.748  53.881  1.00  0.00            
ATOM   4615  R4  CHO   617     120.143 199.348  51.931  1.00  0.00            
ATOM   4616  R5  CHO   617     118.393 200.598  51.631  1.00  0.00            
ATOM   4617  C1  CHO   617     117.993 198.198  48.731  1.00  0.00           C
ATOM   4618  C2  CHO   617     120.343 197.348  46.681  1.00  0.00           C
ATOM   4619  ROH CHO   618     134.193  43.848  48.031  1.00  0.00            
ATOM   4620  R1  CHO   618     132.843  42.398  45.981  1.00  0.00            
ATOM   4621  R2  CHO   618     130.993  43.598  44.331  1.00  0.00            
ATOM   4622  R3  CHO   618     132.593  42.598  42.331  1.00  0.00            
ATOM   4623  R4  CHO   618     130.093  43.298  40.981  1.00  0.00            
ATOM   4624  R5  CHO   618     131.093  41.348  40.931  1.00  0.00            
ATOM   4625  C1  CHO   618     131.093  42.148  37.231  1.00  0.00           C
ATOM   4626  C2  CHO   618     126.693  42.598  35.931  1.00  0.00           C
ATOM   4627  ROH CHO   619      87.243 146.948  30.781  1.00  0.00            
ATOM   4628  R1  CHO   619      88.643 147.848  33.081  1.00  0.00            
ATOM   4629  R2  CHO   619      87.543 147.798  35.581  1.00  0.00            
ATOM   4630  R3  CHO   619      89.743 146.398  36.231  1.00  0.00            
ATOM   4631  R4  CHO   619      88.693 147.298  38.781  1.00  0.00            
ATOM   4632  R5  CHO   619      90.693 147.548  38.081  1.00  0.00            
ATOM   4633  C1  CHO   619      91.443 145.648  41.281  1.00  0.00           C
ATOM   4634  C2  CHO   619      91.293 144.198  45.331  1.00  0.00           C
ATOM   4635  ROH CHO   620     132.893  93.498  59.731  1.00  0.00            
ATOM   4636  R1  CHO   620     133.493  94.648  57.231  1.00  0.00            
ATOM   4637  R2  CHO   620     136.043  95.298  56.431  1.00  0.00            
ATOM   4638  R3  CHO   620     135.443  93.698  54.281  1.00  0.00            
ATOM   4639  R4  CHO   620     136.843  95.998  53.131  1.00  0.00            
ATOM   4640  R5  CHO   620     134.893  95.248  52.531  1.00  0.00            
ATOM   4641  C1  CHO   620     136.743  94.948  49.231  1.00  0.00           C
ATOM   4642  C2  CHO   620     139.493  93.048  47.131  1.00  0.00           C
ATOM   4643  ROH CHO   621     187.643 192.398  23.531  1.00  0.00            
ATOM   4644  R1  CHO   621     186.193 192.548  25.931  1.00  0.00            
ATOM   4645  R2  CHO   621     186.743 194.448  27.881  1.00  0.00            
ATOM   4646  R3  CHO   621     184.093 195.048  27.581  1.00  0.00            
ATOM   4647  R4  CHO   621     184.493 194.898  30.481  1.00  0.00            
ATOM   4648  R5  CHO   621     182.993 193.798  29.331  1.00  0.00            
ATOM   4649  C1  CHO   621     180.743 195.698  31.731  1.00  0.00           C
ATOM   4650  C2  CHO   621     179.143 195.148  34.581  1.00  0.00           C
ATOM   4651  ROH CHO   622     148.243 156.898  30.781  1.00  0.00            
ATOM   4652  R1  CHO   622     149.643 156.248  33.131  1.00  0.00            
ATOM   4653  R2  CHO   622     150.593 158.148  34.881  1.00  0.00            
ATOM   4654  R3  CHO   622     149.193 156.748  36.731  1.00  0.00            
ATOM   4655  R4  CHO   622     151.143 158.298  38.281  1.00  0.00            
ATOM   4656  R5  CHO   622     150.793 156.098  38.381  1.00  0.00            
ATOM   4657  C1  CHO   622     150.143 157.048  42.031  1.00  0.00           C
ATOM   4658  C2  CHO   622     154.893 158.048  43.081  1.00  0.00           C
ATOM   4659  ROH CHO   623      13.543  62.148  61.231  1.00  0.00            
ATOM   4660  R1  CHO   623      14.693  60.998  58.881  1.00  0.00            
ATOM   4661  R2  CHO   623      14.343  58.348  58.231  1.00  0.00            
ATOM   4662  R3  CHO   623      13.493  59.448  55.881  1.00  0.00            
ATOM   4663  R4  CHO   623      14.443  56.748  55.181  1.00  0.00            
ATOM   4664  R5  CHO   623      15.043  58.598  54.231  1.00  0.00            
ATOM   4665  C1  CHO   623      13.643  56.798  51.181  1.00  0.00           C
ATOM   4666  C2  CHO   623      12.593  54.198  49.981  1.00  0.00           C
ATOM   4667  ROH CHO   624     204.193  27.898  37.331  1.00  0.00            
ATOM   4668  R1  CHO   624     202.043  29.198  38.681  1.00  0.00            
ATOM   4669  R2  CHO   624     199.543  28.048  38.931  1.00  0.00            
ATOM   4670  R3  CHO   624     199.993  28.498  41.581  1.00  0.00            
ATOM   4671  R4  CHO   624     197.143  27.848  41.381  1.00  0.00            
ATOM   4672  R5  CHO   624     197.993  29.648  42.331  1.00  0.00            
ATOM   4673  C1  CHO   624     196.093  28.198  45.331  1.00  0.00           C
ATOM   4674  C2  CHO   624     193.293  27.298  45.931  1.00  0.00           C
ATOM   4675  ROH CHO   625      78.643 190.698  25.581  1.00  0.00            
ATOM   4676  R1  CHO   625      79.943 192.048  27.681  1.00  0.00            
ATOM   4677  R2  CHO   625      78.643 192.998  29.931  1.00  0.00            
ATOM   4678  R3  CHO   625      80.543 191.548  31.231  1.00  0.00            
ATOM   4679  R4  CHO   625      79.543 193.448  33.231  1.00  0.00            
ATOM   4680  R5  CHO   625      81.643 193.148  32.631  1.00  0.00            
ATOM   4681  C1  CHO   625      81.843 192.348  36.381  1.00  0.00           C
ATOM   4682  C2  CHO   625      81.893 193.198  39.981  1.00  0.00           C
ATOM   4683  ROH CHO   626      26.743 201.248  62.181  1.00  0.00            
ATOM   4684  R1  CHO   626      27.643 201.498  59.531  1.00  0.00            
ATOM   4685  R2  CHO   626      26.293 200.398  57.381  1.00  0.00            
ATOM   4686  R3  CHO   626      26.393 202.948  56.431  1.00  0.00            
ATOM   4687  R4  CHO   626      26.393 201.248  54.031  1.00  0.00            
ATOM   4688  R5  CHO   626      27.843 202.798  54.531  1.00  0.00            
ATOM   4689  C1  CHO   626      26.593 204.098  51.181  1.00  0.00           C
ATOM   4690  C2  CHO   626      23.493 204.198  49.631  1.00  0.00           C
ATOM   4691  ROH CHO   627     164.093 136.398  37.281  1.00  0.00            
ATOM   4692  R1  CHO   627     163.043 137.348  39.731  1.00  0.00            
ATOM   4693  R2  CHO   627     161.143 139.348  39.831  1.00  0.00            
ATOM   4694  R3  CHO   627     159.793 137.498  41.331  1.00  0.00            
ATOM   4695  R4  CHO   627     158.043 139.848  41.381  1.00  0.00            
ATOM   4696  R5  CHO   627     158.793 138.748  43.081  1.00  0.00            
ATOM   4697  C1  CHO   627     154.993 138.448  43.631  1.00  0.00           C
ATOM   4698  C2  CHO   627     151.343 137.898  43.631  1.00  0.00           C
ATOM   4699  ROH CHO   628     135.143 188.048  58.581  1.00  0.00            
ATOM   4700  R1  CHO   628     135.943 186.548  56.331  1.00  0.00            
ATOM   4701  R2  CHO   628     134.643 186.698  53.881  1.00  0.00            
ATOM   4702  R3  CHO   628     137.093 187.298  52.931  1.00  0.00            
ATOM   4703  R4  CHO   628     135.543 186.448  50.581  1.00  0.00            
ATOM   4704  R5  CHO   628     137.493 185.698  51.231  1.00  0.00            
ATOM   4705  C1  CHO   628     138.393 186.948  47.731  1.00  0.00           C
ATOM   4706  C2  CHO   628     139.143 187.948  44.231  1.00  0.00           C
ATOM   4707  NC3 DPP   629     169.093  39.598  15.731  1.00  0.00           N
ATOM   4708  PO4 DPP   629     168.443  44.298  17.681  1.00  0.00           P
ATOM   4709  GL1 DPP   629     168.093  44.798  22.331  1.00  0.00            
ATOM   4710  GL2 DPP   629     165.193  43.448  24.031  1.00  0.00            
ATOM   4711  C1A DPP   629     168.193  46.998  25.831  1.00  0.00           C
ATOM   4712  C2A DPP   629     167.743  48.198  29.231  1.00  0.00           C
ATOM   4713  C3A DPP   629     167.593  47.998  34.131  1.00  0.00           C
ATOM   4714  C4A DPP   629     165.243  49.498  38.131  1.00  0.00           C
ATOM   4715  C1B DPP   629     163.993  45.348  27.681  1.00  0.00           C
ATOM   4716  C2B DPP   629     163.443  47.198  31.881  1.00  0.00           C
ATOM   4717  C3B DPP   629     162.643  51.598  33.081  1.00  0.00           C
ATOM   4718  C4B DPP   629     163.143  54.648  36.881  1.00  0.00           C
ATOM   4719  NC3 DPP   630     191.643 151.198  24.731  1.00  0.00           N
ATOM   4720  PO4 DPP   630     191.143 149.948  29.331  1.00  0.00           P
ATOM   4721  GL1 DPP   630     190.593 149.848  34.381  1.00  0.00            
ATOM   4722  GL2 DPP   630     189.643 152.148  34.331  1.00  0.00            
ATOM   4723  C1A DPP   630     189.493 148.548  38.281  1.00  0.00           C
ATOM   4724  C2A DPP   630     192.293 147.348  41.881  1.00  0.00           C
ATOM   4725  C3A DPP   630     193.943 144.548  45.281  1.00  0.00           C
ATOM   4726  C4A DPP   630     192.943 142.798  48.931  1.00  0.00           C
ATOM   4727  C1B DPP   630     187.793 153.548  37.981  1.00  0.00           C
ATOM   4728  C2B DPP   630     185.243 155.448  41.731  1.00  0.00           C
ATOM   4729  C3B DPP   630     187.093 156.448  46.381  1.00  0.00           C
ATOM   4730  C4B DPP   630     187.243 160.448  48.931  1.00  0.00           C
ATOM   4731  NC3 DPP   631     109.193 222.248  16.931  1.00  0.00           N
ATOM   4732  PO4 DPP   631     107.643 216.848  18.531  1.00  0.00           P
ATOM   4733  GL1 DPP   631     108.643 218.098  22.731  1.00  0.00            
ATOM   4734  GL2 DPP   631     105.643 216.698  23.731  1.00  0.00            
ATOM   4735  C1A DPP   631     111.743 215.648  24.831  1.00  0.00           C
ATOM   4736  C2A DPP   631     115.493 212.948  26.481  1.00  0.00           C
ATOM   4737  C3A DPP   631     116.493 211.148  29.981  1.00  0.00           C
ATOM   4738  C4A DPP   631     115.093 210.798  34.931  1.00  0.00           C
ATOM   4739  C1B DPP   631     107.493 212.998  26.731  1.00  0.00           C
ATOM   4740  C2B DPP   631     110.643 213.998  29.331  1.00  0.00           C
ATOM   4741  C3B DPP   631     113.643 215.648  32.631  1.00  0.00           C
ATOM   4742  C4B DPP   631     114.693 215.448  37.131  1.00  0.00           C
ATOM   4743  NC3 DPP   632      33.143  82.798  25.081  1.00  0.00           N
ATOM   4744  PO4 DPP   632      30.643  85.898  26.231  1.00  0.00           P
ATOM   4745  GL1 DPP   632      29.043  86.948  30.931  1.00  0.00            
ATOM   4746  GL2 DPP   632      25.143  86.848  32.331  1.00  0.00            
ATOM   4747  C1A DPP   632      30.293  87.598  34.931  1.00  0.00           C
ATOM   4748  C2A DPP   632      31.343  86.098  39.181  1.00  0.00           C
ATOM   4749  C3A DPP   632      32.243  86.598  44.081  1.00  0.00           C
ATOM   4750  C4A DPP   632      33.693  84.348  47.981  1.00  0.00           C
ATOM   4751  C1B DPP   632      25.743  86.098  36.181  1.00  0.00           C
ATOM   4752  C2B DPP   632      25.893  85.598  40.531  1.00  0.00           C
ATOM   4753  C3B DPP   632      26.743  84.348  44.781  1.00  0.00           C
ATOM   4754  C4B DPP   632      28.543  83.398  48.481  1.00  0.00           C
ATOM   4755  NC3 DPP   633     112.243 218.848  14.331  1.00  0.00           N
ATOM   4756  PO4 DPP   633     114.643 222.398  15.381  1.00  0.00           P
ATOM   4757  GL1 DPP   633     115.543 222.998  19.981  1.00  0.00            
ATOM   4758  GL2 DPP   633     116.893 226.098  20.431  1.00  0.00            
ATOM   4759  C1A DPP   633     118.093 222.148  23.731  1.00  0.00           C
ATOM   4760  C2A DPP   633     118.343 222.048  28.681  1.00  0.00           C
ATOM   4761  C3A DPP   633     114.993 220.498  31.131  1.00  0.00           C
ATOM   4762  C4A DPP   633     112.543 219.848  34.681  1.00  0.00           C
ATOM   4763  C1B DPP   633     115.593 225.998  25.381  1.00  0.00           C
ATOM   4764  C2B DPP   633     116.093 226.148  29.431  1.00  0.00           C
ATOM   4765  C3B DPP   633     115.693 224.148  34.031  1.00  0.00           C
ATOM   4766  C4B DPP   633     114.293 225.798  38.781  1.00  0.00           C
ATOM   4767  NC3 DPP   634      69.643 176.748  27.831  1.00  0.00           N
ATOM   4768  PO4 DPP   634      74.243 174.848  27.431  1.00  0.00           P
ATOM   4769  GL1 DPP   634      75.493 177.748  30.381  1.00  0.00            
ATOM   4770  GL2 DPP   634      76.193 180.398  28.731  1.00  0.00            
ATOM   4771  C1A DPP   634      76.793 178.348  34.981  1.00  0.00           C
ATOM   4772  C2A DPP   634      80.393 178.348  37.681  1.00  0.00           C
ATOM   4773  C3A DPP   634      81.443 177.998  41.581  1.00  0.00           C
ATOM   4774  C4A DPP   634      80.443 178.698  46.531  1.00  0.00           C
ATOM   4775  C1B DPP   634      75.943 183.998  32.181  1.00  0.00           C
ATOM   4776  C2B DPP   634      76.493 183.898  36.531  1.00  0.00           C
ATOM   4777  C3B DPP   634      77.043 184.848  41.031  1.00  0.00           C
ATOM   4778  C4B DPP   634      78.993 183.248  44.481  1.00  0.00           C
ATOM   4779  NC3 DPP   635      61.793 145.198  24.181  1.00  0.00           N
ATOM   4780  PO4 DPP   635      58.943 141.348  23.381  1.00  0.00           P
ATOM   4781  GL1 DPP   635      57.693 142.498  27.681  1.00  0.00            
ATOM   4782  GL2 DPP   635      59.693 139.148  27.831  1.00  0.00            
ATOM   4783  C1A DPP   635      56.093 143.298  31.981  1.00  0.00           C
ATOM   4784  C2A DPP   635      58.093 143.398  35.181  1.00  0.00           C
ATOM   4785  C3A DPP   635      59.193 143.248  40.031  1.00  0.00           C
ATOM   4786  C4A DPP   635      61.393 142.648  44.031  1.00  0.00           C
ATOM   4787  C1B DPP   635      61.543 140.348  32.531  1.00  0.00           C
ATOM   4788  C2B DPP   635      63.243 141.698  36.831  1.00  0.00           C
ATOM   4789  C3B DPP   635      64.243 144.198  39.781  1.00  0.00           C
ATOM   4790  C4B DPP   635      65.993 144.498  44.181  1.00  0.00           C
ATOM   4791  NC3 DPP   636       7.693 100.948  26.081  1.00  0.00           N
ATOM   4792  PO4 DPP   636      10.593 100.598  29.531  1.00  0.00           P
ATOM   4793  GL1 DPP   636      10.043  98.348  34.281  1.00  0.00            
ATOM   4794  GL2 DPP   636       8.143  96.798  33.081  1.00  0.00            
ATOM   4795  C1A DPP   636      12.093  95.248  37.631  1.00  0.00           C
ATOM   4796  C2A DPP   636      12.393  92.848  42.281  1.00  0.00           C
ATOM   4797  C3A DPP   636      14.443  89.998  45.231  1.00  0.00           C
ATOM   4798  C4A DPP   636      15.793  91.498  48.981  1.00  0.00           C
ATOM   4799  C1B DPP   636       6.993  94.498  36.381  1.00  0.00           C
ATOM   4800  C2B DPP   636       8.043  95.148  40.131  1.00  0.00           C
ATOM   4801  C3B DPP   636       7.943  95.048  45.231  1.00  0.00           C
ATOM   4802  C4B DPP   636      10.343  92.998  49.081  1.00  0.00           C
ATOM   4803  NC3 DPP   637     178.993 164.598  19.731  1.00  0.00           N
ATOM   4804  PO4 DPP   637     178.293 163.198  23.931  1.00  0.00           P
ATOM   4805  GL1 DPP   637     178.243 166.848  26.681  1.00  0.00            
ATOM   4806  GL2 DPP   637     180.893 168.898  29.081  1.00  0.00            
ATOM   4807  C1A DPP   637     176.193 166.598  30.281  1.00  0.00           C
ATOM   4808  C2A DPP   637     175.443 165.248  34.481  1.00  0.00           C
ATOM   4809  C3A DPP   637     176.143 166.848  38.631  1.00  0.00           C
ATOM   4810  C4A DPP   637     178.843 168.398  41.631  1.00  0.00           C
ATOM   4811  C1B DPP   637     180.443 166.648  33.681  1.00  0.00           C
ATOM   4812  C2B DPP   637     181.643 165.898  38.031  1.00  0.00           C
ATOM   4813  C3B DPP   637     181.743 163.748  42.681  1.00  0.00           C
ATOM   4814  C4B DPP   637     182.393 164.648  46.481  1.00  0.00           C
ATOM   4815  NC3 DPP   638      10.693   3.198  31.431  1.00  0.00           N
ATOM   4816  PO4 DPP   638       7.893  -0.402  32.631  1.00  0.00           P
ATOM   4817  GL1 DPP   638       9.043   2.598  36.531  1.00  0.00            
ATOM   4818  GL2 DPP   638      12.793   3.248  35.781  1.00  0.00            
ATOM   4819  C1A DPP   638       9.043   6.748  38.931  1.00  0.00           C
ATOM   4820  C2A DPP   638       9.843   7.998  43.931  1.00  0.00           C
ATOM   4821  C3A DPP   638       7.593  11.398  46.681  1.00  0.00           C
ATOM   4822  C4A DPP   638       9.143  15.348  49.731  1.00  0.00           C
ATOM   4823  C1B DPP   638      13.643   4.798  40.581  1.00  0.00           C
ATOM   4824  C2B DPP   638      16.443   3.548  42.831  1.00  0.00           C
ATOM   4825  C3B DPP   638      17.443  -0.152  45.181  1.00  0.00           C
ATOM   4826  C4B DPP   638      20.493  -2.252  46.081  1.00  0.00           C
ATOM   4827  NC3 DPP   639     197.043 106.198  27.231  1.00  0.00           N
ATOM   4828  PO4 DPP   639     197.343 104.048  31.181  1.00  0.00           P
ATOM   4829  GL1 DPP   639     194.293 103.398  33.831  1.00  0.00            
ATOM   4830  GL2 DPP   639     191.443 103.948  33.781  1.00  0.00            
ATOM   4831  C1A DPP   639     194.243 102.298  38.881  1.00  0.00           C
ATOM   4832  C2A DPP   639     192.043 102.248  43.431  1.00  0.00           C
ATOM   4833  C3A DPP   639     191.793  99.198  47.581  1.00  0.00           C
ATOM   4834  C4A DPP   639     194.543  97.248  50.731  1.00  0.00           C
ATOM   4835  C1B DPP   639     189.293 103.048  38.231  1.00  0.00           C
ATOM   4836  C2B DPP   639     186.643 100.898  42.281  1.00  0.00           C
ATOM   4837  C3B DPP   639     187.593 101.248  46.281  1.00  0.00           C
ATOM   4838  C4B DPP   639     189.593 103.448  49.581  1.00  0.00           C
ATOM   4839  NC3 DPP   640      89.993 130.848  25.981  1.00  0.00           N
ATOM   4840  PO4 DPP   640      91.343 126.398  25.631  1.00  0.00           P
ATOM   4841  GL1 DPP   640      94.193 127.248  28.981  1.00  0.00            
ATOM   4842  GL2 DPP   640      92.543 128.948  30.431  1.00  0.00            
ATOM   4843  C1A DPP   640      97.043 125.748  31.281  1.00  0.00           C
ATOM   4844  C2A DPP   640      98.943 123.598  34.731  1.00  0.00           C
ATOM   4845  C3A DPP   640      98.443 123.898  38.831  1.00  0.00           C
ATOM   4846  C4A DPP   640      97.243 124.998  43.181  1.00  0.00           C
ATOM   4847  C1B DPP   640      93.743 127.948  33.781  1.00  0.00           C
ATOM   4848  C2B DPP   640      94.293 127.798  38.081  1.00  0.00           C
ATOM   4849  C3B DPP   640      93.393 127.748  43.031  1.00  0.00           C
ATOM   4850  C4B DPP   640      94.993 128.348  46.631  1.00  0.00           C
ATOM   4851  NC3 DPP   641     126.393 205.848  16.881  1.00  0.00           N
ATOM   4852  PO4 DPP   641     124.493 208.948  19.331  1.00  0.00           P
ATOM   4853  GL1 DPP   641     123.043 207.498  23.031  1.00  0.00            
ATOM   4854  GL2 DPP   641     123.993 204.048  23.831  1.00  0.00            
ATOM   4855  C1A DPP   641     122.043 208.098  27.631  1.00  0.00           C
ATOM   4856  C2A DPP   641     121.643 209.648  31.931  1.00  0.00           C
ATOM   4857  C3A DPP   641     122.793 211.598  34.931  1.00  0.00           C
ATOM   4858  C4A DPP   641     126.293 213.398  36.381  1.00  0.00           C
ATOM   4859  C1B DPP   641     126.993 204.798  27.931  1.00  0.00           C
ATOM   4860  C2B DPP   641     124.093 205.248  31.431  1.00  0.00           C
ATOM   4861  C3B DPP   641     125.043 206.798  34.881  1.00  0.00           C
ATOM   4862  C4B DPP   641     128.043 207.398  38.531  1.00  0.00           C
ATOM   4863  NC3 DPP   642       3.543 129.948  30.081  1.00  0.00           N
ATOM   4864  PO4 DPP   642       6.643 130.648  33.181  1.00  0.00           P
ATOM   4865  GL1 DPP   642       6.893 127.798  37.581  1.00  0.00            
ATOM   4866  GL2 DPP   642       6.393 124.998  36.481  1.00  0.00            
ATOM   4867  C1A DPP   642       8.093 127.398  41.781  1.00  0.00           C
ATOM   4868  C2A DPP   642       8.343 127.298  46.981  1.00  0.00           C
ATOM   4869  C3A DPP   642       7.843 127.048  51.481  1.00  0.00           C
ATOM   4870  C4A DPP   642       4.693 127.898  54.531  1.00  0.00           C
ATOM   4871  C1B DPP   642       7.143 122.048  39.981  1.00  0.00           C
ATOM   4872  C2B DPP   642       8.043 123.248  44.531  1.00  0.00           C
ATOM   4873  C3B DPP   642       8.943 122.698  49.581  1.00  0.00           C
ATOM   4874  C4B DPP   642      11.493 123.598  53.431  1.00  0.00           C
ATOM   4875  NC3 DPP   643     191.393 158.998  27.931  1.00  0.00           N
ATOM   4876  PO4 DPP   643     189.243 158.048  31.781  1.00  0.00           P
ATOM   4877  GL1 DPP   643     187.843 158.048  35.231  1.00  0.00            
ATOM   4878  GL2 DPP   643     185.343 156.948  35.731  1.00  0.00            
ATOM   4879  C1A DPP   643     188.093 158.998  39.881  1.00  0.00           C
ATOM   4880  C2A DPP   643     185.443 161.298  43.481  1.00  0.00           C
ATOM   4881  C3A DPP   643     183.093 158.948  46.781  1.00  0.00           C
ATOM   4882  C4A DPP   643     180.493 156.898  48.481  1.00  0.00           C
ATOM   4883  C1B DPP   643     181.093 157.698  35.881  1.00  0.00           C
ATOM   4884  C2B DPP   643     178.543 161.498  38.181  1.00  0.00           C
ATOM   4885  C3B DPP   643     176.993 163.198  42.031  1.00  0.00           C
ATOM   4886  C4B DPP   643     177.593 166.198  45.881  1.00  0.00           C
ATOM   4887  NC3 DPP   644     204.993 168.348  29.781  1.00  0.00           N
ATOM   4888  PO4 DPP   644     200.643 171.348  29.531  1.00  0.00           P
ATOM   4889  GL1 DPP   644     198.293 174.348  31.731  1.00  0.00            
ATOM   4890  GL2 DPP   644     194.643 175.448  31.831  1.00  0.00            
ATOM   4891  C1A DPP   644     198.243 174.998  35.681  1.00  0.00           C
ATOM   4892  C2A DPP   644     195.543 173.948  38.731  1.00  0.00           C
ATOM   4893  C3A DPP   644     195.343 172.398  43.031  1.00  0.00           C
ATOM   4894  C4A DPP   644     195.743 173.198  47.731  1.00  0.00           C
ATOM   4895  C1B DPP   644     192.443 175.198  34.881  1.00  0.00           C
ATOM   4896  C2B DPP   644     191.243 176.848  38.431  1.00  0.00           C
ATOM   4897  C3B DPP   644     189.093 179.298  41.381  1.00  0.00           C
ATOM   4898  C4B DPP   644     187.143 180.598  45.181  1.00  0.00           C
ATOM   4899  NC3 DPP   645     103.843 207.748  18.581  1.00  0.00           N
ATOM   4900  PO4 DPP   645     101.293 210.848  17.831  1.00  0.00           P
ATOM   4901  GL1 DPP   645     100.943 209.998  22.231  1.00  0.00            
ATOM   4902  GL2 DPP   645      99.043 207.398  23.431  1.00  0.00            
ATOM   4903  C1A DPP   645     101.243 213.048  26.181  1.00  0.00           C
ATOM   4904  C2A DPP   645     102.243 213.748  30.031  1.00  0.00           C
ATOM   4905  C3A DPP   645     103.593 216.148  32.831  1.00  0.00           C
ATOM   4906  C4A DPP   645     103.443 217.998  37.031  1.00  0.00           C
ATOM   4907  C1B DPP   645      99.193 207.998  28.331  1.00  0.00           C
ATOM   4908  C2B DPP   645     100.243 209.448  32.531  1.00  0.00           C
ATOM   4909  C3B DPP   645     100.443 212.898  35.331  1.00  0.00           C
ATOM   4910  C4B DPP   645      98.593 214.048  39.181  1.00  0.00           C
ATOM   4911  NC3 DPP   646     113.943  40.498   5.281  1.00  0.00           N
ATOM   4912  PO4 DPP   646     115.443  39.498   9.381  1.00  0.00           P
ATOM   4913  GL1 DPP   646     117.893  39.798  13.831  1.00  0.00            
ATOM   4914  GL2 DPP   646     116.593  42.898  14.931  1.00  0.00            
ATOM   4915  C1A DPP   646     118.143  39.198  17.931  1.00  0.00           C
ATOM   4916  C2A DPP   646     117.443  36.498  21.231  1.00  0.00           C
ATOM   4917  C3A DPP   646     118.243  36.998  25.431  1.00  0.00           C
ATOM   4918  C4A DPP   646     120.243  38.048  29.981  1.00  0.00           C
ATOM   4919  C1B DPP   646     115.493  43.248  19.481  1.00  0.00           C
ATOM   4920  C2B DPP   646     115.343  41.848  23.531  1.00  0.00           C
ATOM   4921  C3B DPP   646     116.193  41.048  27.731  1.00  0.00           C
ATOM   4922  C4B DPP   646     118.243  41.448  33.181  1.00  0.00           C
ATOM   4923  NC3 DPP   647     153.793 158.548  23.731  1.00  0.00           N
ATOM   4924  PO4 DPP   647     149.393 158.698  23.881  1.00  0.00           P
ATOM   4925  GL1 DPP   647     150.693 160.648  27.381  1.00  0.00            
ATOM   4926  GL2 DPP   647     149.593 163.548  27.831  1.00  0.00            
ATOM   4927  C1A DPP   647     152.043 161.298  31.531  1.00  0.00           C
ATOM   4928  C2A DPP   647     151.743 163.398  35.531  1.00  0.00           C
ATOM   4929  C3A DPP   647     152.743 163.498  39.081  1.00  0.00           C
ATOM   4930  C4A DPP   647     151.093 162.248  42.681  1.00  0.00           C
ATOM   4931  C1B DPP   647     148.993 166.298  32.181  1.00  0.00           C
ATOM   4932  C2B DPP   647     149.043 167.248  36.731  1.00  0.00           C
ATOM   4933  C3B DPP   647     148.993 166.348  40.731  1.00  0.00           C
ATOM   4934  C4B DPP   647     148.043 167.098  44.381  1.00  0.00           C
ATOM   4935  NC3 DPP   648     132.893 137.948  24.381  1.00  0.00           N
ATOM   4936  PO4 DPP   648     129.693 141.148  24.481  1.00  0.00           P
ATOM   4937  GL1 DPP   648     128.093 142.998  27.531  1.00  0.00            
ATOM   4938  GL2 DPP   648     126.543 140.698  29.281  1.00  0.00            
ATOM   4939  C1A DPP   648     128.243 145.148  31.731  1.00  0.00           C
ATOM   4940  C2A DPP   648     128.593 144.748  35.981  1.00  0.00           C
ATOM   4941  C3A DPP   648     129.093 144.398  39.781  1.00  0.00           C
ATOM   4942  C4A DPP   648     130.443 145.848  43.631  1.00  0.00           C
ATOM   4943  C1B DPP   648     126.643 140.798  33.431  1.00  0.00           C
ATOM   4944  C2B DPP   648     127.243 140.248  37.331  1.00  0.00           C
ATOM   4945  C3B DPP   648     127.193 139.698  41.831  1.00  0.00           C
ATOM   4946  C4B DPP   648     130.393 139.898  45.631  1.00  0.00           C
ATOM   4947  NC3 DPP   649      19.393 140.998  35.031  1.00  0.00           N
ATOM   4948  PO4 DPP   649      21.743 143.698  31.081  1.00  0.00           P
ATOM   4949  GL1 DPP   649      20.893 146.448  34.931  1.00  0.00            
ATOM   4950  GL2 DPP   649      21.443 145.398  36.731  1.00  0.00            
ATOM   4951  C1A DPP   649      20.843 150.448  38.081  1.00  0.00           C
ATOM   4952  C2A DPP   649      24.743 151.398  39.281  1.00  0.00           C
ATOM   4953  C3A DPP   649      25.793 151.048  42.781  1.00  0.00           C
ATOM   4954  C4A DPP   649      27.543 149.248  45.881  1.00  0.00           C
ATOM   4955  C1B DPP   649      19.143 146.598  41.331  1.00  0.00           C
ATOM   4956  C2B DPP   649      17.893 146.398  45.081  1.00  0.00           C
ATOM   4957  C3B DPP   649      19.343 147.248  48.331  1.00  0.00           C
ATOM   4958  C4B DPP   649      22.193 149.048  50.381  1.00  0.00           C
ATOM   4959  NC3 DPP   650      36.093  37.848  20.581  1.00  0.00           N
ATOM   4960  PO4 DPP   650      39.043  40.748  20.731  1.00  0.00           P
ATOM   4961  GL1 DPP   650      38.093  41.248  25.031  1.00  0.00            
ATOM   4962  GL2 DPP   650      35.143  42.698  25.481  1.00  0.00            
ATOM   4963  C1A DPP   650      39.243  41.348  28.931  1.00  0.00           C
ATOM   4964  C2A DPP   650      41.693  42.748  32.181  1.00  0.00           C
ATOM   4965  C3A DPP   650      41.643  46.098  34.831  1.00  0.00           C
ATOM   4966  C4A DPP   650      40.593  49.998  37.581  1.00  0.00           C
ATOM   4967  C1B DPP   650      35.593  44.148  29.081  1.00  0.00           C
ATOM   4968  C2B DPP   650      36.843  44.598  33.481  1.00  0.00           C
ATOM   4969  C3B DPP   650      37.243  45.148  36.931  1.00  0.00           C
ATOM   4970  C4B DPP   650      39.343  45.148  40.731  1.00  0.00           C
ATOM   4971  NC3 DPP   651      41.493 131.648  29.081  1.00  0.00           N
ATOM   4972  PO4 DPP   651      46.143 131.648  27.031  1.00  0.00           P
ATOM   4973  GL1 DPP   651      46.893 132.948  31.731  1.00  0.00            
ATOM   4974  GL2 DPP   651      44.793 131.698  33.831  1.00  0.00            
ATOM   4975  C1A DPP   651      49.693 133.948  35.231  1.00  0.00           C
ATOM   4976  C2A DPP   651      49.093 134.398  39.131  1.00  0.00           C
ATOM   4977  C3A DPP   651      50.193 133.898  43.331  1.00  0.00           C
ATOM   4978  C4A DPP   651      49.693 130.498  46.231  1.00  0.00           C
ATOM   4979  C1B DPP   651      44.693 132.048  38.231  1.00  0.00           C
ATOM   4980  C2B DPP   651      45.243 131.848  42.731  1.00  0.00           C
ATOM   4981  C3B DPP   651      45.443 132.898  47.431  1.00  0.00           C
ATOM   4982  C4B DPP   651      45.343 135.698  50.831  1.00  0.00           C
ATOM   4983  NC3 DPP   652      38.793 121.248  28.731  1.00  0.00           N
ATOM   4984  PO4 DPP   652      43.193 123.448  28.931  1.00  0.00           P
ATOM   4985  GL1 DPP   652      44.493 123.148  33.181  1.00  0.00            
ATOM   4986  GL2 DPP   652      44.993 126.798  35.681  1.00  0.00            
ATOM   4987  C1A DPP   652      45.843 122.348  37.981  1.00  0.00           C
ATOM   4988  C2A DPP   652      45.843 122.398  41.131  1.00  0.00           C
ATOM   4989  C3A DPP   652      47.143 121.298  45.081  1.00  0.00           C
ATOM   4990  C4A DPP   652      47.743 120.598  49.731  1.00  0.00           C
ATOM   4991  C1B DPP   652      46.093 127.048  39.331  1.00  0.00           C
ATOM   4992  C2B DPP   652      46.643 126.948  42.931  1.00  0.00           C
ATOM   4993  C3B DPP   652      46.593 126.248  47.631  1.00  0.00           C
ATOM   4994  C4B DPP   652      48.543 125.048  51.331  1.00  0.00           C
ATOM   4995  NC3 DPP   653      24.293 127.448  32.381  1.00  0.00           N
ATOM   4996  PO4 DPP   653      26.593 124.098  33.081  1.00  0.00           P
ATOM   4997  GL1 DPP   653      27.043 122.848  37.331  1.00  0.00            
ATOM   4998  GL2 DPP   653      27.193 119.998  36.181  1.00  0.00            
ATOM   4999  C1A DPP   653      27.043 122.198  42.381  1.00  0.00           C
ATOM   5000  C2A DPP   653      28.593 122.848  45.831  1.00  0.00           C
ATOM   5001  C3A DPP   653      27.293 122.348  50.231  1.00  0.00           C
ATOM   5002  C4A DPP   653      26.743 119.698  54.931  1.00  0.00           C
ATOM   5003  C1B DPP   653      26.893 117.198  40.531  1.00  0.00           C
ATOM   5004  C2B DPP   653      27.293 117.048  44.281  1.00  0.00           C
ATOM   5005  C3B DPP   653      29.343 117.798  47.681  1.00  0.00           C
ATOM   5006  C4B DPP   653      31.643 117.698  51.681  1.00  0.00           C
ATOM   5007  NC3 DPP   654      95.143 114.198  23.831  1.00  0.00           N
ATOM   5008  PO4 DPP   654      95.593 110.148  24.231  1.00  0.00           P
ATOM   5009  GL1 DPP   654      96.193 108.198  28.931  1.00  0.00            
ATOM   5010  GL2 DPP   654      93.893 109.098  30.531  1.00  0.00            
ATOM   5011  C1A DPP   654      96.043 104.698  30.381  1.00  0.00           C
ATOM   5012  C2A DPP   654      94.843 100.698  32.531  1.00  0.00           C
ATOM   5013  C3A DPP   654      95.643  96.448  32.081  1.00  0.00           C
ATOM   5014  C4A DPP   654      99.093  94.448  35.681  1.00  0.00           C
ATOM   5015  C1B DPP   654      93.143 107.698  33.731  1.00  0.00           C
ATOM   5016  C2B DPP   654      94.643 107.648  37.881  1.00  0.00           C
ATOM   5017  C3B DPP   654      94.343 104.998  41.781  1.00  0.00           C
ATOM   5018  C4B DPP   654      95.843 101.198  42.981  1.00  0.00           C
ATOM   5019  NC3 DPP   655      88.193  99.348  18.831  1.00  0.00           N
ATOM   5020  PO4 DPP   655      86.493  96.548  22.631  1.00  0.00           P
ATOM   5021  GL1 DPP   655      86.543  98.498  25.931  1.00  0.00            
ATOM   5022  GL2 DPP   655      89.693 100.748  26.581  1.00  0.00            
ATOM   5023  C1A DPP   655      85.143  96.298  29.231  1.00  0.00           C
ATOM   5024  C2A DPP   655      85.193  95.098  33.681  1.00  0.00           C
ATOM   5025  C3A DPP   655      86.943  94.748  37.731  1.00  0.00           C
ATOM   5026  C4A DPP   655      90.543  94.198  39.631  1.00  0.00           C
ATOM   5027  C1B DPP   655      89.593  98.548  30.331  1.00  0.00           C
ATOM   5028  C2B DPP   655      91.043  97.498  34.531  1.00  0.00           C
ATOM   5029  C3B DPP   655      94.193  96.198  36.631  1.00  0.00           C
ATOM   5030  C4B DPP   655      96.593  96.398  40.831  1.00  0.00           C
ATOM   5031  NC3 DPP   656      82.093 151.648  24.631  1.00  0.00           N
ATOM   5032  PO4 DPP   656      84.643 155.198  25.281  1.00  0.00           P
ATOM   5033  GL1 DPP   656      85.843 152.898  28.981  1.00  0.00            
ATOM   5034  GL2 DPP   656      83.543 150.748  29.531  1.00  0.00            
ATOM   5035  C1A DPP   656      88.793 152.448  31.131  1.00  0.00           C
ATOM   5036  C2A DPP   656      89.243 152.848  35.381  1.00  0.00           C
ATOM   5037  C3A DPP   656      90.893 152.248  39.831  1.00  0.00           C
ATOM   5038  C4A DPP   656      89.493 149.898  43.231  1.00  0.00           C
ATOM   5039  C1B DPP   656      84.593 151.348  33.681  1.00  0.00           C
ATOM   5040  C2B DPP   656      84.993 151.198  37.531  1.00  0.00           C
ATOM   5041  C3B DPP   656      86.293 152.748  41.431  1.00  0.00           C
ATOM   5042  C4B DPP   656      85.743 155.098  45.631  1.00  0.00           C
ATOM   5043  NC3 DPP   657     182.093  40.298  26.481  1.00  0.00           N
ATOM   5044  PO4 DPP   657     182.393  36.698  24.881  1.00  0.00           P
ATOM   5045  GL1 DPP   657     179.593  34.648  27.231  1.00  0.00            
ATOM   5046  GL2 DPP   657     177.343  37.148  26.531  1.00  0.00            
ATOM   5047  C1A DPP   657     179.793  33.548  31.731  1.00  0.00           C
ATOM   5048  C2A DPP   657     180.343  33.148  35.831  1.00  0.00           C
ATOM   5049  C3A DPP   657     180.843  33.348  40.081  1.00  0.00           C
ATOM   5050  C4A DPP   657     178.243  33.598  44.031  1.00  0.00           C
ATOM   5051  C1B DPP   657     177.693  38.748  30.731  1.00  0.00           C
ATOM   5052  C2B DPP   657     179.793  39.098  34.881  1.00  0.00           C
ATOM   5053  C3B DPP   657     183.393  37.798  37.631  1.00  0.00           C
ATOM   5054  C4B DPP   657     181.593  37.748  42.081  1.00  0.00           C
ATOM   5055  NC3 DPP   658     204.093  43.698  25.131  1.00  0.00           N
ATOM   5056  PO4 DPP   658     206.893  40.048  26.381  1.00  0.00           P
ATOM   5057  GL1 DPP   658     204.343  42.498  30.081  1.00  0.00            
ATOM   5058  GL2 DPP   658     201.593  42.098  31.881  1.00  0.00            
ATOM   5059  C1A DPP   658     204.843  45.798  32.881  1.00  0.00           C
ATOM   5060  C2A DPP   658     204.243  48.648  36.381  1.00  0.00           C
ATOM   5061  C3A DPP   658     208.393  50.348  38.231  1.00  0.00           C
[truncated: 4,165,919 more chars]
