# Supplementary material for: Data showing the lipid conformations and membrane binding behaviors of beta-amyloid fibrils in phase-separated cholesterol-enriched lipid domains with and without glycolipid and oxidized cholesterol from coarse-grained molecular dynamics simulations
Source: Data Brief. 2020 Apr 19;30:105496. doi: 10.1016/j.dib.2020.105496 (PMC7186522; doi:10.1016/j.dib.2020.105496)
Supplement: Supplementary file 1 [file mmc1.zip › Supplementary-Data/S08-12/CO-ABC-3.pdb]

TITLE     Martini system ABCDE-CO-2 t= 19800200.00000
REMARK    THIS IS A SIMULATION BOX
CRYST1  223.556  225.292  128.431  90.00  90.00  90.00 P 1           1
MODEL        1
ATOM      1  BB  LEU     1     100.584 107.733  68.421  1.00  0.00           B
ATOM      2  SC1 LEU     1     101.134 109.933  67.121  1.00  0.00           S
ATOM      3  BB  VAL     2     102.434 108.733  71.521  1.00  0.00           B
ATOM      4  SC1 VAL     2     102.734 109.233  73.421  1.00  0.00           S
ATOM      5  BB  PHE     3     105.834 109.383  69.971  1.00  0.00           B
ATOM      6  SC1 PHE     3     105.634 112.183  67.921  1.00  0.00           S
ATOM      7  SC2 PHE     3     104.984 112.583  70.171  1.00  0.00           S
ATOM      8  SC3 PHE     3     105.934 114.383  68.871  1.00  0.00           S
ATOM      9  BB  PHE     4     109.384 109.533  71.221  1.00  0.00           B
ATOM     10  SC1 PHE     4     107.784 109.533  74.371  1.00  0.00           S
ATOM     11  SC2 PHE     4     109.534 107.883  74.271  1.00  0.00           S
ATOM     12  SC3 PHE     4     108.034 107.983  76.171  1.00  0.00           S
ATOM     13  BB  ALA     5     111.484 112.183  69.571  1.00  0.00           B
ATOM     14  BB  GLU     6     114.484 114.183  70.821  1.00  0.00           B
ATOM     15  SC1 GLU     6     112.784 115.983  72.021  1.00  0.00           S
ATOM     16  BB  ASP     7     118.084 115.533  70.571  1.00  0.00           B
ATOM     17  SC1 ASP     7     117.484 117.583  69.121  1.00  0.00           S
ATOM     18  BB  VAL     8     120.534 115.733  73.321  1.00  0.00           B
ATOM     19  SC1 VAL     8     120.284 116.583  75.121  1.00  0.00           S
ATOM     20  BB  GLY     9     123.934 116.983  72.221  1.00  0.00           B
ATOM     21  BB  SER    10     127.134 117.733  73.971  1.00  0.00           B
ATOM     22  SC1 SER    10     127.834 118.083  75.771  1.00  0.00           S
ATOM     23  BB  ASN    11     127.684 120.383  71.221  1.00  0.00           B
ATOM     24  SC1 ASN    11     126.834 122.733  71.021  1.00  0.00           S
ATOM     25  BB  LYS    12     128.284 119.633  67.571  1.00  0.00           B
ATOM     26  SC1 LYS    12     130.084 121.483  67.271  1.00  0.00           S
ATOM     27  SC2 LYS    12     130.734 124.083  68.621  1.00  0.00           S
ATOM     28  BB  GLY    13     124.834 120.483  66.171  1.00  0.00           B
ATOM     29  BB  ALA    14     126.784 121.083  62.971  1.00  0.00           B
ATOM     30  BB  ILE    15     123.734 120.333  60.921  1.00  0.00           B
ATOM     31  SC1 ILE    15     124.284 121.283  58.871  1.00  0.00           S
ATOM     32  BB  ILE    16     120.634 118.183  61.321  1.00  0.00           B
ATOM     33  SC1 ILE    16     119.634 117.683  59.521  1.00  0.00           S
ATOM     34  BB  GLY    17     118.834 116.933  64.371  1.00  0.00           B
ATOM     35  BB  LEU    18     115.734 118.633  63.121  1.00  0.00           B
ATOM     36  SC1 LEU    18     114.934 118.033  60.671  1.00  0.00           S
ATOM     37  BB  MET    19     112.584 118.083  65.171  1.00  0.00           B
ATOM     38  SC1 MET    19     113.384 116.533  66.771  1.00  0.00           S
ATOM     39  BB  VAL    20     109.984 118.583  62.571  1.00  0.00           B
ATOM     40  SC1 VAL    20     109.084 118.233  60.821  1.00  0.00           S
ATOM     41  BB  GLY    21     106.684 118.083  64.421  1.00  0.00           B
ATOM     42  BB  GLY    22     103.234 117.583  65.971  1.00  0.00           B
ATOM     43  BB  VAL    23      99.984 118.333  64.171  1.00  0.00           B
ATOM     44  SC1 VAL    23     100.034 119.833  62.821  1.00  0.00           S
ATOM     45  BB  VAL    24      96.984 118.283  66.321  1.00  0.00           B
ATOM     46  SC1 VAL    24      97.884 118.683  68.071  1.00  0.00           S
ATOM     47  BB  ILE    25      93.884 118.033  64.121  1.00  0.00           B
ATOM     48  SC1 ILE    25      95.084 119.183  62.121  1.00  0.00           S
ATOM     49  BB  ALA    26      91.334 116.133  66.221  1.00  0.00           B
ATOM     50  BB  LEU    27     101.734 102.783  69.771  1.00  0.00           B
ATOM     51  SC1 LEU    27     100.984 102.633  72.321  1.00  0.00           S
ATOM     52  BB  VAL    28     104.834 104.583  70.971  1.00  0.00           B
ATOM     53  SC1 VAL    28     105.834 105.483  72.471  1.00  0.00           S
ATOM     54  BB  PHE    29     106.884 106.333  68.271  1.00  0.00           B
ATOM     55  SC1 PHE    29     105.284 107.583  65.571  1.00  0.00           S
ATOM     56  SC2 PHE    29     104.134 105.583  66.221  1.00  0.00           S
ATOM     57  SC3 PHE    29     103.384 106.783  64.271  1.00  0.00           S
ATOM     58  BB  PHE    30     110.534 106.533  69.221  1.00  0.00           B
ATOM     59  SC1 PHE    30     110.134 103.833  71.021  1.00  0.00           S
ATOM     60  SC2 PHE    30     111.734 105.083  72.271  1.00  0.00           S
ATOM     61  SC3 PHE    30     110.384 103.433  73.371  1.00  0.00           S
ATOM     62  BB  ALA    31     113.684 108.533  68.421  1.00  0.00           B
ATOM     63  BB  GLU    32     116.234 109.633  71.121  1.00  0.00           B
ATOM     64  SC1 GLU    32     114.434 109.433  73.421  1.00  0.00           S
ATOM     65  BB  ASP    33     119.784 109.933  70.071  1.00  0.00           B
ATOM     66  SC1 ASP    33     121.484 110.483  68.271  1.00  0.00           S
ATOM     67  BB  VAL    34     121.334 111.133  73.271  1.00  0.00           B
ATOM     68  SC1 VAL    34     120.434 110.983  75.071  1.00  0.00           S
ATOM     69  BB  GLY    35     123.984 113.133  71.521  1.00  0.00           B
ATOM     70  BB  SER    36     127.684 113.033  72.271  1.00  0.00           B
ATOM     71  SC1 SER    36     128.584 112.183  73.771  1.00  0.00           S
ATOM     72  BB  ASN    37     128.634 115.883  69.921  1.00  0.00           B
ATOM     73  SC1 ASN    37     131.084 116.333  70.171  1.00  0.00           S
ATOM     74  BB  LYS    38     126.734 114.683  66.871  1.00  0.00           B
ATOM     75  SC1 LYS    38     124.434 114.633  67.171  1.00  0.00           S
ATOM     76  SC2 LYS    38     122.334 116.483  67.371  1.00  0.00           S
ATOM     77  BB  GLY    39     126.984 117.433  64.271  1.00  0.00           B
ATOM     78  BB  ALA    40     127.584 116.633  60.521  1.00  0.00           B
ATOM     79  BB  ILE    41     124.484 116.183  58.471  1.00  0.00           B
ATOM     80  SC1 ILE    41     124.584 116.733  56.321  1.00  0.00           S
ATOM     81  BB  ILE    42     122.434 113.983  60.671  1.00  0.00           B
ATOM     82  SC1 ILE    42     124.084 113.383  62.221  1.00  0.00           S
ATOM     83  BB  GLY    43     119.384 114.383  62.821  1.00  0.00           B
ATOM     84  BB  LEU    44     115.684 113.433  63.271  1.00  0.00           B
ATOM     85  SC1 LEU    44     114.884 112.133  65.471  1.00  0.00           S
ATOM     86  BB  MET    45     112.784 113.983  60.921  1.00  0.00           B
ATOM     87  SC1 MET    45     111.334 114.633  58.221  1.00  0.00           S
ATOM     88  BB  VAL    46     109.784 113.333  63.121  1.00  0.00           B
ATOM     89  SC1 VAL    46     109.634 113.983  65.021  1.00  0.00           S
ATOM     90  BB  GLY    47     106.284 114.033  61.721  1.00  0.00           B
ATOM     91  BB  GLY    48     103.384 114.233  64.171  1.00  0.00           B
ATOM     92  BB  VAL    49     100.384 114.933  61.971  1.00  0.00           B
ATOM     93  SC1 VAL    49      99.934 115.583  60.171  1.00  0.00           S
ATOM     94  BB  VAL    50      97.384 113.683  63.821  1.00  0.00           B
ATOM     95  SC1 VAL    50      98.034 113.533  65.721  1.00  0.00           S
ATOM     96  BB  ILE    51      94.084 114.083  61.971  1.00  0.00           B
ATOM     97  SC1 ILE    51      95.084 114.733  60.021  1.00  0.00           S
ATOM     98  BB  ALA    52      91.134 113.133  64.121  1.00  0.00           B
ATOM     99  BB  LEU    53     103.034 100.883  66.671  1.00  0.00           B
ATOM    100  SC1 LEU    53     103.984 100.583  64.271  1.00  0.00           S
ATOM    101  BB  VAL    54     106.034 100.783  68.871  1.00  0.00           B
ATOM    102  SC1 VAL    54     107.234 100.083  70.321  1.00  0.00           S
ATOM    103  BB  PHE    55     108.284 102.383  66.171  1.00  0.00           B
ATOM    104  SC1 PHE    55     108.434 102.233  62.671  1.00  0.00           S
ATOM    105  SC2 PHE    55     107.984 104.433  63.571  1.00  0.00           S
ATOM    106  SC3 PHE    55     106.934 103.733  61.521  1.00  0.00           S
ATOM    107  BB  PHE    56     112.034 102.883  66.321  1.00  0.00           B
ATOM    108  SC1 PHE    56     114.184 103.633  63.871  1.00  0.00           S
ATOM    109  SC2 PHE    56     112.234 105.033  64.121  1.00  0.00           S
ATOM    110  SC3 PHE    56     114.284 105.983  63.271  1.00  0.00           S
ATOM    111  BB  ALA    57     114.834 103.783  68.771  1.00  0.00           B
ATOM    112  BB  GLU    58     117.284 104.883  71.521  1.00  0.00           B
ATOM    113  SC1 GLU    58     117.334 102.133  72.571  1.00  0.00           S
ATOM    114  BB  ASP    59     120.984 105.683  70.971  1.00  0.00           B
ATOM    115  SC1 ASP    59     122.234 105.383  68.771  1.00  0.00           S
ATOM    116  BB  VAL    60     123.534 107.183  73.271  1.00  0.00           B
ATOM    117  SC1 VAL    60     124.084 107.133  75.171  1.00  0.00           S
ATOM    118  BB  GLY    61     126.134 108.733  70.971  1.00  0.00           B
ATOM    119  BB  SER    62     129.784 108.533  70.571  1.00  0.00           B
ATOM    120  SC1 SER    62     131.434 107.933  71.421  1.00  0.00           S
ATOM    121  BB  ASN    63     129.934 111.433  68.171  1.00  0.00           B
ATOM    122  SC1 ASN    63     132.234 111.083  67.171  1.00  0.00           S
ATOM    123  BB  LYS    64     127.084 110.433  65.921  1.00  0.00           B
ATOM    124  SC1 LYS    64     125.034 109.633  64.621  1.00  0.00           S
ATOM    125  SC2 LYS    64     123.034 107.733  64.171  1.00  0.00           S
ATOM    126  BB  GLY    65     128.434 112.783  63.321  1.00  0.00           B
ATOM    127  BB  ALA    66     128.684 112.133  59.621  1.00  0.00           B
ATOM    128  BB  ILE    67     125.584 111.133  57.871  1.00  0.00           B
ATOM    129  SC1 ILE    67     125.684 111.833  55.921  1.00  0.00           S
ATOM    130  BB  ILE    68     122.234 110.083  59.271  1.00  0.00           B
ATOM    131  SC1 ILE    68     120.784 110.483  57.471  1.00  0.00           S
ATOM    132  BB  GLY    69     119.734 110.333  62.071  1.00  0.00           B
ATOM    133  BB  LEU    70     116.184 110.083  61.021  1.00  0.00           B
ATOM    134  SC1 LEU    70     116.434 107.933  59.521  1.00  0.00           S
ATOM    135  BB  MET    71     112.384 109.983  60.921  1.00  0.00           B
ATOM    136  SC1 MET    71     111.584 109.183  57.921  1.00  0.00           S
ATOM    137  BB  VAL    72     109.734 109.483  63.571  1.00  0.00           B
ATOM    138  SC1 VAL    72     110.234 109.283  65.521  1.00  0.00           S
ATOM    139  BB  GLY    73     106.534 109.333  61.621  1.00  0.00           B
ATOM    140  BB  GLY    74     103.234 110.983  62.171  1.00  0.00           B
ATOM    141  BB  VAL    75     100.634 111.283  59.371  1.00  0.00           B
ATOM    142  SC1 VAL    75     100.584 111.183  57.371  1.00  0.00           S
ATOM    143  BB  VAL    76      98.034 109.083  61.271  1.00  0.00           B
ATOM    144  SC1 VAL    76      98.884 107.683  62.371  1.00  0.00           S
ATOM    145  BB  ILE    77      94.734 110.033  59.721  1.00  0.00           B
ATOM    146  SC1 ILE    77      95.634 110.333  57.471  1.00  0.00           S
ATOM    147  BB  ALA    78      92.434 108.883  62.571  1.00  0.00           B
ATOM    148  ROH CHO    79      66.784 194.933  28.521  1.00  0.00            
ATOM    149  R1  CHO    79      68.584 196.483  30.021  1.00  0.00            
ATOM    150  R2  CHO    79      71.234 196.833  29.421  1.00  0.00            
ATOM    151  R3  CHO    79      70.584 199.482  29.571  1.00  0.00            
ATOM    152  R4  CHO    79      73.184 199.233  30.921  1.00  0.00            
ATOM    153  R5  CHO    79      71.384 200.133  31.721  1.00  0.00            
ATOM    154  C1  CHO    79      73.734 203.083  32.021  1.00  0.00           C
ATOM    155  C2  CHO    79      72.834 207.433  32.971  1.00  0.00           C
ATOM    156  ROH CHO    80      47.734  17.883  15.571  1.00  0.00            
ATOM    157  R1  CHO    80      47.234  18.283  18.321  1.00  0.00            
ATOM    158  R2  CHO    80      47.284  20.783  19.421  1.00  0.00            
ATOM    159  R3  CHO    80      44.834  20.133  20.321  1.00  0.00            
ATOM    160  R4  CHO    80      45.334  22.683  21.621  1.00  0.00            
ATOM    161  R5  CHO    80      44.734  20.833  22.621  1.00  0.00            
ATOM    162  C1  CHO    80      41.884  23.133  23.621  1.00  0.00           C
ATOM    163  C2  CHO    80      40.384  24.533  26.371  1.00  0.00           C
ATOM    164  ROH CHO    81       7.784 171.733  51.721  1.00  0.00            
ATOM    165  R1  CHO    81       9.334 171.633  49.321  1.00  0.00            
ATOM    166  R2  CHO    81       8.384 170.483  47.071  1.00  0.00            
ATOM    167  R3  CHO    81       8.984 172.883  45.921  1.00  0.00            
ATOM    168  R4  CHO    81       8.734 171.083  43.671  1.00  0.00            
ATOM    169  R5  CHO    81      10.434 172.383  44.121  1.00  0.00            
ATOM    170  C1  CHO    81       9.484 173.683  40.671  1.00  0.00           C
ATOM    171  C2  CHO    81       9.584 174.883  36.721  1.00  0.00           C
ATOM    172  ROH CHO    82      29.134 118.983  44.171  1.00  0.00            
ATOM    173  R1  CHO    82      29.084 118.433  41.371  1.00  0.00            
ATOM    174  R2  CHO    82      27.084 119.383  39.671  1.00  0.00            
ATOM    175  R3  CHO    82      29.184 120.383  38.321  1.00  0.00            
ATOM    176  R4  CHO    82      26.884 120.833  36.621  1.00  0.00            
ATOM    177  R5  CHO    82      28.684 119.783  36.021  1.00  0.00            
ATOM    178  C1  CHO    82      28.734 122.583  33.421  1.00  0.00           C
ATOM    179  C2  CHO    82      27.184 120.283  30.571  1.00  0.00           C
ATOM    180  ROH CHO    83     112.934 200.583  61.871  1.00  0.00            
ATOM    181  R1  CHO    83     113.934 200.583  59.221  1.00  0.00            
ATOM    182  R2  CHO    83     114.934 202.833  58.021  1.00  0.00            
ATOM    183  R3  CHO    83     117.134 201.283  57.621  1.00  0.00            
ATOM    184  R4  CHO    83     116.534 202.333  54.971  1.00  0.00            
ATOM    185  R5  CHO    83     116.784 200.233  55.521  1.00  0.00            
ATOM    186  C1  CHO    83     119.534 200.583  52.871  1.00  0.00           C
ATOM    187  C2  CHO    83     122.884 199.433  53.571  1.00  0.00           C
ATOM    188  ROH CHO    84      43.784  65.983  40.921  1.00  0.00            
ATOM    189  R1  CHO    84      43.084  65.783  38.171  1.00  0.00            
ATOM    190  R2  CHO    84      44.284  67.283  36.271  1.00  0.00            
ATOM    191  R3  CHO    84      44.784  64.883  35.121  1.00  0.00            
ATOM    192  R4  CHO    84      44.584  66.733  32.871  1.00  0.00            
ATOM    193  R5  CHO    84      43.434  64.883  33.071  1.00  0.00            
ATOM    194  C1  CHO    84      45.184  64.133  29.771  1.00  0.00           C
ATOM    195  C2  CHO    84      47.734  63.383  27.921  1.00  0.00           C
ATOM    196  ROH CHO    85      55.134  55.133  19.871  1.00  0.00            
ATOM    197  R1  CHO    85      55.284  56.533  22.271  1.00  0.00            
ATOM    198  R2  CHO    85      53.734  55.933  24.521  1.00  0.00            
ATOM    199  R3  CHO    85      56.084  55.783  25.821  1.00  0.00            
ATOM    200  R4  CHO    85      54.134  56.233  27.921  1.00  0.00            
ATOM    201  R5  CHO    85      55.934  57.433  27.521  1.00  0.00            
ATOM    202  C1  CHO    85      56.634  56.283  31.121  1.00  0.00           C
ATOM    203  C2  CHO    85      53.834  53.733  33.071  1.00  0.00           C
ATOM    204  ROH CHO    86     208.234 175.483  19.221  1.00  0.00            
ATOM    205  R1  CHO    86     207.634 175.433  22.021  1.00  0.00            
ATOM    206  R2  CHO    86     206.334 173.333  23.271  1.00  0.00            
ATOM    207  R3  CHO    86     208.484 173.383  24.871  1.00  0.00            
ATOM    208  R4  CHO    86     206.234 172.983  26.671  1.00  0.00            
ATOM    209  R5  CHO    86     207.734 174.533  26.821  1.00  0.00            
ATOM    210  C1  CHO    86     208.134 172.833  30.221  1.00  0.00           C
ATOM    211  C2  CHO    86     208.934 173.432  33.971  1.00  0.00           C
ATOM    212  ROH CHO    87       2.334   4.733  46.671  1.00  0.00            
ATOM    213  R1  CHO    87       4.434   4.133  44.771  1.00  0.00            
ATOM    214  R2  CHO    87       3.934   3.433  42.171  1.00  0.00            
ATOM    215  R3  CHO    87       5.634   5.483  41.671  1.00  0.00            
ATOM    216  R4  CHO    87       5.484   4.033  39.171  1.00  0.00            
ATOM    217  R5  CHO    87       7.284   4.533  40.221  1.00  0.00            
ATOM    218  C1  CHO    87       7.934   6.283  36.821  1.00  0.00           C
ATOM    219  C2  CHO    87       8.834   5.483  33.421  1.00  0.00           C
ATOM    220  ROH CHO    88      28.684  84.183  38.721  1.00  0.00            
ATOM    221  R1  CHO    88      28.184  85.933  36.471  1.00  0.00            
ATOM    222  R2  CHO    88      29.934  86.233  34.421  1.00  0.00            
ATOM    223  R3  CHO    88      27.734  85.583  32.921  1.00  0.00            
ATOM    224  R4  CHO    88      29.884  86.183  30.921  1.00  0.00            
ATOM    225  R5  CHO    88      27.884  87.083  31.021  1.00  0.00            
ATOM    226  C1  CHO    88      27.784  85.533  27.521  1.00  0.00           C
ATOM    227  C2  CHO    88      30.934  85.683  25.421  1.00  0.00           C
ATOM    228  ROH CHO    89     177.934 149.883  55.571  1.00  0.00            
ATOM    229  R1  CHO    89     177.084 149.083  53.071  1.00  0.00            
ATOM    230  R2  CHO    89     174.534 149.583  52.071  1.00  0.00            
ATOM    231  R3  CHO    89     175.934 150.683  50.021  1.00  0.00            
ATOM    232  R4  CHO    89     173.784 149.133  48.771  1.00  0.00            
ATOM    233  R5  CHO    89     175.884 148.983  48.321  1.00  0.00            
ATOM    234  C1  CHO    89     174.584 149.883  44.871  1.00  0.00           C
ATOM    235  C2  CHO    89     173.384 152.733  41.721  1.00  0.00           C
ATOM    236  ROH CHO    90      98.834  29.083  48.321  1.00  0.00            
ATOM    237  R1  CHO    90     100.834  27.033  48.421  1.00  0.00            
ATOM    238  R2  CHO    90     101.334  25.383  46.271  1.00  0.00            
ATOM    239  R3  CHO    90     103.884  26.283  46.621  1.00  0.00            
ATOM    240  R4  CHO    90     104.034  24.333  44.421  1.00  0.00            
ATOM    241  R5  CHO    90     105.234  24.333  46.221  1.00  0.00            
ATOM    242  C1  CHO    90     108.034  24.533  43.621  1.00  0.00           C
ATOM    243  C2  CHO    90     110.184  24.383  39.321  1.00  0.00           C
ATOM    244  ROH CHO    91     196.584 208.133  23.971  1.00  0.00            
ATOM    245  R1  CHO    91     195.284 208.432  26.471  1.00  0.00            
ATOM    246  R2  CHO    91     194.734 206.283  28.171  1.00  0.00            
ATOM    247  R3  CHO    91     196.084 207.733  30.021  1.00  0.00            
ATOM    248  R4  CHO    91     195.084 205.433  31.471  1.00  0.00            
ATOM    249  R5  CHO    91     194.784 207.533  32.021  1.00  0.00            
ATOM    250  C1  CHO    91     196.584 206.333  35.121  1.00  0.00           C
ATOM    251  C2  CHO    91     197.284 206.083  38.971  1.00  0.00           C
ATOM    252  ROH CHO    92     134.684 193.633  33.621  1.00  0.00            
ATOM    253  R1  CHO    92     135.584 192.883  36.221  1.00  0.00            
ATOM    254  R2  CHO    92     136.934 194.583  37.871  1.00  0.00            
ATOM    255  R3  CHO    92     134.934 193.933  39.571  1.00  0.00            
ATOM    256  R4  CHO    92     137.334 194.183  41.271  1.00  0.00            
ATOM    257  R5  CHO    92     135.984 192.433  41.221  1.00  0.00            
ATOM    258  C1  CHO    92     135.734 193.333  44.921  1.00  0.00           C
ATOM    259  C2  CHO    92     138.484 191.783  46.471  1.00  0.00           C
ATOM    260  ROH CHO    93      38.884 113.883  47.871  1.00  0.00            
ATOM    261  R1  CHO    93      38.334 115.383  45.571  1.00  0.00            
ATOM    262  R2  CHO    93      40.284 116.433  43.871  1.00  0.00            
ATOM    263  R3  CHO    93      38.934 115.083  41.921  1.00  0.00            
ATOM    264  R4  CHO    93      40.384 117.183  40.571  1.00  0.00            
ATOM    265  R5  CHO    93      38.284 116.783  40.471  1.00  0.00            
ATOM    266  C1  CHO    93      39.184 116.383  36.721  1.00  0.00           C
ATOM    267  C2  CHO    93      37.434 117.483  34.771  1.00  0.00           C
ATOM    268  ROH CHO    94      53.434 155.983  25.921  1.00  0.00            
ATOM    269  R1  CHO    94      51.684 156.333  28.171  1.00  0.00            
ATOM    270  R2  CHO    94      51.384 154.433  30.121  1.00  0.00            
ATOM    271  R3  CHO    94      51.984 156.483  31.821  1.00  0.00            
ATOM    272  R4  CHO    94      50.834 154.483  33.521  1.00  0.00            
ATOM    273  R5  CHO    94      50.234 156.533  33.421  1.00  0.00            
ATOM    274  C1  CHO    94      51.084 156.483  37.071  1.00  0.00           C
ATOM    275  C2  CHO    94      50.884 157.433  40.371  1.00  0.00           C
ATOM    276  ROH CHO    95     202.434 154.633  52.621  1.00  0.00            
ATOM    277  R1  CHO    95     202.934 156.533  50.571  1.00  0.00            
ATOM    278  R2  CHO    95     204.884 156.233  48.721  1.00  0.00            
ATOM    279  R3  CHO    95     202.834 156.633  46.921  1.00  0.00            
ATOM    280  R4  CHO    95     205.234 156.933  45.371  1.00  0.00            
ATOM    281  R5  CHO    95     203.584 158.383  45.471  1.00  0.00            
ATOM    282  C1  CHO    95     203.484 157.783  41.721  1.00  0.00           C
ATOM    283  C2  CHO    95     203.134 156.583  37.971  1.00  0.00           C
ATOM    284  ROH CHO    96      71.784  86.683  30.671  1.00  0.00            
ATOM    285  R1  CHO    96      72.134  84.483  32.371  1.00  0.00            
ATOM    286  R2  CHO    96      74.584  83.783  33.521  1.00  0.00            
ATOM    287  R3  CHO    96      73.134  83.883  35.821  1.00  0.00            
ATOM    288  R4  CHO    96      74.734  81.433  36.021  1.00  0.00            
ATOM    289  R5  CHO    96      72.584  81.583  36.271  1.00  0.00            
ATOM    290  C1  CHO    96      73.484  80.133  39.671  1.00  0.00           C
ATOM    291  C2  CHO    96      74.084  76.333  41.171  1.00  0.00           C
ATOM    292  ROH CHO    97     119.284 116.933  31.021  1.00  0.00            
ATOM    293  R1  CHO    97     118.884 117.933  33.621  1.00  0.00            
ATOM    294  R2  CHO    97     120.534 117.333  35.671  1.00  0.00            
ATOM    295  R3  CHO    97     120.784 120.033  35.921  1.00  0.00            
ATOM    296  R4  CHO    97     122.184 118.933  38.321  1.00  0.00            
ATOM    297  R5  CHO    97     120.584 120.433  38.321  1.00  0.00            
ATOM    298  C1  CHO    97     123.334 122.433  40.021  1.00  0.00           C
ATOM    299  C2  CHO    97     126.934 121.083  40.821  1.00  0.00           C
ATOM    300  ROH CHO    98      82.184 162.233  49.771  1.00  0.00            
ATOM    301  R1  CHO    98      80.634 164.383  50.771  1.00  0.00            
ATOM    302  R2  CHO    98      79.534 166.333  49.071  1.00  0.00            
ATOM    303  R3  CHO    98      77.234 165.583  50.221  1.00  0.00            
ATOM    304  R4  CHO    98      76.534 167.983  48.721  1.00  0.00            
ATOM    305  R5  CHO    98      76.184 167.683  50.821  1.00  0.00            
ATOM    306  C1  CHO    98      72.584 168.232  49.571  1.00  0.00           C
ATOM    307  C2  CHO    98      69.584 171.333  47.971  1.00  0.00           C
ATOM    308  ROH CHO    99     204.684 146.733  51.021  1.00  0.00            
ATOM    309  R1  CHO    99     205.134 147.433  48.321  1.00  0.00            
ATOM    310  R2  CHO    99     204.784 145.583  46.271  1.00  0.00            
ATOM    311  R3  CHO    99     203.134 147.483  45.221  1.00  0.00            
ATOM    312  R4  CHO    99     203.884 145.883  42.921  1.00  0.00            
ATOM    313  R5  CHO    99     204.084 148.033  43.171  1.00  0.00            
ATOM    314  C1  CHO    99     201.834 147.883  40.021  1.00  0.00           C
ATOM    315  C2  CHO    99     201.534 151.383  38.521  1.00  0.00           C
ATOM    316  ROH CHO   100     138.784 185.983  67.321  1.00  0.00            
ATOM    317  R1  CHO   100     136.784 185.732  65.371  1.00  0.00            
ATOM    318  R2  CHO   100     135.734 187.933  64.021  1.00  0.00            
ATOM    319  R3  CHO   100     136.434 186.483  61.821  1.00  0.00            
ATOM    320  R4  CHO   100     134.434 188.432  60.871  1.00  0.00            
ATOM    321  R5  CHO   100     134.384 186.233  60.621  1.00  0.00            
ATOM    322  C1  CHO   100     134.284 187.383  56.971  1.00  0.00           C
ATOM    323  C2  CHO   100     135.184 190.283  54.521  1.00  0.00           C
ATOM    324  ROH CHO   101       9.184 150.733  19.321  1.00  0.00            
ATOM    325  R1  CHO   101       8.184 151.633  21.821  1.00  0.00            
ATOM    326  R2  CHO   101       7.534 149.933  23.871  1.00  0.00            
ATOM    327  R3  CHO   101       9.234 151.433  25.321  1.00  0.00            
ATOM    328  R4  CHO   101       7.784 149.883  27.371  1.00  0.00            
ATOM    329  R5  CHO   101       8.034 152.033  27.271  1.00  0.00            
ATOM    330  C1  CHO   101       9.584 151.283  30.671  1.00  0.00           C
ATOM    331  C2  CHO   101       8.034 149.633  32.471  1.00  0.00           C
ATOM    332  ROH CHO   102     172.684  36.083  46.471  1.00  0.00            
ATOM    333  R1  CHO   102     170.334  36.383  44.921  1.00  0.00            
ATOM    334  R2  CHO   102     170.434  36.633  42.171  1.00  0.00            
ATOM    335  R3  CHO   102     168.684  34.533  42.271  1.00  0.00            
ATOM    336  R4  CHO   102     168.834  35.183  39.421  1.00  0.00            
ATOM    337  R5  CHO   102     167.034  35.033  40.671  1.00  0.00            
ATOM    338  C1  CHO   102     166.284  32.433  37.971  1.00  0.00           C
ATOM    339  C2  CHO   102     165.434  29.833  34.421  1.00  0.00           C
ATOM    340  ROH CHO   103     123.134  69.883  54.971  1.00  0.00            
ATOM    341  R1  CHO   103     122.734  68.833  52.371  1.00  0.00            
ATOM    342  R2  CHO   103     120.184  68.383  51.271  1.00  0.00            
ATOM    343  R3  CHO   103     121.134  69.933  49.221  1.00  0.00            
ATOM    344  R4  CHO   103     119.484  67.883  47.971  1.00  0.00            
ATOM    345  R5  CHO   103     121.534  68.383  47.521  1.00  0.00            
ATOM    346  C1  CHO   103     119.934  69.033  44.121  1.00  0.00           C
ATOM    347  C2  CHO   103     118.734  68.633  42.471  1.00  0.00           C
ATOM    348  ROH CHO   104     174.884  45.083  45.671  1.00  0.00            
ATOM    349  R1  CHO   104     173.034  47.083  44.771  1.00  0.00            
ATOM    350  R2  CHO   104     173.434  48.583  42.521  1.00  0.00            
ATOM    351  R3  CHO   104     170.934  47.683  41.921  1.00  0.00            
ATOM    352  R4  CHO   104     171.584  49.483  39.671  1.00  0.00            
ATOM    353  R5  CHO   104     169.784  49.583  41.021  1.00  0.00            
ATOM    354  C1  CHO   104     168.184  49.183  37.521  1.00  0.00           C
ATOM    355  C2  CHO   104     165.684  50.033  35.821  1.00  0.00           C
ATOM    356  ROH CHO   105     146.984 100.483  28.271  1.00  0.00            
ATOM    357  R1  CHO   105     146.384  98.833  30.471  1.00  0.00            
ATOM    358  R2  CHO   105     146.834  99.583  33.071  1.00  0.00            
ATOM    359  R3  CHO   105     144.184  98.983  33.421  1.00  0.00            
ATOM    360  R4  CHO   105     145.434  98.233  35.921  1.00  0.00            
ATOM    361  R5  CHO   105     144.184  96.983  34.671  1.00  0.00            
ATOM    362  C1  CHO   105     142.134  96.933  37.921  1.00  0.00           C
ATOM    363  C2  CHO   105     141.334  94.533  41.471  1.00  0.00           C
ATOM    364  ROH CHO   106     124.384 187.683  67.071  1.00  0.00            
ATOM    365  R1  CHO   106     125.934 189.482  65.521  1.00  0.00            
ATOM    366  R2  CHO   106     126.484 189.033  62.821  1.00  0.00            
ATOM    367  R3  CHO   106     125.434 191.533  62.571  1.00  0.00            
ATOM    368  R4  CHO   106     126.984 191.083  60.071  1.00  0.00            
ATOM    369  R5  CHO   106     127.184 192.783  61.471  1.00  0.00            
ATOM    370  C1  CHO   106     126.334 194.633  58.271  1.00  0.00           C
ATOM    371  C2  CHO   106     124.784 195.233  55.571  1.00  0.00           C
ATOM    372  ROH CHO   107     184.884 156.133  55.571  1.00  0.00            
ATOM    373  R1  CHO   107     183.484 157.133  53.321  1.00  0.00            
ATOM    374  R2  CHO   107     183.984 159.633  52.271  1.00  0.00            
ATOM    375  R3  CHO   107     184.334 158.283  50.021  1.00  0.00            
ATOM    376  R4  CHO   107     183.534 160.932  49.121  1.00  0.00            
ATOM    377  R5  CHO   107     182.634 159.033  48.521  1.00  0.00            
ATOM    378  C1  CHO   107     183.584 160.383  45.121  1.00  0.00           C
ATOM    379  C2  CHO   107     182.234 162.983  43.171  1.00  0.00           C
ATOM    380  ROH CHO   108       0.334  22.533  18.521  1.00  0.00            
ATOM    381  R1  CHO   108      -0.766  22.383  21.121  1.00  0.00            
ATOM    382  R2  CHO   108      -0.666  20.083  22.621  1.00  0.00            
ATOM    383  R3  CHO   108       0.484  21.683  24.521  1.00  0.00            
ATOM    384  R4  CHO   108      -0.766  19.583  26.121  1.00  0.00            
ATOM    385  R5  CHO   108      -1.016  21.733  26.371  1.00  0.00            
ATOM    386  C1  CHO   108       0.334  20.833  29.771  1.00  0.00           C
ATOM    387  C2  CHO   108      -1.266  21.383  32.371  1.00  0.00           C
ATOM    388  ROH CHO   109      19.734 216.333  51.271  1.00  0.00            
ATOM    389  R1  CHO   109      19.434 217.683  48.771  1.00  0.00            
ATOM    390  R2  CHO   109      21.284 217.533  46.721  1.00  0.00            
ATOM    391  R3  CHO   109      19.134 216.733  45.221  1.00  0.00            
ATOM    392  R4  CHO   109      21.384 216.733  43.321  1.00  0.00            
ATOM    393  R5  CHO   109      19.434 217.783  43.171  1.00  0.00            
ATOM    394  C1  CHO   109      19.384 215.533  40.021  1.00  0.00           C
ATOM    395  C2  CHO   109      17.734 215.133  36.671  1.00  0.00           C
ATOM    396  ROH CHO   110     126.334 190.983  35.821  1.00  0.00            
ATOM    397  R1  CHO   110     127.134 190.083  38.321  1.00  0.00            
ATOM    398  R2  CHO   110     127.984 191.783  40.371  1.00  0.00            
ATOM    399  R3  CHO   110     126.034 190.583  41.821  1.00  0.00            
ATOM    400  R4  CHO   110     127.484 192.182  43.771  1.00  0.00            
ATOM    401  R5  CHO   110     127.084 190.083  43.871  1.00  0.00            
ATOM    402  C1  CHO   110     125.334 191.283  47.071  1.00  0.00           C
ATOM    403  C2  CHO   110     121.984 189.233  47.521  1.00  0.00           C
ATOM    404  ROH CHO   111     127.334  12.433  59.621  1.00  0.00            
ATOM    405  R1  CHO   111     128.084  11.633  57.071  1.00  0.00            
ATOM    406  R2  CHO   111     128.084   8.983  56.221  1.00  0.00            
ATOM    407  R3  CHO   111     126.484   9.933  54.271  1.00  0.00            
ATOM    408  R4  CHO   111     128.184   7.933  52.921  1.00  0.00            
ATOM    409  R5  CHO   111     127.884   9.983  52.321  1.00  0.00            
ATOM    410  C1  CHO   111     126.734   8.183  49.171  1.00  0.00           C
ATOM    411  C2  CHO   111     127.384   7.333  45.671  1.00  0.00           C
ATOM    412  ROH CHO   112       9.284  42.033  49.921  1.00  0.00            
ATOM    413  R1  CHO   112      10.134  41.533  47.171  1.00  0.00            
ATOM    414  R2  CHO   112       8.434  40.533  45.321  1.00  0.00            
ATOM    415  R3  CHO   112       9.234  42.733  43.871  1.00  0.00            
ATOM    416  R4  CHO   112       8.034  40.933  41.921  1.00  0.00            
ATOM    417  R5  CHO   112      10.034  41.833  41.821  1.00  0.00            
ATOM    418  C1  CHO   112       8.584  43.233  38.621  1.00  0.00           C
ATOM    419  C2  CHO   112       9.434  40.633  35.121  1.00  0.00           C
ATOM    420  ROH CHO   113      24.234 150.633  20.221  1.00  0.00            
ATOM    421  R1  CHO   113      24.234 152.383  22.471  1.00  0.00            
ATOM    422  R2  CHO   113      22.084 152.583  24.221  1.00  0.00            
ATOM    423  R3  CHO   113      23.934 152.033  26.121  1.00  0.00            
ATOM    424  R4  CHO   113      22.084 153.833  27.371  1.00  0.00            
ATOM    425  R5  CHO   113      24.234 154.083  27.271  1.00  0.00            
ATOM    426  C1  CHO   113      23.834 154.083  31.021  1.00  0.00           C
ATOM    427  C2  CHO   113      25.784 155.433  33.521  1.00  0.00           C
ATOM    428  ROH CHO   114      34.634 138.833  19.621  1.00  0.00            
ATOM    429  R1  CHO   114      34.284 137.883  22.171  1.00  0.00            
ATOM    430  R2  CHO   114      32.334 138.883  23.871  1.00  0.00            
ATOM    431  R3  CHO   114      31.584 136.283  24.121  1.00  0.00            
ATOM    432  R4  CHO   114      30.834 137.483  26.671  1.00  0.00            
ATOM    433  R5  CHO   114      32.034 135.733  26.371  1.00  0.00            
ATOM    434  C1  CHO   114      29.234 134.233  28.421  1.00  0.00           C
ATOM    435  C2  CHO   114      26.384 131.533  31.021  1.00  0.00           C
ATOM    436  ROH CHO   115      57.834 124.633  55.121  1.00  0.00            
ATOM    437  R1  CHO   115      59.834 124.933  53.171  1.00  0.00            
ATOM    438  R2  CHO   115      59.334 124.833  50.421  1.00  0.00            
ATOM    439  R3  CHO   115      60.534 127.283  50.471  1.00  0.00            
ATOM    440  R4  CHO   115      61.084 126.183  47.721  1.00  0.00            
ATOM    441  R5  CHO   115      62.584 126.933  49.221  1.00  0.00            
ATOM    442  C1  CHO   115      63.284 129.233  46.271  1.00  0.00           C
ATOM    443  C2  CHO   115      66.834 129.033  45.221  1.00  0.00           C
ATOM    444  ROH CHO   116      59.384 149.933  57.971  1.00  0.00            
ATOM    445  R1  CHO   116      59.734 150.433  55.221  1.00  0.00            
ATOM    446  R2  CHO   116      60.884 148.633  53.521  1.00  0.00            
ATOM    447  R3  CHO   116      58.584 148.983  52.071  1.00  0.00            
ATOM    448  R4  CHO   116      60.484 147.983  50.121  1.00  0.00            
ATOM    449  R5  CHO   116      59.284 149.783  49.971  1.00  0.00            
ATOM    450  C1  CHO   116      58.084 147.933  46.871  1.00  0.00           C
ATOM    451  C2  CHO   116      57.934 145.933  43.171  1.00  0.00           C
ATOM    452  ROH CHO   117     126.784 159.683  32.621  1.00  0.00            
ATOM    453  R1  CHO   117     126.234 160.833  35.121  1.00  0.00            
ATOM    454  R2  CHO   117     124.584 159.683  37.021  1.00  0.00            
ATOM    455  R3  CHO   117     126.734 159.933  38.671  1.00  0.00            
ATOM    456  R4  CHO   117     124.584 159.033  40.421  1.00  0.00            
ATOM    457  R5  CHO   117     125.834 160.783  40.671  1.00  0.00            
ATOM    458  C1  CHO   117     126.584 158.883  43.871  1.00  0.00           C
ATOM    459  C2  CHO   117     127.634 156.733  46.821  1.00  0.00           C
ATOM    460  ROH CHO   118       0.734 201.383  18.171  1.00  0.00            
ATOM    461  R1  CHO   118       2.134 201.333  20.671  1.00  0.00            
ATOM    462  R2  CHO   118       2.634 203.583  22.171  1.00  0.00            
ATOM    463  R3  CHO   118       1.434 202.133  24.121  1.00  0.00            
ATOM    464  R4  CHO   118       3.034 204.233  25.471  1.00  0.00            
ATOM    465  R5  CHO   118       3.134 202.083  25.821  1.00  0.00            
ATOM    466  C1  CHO   118       2.134 203.232  29.321  1.00  0.00           C
ATOM    467  C2  CHO   118       0.334 203.783  32.621  1.00  0.00           C
ATOM    468  ROH CHO   119     195.384 202.783  55.821  1.00  0.00            
ATOM    469  R1  CHO   119     195.084 203.833  53.271  1.00  0.00            
ATOM    470  R2  CHO   119     196.684 203.083  51.171  1.00  0.00            
ATOM    471  R3  CHO   119     194.334 202.533  49.971  1.00  0.00            
ATOM    472  R4  CHO   119     196.084 203.232  47.721  1.00  0.00            
ATOM    473  R5  CHO   119     194.134 204.083  48.171  1.00  0.00            
ATOM    474  C1  CHO   119     193.534 202.733  44.671  1.00  0.00           C
ATOM    475  C2  CHO   119     193.184 204.482  41.921  1.00  0.00           C
ATOM    476  ROH CHO   120      61.484 215.033  24.871  1.00  0.00            
ATOM    477  R1  CHO   120      61.534 215.483  27.621  1.00  0.00            
ATOM    478  R2  CHO   120      61.834 217.983  28.721  1.00  0.00            
ATOM    479  R3  CHO   120      59.534 217.383  30.021  1.00  0.00            
ATOM    480  R4  CHO   120      60.934 219.183  31.821  1.00  0.00            
ATOM    481  R5  CHO   120      60.184 217.182  32.271  1.00  0.00            
ATOM    482  C1  CHO   120      58.284 219.283  34.921  1.00  0.00           C
ATOM    483  C2  CHO   120      57.134 218.533  37.971  1.00  0.00           C
ATOM    484  ROH CHO   121     189.634 183.033  59.421  1.00  0.00            
ATOM    485  R1  CHO   121     190.334 182.083  56.871  1.00  0.00            
ATOM    486  R2  CHO   121     188.584 180.732  55.221  1.00  0.00            
ATOM    487  R3  CHO   121     189.334 182.683  53.421  1.00  0.00            
ATOM    488  R4  CHO   121     187.884 180.683  51.871  1.00  0.00            
ATOM    489  R5  CHO   121     189.884 181.433  51.471  1.00  0.00            
ATOM    490  C1  CHO   121     188.134 182.433  48.221  1.00  0.00           C
ATOM    491  C2  CHO   121     186.834 180.732  45.721  1.00  0.00           C
ATOM    492  ROH CHO   122     207.634 153.883  16.121  1.00  0.00            
ATOM    493  R1  CHO   122     208.734 153.633  18.771  1.00  0.00            
ATOM    494  R2  CHO   122     207.684 154.933  20.921  1.00  0.00            
ATOM    495  R3  CHO   122     207.634 152.433  21.921  1.00  0.00            
ATOM    496  R4  CHO   122     206.434 154.133  24.071  1.00  0.00            
ATOM    497  R5  CHO   122     208.084 152.733  24.321  1.00  0.00            
ATOM    498  C1  CHO   122     205.584 151.283  26.821  1.00  0.00           C
ATOM    499  C2  CHO   122     205.334 148.933  31.021  1.00  0.00           C
ATOM    500  ROH CHO   123       5.934 183.232  52.271  1.00  0.00            
ATOM    501  R1  CHO   123       6.484 181.533  50.121  1.00  0.00            
ATOM    502  R2  CHO   123       4.484 180.283  48.671  1.00  0.00            
ATOM    503  R3  CHO   123       5.684 181.483  46.571  1.00  0.00            
ATOM    504  R4  CHO   123       3.384 180.033  45.421  1.00  0.00            
ATOM    505  R5  CHO   123       5.484 179.883  44.771  1.00  0.00            
ATOM    506  C1  CHO   123       3.934 180.983  41.471  1.00  0.00           C
ATOM    507  C2  CHO   123       2.234 180.383  38.521  1.00  0.00           C
ATOM    508  ROH CHO   124      14.034 149.583  20.121  1.00  0.00            
ATOM    509  R1  CHO   124      12.934 150.033  22.621  1.00  0.00            
ATOM    510  R2  CHO   124      11.884 148.033  24.221  1.00  0.00            
ATOM    511  R3  CHO   124      13.634 148.983  26.021  1.00  0.00            
ATOM    512  R4  CHO   124      11.534 147.733  27.621  1.00  0.00            
ATOM    513  R5  CHO   124      12.284 149.783  27.871  1.00  0.00            
ATOM    514  C1  CHO   124      12.984 148.433  31.371  1.00  0.00           C
ATOM    515  C2  CHO   124      11.484 146.483  34.671  1.00  0.00           C
ATOM    516  ROH CHO   125      14.284 132.383  45.821  1.00  0.00            
ATOM    517  R1  CHO   125      15.484 130.883  43.721  1.00  0.00            
ATOM    518  R2  CHO   125      15.884 131.933  41.221  1.00  0.00            
ATOM    519  R3  CHO   125      18.434 131.183  41.671  1.00  0.00            
ATOM    520  R4  CHO   125      18.084 130.933  38.771  1.00  0.00            
ATOM    521  R5  CHO   125      18.834 129.383  40.121  1.00  0.00            
ATOM    522  C1  CHO   125      21.834 129.683  37.721  1.00  0.00           C
ATOM    523  C2  CHO   125      23.284 127.933  34.521  1.00  0.00           C
ATOM    524  ROH CHO   126     105.034 197.182  32.171  1.00  0.00            
ATOM    525  R1  CHO   126     106.134 197.233  34.771  1.00  0.00            
ATOM    526  R2  CHO   126     104.534 197.133  37.071  1.00  0.00            
ATOM    527  R3  CHO   126     106.134 195.083  37.721  1.00  0.00            
ATOM    528  R4  CHO   126     104.584 195.633  40.121  1.00  0.00            
ATOM    529  R5  CHO   126     106.734 195.483  40.021  1.00  0.00            
ATOM    530  C1  CHO   126     106.134 192.733  42.621  1.00  0.00           C
ATOM    531  C2  CHO   126     104.734 194.482  46.371  1.00  0.00           C
ATOM    532  ROH CHO   127     136.934  88.883  27.521  1.00  0.00            
ATOM    533  R1  CHO   127     136.234  89.583  30.121  1.00  0.00            
ATOM    534  R2  CHO   127     135.184  87.733  31.921  1.00  0.00            
ATOM    535  R3  CHO   127     137.234  88.533  33.521  1.00  0.00            
ATOM    536  R4  CHO   127     135.734  86.633  35.121  1.00  0.00            
ATOM    537  R5  CHO   127     136.284  88.683  35.671  1.00  0.00            
ATOM    538  C1  CHO   127     137.984  86.783  38.521  1.00  0.00           C
ATOM    539  C2  CHO   127     136.734  84.683  41.571  1.00  0.00           C
ATOM    540  ROH CHO   128     215.784 154.583  49.871  1.00  0.00            
ATOM    541  R1  CHO   128     215.884 153.583  47.271  1.00  0.00            
ATOM    542  R2  CHO   128     213.884 153.983  45.421  1.00  0.00            
ATOM    543  R3  CHO   128     215.884 154.933  43.871  1.00  0.00            
ATOM    544  R4  CHO   128     213.684 154.433  42.021  1.00  0.00            
ATOM    545  R5  CHO   128     215.734 153.683  41.821  1.00  0.00            
ATOM    546  C1  CHO   128     215.434 155.633  38.521  1.00  0.00           C
ATOM    547  C2  CHO   128     216.284 157.983  35.021  1.00  0.00           C
ATOM    548  ROH CHO   129     193.734 133.583  51.371  1.00  0.00            
ATOM    549  R1  CHO   129     191.234 133.783  50.021  1.00  0.00            
ATOM    550  R2  CHO   129     191.034 134.183  47.371  1.00  0.00            
ATOM    551  R3  CHO   129     189.434 131.983  47.521  1.00  0.00            
ATOM    552  R4  CHO   129     188.834 133.183  44.921  1.00  0.00            
ATOM    553  R5  CHO   129     187.384 132.683  46.471  1.00  0.00            
ATOM    554  C1  CHO   129     186.034 130.583  43.621  1.00  0.00           C
ATOM    555  C2  CHO   129     186.634 132.483  40.321  1.00  0.00           C
ATOM    556  ROH CHO   130      -1.866 146.483  47.971  1.00  0.00            
ATOM    557  R1  CHO   130      -0.516 145.833  45.571  1.00  0.00            
ATOM    558  R2  CHO   130      -1.066 146.983  43.171  1.00  0.00            
ATOM    559  R3  CHO   130       1.584 147.533  43.171  1.00  0.00            
ATOM    560  R4  CHO   130       0.884 147.233  40.321  1.00  0.00            
ATOM    561  R5  CHO   130       2.434 146.183  41.371  1.00  0.00            
ATOM    562  C1  CHO   130       4.534 147.883  38.671  1.00  0.00           C
ATOM    563  C2  CHO   130       7.684 148.283  37.821  1.00  0.00           C
ATOM    564  ROH CHO   131     168.384 128.983  23.421  1.00  0.00            
ATOM    565  R1  CHO   131     167.984 127.883  26.021  1.00  0.00            
ATOM    566  R2  CHO   131     167.884 125.183  26.471  1.00  0.00            
ATOM    567  R3  CHO   131     169.784 125.733  28.321  1.00  0.00            
ATOM    568  R4  CHO   131     168.284 123.483  29.421  1.00  0.00            
ATOM    569  R5  CHO   131     168.684 125.383  30.421  1.00  0.00            
ATOM    570  C1  CHO   131     170.334 123.033  32.921  1.00  0.00           C
ATOM    571  C2  CHO   131     172.434 122.333  37.071  1.00  0.00           C
ATOM    572  ROH CHO   132     108.734 199.383  59.771  1.00  0.00            
ATOM    573  R1  CHO   132     110.284 198.432  57.621  1.00  0.00            
ATOM    574  R2  CHO   132     109.684 198.983  54.971  1.00  0.00            
ATOM    575  R3  CHO   132     112.234 199.883  54.921  1.00  0.00            
ATOM    576  R4  CHO   132     111.634 199.183  52.121  1.00  0.00            
ATOM    577  R5  CHO   132     113.334 198.483  53.321  1.00  0.00            
ATOM    578  C1  CHO   132     115.184 200.083  50.421  1.00  0.00           C
ATOM    579  C2  CHO   132     117.234 203.283  48.471  1.00  0.00           C
ATOM    580  ROH CHO   133     220.784 172.333  52.971  1.00  0.00            
ATOM    581  R1  CHO   133     220.084 171.033  50.571  1.00  0.00            
ATOM    582  R2  CHO   133     219.634 172.333  48.171  1.00  0.00            
ATOM    583  R3  CHO   133     221.484 170.633  47.271  1.00  0.00            
ATOM    584  R4  CHO   133     220.434 171.933  44.871  1.00  0.00            
ATOM    585  R5  CHO   133     220.584 169.783  45.221  1.00  0.00            
ATOM    586  C1  CHO   133     222.684 170.083  42.021  1.00  0.00           C
ATOM    587  C2  CHO   133     223.084 171.933  39.171  1.00  0.00           C
ATOM    588  ROH CHO   134     107.634  59.483  52.821  1.00  0.00            
ATOM    589  R1  CHO   134     108.784  59.633  50.221  1.00  0.00            
ATOM    590  R2  CHO   134     107.284  60.233  47.971  1.00  0.00            
ATOM    591  R3  CHO   134     109.184  62.133  47.621  1.00  0.00            
ATOM    592  R4  CHO   134     107.584  62.183  45.121  1.00  0.00            
ATOM    593  R5  CHO   134     109.784  61.983  45.321  1.00  0.00            
ATOM    594  C1  CHO   134     109.584  65.133  43.171  1.00  0.00           C
ATOM    595  C2  CHO   134     107.484  66.633  40.571  1.00  0.00           C
ATOM    596  ROH CHO   135      21.434  26.733  47.971  1.00  0.00            
ATOM    597  R1  CHO   135      20.034  26.933  45.471  1.00  0.00            
ATOM    598  R2  CHO   135      20.434  29.033  43.771  1.00  0.00            
ATOM    599  R3  CHO   135      20.934  27.033  42.021  1.00  0.00            
ATOM    600  R4  CHO   135      20.434  29.433  40.371  1.00  0.00            
ATOM    601  R5  CHO   135      19.434  27.483  40.121  1.00  0.00            
ATOM    602  C1  CHO   135      20.884  27.783  36.671  1.00  0.00           C
ATOM    603  C2  CHO   135      21.184  26.533  32.471  1.00  0.00           C
ATOM    604  ROH CHO   136     213.934   8.983  53.521  1.00  0.00            
ATOM    605  R1  CHO   136     214.534   7.383  51.271  1.00  0.00            
ATOM    606  R2  CHO   136     212.584   5.983  49.921  1.00  0.00            
ATOM    607  R3  CHO   136     213.584   7.283  47.821  1.00  0.00            
ATOM    608  R4  CHO   136     212.434   4.883  46.671  1.00  0.00            
ATOM    609  R5  CHO   136     214.484   5.583  46.371  1.00  0.00            
ATOM    610  C1  CHO   136     213.284   5.483  42.721  1.00  0.00           C
ATOM    611  C2  CHO   136     213.534   6.233  39.571  1.00  0.00           C
ATOM    612  ROH CHO   137      74.734 108.383  23.421  1.00  0.00            
ATOM    613  R1  CHO   137      73.834 106.983  25.671  1.00  0.00            
ATOM    614  R2  CHO   137      74.634 107.533  28.321  1.00  0.00            
ATOM    615  R3  CHO   137      71.984 107.733  28.771  1.00  0.00            
ATOM    616  R4  CHO   137      73.134 107.183  31.371  1.00  0.00            
ATOM    617  R5  CHO   137      71.534 106.083  30.421  1.00  0.00            
ATOM    618  C1  CHO   137      69.734 107.133  33.621  1.00  0.00           C
ATOM    619  C2  CHO   137      70.384 107.733  38.271  1.00  0.00           C
ATOM    620  ROH CHO   138     137.884 221.583  61.521  1.00  0.00            
ATOM    621  R1  CHO   138     136.684 221.433  58.921  1.00  0.00            
ATOM    622  R2  CHO   138     137.034 223.383  57.021  1.00  0.00            
ATOM    623  R3  CHO   138     137.884 221.283  55.521  1.00  0.00            
ATOM    624  R4  CHO   138     138.334 223.633  53.821  1.00  0.00            
ATOM    625  R5  CHO   138     137.184 221.883  53.271  1.00  0.00            
ATOM    626  C1  CHO   138     139.884 221.833  50.571  1.00  0.00           C
ATOM    627  C2  CHO   138     139.684 221.433  47.771  1.00  0.00           C
ATOM    628  ROH CHO   139      38.034 222.983  49.221  1.00  0.00            
ATOM    629  R1  CHO   139      38.334 221.383  46.921  1.00  0.00            
ATOM    630  R2  CHO   139      36.134 220.333  45.571  1.00  0.00            
ATOM    631  R3  CHO   139      37.284 221.583  43.421  1.00  0.00            
ATOM    632  R4  CHO   139      35.484 219.533  42.271  1.00  0.00            
ATOM    633  R5  CHO   139      37.634 219.833  41.821  1.00  0.00            
ATOM    634  C1  CHO   139      36.234 220.233  38.321  1.00  0.00           C
ATOM    635  C2  CHO   139      34.934 222.333  34.871  1.00  0.00           C
ATOM    636  ROH CHO   140       5.334 218.733  19.121  1.00  0.00            
ATOM    637  R1  CHO   140       5.984 217.583  21.621  1.00  0.00            
ATOM    638  R2  CHO   140       8.034 218.533  23.171  1.00  0.00            
ATOM    639  R3  CHO   140       6.084 218.683  25.021  1.00  0.00            
ATOM    640  R4  CHO   140       8.534 218.983  26.621  1.00  0.00            
ATOM    641  R5  CHO   140       6.934 217.533  26.921  1.00  0.00            
ATOM    642  C1  CHO   140       7.034 219.383  30.321  1.00  0.00           C
ATOM    643  C2  CHO   140       9.684 219.383  32.521  1.00  0.00           C
ATOM    644  ROH CHO   141     166.834 179.883  26.121  1.00  0.00            
ATOM    645  R1  CHO   141     167.784 179.433  28.771  1.00  0.00            
ATOM    646  R2  CHO   141     170.184 180.483  29.671  1.00  0.00            
ATOM    647  R3  CHO   141     168.684 181.533  31.621  1.00  0.00            
ATOM    648  R4  CHO   141     171.334 181.133  32.871  1.00  0.00            
ATOM    649  R5  CHO   141     169.384 180.383  33.621  1.00  0.00            
ATOM    650  C1  CHO   141     170.534 182.533  36.571  1.00  0.00           C
ATOM    651  C2  CHO   141     172.784 183.983  38.671  1.00  0.00           C
ATOM    652  ROH CHO   142     199.684 220.433  57.671  1.00  0.00            
ATOM    653  R1  CHO   142     198.584 218.583  55.821  1.00  0.00            
ATOM    654  R2  CHO   142     195.884 218.483  55.221  1.00  0.00            
ATOM    655  R3  CHO   142     196.784 218.733  52.671  1.00  0.00            
ATOM    656  R4  CHO   142     194.334 217.233  52.471  1.00  0.00            
ATOM    657  R5  CHO   142     196.284 216.633  51.671  1.00  0.00            
ATOM    658  C1  CHO   142     194.234 216.683  48.371  1.00  0.00           C
ATOM    659  C2  CHO   142     193.534 217.383  44.721  1.00  0.00           C
ATOM    660  ROH CHO   143      34.884 151.233  22.721  1.00  0.00            
ATOM    661  R1  CHO   143      33.384 150.833  25.021  1.00  0.00            
ATOM    662  R2  CHO   143      31.884 148.533  25.471  1.00  0.00            
ATOM    663  R3  CHO   143      33.384 148.433  27.821  1.00  0.00            
ATOM    664  R4  CHO   143      30.784 147.233  28.521  1.00  0.00            
ATOM    665  R5  CHO   143      31.784 148.883  29.571  1.00  0.00            
ATOM    666  C1  CHO   143      31.534 146.383  32.421  1.00  0.00           C
ATOM    667  C2  CHO   143      29.984 144.333  34.321  1.00  0.00           C
ATOM    668  ROH CHO   144     178.434  74.833  22.271  1.00  0.00            
ATOM    669  R1  CHO   144     176.684  73.383  23.971  1.00  0.00            
ATOM    670  R2  CHO   144     176.584  70.583  23.971  1.00  0.00            
ATOM    671  R3  CHO   144     176.934  70.933  26.671  1.00  0.00            
ATOM    672  R4  CHO   144     175.184  68.633  26.471  1.00  0.00            
ATOM    673  R5  CHO   144     174.834  70.483  27.621  1.00  0.00            
ATOM    674  C1  CHO   144     174.634  67.833  30.421  1.00  0.00           C
ATOM    675  C2  CHO   144     174.634  66.533  33.971  1.00  0.00           C
ATOM    676  ROH CHO   145      75.134 121.783  23.321  1.00  0.00            
ATOM    677  R1  CHO   145      76.784 121.783  25.671  1.00  0.00            
ATOM    678  R2  CHO   145      76.134 123.183  27.971  1.00  0.00            
ATOM    679  R3  CHO   145      76.434 120.783  29.171  1.00  0.00            
ATOM    680  R4  CHO   145      76.484 122.683  31.371  1.00  0.00            
ATOM    681  R5  CHO   145      77.984 121.183  30.921  1.00  0.00            
ATOM    682  C1  CHO   145      76.984 120.133  34.421  1.00  0.00           C
ATOM    683  C2  CHO   145      78.084 118.533  37.971  1.00  0.00           C
ATOM    684  ROH CHO   146       2.934  95.533  27.921  1.00  0.00            
ATOM    685  R1  CHO   146       4.784  97.333  29.071  1.00  0.00            
ATOM    686  R2  CHO   146       4.684  98.083  31.721  1.00  0.00            
ATOM    687  R3  CHO   146       7.284  97.233  31.721  1.00  0.00            
ATOM    688  R4  CHO   146       7.284  99.583  33.421  1.00  0.00            
ATOM    689  R5  CHO   146       8.584  99.283  31.721  1.00  0.00            
ATOM    690  C1  CHO   146      11.184  99.683  34.521  1.00  0.00           C
ATOM    691  C2  CHO   146      14.734 102.233  34.971  1.00  0.00           C
ATOM    692  ROH CHO   147     163.034 100.433  25.671  1.00  0.00            
ATOM    693  R1  CHO   147     163.334 101.433  28.321  1.00  0.00            
ATOM    694  R2  CHO   147     161.784 100.583  30.421  1.00  0.00            
ATOM    695  R3  CHO   147     164.184 100.083  31.571  1.00  0.00            
ATOM    696  R4  CHO   147     162.234  99.783  33.771  1.00  0.00            
ATOM    697  R5  CHO   147     163.984 101.083  33.771  1.00  0.00            
ATOM    698  C1  CHO   147     164.784  98.883  36.721  1.00  0.00           C
ATOM    699  C2  CHO   147     163.634  98.783  40.671  1.00  0.00           C
ATOM    700  ROH CHO   148      76.884 223.432  41.121  1.00  0.00            
ATOM    701  R1  CHO   148      79.584 222.933  40.571  1.00  0.00            
ATOM    702  R2  CHO   148      81.234 221.733  42.521  1.00  0.00            
ATOM    703  R3  CHO   148      81.734 219.983  40.471  1.00  0.00            
ATOM    704  R4  CHO   148      83.634 219.283  42.521  1.00  0.00            
ATOM    705  R5  CHO   148      84.134 219.733  40.471  1.00  0.00            
ATOM    706  C1  CHO   148      85.534 216.183  40.771  1.00  0.00           C
ATOM    707  C2  CHO   148      88.584 214.033  38.621  1.00  0.00           C
ATOM    708  ROH CHO   149     130.434 124.183  29.221  1.00  0.00            
ATOM    709  R1  CHO   149     132.984 123.633  30.371  1.00  0.00            
ATOM    710  R2  CHO   149     133.984 124.933  32.621  1.00  0.00            
ATOM    711  R3  CHO   149     134.284 122.433  33.521  1.00  0.00            
ATOM    712  R4  CHO   149     135.634 124.133  35.471  1.00  0.00            
ATOM    713  R5  CHO   149     136.534 122.433  34.421  1.00  0.00            
ATOM    714  C1  CHO   149     136.934 121.283  38.071  1.00  0.00           C
ATOM    715  C2  CHO   149     139.734 122.233  40.671  1.00  0.00           C
ATOM    716  ROH CHO   150     209.584 125.833  15.221  1.00  0.00            
ATOM    717  R1  CHO   150     210.034 124.133  17.471  1.00  0.00            
ATOM    718  R2  CHO   150     210.434 125.083  20.021  1.00  0.00            
ATOM    719  R3  CHO   150     208.384 123.383  20.571  1.00  0.00            
ATOM    720  R4  CHO   150     209.134 124.583  23.171  1.00  0.00            
ATOM    721  R5  CHO   150     208.984 122.433  22.721  1.00  0.00            
ATOM    722  C1  CHO   150     206.434 122.683  25.571  1.00  0.00           C
ATOM    723  C2  CHO   150     205.434 124.333  27.971  1.00  0.00           C
ATOM    724  ROH CHO   151      37.234 192.083  21.621  1.00  0.00            
ATOM    725  R1  CHO   151      36.234 192.383  24.221  1.00  0.00            
ATOM    726  R2  CHO   151      37.834 191.933  26.471  1.00  0.00            
ATOM    727  R3  CHO   151      36.984 194.433  27.171  1.00  0.00            
ATOM    728  R4  CHO   151      38.534 193.483  29.521  1.00  0.00            
ATOM    729  R5  CHO   151      36.484 194.283  29.521  1.00  0.00            
ATOM    730  C1  CHO   151      38.134 196.783  31.821  1.00  0.00           C
ATOM    731  C2  CHO   151      38.584 199.433  34.071  1.00  0.00           C
ATOM    732  ROH CHO   152     104.184 210.683  29.321  1.00  0.00            
ATOM    733  R1  CHO   152     103.534 210.033  32.071  1.00  0.00            
ATOM    734  R2  CHO   152     105.384 209.682  34.071  1.00  0.00            
ATOM    735  R3  CHO   152     103.934 211.583  35.321  1.00  0.00            
ATOM    736  R4  CHO   152     104.884 209.833  37.471  1.00  0.00            
ATOM    737  R5  CHO   152     102.834 210.433  37.071  1.00  0.00            
ATOM    738  C1  CHO   152     103.234 211.683  40.671  1.00  0.00           C
ATOM    739  C2  CHO   152     102.084 212.683  44.171  1.00  0.00           C
ATOM    740  ROH CHO   153     120.784 214.583  35.571  1.00  0.00            
ATOM    741  R1  CHO   153     119.834 215.483  38.071  1.00  0.00            
ATOM    742  R2  CHO   153     117.134 215.583  38.771  1.00  0.00            
ATOM    743  R3  CHO   153     117.934 214.083  40.821  1.00  0.00            
ATOM    744  R4  CHO   153     115.334 215.183  41.671  1.00  0.00            
ATOM    745  R5  CHO   153     117.184 215.333  42.721  1.00  0.00            
ATOM    746  C1  CHO   153     115.034 213.583  45.371  1.00  0.00           C
ATOM    747  C2  CHO   153     111.784 212.133  48.071  1.00  0.00           C
ATOM    748  ROH CHO   154      66.884 141.883  30.021  1.00  0.00            
ATOM    749  R1  CHO   154      66.034 140.283  32.171  1.00  0.00            
ATOM    750  R2  CHO   154      67.784 138.933  33.771  1.00  0.00            
ATOM    751  R3  CHO   154      66.484 140.233  35.821  1.00  0.00            
ATOM    752  R4  CHO   154      67.934 138.083  37.171  1.00  0.00            
ATOM    753  R5  CHO   154      65.784 138.483  37.271  1.00  0.00            
ATOM    754  C1  CHO   154      66.734 138.833  41.021  1.00  0.00           C
ATOM    755  C2  CHO   154      68.484 138.283  45.021  1.00  0.00           C
ATOM    756  ROH CHO   155     121.884 202.933  32.521  1.00  0.00            
ATOM    757  R1  CHO   155     122.484 205.183  34.121  1.00  0.00            
ATOM    758  R2  CHO   155     121.234 205.732  36.471  1.00  0.00            
ATOM    759  R3  CHO   155     123.784 205.783  37.471  1.00  0.00            
ATOM    760  R4  CHO   155     122.084 206.383  39.771  1.00  0.00            
ATOM    761  R5  CHO   155     123.784 207.583  39.071  1.00  0.00            
ATOM    762  C1  CHO   155     124.984 206.833  42.621  1.00  0.00           C
ATOM    763  C2  CHO   155     126.034 210.383  43.071  1.00  0.00           C
ATOM    764  ROH CHO   156       5.234 112.683  15.821  1.00  0.00            
ATOM    765  R1  CHO   156       5.284 114.133  18.271  1.00  0.00            
ATOM    766  R2  CHO   156       4.634 112.983  20.671  1.00  0.00            
ATOM    767  R3  CHO   156       7.084 113.933  21.371  1.00  0.00            
ATOM    768  R4  CHO   156       5.734 113.383  23.971  1.00  0.00            
ATOM    769  R5  CHO   156       6.634 115.283  23.321  1.00  0.00            
ATOM    770  C1  CHO   156       8.634 114.533  26.471  1.00  0.00           C
ATOM    771  C2  CHO   156      10.284 116.633  29.571  1.00  0.00           C
ATOM    772  ROH CHO   157     116.384 186.183  64.421  1.00  0.00            
ATOM    773  R1  CHO   157     116.234 186.933  61.721  1.00  0.00            
ATOM    774  R2  CHO   157     117.734 185.732  59.721  1.00  0.00            
ATOM    775  R3  CHO   157     115.284 185.333  58.571  1.00  0.00            
ATOM    776  R4  CHO   157     117.184 184.383  56.621  1.00  0.00            
ATOM    777  R5  CHO   157     115.634 185.833  56.221  1.00  0.00            
ATOM    778  C1  CHO   157     114.584 183.183  53.721  1.00  0.00           C
ATOM    779  C2  CHO   157     117.184 182.033  51.521  1.00  0.00           C
ATOM    780  ROH CHO   158     110.334 163.583  32.021  1.00  0.00            
ATOM    781  R1  CHO   158     110.434 164.333  34.671  1.00  0.00            
ATOM    782  R2  CHO   158     108.184 165.033  36.171  1.00  0.00            
ATOM    783  R3  CHO   158     109.034 163.033  37.871  1.00  0.00            
ATOM    784  R4  CHO   158     107.784 165.033  39.571  1.00  0.00            
ATOM    785  R5  CHO   158     109.834 164.233  39.771  1.00  0.00            
ATOM    786  C1  CHO   158     108.384 163.183  43.171  1.00  0.00           C
ATOM    787  C2  CHO   158     109.034 161.683  47.171  1.00  0.00           C
ATOM    788  ROH CHO   159     222.784 134.433  16.821  1.00  0.00            
ATOM    789  R1  CHO   159     221.534 134.183  19.321  1.00  0.00            
ATOM    790  R2  CHO   159     222.034 132.083  21.021  1.00  0.00            
ATOM    791  R3  CHO   159     222.534 134.083  22.871  1.00  0.00            
ATOM    792  R4  CHO   159     222.484 131.683  24.421  1.00  0.00            
ATOM    793  R5  CHO   159     221.334 133.483  24.771  1.00  0.00            
ATOM    794  C1  CHO   159     223.234 133.333  28.071  1.00  0.00           C
ATOM    795  C2  CHO   159     223.584 134.033  32.171  1.00  0.00           C
ATOM    796  ROH CHO   160     206.284  55.233  44.771  1.00  0.00            
ATOM    797  R1  CHO   160     205.134  53.733  42.621  1.00  0.00            
ATOM    798  R2  CHO   160     204.184  54.883  40.371  1.00  0.00            
ATOM    799  R3  CHO   160     205.834  53.083  39.171  1.00  0.00            
ATOM    800  R4  CHO   160     204.534  54.533  36.921  1.00  0.00            
ATOM    801  R5  CHO   160     204.584  52.383  37.171  1.00  0.00            
ATOM    802  C1  CHO   160     206.284  52.633  33.771  1.00  0.00           C
ATOM    803  C2  CHO   160     204.434  54.733  31.271  1.00  0.00           C
ATOM    804  ROH CHO   161      21.134 224.883  17.971  1.00  0.00            
ATOM    805  R1  CHO   161      21.584 225.333  20.771  1.00  0.00            
ATOM    806  R2  CHO   161      19.784 224.583  22.721  1.00  0.00            
ATOM    807  R3  CHO   161      21.984 223.333  23.771  1.00  0.00            
ATOM    808  R4  CHO   161      20.634 224.583  26.021  1.00  0.00            
ATOM    809  R5  CHO   161      22.734 224.833  25.471  1.00  0.00            
ATOM    810  C1  CHO   161      23.184 223.383  28.971  1.00  0.00           C
ATOM    811  C2  CHO   161      25.484 221.083  31.671  1.00  0.00           C
ATOM    812  ROH CHO   162     164.684  15.783  54.571  1.00  0.00            
ATOM    813  R1  CHO   162     164.234  14.533  52.071  1.00  0.00            
ATOM    814  R2  CHO   162     161.734  14.433  50.821  1.00  0.00            
ATOM    815  R3  CHO   162     162.984  15.583  48.771  1.00  0.00            
ATOM    816  R4  CHO   162     160.884  13.933  47.521  1.00  0.00            
ATOM    817  R5  CHO   162     162.984  13.883  47.071  1.00  0.00            
ATOM    818  C1  CHO   162     161.584  14.733  43.671  1.00  0.00           C
ATOM    819  C2  CHO   162     160.884  11.783  41.371  1.00  0.00           C
ATOM    820  ROH CHO   163     193.784 115.133  50.021  1.00  0.00            
ATOM    821  R1  CHO   163     194.534 115.383  47.371  1.00  0.00            
ATOM    822  R2  CHO   163     194.984 113.233  45.671  1.00  0.00            
ATOM    823  R3  CHO   163     193.134 114.433  44.121  1.00  0.00            
ATOM    824  R4  CHO   163     194.984 113.083  42.271  1.00  0.00            
ATOM    825  R5  CHO   163     194.434 115.183  42.271  1.00  0.00            
ATOM    826  C1  CHO   163     193.234 114.133  38.771  1.00  0.00           C
ATOM    827  C2  CHO   163     192.684 114.833  35.121  1.00  0.00           C
ATOM    828  ROH CHO   164      75.834 107.133  59.921  1.00  0.00            
ATOM    829  R1  CHO   164      77.784 108.433  58.371  1.00  0.00            
ATOM    830  R2  CHO   164      80.084 107.233  57.471  1.00  0.00            
ATOM    831  R3  CHO   164      79.234 108.033  55.071  1.00  0.00            
ATOM    832  R4  CHO   164      82.084 108.583  55.071  1.00  0.00            
ATOM    833  R5  CHO   164      80.484 109.983  54.571  1.00  0.00            
ATOM    834  C1  CHO   164      82.434 110.183  51.271  1.00  0.00           C
ATOM    835  C2  CHO   164      84.084 110.433  47.371  1.00  0.00           C
ATOM    836  ROH CHO   165     160.884  85.933  56.621  1.00  0.00            
ATOM    837  R1  CHO   165     161.384  86.483  53.871  1.00  0.00            
ATOM    838  R2  CHO   165     159.534  86.033  51.821  1.00  0.00            
ATOM    839  R3  CHO   165     159.984  88.633  51.271  1.00  0.00            
ATOM    840  R4  CHO   165     159.234  87.433  48.771  1.00  0.00            
ATOM    841  R5  CHO   165     161.034  88.633  49.171  1.00  0.00            
ATOM    842  C1  CHO   165     159.434  90.733  46.371  1.00  0.00           C
ATOM    843  C2  CHO   165     157.334  93.583  45.121  1.00  0.00           C
ATOM    844  ROH CHO   166      97.584 200.383  28.171  1.00  0.00            
ATOM    845  R1  CHO   166      98.584 201.033  30.821  1.00  0.00            
ATOM    846  R2  CHO   166      97.984 203.383  32.071  1.00  0.00            
ATOM    847  R3  CHO   166      97.184 201.733  34.071  1.00  0.00            
ATOM    848  R4  CHO   166      96.934 204.433  35.221  1.00  0.00            
ATOM    849  R5  CHO   166      98.034 202.733  36.021  1.00  0.00            
ATOM    850  C1  CHO   166      95.584 203.432  38.871  1.00  0.00           C
ATOM    851  C2  CHO   166      94.734 206.583  40.671  1.00  0.00           C
ATOM    852  ROH CHO   167     107.034 183.683  33.771  1.00  0.00            
ATOM    853  R1  CHO   167     108.234 182.933  36.221  1.00  0.00            
ATOM    854  R2  CHO   167     108.934 184.783  38.171  1.00  0.00            
ATOM    855  R3  CHO   167     107.384 183.183  39.671  1.00  0.00            
ATOM    856  R4  CHO   167     108.634 185.083  41.571  1.00  0.00            
ATOM    857  R5  CHO   167     108.634 182.933  41.721  1.00  0.00            
ATOM    858  C1  CHO   167     106.984 183.833  45.021  1.00  0.00           C
ATOM    859  C2  CHO   167     106.834 182.483  48.321  1.00  0.00           C
ATOM    860  ROH CHO   168     180.184 188.633  26.371  1.00  0.00            
ATOM    861  R1  CHO   168     182.534 188.633  27.921  1.00  0.00            
ATOM    862  R2  CHO   168     182.984 190.533  29.921  1.00  0.00            
ATOM    863  R3  CHO   168     183.334 188.333  31.471  1.00  0.00            
ATOM    864  R4  CHO   168     184.534 190.533  32.971  1.00  0.00            
ATOM    865  R5  CHO   168     185.534 188.633  32.421  1.00  0.00            
ATOM    866  C1  CHO   168     185.834 188.483  36.221  1.00  0.00           C
ATOM    867  C2  CHO   168     183.884 187.733  40.221  1.00  0.00           C
ATOM    868  ROH CHO   169     134.134 212.983  29.571  1.00  0.00            
ATOM    869  R1  CHO   169     133.684 213.583  32.271  1.00  0.00            
ATOM    870  R2  CHO   169     132.884 211.633  34.171  1.00  0.00            
ATOM    871  R3  CHO   169     135.034 212.483  35.471  1.00  0.00            
ATOM    872  R4  CHO   169     133.534 210.883  37.471  1.00  0.00            
ATOM    873  R5  CHO   169     134.234 212.933  37.721  1.00  0.00            
ATOM    874  C1  CHO   169     135.934 211.283  40.671  1.00  0.00           C
ATOM    875  C2  CHO   169     136.434 210.932  44.771  1.00  0.00           C
ATOM    876  ROH CHO   170     117.934 182.383  33.271  1.00  0.00            
ATOM    877  R1  CHO   170     119.284 182.633  35.671  1.00  0.00            
ATOM    878  R2  CHO   170     117.984 183.283  38.071  1.00  0.00            
ATOM    879  R3  CHO   170     119.184 181.033  38.971  1.00  0.00            
ATOM    880  R4  CHO   170     118.284 182.483  41.371  1.00  0.00            
ATOM    881  R5  CHO   170     120.284 181.733  40.921  1.00  0.00            
ATOM    882  C1  CHO   170     119.584 179.883  44.221  1.00  0.00           C
ATOM    883  C2  CHO   170     119.534 179.333  48.171  1.00  0.00           C
ATOM    884  ROH CHO   171      88.984 171.383  33.971  1.00  0.00            
ATOM    885  R1  CHO   171      89.584 170.283  36.571  1.00  0.00            
ATOM    886  R2  CHO   171      90.634 171.783  38.621  1.00  0.00            
ATOM    887  R3  CHO   171      88.534 170.783  40.021  1.00  0.00            
ATOM    888  R4  CHO   171      90.684 170.833  41.921  1.00  0.00            
ATOM    889  R5  CHO   171      89.434 169.133  41.371  1.00  0.00            
ATOM    890  C1  CHO   171      88.734 169.333  45.121  1.00  0.00           C
ATOM    891  C2  CHO   171      87.984 171.133  49.321  1.00  0.00           C
ATOM    892  ROH CHO   172     151.384 178.383  33.321  1.00  0.00            
ATOM    893  R1  CHO   172     151.484 179.833  35.771  1.00  0.00            
ATOM    894  R2  CHO   172     149.434 179.733  37.621  1.00  0.00            
ATOM    895  R3  CHO   172     151.434 179.083  39.321  1.00  0.00            
ATOM    896  R4  CHO   172     149.484 180.383  41.021  1.00  0.00            
ATOM    897  R5  CHO   172     151.584 180.883  40.821  1.00  0.00            
ATOM    898  C1  CHO   172     151.384 180.133  44.571  1.00  0.00           C
ATOM    899  C2  CHO   172     148.384 178.833  47.521  1.00  0.00           C
ATOM    900  ROH CHO   173      66.734 130.633  26.271  1.00  0.00            
ATOM    901  R1  CHO   173      64.584 129.783  27.921  1.00  0.00            
ATOM    902  R2  CHO   173      64.984 129.033  30.471  1.00  0.00            
ATOM    903  R3  CHO   173      63.034 130.883  30.921  1.00  0.00            
ATOM    904  R4  CHO   173      62.584 128.783  32.971  1.00  0.00            
ATOM    905  R5  CHO   173      61.084 129.583  31.571  1.00  0.00            
ATOM    906  C1  CHO   173      59.334 130.333  34.771  1.00  0.00           C
ATOM    907  C2  CHO   173      56.984 132.083  39.321  1.00  0.00           C
ATOM    908  ROH CHO   174     170.534 109.133  18.171  1.00  0.00            
ATOM    909  R1  CHO   174     171.984 110.433  20.221  1.00  0.00            
ATOM    910  R2  CHO   174     170.734 111.583  22.471  1.00  0.00            
ATOM    911  R3  CHO   174     172.384 109.933  23.871  1.00  0.00            
ATOM    912  R4  CHO   174     172.484 112.533  25.321  1.00  0.00            
ATOM    913  R5  CHO   174     174.184 111.383  24.571  1.00  0.00            
ATOM    914  C1  CHO   174     175.034 111.533  28.271  1.00  0.00           C
ATOM    915  C2  CHO   174     175.734 110.783  31.571  1.00  0.00           C
ATOM    916  ROH CHO   175     107.134  76.133  54.771  1.00  0.00            
ATOM    917  R1  CHO   175     108.284  77.883  52.871  1.00  0.00            
ATOM    918  R2  CHO   175     110.834  77.533  51.821  1.00  0.00            
ATOM    919  R3  CHO   175     109.534  77.633  49.421  1.00  0.00            
ATOM    920  R4  CHO   175     111.884  79.333  49.121  1.00  0.00            
ATOM    921  R5  CHO   175     109.784  79.883  48.721  1.00  0.00            
ATOM    922  C1  CHO   175     111.284  80.483  45.221  1.00  0.00           C
ATOM    923  C2  CHO   175     113.434  82.733  43.671  1.00  0.00           C
ATOM    924  ROH CHO   176      -1.616  58.983  24.771  1.00  0.00            
ATOM    925  R1  CHO   176      -0.266  58.083  27.171  1.00  0.00            
ATOM    926  R2  CHO   176       0.534  55.433  27.471  1.00  0.00            
ATOM    927  R3  CHO   176       2.934  56.583  27.971  1.00  0.00            
ATOM    928  R4  CHO   176       2.884  54.283  29.671  1.00  0.00            
ATOM    929  R5  CHO   176       3.284  56.333  30.321  1.00  0.00            
ATOM    930  C1  CHO   176       6.484  54.633  31.471  1.00  0.00           C
ATOM    931  C2  CHO   176       9.834  54.583  33.321  1.00  0.00           C
ATOM    932  ROH CHO   177     211.784 220.533  54.221  1.00  0.00            
ATOM    933  R1  CHO   177     212.784 220.633  51.571  1.00  0.00            
ATOM    934  R2  CHO   177     211.434 219.583  49.421  1.00  0.00            
ATOM    935  R3  CHO   177     211.734 222.083  48.321  1.00  0.00            
ATOM    936  R4  CHO   177     210.734 220.483  46.121  1.00  0.00            
ATOM    937  R5  CHO   177     212.534 221.733  46.171  1.00  0.00            
ATOM    938  C1  CHO   177     210.634 223.383  43.271  1.00  0.00           C
ATOM    939  C2  CHO   177     212.134 225.333  40.821  1.00  0.00           C
ATOM    940  ROH CHO   178     180.334 177.683  23.971  1.00  0.00            
ATOM    941  R1  CHO   178     179.334 177.233  26.571  1.00  0.00            
ATOM    942  R2  CHO   178     180.734 175.883  28.521  1.00  0.00            
ATOM    943  R3  CHO   178     180.284 178.133  29.971  1.00  0.00            
ATOM    944  R4  CHO   178     181.184 176.133  31.921  1.00  0.00            
ATOM    945  R5  CHO   178     179.384 177.333  32.071  1.00  0.00            
ATOM    946  C1  CHO   178     181.034 178.432  35.321  1.00  0.00           C
ATOM    947  C2  CHO   178     181.784 179.383  38.171  1.00  0.00           C
ATOM    948  ROH CHO   179      98.884 188.883  33.721  1.00  0.00            
ATOM    949  R1  CHO   179      98.084 187.933  36.271  1.00  0.00            
ATOM    950  R2  CHO   179      99.884 187.233  38.171  1.00  0.00            
ATOM    951  R3  CHO   179      98.384 188.983  39.671  1.00  0.00            
ATOM    952  R4  CHO   179      99.684 187.233  41.671  1.00  0.00            
ATOM    953  R5  CHO   179      97.534 187.633  41.471  1.00  0.00            
ATOM    954  C1  CHO   179      98.134 188.783  45.021  1.00  0.00           C
ATOM    955  C2  CHO   179      98.734 188.633  49.571  1.00  0.00           C
ATOM    956  ROH CHO   180     207.884 103.133  17.871  1.00  0.00            
ATOM    957  R1  CHO   180     209.284 103.583  20.221  1.00  0.00            
ATOM    958  R2  CHO   180     209.384 101.783  22.271  1.00  0.00            
ATOM    959  R3  CHO   180     212.084 102.033  22.021  1.00  0.00            
ATOM    960  R4  CHO   180     211.734 100.983  24.771  1.00  0.00            
ATOM    961  R5  CHO   180     212.834 102.783  24.171  1.00  0.00            
ATOM    962  C1  CHO   180     215.634 100.783  25.821  1.00  0.00           C
ATOM    963  C2  CHO   180     218.784 100.083  28.171  1.00  0.00           C
ATOM    964  ROH CHO   181      34.784 204.682  20.221  1.00  0.00            
ATOM    965  R1  CHO   181      34.884 206.283  22.521  1.00  0.00            
ATOM    966  R2  CHO   181      34.334 205.283  25.021  1.00  0.00            
ATOM    967  R3  CHO   181      36.784 206.283  25.671  1.00  0.00            
ATOM    968  R4  CHO   181      35.384 206.133  28.171  1.00  0.00            
ATOM    969  R5  CHO   181      36.334 207.883  27.371  1.00  0.00            
ATOM    970  C1  CHO   181      38.284 207.583  30.671  1.00  0.00           C
ATOM    971  C2  CHO   181      37.834 210.383  32.871  1.00  0.00           C
ATOM    972  ROH CHO   182     151.434 186.733  63.321  1.00  0.00            
ATOM    973  R1  CHO   182     152.134 185.732  60.771  1.00  0.00            
ATOM    974  R2  CHO   182     150.234 185.333  58.771  1.00  0.00            
ATOM    975  R3  CHO   182     151.934 186.883  57.321  1.00  0.00            
ATOM    976  R4  CHO   182     150.034 185.783  55.371  1.00  0.00            
ATOM    977  R5  CHO   182     152.234 185.683  55.271  1.00  0.00            
ATOM    978  C1  CHO   182     151.484 187.533  52.021  1.00  0.00           C
ATOM    979  C2  CHO   182     153.234 186.233  48.221  1.00  0.00           C
ATOM    980  ROH CHO   183     122.884  61.333  28.871  1.00  0.00            
ATOM    981  R1  CHO   183     123.034  61.283  31.671  1.00  0.00            
ATOM    982  R2  CHO   183     124.684  62.933  33.071  1.00  0.00            
ATOM    983  R3  CHO   183     122.384  63.633  34.421  1.00  0.00            
ATOM    984  R4  CHO   183     124.334  65.633  35.221  1.00  0.00            
ATOM    985  R5  CHO   183     123.084  64.383  36.571  1.00  0.00            
ATOM    986  C1  CHO   183     121.934  67.833  37.621  1.00  0.00           C
ATOM    987  C2  CHO   183     122.434  70.583  39.321  1.00  0.00           C
ATOM    988  ROH CHO   184      26.384 108.733   9.871  1.00  0.00            
ATOM    989  R1  CHO   184      27.884 108.983  12.271  1.00  0.00            
ATOM    990  R2  CHO   184      26.684 109.433  14.671  1.00  0.00            
ATOM    991  R3  CHO   184      28.034 107.233  15.471  1.00  0.00            
ATOM    992  R4  CHO   184      26.634 108.033  17.871  1.00  0.00            
ATOM    993  R5  CHO   184      28.784 107.683  17.621  1.00  0.00            
ATOM    994  C1  CHO   184      27.934 105.133  20.421  1.00  0.00           C
ATOM    995  C2  CHO   184      28.734 104.683  23.621  1.00  0.00           C
ATOM    996  ROH CHO   185     153.834 198.833  32.171  1.00  0.00            
ATOM    997  R1  CHO   185     154.134 200.033  34.771  1.00  0.00            
ATOM    998  R2  CHO   185     152.734 199.183  37.021  1.00  0.00            
ATOM    999  R3  CHO   185     155.234 198.933  38.071  1.00  0.00            
ATOM   1000  R4  CHO   185     153.384 198.483  40.321  1.00  0.00            
ATOM   1001  R5  CHO   185     154.984 199.933  40.221  1.00  0.00            
ATOM   1002  C1  CHO   185     156.084 197.833  43.271  1.00  0.00           C
ATOM   1003  C2  CHO   185     156.484 195.783  46.271  1.00  0.00           C
ATOM   1004  ROH CHO   186     175.634  91.433  35.371  1.00  0.00            
ATOM   1005  R1  CHO   186     178.034  92.983  35.221  1.00  0.00            
ATOM   1006  R2  CHO   186     178.084  95.533  34.171  1.00  0.00            
ATOM   1007  R3  CHO   186     179.084  96.233  36.621  1.00  0.00            
ATOM   1008  R4  CHO   186     180.134  98.233  34.771  1.00  0.00            
ATOM   1009  R5  CHO   186     181.284  96.983  36.121  1.00  0.00            
ATOM   1010  C1  CHO   186     182.284 100.483  37.371  1.00  0.00           C
ATOM   1011  C2  CHO   186     180.734 104.433  39.071  1.00  0.00           C
ATOM   1012  ROH CHO   187     158.084  30.133  24.421  1.00  0.00            
ATOM   1013  R1  CHO   187     158.884  30.783  27.071  1.00  0.00            
ATOM   1014  R2  CHO   187     158.584  33.283  28.171  1.00  0.00            
ATOM   1015  R3  CHO   187     157.334  31.883  30.121  1.00  0.00            
ATOM   1016  R4  CHO   187     158.434  34.283  31.471  1.00  0.00            
ATOM   1017  R5  CHO   187     158.734  32.233  32.071  1.00  0.00            
ATOM   1018  C1  CHO   187     157.134  33.583  35.221  1.00  0.00           C
ATOM   1019  C2  CHO   187     156.434  34.083  39.221  1.00  0.00           C
ATOM   1020  ROH CHO   188     153.734  93.133  26.821  1.00  0.00            
ATOM   1021  R1  CHO   188     154.834  92.733  29.421  1.00  0.00            
ATOM   1022  R2  CHO   188     154.234  94.383  31.571  1.00  0.00            
ATOM   1023  R3  CHO   188     153.584  92.033  32.721  1.00  0.00            
ATOM   1024  R4  CHO   188     154.634  93.683  34.921  1.00  0.00            
ATOM   1025  R5  CHO   188     155.334  91.683  34.321  1.00  0.00            
ATOM   1026  C1  CHO   188     154.284  91.133  37.971  1.00  0.00           C
ATOM   1027  C2  CHO   188     154.834  91.033  42.071  1.00  0.00           C
ATOM   1028  ROH CHO   189      93.034  10.183  50.471  1.00  0.00            
ATOM   1029  R1  CHO   189      93.884  10.933  47.871  1.00  0.00            
ATOM   1030  R2  CHO   189      96.134  12.483  47.421  1.00  0.00            
ATOM   1031  R3  CHO   189      96.784  10.433  45.771  1.00  0.00            
ATOM   1032  R4  CHO   189      98.284  12.733  44.771  1.00  0.00            
ATOM   1033  R5  CHO   189      96.984  11.433  43.621  1.00  0.00            
ATOM   1034  C1  CHO   189     100.184  10.933  41.671  1.00  0.00           C
ATOM   1035  C2  CHO   189     103.734  10.783  41.921  1.00  0.00           C
ATOM   1036  ROH CHO   190     193.484 106.233  20.921  1.00  0.00            
ATOM   1037  R1  CHO   190     194.484 106.833  23.521  1.00  0.00            
ATOM   1038  R2  CHO   190     192.834 107.433  25.671  1.00  0.00            
ATOM   1039  R3  CHO   190     194.184 105.433  26.821  1.00  0.00            
ATOM   1040  R4  CHO   190     193.234 107.083  29.071  1.00  0.00            
ATOM   1041  R5  CHO   190     195.284 106.483  28.721  1.00  0.00            
ATOM   1042  C1  CHO   190     194.734 104.983  32.171  1.00  0.00           C
ATOM   1043  C2  CHO   190     192.734 104.833  36.221  1.00  0.00           C
ATOM   1044  ROH CHO   191     150.534 195.533  62.971  1.00  0.00            
ATOM   1045  R1  CHO   191     151.584 195.283  60.371  1.00  0.00            
ATOM   1046  R2  CHO   191     150.084 194.433  58.221  1.00  0.00            
ATOM   1047  R3  CHO   191     150.984 196.733  57.121  1.00  0.00            
ATOM   1048  R4  CHO   191     150.184 195.083  54.871  1.00  0.00            
ATOM   1049  R5  CHO   191     152.084 196.033  55.121  1.00  0.00            
ATOM   1050  C1  CHO   191     151.084 197.633  51.821  1.00  0.00           C
ATOM   1051  C2  CHO   191     152.084 196.833  48.071  1.00  0.00           C
ATOM   1052  ROH CHO   192      68.934 127.783  58.771  1.00  0.00            
ATOM   1053  R1  CHO   192      69.484 128.333  56.071  1.00  0.00            
ATOM   1054  R2  CHO   192      71.484 130.083  55.321  1.00  0.00            
ATOM   1055  R3  CHO   192      72.384 127.983  53.871  1.00  0.00            
ATOM   1056  R4  CHO   192      73.584 130.333  52.521  1.00  0.00            
ATOM   1057  R5  CHO   192      72.384 128.733  51.621  1.00  0.00            
ATOM   1058  C1  CHO   192      75.634 128.433  49.571  1.00  0.00           C
ATOM   1059  C2  CHO   192      75.384 130.983  46.821  1.00  0.00           C
ATOM   1060  ROH CHO   193     125.084 181.433  35.571  1.00  0.00            
ATOM   1061  R1  CHO   193     124.184 181.183  38.271  1.00  0.00            
ATOM   1062  R2  CHO   193     124.934 179.133  39.921  1.00  0.00            
ATOM   1063  R3  CHO   193     125.684 181.133  41.571  1.00  0.00            
ATOM   1064  R4  CHO   193     124.834 178.983  43.321  1.00  0.00            
ATOM   1065  R5  CHO   193     124.134 181.033  43.321  1.00  0.00            
ATOM   1066  C1  CHO   193     125.484 180.783  46.921  1.00  0.00           C
ATOM   1067  C2  CHO   193     124.934 179.033  50.771  1.00  0.00           C
ATOM   1068  ROH CHO   194     124.934  58.033  53.771  1.00  0.00            
ATOM   1069  R1  CHO   194     126.884  57.533  51.821  1.00  0.00            
ATOM   1070  R2  CHO   194     126.384  55.983  49.571  1.00  0.00            
ATOM   1071  R3  CHO   194     127.234  58.183  48.271  1.00  0.00            
ATOM   1072  R4  CHO   194     126.534  56.283  46.171  1.00  0.00            
ATOM   1073  R5  CHO   194     128.434  57.333  46.371  1.00  0.00            
ATOM   1074  C1  CHO   194     127.434  58.533  42.921  1.00  0.00           C
ATOM   1075  C2  CHO   194     130.734  61.333  41.021  1.00  0.00           C
ATOM   1076  ROH CHO   195      88.634 125.883  30.021  1.00  0.00            
ATOM   1077  R1  CHO   195      89.634 126.983  32.421  1.00  0.00            
ATOM   1078  R2  CHO   195      88.034 128.083  34.321  1.00  0.00            
ATOM   1079  R3  CHO   195      89.334 126.383  35.921  1.00  0.00            
ATOM   1080  R4  CHO   195      88.184 128.383  37.721  1.00  0.00            
ATOM   1081  R5  CHO   195      90.284 127.733  37.621  1.00  0.00            
ATOM   1082  C1  CHO   195      89.484 126.883  41.271  1.00  0.00           C
ATOM   1083  C2  CHO   195      88.284 125.283  45.021  1.00  0.00           C
ATOM   1084  ROH CHO   196     214.934  93.383  15.471  1.00  0.00            
ATOM   1085  R1  CHO   196     214.534  94.183  18.171  1.00  0.00            
ATOM   1086  R2  CHO   196     212.234  93.483  19.571  1.00  0.00            
ATOM   1087  R3  CHO   196     214.034  92.483  21.371  1.00  0.00            
ATOM   1088  R4  CHO   196     211.484  92.433  22.721  1.00  0.00            
ATOM   1089  R5  CHO   196     213.334  93.383  23.421  1.00  0.00            
ATOM   1090  C1  CHO   196     212.734  90.933  26.271  1.00  0.00           C
ATOM   1091  C2  CHO   196     213.984  93.033  29.121  1.00  0.00           C
ATOM   1092  ROH CHO   197      36.184 150.783  48.771  1.00  0.00            
ATOM   1093  R1  CHO   197      36.234 150.433  45.921  1.00  0.00            
ATOM   1094  R2  CHO   197      38.284 151.333  44.321  1.00  0.00            
ATOM   1095  R3  CHO   197      38.334 148.733  43.521  1.00  0.00            
ATOM   1096  R4  CHO   197      38.884 150.283  41.121  1.00  0.00            
ATOM   1097  R5  CHO   197      37.384 148.783  41.371  1.00  0.00            
ATOM   1098  C1  CHO   197      39.334 147.233  38.421  1.00  0.00           C
ATOM   1099  C2  CHO   197      38.234 144.783  35.471  1.00  0.00           C
ATOM   1100  ROH CHO   198       4.184  35.633  20.871  1.00  0.00            
ATOM   1101  R1  CHO   198       3.834  37.283  23.071  1.00  0.00            
ATOM   1102  R2  CHO   198       2.734  36.333  25.471  1.00  0.00            
ATOM   1103  R3  CHO   198       5.034  37.333  26.571  1.00  0.00            
ATOM   1104  R4  CHO   198       2.834  38.483  28.171  1.00  0.00            
ATOM   1105  R5  CHO   198       4.434  39.583  27.171  1.00  0.00            
ATOM   1106  C1  CHO   198       5.034  40.733  30.671  1.00  0.00           C
ATOM   1107  C2  CHO   198       5.034  43.783  33.971  1.00  0.00           C
ATOM   1108  ROH CHO   199     214.234 127.233  49.171  1.00  0.00            
ATOM   1109  R1  CHO   199     213.734 125.183  47.271  1.00  0.00            
ATOM   1110  R2  CHO   199     211.184 124.333  46.621  1.00  0.00            
ATOM   1111  R3  CHO   199     212.034 124.883  44.071  1.00  0.00            
ATOM   1112  R4  CHO   199     210.634 122.283  43.871  1.00  0.00            
ATOM   1113  R5  CHO   199     212.634 122.733  43.171  1.00  0.00            
ATOM   1114  C1  CHO   199     211.084 121.633  39.871  1.00  0.00           C
ATOM   1115  C2  CHO   199     213.184 119.283  37.871  1.00  0.00           C
ATOM   1116  ROH CHO   200     144.084 213.533  63.721  1.00  0.00            
ATOM   1117  R1  CHO   200     142.384 213.883  61.471  1.00  0.00            
ATOM   1118  R2  CHO   200     143.034 215.433  59.321  1.00  0.00            
ATOM   1119  R3  CHO   200     142.484 213.183  57.921  1.00  0.00            
ATOM   1120  R4  CHO   200     141.884 215.333  56.071  1.00  0.00            
ATOM   1121  R5  CHO   200     140.534 213.733  56.621  1.00  0.00            
ATOM   1122  C1  CHO   200     140.634 213.183  52.921  1.00  0.00           C
ATOM   1123  C2  CHO   200     139.534 211.583  49.621  1.00  0.00           C
ATOM   1124  ROH CHO   201     208.034 110.283  48.771  1.00  0.00            
ATOM   1125  R1  CHO   201     205.784 109.783  47.071  1.00  0.00            
ATOM   1126  R2  CHO   201     205.784 110.283  44.421  1.00  0.00            
ATOM   1127  R3  CHO   201     205.034 107.683  44.221  1.00  0.00            
ATOM   1128  R4  CHO   201     204.684 108.733  41.471  1.00  0.00            
ATOM   1129  R5  CHO   201     203.184 107.683  42.721  1.00  0.00            
ATOM   1130  C1  CHO   201     203.284 105.333  39.671  1.00  0.00           C
ATOM   1131  C2  CHO   201     204.034 104.133  36.121  1.00  0.00           C
ATOM   1132  ROH CHO   202     188.084  51.033  43.421  1.00  0.00            
ATOM   1133  R1  CHO   202     188.684  50.333  40.771  1.00  0.00            
ATOM   1134  R2  CHO   202     186.834  49.283  39.071  1.00  0.00            
ATOM   1135  R3  CHO   202     187.584  51.333  37.471  1.00  0.00            
ATOM   1136  R4  CHO   202     186.134  49.483  35.671  1.00  0.00            
ATOM   1137  R5  CHO   202     188.134  50.283  35.371  1.00  0.00            
ATOM   1138  C1  CHO   202     186.484  51.533  32.171  1.00  0.00           C
ATOM   1139  C2  CHO   202     188.584  51.733  28.971  1.00  0.00           C
ATOM   1140  ROH CHO   203     158.584 155.583  31.371  1.00  0.00            
ATOM   1141  R1  CHO   203     158.184 153.933  33.621  1.00  0.00            
ATOM   1142  R2  CHO   203     160.234 152.483  34.771  1.00  0.00            
ATOM   1143  R3  CHO   203     159.434 153.733  37.071  1.00  0.00            
ATOM   1144  R4  CHO   203     161.434 151.833  37.971  1.00  0.00            
ATOM   1145  R5  CHO   203     159.434 152.033  38.721  1.00  0.00            
ATOM   1146  C1  CHO   203     161.384 152.683  41.921  1.00  0.00           C
ATOM   1147  C2  CHO   203     162.284 152.333  45.821  1.00  0.00           C
ATOM   1148  ROH CHO   204     210.884  24.883  21.721  1.00  0.00            
ATOM   1149  R1  CHO   204     210.634  23.183  23.971  1.00  0.00            
ATOM   1150  R2  CHO   204     212.584  22.983  25.921  1.00  0.00            
ATOM   1151  R3  CHO   204     210.534  23.583  27.621  1.00  0.00            
ATOM   1152  R4  CHO   204     212.534  22.183  29.221  1.00  0.00            
ATOM   1153  R5  CHO   204     210.384  21.683  29.071  1.00  0.00            
ATOM   1154  C1  CHO   204     210.584  22.233  32.821  1.00  0.00           C
ATOM   1155  C2  CHO   204     209.784  23.933  35.771  1.00  0.00           C
ATOM   1156  ROH CHO   205      10.434 110.233  35.121  1.00  0.00            
ATOM   1157  R1  CHO   205      12.134 111.483  33.171  1.00  0.00            
ATOM   1158  R2  CHO   205      13.584 113.783  33.771  1.00  0.00            
ATOM   1159  R3  CHO   205      15.684 112.283  32.921  1.00  0.00            
ATOM   1160  R4  CHO   205      16.784 114.983  33.171  1.00  0.00            
ATOM   1161  R5  CHO   205      16.884 113.733  31.371  1.00  0.00            
ATOM   1162  C1  CHO   205      20.584 114.233  32.021  1.00  0.00           C
ATOM   1163  C2  CHO   205      24.184 114.683  29.421  1.00  0.00           C
ATOM   1164  ROH CHO   206     172.584 171.533  26.721  1.00  0.00            
ATOM   1165  R1  CHO   206     171.484 171.283  29.321  1.00  0.00            
ATOM   1166  R2  CHO   206     172.434 169.433  31.171  1.00  0.00            
ATOM   1167  R3  CHO   206     172.684 171.633  32.721  1.00  0.00            
ATOM   1168  R4  CHO   206     173.084 169.333  34.571  1.00  0.00            
ATOM   1169  R5  CHO   206     171.634 170.983  34.771  1.00  0.00            
ATOM   1170  C1  CHO   206     173.634 171.333  37.971  1.00  0.00           C
ATOM   1171  C2  CHO   206     173.884 170.583  40.571  1.00  0.00           C
ATOM   1172  ROH CHO   207     153.284  21.683  23.621  1.00  0.00            
ATOM   1173  R1  CHO   207     153.834  20.683  26.221  1.00  0.00            
ATOM   1174  R2  CHO   207     154.084  22.333  28.421  1.00  0.00            
ATOM   1175  R3  CHO   207     152.184  20.683  29.421  1.00  0.00            
ATOM   1176  R4  CHO   207     153.534  21.783  31.821  1.00  0.00            
ATOM   1177  R5  CHO   207     153.184  19.683  31.371  1.00  0.00            
ATOM   1178  C1  CHO   207     151.434  19.933  34.671  1.00  0.00           C
ATOM   1179  C2  CHO   207     151.734  20.383  38.321  1.00  0.00           C
ATOM   1180  ROH CHO   208      70.534 172.733  31.571  1.00  0.00            
ATOM   1181  R1  CHO   208      70.884 171.833  34.221  1.00  0.00            
ATOM   1182  R2  CHO   208      73.334 171.933  35.471  1.00  0.00            
ATOM   1183  R3  CHO   208      71.934 173.283  37.421  1.00  0.00            
ATOM   1184  R4  CHO   208      74.384 172.533  38.771  1.00  0.00            
ATOM   1185  R5  CHO   208      72.384 172.133  39.421  1.00  0.00            
ATOM   1186  C1  CHO   208      73.684 174.183  42.421  1.00  0.00           C
ATOM   1187  C2  CHO   208      75.684 176.633  44.221  1.00  0.00           C
ATOM   1188  ROH CHO   209      16.634 118.233  14.771  1.00  0.00            
ATOM   1189  R1  CHO   209      16.434 118.783  17.621  1.00  0.00            
ATOM   1190  R2  CHO   209      16.884 116.883  19.521  1.00  0.00            
ATOM   1191  R3  CHO   209      18.634 118.733  20.471  1.00  0.00            
ATOM   1192  R4  CHO   209      18.884 116.483  22.271  1.00  0.00            
ATOM   1193  R5  CHO   209      18.484 118.533  22.871  1.00  0.00            
ATOM   1194  C1  CHO   209      21.684 117.983  24.771  1.00  0.00           C
ATOM   1195  C2  CHO   209      24.584 118.133  25.821  1.00  0.00           C
ATOM   1196  ROH CHO   210     108.234 121.133  29.571  1.00  0.00            
ATOM   1197  R1  CHO   210     108.034 123.133  31.571  1.00  0.00            
ATOM   1198  R2  CHO   210     107.134 122.633  34.121  1.00  0.00            
ATOM   1199  R3  CHO   210     109.484 123.783  34.871  1.00  0.00            
ATOM   1200  R4  CHO   210     108.284 122.833  37.371  1.00  0.00            
ATOM   1201  R5  CHO   210     108.984 124.883  36.921  1.00  0.00            
ATOM   1202  C1  CHO   210     111.184 124.083  39.921  1.00  0.00           C
ATOM   1203  C2  CHO   210     112.334 126.483  43.321  1.00  0.00           C
ATOM   1204  ROH CHO   211      96.134 119.433  29.221  1.00  0.00            
ATOM   1205  R1  CHO   211      95.584 120.083  31.921  1.00  0.00            
ATOM   1206  R2  CHO   211      96.734 118.733  34.071  1.00  0.00            
ATOM   1207  R3  CHO   211      97.534 121.183  34.771  1.00  0.00            
ATOM   1208  R4  CHO   211      96.984 119.783  37.271  1.00  0.00            
ATOM   1209  R5  CHO   211      96.134 121.683  36.721  1.00  0.00            
ATOM   1210  C1  CHO   211      97.834 122.733  39.971  1.00  0.00           C
ATOM   1211  C2  CHO   211      97.834 120.583  42.721  1.00  0.00           C
ATOM   1212  ROH CHO   212      48.234  88.083  43.421  1.00  0.00            
ATOM   1213  R1  CHO   212      48.934  88.033  40.671  1.00  0.00            
ATOM   1214  R2  CHO   212      47.034  88.333  38.721  1.00  0.00            
ATOM   1215  R3  CHO   212      48.684  90.383  37.921  1.00  0.00            
ATOM   1216  R4  CHO   212      46.884  89.933  35.571  1.00  0.00            
ATOM   1217  R5  CHO   212      49.084  89.933  35.571  1.00  0.00            
ATOM   1218  C1  CHO   212      48.334  92.733  33.071  1.00  0.00           C
ATOM   1219  C2  CHO   212      49.884  93.283  29.521  1.00  0.00           C
ATOM   1220  ROH CHO   213     129.584 134.183  60.271  1.00  0.00            
ATOM   1221  R1  CHO   213     128.734 134.833  57.671  1.00  0.00            
ATOM   1222  R2  CHO   213     130.484 134.983  55.571  1.00  0.00            
ATOM   1223  R3  CHO   213     128.784 133.233  54.421  1.00  0.00            
ATOM   1224  R4  CHO   213     129.734 134.833  52.121  1.00  0.00            
ATOM   1225  R5  CHO   213     127.684 134.483  52.721  1.00  0.00            
ATOM   1226  C1  CHO   213     127.684 133.083  49.171  1.00  0.00           C
ATOM   1227  C2  CHO   213     126.034 133.933  45.121  1.00  0.00           C
ATOM   1228  ROH CHO   214     215.934 189.783  20.221  1.00  0.00            
ATOM   1229  R1  CHO   214     217.684 189.033  22.371  1.00  0.00            
ATOM   1230  R2  CHO   214     217.184 189.533  25.021  1.00  0.00            
ATOM   1231  R3  CHO   214     217.534 186.833  25.321  1.00  0.00            
ATOM   1232  R4  CHO   214     218.084 187.983  27.971  1.00  0.00            
ATOM   1233  R5  CHO   214     219.384 186.683  26.821  1.00  0.00            
ATOM   1234  C1  CHO   214     218.984 184.533  29.921  1.00  0.00           C
ATOM   1235  C2  CHO   214     216.934 186.783  33.171  1.00  0.00           C
ATOM   1236  ROH CHO   215     166.684 133.283  54.971  1.00  0.00            
ATOM   1237  R1  CHO   215     167.284 134.883  52.621  1.00  0.00            
ATOM   1238  R2  CHO   215     168.784 133.933  50.571  1.00  0.00            
ATOM   1239  R3  CHO   215     166.634 134.633  49.071  1.00  0.00            
ATOM   1240  R4  CHO   215     168.684 133.933  47.071  1.00  0.00            
ATOM   1241  R5  CHO   215     167.534 135.783  47.171  1.00  0.00            
ATOM   1242  C1  CHO   215     166.534 134.583  43.721  1.00  0.00           C
ATOM   1243  C2  CHO   215     165.284 134.183  39.571  1.00  0.00           C
ATOM   1244  ROH CHO   216      53.784  43.533  18.271  1.00  0.00            
ATOM   1245  R1  CHO   216      51.934  42.583  20.121  1.00  0.00            
ATOM   1246  R2  CHO   216      51.934  39.983  21.021  1.00  0.00            
ATOM   1247  R3  CHO   216      52.034  41.183  23.521  1.00  0.00            
ATOM   1248  R4  CHO   216      51.334  38.383  24.071  1.00  0.00            
ATOM   1249  R5  CHO   216      50.284  40.183  24.771  1.00  0.00            
ATOM   1250  C1  CHO   216      51.084  38.583  28.071  1.00  0.00           C
ATOM   1251  C2  CHO   216      51.534  38.033  31.821  1.00  0.00           C
ATOM   1252  ROH CHO   217     206.234  20.483  19.421  1.00  0.00            
ATOM   1253  R1  CHO   217     206.784  19.833  22.121  1.00  0.00            
ATOM   1254  R2  CHO   217     206.784  21.683  24.121  1.00  0.00            
ATOM   1255  R3  CHO   217     204.984  19.983  25.221  1.00  0.00            
ATOM   1256  R4  CHO   217     206.184  21.383  27.521  1.00  0.00            
ATOM   1257  R5  CHO   217     206.084  19.233  27.271  1.00  0.00            
ATOM   1258  C1  CHO   217     204.184  19.633  30.571  1.00  0.00           C
ATOM   1259  C2  CHO   217     201.834  16.633  32.971  1.00  0.00           C
ATOM   1260  ROH CHO   218     201.134 173.432  55.121  1.00  0.00            
ATOM   1261  R1  CHO   218     200.884 174.333  52.421  1.00  0.00            
ATOM   1262  R2  CHO   218     202.034 172.983  50.321  1.00  0.00            
ATOM   1263  R3  CHO   218     199.484 173.033  49.321  1.00  0.00            
ATOM   1264  R4  CHO   218     201.184 172.533  46.921  1.00  0.00            
ATOM   1265  R5  CHO   218     199.684 174.083  47.171  1.00  0.00            
ATOM   1266  C1  CHO   218     198.284 172.233  44.171  1.00  0.00           C
ATOM   1267  C2  CHO   218     195.534 170.732  41.821  1.00  0.00           C
ATOM   1268  ROH CHO   219      31.334  71.283  38.171  1.00  0.00            
ATOM   1269  R1  CHO   219      33.634  72.483  37.071  1.00  0.00            
ATOM   1270  R2  CHO   219      35.184  71.183  35.121  1.00  0.00            
ATOM   1271  R3  CHO   219      34.734  73.483  33.721  1.00  0.00            
ATOM   1272  R4  CHO   219      36.684  71.983  32.071  1.00  0.00            
ATOM   1273  R5  CHO   219      36.884  74.033  32.821  1.00  0.00            
ATOM   1274  C1  CHO   219      37.084  74.533  28.971  1.00  0.00           C
ATOM   1275  C2  CHO   219      40.884  73.183  28.421  1.00  0.00           C
ATOM   1276  ROH CHO   220     125.084   7.983  27.271  1.00  0.00            
ATOM   1277  R1  CHO   220     124.834   8.333  30.021  1.00  0.00            
ATOM   1278  R2  CHO   220     122.534   7.783  31.371  1.00  0.00            
ATOM   1279  R3  CHO   220     124.134   6.183  32.921  1.00  0.00            
ATOM   1280  R4  CHO   220     122.334   7.433  34.871  1.00  0.00            
ATOM   1281  R5  CHO   220     124.484   7.433  34.971  1.00  0.00            
ATOM   1282  C1  CHO   220     123.734   5.683  38.271  1.00  0.00           C
ATOM   1283  C2  CHO   220     121.184   4.433  40.771  1.00  0.00           C
ATOM   1284  ROH CHO   221     185.234 145.433  52.371  1.00  0.00            
ATOM   1285  R1  CHO   221     184.184 146.933  50.221  1.00  0.00            
ATOM   1286  R2  CHO   221     185.684 148.583  48.621  1.00  0.00            
ATOM   1287  R3  CHO   221     184.634 147.133  46.621  1.00  0.00            
ATOM   1288  R4  CHO   221     185.534 149.633  45.371  1.00  0.00            
ATOM   1289  R5  CHO   221     183.534 148.733  45.221  1.00  0.00            
ATOM   1290  C1  CHO   221     184.384 148.833  41.471  1.00  0.00           C
ATOM   1291  C2  CHO   221     182.684 150.333  38.071  1.00  0.00           C
ATOM   1292  ROH CHO   222     173.184 172.033  60.521  1.00  0.00            
ATOM   1293  R1  CHO   222     172.884 173.483  58.071  1.00  0.00            
ATOM   1294  R2  CHO   222     174.934 174.933  56.971  1.00  0.00            
ATOM   1295  R3  CHO   222     174.334 173.383  54.771  1.00  0.00            
ATOM   1296  R4  CHO   222     174.834 176.033  53.671  1.00  0.00            
ATOM   1297  R5  CHO   222     173.084 174.833  53.321  1.00  0.00            
ATOM   1298  C1  CHO   222     174.234 175.283  49.771  1.00  0.00           C
ATOM   1299  C2  CHO   222     170.934 174.733  47.071  1.00  0.00           C
ATOM   1300  ROH CHO   223       1.384 127.283  45.221  1.00  0.00            
ATOM   1301  R1  CHO   223       2.434 128.283  42.821  1.00  0.00            
ATOM   1302  R2  CHO   223       0.834 129.033  40.671  1.00  0.00            
ATOM   1303  R3  CHO   223       2.184 131.383  40.921  1.00  0.00            
ATOM   1304  R4  CHO   223       1.684 131.083  38.071  1.00  0.00            
ATOM   1305  R5  CHO   223       3.634 131.433  38.971  1.00  0.00            
ATOM   1306  C1  CHO   223       3.484 134.483  36.721  1.00  0.00           C
ATOM   1307  C2  CHO   223       3.984 137.333  32.621  1.00  0.00           C
ATOM   1308  ROH CHO   224     185.234 205.133  57.271  1.00  0.00            
ATOM   1309  R1  CHO   224     185.034 203.833  54.821  1.00  0.00            
ATOM   1310  R2  CHO   224     182.684 203.833  53.321  1.00  0.00            
ATOM   1311  R3  CHO   224     184.334 204.783  51.371  1.00  0.00            
ATOM   1312  R4  CHO   224     181.834 204.233  49.971  1.00  0.00            
ATOM   1313  R5  CHO   224     183.784 203.533  49.421  1.00  0.00            
ATOM   1314  C1  CHO   224     182.834 205.383  46.221  1.00  0.00           C
ATOM   1315  C2  CHO   224     183.784 202.533  44.571  1.00  0.00           C
ATOM   1316  ROH CHO   225      67.034   5.083  24.871  1.00  0.00            
ATOM   1317  R1  CHO   225      65.484   5.333  27.271  1.00  0.00            
ATOM   1318  R2  CHO   225      64.434   3.183  28.621  1.00  0.00            
ATOM   1319  R3  CHO   225      65.684   4.333  30.771  1.00  0.00            
ATOM   1320  R4  CHO   225      63.184   3.183  31.821  1.00  0.00            
ATOM   1321  R5  CHO   225      63.884   5.233  32.071  1.00  0.00            
ATOM   1322  C1  CHO   225      63.684   4.233  35.671  1.00  0.00           C
ATOM   1323  C2  CHO   225      59.784   2.233  35.821  1.00  0.00           C
ATOM   1324  ROH CHO   226      39.984 199.383  51.271  1.00  0.00            
ATOM   1325  R1  CHO   226      40.184 200.983  48.871  1.00  0.00            
ATOM   1326  R2  CHO   226      42.034 200.533  46.921  1.00  0.00            
ATOM   1327  R3  CHO   226      39.834 200.533  45.321  1.00  0.00            
ATOM   1328  R4  CHO   226      42.134 200.633  43.421  1.00  0.00            
ATOM   1329  R5  CHO   226      40.434 202.033  43.521  1.00  0.00            
ATOM   1330  C1  CHO   226      40.084 200.732  39.971  1.00  0.00           C
ATOM   1331  C2  CHO   226      40.484 202.683  37.421  1.00  0.00           C
ATOM   1332  ROH CHO   227     133.034 143.233  30.221  1.00  0.00            
ATOM   1333  R1  CHO   227     134.084 144.033  32.721  1.00  0.00            
ATOM   1334  R2  CHO   227     133.384 142.783  35.121  1.00  0.00            
ATOM   1335  R3  CHO   227     136.034 142.483  35.371  1.00  0.00            
ATOM   1336  R4  CHO   227     135.034 142.583  38.071  1.00  0.00            
ATOM   1337  R5  CHO   227     136.634 143.783  37.271  1.00  0.00            
ATOM   1338  C1  CHO   227     138.484 142.133  40.121  1.00  0.00           C
ATOM   1339  C2  CHO   227     138.984 141.483  43.971  1.00  0.00           C
ATOM   1340  ROH CHO   228      24.984 182.383  20.921  1.00  0.00            
ATOM   1341  R1  CHO   228      25.084 183.483  23.521  1.00  0.00            
ATOM   1342  R2  CHO   228      23.884 182.233  25.771  1.00  0.00            
ATOM   1343  R3  CHO   228      26.384 182.433  26.821  1.00  0.00            
ATOM   1344  R4  CHO   228      24.634 181.883  29.121  1.00  0.00            
ATOM   1345  R5  CHO   228      26.084 183.533  28.871  1.00  0.00            
ATOM   1346  C1  CHO   228      27.434 181.833  32.071  1.00  0.00           C
ATOM   1347  C2  CHO   228      25.384 180.732  34.671  1.00  0.00           C
ATOM   1348  ROH CHO   229     110.784 207.283  28.321  1.00  0.00            
ATOM   1349  R1  CHO   229     108.734 206.583  30.221  1.00  0.00            
ATOM   1350  R2  CHO   229     108.984 204.383  31.821  1.00  0.00            
ATOM   1351  R3  CHO   229     108.484 206.183  33.771  1.00  0.00            
ATOM   1352  R4  CHO   229     107.884 203.583  35.021  1.00  0.00            
ATOM   1353  R5  CHO   229     106.584 205.333  34.971  1.00  0.00            
ATOM   1354  C1  CHO   229     106.784 204.883  38.771  1.00  0.00           C
ATOM   1355  C2  CHO   229     105.384 205.683  42.471  1.00  0.00           C
ATOM   1356  ROH CHO   230       3.884 143.433  14.621  1.00  0.00            
ATOM   1357  R1  CHO   230       2.784 144.233  17.121  1.00  0.00            
ATOM   1358  R2  CHO   230       1.384 142.483  18.721  1.00  0.00            
ATOM   1359  R3  CHO   230       3.184 143.333  20.571  1.00  0.00            
ATOM   1360  R4  CHO   230       1.034 141.983  22.121  1.00  0.00            
ATOM   1361  R5  CHO   230       1.834 144.033  22.371  1.00  0.00            
ATOM   1362  C1  CHO   230       2.534 142.483  25.821  1.00  0.00           C
ATOM   1363  C2  CHO   230       4.134 141.483  29.771  1.00  0.00           C
ATOM   1364  ROH CHO   231      78.434 144.833  29.421  1.00  0.00            
ATOM   1365  R1  CHO   231      76.484 144.533  31.471  1.00  0.00            
ATOM   1366  R2  CHO   231      76.484 142.333  33.171  1.00  0.00            
ATOM   1367  R3  CHO   231      76.484 144.233  35.121  1.00  0.00            
ATOM   1368  R4  CHO   231      76.684 141.733  36.621  1.00  0.00            
ATOM   1369  R5  CHO   231      75.234 143.333  36.921  1.00  0.00            
ATOM   1370  C1  CHO   231      76.784 143.183  40.421  1.00  0.00           C
ATOM   1371  C2  CHO   231      77.384 143.433  43.271  1.00  0.00           C
ATOM   1372  ROH CHO   232      51.234  25.733  18.521  1.00  0.00            
ATOM   1373  R1  CHO   232      50.184  25.533  21.221  1.00  0.00            
ATOM   1374  R2  CHO   232      50.084  27.683  22.971  1.00  0.00            
ATOM   1375  R3  CHO   232      47.434  27.083  23.071  1.00  0.00            
ATOM   1376  R4  CHO   232      47.884  28.833  25.371  1.00  0.00            
ATOM   1377  R5  CHO   232      46.984  26.833  25.371  1.00  0.00            
ATOM   1378  C1  CHO   232      44.134  28.933  26.821  1.00  0.00           C
ATOM   1379  C2  CHO   232      40.384  28.833  28.721  1.00  0.00           C
ATOM   1380  ROH CHO   233      20.784 211.933  50.671  1.00  0.00            
ATOM   1381  R1  CHO   233      19.784 212.833  48.271  1.00  0.00            
ATOM   1382  R2  CHO   233      21.084 212.433  45.821  1.00  0.00            
ATOM   1383  R3  CHO   233      18.734 211.333  45.121  1.00  0.00            
ATOM   1384  R4  CHO   233      20.084 211.982  42.621  1.00  0.00            
ATOM   1385  R5  CHO   233      18.084 212.583  43.171  1.00  0.00            
ATOM   1386  C1  CHO   233      17.284 210.633  39.971  1.00  0.00           C
ATOM   1387  C2  CHO   233      16.284 207.533  37.021  1.00  0.00           C
ATOM   1388  ROH CHO   234     115.884  18.933  24.771  1.00  0.00            
ATOM   1389  R1  CHO   234     116.184  19.283  27.521  1.00  0.00            
ATOM   1390  R2  CHO   234     118.334  20.633  28.671  1.00  0.00            
ATOM   1391  R3  CHO   234     116.384  22.033  29.921  1.00  0.00            
ATOM   1392  R4  CHO   234     118.684  22.083  31.821  1.00  0.00            
ATOM   1393  R5  CHO   234     116.634  21.483  32.271  1.00  0.00            
ATOM   1394  C1  CHO   234     117.034  24.283  34.771  1.00  0.00           C
ATOM   1395  C2  CHO   234     114.584  22.333  37.721  1.00  0.00           C
ATOM   1396  ROH CHO   235      58.834   6.433  46.171  1.00  0.00            
ATOM   1397  R1  CHO   235      60.184   8.883  45.821  1.00  0.00            
ATOM   1398  R2  CHO   235      59.384  10.883  44.121  1.00  0.00            
ATOM   1399  R3  CHO   235      59.434  12.383  46.371  1.00  0.00            
ATOM   1400  R4  CHO   235      60.634  14.083  44.221  1.00  0.00            
ATOM   1401  R5  CHO   235      61.534  13.633  46.221  1.00  0.00            
ATOM   1402  C1  CHO   235      61.384  17.433  46.471  1.00  0.00           C
ATOM   1403  C2  CHO   235      63.984  20.933  47.271  1.00  0.00           C
ATOM   1404  ROH CHO   236     162.734 200.283  29.571  1.00  0.00            
ATOM   1405  R1  CHO   236     162.734 199.333  32.271  1.00  0.00            
ATOM   1406  R2  CHO   236     164.984 198.232  33.521  1.00  0.00            
ATOM   1407  R3  CHO   236     164.484 200.133  35.421  1.00  0.00            
ATOM   1408  R4  CHO   236     165.784 197.933  36.821  1.00  0.00            
ATOM   1409  R5  CHO   236     163.884 198.833  37.371  1.00  0.00            
ATOM   1410  C1  CHO   236     165.734 199.533  40.571  1.00  0.00           C
ATOM   1411  C2  CHO   236     164.534 201.083  43.971  1.00  0.00           C
ATOM   1412  ROH CHO   237     161.884  85.233  33.971  1.00  0.00            
ATOM   1413  R1  CHO   237     163.784  86.283  35.821  1.00  0.00            
ATOM   1414  R2  CHO   237     166.084  84.933  36.571  1.00  0.00            
ATOM   1415  R3  CHO   237     167.334  87.183  35.671  1.00  0.00            
ATOM   1416  R4  CHO   237     169.084  86.133  37.821  1.00  0.00            
ATOM   1417  R5  CHO   237     168.234  88.133  37.721  1.00  0.00            
ATOM   1418  C1  CHO   237     171.984  88.933  37.721  1.00  0.00           C
ATOM   1419  C2  CHO   237     174.184  86.383  39.521  1.00  0.00           C
ATOM   1420  ROH CHO   238     199.534  40.933  32.421  1.00  0.00            
ATOM   1421  R1  CHO   238     201.284  38.683  32.171  1.00  0.00            
ATOM   1422  R2  CHO   238     203.834  38.883  31.121  1.00  0.00            
ATOM   1423  R3  CHO   238     204.584  37.783  33.521  1.00  0.00            
ATOM   1424  R4  CHO   238     206.434  36.683  31.471  1.00  0.00            
ATOM   1425  R5  CHO   238     205.234  35.533  32.921  1.00  0.00            
ATOM   1426  C1  CHO   238     208.684  34.333  33.971  1.00  0.00           C
ATOM   1427  C2  CHO   238     211.134  37.033  34.971  1.00  0.00           C
ATOM   1428  ROH CHO   239      58.834 149.733  24.671  1.00  0.00            
ATOM   1429  R1  CHO   239      59.634 148.533  27.071  1.00  0.00            
ATOM   1430  R2  CHO   239      60.434 149.983  29.321  1.00  0.00            
ATOM   1431  R3  CHO   239      58.484 148.633  30.571  1.00  0.00            
ATOM   1432  R4  CHO   239      59.684 150.283  32.621  1.00  0.00            
ATOM   1433  R5  CHO   239      59.384 148.133  32.721  1.00  0.00            
ATOM   1434  C1  CHO   239      57.434 149.183  35.821  1.00  0.00           C
ATOM   1435  C2  CHO   239      56.184 149.083  38.871  1.00  0.00           C
ATOM   1436  ROH CHO   240     171.884 206.633  27.521  1.00  0.00            
ATOM   1437  R1  CHO   240     171.734 206.583  30.371  1.00  0.00            
ATOM   1438  R2  CHO   240     173.184 204.783  31.921  1.00  0.00            
ATOM   1439  R3  CHO   240     174.034 207.033  33.071  1.00  0.00            
ATOM   1440  R4  CHO   240     174.534 204.883  35.021  1.00  0.00            
ATOM   1441  R5  CHO   240     173.434 206.733  35.421  1.00  0.00            
ATOM   1442  C1  CHO   240     176.184 207.033  38.071  1.00  0.00           C
ATOM   1443  C2  CHO   240     174.584 205.133  40.771  1.00  0.00           C
ATOM   1444  ROH CHO   241     184.184 118.983  49.321  1.00  0.00            
ATOM   1445  R1  CHO   241     182.734 120.033  47.071  1.00  0.00            
ATOM   1446  R2  CHO   241     183.984 121.133  44.921  1.00  0.00            
ATOM   1447  R3  CHO   241     182.434 119.333  43.521  1.00  0.00            
ATOM   1448  R4  CHO   241     183.434 121.183  41.471  1.00  0.00            
ATOM   1449  R5  CHO   241     181.384 120.633  41.821  1.00  0.00            
ATOM   1450  C1  CHO   241     181.684 119.483  38.171  1.00  0.00           C
ATOM   1451  C2  CHO   241     184.534 118.383  36.371  1.00  0.00           C
ATOM   1452  ROH CHO   242      63.434 124.433  55.921  1.00  0.00            
ATOM   1453  R1  CHO   242      64.134 125.433  53.421  1.00  0.00            
ATOM   1454  R2  CHO   242      66.584 126.583  52.921  1.00  0.00            
ATOM   1455  R3  CHO   242      66.684 124.733  50.921  1.00  0.00            
ATOM   1456  R4  CHO   242      68.734 126.733  50.121  1.00  0.00            
ATOM   1457  R5  CHO   242      67.084 125.983  48.871  1.00  0.00            
ATOM   1458  C1  CHO   242      70.034 125.083  46.721  1.00  0.00           C
ATOM   1459  C2  CHO   242      71.784 127.683  46.271  1.00  0.00           C
ATOM   1460  ROH CHO   243      89.734 113.133  25.821  1.00  0.00            
ATOM   1461  R1  CHO   243      89.834 113.733  28.521  1.00  0.00            
ATOM   1462  R2  CHO   243      87.734 113.133  30.321  1.00  0.00            
ATOM   1463  R3  CHO   243      89.734 111.883  31.721  1.00  0.00            
ATOM   1464  R4  CHO   243      87.884 112.883  33.771  1.00  0.00            
ATOM   1465  R5  CHO   243      90.034 113.233  33.671  1.00  0.00            
ATOM   1466  C1  CHO   243      89.834 111.583  37.071  1.00  0.00           C
ATOM   1467  C2  CHO   243      92.834 112.783  39.321  1.00  0.00           C
ATOM   1468  ROH CHO   244     168.434 181.133  60.571  1.00  0.00            
ATOM   1469  R1  CHO   244     167.334 182.733  58.471  1.00  0.00            
ATOM   1470  R2  CHO   244     168.834 184.482  57.021  1.00  0.00            
ATOM   1471  R3  CHO   244     167.834 183.083  54.921  1.00  0.00            
ATOM   1472  R4  CHO   244     168.984 185.483  53.721  1.00  0.00            
ATOM   1473  R5  CHO   244     166.934 184.733  53.471  1.00  0.00            
ATOM   1474  C1  CHO   244     168.084 184.733  49.821  1.00  0.00           C
ATOM   1475  C2  CHO   244     166.434 187.333  48.371  1.00  0.00           C
ATOM   1476  ROH CHO   245      86.134 210.333  53.271  1.00  0.00            
ATOM   1477  R1  CHO   245      87.284 207.733  52.921  1.00  0.00            
ATOM   1478  R2  CHO   245      87.484 206.583  50.421  1.00  0.00            
ATOM   1479  R3  CHO   245      90.134 206.383  51.121  1.00  0.00            
ATOM   1480  R4  CHO   245      89.784 204.533  48.871  1.00  0.00            
ATOM   1481  R5  CHO   245      90.634 204.033  50.821  1.00  0.00            
ATOM   1482  C1  CHO   245      93.634 203.133  48.621  1.00  0.00           C
ATOM   1483  C2  CHO   245      96.984 201.833  48.521  1.00  0.00           C
ATOM   1484  ROH CHO   246     201.384  35.383  45.421  1.00  0.00            
ATOM   1485  R1  CHO   246     200.584  36.083  42.721  1.00  0.00            
ATOM   1486  R2  CHO   246     202.384  36.583  40.771  1.00  0.00            
ATOM   1487  R3  CHO   246     200.934  34.683  39.421  1.00  0.00            
ATOM   1488  R4  CHO   246     202.384  36.083  37.271  1.00  0.00            
ATOM   1489  R5  CHO   246     200.234  35.733  37.421  1.00  0.00            
ATOM   1490  C1  CHO   246     200.984  33.983  34.121  1.00  0.00           C
ATOM   1491  C2  CHO   246     198.784  34.083  32.271  1.00  0.00           C
ATOM   1492  ROH CHO   247     215.584 183.483  20.571  1.00  0.00            
ATOM   1493  R1  CHO   247     214.784 184.033  23.171  1.00  0.00            
ATOM   1494  R2  CHO   247     213.834 182.083  24.871  1.00  0.00            
ATOM   1495  R3  CHO   247     215.784 183.033  26.571  1.00  0.00            
ATOM   1496  R4  CHO   247     214.184 181.233  28.271  1.00  0.00            
ATOM   1497  R5  CHO   247     214.684 183.333  28.671  1.00  0.00            
ATOM   1498  C1  CHO   247     216.184 181.683  31.721  1.00  0.00           C
ATOM   1499  C2  CHO   247     216.734 180.233  35.771  1.00  0.00           C
ATOM   1500  ROH CHO   248      10.384 120.983  13.421  1.00  0.00            
ATOM   1501  R1  CHO   248      12.484 121.033  15.371  1.00  0.00            
ATOM   1502  R2  CHO   248      13.334 123.333  16.621  1.00  0.00            
ATOM   1503  R3  CHO   248      12.884 121.933  18.871  1.00  0.00            
ATOM   1504  R4  CHO   248      14.284 124.333  19.771  1.00  0.00            
ATOM   1505  R5  CHO   248      14.834 122.283  20.221  1.00  0.00            
ATOM   1506  C1  CHO   248      14.434 123.583  23.771  1.00  0.00           C
ATOM   1507  C2  CHO   248      14.434 127.333  26.121  1.00  0.00           C
ATOM   1508  ROH CHO   249      69.784 105.333  52.021  1.00  0.00            
ATOM   1509  R1  CHO   249      72.184 105.483  50.471  1.00  0.00            
ATOM   1510  R2  CHO   249      72.384 104.333  47.971  1.00  0.00            
ATOM   1511  R3  CHO   249      73.184 106.883  47.271  1.00  0.00            
ATOM   1512  R4  CHO   249      72.834 105.433  44.671  1.00  0.00            
ATOM   1513  R5  CHO   249      74.634 106.533  45.371  1.00  0.00            
ATOM   1514  C1  CHO   249      73.884 108.433  42.171  1.00  0.00           C
ATOM   1515  C2  CHO   249      74.734 109.883  39.671  1.00  0.00           C
ATOM   1516  ROH CHO   250      97.984 193.232  51.621  1.00  0.00            
ATOM   1517  R1  CHO   250      99.134 195.783  51.471  1.00  0.00            
ATOM   1518  R2  CHO   250     101.634 196.283  50.371  1.00  0.00            
ATOM   1519  R3  CHO   250     100.284 198.133  48.871  1.00  0.00            
ATOM   1520  R4  CHO   250     103.084 198.983  48.771  1.00  0.00            
ATOM   1521  R5  CHO   250     101.384 200.183  49.421  1.00  0.00            
ATOM   1522  C1  CHO   250     102.634 202.283  46.471  1.00  0.00           C
ATOM   1523  C2  CHO   250     102.784 205.633  46.671  1.00  0.00           C
ATOM   1524  ROH CHO   251       6.184 165.983  51.221  1.00  0.00            
ATOM   1525  R1  CHO   251       6.734 165.083  48.521  1.00  0.00            
ATOM   1526  R2  CHO   251       5.584 166.283  46.371  1.00  0.00            
ATOM   1527  R3  CHO   251       8.184 166.533  45.571  1.00  0.00            
ATOM   1528  R4  CHO   251       6.634 166.982  43.071  1.00  0.00            
ATOM   1529  R5  CHO   251       8.284 165.583  43.421  1.00  0.00            
ATOM   1530  C1  CHO   251       9.684 167.633  40.571  1.00  0.00           C
ATOM   1531  C2  CHO   251      10.984 166.233  37.271  1.00  0.00           C
ATOM   1532  ROH CHO   252     209.434 183.033  53.721  1.00  0.00            
ATOM   1533  R1  CHO   252     209.284 183.033  50.921  1.00  0.00            
ATOM   1534  R2  CHO   252     211.534 182.783  49.321  1.00  0.00            
ATOM   1535  R3  CHO   252     210.134 180.783  48.171  1.00  0.00            
ATOM   1536  R4  CHO   252     211.484 182.083  45.921  1.00  0.00            
ATOM   1537  R5  CHO   252     209.334 181.683  46.121  1.00  0.00            
ATOM   1538  C1  CHO   252     210.084 179.733  42.921  1.00  0.00           C
ATOM   1539  C2  CHO   252     209.284 182.083  40.671  1.00  0.00           C
ATOM   1540  ROH CHO   253     162.234  62.683  49.221  1.00  0.00            
ATOM   1541  R1  CHO   253     163.384  62.733  46.671  1.00  0.00            
ATOM   1542  R2  CHO   253     161.934  63.483  44.421  1.00  0.00            
ATOM   1543  R3  CHO   253     163.984  65.233  44.121  1.00  0.00            
ATOM   1544  R4  CHO   253     162.734  65.083  41.471  1.00  0.00            
ATOM   1545  R5  CHO   253     164.834  64.783  41.921  1.00  0.00            
ATOM   1546  C1  CHO   253     165.134  67.683  39.421  1.00  0.00           C
ATOM   1547  C2  CHO   253     168.034  66.433  36.671  1.00  0.00           C
ATOM   1548  ROH CHO   254     188.384  31.283  46.571  1.00  0.00            
ATOM   1549  R1  CHO   254     188.184  29.183  44.571  1.00  0.00            
ATOM   1550  R2  CHO   254     186.284  29.233  42.621  1.00  0.00            
ATOM   1551  R3  CHO   254     188.484  28.933  41.021  1.00  0.00            
ATOM   1552  R4  CHO   254     186.184  28.633  39.221  1.00  0.00            
ATOM   1553  R5  CHO   254     187.884  27.233  39.421  1.00  0.00            
ATOM   1554  C1  CHO   254     188.184  27.983  35.671  1.00  0.00           C
ATOM   1555  C2  CHO   254     190.884  26.533  33.421  1.00  0.00           C
ATOM   1556  ROH CHO   255     213.284   1.333  21.121  1.00  0.00            
ATOM   1557  R1  CHO   255     213.984   1.133  23.871  1.00  0.00            
ATOM   1558  R2  CHO   255     212.884   2.733  25.821  1.00  0.00            
ATOM   1559  R3  CHO   255     212.334   0.383  27.021  1.00  0.00            
ATOM   1560  R4  CHO   255     213.434   1.983  29.171  1.00  0.00            
ATOM   1561  R5  CHO   255     214.084   0.033  28.521  1.00  0.00            
ATOM   1562  C1  CHO   255     213.234  -0.667  32.171  1.00  0.00           C
ATOM   1563  C2  CHO   255     213.284  -2.017  36.221  1.00  0.00           C
ATOM   1564  ROH CHO   256      83.434  60.333  47.071  1.00  0.00            
ATOM   1565  R1  CHO   256      83.534  60.983  44.321  1.00  0.00            
ATOM   1566  R2  CHO   256      85.884  61.333  42.971  1.00  0.00            
ATOM   1567  R3  CHO   256      84.784  59.433  41.271  1.00  0.00            
ATOM   1568  R4  CHO   256      86.884  60.783  39.671  1.00  0.00            
ATOM   1569  R5  CHO   256      84.784  60.533  39.171  1.00  0.00            
ATOM   1570  C1  CHO   256      86.434  58.733  36.221  1.00  0.00           C
ATOM   1571  C2  CHO   256      89.784  59.733  35.021  1.00  0.00           C
ATOM   1572  ROH CHO   257      57.534  35.633  48.321  1.00  0.00            
ATOM   1573  R1  CHO   257      57.284  35.083  45.571  1.00  0.00            
ATOM   1574  R2  CHO   257      59.434  34.483  43.871  1.00  0.00            
ATOM   1575  R3  CHO   257      57.984  32.283  43.321  1.00  0.00            
ATOM   1576  R4  CHO   257      60.234  32.183  41.471  1.00  0.00            
ATOM   1577  R5  CHO   257      58.134  32.033  40.921  1.00  0.00            
ATOM   1578  C1  CHO   257      59.384  28.733  39.571  1.00  0.00           C
ATOM   1579  C2  CHO   257      58.734  24.583  38.521  1.00  0.00           C
ATOM   1580  ROH CHO   258     118.184  91.283  60.721  1.00  0.00            
ATOM   1581  R1  CHO   258     118.034  89.433  58.621  1.00  0.00            
ATOM   1582  R2  CHO   258     115.734  87.933  58.121  1.00  0.00            
ATOM   1583  R3  CHO   258     115.984  88.983  55.671  1.00  0.00            
ATOM   1584  R4  CHO   258     114.884  86.283  55.221  1.00  0.00            
ATOM   1585  R5  CHO   258     116.684  87.133  54.321  1.00  0.00            
ATOM   1586  C1  CHO   258     114.634  86.283  51.171  1.00  0.00           C
ATOM   1587  C2  CHO   258     112.034  84.583  48.171  1.00  0.00           C
ATOM   1588  ROH CHO   259     135.384 208.432  29.221  1.00  0.00            
ATOM   1589  R1  CHO   259     135.984 209.533  31.821  1.00  0.00            
ATOM   1590  R2  CHO   259     135.534 208.183  34.171  1.00  0.00            
ATOM   1591  R3  CHO   259     138.184 208.733  34.571  1.00  0.00            
ATOM   1592  R4  CHO   259     137.284 207.483  37.071  1.00  0.00            
ATOM   1593  R5  CHO   259     138.284 209.433  36.821  1.00  0.00            
ATOM   1594  C1  CHO   259     140.784 207.633  39.171  1.00  0.00           C
ATOM   1595  C2  CHO   259     141.434 208.183  43.271  1.00  0.00           C
ATOM   1596  ROH CHO   260     167.684 207.683  62.471  1.00  0.00            
ATOM   1597  R1  CHO   260     168.634 206.433  60.121  1.00  0.00            
ATOM   1598  R2  CHO   260     167.484 206.833  57.621  1.00  0.00            
ATOM   1599  R3  CHO   260     170.034 207.433  56.971  1.00  0.00            
ATOM   1600  R4  CHO   260     168.484 207.883  54.521  1.00  0.00            
ATOM   1601  R5  CHO   260     170.284 206.633  54.721  1.00  0.00            
ATOM   1602  C1  CHO   260     171.434 209.083  52.021  1.00  0.00           C
ATOM   1603  C2  CHO   260     171.434 210.283  48.221  1.00  0.00           C
ATOM   1604  ROH CHO   261     126.234 220.083  60.171  1.00  0.00            
ATOM   1605  R1  CHO   261     127.734 220.133  57.771  1.00  0.00            
ATOM   1606  R2  CHO   261     127.434 218.232  55.771  1.00  0.00            
ATOM   1607  R3  CHO   261     127.034 220.433  54.221  1.00  0.00            
ATOM   1608  R4  CHO   261     127.334 218.232  52.321  1.00  0.00            
ATOM   1609  R5  CHO   261     128.484 220.083  52.371  1.00  0.00            
ATOM   1610  C1  CHO   261     126.934 220.233  48.871  1.00  0.00           C
ATOM   1611  C2  CHO   261     124.734 220.083  46.221  1.00  0.00           C
ATOM   1612  ROH CHO   262     196.484 128.083  15.321  1.00  0.00            
ATOM   1613  R1  CHO   262     197.334 127.433  17.921  1.00  0.00            
ATOM   1614  R2  CHO   262     197.484 129.283  19.871  1.00  0.00            
ATOM   1615  R3  CHO   262     195.934 127.483  21.271  1.00  0.00            
ATOM   1616  R4  CHO   262     196.384 129.683  23.171  1.00  0.00            
ATOM   1617  R5  CHO   262     196.734 127.533  23.521  1.00  0.00            
ATOM   1618  C1  CHO   262     194.284 128.233  26.271  1.00  0.00           C
ATOM   1619  C2  CHO   262     193.534 128.283  30.421  1.00  0.00           C
ATOM   1620  ROH CHO   263      35.634 190.583  51.021  1.00  0.00            
ATOM   1621  R1  CHO   263      34.984 191.283  48.321  1.00  0.00            
ATOM   1622  R2  CHO   263      36.884 192.033  46.471  1.00  0.00            
ATOM   1623  R3  CHO   263      35.834 190.033  45.021  1.00  0.00            
ATOM   1624  R4  CHO   263      36.834 191.883  43.071  1.00  0.00            
ATOM   1625  R5  CHO   263      34.834 191.083  43.171  1.00  0.00            
ATOM   1626  C1  CHO   263      35.784 189.933  39.671  1.00  0.00           C
ATOM   1627  C2  CHO   263      32.884 192.833  38.321  1.00  0.00           C
ATOM   1628  ROH CHO   264      64.184 204.733  25.321  1.00  0.00            
ATOM   1629  R1  CHO   264      63.284 205.783  27.821  1.00  0.00            
ATOM   1630  R2  CHO   264      63.684 204.433  30.221  1.00  0.00            
ATOM   1631  R3  CHO   264      64.834 206.783  30.921  1.00  0.00            
ATOM   1632  R4  CHO   264      63.034 206.133  33.171  1.00  0.00            
ATOM   1633  R5  CHO   264      63.084 207.983  32.071  1.00  0.00            
ATOM   1634  C1  CHO   264      63.734 209.283  35.571  1.00  0.00           C
ATOM   1635  C2  CHO   264      65.934 212.283  36.821  1.00  0.00           C
ATOM   1636  ROH CHO   265      39.984  63.933  41.271  1.00  0.00            
ATOM   1637  R1  CHO   265      39.634  61.783  39.421  1.00  0.00            
ATOM   1638  R2  CHO   265      37.184  60.983  38.521  1.00  0.00            
ATOM   1639  R3  CHO   265      38.284  61.333  36.021  1.00  0.00            
ATOM   1640  R4  CHO   265      36.384  59.183  35.671  1.00  0.00            
ATOM   1641  R5  CHO   265      38.484  59.133  35.121  1.00  0.00            
ATOM   1642  C1  CHO   265      36.984  58.433  31.721  1.00  0.00           C
ATOM   1643  C2  CHO   265      39.834  57.283  30.371  1.00  0.00           C
ATOM   1644  ROH CHO   266     108.634 226.283  58.971  1.00  0.00            
ATOM   1645  R1  CHO   266     110.534 225.033  57.271  1.00  0.00            
ATOM   1646  R2  CHO   266     109.984 222.783  55.821  1.00  0.00            
ATOM   1647  R3  CHO   266     110.834 224.283  53.721  1.00  0.00            
ATOM   1648  R4  CHO   266     110.934 221.533  52.771  1.00  0.00            
ATOM   1649  R5  CHO   266     112.584 222.983  52.721  1.00  0.00            
ATOM   1650  C1  CHO   266     112.284 222.283  49.021  1.00  0.00           C
ATOM   1651  C2  CHO   266     114.334 220.433  45.571  1.00  0.00           C
ATOM   1652  ROH CHO   267     160.484 110.033  23.521  1.00  0.00            
ATOM   1653  R1  CHO   267     162.234 111.183  25.421  1.00  0.00            
ATOM   1654  R2  CHO   267     161.884 113.783  26.371  1.00  0.00            
ATOM   1655  R3  CHO   267     161.934 112.533  28.771  1.00  0.00            
ATOM   1656  R4  CHO   267     163.634 114.933  29.071  1.00  0.00            
ATOM   1657  R5  CHO   267     164.184 112.833  29.521  1.00  0.00            
ATOM   1658  C1  CHO   267     164.734 114.433  32.971  1.00  0.00           C
ATOM   1659  C2  CHO   267     165.734 111.183  34.321  1.00  0.00           C
ATOM   1660  ROH CHO   268     160.934 173.933  32.721  1.00  0.00            
ATOM   1661  R1  CHO   268     160.484 173.483  35.471  1.00  0.00            
ATOM   1662  R2  CHO   268     158.034 172.733  36.471  1.00  0.00            
ATOM   1663  R3  CHO   268     159.484 170.683  37.621  1.00  0.00            
ATOM   1664  R4  CHO   268     157.084 170.883  39.321  1.00  0.00            
ATOM   1665  R5  CHO   268     159.134 170.932  40.021  1.00  0.00            
ATOM   1666  C1  CHO   268     157.884 167.933  41.921  1.00  0.00           C
ATOM   1667  C2  CHO   268     157.934 168.432  45.121  1.00  0.00           C
ATOM   1668  ROH CHO   269      79.684 154.783  32.971  1.00  0.00            
ATOM   1669  R1  CHO   269      79.584 153.583  35.571  1.00  0.00            
ATOM   1670  R2  CHO   269      80.384 154.883  37.871  1.00  0.00            
ATOM   1671  R3  CHO   269      77.934 154.283  38.771  1.00  0.00            
ATOM   1672  R4  CHO   269      79.284 155.333  41.121  1.00  0.00            
ATOM   1673  R5  CHO   269      78.284 153.433  40.921  1.00  0.00            
ATOM   1674  C1  CHO   269      76.284 155.033  43.871  1.00  0.00           C
ATOM   1675  C2  CHO   269      76.334 156.333  47.971  1.00  0.00           C
ATOM   1676  ROH CHO   270     218.484 176.633  17.371  1.00  0.00            
ATOM   1677  R1  CHO   270     220.834 176.583  18.971  1.00  0.00            
ATOM   1678  R2  CHO   270     221.784 178.833  20.321  1.00  0.00            
ATOM   1679  R3  CHO   270     221.734 177.133  22.371  1.00  0.00            
ATOM   1680  R4  CHO   270     223.584 179.233  23.171  1.00  0.00            
ATOM   1681  R5  CHO   270     223.984 177.083  23.271  1.00  0.00            
ATOM   1682  C1  CHO   270     224.584 177.933  26.921  1.00  0.00           C
ATOM   1683  C2  CHO   270     224.834 177.833  30.821  1.00  0.00           C
ATOM   1684  ROH CHO   271      31.284 212.182  51.271  1.00  0.00            
ATOM   1685  R1  CHO   271      32.884 211.733  48.971  1.00  0.00            
ATOM   1686  R2  CHO   271      32.984 209.283  47.721  1.00  0.00            
ATOM   1687  R3  CHO   271      32.334 210.783  45.571  1.00  0.00            
ATOM   1688  R4  CHO   271      33.684 208.432  44.421  1.00  0.00            
ATOM   1689  R5  CHO   271      34.184 210.483  44.071  1.00  0.00            
ATOM   1690  C1  CHO   271      33.434 209.283  40.471  1.00  0.00           C
ATOM   1691  C2  CHO   271      34.084 210.583  36.571  1.00  0.00           C
ATOM   1692  ROH CHO   272      90.584 193.083  31.471  1.00  0.00            
ATOM   1693  R1  CHO   272      90.734 192.483  34.221  1.00  0.00            
ATOM   1694  R2  CHO   272      92.134 194.033  36.021  1.00  0.00            
ATOM   1695  R3  CHO   272      89.784 194.133  37.271  1.00  0.00            
ATOM   1696  R4  CHO   272      91.784 194.433  39.421  1.00  0.00            
ATOM   1697  R5  CHO   272      90.184 192.983  39.321  1.00  0.00            
ATOM   1698  C1  CHO   272      89.384 194.783  42.621  1.00  0.00           C
ATOM   1699  C2  CHO   272      92.234 196.933  44.871  1.00  0.00           C
ATOM   1700  ROH CHO   273     122.884 138.583  63.571  1.00  0.00            
ATOM   1701  R1  CHO   273     122.084 139.933  61.221  1.00  0.00            
ATOM   1702  R2  CHO   273     123.584 141.883  60.021  1.00  0.00            
ATOM   1703  R3  CHO   273     123.284 140.333  57.821  1.00  0.00            
ATOM   1704  R4  CHO   273     124.334 142.833  56.771  1.00  0.00            
ATOM   1705  R5  CHO   273     122.534 141.833  56.121  1.00  0.00            
ATOM   1706  C1  CHO   273     124.434 141.933  52.821  1.00  0.00           C
ATOM   1707  C2  CHO   273     125.284 143.183  49.571  1.00  0.00           C
ATOM   1708  ROH CHO   274     115.634 166.333  52.921  1.00  0.00            
ATOM   1709  R1  CHO   274     112.834 166.733  53.271  1.00  0.00            
ATOM   1710  R2  CHO   274     111.434 168.533  51.721  1.00  0.00            
ATOM   1711  R3  CHO   274     109.884 166.383  51.221  1.00  0.00            
ATOM   1712  R4  CHO   274     107.984 168.583  51.671  1.00  0.00            
ATOM   1713  R5  CHO   274     107.984 166.633  52.621  1.00  0.00            
ATOM   1714  C1  CHO   274     104.484 166.583  51.171  1.00  0.00           C
ATOM   1715  C2  CHO   274     101.484 162.683  52.021  1.00  0.00           C
ATOM   1716  ROH CHO   275     195.284  77.733  23.071  1.00  0.00            
ATOM   1717  R1  CHO   275     196.684  78.033  25.571  1.00  0.00            
ATOM   1718  R2  CHO   275     196.034  76.633  27.871  1.00  0.00            
ATOM   1719  R3  CHO   275     198.634  75.933  27.821  1.00  0.00            
ATOM   1720  R4  CHO   275     197.834  75.583  30.571  1.00  0.00            
ATOM   1721  R5  CHO   275     199.534  76.783  29.871  1.00  0.00            
ATOM   1722  C1  CHO   275     201.384  74.333  32.171  1.00  0.00           C
ATOM   1723  C2  CHO   275     205.134  73.683  33.521  1.00  0.00           C
ATOM   1724  ROH CHO   276     181.284 142.083  21.121  1.00  0.00            
ATOM   1725  R1  CHO   276     181.584 142.883  23.871  1.00  0.00            
ATOM   1726  R2  CHO   276     180.034 141.783  25.821  1.00  0.00            
ATOM   1727  R3  CHO   276     182.484 141.233  26.921  1.00  0.00            
ATOM   1728  R4  CHO   276     180.534 140.483  29.071  1.00  0.00            
ATOM   1729  R5  CHO   276     182.234 141.833  29.221  1.00  0.00            
ATOM   1730  C1  CHO   276     183.084 139.233  31.921  1.00  0.00           C
ATOM   1731  C2  CHO   276     183.984 135.383  32.721  1.00  0.00           C
ATOM   1732  ROH CHO   277     145.234 170.883  58.771  1.00  0.00            
ATOM   1733  R1  CHO   277     144.534 169.433  56.471  1.00  0.00            
ATOM   1734  R2  CHO   277     144.834 170.483  53.921  1.00  0.00            
ATOM   1735  R3  CHO   277     146.284 168.183  53.521  1.00  0.00            
ATOM   1736  R4  CHO   277     146.034 169.433  50.821  1.00  0.00            
ATOM   1737  R5  CHO   277     145.484 167.383  51.421  1.00  0.00            
ATOM   1738  C1  CHO   277     148.034 166.683  48.671  1.00  0.00           C
ATOM   1739  C2  CHO   277     150.434 165.233  46.871  1.00  0.00           C
ATOM   1740  ROH CHO   278       2.634  64.983  43.421  1.00  0.00            
ATOM   1741  R1  CHO   278       2.534  63.783  40.821  1.00  0.00            
ATOM   1742  R2  CHO   278       0.234  63.683  39.321  1.00  0.00            
ATOM   1743  R3  CHO   278       1.834  64.833  37.471  1.00  0.00            
ATOM   1744  R4  CHO   278      -0.516  63.883  35.921  1.00  0.00            
ATOM   1745  R5  CHO   278       1.584  63.433  35.571  1.00  0.00            
ATOM   1746  C1  CHO   278       0.584  65.033  32.271  1.00  0.00           C
ATOM   1747  C2  CHO   278      -3.316  64.133  31.921  1.00  0.00           C
ATOM   1748  ROH CHO   279     108.734 110.733  32.721  1.00  0.00            
ATOM   1749  R1  CHO   279     107.834 109.233  35.021  1.00  0.00            
ATOM   1750  R2  CHO   279     107.684 110.233  37.521  1.00  0.00            
ATOM   1751  R3  CHO   279     105.084 109.433  37.421  1.00  0.00            
ATOM   1752  R4  CHO   279     105.734 109.283  40.221  1.00  0.00            
ATOM   1753  R5  CHO   279     104.934 107.683  38.971  1.00  0.00            
ATOM   1754  C1  CHO   279     102.184 107.933  41.671  1.00  0.00           C
ATOM   1755  C2  CHO   279     102.084 106.733  45.221  1.00  0.00           C
ATOM   1756  ROH CHO   280      76.534  60.733  33.171  1.00  0.00            
ATOM   1757  R1  CHO   280      74.334  61.983  31.821  1.00  0.00            
ATOM   1758  R2  CHO   280      71.884  62.233  33.071  1.00  0.00            
ATOM   1759  R3  CHO   280      72.234  64.883  32.471  1.00  0.00            
ATOM   1760  R4  CHO   280      69.334  64.583  32.971  1.00  0.00            
ATOM   1761  R5  CHO   280      70.284  65.433  31.221  1.00  0.00            
ATOM   1762  C1  CHO   280      68.184  68.433  32.271  1.00  0.00           C
ATOM   1763  C2  CHO   280      65.184  70.383  30.921  1.00  0.00           C
ATOM   1764  ROH CHO   281      88.384  43.783  47.521  1.00  0.00            
ATOM   1765  R1  CHO   281      86.434  44.083  45.471  1.00  0.00            
ATOM   1766  R2  CHO   281      86.834  45.583  43.171  1.00  0.00            
ATOM   1767  R3  CHO   281      86.184  43.283  41.921  1.00  0.00            
ATOM   1768  R4  CHO   281      84.884  45.383  40.371  1.00  0.00            
ATOM   1769  R5  CHO   281      83.934  43.633  41.221  1.00  0.00            
ATOM   1770  C1  CHO   281      83.134  43.133  37.521  1.00  0.00           C
ATOM   1771  C2  CHO   281      80.884  42.383  35.021  1.00  0.00           C
ATOM   1772  ROH CHO   282     148.234  12.583  28.321  1.00  0.00            
ATOM   1773  R1  CHO   282     147.784  11.183  30.671  1.00  0.00            
ATOM   1774  R2  CHO   282     148.234   8.483  30.921  1.00  0.00            
ATOM   1775  R3  CHO   282     149.784   9.233  32.971  1.00  0.00            
ATOM   1776  R4  CHO   282     148.484   6.783  33.871  1.00  0.00            
ATOM   1777  R5  CHO   282     148.484   8.683  34.971  1.00  0.00            
ATOM   1778  C1  CHO   282     150.084   6.483  37.621  1.00  0.00           C
ATOM   1779  C2  CHO   282     148.984   7.233  41.471  1.00  0.00           C
ATOM   1780  ROH CHO   283     179.184 128.033  50.221  1.00  0.00            
ATOM   1781  R1  CHO   283     177.934 127.933  47.621  1.00  0.00            
ATOM   1782  R2  CHO   283     175.884 129.633  46.921  1.00  0.00            
ATOM   1783  R3  CHO   283     177.534 130.183  44.771  1.00  0.00            
ATOM   1784  R4  CHO   283     175.034 131.533  44.171  1.00  0.00            
ATOM   1785  R5  CHO   283     176.084 130.083  42.921  1.00  0.00            
ATOM   1786  C1  CHO   283     176.034 133.133  40.571  1.00  0.00           C
ATOM   1787  C2  CHO   283     176.034 134.183  37.621  1.00  0.00           C
ATOM   1788  ROH CHO   284     217.384  36.983  34.671  1.00  0.00            
ATOM   1789  R1  CHO   284     215.634  37.933  32.621  1.00  0.00            
ATOM   1790  R2  CHO   284     214.384  40.383  32.821  1.00  0.00            
ATOM   1791  R3  CHO   284     215.534  40.683  30.371  1.00  0.00            
ATOM   1792  R4  CHO   284     214.034  43.183  30.821  1.00  0.00            
ATOM   1793  R5  CHO   284     213.884  41.883  29.071  1.00  0.00            
ATOM   1794  C1  CHO   284     214.834  45.133  27.371  1.00  0.00           C
ATOM   1795  C2  CHO   284     216.134  48.033  26.721  1.00  0.00           C
ATOM   1796  ROH CHO   285      42.284 166.633  22.271  1.00  0.00            
ATOM   1797  R1  CHO   285      41.734 166.883  25.021  1.00  0.00            
ATOM   1798  R2  CHO   285      42.284 164.833  26.821  1.00  0.00            
ATOM   1799  R3  CHO   285      43.684 166.733  28.071  1.00  0.00            
ATOM   1800  R4  CHO   285      43.684 164.433  29.921  1.00  0.00            
ATOM   1801  R5  CHO   285      43.084 166.483  30.421  1.00  0.00            
ATOM   1802  C1  CHO   285      45.834 166.033  32.971  1.00  0.00           C
ATOM   1803  C2  CHO   285      46.184 167.182  37.271  1.00  0.00           C
ATOM   1804  ROH CHO   286      88.684 151.933  32.621  1.00  0.00            
ATOM   1805  R1  CHO   286      87.734 151.433  35.221  1.00  0.00            
ATOM   1806  R2  CHO   286      87.784 148.883  36.371  1.00  0.00            
ATOM   1807  R3  CHO   286      89.084 150.183  38.421  1.00  0.00            
ATOM   1808  R4  CHO   286      87.934 147.783  39.671  1.00  0.00            
ATOM   1809  R5  CHO   286      87.684 149.833  40.321  1.00  0.00            
ATOM   1810  C1  CHO   286      89.284 148.333  43.421  1.00  0.00           C
ATOM   1811  C2  CHO   286      88.384 149.733  46.121  1.00  0.00           C
ATOM   1812  ROH CHO   287     120.984  90.783  30.671  1.00  0.00            
ATOM   1813  R1  CHO   287     121.034  91.883  33.271  1.00  0.00            
ATOM   1814  R2  CHO   287     121.234  90.283  35.471  1.00  0.00            
ATOM   1815  R3  CHO   287     123.384  91.883  36.021  1.00  0.00            
ATOM   1816  R4  CHO   287     122.884  90.433  38.521  1.00  0.00            
ATOM   1817  R5  CHO   287     123.084  92.583  38.321  1.00  0.00            
ATOM   1818  C1  CHO   287     125.884  91.983  40.821  1.00  0.00           C
ATOM   1819  C2  CHO   287     126.584  94.083  43.521  1.00  0.00           C
ATOM   1820  ROH CHO   288     147.984 164.833  31.221  1.00  0.00            
ATOM   1821  R1  CHO   288     146.784 165.383  33.721  1.00  0.00            
ATOM   1822  R2  CHO   288     146.234 163.383  35.571  1.00  0.00            
ATOM   1823  R3  CHO   288     147.684 164.983  37.271  1.00  0.00            
ATOM   1824  R4  CHO   288     147.534 162.383  38.621  1.00  0.00            
ATOM   1825  R5  CHO   288     146.984 164.333  39.421  1.00  0.00            
ATOM   1826  C1  CHO   288     149.684 163.232  41.921  1.00  0.00           C
ATOM   1827  C2  CHO   288     150.234 159.883  45.421  1.00  0.00           C
ATOM   1828  ROH CHO   289      55.884 160.383  26.471  1.00  0.00            
ATOM   1829  R1  CHO   289      55.384 159.183  28.971  1.00  0.00            
ATOM   1830  R2  CHO   289      56.684 159.883  31.271  1.00  0.00            
ATOM   1831  R3  CHO   289      54.134 160.183  32.171  1.00  0.00            
ATOM   1832  R4  CHO   289      55.884 160.833  34.521  1.00  0.00            
ATOM   1833  R5  CHO   289      54.234 159.383  34.421  1.00  0.00            
ATOM   1834  C1  CHO   289      53.034 161.683  37.271  1.00  0.00           C
ATOM   1835  C2  CHO   289      51.634 164.333  41.021  1.00  0.00           C
ATOM   1836  ROH CHO   290     174.134 216.283  30.371  1.00  0.00            
ATOM   1837  R1  CHO   290     174.384 215.533  33.071  1.00  0.00            
ATOM   1838  R2  CHO   290     176.184 216.733  34.771  1.00  0.00            
ATOM   1839  R3  CHO   290     173.934 217.083  36.271  1.00  0.00            
ATOM   1840  R4  CHO   290     176.134 217.933  38.071  1.00  0.00            
ATOM   1841  R5  CHO   290     174.584 216.433  38.521  1.00  0.00            
ATOM   1842  C1  CHO   290     174.034 218.933  41.371  1.00  0.00           C
ATOM   1843  C2  CHO   290     172.284 219.533  45.421  1.00  0.00           C
ATOM   1844  ROH CHO   291      26.784  95.133  40.821  1.00  0.00            
ATOM   1845  R1  CHO   291      26.684  95.283  38.071  1.00  0.00            
ATOM   1846  R2  CHO   291      27.784  97.333  36.621  1.00  0.00            
ATOM   1847  R3  CHO   291      29.034  95.333  35.221  1.00  0.00            
ATOM   1848  R4  CHO   291      29.134  97.633  33.421  1.00  0.00            
ATOM   1849  R5  CHO   291      28.384  95.633  32.971  1.00  0.00            
ATOM   1850  C1  CHO   291      31.084  95.883  30.371  1.00  0.00           C
ATOM   1851  C2  CHO   291      32.334  96.433  26.471  1.00  0.00           C
ATOM   1852  ROH CHO   292      69.134 151.283  30.571  1.00  0.00            
ATOM   1853  R1  CHO   292      69.584 151.633  33.321  1.00  0.00            
ATOM   1854  R2  CHO   292      67.634 152.483  35.021  1.00  0.00            
ATOM   1855  R3  CHO   292      68.284 150.233  36.371  1.00  0.00            
ATOM   1856  R4  CHO   292      67.234 152.033  38.421  1.00  0.00            
ATOM   1857  R5  CHO   292      69.134 151.033  38.521  1.00  0.00            
ATOM   1858  C1  CHO   292      67.584 149.683  41.721  1.00  0.00           C
ATOM   1859  C2  CHO   292      66.584 149.383  45.921  1.00  0.00           C
ATOM   1860  ROH CHO   293      39.734 101.683  41.021  1.00  0.00            
ATOM   1861  R1  CHO   293      41.234 102.033  38.671  1.00  0.00            
ATOM   1862  R2  CHO   293      40.034 103.033  36.371  1.00  0.00            
ATOM   1863  R3  CHO   293      42.034 104.833  36.471  1.00  0.00            
ATOM   1864  R4  CHO   293      40.784 105.333  33.871  1.00  0.00            
ATOM   1865  R5  CHO   293      42.884 104.983  34.221  1.00  0.00            
ATOM   1866  C1  CHO   293      43.084 108.383  32.621  1.00  0.00           C
ATOM   1867  C2  CHO   293      43.034 110.633  29.121  1.00  0.00           C
ATOM   1868  ROH CHO   294     192.734 197.883  22.721  1.00  0.00            
ATOM   1869  R1  CHO   294     194.134 197.182  25.121  1.00  0.00            
ATOM   1870  R2  CHO   294     193.234 197.933  27.621  1.00  0.00            
ATOM   1871  R3  CHO   294     193.384 195.283  28.171  1.00  0.00            
ATOM   1872  R4  CHO   294     193.634 196.533  30.771  1.00  0.00            
ATOM   1873  R5  CHO   294     194.984 195.083  29.921  1.00  0.00            
ATOM   1874  C1  CHO   294     193.984 193.232  33.071  1.00  0.00           C
ATOM   1875  C2  CHO   294     194.284 192.283  36.821  1.00  0.00           C
ATOM   1876  ROH CHO   295     192.584   4.883  24.771  1.00  0.00            
ATOM   1877  R1  CHO   295     192.934   5.783  27.371  1.00  0.00            
ATOM   1878  R2  CHO   295     191.234   7.583  28.671  1.00  0.00            
ATOM   1879  R3  CHO   295     191.084   5.633  30.571  1.00  0.00            
ATOM   1880  R4  CHO   295     191.034   8.133  32.071  1.00  0.00            
ATOM   1881  R5  CHO   295     192.384   6.483  32.371  1.00  0.00            
ATOM   1882  C1  CHO   295     190.784   6.633  35.821  1.00  0.00           C
ATOM   1883  C2  CHO   295     191.634   3.483  37.621  1.00  0.00           C
ATOM   1884  ROH CHO   296     188.034  68.683  46.021  1.00  0.00            
ATOM   1885  R1  CHO   296     187.034  67.683  43.621  1.00  0.00            
ATOM   1886  R2  CHO   296     188.584  67.383  41.371  1.00  0.00            
ATOM   1887  R3  CHO   296     187.634  64.833  41.371  1.00  0.00            
ATOM   1888  R4  CHO   296     189.284  64.933  38.971  1.00  0.00            
ATOM   1889  R5  CHO   296     187.184  64.283  39.171  1.00  0.00            
ATOM   1890  C1  CHO   296     188.734  61.133  37.721  1.00  0.00           C
ATOM   1891  C2  CHO   296     191.134  59.983  34.671  1.00  0.00           C
ATOM   1892  ROH CHO   297     185.184 101.383  18.171  1.00  0.00            
ATOM   1893  R1  CHO   297     185.034 102.483  20.821  1.00  0.00            
ATOM   1894  R2  CHO   297     183.634 101.233  22.871  1.00  0.00            
ATOM   1895  R3  CHO   297     186.034 101.483  24.171  1.00  0.00            
ATOM   1896  R4  CHO   297     184.034 101.133  26.271  1.00  0.00            
ATOM   1897  R5  CHO   297     185.484 102.733  26.121  1.00  0.00            
ATOM   1898  C1  CHO   297     186.534 101.283  29.521  1.00  0.00           C
ATOM   1899  C2  CHO   297     186.084 102.633  34.121  1.00  0.00           C
ATOM   1900  ROH CHO   298      72.734  27.933  22.521  1.00  0.00            
ATOM   1901  R1  CHO   298      71.334  26.483  24.421  1.00  0.00            
ATOM   1902  R2  CHO   298      72.534  25.483  26.721  1.00  0.00            
ATOM   1903  R3  CHO   298      70.534  26.833  27.971  1.00  0.00            
ATOM   1904  R4  CHO   298      71.634  25.033  30.021  1.00  0.00            
ATOM   1905  R5  CHO   298      69.534  25.183  29.421  1.00  0.00            
ATOM   1906  C1  CHO   298      69.184  26.033  33.171  1.00  0.00           C
ATOM   1907  C2  CHO   298      69.484  26.233  36.371  1.00  0.00           C
ATOM   1908  ROH CHO   299      67.684 126.433  27.171  1.00  0.00            
ATOM   1909  R1  CHO   299      67.634 124.983  29.671  1.00  0.00            
ATOM   1910  R2  CHO   299      65.334 124.633  31.171  1.00  0.00            
ATOM   1911  R3  CHO   299      65.984 122.033  30.921  1.00  0.00            
ATOM   1912  R4  CHO   299      64.134 122.133  33.171  1.00  0.00            
ATOM   1913  R5  CHO   299      66.134 121.233  33.171  1.00  0.00            
ATOM   1914  C1  CHO   299      64.034 118.183  34.171  1.00  0.00           C
ATOM   1915  C2  CHO   299      61.034 117.183  35.221  1.00  0.00           C
ATOM   1916  ROH CHO   300     185.734 218.083  23.621  1.00  0.00            
ATOM   1917  R1  CHO   300     187.284 218.683  25.921  1.00  0.00            
ATOM   1918  R2  CHO   300     187.584 221.233  26.921  1.00  0.00            
ATOM   1919  R3  CHO   300     186.734 220.083  29.221  1.00  0.00            
ATOM   1920  R4  CHO   300     187.684 222.733  30.021  1.00  0.00            
ATOM   1921  R5  CHO   300     188.284 220.833  30.821  1.00  0.00            
ATOM   1922  C1  CHO   300     186.934 222.583  33.971  1.00  0.00           C
ATOM   1923  C2  CHO   300     187.684 225.383  36.621  1.00  0.00           C
ATOM   1924  ROH CHO   301      98.984 153.483  65.571  1.00  0.00            
ATOM   1925  R1  CHO   301      98.934 153.533  62.771  1.00  0.00            
ATOM   1926  R2  CHO   301     100.884 154.733  61.221  1.00  0.00            
ATOM   1927  R3  CHO   301     101.034 152.283  60.021  1.00  0.00            
ATOM   1928  R4  CHO   301     101.684 154.183  57.871  1.00  0.00            
ATOM   1929  R5  CHO   301     100.134 152.633  57.821  1.00  0.00            
ATOM   1930  C1  CHO   301     102.284 151.533  54.921  1.00  0.00           C
ATOM   1931  C2  CHO   301     100.934 150.483  51.271  1.00  0.00           C
ATOM   1932  ROH CHO   302      13.084 128.333  30.821  1.00  0.00            
ATOM   1933  R1  CHO   302      12.234 131.033  30.571  1.00  0.00            
ATOM   1934  R2  CHO   302      12.334 132.783  32.721  1.00  0.00            
ATOM   1935  R3  CHO   302      13.784 134.283  31.021  1.00  0.00            
ATOM   1936  R4  CHO   302      12.684 136.183  32.971  1.00  0.00            
ATOM   1937  R5  CHO   302      12.484 136.283  30.771  1.00  0.00            
ATOM   1938  C1  CHO   302      14.234 139.633  31.471  1.00  0.00           C
ATOM   1939  C2  CHO   302      15.384 143.133  32.721  1.00  0.00           C
ATOM   1940  ROH CHO   303      36.284 179.833  23.621  1.00  0.00            
ATOM   1941  R1  CHO   303      37.584 180.633  26.021  1.00  0.00            
ATOM   1942  R2  CHO   303      39.434 182.683  26.121  1.00  0.00            
ATOM   1943  R3  CHO   303      37.784 183.633  28.071  1.00  0.00            
ATOM   1944  R4  CHO   303      40.384 184.633  28.771  1.00  0.00            
ATOM   1945  R5  CHO   303      39.084 183.483  30.021  1.00  0.00            
ATOM   1946  C1  CHO   303      39.434 186.633  32.171  1.00  0.00           C
ATOM   1947  C2  CHO   303      39.684 190.183  35.421  1.00  0.00           C
ATOM   1948  ROH CHO   304     181.784 111.083  51.021  1.00  0.00            
ATOM   1949  R1  CHO   304     182.034 111.683  48.271  1.00  0.00            
ATOM   1950  R2  CHO   304     184.134 110.733  46.721  1.00  0.00            
ATOM   1951  R3  CHO   304     182.084 109.833  45.121  1.00  0.00            
ATOM   1952  R4  CHO   304     184.034 110.933  43.271  1.00  0.00            
ATOM   1953  R5  CHO   304     181.934 111.433  43.421  1.00  0.00            
ATOM   1954  C1  CHO   304     182.084 110.233  39.771  1.00  0.00           C
ATOM   1955  C2  CHO   304     182.734 109.233  37.721  1.00  0.00           C
ATOM   1956  ROH CHO   305      52.684 202.283  54.421  1.00  0.00            
ATOM   1957  R1  CHO   305      52.884 201.033  51.821  1.00  0.00            
ATOM   1958  R2  CHO   305      50.734 199.783  50.671  1.00  0.00            
ATOM   1959  R3  CHO   305      51.384 201.433  48.521  1.00  0.00            
ATOM   1960  R4  CHO   305      50.234 199.033  47.271  1.00  0.00            
ATOM   1961  R5  CHO   305      52.134 199.933  46.821  1.00  0.00            
ATOM   1962  C1  CHO   305      50.484 200.183  43.421  1.00  0.00           C
ATOM   1963  C2  CHO   305      52.784 200.533  40.421  1.00  0.00           C
ATOM   1964  ROH CHO   306      17.934 221.233  52.021  1.00  0.00            
ATOM   1965  R1  CHO   306      16.634 221.083  49.521  1.00  0.00            
ATOM   1966  R2  CHO   306      16.934 223.033  47.521  1.00  0.00            
ATOM   1967  R3  CHO   306      17.634 220.883  46.021  1.00  0.00            
ATOM   1968  R4  CHO   306      16.984 223.033  44.121  1.00  0.00            
ATOM   1969  R5  CHO   306      16.184 220.983  44.121  1.00  0.00            
ATOM   1970  C1  CHO   306      17.684 221.033  40.571  1.00  0.00           C
ATOM   1971  C2  CHO   306      16.184 219.833  37.521  1.00  0.00           C
ATOM   1972  ROH CHO   307      24.934 200.583  21.021  1.00  0.00            
ATOM   1973  R1  CHO   307      25.734 202.283  23.071  1.00  0.00            
ATOM   1974  R2  CHO   307      23.984 203.583  24.771  1.00  0.00            
ATOM   1975  R3  CHO   307      25.384 202.383  26.721  1.00  0.00            
ATOM   1976  R4  CHO   307      23.584 204.183  28.071  1.00  0.00            
ATOM   1977  R5  CHO   307      25.734 204.083  28.321  1.00  0.00            
ATOM   1978  C1  CHO   307      24.684 203.383  31.921  1.00  0.00           C
ATOM   1979  C2  CHO   307      26.034 206.483  33.421  1.00  0.00           C
ATOM   1980  ROH CHO   308     104.934 133.233  30.671  1.00  0.00            
ATOM   1981  R1  CHO   308     104.234 131.883  33.071  1.00  0.00            
ATOM   1982  R2  CHO   308     105.334 132.533  35.471  1.00  0.00            
ATOM   1983  R3  CHO   308     102.684 132.783  36.271  1.00  0.00            
ATOM   1984  R4  CHO   308     104.184 132.633  38.771  1.00  0.00            
ATOM   1985  R5  CHO   308     102.484 131.383  38.171  1.00  0.00            
ATOM   1986  C1  CHO   308     101.034 132.933  41.371  1.00  0.00           C
ATOM   1987  C2  CHO   308      99.684 134.283  44.921  1.00  0.00           C
ATOM   1988  ROH CHO   309      77.334  79.683  27.071  1.00  0.00            
ATOM   1989  R1  CHO   309      77.884  78.483  29.571  1.00  0.00            
ATOM   1990  R2  CHO   309      79.484  79.683  31.471  1.00  0.00            
ATOM   1991  R3  CHO   309      77.284  79.333  33.071  1.00  0.00            
ATOM   1992  R4  CHO   309      79.584  79.083  34.921  1.00  0.00            
ATOM   1993  R5  CHO   309      77.934  77.633  34.671  1.00  0.00            
ATOM   1994  C1  CHO   309      77.584  78.433  38.421  1.00  0.00           C
ATOM   1995  C2  CHO   309      79.834  77.383  40.821  1.00  0.00           C
ATOM   1996  ROH CHO   310     126.384 150.933  30.371  1.00  0.00            
ATOM   1997  R1  CHO   310     127.434 149.833  32.821  1.00  0.00            
ATOM   1998  R2  CHO   310     129.384 151.133  34.221  1.00  0.00            
ATOM   1999  R3  CHO   310     127.584 150.833  36.271  1.00  0.00            
ATOM   2000  R4  CHO   310     130.084 151.433  37.621  1.00  0.00            
ATOM   2001  R5  CHO   310     128.784 149.733  37.971  1.00  0.00            
ATOM   2002  C1  CHO   310     128.784 151.333  41.471  1.00  0.00           C
ATOM   2003  C2  CHO   310     130.434 152.083  43.771  1.00  0.00           C
ATOM   2004  ROH CHO   311      94.184 103.633  60.121  1.00  0.00            
ATOM   2005  R1  CHO   311      95.334 105.183  58.071  1.00  0.00            
ATOM   2006  R2  CHO   311      97.884 104.733  57.071  1.00  0.00            
ATOM   2007  R3  CHO   311      96.634 104.633  54.721  1.00  0.00            
ATOM   2008  R4  CHO   311      98.734 106.633  54.371  1.00  0.00            
ATOM   2009  R5  CHO   311      96.584 106.883  53.971  1.00  0.00            
ATOM   2010  C1  CHO   311      97.984 107.683  50.471  1.00  0.00           C
ATOM   2011  C2  CHO   311      97.834 106.883  46.821  1.00  0.00           C
ATOM   2012  ROH CHO   312      38.784  55.083  11.271  1.00  0.00            
ATOM   2013  R1  CHO   312      37.434  55.783  13.621  1.00  0.00            
ATOM   2014  R2  CHO   312      36.384  53.883  15.371  1.00  0.00            
ATOM   2015  R3  CHO   312      37.884  55.233  17.171  1.00  0.00            
ATOM   2016  R4  CHO   312      35.934  53.733  18.771  1.00  0.00            
ATOM   2017  R5  CHO   312      36.384  55.883  18.871  1.00  0.00            
ATOM   2018  C1  CHO   312      37.134  54.883  22.521  1.00  0.00           C
ATOM   2019  C2  CHO   312      36.584  56.633  25.671  1.00  0.00           C
ATOM   2020  ROH CHO   313      64.534 168.033  28.721  1.00  0.00            
ATOM   2021  R1  CHO   313      64.134 167.433  31.371  1.00  0.00            
ATOM   2022  R2  CHO   313      63.784 169.383  33.321  1.00  0.00            
ATOM   2023  R3  CHO   313      61.534 167.983  33.871  1.00  0.00            
ATOM   2024  R4  CHO   313      61.834 169.783  36.171  1.00  0.00            
ATOM   2025  R5  CHO   313      61.584 167.633  36.271  1.00  0.00            
ATOM   2026  C1  CHO   313      58.584 168.683  38.321  1.00  0.00           C
ATOM   2027  C2  CHO   313      56.384 168.083  41.471  1.00  0.00           C
ATOM   2028  ROH CHO   314      15.434 198.733  19.321  1.00  0.00            
ATOM   2029  R1  CHO   314      14.634 200.033  21.721  1.00  0.00            
ATOM   2030  R2  CHO   314      12.384 199.283  23.171  1.00  0.00            
ATOM   2031  R3  CHO   314      14.184 199.083  25.221  1.00  0.00            
ATOM   2032  R4  CHO   314      11.584 199.682  26.471  1.00  0.00            
ATOM   2033  R5  CHO   314      13.484 200.783  26.821  1.00  0.00            
ATOM   2034  C1  CHO   314      12.784 199.733  30.421  1.00  0.00           C
ATOM   2035  C2  CHO   314       9.134 199.983  32.621  1.00  0.00           C
ATOM   2036  ROH CHO   315     208.834 223.432  56.021  1.00  0.00            
ATOM   2037  R1  CHO   315     207.484 223.633  53.521  1.00  0.00            
ATOM   2038  R2  CHO   315     208.534 222.583  51.221  1.00  0.00            
ATOM   2039  R3  CHO   315     206.134 221.333  51.021  1.00  0.00            
ATOM   2040  R4  CHO   315     206.984 221.533  48.271  1.00  0.00            
ATOM   2041  R5  CHO   315     205.084 222.233  49.121  1.00  0.00            
ATOM   2042  C1  CHO   315     203.784 219.733  46.471  1.00  0.00           C
ATOM   2043  C2  CHO   315     202.134 221.633  43.521  1.00  0.00           C
ATOM   2044  ROH CHO   316     172.284 111.833  50.321  1.00  0.00            
ATOM   2045  R1  CHO   316     172.284 110.533  47.821  1.00  0.00            
ATOM   2046  R2  CHO   316     169.984 110.133  46.271  1.00  0.00            
ATOM   2047  R3  CHO   316     171.484 111.333  44.321  1.00  0.00            
ATOM   2048  R4  CHO   316     169.884 109.333  42.921  1.00  0.00            
ATOM   2049  R5  CHO   316     172.034 109.583  42.871  1.00  0.00            
ATOM   2050  C1  CHO   316     171.184 109.983  39.171  1.00  0.00           C
ATOM   2051  C2  CHO   316     173.934 109.233  36.571  1.00  0.00           C
ATOM   2052  ROH CHO   317       9.734 134.933  16.121  1.00  0.00            
ATOM   2053  R1  CHO   317       9.684 136.183  18.621  1.00  0.00            
ATOM   2054  R2  CHO   317       7.834 135.483  20.571  1.00  0.00            
ATOM   2055  R3  CHO   317      10.034 135.083  22.121  1.00  0.00            
ATOM   2056  R4  CHO   317       7.784 135.283  23.971  1.00  0.00            
ATOM   2057  R5  CHO   317       9.634 136.433  24.071  1.00  0.00            
ATOM   2058  C1  CHO   317       9.834 134.783  27.471  1.00  0.00           C
ATOM   2059  C2  CHO   317       7.084 133.533  30.671  1.00  0.00           C
ATOM   2060  ROH CHO   318     157.734   3.583  28.171  1.00  0.00            
ATOM   2061  R1  CHO   318     155.584   4.183  30.021  1.00  0.00            
ATOM   2062  R2  CHO   318     155.934   4.383  32.721  1.00  0.00            
ATOM   2063  R3  CHO   318     154.784   6.833  32.371  1.00  0.00            
ATOM   2064  R4  CHO   318     154.934   6.483  35.221  1.00  0.00            
ATOM   2065  R5  CHO   318     153.134   6.983  34.121  1.00  0.00            
ATOM   2066  C1  CHO   318     153.234  10.033  36.371  1.00  0.00           C
ATOM   2067  C2  CHO   318     150.234  11.533  38.971  1.00  0.00           C
ATOM   2068  ROH CHO   319      66.034 190.883  57.821  1.00  0.00            
ATOM   2069  R1  CHO   319      65.084 189.183  55.821  1.00  0.00            
ATOM   2070  R2  CHO   319      64.134 190.133  53.421  1.00  0.00            
ATOM   2071  R3  CHO   319      65.934 188.432  52.371  1.00  0.00            
ATOM   2072  R4  CHO   319      64.784 189.783  49.971  1.00  0.00            
ATOM   2073  R5  CHO   319      64.934 187.633  50.321  1.00  0.00            
ATOM   2074  C1  CHO   319      66.934 187.983  47.071  1.00  0.00           C
ATOM   2075  C2  CHO   319      66.184 188.883  43.071  1.00  0.00           C
ATOM   2076  ROH CHO   320     101.334 174.883  34.971  1.00  0.00            
ATOM   2077  R1  CHO   320     101.534 173.432  37.371  1.00  0.00            
ATOM   2078  R2  CHO   320     103.284 174.133  39.421  1.00  0.00            
ATOM   2079  R3  CHO   320     101.034 174.083  40.921  1.00  0.00            
ATOM   2080  R4  CHO   320     103.184 174.233  42.871  1.00  0.00            
ATOM   2081  R5  CHO   320     101.634 172.783  42.821  1.00  0.00            
ATOM   2082  C1  CHO   320     101.034 174.283  46.271  1.00  0.00           C
ATOM   2083  C2  CHO   320     100.334 173.983  49.671  1.00  0.00           C
ATOM   2084  ROH CHO   321      47.484  92.133  44.521  1.00  0.00            
ATOM   2085  R1  CHO   321      48.184  92.483  41.721  1.00  0.00            
ATOM   2086  R2  CHO   321      46.384  93.383  39.871  1.00  0.00            
ATOM   2087  R3  CHO   321      48.334  95.233  39.421  1.00  0.00            
ATOM   2088  R4  CHO   321      47.184  94.683  36.721  1.00  0.00            
ATOM   2089  R5  CHO   321      49.284  94.583  37.271  1.00  0.00            
ATOM   2090  C1  CHO   321      49.484  97.133  34.521  1.00  0.00           C
ATOM   2091  C2  CHO   321      48.384  97.583  30.921  1.00  0.00           C
ATOM   2092  ROH CHO   322      67.934  13.283  19.671  1.00  0.00            
ATOM   2093  R1  CHO   322      67.434  13.533  22.521  1.00  0.00            
ATOM   2094  R2  CHO   322      67.684  15.933  23.871  1.00  0.00            
ATOM   2095  R3  CHO   322      65.134  15.383  24.571  1.00  0.00            
ATOM   2096  R4  CHO   322      66.434  16.333  27.071  1.00  0.00            
ATOM   2097  R5  CHO   322      65.334  14.483  26.821  1.00  0.00            
ATOM   2098  C1  CHO   322      63.334  16.033  29.571  1.00  0.00           C
ATOM   2099  C2  CHO   322      59.834  18.083  30.121  1.00  0.00           C
ATOM   2100  ROH CHO   323      89.684 112.583  59.121  1.00  0.00            
ATOM   2101  R1  CHO   323      90.284 114.383  57.071  1.00  0.00            
ATOM   2102  R2  CHO   323      92.684 114.283  55.671  1.00  0.00            
ATOM   2103  R3  CHO   323      91.034 114.183  53.521  1.00  0.00            
ATOM   2104  R4  CHO   323      93.434 115.533  52.471  1.00  0.00            
ATOM   2105  R5  CHO   323      91.434 116.233  52.371  1.00  0.00            
ATOM   2106  C1  CHO   323      92.334 116.083  48.671  1.00  0.00           C
ATOM   2107  C2  CHO   323      95.034 117.433  45.321  1.00  0.00           C
ATOM   2108  ROH CHO   324      19.984 108.083  42.171  1.00  0.00            
ATOM   2109  R1  CHO   324      19.584 109.383  39.671  1.00  0.00            
ATOM   2110  R2  CHO   324      21.684 110.083  37.971  1.00  0.00            
ATOM   2111  R3  CHO   324      20.284 108.683  36.221  1.00  0.00            
ATOM   2112  R4  CHO   324      22.284 110.083  34.571  1.00  0.00            
ATOM   2113  R5  CHO   324      20.134 110.133  34.321  1.00  0.00            
ATOM   2114  C1  CHO   324      21.284 108.833  30.921  1.00  0.00           C
ATOM   2115  C2  CHO   324      20.284 107.683  27.171  1.00  0.00           C
ATOM   2116  ROH CHO   325     144.684 105.333  28.321  1.00  0.00            
ATOM   2117  R1  CHO   325     145.084 103.733  30.671  1.00  0.00            
ATOM   2118  R2  CHO   325     147.234 104.083  32.371  1.00  0.00            
ATOM   2119  R3  CHO   325     145.284 104.283  34.221  1.00  0.00            
ATOM   2120  R4  CHO   325     147.734 103.833  35.771  1.00  0.00            
ATOM   2121  R5  CHO   325     145.884 102.683  35.921  1.00  0.00            
ATOM   2122  C1  CHO   325     146.184 103.883  39.521  1.00  0.00           C
ATOM   2123  C2  CHO   325     148.434 105.783  41.671  1.00  0.00           C
ATOM   2124  ROH CHO   326      38.934  38.533  15.471  1.00  0.00            
ATOM   2125  R1  CHO   326      37.234  39.683  17.521  1.00  0.00            
ATOM   2126  R2  CHO   326      35.634  38.183  19.171  1.00  0.00            
ATOM   2127  R3  CHO   326      36.934  39.533  21.121  1.00  0.00            
ATOM   2128  R4  CHO   326      34.084  39.883  21.721  1.00  0.00            
ATOM   2129  R5  CHO   326      35.584  41.483  21.471  1.00  0.00            
ATOM   2130  C1  CHO   326      34.434  42.133  25.021  1.00  0.00           C
ATOM   2131  C2  CHO   326      34.134  45.233  28.271  1.00  0.00           C
ATOM   2132  ROH CHO   327      96.534  47.333  23.421  1.00  0.00            
ATOM   2133  R1  CHO   327      97.184  46.933  26.221  1.00  0.00            
ATOM   2134  R2  CHO   327      95.834  45.133  27.821  1.00  0.00            
ATOM   2135  R3  CHO   327      98.334  44.133  28.171  1.00  0.00            
ATOM   2136  R4  CHO   327      96.984  43.883  30.821  1.00  0.00            
ATOM   2137  R5  CHO   327      98.884  44.883  30.471  1.00  0.00            
ATOM   2138  C1  CHO   327      99.984  42.233  32.971  1.00  0.00           C
ATOM   2139  C2  CHO   327     104.334  41.133  35.371  1.00  0.00           C
ATOM   2140  ROH CHO   328      71.184  45.883  21.621  1.00  0.00            
ATOM   2141  R1  CHO   328      70.084  46.333  24.221  1.00  0.00            
ATOM   2142  R2  CHO   328      70.434  44.533  26.271  1.00  0.00            
ATOM   2143  R3  CHO   328      71.334  46.733  27.521  1.00  0.00            
ATOM   2144  R4  CHO   328      69.484  45.483  29.421  1.00  0.00            
ATOM   2145  R5  CHO   328      69.434  47.533  28.771  1.00  0.00            
ATOM   2146  C1  CHO   328      69.834  48.033  32.521  1.00  0.00           C
ATOM   2147  C2  CHO   328      71.484  48.333  35.571  1.00  0.00           C
ATOM   2148  ROH CHO   329      36.234  86.583  43.521  1.00  0.00            
ATOM   2149  R1  CHO   329      37.034  87.633  41.021  1.00  0.00            
ATOM   2150  R2  CHO   329      39.184  86.633  39.571  1.00  0.00            
ATOM   2151  R3  CHO   329      37.384  86.383  37.521  1.00  0.00            
ATOM   2152  R4  CHO   329      39.984  86.333  36.221  1.00  0.00            
ATOM   2153  R5  CHO   329      38.284  87.633  35.771  1.00  0.00            
ATOM   2154  C1  CHO   329      38.684  85.933  32.421  1.00  0.00           C
ATOM   2155  C2  CHO   329      42.334  86.183  29.671  1.00  0.00           C
ATOM   2156  ROH CHO   330     116.934 113.933  58.471  1.00  0.00            
ATOM   2157  R1  CHO   330     116.634 112.983  55.821  1.00  0.00            
ATOM   2158  R2  CHO   330     115.034 110.783  55.221  1.00  0.00            
ATOM   2159  R3  CHO   330     113.834 112.533  53.521  1.00  0.00            
ATOM   2160  R4  CHO   330     112.784 109.933  52.771  1.00  0.00            
ATOM   2161  R5  CHO   330     113.734 111.383  51.421  1.00  0.00            
ATOM   2162  C1  CHO   330     110.334 111.033  49.721  1.00  0.00           C
ATOM   2163  C2  CHO   330     106.134 111.733  49.771  1.00  0.00           C
ATOM   2164  ROH CHO   331      53.034 136.083  24.221  1.00  0.00            
ATOM   2165  R1  CHO   331      53.284 133.933  26.021  1.00  0.00            
ATOM   2166  R2  CHO   331      55.634 133.483  27.521  1.00  0.00            
ATOM   2167  R3  CHO   331      53.934 133.583  29.671  1.00  0.00            
ATOM   2168  R4  CHO   331      56.134 131.883  30.471  1.00  0.00            
ATOM   2169  R5  CHO   331      54.034 131.383  30.571  1.00  0.00            
ATOM   2170  C1  CHO   331      54.834 131.033  34.221  1.00  0.00           C
ATOM   2171  C2  CHO   331      54.484 128.183  36.371  1.00  0.00           C
ATOM   2172  ROH CHO   332     185.084 170.433  59.921  1.00  0.00            
ATOM   2173  R1  CHO   332     184.884 171.533  57.321  1.00  0.00            
ATOM   2174  R2  CHO   332     186.984 171.383  55.521  1.00  0.00            
ATOM   2175  R3  CHO   332     185.034 170.333  53.971  1.00  0.00            
ATOM   2176  R4  CHO   332     186.284 172.433  52.321  1.00  0.00            
ATOM   2177  R5  CHO   332     184.134 172.182  52.771  1.00  0.00            
ATOM   2178  C1  CHO   332     184.084 172.033  48.921  1.00  0.00           C
ATOM   2179  C2  CHO   332     182.384 171.733  45.871  1.00  0.00           C
ATOM   2180  ROH CHO   333     180.384 110.683  20.021  1.00  0.00            
ATOM   2181  R1  CHO   333     180.834 112.133  22.471  1.00  0.00            
ATOM   2182  R2  CHO   333     179.084 112.033  24.571  1.00  0.00            
ATOM   2183  R3  CHO   333     181.334 111.333  25.921  1.00  0.00            
ATOM   2184  R4  CHO   333     179.484 112.283  28.071  1.00  0.00            
ATOM   2185  R5  CHO   333     181.484 112.983  27.721  1.00  0.00            
ATOM   2186  C1  CHO   333     181.784 111.733  31.271  1.00  0.00           C
ATOM   2187  C2  CHO   333     183.284 114.983  32.621  1.00  0.00           C
ATOM   2188  ROH CHO   334      20.934 179.583  53.421  1.00  0.00            
ATOM   2189  R1  CHO   334      20.484 179.083  50.671  1.00  0.00            
ATOM   2190  R2  CHO   334      18.134 177.983  49.671  1.00  0.00            
ATOM   2191  R3  CHO   334      18.184 180.183  48.071  1.00  0.00            
ATOM   2192  R4  CHO   334      17.784 177.883  46.271  1.00  0.00            
ATOM   2193  R5  CHO   334      19.284 179.433  46.121  1.00  0.00            
ATOM   2194  C1  CHO   334      17.534 179.933  42.721  1.00  0.00           C
ATOM   2195  C2  CHO   334      16.934 179.682  38.771  1.00  0.00           C
ATOM   2196  ROH CHO   335      41.934 174.183  45.371  1.00  0.00            
ATOM   2197  R1  CHO   335      41.034 173.383  42.721  1.00  0.00            
ATOM   2198  R2  CHO   335      41.834 174.733  40.471  1.00  0.00            
ATOM   2199  R3  CHO   335      42.634 172.283  39.671  1.00  0.00            
ATOM   2200  R4  CHO   335      42.284 173.783  37.171  1.00  0.00            
ATOM   2201  R5  CHO   335      41.384 171.883  37.621  1.00  0.00            
ATOM   2202  C1  CHO   335      43.334 170.883  34.521  1.00  0.00           C
ATOM   2203  C2  CHO   335      45.034 171.183  31.721  1.00  0.00           C
ATOM   2204  ROH CHO   336     145.334 148.833  28.671  1.00  0.00            
ATOM   2205  R1  CHO   336     146.584 149.433  31.121  1.00  0.00            
ATOM   2206  R2  CHO   336     146.084 147.983  33.421  1.00  0.00            
ATOM   2207  R3  CHO   336     148.784 147.683  33.421  1.00  0.00            
ATOM   2208  R4  CHO   336     147.934 146.733  36.021  1.00  0.00            
ATOM   2209  R5  CHO   336     149.434 148.233  35.671  1.00  0.00            
ATOM   2210  C1  CHO   336     151.534 145.683  37.621  1.00  0.00           C
ATOM   2211  C2  CHO   336     151.484 142.283  38.171  1.00  0.00           C
ATOM   2212  ROH CHO   337      51.634  -0.417  46.671  1.00  0.00            
ATOM   2213  R1  CHO   337      53.534   0.083  44.671  1.00  0.00            
ATOM   2214  R2  CHO   337      54.184  -1.717  42.721  1.00  0.00            
ATOM   2215  R3  CHO   337      53.534   0.283  41.021  1.00  0.00            
ATOM   2216  R4  CHO   337      54.984  -1.667  39.321  1.00  0.00            
ATOM   2217  R5  CHO   337      55.434   0.483  39.571  1.00  0.00            
ATOM   2218  C1  CHO   337      54.884   0.283  35.821  1.00  0.00           C
ATOM   2219  C2  CHO   337      54.584  -1.767  32.521  1.00  0.00           C
ATOM   2220  ROH CHO   338     189.884 102.033  53.421  1.00  0.00            
ATOM   2221  R1  CHO   338     188.884 100.983  50.921  1.00  0.00            
ATOM   2222  R2  CHO   338     186.284 101.433  50.021  1.00  0.00            
ATOM   2223  R3  CHO   338     187.584 102.283  47.821  1.00  0.00            
ATOM   2224  R4  CHO   338     184.834 101.833  46.921  1.00  0.00            
ATOM   2225  R5  CHO   338     186.634 101.033  46.021  1.00  0.00            
ATOM   2226  C1  CHO   338     185.134 102.933  43.071  1.00  0.00           C
ATOM   2227  C2  CHO   338     183.634 106.133  42.371  1.00  0.00           C
ATOM   2228  ROH CHO   339     196.234 143.483  49.921  1.00  0.00            
ATOM   2229  R1  CHO   339     195.234 143.033  47.271  1.00  0.00            
ATOM   2230  R2  CHO   339     192.634 143.683  46.621  1.00  0.00            
ATOM   2231  R3  CHO   339     193.834 145.083  44.671  1.00  0.00            
ATOM   2232  R4  CHO   339     191.934 143.333  43.271  1.00  0.00            
ATOM   2233  R5  CHO   339     194.084 143.483  42.871  1.00  0.00            
ATOM   2234  C1  CHO   339     192.684 144.433  39.421  1.00  0.00           C
ATOM   2235  C2  CHO   339     195.084 142.733  36.021  1.00  0.00           C
ATOM   2236  ROH CHO   340     145.784 134.333  41.121  1.00  0.00            
ATOM   2237  R1  CHO   340     142.984 134.133  41.371  1.00  0.00            
ATOM   2238  R2  CHO   340     141.584 131.833  40.821  1.00  0.00            
ATOM   2239  R3  CHO   340     140.634 132.233  43.421  1.00  0.00            
ATOM   2240  R4  CHO   340     138.884 130.183  42.271  1.00  0.00            
ATOM   2241  R5  CHO   340     138.234 132.033  43.171  1.00  0.00            
ATOM   2242  C1  CHO   340     136.384 129.583  45.421  1.00  0.00           C
ATOM   2243  C2  CHO   340     133.434 128.233  44.871  1.00  0.00           C
ATOM   2244  ROH CHO   341      28.184 146.833  52.171  1.00  0.00            
ATOM   2245  R1  CHO   341      28.334 145.633  49.571  1.00  0.00            
ATOM   2246  R2  CHO   341      27.634 146.983  47.271  1.00  0.00            
ATOM   2247  R3  CHO   341      30.134 146.183  46.471  1.00  0.00            
ATOM   2248  R4  CHO   341      28.584 146.233  43.971  1.00  0.00            
ATOM   2249  R5  CHO   341      29.734 144.583  44.771  1.00  0.00            
ATOM   2250  C1  CHO   341      31.434 145.033  41.371  1.00  0.00           C
ATOM   2251  C2  CHO   341      34.184 145.883  39.121  1.00  0.00           C
ATOM   2252  ROH CHO   342     153.484 157.883  64.471  1.00  0.00            
ATOM   2253  R1  CHO   342     151.834 158.233  62.171  1.00  0.00            
ATOM   2254  R2  CHO   342     152.084 160.433  60.521  1.00  0.00            
ATOM   2255  R3  CHO   342     152.384 158.533  58.571  1.00  0.00            
ATOM   2256  R4  CHO   342     151.384 160.932  57.171  1.00  0.00            
ATOM   2257  R5  CHO   342     150.534 158.933  57.071  1.00  0.00            
ATOM   2258  C1  CHO   342     151.334 159.433  53.421  1.00  0.00           C
ATOM   2259  C2  CHO   342     152.334 160.783  49.921  1.00  0.00           C
ATOM   2260  ROH CHO   343     196.434 109.733  20.021  1.00  0.00            
ATOM   2261  R1  CHO   343     197.334 110.683  22.521  1.00  0.00            
ATOM   2262  R2  CHO   343     195.634 111.133  24.671  1.00  0.00            
ATOM   2263  R3  CHO   343     197.384 109.483  25.921  1.00  0.00            
ATOM   2264  R4  CHO   343     196.134 111.133  28.071  1.00  0.00            
ATOM   2265  R5  CHO   343     198.234 110.883  27.721  1.00  0.00            
ATOM   2266  C1  CHO   343     198.034 109.583  31.271  1.00  0.00           C
ATOM   2267  C2  CHO   343     196.034 109.033  34.421  1.00  0.00           C
ATOM   2268  ROH CHO   344      15.784  28.283  48.421  1.00  0.00            
ATOM   2269  R1  CHO   344      15.184  26.733  46.121  1.00  0.00            
ATOM   2270  R2  CHO   344      13.284  27.483  44.221  1.00  0.00            
ATOM   2271  R3  CHO   344      15.334  27.233  42.521  1.00  0.00            
ATOM   2272  R4  CHO   344      12.934  27.433  40.821  1.00  0.00            
ATOM   2273  R5  CHO   344      14.434  25.833  40.771  1.00  0.00            
ATOM   2274  C1  CHO   344      14.634  27.133  37.171  1.00  0.00           C
ATOM   2275  C2  CHO   344      16.284  27.133  33.871  1.00  0.00           C
ATOM   2276  ROH CHO   345      54.284 187.083  54.771  1.00  0.00            
ATOM   2277  R1  CHO   345      55.534 187.383  52.271  1.00  0.00            
ATOM   2278  R2  CHO   345      56.034 185.233  50.571  1.00  0.00            
ATOM   2279  R3  CHO   345      54.684 186.783  48.771  1.00  0.00            
ATOM   2280  R4  CHO   345      56.334 185.033  47.171  1.00  0.00            
ATOM   2281  R5  CHO   345      56.234 187.182  47.071  1.00  0.00            
ATOM   2282  C1  CHO   345      55.234 186.333  43.521  1.00  0.00           C
ATOM   2283  C2  CHO   345      57.434 187.733  39.971  1.00  0.00           C
ATOM   2284  ROH CHO   346     149.084  23.283  46.671  1.00  0.00            
ATOM   2285  R1  CHO   346     146.734  24.783  46.571  1.00  0.00            
ATOM   2286  R2  CHO   346     145.834  26.033  44.221  1.00  0.00            
ATOM   2287  R3  CHO   346     143.584  24.683  44.771  1.00  0.00            
ATOM   2288  R4  CHO   346     142.884  26.533  42.521  1.00  0.00            
ATOM   2289  R5  CHO   346     141.834  26.333  44.421  1.00  0.00            
ATOM   2290  C1  CHO   346     138.984  25.483  42.071  1.00  0.00           C
ATOM   2291  C2  CHO   346     135.084  25.183  41.021  1.00  0.00           C
ATOM   2292  ROH CHO   347     170.234 159.533  25.321  1.00  0.00            
ATOM   2293  R1  CHO   347     171.434 158.433  27.621  1.00  0.00            
ATOM   2294  R2  CHO   347     173.384 159.733  29.071  1.00  0.00            
ATOM   2295  R3  CHO   347     171.684 159.333  31.171  1.00  0.00            
ATOM   2296  R4  CHO   347     174.134 160.333  32.421  1.00  0.00            
ATOM   2297  R5  CHO   347     173.084 158.533  32.921  1.00  0.00            
ATOM   2298  C1  CHO   347     172.984 160.283  36.271  1.00  0.00           C
ATOM   2299  C2  CHO   347     176.234 160.333  37.821  1.00  0.00           C
ATOM   2300  ROH CHO   348      49.434 124.533  52.971  1.00  0.00            
ATOM   2301  R1  CHO   348      50.734 125.883  50.821  1.00  0.00            
ATOM   2302  R2  CHO   348      51.684 124.533  48.671  1.00  0.00            
ATOM   2303  R3  CHO   348      50.134 126.333  47.271  1.00  0.00            
ATOM   2304  R4  CHO   348      51.984 125.233  45.221  1.00  0.00            
ATOM   2305  R5  CHO   348      51.634 127.333  45.671  1.00  0.00            
ATOM   2306  C1  CHO   348      50.684 127.283  42.071  1.00  0.00           C
ATOM   2307  C2  CHO   348      52.534 129.733  40.771  1.00  0.00           C
ATOM   2308  ROH CHO   349     222.734 220.883  53.621  1.00  0.00            
ATOM   2309  R1  CHO   349     223.434 219.682  51.221  1.00  0.00            
ATOM   2310  R2  CHO   349     221.634 219.133  49.171  1.00  0.00            
ATOM   2311  R3  CHO   349     223.384 220.533  47.621  1.00  0.00            
ATOM   2312  R4  CHO   349     222.084 218.683  45.821  1.00  0.00            
ATOM   2313  R5  CHO   349     224.234 218.933  46.121  1.00  0.00            
ATOM   2314  C1  CHO   349     224.034 219.733  42.421  1.00  0.00           C
ATOM   2315  C2  CHO   349     220.534 218.683  40.021  1.00  0.00           C
ATOM   2316  ROH CHO   350     205.334 116.383  18.071  1.00  0.00            
ATOM   2317  R1  CHO   350     204.434 116.733  20.671  1.00  0.00            
ATOM   2318  R2  CHO   350     205.784 115.633  22.871  1.00  0.00            
ATOM   2319  R3  CHO   350     205.834 118.183  23.771  1.00  0.00            
ATOM   2320  R4  CHO   350     206.284 116.533  26.121  1.00  0.00            
ATOM   2321  R5  CHO   350     204.734 118.083  25.921  1.00  0.00            
ATOM   2322  C1  CHO   350     206.584 119.483  28.871  1.00  0.00           C
ATOM   2323  C2  CHO   350     208.234 122.083  32.021  1.00  0.00           C
ATOM   2324  ROH CHO   351      10.284 208.833  53.771  1.00  0.00            
ATOM   2325  R1  CHO   351      10.334 209.482  51.021  1.00  0.00            
ATOM   2326  R2  CHO   351      12.134 208.333  49.221  1.00  0.00            
ATOM   2327  R3  CHO   351       9.834 207.733  47.871  1.00  0.00            
ATOM   2328  R4  CHO   351      12.034 207.083  46.021  1.00  0.00            
ATOM   2329  R5  CHO   351      10.334 208.383  45.571  1.00  0.00            
ATOM   2330  C1  CHO   351       9.884 205.833  42.871  1.00  0.00           C
ATOM   2331  C2  CHO   351       9.384 207.733  40.321  1.00  0.00           C
ATOM   2332  ROH CHO   352     131.084  20.183  29.071  1.00  0.00            
ATOM   2333  R1  CHO   352     132.434  20.283  31.471  1.00  0.00            
ATOM   2334  R2  CHO   352     131.134  20.883  33.871  1.00  0.00            
ATOM   2335  R3  CHO   352     132.284  18.583  34.671  1.00  0.00            
ATOM   2336  R4  CHO   352     131.234  19.783  37.171  1.00  0.00            
ATOM   2337  R5  CHO   352     133.284  19.083  36.821  1.00  0.00            
ATOM   2338  C1  CHO   352     132.334  16.983  39.871  1.00  0.00           C
ATOM   2339  C2  CHO   352     129.734  13.683  40.671  1.00  0.00           C
ATOM   2340  ROH CHO   353     204.784 114.133  47.071  1.00  0.00            
ATOM   2341  R1  CHO   353     204.634 115.133  44.421  1.00  0.00            
ATOM   2342  R2  CHO   353     206.084 114.033  42.421  1.00  0.00            
ATOM   2343  R3  CHO   353     203.634 113.833  41.221  1.00  0.00            
ATOM   2344  R4  CHO   353     205.534 114.083  38.971  1.00  0.00            
ATOM   2345  R5  CHO   353     203.784 115.333  39.321  1.00  0.00            
ATOM   2346  C1  CHO   353     202.884 113.933  35.921  1.00  0.00           C
ATOM   2347  C2  CHO   353     201.884 112.583  32.721  1.00  0.00           C
ATOM   2348  ROH CHO   354     108.384 170.083  63.271  1.00  0.00            
ATOM   2349  R1  CHO   354     109.234 171.783  61.121  1.00  0.00            
ATOM   2350  R2  CHO   354     107.534 172.633  59.171  1.00  0.00            
ATOM   2351  R3  CHO   354     108.434 175.083  59.921  1.00  0.00            
ATOM   2352  R4  CHO   354     106.984 175.583  57.421  1.00  0.00            
ATOM   2353  R5  CHO   354     108.984 176.183  57.871  1.00  0.00            
ATOM   2354  C1  CHO   354     107.434 179.583  57.121  1.00  0.00           C
ATOM   2355  C2  CHO   354     103.584 179.183  55.571  1.00  0.00           C
ATOM   2356  ROH CHO   355     148.884 212.733  30.121  1.00  0.00            
ATOM   2357  R1  CHO   355     148.684 213.833  32.721  1.00  0.00            
ATOM   2358  R2  CHO   355     146.934 212.833  34.571  1.00  0.00            
ATOM   2359  R3  CHO   355     149.184 212.633  36.121  1.00  0.00            
ATOM   2360  R4  CHO   355     147.184 213.783  37.921  1.00  0.00            
ATOM   2361  R5  CHO   355     149.134 214.633  37.471  1.00  0.00            
ATOM   2362  C1  CHO   355     149.434 214.183  41.271  1.00  0.00           C
ATOM   2363  C2  CHO   355     149.734 215.383  45.021  1.00  0.00           C
ATOM   2364  ROH CHO   356      45.484 186.733  52.471  1.00  0.00            
ATOM   2365  R1  CHO   356      45.784 185.783  49.771  1.00  0.00            
ATOM   2366  R2  CHO   356      43.734 185.783  47.971  1.00  0.00            
ATOM   2367  R3  CHO   356      45.534 187.182  46.471  1.00  0.00            
ATOM   2368  R4  CHO   356      43.684 185.932  44.521  1.00  0.00            
ATOM   2369  R5  CHO   356      45.834 185.783  44.521  1.00  0.00            
ATOM   2370  C1  CHO   356      45.334 187.283  41.021  1.00  0.00           C
ATOM   2371  C2  CHO   356      43.284 187.983  38.871  1.00  0.00           C
ATOM   2372  ROH CHO   357       9.284 213.833  52.821  1.00  0.00            
ATOM   2373  R1  CHO   357      10.234 213.833  50.121  1.00  0.00            
ATOM   2374  R2  CHO   357       9.084 212.283  48.071  1.00  0.00            
ATOM   2375  R3  CHO   357       8.934 214.682  46.821  1.00  0.00            
ATOM   2376  R4  CHO   357       9.284 212.733  44.671  1.00  0.00            
ATOM   2377  R5  CHO   357      10.484 214.533  45.021  1.00  0.00            
ATOM   2378  C1  CHO   357       9.234 215.233  41.471  1.00  0.00           C
ATOM   2379  C2  CHO   357       7.284 213.383  39.771  1.00  0.00           C
ATOM   2380  ROH CHO   358      90.034 116.733  61.221  1.00  0.00            
ATOM   2381  R1  CHO   358      90.834 118.633  59.271  1.00  0.00            
ATOM   2382  R2  CHO   358      93.284 118.533  57.971  1.00  0.00            
ATOM   2383  R3  CHO   358      91.734 118.633  55.771  1.00  0.00            
ATOM   2384  R4  CHO   358      94.434 119.283  54.821  1.00  0.00            
ATOM   2385  R5  CHO   358      92.584 120.483  54.521  1.00  0.00            
ATOM   2386  C1  CHO   358      93.634 119.833  50.821  1.00  0.00           C
ATOM   2387  C2  CHO   358      94.184 122.333  47.471  1.00  0.00           C
ATOM   2388  ROH CHO   359      93.234 139.833  60.721  1.00  0.00            
ATOM   2389  R1  CHO   359      94.234 138.233  58.671  1.00  0.00            
ATOM   2390  R2  CHO   359      95.184 139.283  56.321  1.00  0.00            
ATOM   2391  R3  CHO   359      97.384 137.783  56.921  1.00  0.00            
ATOM   2392  R4  CHO   359      96.634 136.933  54.221  1.00  0.00            
ATOM   2393  R5  CHO   359      96.984 135.633  55.971  1.00  0.00            
ATOM   2394  C1  CHO   359      99.584 134.183  53.621  1.00  0.00           C
ATOM   2395  C2  CHO   359     102.284 132.983  49.821  1.00  0.00           C
ATOM   2396  ROH CHO   360     179.234 148.233  35.021  1.00  0.00            
ATOM   2397  R1  CHO   360     176.934 146.883  35.921  1.00  0.00            
ATOM   2398  R2  CHO   360     174.484 146.983  34.571  1.00  0.00            
ATOM   2399  R3  CHO   360     174.684 144.283  34.671  1.00  0.00            
ATOM   2400  R4  CHO   360     172.284 144.883  36.271  1.00  0.00            
ATOM   2401  R5  CHO   360     174.034 143.683  36.821  1.00  0.00            
ATOM   2402  C1  CHO   360     171.184 141.083  37.171  1.00  0.00           C
ATOM   2403  C2  CHO   360     167.484 139.333  38.771  1.00  0.00           C
ATOM   2404  ROH CHO   361      61.634  19.433  34.671  1.00  0.00            
ATOM   2405  R1  CHO   361      59.984  21.683  34.221  1.00  0.00            
ATOM   2406  R2  CHO   361      59.284  22.533  31.721  1.00  0.00            
ATOM   2407  R3  CHO   361      56.734  22.333  32.721  1.00  0.00            
ATOM   2408  R4  CHO   361      56.434  23.883  30.221  1.00  0.00            
ATOM   2409  R5  CHO   361      55.734  24.433  32.271  1.00  0.00            
ATOM   2410  C1  CHO   361      52.434  24.483  30.371  1.00  0.00           C
ATOM   2411  C2  CHO   361      51.634  26.333  27.071  1.00  0.00           C
ATOM   2412  ROH CHO   362      46.784 143.633  23.721  1.00  0.00            
ATOM   2413  R1  CHO   362      47.934 143.833  26.271  1.00  0.00            
ATOM   2414  R2  CHO   362      46.634 143.083  28.521  1.00  0.00            
ATOM   2415  R3  CHO   362      48.884 141.533  28.971  1.00  0.00            
ATOM   2416  R4  CHO   362      48.284 142.683  31.621  1.00  0.00            
ATOM   2417  R5  CHO   362      50.184 142.783  30.471  1.00  0.00            
ATOM   2418  C1  CHO   362      51.334 140.983  33.721  1.00  0.00           C
ATOM   2419  C2  CHO   362      55.134 140.483  36.171  1.00  0.00           C
ATOM   2420  ROH CHO   363      27.784  44.883  48.071  1.00  0.00            
ATOM   2421  R1  CHO   363      28.934  45.383  45.571  1.00  0.00            
ATOM   2422  R2  CHO   363      29.484  43.383  43.771  1.00  0.00            
ATOM   2423  R3  CHO   363      27.984  44.883  42.071  1.00  0.00            
ATOM   2424  R4  CHO   363      29.534  43.183  40.321  1.00  0.00            
ATOM   2425  R5  CHO   363      29.384  45.383  40.221  1.00  0.00            
ATOM   2426  C1  CHO   363      28.134  44.533  36.721  1.00  0.00           C
ATOM   2427  C2  CHO   363      27.734  43.083  33.421  1.00  0.00           C
ATOM   2428  ROH CHO   364      54.884 210.083  52.721  1.00  0.00            
ATOM   2429  R1  CHO   364      54.284 209.433  50.021  1.00  0.00            
ATOM   2430  R2  CHO   364      52.784 211.083  48.421  1.00  0.00            
ATOM   2431  R3  CHO   364      54.934 210.833  46.721  1.00  0.00            
ATOM   2432  R4  CHO   364      52.634 210.732  44.971  1.00  0.00            
ATOM   2433  R5  CHO   364      54.234 209.283  45.121  1.00  0.00            
ATOM   2434  C1  CHO   364      54.534 210.283  41.371  1.00  0.00           C
ATOM   2435  C2  CHO   364      53.084 208.633  37.621  1.00  0.00           C
ATOM   2436  ROH CHO   365     104.984 188.633  65.371  1.00  0.00            
ATOM   2437  R1  CHO   365     106.384 188.383  62.921  1.00  0.00            
ATOM   2438  R2  CHO   365     105.134 187.483  60.621  1.00  0.00            
ATOM   2439  R3  CHO   365     106.084 189.833  59.571  1.00  0.00            
ATOM   2440  R4  CHO   365     105.834 188.083  57.271  1.00  0.00            
ATOM   2441  R5  CHO   365     107.634 189.183  57.871  1.00  0.00            
ATOM   2442  C1  CHO   365     107.134 190.583  54.421  1.00  0.00           C
ATOM   2443  C2  CHO   365     109.584 193.633  53.621  1.00  0.00           C
ATOM   2444  ROH CHO   366      97.384 165.133  34.871  1.00  0.00            
ATOM   2445  R1  CHO   366      97.734 163.383  37.071  1.00  0.00            
ATOM   2446  R2  CHO   366      98.584 164.183  39.521  1.00  0.00            
ATOM   2447  R3  CHO   366      96.334 162.983  40.421  1.00  0.00            
ATOM   2448  R4  CHO   366      97.884 163.432  42.821  1.00  0.00            
ATOM   2449  R5  CHO   366      97.034 161.533  42.171  1.00  0.00            
ATOM   2450  C1  CHO   366      95.334 161.833  45.571  1.00  0.00           C
ATOM   2451  C2  CHO   366      95.784 161.133  49.771  1.00  0.00           C
ATOM   2452  ROH CHO   367     184.034 140.833  51.271  1.00  0.00            
ATOM   2453  R1  CHO   367     182.634 140.583  48.771  1.00  0.00            
ATOM   2454  R2  CHO   367     182.784 142.433  46.821  1.00  0.00            
ATOM   2455  R3  CHO   367     183.484 140.233  45.321  1.00  0.00            
ATOM   2456  R4  CHO   367     182.834 142.333  43.321  1.00  0.00            
ATOM   2457  R5  CHO   367     181.984 140.333  43.421  1.00  0.00            
ATOM   2458  C1  CHO   367     183.484 140.183  39.971  1.00  0.00           C
ATOM   2459  C2  CHO   367     185.584 139.733  36.621  1.00  0.00           C
ATOM   2460  ROH CHO   368      23.284  14.733  17.521  1.00  0.00            
ATOM   2461  R1  CHO   368      22.084  15.683  19.871  1.00  0.00            
ATOM   2462  R2  CHO   368      21.084  14.033  21.821  1.00  0.00            
ATOM   2463  R3  CHO   368      22.684  15.433  23.521  1.00  0.00            
ATOM   2464  R4  CHO   368      21.034  13.833  25.321  1.00  0.00            
ATOM   2465  R5  CHO   368      21.334  16.033  25.371  1.00  0.00            
ATOM   2466  C1  CHO   368      22.584  15.083  28.871  1.00  0.00           C
ATOM   2467  C2  CHO   368      23.234  17.083  33.321  1.00  0.00           C
ATOM   2468  ROH CHO   369     158.034  69.483  21.821  1.00  0.00            
ATOM   2469  R1  CHO   369     159.884  70.033  23.871  1.00  0.00            
ATOM   2470  R2  CHO   369     159.134  70.933  26.371  1.00  0.00            
ATOM   2471  R3  CHO   369     160.584  68.733  27.171  1.00  0.00            
ATOM   2472  R4  CHO   369     159.684  70.033  29.671  1.00  0.00            
ATOM   2473  R5  CHO   369     161.734  69.483  29.171  1.00  0.00            
ATOM   2474  C1  CHO   369     161.284  67.483  32.421  1.00  0.00           C
ATOM   2475  C2  CHO   369     163.234  65.833  35.121  1.00  0.00           C
ATOM   2476  ROH CHO   370     193.184 124.333  49.221  1.00  0.00            
ATOM   2477  R1  CHO   370     192.784 124.833  46.471  1.00  0.00            
ATOM   2478  R2  CHO   370     194.684 125.983  44.871  1.00  0.00            
ATOM   2479  R3  CHO   370     194.284 123.783  43.321  1.00  0.00            
ATOM   2480  R4  CHO   370     195.334 125.783  41.471  1.00  0.00            
ATOM   2481  R5  CHO   370     193.484 124.583  41.271  1.00  0.00            
ATOM   2482  C1  CHO   370     195.334 123.533  38.071  1.00  0.00           C
ATOM   2483  C2  CHO   370     193.334 122.333  34.221  1.00  0.00           C
ATOM   2484  ROH CHO   371     139.884  36.933  25.471  1.00  0.00            
ATOM   2485  R1  CHO   371     140.434  38.683  27.621  1.00  0.00            
ATOM   2486  R2  CHO   371     140.934  37.783  30.121  1.00  0.00            
ATOM   2487  R3  CHO   371     143.234  39.283  29.921  1.00  0.00            
ATOM   2488  R4  CHO   371     143.084  38.633  32.721  1.00  0.00            
ATOM   2489  R5  CHO   371     143.284  40.633  31.821  1.00  0.00            
ATOM   2490  C1  CHO   371     146.434  40.533  33.971  1.00  0.00           C
ATOM   2491  C2  CHO   371     149.434  42.383  35.821  1.00  0.00           C
ATOM   2492  ROH CHO   372      62.484  49.983  19.771  1.00  0.00            
ATOM   2493  R1  CHO   372      62.284  48.283  22.021  1.00  0.00            
ATOM   2494  R2  CHO   372      62.234  49.183  24.571  1.00  0.00            
ATOM   2495  R3  CHO   372      59.934  47.733  24.771  1.00  0.00            
ATOM   2496  R4  CHO   372      60.734  48.183  27.521  1.00  0.00            
ATOM   2497  R5  CHO   372      60.284  46.283  26.621  1.00  0.00            
ATOM   2498  C1  CHO   372      57.684  46.233  29.321  1.00  0.00           C
ATOM   2499  C2  CHO   372      55.884  43.883  31.721  1.00  0.00           C
ATOM   2500  ROH CHO   373      53.634  70.933  43.321  1.00  0.00            
ATOM   2501  R1  CHO   373      54.434  69.383  41.121  1.00  0.00            
ATOM   2502  R2  CHO   373      53.334  69.683  38.621  1.00  0.00            
ATOM   2503  R3  CHO   373      55.934  70.033  37.871  1.00  0.00            
ATOM   2504  R4  CHO   373      54.484  69.783  35.371  1.00  0.00            
ATOM   2505  R5  CHO   373      56.184  68.583  35.921  1.00  0.00            
ATOM   2506  C1  CHO   373      57.534  70.133  32.721  1.00  0.00           C
ATOM   2507  C2  CHO   373      60.834  68.333  30.771  1.00  0.00           C
ATOM   2508  ROH CHO   374     188.134 169.583  26.821  1.00  0.00            
ATOM   2509  R1  CHO   374     188.484 169.883  29.671  1.00  0.00            
ATOM   2510  R2  CHO   374     186.534 169.383  31.471  1.00  0.00            
ATOM   2511  R3  CHO   374     188.384 167.733  32.621  1.00  0.00            
ATOM   2512  R4  CHO   374     186.784 168.633  34.871  1.00  0.00            
ATOM   2513  R5  CHO   374     188.934 168.783  34.671  1.00  0.00            
ATOM   2514  C1  CHO   374     188.734 166.683  37.871  1.00  0.00           C
ATOM   2515  C2  CHO   374     185.834 165.133  38.621  1.00  0.00           C
ATOM   2516  ROH CHO   375      30.584 161.783  52.171  1.00  0.00            
ATOM   2517  R1  CHO   375      32.234 161.833  49.871  1.00  0.00            
ATOM   2518  R2  CHO   375      32.284 159.733  48.071  1.00  0.00            
ATOM   2519  R3  CHO   375      31.734 161.733  46.271  1.00  0.00            
ATOM   2520  R4  CHO   375      32.434 159.383  44.571  1.00  0.00            
ATOM   2521  R5  CHO   375      33.284 161.383  44.521  1.00  0.00            
ATOM   2522  C1  CHO   375      31.984 161.033  40.921  1.00  0.00           C
ATOM   2523  C2  CHO   375      32.784 157.883  38.771  1.00  0.00           C
ATOM   2524  ROH CHO   376     188.584 179.533  23.621  1.00  0.00            
ATOM   2525  R1  CHO   376     190.334 179.682  25.821  1.00  0.00            
ATOM   2526  R2  CHO   376     189.734 181.133  28.071  1.00  0.00            
ATOM   2527  R3  CHO   376     190.284 178.783  29.321  1.00  0.00            
ATOM   2528  R4  CHO   376     189.784 180.683  31.571  1.00  0.00            
ATOM   2529  R5  CHO   376     191.534 179.383  31.271  1.00  0.00            
ATOM   2530  C1  CHO   376     190.284 178.183  34.671  1.00  0.00           C
ATOM   2531  C2  CHO   376     192.584 177.033  37.921  1.00  0.00           C
ATOM   2532  ROH CHO   377      61.134 178.883  62.871  1.00  0.00            
ATOM   2533  R1  CHO   377      60.084 178.733  60.221  1.00  0.00            
ATOM   2534  R2  CHO   377      60.984 180.333  58.171  1.00  0.00            
ATOM   2535  R3  CHO   377      61.284 177.933  56.921  1.00  0.00            
ATOM   2536  R4  CHO   377      61.684 179.933  54.821  1.00  0.00            
ATOM   2537  R5  CHO   377      60.234 178.283  54.771  1.00  0.00            
ATOM   2538  C1  CHO   377      62.334 177.483  51.671  1.00  0.00           C
ATOM   2539  C2  CHO   377      62.634 178.483  47.321  1.00  0.00           C
ATOM   2540  ROH CHO   378     128.734 174.333  33.071  1.00  0.00            
ATOM   2541  R1  CHO   378     130.684 173.733  35.121  1.00  0.00            
ATOM   2542  R2  CHO   378     131.634 175.533  36.921  1.00  0.00            
ATOM   2543  R3  CHO   378     130.834 173.683  38.721  1.00  0.00            
ATOM   2544  R4  CHO   378     132.334 175.633  40.321  1.00  0.00            
ATOM   2545  R5  CHO   378     132.684 173.483  40.221  1.00  0.00            
ATOM   2546  C1  CHO   378     132.034 173.883  43.971  1.00  0.00           C
ATOM   2547  C2  CHO   378     132.234 174.333  48.721  1.00  0.00           C
ATOM   2548  ROH CHO   379     219.584 214.883  18.521  1.00  0.00            
ATOM   2549  R1  CHO   379     218.734 214.083  21.121  1.00  0.00            
ATOM   2550  R2  CHO   379     219.984 212.083  22.621  1.00  0.00            
ATOM   2551  R3  CHO   379     220.134 213.983  24.521  1.00  0.00            
ATOM   2552  R4  CHO   379     221.234 211.583  25.821  1.00  0.00            
ATOM   2553  R5  CHO   379     219.584 212.883  26.571  1.00  0.00            
ATOM   2554  C1  CHO   379     222.034 213.133  29.421  1.00  0.00           C
ATOM   2555  C2  CHO   379     224.084 212.483  33.321  1.00  0.00           C
ATOM   2556  ROH CHO   380      63.334 216.033  56.021  1.00  0.00            
ATOM   2557  R1  CHO   380      64.284 214.983  53.621  1.00  0.00            
ATOM   2558  R2  CHO   380      63.084 212.783  52.371  1.00  0.00            
ATOM   2559  R3  CHO   380      62.984 214.482  50.221  1.00  0.00            
ATOM   2560  R4  CHO   380      63.134 211.833  48.971  1.00  0.00            
ATOM   2561  R5  CHO   380      64.434 213.533  48.621  1.00  0.00            
ATOM   2562  C1  CHO   380      63.034 212.883  45.121  1.00  0.00           C
ATOM   2563  C2  CHO   380      63.284 211.883  41.621  1.00  0.00           C
ATOM   2564  ROH CHO   381     116.984 131.083  60.471  1.00  0.00            
ATOM   2565  R1  CHO   381     118.334 132.233  58.271  1.00  0.00            
ATOM   2566  R2  CHO   381     118.684 130.933  55.821  1.00  0.00            
ATOM   2567  R3  CHO   381     117.534 133.183  54.871  1.00  0.00            
ATOM   2568  R4  CHO   381     118.684 131.833  52.471  1.00  0.00            
ATOM   2569  R5  CHO   381     119.034 133.883  53.121  1.00  0.00            
ATOM   2570  C1  CHO   381     117.634 134.483  49.621  1.00  0.00           C
ATOM   2571  C2  CHO   381     115.434 134.583  46.821  1.00  0.00           C
ATOM   2572  ROH CHO   382     114.734 163.733  33.071  1.00  0.00            
ATOM   2573  R1  CHO   382     115.734 163.583  35.671  1.00  0.00            
ATOM   2574  R2  CHO   382     114.884 165.233  37.721  1.00  0.00            
ATOM   2575  R3  CHO   382     114.334 162.883  38.971  1.00  0.00            
ATOM   2576  R4  CHO   382     114.134 164.933  41.121  1.00  0.00            
ATOM   2577  R5  CHO   382     115.334 163.133  41.171  1.00  0.00            
ATOM   2578  C1  CHO   382     113.134 162.583  44.221  1.00  0.00           C
ATOM   2579  C2  CHO   382     113.484 164.833  47.721  1.00  0.00           C
ATOM   2580  ROH CHO   383      76.184 182.533  33.521  1.00  0.00            
ATOM   2581  R1  CHO   383      75.884 184.583  35.471  1.00  0.00            
ATOM   2582  R2  CHO   383      74.684 186.982  34.921  1.00  0.00            
ATOM   2583  R3  CHO   383      73.134 186.383  37.071  1.00  0.00            
ATOM   2584  R4  CHO   383      72.134 188.983  36.171  1.00  0.00            
ATOM   2585  R5  CHO   383      72.784 188.432  38.171  1.00  0.00            
ATOM   2586  C1  CHO   383      69.234 189.533  38.971  1.00  0.00           C
ATOM   2587  C2  CHO   383      67.784 193.283  39.121  1.00  0.00           C
ATOM   2588  ROH CHO   384      21.534 176.433  20.571  1.00  0.00            
ATOM   2589  R1  CHO   384      22.684 175.983  23.171  1.00  0.00            
ATOM   2590  R2  CHO   384      23.834 178.033  24.671  1.00  0.00            
ATOM   2591  R3  CHO   384      22.134 177.182  26.571  1.00  0.00            
ATOM   2592  R4  CHO   384      24.734 177.333  27.921  1.00  0.00            
ATOM   2593  R5  CHO   384      23.384 175.633  27.871  1.00  0.00            
ATOM   2594  C1  CHO   384      23.584 176.183  31.621  1.00  0.00           C
ATOM   2595  C2  CHO   384      24.134 173.683  33.321  1.00  0.00           C
ATOM   2596  ROH CHO   385     156.984 209.633  31.371  1.00  0.00            
ATOM   2597  R1  CHO   385     156.784 209.083  34.171  1.00  0.00            
ATOM   2598  R2  CHO   385     158.684 207.583  35.471  1.00  0.00            
ATOM   2599  R3  CHO   385     158.734 209.733  37.171  1.00  0.00            
ATOM   2600  R4  CHO   385     158.334 207.483  38.971  1.00  0.00            
ATOM   2601  R5  CHO   385     157.084 209.283  38.771  1.00  0.00            
ATOM   2602  C1  CHO   385     158.134 209.533  42.521  1.00  0.00           C
ATOM   2603  C2  CHO   385     157.684 209.783  46.171  1.00  0.00           C
ATOM   2604  ROH CHO   386     116.684 153.333  33.421  1.00  0.00            
ATOM   2605  R1  CHO   386     117.334 151.783  35.771  1.00  0.00            
ATOM   2606  R2  CHO   386     117.584 152.883  38.271  1.00  0.00            
ATOM   2607  R3  CHO   386     115.734 150.983  38.971  1.00  0.00            
ATOM   2608  R4  CHO   386     117.534 151.183  41.271  1.00  0.00            
ATOM   2609  R5  CHO   386     116.984 149.383  40.221  1.00  0.00            
ATOM   2610  C1  CHO   386     115.734 148.433  43.671  1.00  0.00           C
ATOM   2611  C2  CHO   386     117.934 146.683  47.621  1.00  0.00           C
ATOM   2612  ROH CHO   387     162.284   5.833  28.771  1.00  0.00            
ATOM   2613  R1  CHO   387     161.384   7.333  31.021  1.00  0.00            
ATOM   2614  R2  CHO   387     159.584   6.333  32.871  1.00  0.00            
ATOM   2615  R3  CHO   387     161.484   7.033  34.571  1.00  0.00            
ATOM   2616  R4  CHO   387     159.234   6.183  36.271  1.00  0.00            
ATOM   2617  R5  CHO   387     160.334   8.083  36.371  1.00  0.00            
ATOM   2618  C1  CHO   387     160.834   6.733  39.971  1.00  0.00           C
ATOM   2619  C2  CHO   387     162.334   5.233  44.221  1.00  0.00           C
ATOM   2620  ROH CHO   388      23.734  10.983  48.521  1.00  0.00            
ATOM   2621  R1  CHO   388      23.384   9.483  46.171  1.00  0.00            
ATOM   2622  R2  CHO   388      21.884  10.383  43.971  1.00  0.00            
ATOM   2623  R3  CHO   388      24.184   9.833  42.621  1.00  0.00            
ATOM   2624  R4  CHO   388      22.084   9.983  40.571  1.00  0.00            
ATOM   2625  R5  CHO   388      23.484   8.333  40.921  1.00  0.00            
ATOM   2626  C1  CHO   388      24.334   9.283  37.271  1.00  0.00           C
ATOM   2627  C2  CHO   388      20.934   9.683  34.971  1.00  0.00           C
ATOM   2628  ROH CHO   389     142.384 190.983  65.421  1.00  0.00            
ATOM   2629  R1  CHO   389     141.434 191.033  62.771  1.00  0.00            
ATOM   2630  R2  CHO   389     138.734 190.983  62.171  1.00  0.00            
ATOM   2631  R3  CHO   389     139.334 193.232  60.771  1.00  0.00            
ATOM   2632  R4  CHO   389     136.784 192.333  59.621  1.00  0.00            
ATOM   2633  R5  CHO   389     138.634 192.783  58.521  1.00  0.00            
ATOM   2634  C1  CHO   389     136.234 195.183  56.871  1.00  0.00           C
ATOM   2635  C2  CHO   389     135.784 197.433  53.321  1.00  0.00           C
ATOM   2636  ROH CHO   390       6.884 124.433  15.221  1.00  0.00            
ATOM   2637  R1  CHO   390       8.634 123.933  17.371  1.00  0.00            
ATOM   2638  R2  CHO   390       9.434 125.983  19.121  1.00  0.00            
ATOM   2639  R3  CHO   390       8.434 124.333  21.021  1.00  0.00            
ATOM   2640  R4  CHO   390      10.684 125.633  22.271  1.00  0.00            
ATOM   2641  R5  CHO   390      10.334 123.533  22.171  1.00  0.00            
ATOM   2642  C1  CHO   390      10.484 123.933  25.921  1.00  0.00           C
ATOM   2643  C2  CHO   390       9.634 124.033  30.121  1.00  0.00           C
ATOM   2644  ROH CHO   391      50.084  63.983  16.021  1.00  0.00            
ATOM   2645  R1  CHO   391      49.584  63.733  18.771  1.00  0.00            
ATOM   2646  R2  CHO   391      48.034  65.583  20.221  1.00  0.00            
ATOM   2647  R3  CHO   391      46.634  63.333  20.921  1.00  0.00            
ATOM   2648  R4  CHO   391      45.634  65.433  22.721  1.00  0.00            
ATOM   2649  R5  CHO   391      46.434  63.533  23.321  1.00  0.00            
ATOM   2650  C1  CHO   391      42.934  63.333  24.771  1.00  0.00           C
ATOM   2651  C2  CHO   391      41.034  65.183  27.471  1.00  0.00           C
ATOM   2652  ROH CHO   392       9.884  70.883  40.371  1.00  0.00            
ATOM   2653  R1  CHO   392      10.534  71.433  37.621  1.00  0.00            
ATOM   2654  R2  CHO   392       9.734  69.883  35.571  1.00  0.00            
ATOM   2655  R3  CHO   392       8.734  72.233  34.571  1.00  0.00            
ATOM   2656  R4  CHO   392       8.384  70.283  32.421  1.00  0.00            
ATOM   2657  R5  CHO   392       9.384  72.233  32.271  1.00  0.00            
ATOM   2658  C1  CHO   392       6.684  72.783  29.671  1.00  0.00           C
ATOM   2659  C2  CHO   392       6.384  72.033  25.471  1.00  0.00           C
ATOM   2660  ROH CHO   393     145.784 202.033  60.671  1.00  0.00            
ATOM   2661  R1  CHO   393     145.684 201.133  57.971  1.00  0.00            
ATOM   2662  R2  CHO   393     143.434 201.333  56.471  1.00  0.00            
ATOM   2663  R3  CHO   393     145.084 202.633  54.771  1.00  0.00            
ATOM   2664  R4  CHO   393     142.734 201.883  53.121  1.00  0.00            
ATOM   2665  R5  CHO   393     144.834 201.483  52.671  1.00  0.00            
ATOM   2666  C1  CHO   393     143.884 203.483  49.571  1.00  0.00           C
ATOM   2667  C2  CHO   393     141.434 201.833  46.571  1.00  0.00           C
ATOM   2668  ROH CHO   394     220.884 200.033  53.621  1.00  0.00            
ATOM   2669  R1  CHO   394     220.384 199.283  50.921  1.00  0.00            
ATOM   2670  R2  CHO   394     219.684 201.133  48.971  1.00  0.00            
ATOM   2671  R3  CHO   394     221.784 200.083  47.621  1.00  0.00            
ATOM   2672  R4  CHO   394     220.084 201.233  45.571  1.00  0.00            
ATOM   2673  R5  CHO   394     220.834 199.183  45.671  1.00  0.00            
ATOM   2674  C1  CHO   394     222.334 200.283  42.271  1.00  0.00           C
ATOM   2675  C2  CHO   394     224.784 199.283  39.871  1.00  0.00           C
ATOM   2676  ROH CHO   395     206.384 107.483  19.321  1.00  0.00            
ATOM   2677  R1  CHO   395     207.384 107.933  22.021  1.00  0.00            
ATOM   2678  R2  CHO   395     207.484 105.933  23.871  1.00  0.00            
ATOM   2679  R3  CHO   395     210.084 106.633  23.971  1.00  0.00            
ATOM   2680  R4  CHO   395     209.634 104.983  26.371  1.00  0.00            
ATOM   2681  R5  CHO   395     210.484 106.983  26.371  1.00  0.00            
ATOM   2682  C1  CHO   395     213.384 105.083  27.971  1.00  0.00           C
ATOM   2683  C2  CHO   395     217.034 104.933  27.621  1.00  0.00           C
ATOM   2684  ROH CHO   396      18.134   5.083  19.121  1.00  0.00            
ATOM   2685  R1  CHO   396      19.234   4.133  21.471  1.00  0.00            
ATOM   2686  R2  CHO   396      19.534   5.733  23.771  1.00  0.00            
ATOM   2687  R3  CHO   396      18.134   3.733  24.971  1.00  0.00            
ATOM   2688  R4  CHO   396      18.984   5.483  27.171  1.00  0.00            
ATOM   2689  R5  CHO   396      19.334   3.333  27.021  1.00  0.00            
ATOM   2690  C1  CHO   396      17.334   3.433  30.221  1.00  0.00           C
ATOM   2691  C2  CHO   396      17.434   2.433  34.171  1.00  0.00           C
ATOM   2692  ROH CHO   397     165.934  71.983  45.571  1.00  0.00            
ATOM   2693  R1  CHO   397     166.784  71.333  42.971  1.00  0.00            
ATOM   2694  R2  CHO   397     165.784  72.583  40.671  1.00  0.00            
ATOM   2695  R3  CHO   397     168.434  73.083  40.221  1.00  0.00            
ATOM   2696  R4  CHO   397     166.934  74.533  38.171  1.00  0.00            
ATOM   2697  R5  CHO   397     168.584  73.133  37.871  1.00  0.00            
ATOM   2698  C1  CHO   397     170.084  76.183  36.171  1.00  0.00           C
ATOM   2699  C2  CHO   397     168.734  78.283  33.721  1.00  0.00           C
ATOM   2700  ROH CHO   398     193.334 192.383  55.921  1.00  0.00            
ATOM   2701  R1  CHO   398     192.134 192.283  53.321  1.00  0.00            
ATOM   2702  R2  CHO   398     192.834 194.033  51.271  1.00  0.00            
ATOM   2703  R3  CHO   398     193.234 191.733  49.921  1.00  0.00            
ATOM   2704  R4  CHO   398     192.234 193.633  47.921  1.00  0.00            
ATOM   2705  R5  CHO   398     191.434 191.683  48.321  1.00  0.00            
ATOM   2706  C1  CHO   398     192.284 191.233  44.671  1.00  0.00           C
ATOM   2707  C2  CHO   398     192.534 190.932  41.021  1.00  0.00           C
ATOM   2708  ROH CHO   399      50.434 107.983  48.171  1.00  0.00            
ATOM   2709  R1  CHO   399      52.134 110.083  47.271  1.00  0.00            
ATOM   2710  R2  CHO   399      53.334 110.033  44.771  1.00  0.00            
ATOM   2711  R3  CHO   399      52.134 112.433  44.421  1.00  0.00            
ATOM   2712  R4  CHO   399      53.784 112.133  42.071  1.00  0.00            
ATOM   2713  R5  CHO   399      53.784 113.833  43.421  1.00  0.00            
ATOM   2714  C1  CHO   399      52.884 115.633  40.221  1.00  0.00           C
ATOM   2715  C2  CHO   399      52.584 118.833  37.621  1.00  0.00           C
ATOM   2716  ROH CHO   400     140.584  65.383  53.871  1.00  0.00            
ATOM   2717  R1  CHO   400     139.984  65.933  51.221  1.00  0.00            
ATOM   2718  R2  CHO   400     141.384  67.783  49.671  1.00  0.00            
ATOM   2719  R3  CHO   400     141.684  65.733  47.971  1.00  0.00            
ATOM   2720  R4  CHO   400     142.284  68.083  46.371  1.00  0.00            
ATOM   2721  R5  CHO   400     140.834  66.533  45.921  1.00  0.00            
ATOM   2722  C1  CHO   400     143.084  66.283  42.821  1.00  0.00           C
ATOM   2723  C2  CHO   400     142.584  69.833  40.571  1.00  0.00           C
ATOM   2724  ROH CHO   401      21.184 175.033  52.071  1.00  0.00            
ATOM   2725  R1  CHO   401      22.984 174.833  49.921  1.00  0.00            
ATOM   2726  R2  CHO   401      22.634 176.133  47.521  1.00  0.00            
ATOM   2727  R3  CHO   401      25.084 177.182  48.071  1.00  0.00            
ATOM   2728  R4  CHO   401      24.834 177.233  45.121  1.00  0.00            
ATOM   2729  R5  CHO   401      26.434 176.333  46.271  1.00  0.00            
ATOM   2730  C1  CHO   401      28.484 178.833  44.221  1.00  0.00           C
ATOM   2731  C2  CHO   401      27.034 179.933  40.821  1.00  0.00           C
ATOM   2732  ROH CHO   402     161.584 217.933  32.371  1.00  0.00            
ATOM   2733  R1  CHO   402     161.584 217.533  35.121  1.00  0.00            
ATOM   2734  R2  CHO   402     163.884 216.683  36.471  1.00  0.00            
ATOM   2735  R3  CHO   402     163.384 218.933  37.971  1.00  0.00            
ATOM   2736  R4  CHO   402     164.334 216.933  39.921  1.00  0.00            
ATOM   2737  R5  CHO   402     162.484 218.083  40.021  1.00  0.00            
ATOM   2738  C1  CHO   402     164.184 219.183  43.321  1.00  0.00           C
ATOM   2739  C2  CHO   402     162.084 219.183  45.421  1.00  0.00           C
ATOM   2740  ROH CHO   403     217.034 121.333  48.521  1.00  0.00            
ATOM   2741  R1  CHO   403     217.184 122.483  46.021  1.00  0.00            
ATOM   2742  R2  CHO   403     219.334 122.033  44.321  1.00  0.00            
ATOM   2743  R3  CHO   403     217.384 121.233  42.521  1.00  0.00            
ATOM   2744  R4  CHO   403     219.684 121.833  40.821  1.00  0.00            
ATOM   2745  R5  CHO   403     217.684 122.633  40.671  1.00  0.00            
ATOM   2746  C1  CHO   403     218.084 120.933  37.271  1.00  0.00           C
ATOM   2747  C2  CHO   403     216.334 122.283  34.671  1.00  0.00           C
ATOM   2748  ROH CHO   404     145.084 188.183  30.821  1.00  0.00            
ATOM   2749  R1  CHO   404     146.134 189.733  32.971  1.00  0.00            
ATOM   2750  R2  CHO   404     145.334 189.333  35.571  1.00  0.00            
ATOM   2751  R3  CHO   404     148.034 189.033  36.021  1.00  0.00            
ATOM   2752  R4  CHO   404     146.884 189.482  38.671  1.00  0.00            
ATOM   2753  R5  CHO   404     148.534 190.633  37.721  1.00  0.00            
ATOM   2754  C1  CHO   404     150.284 189.333  40.821  1.00  0.00           C
ATOM   2755  C2  CHO   404     150.734 187.733  43.871  1.00  0.00           C
ATOM   2756  ROH CHO   405     126.884  87.183  56.121  1.00  0.00            
ATOM   2757  R1  CHO   405     126.834  88.333  53.521  1.00  0.00            
ATOM   2758  R2  CHO   405     126.834  86.783  51.271  1.00  0.00            
ATOM   2759  R3  CHO   405     124.634  88.233  50.571  1.00  0.00            
ATOM   2760  R4  CHO   405     125.884  87.633  48.071  1.00  0.00            
ATOM   2761  R5  CHO   405     125.334  89.633  48.771  1.00  0.00            
ATOM   2762  C1  CHO   405     123.234  89.533  45.571  1.00  0.00           C
ATOM   2763  C2  CHO   405     121.084  91.833  43.171  1.00  0.00           C
ATOM   2764  ROH CHO   406      25.184 139.433  15.921  1.00  0.00            
ATOM   2765  R1  CHO   406      23.134 138.383  17.621  1.00  0.00            
ATOM   2766  R2  CHO   406      23.634 136.383  19.521  1.00  0.00            
ATOM   2767  R3  CHO   406      22.484 138.183  21.221  1.00  0.00            
ATOM   2768  R4  CHO   406      22.584 135.633  22.721  1.00  0.00            
ATOM   2769  R5  CHO   406      20.834 136.933  22.371  1.00  0.00            
ATOM   2770  C1  CHO   406      20.934 136.883  26.221  1.00  0.00           C
ATOM   2771  C2  CHO   406      17.384 135.283  28.171  1.00  0.00           C
ATOM   2772  ROH CHO   407      83.984 130.333  51.271  1.00  0.00            
ATOM   2773  R1  CHO   407      84.834 132.633  49.921  1.00  0.00            
ATOM   2774  R2  CHO   407      85.384 132.633  47.171  1.00  0.00            
ATOM   2775  R3  CHO   407      83.584 134.633  47.171  1.00  0.00            
ATOM   2776  R4  CHO   407      85.484 135.283  45.021  1.00  0.00            
ATOM   2777  R5  CHO   407      84.884 136.583  46.671  1.00  0.00            
ATOM   2778  C1  CHO   407      83.834 138.733  43.671  1.00  0.00           C
ATOM   2779  C2  CHO   407      82.484 142.533  42.721  1.00  0.00           C
ATOM   2780  ROH CHO   408     206.884 202.433  22.121  1.00  0.00            
ATOM   2781  R1  CHO   408     208.484 202.182  24.421  1.00  0.00            
ATOM   2782  R2  CHO   408     208.934 204.283  26.121  1.00  0.00            
ATOM   2783  R3  CHO   408     207.984 202.583  28.071  1.00  0.00            
ATOM   2784  R4  CHO   408     209.884 204.233  29.521  1.00  0.00            
ATOM   2785  R5  CHO   408     209.834 202.033  29.421  1.00  0.00            
ATOM   2786  C1  CHO   408     209.534 202.583  33.171  1.00  0.00           C
ATOM   2787  C2  CHO   408     211.184 205.083  36.121  1.00  0.00           C
ATOM   2788  ROH CHO   409     206.084 214.183  23.621  1.00  0.00            
ATOM   2789  R1  CHO   409     204.784 213.483  26.021  1.00  0.00            
ATOM   2790  R2  CHO   409     205.534 211.283  27.521  1.00  0.00            
ATOM   2791  R3  CHO   409     205.684 213.133  29.571  1.00  0.00            
ATOM   2792  R4  CHO   409     205.884 210.533  30.921  1.00  0.00            
ATOM   2793  R5  CHO   409     204.484 212.182  31.371  1.00  0.00            
ATOM   2794  C1  CHO   409     206.234 211.833  34.671  1.00  0.00           C
ATOM   2795  C2  CHO   409     209.384 211.633  37.921  1.00  0.00           C
ATOM   2796  ROH CHO   410     110.984  48.833  51.921  1.00  0.00            
ATOM   2797  R1  CHO   410     110.684  47.183  49.671  1.00  0.00            
ATOM   2798  R2  CHO   410     108.284  46.133  48.871  1.00  0.00            
ATOM   2799  R3  CHO   410     108.834  47.333  46.471  1.00  0.00            
ATOM   2800  R4  CHO   410     106.684  45.483  45.821  1.00  0.00            
ATOM   2801  R5  CHO   410     108.634  45.633  44.921  1.00  0.00            
ATOM   2802  C1  CHO   410     106.284  46.283  41.921  1.00  0.00           C
ATOM   2803  C2  CHO   410     106.534  42.383  40.221  1.00  0.00           C
ATOM   2804  ROH CHO   411     185.734 207.083  25.671  1.00  0.00            
ATOM   2805  R1  CHO   411     184.734 208.083  28.071  1.00  0.00            
ATOM   2806  R2  CHO   411     183.934 206.433  30.121  1.00  0.00            
ATOM   2807  R3  CHO   411     185.684 207.933  31.621  1.00  0.00            
ATOM   2808  R4  CHO   411     184.384 206.233  33.621  1.00  0.00            
ATOM   2809  R5  CHO   411     184.534 208.383  33.671  1.00  0.00            
ATOM   2810  C1  CHO   411     186.234 207.483  36.921  1.00  0.00           C
ATOM   2811  C2  CHO   411     187.434 209.533  38.771  1.00  0.00           C
ATOM   2812  ROH CHO   412      89.034 223.333  54.521  1.00  0.00            
ATOM   2813  R1  CHO   412      89.834 222.383  51.921  1.00  0.00            
ATOM   2814  R2  CHO   412      89.634 219.733  51.271  1.00  0.00            
ATOM   2815  R3  CHO   412      88.184 220.732  49.221  1.00  0.00            
ATOM   2816  R4  CHO   412      89.334 218.183  48.171  1.00  0.00            
ATOM   2817  R5  CHO   412      89.484 220.183  47.271  1.00  0.00            
ATOM   2818  C1  CHO   412      87.784 218.232  44.421  1.00  0.00           C
ATOM   2819  C2  CHO   412      89.334 214.533  44.071  1.00  0.00           C
ATOM   2820  ROH CHO   413     146.634 119.583  59.921  1.00  0.00            
ATOM   2821  R1  CHO   413     146.434 119.333  57.121  1.00  0.00            
ATOM   2822  R2  CHO   413     148.384 118.033  55.621  1.00  0.00            
ATOM   2823  R3  CHO   413     146.234 116.583  54.771  1.00  0.00            
ATOM   2824  R4  CHO   413     148.534 115.433  53.421  1.00  0.00            
ATOM   2825  R5  CHO   413     146.734 116.133  52.471  1.00  0.00            
ATOM   2826  C1  CHO   413     146.634 112.533  51.221  1.00  0.00           C
ATOM   2827  C2  CHO   413     144.884 111.783  48.971  1.00  0.00           C
ATOM   2828  ROH CHO   414     156.034  41.383  23.771  1.00  0.00            
ATOM   2829  R1  CHO   414     156.684  41.933  26.471  1.00  0.00            
ATOM   2830  R2  CHO   414     158.334  44.033  27.171  1.00  0.00            
ATOM   2831  R3  CHO   414     156.184  44.633  28.771  1.00  0.00            
ATOM   2832  R4  CHO   414     158.534  45.833  30.121  1.00  0.00            
ATOM   2833  R5  CHO   414     157.084  44.483  31.021  1.00  0.00            
ATOM   2834  C1  CHO   414     156.684  47.483  33.321  1.00  0.00           C
ATOM   2835  C2  CHO   414     155.534  48.483  36.121  1.00  0.00           C
ATOM   2836  ROH CHO   415     155.234  57.633  51.921  1.00  0.00            
ATOM   2837  R1  CHO   415     153.584  57.383  49.571  1.00  0.00            
ATOM   2838  R2  CHO   415     150.934  58.183  49.571  1.00  0.00            
ATOM   2839  R3  CHO   415     151.784  59.633  47.421  1.00  0.00            
ATOM   2840  R4  CHO   415     148.834  59.483  47.171  1.00  0.00            
ATOM   2841  R5  CHO   415     150.284  58.933  45.571  1.00  0.00            
ATOM   2842  C1  CHO   415     148.384  61.583  43.721  1.00  0.00           C
ATOM   2843  C2  CHO   415     144.584  61.483  41.271  1.00  0.00           C
ATOM   2844  ROH CHO   416     195.584 116.433  17.171  1.00  0.00            
ATOM   2845  R1  CHO   416     194.834 117.233  19.771  1.00  0.00            
ATOM   2846  R2  CHO   416     194.034 115.433  21.721  1.00  0.00            
ATOM   2847  R3  CHO   416     195.984 116.633  23.171  1.00  0.00            
ATOM   2848  R4  CHO   416     194.334 115.283  25.121  1.00  0.00            
ATOM   2849  R5  CHO   416     194.884 117.383  25.121  1.00  0.00            
ATOM   2850  C1  CHO   416     196.334 116.333  28.521  1.00  0.00           C
ATOM   2851  C2  CHO   416     196.634 114.683  31.471  1.00  0.00           C
ATOM   2852  ROH CHO   417      34.534   5.583  48.521  1.00  0.00            
ATOM   2853  R1  CHO   417      33.484   5.433  45.921  1.00  0.00            
ATOM   2854  R2  CHO   417      33.684   7.483  44.121  1.00  0.00            
ATOM   2855  R3  CHO   417      34.834   5.633  42.521  1.00  0.00            
ATOM   2856  R4  CHO   417      34.584   7.983  40.771  1.00  0.00            
ATOM   2857  R5  CHO   417      33.834   5.933  40.371  1.00  0.00            
ATOM   2858  C1  CHO   417      36.184   6.483  37.371  1.00  0.00           C
ATOM   2859  C2  CHO   417      36.484   6.433  33.521  1.00  0.00           C
ATOM   2860  ROH CHO   418     105.284  99.033  42.621  1.00  0.00            
ATOM   2861  R1  CHO   418     105.134  97.483  44.971  1.00  0.00            
ATOM   2862  R2  CHO   418     102.884  96.033  45.671  1.00  0.00            
ATOM   2863  R3  CHO   418     104.634  93.983  45.821  1.00  0.00            
ATOM   2864  R4  CHO   418     102.284  93.083  47.371  1.00  0.00            
ATOM   2865  R5  CHO   418     104.384  93.083  47.971  1.00  0.00            
ATOM   2866  C1  CHO   418     103.584  89.383  48.421  1.00  0.00           C
ATOM   2867  C2  CHO   418     105.984  86.683  47.921  1.00  0.00           C
ATOM   2868  ROH CHO   419     184.334  13.883  52.371  1.00  0.00            
ATOM   2869  R1  CHO   419     183.034  13.433  49.921  1.00  0.00            
ATOM   2870  R2  CHO   419     184.434  13.133  47.521  1.00  0.00            
ATOM   2871  R3  CHO   419     183.084  10.783  47.371  1.00  0.00            
ATOM   2872  R4  CHO   419     183.034  11.833  44.571  1.00  0.00            
ATOM   2873  R5  CHO   419     181.284  11.233  45.821  1.00  0.00            
ATOM   2874  C1  CHO   419     180.934   8.883  42.821  1.00  0.00           C
ATOM   2875  C2  CHO   419     176.784   9.183  42.521  1.00  0.00           C
ATOM   2876  ROH CHO   420     136.484 164.933  64.821  1.00  0.00            
ATOM   2877  R1  CHO   420     137.134 164.383  62.121  1.00  0.00            
ATOM   2878  R2  CHO   420     136.834 161.833  61.071  1.00  0.00            
ATOM   2879  R3  CHO   420     135.334 163.133  59.221  1.00  0.00            
ATOM   2880  R4  CHO   420     136.234 160.732  57.821  1.00  0.00            
ATOM   2881  R5  CHO   420     136.484 162.783  57.121  1.00  0.00            
ATOM   2882  C1  CHO   420     134.484 161.283  54.271  1.00  0.00           C
ATOM   2883  C2  CHO   420     133.834 159.433  51.921  1.00  0.00           C
ATOM   2884  ROH CHO   421      51.834 160.883  48.871  1.00  0.00            
ATOM   2885  R1  CHO   421      53.984 160.283  47.171  1.00  0.00            
ATOM   2886  R2  CHO   421      54.934 162.083  45.321  1.00  0.00            
ATOM   2887  R3  CHO   421      57.284 161.633  46.471  1.00  0.00            
ATOM   2888  R4  CHO   421      57.934 163.432  44.321  1.00  0.00            
ATOM   2889  R5  CHO   421      58.884 161.533  44.671  1.00  0.00            
ATOM   2890  C1  CHO   421      61.934 163.833  44.871  1.00  0.00           C
ATOM   2891  C2  CHO   421      61.484 165.883  41.921  1.00  0.00           C
ATOM   2892  ROH CHO   422      33.434 107.483  41.571  1.00  0.00            
ATOM   2893  R1  CHO   422      33.584 107.883  38.771  1.00  0.00            
ATOM   2894  R2  CHO   422      31.584 107.133  37.071  1.00  0.00            
ATOM   2895  R3  CHO   422      31.634 109.733  36.271  1.00  0.00            
ATOM   2896  R4  CHO   422      31.034 108.283  33.771  1.00  0.00            
ATOM   2897  R5  CHO   422      32.684 109.683  34.121  1.00  0.00            
ATOM   2898  C1  CHO   422      30.834 111.383  31.271  1.00  0.00           C
ATOM   2899  C2  CHO   422      28.584 111.583  29.571  1.00  0.00           C
ATOM   2900  ROH CHO   423      44.634  34.283  47.071  1.00  0.00            
ATOM   2901  R1  CHO   423      45.534  33.933  44.421  1.00  0.00            
ATOM   2902  R2  CHO   423      45.034  31.583  42.971  1.00  0.00            
ATOM   2903  R3  CHO   423      43.934  33.283  41.171  1.00  0.00            
ATOM   2904  R4  CHO   423      44.384  30.783  39.671  1.00  0.00            
ATOM   2905  R5  CHO   423      45.084  32.783  39.121  1.00  0.00            
ATOM   2906  C1  CHO   423      42.984  31.933  36.021  1.00  0.00           C
ATOM   2907  C2  CHO   423      42.434  31.133  32.421  1.00  0.00           C
ATOM   2908  ROH CHO   424     207.234 196.383  55.921  1.00  0.00            
ATOM   2909  R1  CHO   424     206.084 196.883  53.421  1.00  0.00            
ATOM   2910  R2  CHO   424     205.334 199.433  52.621  1.00  0.00            
ATOM   2911  R3  CHO   424     206.884 198.883  50.471  1.00  0.00            
ATOM   2912  R4  CHO   424     205.134 201.083  49.571  1.00  0.00            
ATOM   2913  R5  CHO   424     205.434 199.133  48.621  1.00  0.00            
ATOM   2914  C1  CHO   424     206.534 201.483  45.821  1.00  0.00           C
ATOM   2915  C2  CHO   424     207.784 202.683  42.271  1.00  0.00           C
ATOM   2916  ROH CHO   425     199.484 139.283  16.921  1.00  0.00            
ATOM   2917  R1  CHO   425     201.234 139.883  18.971  1.00  0.00            
ATOM   2918  R2  CHO   425     200.584 141.783  20.921  1.00  0.00            
ATOM   2919  R3  CHO   425     201.134 139.733  22.621  1.00  0.00            
ATOM   2920  R4  CHO   425     200.684 142.033  24.421  1.00  0.00            
ATOM   2921  R5  CHO   425     202.434 140.733  24.421  1.00  0.00            
ATOM   2922  C1  CHO   425     201.234 140.233  27.971  1.00  0.00           C
ATOM   2923  C2  CHO   425     201.434 142.683  32.171  1.00  0.00           C
ATOM   2924  ROH CHO   426      61.534 101.133  46.821  1.00  0.00            
ATOM   2925  R1  CHO   426      62.784 102.283  44.571  1.00  0.00            
ATOM   2926  R2  CHO   426      62.284 101.383  41.921  1.00  0.00            
ATOM   2927  R3  CHO   426      61.734 103.983  41.471  1.00  0.00            
ATOM   2928  R4  CHO   426      62.834 103.033  38.971  1.00  0.00            
ATOM   2929  R5  CHO   426      63.484 104.783  40.121  1.00  0.00            
ATOM   2930  C1  CHO   426      62.584 106.433  36.821  1.00  0.00           C
ATOM   2931  C2  CHO   426      64.134 107.233  33.521  1.00  0.00           C
ATOM   2932  ROH CHO   427     185.434 161.283  23.771  1.00  0.00            
ATOM   2933  R1  CHO   427     185.534 161.133  26.571  1.00  0.00            
ATOM   2934  R2  CHO   427     183.234 160.783  28.071  1.00  0.00            
ATOM   2935  R3  CHO   427     184.634 158.683  29.121  1.00  0.00            
ATOM   2936  R4  CHO   427     181.834 158.183  29.871  1.00  0.00            
ATOM   2937  R5  CHO   427     183.584 158.233  31.221  1.00  0.00            
ATOM   2938  C1  CHO   427     182.334 154.683  31.821  1.00  0.00           C
ATOM   2939  C2  CHO   427     180.484 152.133  32.421  1.00  0.00           C
ATOM   2940  ROH CHO   428      32.834  33.383  47.621  1.00  0.00            
ATOM   2941  R1  CHO   428      32.884  32.433  45.021  1.00  0.00            
ATOM   2942  R2  CHO   428      30.734  32.483  43.321  1.00  0.00            
ATOM   2943  R3  CHO   428      32.434  33.783  41.671  1.00  0.00            
ATOM   2944  R4  CHO   428      30.334  32.683  39.921  1.00  0.00            
ATOM   2945  R5  CHO   428      32.534  32.433  39.671  1.00  0.00            
ATOM   2946  C1  CHO   428      31.734  34.083  36.371  1.00  0.00           C
ATOM   2947  C2  CHO   428      33.334  35.283  31.621  1.00  0.00           C
ATOM   2948  ROH CHO   429      25.334  23.683  46.621  1.00  0.00            
ATOM   2949  R1  CHO   429      23.784  23.983  44.221  1.00  0.00            
ATOM   2950  R2  CHO   429      24.734  25.383  42.071  1.00  0.00            
ATOM   2951  R3  CHO   429      24.134  23.083  40.771  1.00  0.00            
ATOM   2952  R4  CHO   429      23.684  25.183  38.771  1.00  0.00            
ATOM   2953  R5  CHO   429      22.284  23.633  39.321  1.00  0.00            
ATOM   2954  C1  CHO   429      22.534  22.833  35.671  1.00  0.00           C
ATOM   2955  C2  CHO   429      18.884  21.433  34.871  1.00  0.00           C
ATOM   2956  ROH CHO   430      70.784 116.483  55.771  1.00  0.00            
ATOM   2957  R1  CHO   430      71.634 116.383  53.071  1.00  0.00            
ATOM   2958  R2  CHO   430      72.534 118.583  51.671  1.00  0.00            
ATOM   2959  R3  CHO   430      74.734 117.083  51.221  1.00  0.00            
ATOM   2960  R4  CHO   430      74.484 118.833  48.871  1.00  0.00            
ATOM   2961  R5  CHO   430      74.634 116.633  48.871  1.00  0.00            
ATOM   2962  C1  CHO   430      77.734 117.483  46.721  1.00  0.00           C
ATOM   2963  C2  CHO   430      78.684 117.083  42.971  1.00  0.00           C
ATOM   2964  ROH CHO   431      40.784  35.733  44.071  1.00  0.00            
ATOM   2965  R1  CHO   431      40.184  35.883  41.271  1.00  0.00            
ATOM   2966  R2  CHO   431      40.934  38.033  39.671  1.00  0.00            
ATOM   2967  R3  CHO   431      42.084  36.133  38.171  1.00  0.00            
ATOM   2968  R4  CHO   431      40.734  37.883  36.271  1.00  0.00            
ATOM   2969  R5  CHO   431      40.484  35.733  36.371  1.00  0.00            
ATOM   2970  C1  CHO   431      41.734  36.033  32.821  1.00  0.00           C
ATOM   2971  C2  CHO   431      38.884  35.483  29.771  1.00  0.00           C
ATOM   2972  ROH CHO   432     223.934 208.683  54.021  1.00  0.00            
ATOM   2973  R1  CHO   432     223.334 210.183  51.671  1.00  0.00            
ATOM   2974  R2  CHO   432     224.534 209.682  49.221  1.00  0.00            
ATOM   2975  R3  CHO   432     221.934 209.482  48.321  1.00  0.00            
ATOM   2976  R4  CHO   432     223.534 209.883  45.921  1.00  0.00            
ATOM   2977  R5  CHO   432     221.784 211.033  46.571  1.00  0.00            
ATOM   2978  C1  CHO   432     220.484 209.783  43.171  1.00  0.00           C
ATOM   2979  C2  CHO   432     218.584 209.383  39.421  1.00  0.00           C
ATOM   2980  ROH CHO   433       4.684  25.833  19.671  1.00  0.00            
ATOM   2981  R1  CHO   433       3.634  25.033  22.171  1.00  0.00            
ATOM   2982  R2  CHO   433       5.184  23.833  24.071  1.00  0.00            
ATOM   2983  R3  CHO   433       4.284  25.833  25.671  1.00  0.00            
ATOM   2984  R4  CHO   433       4.034  23.433  27.271  1.00  0.00            
ATOM   2985  R5  CHO   433       2.484  24.883  26.821  1.00  0.00            
ATOM   2986  C1  CHO   433       2.534  25.133  30.671  1.00  0.00           C
ATOM   2987  C2  CHO   433       0.034  25.383  34.071  1.00  0.00           C
ATOM   2988  ROH CHO   434     212.934 163.432  51.671  1.00  0.00            
ATOM   2989  R1  CHO   434     212.934 164.682  49.171  1.00  0.00            
ATOM   2990  R2  CHO   434     214.234 163.633  46.921  1.00  0.00            
ATOM   2991  R3  CHO   434     211.784 163.933  45.821  1.00  0.00            
ATOM   2992  R4  CHO   434     213.634 163.883  43.521  1.00  0.00            
ATOM   2993  R5  CHO   434     212.134 165.383  43.971  1.00  0.00            
ATOM   2994  C1  CHO   434     210.984 164.283  40.471  1.00  0.00           C
ATOM   2995  C2  CHO   434     208.734 165.083  38.321  1.00  0.00           C
ATOM   2996  ROH CHO   435      91.384  26.933  49.571  1.00  0.00            
ATOM   2997  R1  CHO   435      90.534  26.083  46.921  1.00  0.00            
ATOM   2998  R2  CHO   435      92.134  26.333  44.671  1.00  0.00            
ATOM   2999  R3  CHO   435      91.684  23.683  44.521  1.00  0.00            
ATOM   3000  R4  CHO   435      92.334  24.533  41.721  1.00  0.00            
ATOM   3001  R5  CHO   435      90.584  23.433  42.421  1.00  0.00            
ATOM   3002  C1  CHO   435      92.034  20.983  39.871  1.00  0.00           C
ATOM   3003  C2  CHO   435      95.234  19.683  38.171  1.00  0.00           C
ATOM   3004  ROH CHO   436       8.634 198.383  55.921  1.00  0.00            
ATOM   3005  R1  CHO   436       7.634 197.433  53.521  1.00  0.00            
ATOM   3006  R2  CHO   436       6.884 199.133  51.471  1.00  0.00            
ATOM   3007  R3  CHO   436       8.584 197.583  50.021  1.00  0.00            
ATOM   3008  R4  CHO   436       6.634 198.583  48.071  1.00  0.00            
ATOM   3009  R5  CHO   436       7.184 196.483  48.421  1.00  0.00            
ATOM   3010  C1  CHO   436       8.084 196.783  44.671  1.00  0.00           C
ATOM   3011  C2  CHO   436       6.384 197.633  41.621  1.00  0.00           C
ATOM   3012  ROH CHO   437      73.234 207.333  52.821  1.00  0.00            
ATOM   3013  R1  CHO   437      72.284 208.483  50.421  1.00  0.00            
ATOM   3014  R2  CHO   437      73.934 209.733  48.621  1.00  0.00            
ATOM   3015  R3  CHO   437      72.834 208.033  46.821  1.00  0.00            
ATOM   3016  R4  CHO   437      74.284 209.983  45.121  1.00  0.00            
ATOM   3017  R5  CHO   437      72.184 209.383  45.021  1.00  0.00            
ATOM   3018  C1  CHO   437      73.434 208.432  41.471  1.00  0.00           C
ATOM   3019  C2  CHO   437      73.184 206.533  38.971  1.00  0.00           C
ATOM   3020  ROH CHO   438      43.584 135.333  20.471  1.00  0.00            
ATOM   3021  R1  CHO   438      42.784 133.283  22.371  1.00  0.00            
ATOM   3022  R2  CHO   438      43.684 133.233  24.971  1.00  0.00            
ATOM   3023  R3  CHO   438      41.034 133.133  25.571  1.00  0.00            
ATOM   3024  R4  CHO   438      42.334 131.733  27.721  1.00  0.00            
ATOM   3025  R5  CHO   438      40.734 130.983  26.471  1.00  0.00            
ATOM   3026  C1  CHO   438      39.034 130.783  29.971  1.00  0.00           C
ATOM   3027  C2  CHO   438      36.634 127.733  31.821  1.00  0.00           C
ATOM   3028  ROH CHO   439       6.584 191.883  22.821  1.00  0.00            
ATOM   3029  R1  CHO   439       5.684 192.733  25.371  1.00  0.00            
ATOM   3030  R2  CHO   439       4.784 190.983  27.271  1.00  0.00            
ATOM   3031  R3  CHO   439       6.684 192.233  28.771  1.00  0.00            
ATOM   3032  R4  CHO   439       4.734 191.283  30.771  1.00  0.00            
ATOM   3033  R5  CHO   439       5.484 193.333  30.571  1.00  0.00            
ATOM   3034  C1  CHO   439       6.434 192.633  34.171  1.00  0.00           C
ATOM   3035  C2  CHO   439       5.234 196.533  35.021  1.00  0.00           C
ATOM   3036  ROH CHO   440      16.484  96.583  14.871  1.00  0.00            
ATOM   3037  R1  CHO   440      15.484  97.733  17.271  1.00  0.00            
ATOM   3038  R2  CHO   440      15.384  96.283  19.671  1.00  0.00            
ATOM   3039  R3  CHO   440      16.784  98.383  20.671  1.00  0.00            
ATOM   3040  R4  CHO   440      14.934  97.633  22.871  1.00  0.00            
ATOM   3041  R5  CHO   440      15.184  99.633  21.921  1.00  0.00            
ATOM   3042  C1  CHO   440      16.034 100.433  25.571  1.00  0.00           C
ATOM   3043  C2  CHO   440      17.934 102.833  28.421  1.00  0.00           C
ATOM   3044  ROH CHO   441     219.084 136.733  49.171  1.00  0.00            
ATOM   3045  R1  CHO   441     220.034 137.033  46.471  1.00  0.00            
ATOM   3046  R2  CHO   441     218.834 135.783  44.321  1.00  0.00            
ATOM   3047  R3  CHO   441     218.734 138.333  43.321  1.00  0.00            
ATOM   3048  R4  CHO   441     217.734 136.683  41.171  1.00  0.00            
ATOM   3049  R5  CHO   441     219.334 138.133  41.021  1.00  0.00            
ATOM   3050  C1  CHO   441     216.984 139.583  38.421  1.00  0.00           C
ATOM   3051  C2  CHO   441     218.384 139.483  35.421  1.00  0.00           C
ATOM   3052  ROH CHO   442     200.434 214.883  22.171  1.00  0.00            
ATOM   3053  R1  CHO   442     198.834 215.083  24.571  1.00  0.00            
ATOM   3054  R2  CHO   442     197.684 212.933  25.821  1.00  0.00            
ATOM   3055  R3  CHO   442     198.984 213.833  27.971  1.00  0.00            
ATOM   3056  R4  CHO   442     196.934 212.083  29.071  1.00  0.00            
ATOM   3057  R5  CHO   442     197.284 214.183  29.671  1.00  0.00            
ATOM   3058  C1  CHO   442     197.734 212.483  33.071  1.00  0.00           C
ATOM   3059  C2  CHO   442     195.584 211.433  35.771  1.00  0.00           C
ATOM   3060  ROH CHO   443      83.534  90.133  56.021  1.00  0.00            
ATOM   3061  R1  CHO   443      84.384  89.583  53.321  1.00  0.00            
ATOM   3062  R2  CHO   443      83.684  91.183  51.221  1.00  0.00            
ATOM   3063  R3  CHO   443      86.384  91.283  50.821  1.00  0.00            
ATOM   3064  R4  CHO   443      85.184  91.733  48.171  1.00  0.00            
ATOM   3065  R5  CHO   443      86.684  90.233  48.721  1.00  0.00            
ATOM   3066  C1  CHO   443      88.634  92.183  46.021  1.00  0.00           C
ATOM   3067  C2  CHO   443      90.684  90.383  42.871  1.00  0.00           C
ATOM   3068  ROH CHO   444     206.384 192.983  20.921  1.00  0.00            
ATOM   3069  R1  CHO   444     207.984 191.982  23.071  1.00  0.00            
ATOM   3070  R2  CHO   444     209.284 193.633  24.871  1.00  0.00            
ATOM   3071  R3  CHO   444     207.984 192.133  26.721  1.00  0.00            
ATOM   3072  R4  CHO   444     209.884 193.683  28.271  1.00  0.00            
ATOM   3073  R5  CHO   444     209.634 191.533  28.321  1.00  0.00            
ATOM   3074  C1  CHO   444     208.984 192.283  31.921  1.00  0.00           C
ATOM   3075  C2  CHO   444     208.184 193.183  35.121  1.00  0.00           C
ATOM   3076  ROH CHO   445      26.634 142.083  53.171  1.00  0.00            
ATOM   3077  R1  CHO   445      26.084 141.083  50.571  1.00  0.00            
ATOM   3078  R2  CHO   445      24.684 142.533  48.721  1.00  0.00            
ATOM   3079  R3  CHO   445      26.834 141.983  47.171  1.00  0.00            
ATOM   3080  R4  CHO   445      24.884 143.133  45.321  1.00  0.00            
ATOM   3081  R5  CHO   445      25.934 141.233  45.021  1.00  0.00            
ATOM   3082  C1  CHO   445      27.034 142.983  41.821  1.00  0.00           C
ATOM   3083  C2  CHO   445      29.134 141.283  39.221  1.00  0.00           C
ATOM   3084  ROH CHO   446     142.184 174.533  32.071  1.00  0.00            
ATOM   3085  R1  CHO   446     142.234 174.833  34.971  1.00  0.00            
ATOM   3086  R2  CHO   446     141.484 172.833  36.671  1.00  0.00            
ATOM   3087  R3  CHO   446     143.934 173.232  37.721  1.00  0.00            
ATOM   3088  R4  CHO   446     142.284 172.383  40.021  1.00  0.00            
ATOM   3089  R5  CHO   446     143.534 174.183  39.871  1.00  0.00            
ATOM   3090  C1  CHO   446     145.084 172.533  42.921  1.00  0.00           C
ATOM   3091  C2  CHO   446     144.484 175.883  45.571  1.00  0.00           C
ATOM   3092  ROH CHO   447      34.834 181.283  55.371  1.00  0.00            
ATOM   3093  R1  CHO   447      35.784 180.983  52.721  1.00  0.00            
ATOM   3094  R2  CHO   447      34.784 179.083  50.921  1.00  0.00            
ATOM   3095  R3  CHO   447      34.384 181.233  49.321  1.00  0.00            
ATOM   3096  R4  CHO   447      33.684 178.933  47.621  1.00  0.00            
ATOM   3097  R5  CHO   447      35.084 180.533  47.171  1.00  0.00            
ATOM   3098  C1  CHO   447      32.634 180.883  44.221  1.00  0.00           C
ATOM   3099  C2  CHO   447      31.934 180.283  40.671  1.00  0.00           C
ATOM   3100  ROH CHO   448     111.884 139.133  63.671  1.00  0.00            
ATOM   3101  R1  CHO   448     111.934 139.533  60.871  1.00  0.00            
ATOM   3102  R2  CHO   448     112.584 141.983  59.721  1.00  0.00            
ATOM   3103  R3  CHO   448     114.384 140.433  58.371  1.00  0.00            
ATOM   3104  R4  CHO   448     114.034 142.783  56.721  1.00  0.00            
ATOM   3105  R5  CHO   448     113.834 140.733  56.071  1.00  0.00            
ATOM   3106  C1  CHO   448     116.584 141.833  53.671  1.00  0.00           C
ATOM   3107  C2  CHO   448     116.234 142.483  50.321  1.00  0.00           C
ATOM   3108  ROH CHO   449       1.034 109.133  43.271  1.00  0.00            
ATOM   3109  R1  CHO   449      -0.166 108.183  40.821  1.00  0.00            
ATOM   3110  R2  CHO   449       0.484 109.183  38.421  1.00  0.00            
ATOM   3111  R3  CHO   449       0.934 106.533  37.821  1.00  0.00            
ATOM   3112  R4  CHO   449      -0.666 107.533  35.571  1.00  0.00            
ATOM   3113  R5  CHO   449      -1.066 105.783  36.821  1.00  0.00            
ATOM   3114  C1  CHO   449      -0.866 104.083  33.421  1.00  0.00           C
ATOM   3115  C2  CHO   449      -2.416 103.433  29.921  1.00  0.00           C
ATOM   3116  ROH CHO   450      78.284 188.733  59.371  1.00  0.00            
ATOM   3117  R1  CHO   450      79.584 187.083  57.471  1.00  0.00            
ATOM   3118  R2  CHO   450      78.584 184.633  56.721  1.00  0.00            
ATOM   3119  R3  CHO   450      78.884 185.732  54.221  1.00  0.00            
ATOM   3120  R4  CHO   450      77.984 182.983  53.721  1.00  0.00            
ATOM   3121  R5  CHO   450      79.784 183.933  52.921  1.00  0.00            
ATOM   3122  C1  CHO   450      77.934 182.983  49.621  1.00  0.00           C
ATOM   3123  C2  CHO   450      80.684 179.682  48.171  1.00  0.00           C
ATOM   3124  ROH CHO   451     202.884  26.333  49.971  1.00  0.00            
ATOM   3125  R1  CHO   451     201.734  25.983  47.371  1.00  0.00            
ATOM   3126  R2  CHO   451     203.184  26.133  45.021  1.00  0.00            
ATOM   3127  R3  CHO   451     202.184  23.633  44.571  1.00  0.00            
ATOM   3128  R4  CHO   451     203.034  24.583  41.921  1.00  0.00            
ATOM   3129  R5  CHO   451     201.084  23.833  42.471  1.00  0.00            
ATOM   3130  C1  CHO   451     201.984  21.383  39.671  1.00  0.00           C
ATOM   3131  C2  CHO   451     204.184  21.183  37.071  1.00  0.00           C
ATOM   3132  ROH CHO   452       9.084 155.233  51.371  1.00  0.00            
ATOM   3133  R1  CHO   452       7.134 154.633  49.321  1.00  0.00            
ATOM   3134  R2  CHO   452       4.584 155.633  49.521  1.00  0.00            
ATOM   3135  R3  CHO   452       5.134 156.533  47.021  1.00  0.00            
ATOM   3136  R4  CHO   452       2.234 156.233  47.021  1.00  0.00            
ATOM   3137  R5  CHO   452       3.634 155.383  45.571  1.00  0.00            
ATOM   3138  C1  CHO   452       1.434 157.483  43.271  1.00  0.00           C
ATOM   3139  C2  CHO   452       1.484 155.533  39.221  1.00  0.00           C
ATOM   3140  ROH CHO   453      84.884  21.233  22.621  1.00  0.00            
ATOM   3141  R1  CHO   453      86.284  21.033  25.021  1.00  0.00            
ATOM   3142  R2  CHO   453      85.134  21.783  27.471  1.00  0.00            
ATOM   3143  R3  CHO   453      85.834  19.283  28.171  1.00  0.00            
ATOM   3144  R4  CHO   453      84.684  20.483  30.671  1.00  0.00            
ATOM   3145  R5  CHO   453      86.634  19.483  30.471  1.00  0.00            
ATOM   3146  C1  CHO   453      85.034  17.333  33.171  1.00  0.00           C
ATOM   3147  C2  CHO   453      86.834  16.083  35.821  1.00  0.00           C
ATOM   3148  ROH CHO   454     148.984 123.483  25.021  1.00  0.00            
ATOM   3149  R1  CHO   454     149.184 122.483  27.621  1.00  0.00            
ATOM   3150  R2  CHO   454     151.384 122.933  29.221  1.00  0.00            
ATOM   3151  R3  CHO   454     149.534 123.883  31.021  1.00  0.00            
ATOM   3152  R4  CHO   454     151.734 122.983  32.721  1.00  0.00            
ATOM   3153  R5  CHO   454     149.634 122.383  32.871  1.00  0.00            
ATOM   3154  C1  CHO   454     150.134 123.883  36.371  1.00  0.00           C
ATOM   3155  C2  CHO   454     151.034 123.083  40.021  1.00  0.00           C
ATOM   3156  ROH CHO   455     211.934 202.533  20.571  1.00  0.00            
ATOM   3157  R1  CHO   455     213.634 202.983  22.721  1.00  0.00            
ATOM   3158  R2  CHO   455     213.384 205.133  24.421  1.00  0.00            
ATOM   3159  R3  CHO   455     213.234 203.283  26.371  1.00  0.00            
ATOM   3160  R4  CHO   455     213.934 205.732  27.821  1.00  0.00            
ATOM   3161  R5  CHO   455     214.984 203.833  27.921  1.00  0.00            
ATOM   3162  C1  CHO   455     214.084 204.333  31.621  1.00  0.00           C
ATOM   3163  C2  CHO   455     216.334 207.182  32.021  1.00  0.00           C
ATOM   3164  ROH CHO   456      62.084 204.533  53.521  1.00  0.00            
ATOM   3165  R1  CHO   456      61.084 203.232  51.271  1.00  0.00            
ATOM   3166  R2  CHO   456      60.634 204.583  48.871  1.00  0.00            
ATOM   3167  R3  CHO   456      62.234 202.683  47.871  1.00  0.00            
ATOM   3168  R4  CHO   456      60.634 203.583  45.571  1.00  0.00            
ATOM   3169  R5  CHO   456      60.884 201.533  46.271  1.00  0.00            
ATOM   3170  C1  CHO   456      62.134 201.233  42.621  1.00  0.00           C
ATOM   3171  C2  CHO   456      59.984 201.183  40.571  1.00  0.00           C
ATOM   3172  ROH CHO   457     179.384 198.633  60.621  1.00  0.00            
ATOM   3173  R1  CHO   457     177.334 197.683  58.971  1.00  0.00            
ATOM   3174  R2  CHO   457     176.234 199.183  56.921  1.00  0.00            
ATOM   3175  R3  CHO   457     176.934 197.033  55.421  1.00  0.00            
ATOM   3176  R4  CHO   457     175.284 198.683  53.671  1.00  0.00            
ATOM   3177  R5  CHO   457     174.984 196.583  54.121  1.00  0.00            
ATOM   3178  C1  CHO   457     175.384 196.383  50.321  1.00  0.00           C
ATOM   3179  C2  CHO   457     176.534 196.683  45.971  1.00  0.00           C
ATOM   3180  ROH CHO   458      92.484  91.333  24.071  1.00  0.00            
ATOM   3181  R1  CHO   458      92.334  92.183  26.721  1.00  0.00            
ATOM   3182  R2  CHO   458      91.434  90.533  28.771  1.00  0.00            
ATOM   3183  R3  CHO   458      93.784  91.283  29.921  1.00  0.00            
ATOM   3184  R4  CHO   458      91.834  91.333  32.071  1.00  0.00            
ATOM   3185  R5  CHO   458      93.184  92.933  31.471  1.00  0.00            
ATOM   3186  C1  CHO   458      94.334  92.483  35.121  1.00  0.00           C
ATOM   3187  C2  CHO   458      93.384  95.333  37.071  1.00  0.00           C
ATOM   3188  ROH CHO   459     160.434 199.883  64.471  1.00  0.00            
ATOM   3189  R1  CHO   459     160.384 200.732  61.821  1.00  0.00            
ATOM   3190  R2  CHO   459     162.284 199.983  59.921  1.00  0.00            
ATOM   3191  R3  CHO   459     160.084 199.183  58.521  1.00  0.00            
ATOM   3192  R4  CHO   459     162.234 199.433  56.571  1.00  0.00            
ATOM   3193  R5  CHO   459     160.234 200.383  56.471  1.00  0.00            
ATOM   3194  C1  CHO   459     160.134 198.333  53.271  1.00  0.00           C
ATOM   3195  C2  CHO   459     158.884 198.383  49.571  1.00  0.00           C
ATOM   3196  ROH CHO   460      77.184 138.133  61.121  1.00  0.00            
ATOM   3197  R1  CHO   460      78.984 139.683  59.671  1.00  0.00            
ATOM   3198  R2  CHO   460      81.534 138.833  59.021  1.00  0.00            
ATOM   3199  R3  CHO   460      80.734 139.433  56.471  1.00  0.00            
ATOM   3200  R4  CHO   460      83.634 139.583  56.421  1.00  0.00            
ATOM   3201  R5  CHO   460      82.234 141.133  55.771  1.00  0.00            
ATOM   3202  C1  CHO   460      84.134 140.533  52.471  1.00  0.00           C
ATOM   3203  C2  CHO   460      83.284 140.383  49.071  1.00  0.00           C
ATOM   3204  ROH CHO   461      86.284  94.033  54.771  1.00  0.00            
ATOM   3205  R1  CHO   461      86.534  95.833  52.521  1.00  0.00            
ATOM   3206  R2  CHO   461      88.734  95.833  50.821  1.00  0.00            
ATOM   3207  R3  CHO   461      86.834  95.533  48.871  1.00  0.00            
ATOM   3208  R4  CHO   461      89.234  96.233  47.471  1.00  0.00            
ATOM   3209  R5  CHO   461      87.334  97.233  47.371  1.00  0.00            
ATOM   3210  C1  CHO   461      87.784  96.233  43.721  1.00  0.00           C
ATOM   3211  C2  CHO   461      88.734  95.533  39.771  1.00  0.00           C
ATOM   3212  ROH CHO   462     119.284 122.083  32.171  1.00  0.00            
ATOM   3213  R1  CHO   462     119.434 124.333  33.871  1.00  0.00            
ATOM   3214  R2  CHO   462     118.684 124.283  36.571  1.00  0.00            
ATOM   3215  R3  CHO   462     121.184 125.233  37.021  1.00  0.00            
ATOM   3216  R4  CHO   462     119.834 125.633  39.571  1.00  0.00            
ATOM   3217  R5  CHO   462     120.884 127.133  38.421  1.00  0.00            
ATOM   3218  C1  CHO   462     122.834 127.283  41.671  1.00  0.00           C
ATOM   3219  C2  CHO   462     123.834 129.033  45.121  1.00  0.00           C
ATOM   3220  ROH CHO   463      16.634 215.483  19.421  1.00  0.00            
ATOM   3221  R1  CHO   463      17.734 215.783  22.071  1.00  0.00            
ATOM   3222  R2  CHO   463      16.434 214.983  24.321  1.00  0.00            
ATOM   3223  R3  CHO   463      18.734 213.633  24.771  1.00  0.00            
ATOM   3224  R4  CHO   463      17.934 214.682  27.371  1.00  0.00            
ATOM   3225  R5  CHO   463      19.884 214.983  26.471  1.00  0.00            
ATOM   3226  C1  CHO   463      21.034 213.283  29.671  1.00  0.00           C
ATOM   3227  C2  CHO   463      20.134 211.783  33.421  1.00  0.00           C
ATOM   3228  ROH CHO   464      74.934 135.433  30.421  1.00  0.00            
ATOM   3229  R1  CHO   464      75.334 133.233  32.071  1.00  0.00            
ATOM   3230  R2  CHO   464      74.934 133.283  34.771  1.00  0.00            
ATOM   3231  R3  CHO   464      73.334 131.133  34.321  1.00  0.00            
ATOM   3232  R4  CHO   464      73.084 131.533  37.171  1.00  0.00            
ATOM   3233  R5  CHO   464      73.634 129.683  36.171  1.00  0.00            
ATOM   3234  C1  CHO   464      70.584 128.533  38.071  1.00  0.00           C
ATOM   3235  C2  CHO   464      68.484 126.983  41.371  1.00  0.00           C
ATOM   3236  ROH CHO   465     140.384  91.233  37.621  1.00  0.00            
ATOM   3237  R1  CHO   465     141.234  89.783  39.921  1.00  0.00            
ATOM   3238  R2  CHO   465     143.534  88.233  39.971  1.00  0.00            
ATOM   3239  R3  CHO   465     144.134  89.733  42.071  1.00  0.00            
ATOM   3240  R4  CHO   465     146.134  87.583  42.171  1.00  0.00            
ATOM   3241  R5  CHO   465     144.784  88.133  43.771  1.00  0.00            
ATOM   3242  C1  CHO   465     148.184  88.633  45.471  1.00  0.00           C
ATOM   3243  C2  CHO   465     151.584  87.183  43.771  1.00  0.00           C
ATOM   3244  ROH CHO   466      40.984 208.683  53.771  1.00  0.00            
ATOM   3245  R1  CHO   466      42.634 207.983  51.621  1.00  0.00            
ATOM   3246  R2  CHO   466      42.084 205.833  50.021  1.00  0.00            
ATOM   3247  R3  CHO   466      42.284 207.683  47.971  1.00  0.00            
ATOM   3248  R4  CHO   466      42.734 205.083  46.671  1.00  0.00            
ATOM   3249  R5  CHO   466      44.034 206.883  46.621  1.00  0.00            
ATOM   3250  C1  CHO   466      43.334 206.433  42.921  1.00  0.00           C
ATOM   3251  C2  CHO   466      42.884 206.733  38.971  1.00  0.00           C
ATOM   3252  ROH CHO   467     159.884  48.533  47.271  1.00  0.00            
ATOM   3253  R1  CHO   467     162.434  48.783  46.021  1.00  0.00            
ATOM   3254  R2  CHO   467     162.734  48.733  43.321  1.00  0.00            
ATOM   3255  R3  CHO   467     164.034  51.083  43.721  1.00  0.00            
ATOM   3256  R4  CHO   467     164.934  50.233  41.021  1.00  0.00            
ATOM   3257  R5  CHO   467     166.184  50.783  42.721  1.00  0.00            
ATOM   3258  C1  CHO   467     167.384  53.333  40.121  1.00  0.00           C
ATOM   3259  C2  CHO   467     169.584  56.433  39.221  1.00  0.00           C
ATOM   3260  ROH CHO   468     137.234 142.383  63.371  1.00  0.00            
ATOM   3261  R1  CHO   468     136.584 142.333  60.621  1.00  0.00            
ATOM   3262  R2  CHO   468     137.634 144.133  58.771  1.00  0.00            
ATOM   3263  R3  CHO   468     138.384 141.883  57.471  1.00  0.00            
ATOM   3264  R4  CHO   468     137.684 143.733  55.371  1.00  0.00            
ATOM   3265  R5  CHO   468     136.934 141.733  55.621  1.00  0.00            
ATOM   3266  C1  CHO   468     138.484 141.433  52.121  1.00  0.00           C
ATOM   3267  C2  CHO   468     139.134 137.433  51.671  1.00  0.00           C
ATOM   3268  ROH CHO   469      48.534 104.083  46.471  1.00  0.00            
ATOM   3269  R1  CHO   469      48.234 105.083  43.871  1.00  0.00            
ATOM   3270  R2  CHO   469      49.634 107.283  42.921  1.00  0.00            
ATOM   3271  R3  CHO   469      50.434 105.533  41.021  1.00  0.00            
ATOM   3272  R4  CHO   469      51.584 108.133  40.221  1.00  0.00            
ATOM   3273  R5  CHO   469      50.334 106.833  38.971  1.00  0.00            
ATOM   3274  C1  CHO   469      53.434 106.983  36.721  1.00  0.00           C
ATOM   3275  C2  CHO   469      54.434 109.483  33.871  1.00  0.00           C
ATOM   3276  ROH CHO   470      13.334 153.883  51.221  1.00  0.00            
ATOM   3277  R1  CHO   470      12.834 154.433  48.421  1.00  0.00            
ATOM   3278  R2  CHO   470      10.634 153.483  47.171  1.00  0.00            
ATOM   3279  R3  CHO   470      10.284 156.083  46.471  1.00  0.00            
ATOM   3280  R4  CHO   470       8.884 154.633  44.421  1.00  0.00            
ATOM   3281  R5  CHO   470      10.384 156.183  44.121  1.00  0.00            
ATOM   3282  C1  CHO   470       7.534 157.783  42.171  1.00  0.00           C
ATOM   3283  C2  CHO   470       6.034 158.033  38.871  1.00  0.00           C
ATOM   3284  ROH CHO   471     146.734 153.533  28.671  1.00  0.00            
ATOM   3285  R1  CHO   471     147.734 154.183  31.221  1.00  0.00            
ATOM   3286  R2  CHO   471     146.434 153.483  33.521  1.00  0.00            
ATOM   3287  R3  CHO   471     148.884 152.383  34.171  1.00  0.00            
ATOM   3288  R4  CHO   471     147.384 152.383  36.721  1.00  0.00            
ATOM   3289  R5  CHO   471     149.384 153.233  36.371  1.00  0.00            
ATOM   3290  C1  CHO   471     150.184 150.683  39.121  1.00  0.00           C
ATOM   3291  C2  CHO   471     150.184 148.483  41.571  1.00  0.00           C
ATOM   3292  ROH CHO   472     224.234  71.933  15.121  1.00  0.00            
ATOM   3293  R1  CHO   472     222.034  72.033  16.921  1.00  0.00            
ATOM   3294  R2  CHO   472     220.784  69.733  17.871  1.00  0.00            
ATOM   3295  R3  CHO   472     221.284  70.833  20.221  1.00  0.00            
ATOM   3296  R4  CHO   472     218.634  69.633  20.571  1.00  0.00            
ATOM   3297  R5  CHO   472     219.184  71.683  21.021  1.00  0.00            
ATOM   3298  C1  CHO   472     217.884  70.583  24.421  1.00  0.00           C
ATOM   3299  C2  CHO   472     215.284  70.933  28.171  1.00  0.00           C
ATOM   3300  ROH CHO   473      60.984  65.683  15.421  1.00  0.00            
ATOM   3301  R1  CHO   473      60.534  66.783  17.971  1.00  0.00            
ATOM   3302  R2  CHO   473      58.484  65.933  19.621  1.00  0.00            
ATOM   3303  R3  CHO   473      60.484  65.583  21.371  1.00  0.00            
ATOM   3304  R4  CHO   473      58.034  65.283  22.971  1.00  0.00            
ATOM   3305  R5  CHO   473      59.734  66.633  23.421  1.00  0.00            
ATOM   3306  C1  CHO   473      59.684  64.583  26.621  1.00  0.00           C
ATOM   3307  C2  CHO   473      63.084  63.383  29.571  1.00  0.00           C
ATOM   3308  ROH CHO   474      49.534 178.933  58.021  1.00  0.00            
ATOM   3309  R1  CHO   474      50.534 177.333  55.921  1.00  0.00            
ATOM   3310  R2  CHO   474      48.984 176.583  53.721  1.00  0.00            
ATOM   3311  R3  CHO   474      50.984 177.733  52.321  1.00  0.00            
ATOM   3312  R4  CHO   474      49.284 176.433  50.321  1.00  0.00            
ATOM   3313  R5  CHO   474      51.434 176.183  50.571  1.00  0.00            
ATOM   3314  C1  CHO   474      51.334 177.433  46.971  1.00  0.00           C
ATOM   3315  C2  CHO   474      50.834 174.833  44.621  1.00  0.00           C
ATOM   3316  ROH CHO   475     198.084  25.483  19.421  1.00  0.00            
ATOM   3317  R1  CHO   475     198.084  24.783  22.171  1.00  0.00            
ATOM   3318  R2  CHO   475     197.034  26.433  24.171  1.00  0.00            
ATOM   3319  R3  CHO   475     195.534  24.233  24.771  1.00  0.00            
ATOM   3320  R4  CHO   475     195.934  25.583  27.371  1.00  0.00            
ATOM   3321  R5  CHO   475     196.384  23.533  26.921  1.00  0.00            
ATOM   3322  C1  CHO   475     193.834  23.083  29.771  1.00  0.00           C
ATOM   3323  C2  CHO   475     194.034  21.233  34.221  1.00  0.00           C
ATOM   3324  ROH CHO   476     217.884  54.883  42.371  1.00  0.00            
ATOM   3325  R1  CHO   476     216.284  55.133  40.021  1.00  0.00            
ATOM   3326  R2  CHO   476     216.034  57.533  38.721  1.00  0.00            
ATOM   3327  R3  CHO   476     216.784  56.033  36.571  1.00  0.00            
ATOM   3328  R4  CHO   476     214.384  57.433  35.671  1.00  0.00            
ATOM   3329  R5  CHO   476     214.684  55.283  35.571  1.00  0.00            
ATOM   3330  C1  CHO   476     214.134  55.983  31.821  1.00  0.00           C
ATOM   3331  C2  CHO   476     214.034  57.283  28.521  1.00  0.00           C
ATOM   3332  ROH CHO   477      80.934 187.983  31.371  1.00  0.00            
ATOM   3333  R1  CHO   477      79.434 188.483  33.771  1.00  0.00            
ATOM   3334  R2  CHO   477      79.784 187.033  36.021  1.00  0.00            
ATOM   3335  R3  CHO   477      80.234 189.482  37.171  1.00  0.00            
ATOM   3336  R4  CHO   477      80.234 187.683  39.421  1.00  0.00            
ATOM   3337  R5  CHO   477      78.984 189.482  39.221  1.00  0.00            
ATOM   3338  C1  CHO   477      80.884 190.333  42.421  1.00  0.00           C
ATOM   3339  C2  CHO   477      79.734 192.333  46.371  1.00  0.00           C
ATOM   3340  ROH CHO   478      18.784  42.933  50.471  1.00  0.00            
ATOM   3341  R1  CHO   478      18.234  42.183  47.721  1.00  0.00            
ATOM   3342  R2  CHO   478      19.734  43.183  45.571  1.00  0.00            
ATOM   3343  R3  CHO   478      20.034  40.533  45.021  1.00  0.00            
ATOM   3344  R4  CHO   478      20.434  41.883  42.521  1.00  0.00            
ATOM   3345  R5  CHO   478      19.034  40.233  42.921  1.00  0.00            
ATOM   3346  C1  CHO   478      21.184  38.683  40.121  1.00  0.00           C
ATOM   3347  C2  CHO   478      20.684  39.033  36.471  1.00  0.00           C
ATOM   3348  ROH CHO   479       8.434 166.033  15.671  1.00  0.00            
ATOM   3349  R1  CHO   479       8.734 165.433  18.421  1.00  0.00            
ATOM   3350  R2  CHO   479       7.934 167.133  20.471  1.00  0.00            
ATOM   3351  R3  CHO   479       6.484 164.983  21.271  1.00  0.00            
ATOM   3352  R4  CHO   479       6.734 166.683  23.721  1.00  0.00            
ATOM   3353  R5  CHO   479       7.284 164.583  23.521  1.00  0.00            
ATOM   3354  C1  CHO   479       4.684 164.383  26.371  1.00  0.00           C
ATOM   3355  C2  CHO   479       5.484 164.083  30.921  1.00  0.00           C
ATOM   3356  ROH CHO   480       3.434 222.533  32.421  1.00  0.00            
ATOM   3357  R1  CHO   480       4.684 220.433  33.771  1.00  0.00            
ATOM   3358  R2  CHO   480       3.284 218.533  35.221  1.00  0.00            
ATOM   3359  R3  CHO   480       4.734 216.783  33.621  1.00  0.00            
ATOM   3360  R4  CHO   480       4.384 215.383  36.171  1.00  0.00            
ATOM   3361  R5  CHO   480       6.284 215.783  35.121  1.00  0.00            
ATOM   3362  C1  CHO   480       6.384 211.982  35.321  1.00  0.00           C
ATOM   3363  C2  CHO   480       6.184 209.183  32.271  1.00  0.00           C
ATOM   3364  ROH CHO   481     142.634  67.933  27.521  1.00  0.00            
ATOM   3365  R1  CHO   481     142.434  66.933  30.121  1.00  0.00            
ATOM   3366  R2  CHO   481     142.684  68.483  32.421  1.00  0.00            
ATOM   3367  R3  CHO   481     140.284  67.483  32.971  1.00  0.00            
ATOM   3368  R4  CHO   481     141.534  67.933  35.571  1.00  0.00            
ATOM   3369  R5  CHO   481     140.684  66.083  34.921  1.00  0.00            
ATOM   3370  C1  CHO   481     138.584  66.633  38.071  1.00  0.00           C
ATOM   3371  C2  CHO   481     139.084  63.783  39.321  1.00  0.00           C
ATOM   3372  ROH CHO   482     116.484  11.433  57.021  1.00  0.00            
ATOM   3373  R1  CHO   482     116.534   9.033  55.571  1.00  0.00            
ATOM   3374  R2  CHO   482     115.134   8.683  53.221  1.00  0.00            
ATOM   3375  R3  CHO   482     117.584   7.983  52.271  1.00  0.00            
ATOM   3376  R4  CHO   482     115.784   7.633  49.971  1.00  0.00            
ATOM   3377  R5  CHO   482     117.184   6.133  50.771  1.00  0.00            
ATOM   3378  C1  CHO   482     118.484   6.383  47.171  1.00  0.00           C
ATOM   3379  C2  CHO   482     119.384   2.083  45.021  1.00  0.00           C
ATOM   3380  ROH CHO   483     188.834   4.183  52.371  1.00  0.00            
ATOM   3381  R1  CHO   483     188.234   4.283  49.571  1.00  0.00            
ATOM   3382  R2  CHO   483     190.134   4.933  47.721  1.00  0.00            
ATOM   3383  R3  CHO   483     189.334   2.583  46.621  1.00  0.00            
ATOM   3384  R4  CHO   483     189.634   4.383  44.321  1.00  0.00            
ATOM   3385  R5  CHO   483     187.884   3.183  44.771  1.00  0.00            
ATOM   3386  C1  CHO   483     188.634   1.833  41.271  1.00  0.00           C
ATOM   3387  C2  CHO   483     186.934   4.233  39.321  1.00  0.00           C
ATOM   3388  ROH CHO   484     209.634 208.733  56.371  1.00  0.00            
ATOM   3389  R1  CHO   484     208.184 209.682  54.121  1.00  0.00            
ATOM   3390  R2  CHO   484     208.984 211.883  52.621  1.00  0.00            
ATOM   3391  R3  CHO   484     208.784 210.183  50.571  1.00  0.00            
ATOM   3392  R4  CHO   484     209.384 212.783  49.321  1.00  0.00            
ATOM   3393  R5  CHO   484     207.734 211.433  48.871  1.00  0.00            
ATOM   3394  C1  CHO   484     209.434 211.683  45.471  1.00  0.00           C
ATOM   3395  C2  CHO   484     209.784 214.333  41.921  1.00  0.00           C
ATOM   3396  ROH CHO   485     191.034  25.933  48.871  1.00  0.00            
ATOM   3397  R1  CHO   485     191.934  25.783  46.271  1.00  0.00            
ATOM   3398  R2  CHO   485     191.984  23.433  44.771  1.00  0.00            
ATOM   3399  R3  CHO   485     190.484  24.833  43.071  1.00  0.00            
ATOM   3400  R4  CHO   485     191.684  22.683  41.471  1.00  0.00            
ATOM   3401  R5  CHO   485     191.784  24.833  41.021  1.00  0.00            
ATOM   3402  C1  CHO   485     190.084  23.583  37.821  1.00  0.00           C
ATOM   3403  C2  CHO   485     189.234  21.533  34.321  1.00  0.00           C
ATOM   3404  ROH CHO   486      86.984 104.583  25.021  1.00  0.00            
ATOM   3405  R1  CHO   486      85.284 105.133  27.171  1.00  0.00            
ATOM   3406  R2  CHO   486      83.134 103.583  27.871  1.00  0.00            
ATOM   3407  R3  CHO   486      84.334 103.483  30.221  1.00  0.00            
ATOM   3408  R4  CHO   486      81.634 102.483  30.821  1.00  0.00            
ATOM   3409  R5  CHO   486      82.634 104.133  31.821  1.00  0.00            
ATOM   3410  C1  CHO   486      81.884 101.783  34.771  1.00  0.00           C
ATOM   3411  C2  CHO   486      79.934 103.683  36.921  1.00  0.00           C
ATOM   3412  ROH CHO   487     174.434 185.983  58.171  1.00  0.00            
ATOM   3413  R1  CHO   487     173.234 185.483  55.671  1.00  0.00            
ATOM   3414  R2  CHO   487     172.984 187.483  53.721  1.00  0.00            
ATOM   3415  R3  CHO   487     174.284 185.683  52.121  1.00  0.00            
ATOM   3416  R4  CHO   487     172.134 186.733  50.421  1.00  0.00            
ATOM   3417  R5  CHO   487     172.534 184.633  50.871  1.00  0.00            
ATOM   3418  C1  CHO   487     172.834 184.583  47.071  1.00  0.00           C
ATOM   3419  C2  CHO   487     174.134 183.933  43.321  1.00  0.00           C
ATOM   3420  ROH CHO   488       1.384  50.783  16.821  1.00  0.00            
ATOM   3421  R1  CHO   488       2.884  52.033  18.771  1.00  0.00            
ATOM   3422  R2  CHO   488       5.184  50.933  19.871  1.00  0.00            
ATOM   3423  R3  CHO   488       6.284  53.283  19.171  1.00  0.00            
ATOM   3424  R4  CHO   488       7.584  52.633  21.721  1.00  0.00            
ATOM   3425  R5  CHO   488       6.534  54.483  21.221  1.00  0.00            
ATOM   3426  C1  CHO   488       9.984  55.833  22.121  1.00  0.00           C
ATOM   3427  C2  CHO   488      12.634  58.183  21.621  1.00  0.00           C
ATOM   3428  ROH CHO   489     159.434 138.433  28.421  1.00  0.00            
ATOM   3429  R1  CHO   489     161.784 139.933  27.971  1.00  0.00            
ATOM   3430  R2  CHO   489     162.334 142.333  29.221  1.00  0.00            
ATOM   3431  R3  CHO   489     164.634 141.083  29.921  1.00  0.00            
ATOM   3432  R4  CHO   489     164.784 143.733  31.171  1.00  0.00            
ATOM   3433  R5  CHO   489     166.284 142.833  29.871  1.00  0.00            
ATOM   3434  C1  CHO   489     168.434 143.383  32.971  1.00  0.00           C
ATOM   3435  C2  CHO   489     171.184 143.683  31.571  1.00  0.00           C
ATOM   3436  ROH CHO   490      87.684 199.583  28.271  1.00  0.00            
ATOM   3437  R1  CHO   490      87.884 201.233  30.571  1.00  0.00            
ATOM   3438  R2  CHO   490      85.684 202.133  31.921  1.00  0.00            
ATOM   3439  R3  CHO   490      86.884 200.983  34.071  1.00  0.00            
ATOM   3440  R4  CHO   490      84.934 202.833  35.221  1.00  0.00            
ATOM   3441  R5  CHO   490      87.084 202.683  35.671  1.00  0.00            
ATOM   3442  C1  CHO   490      85.634 202.083  39.221  1.00  0.00           C
ATOM   3443  C2  CHO   490      82.934 201.733  42.721  1.00  0.00           C
ATOM   3444  ROH CHO   491      78.284 156.483  55.721  1.00  0.00            
ATOM   3445  R1  CHO   491      80.534 154.783  55.571  1.00  0.00            
ATOM   3446  R2  CHO   491      82.784 155.433  54.121  1.00  0.00            
ATOM   3447  R3  CHO   491      84.084 154.933  56.471  1.00  0.00            
ATOM   3448  R4  CHO   491      86.134 154.483  54.421  1.00  0.00            
ATOM   3449  R5  CHO   491      85.534 153.083  56.021  1.00  0.00            
ATOM   3450  C1  CHO   491      89.234 153.483  56.821  1.00  0.00           C
ATOM   3451  C2  CHO   491      90.434 151.483  60.121  1.00  0.00           C
ATOM   3452  ROH CHO   492      42.484  58.583  12.621  1.00  0.00            
ATOM   3453  R1  CHO   492      41.834  57.083  14.871  1.00  0.00            
ATOM   3454  R2  CHO   492      43.684  55.533  16.271  1.00  0.00            
ATOM   3455  R3  CHO   492      42.834  56.983  18.421  1.00  0.00            
ATOM   3456  R4  CHO   492      43.784  54.433  19.521  1.00  0.00            
ATOM   3457  R5  CHO   492      41.834  55.333  19.771  1.00  0.00            
ATOM   3458  C1  CHO   492      43.084  55.133  23.421  1.00  0.00           C
ATOM   3459  C2  CHO   492      40.284  53.633  27.171  1.00  0.00           C
ATOM   3460  ROH CHO   493      46.034 128.833  52.621  1.00  0.00            
ATOM   3461  R1  CHO   493      46.484 128.483  49.871  1.00  0.00            
ATOM   3462  R2  CHO   493      45.034 129.833  47.921  1.00  0.00            
ATOM   3463  R3  CHO   493      47.484 130.583  47.071  1.00  0.00            
ATOM   3464  R4  CHO   493      45.684 131.083  44.771  1.00  0.00            
ATOM   3465  R5  CHO   493      47.534 129.933  44.771  1.00  0.00            
ATOM   3466  C1  CHO   493      48.384 132.533  42.071  1.00  0.00           C
ATOM   3467  C2  CHO   493      48.334 133.683  38.321  1.00  0.00           C
ATOM   3468  ROH CHO   494      47.484 185.533  22.071  1.00  0.00            
ATOM   3469  R1  CHO   494      49.384 185.083  24.071  1.00  0.00            
ATOM   3470  R2  CHO   494      51.384 186.933  24.571  1.00  0.00            
ATOM   3471  R3  CHO   494      50.434 186.733  27.171  1.00  0.00            
ATOM   3472  R4  CHO   494      53.234 187.533  27.521  1.00  0.00            
ATOM   3473  R5  CHO   494      52.234 185.783  28.421  1.00  0.00            
ATOM   3474  C1  CHO   494      53.384 187.633  31.571  1.00  0.00           C
ATOM   3475  C2  CHO   494      56.184 188.383  35.121  1.00  0.00           C
ATOM   3476  ROH CHO   495     142.084  40.183  56.021  1.00  0.00            
ATOM   3477  R1  CHO   495     141.734  41.083  53.321  1.00  0.00            
ATOM   3478  R2  CHO   495     143.734  42.383  51.921  1.00  0.00            
ATOM   3479  R3  CHO   495     143.284  40.433  50.121  1.00  0.00            
ATOM   3480  R4  CHO   495     144.284  42.683  48.521  1.00  0.00            
ATOM   3481  R5  CHO   495     142.434  41.583  48.171  1.00  0.00            
ATOM   3482  C1  CHO   495     144.184  41.033  44.871  1.00  0.00           C
ATOM   3483  C2  CHO   495     140.884  40.183  41.271  1.00  0.00           C
ATOM   3484  ROH CHO   496     194.384 189.233  21.921  1.00  0.00            
ATOM   3485  R1  CHO   496     195.334 187.783  24.221  1.00  0.00            
ATOM   3486  R2  CHO   496     197.684 186.383  24.171  1.00  0.00            
ATOM   3487  R3  CHO   496     198.284 187.883  26.371  1.00  0.00            
ATOM   3488  R4  CHO   496     198.584 185.083  27.271  1.00  0.00            
ATOM   3489  R5  CHO   496     197.334 186.633  28.171  1.00  0.00            
ATOM   3490  C1  CHO   496     199.634 185.783  31.121  1.00  0.00           C
ATOM   3491  C2  CHO   496     198.834 184.783  34.921  1.00  0.00           C
ATOM   3492  ROH CHO   497      53.134  80.283  41.821  1.00  0.00            
ATOM   3493  R1  CHO   497      53.534  79.233  39.221  1.00  0.00            
ATOM   3494  R2  CHO   497      51.734  79.633  37.171  1.00  0.00            
ATOM   3495  R3  CHO   497      53.934  80.633  35.921  1.00  0.00            
ATOM   3496  R4  CHO   497      52.284  79.433  33.771  1.00  0.00            
ATOM   3497  R5  CHO   497      54.384  79.033  34.171  1.00  0.00            
ATOM   3498  C1  CHO   497      54.684  80.233  30.571  1.00  0.00           C
ATOM   3499  C2  CHO   497      54.934  78.283  27.971  1.00  0.00           C
ATOM   3500  ROH CHO   498      14.884 158.233  19.771  1.00  0.00            
ATOM   3501  R1  CHO   498      15.834 158.983  22.371  1.00  0.00            
ATOM   3502  R2  CHO   498      15.284 161.433  23.421  1.00  0.00            
ATOM   3503  R3  CHO   498      14.334 159.933  25.471  1.00  0.00            
ATOM   3504  R4  CHO   498      15.484 162.333  26.821  1.00  0.00            
ATOM   3505  R5  CHO   498      15.934 160.233  27.271  1.00  0.00            
ATOM   3506  C1  CHO   498      14.684 161.383  30.671  1.00  0.00           C
ATOM   3507  C2  CHO   498      14.134 163.883  33.521  1.00  0.00           C
ATOM   3508  ROH CHO   499     162.134 159.733  27.971  1.00  0.00            
ATOM   3509  R1  CHO   499     161.484 158.833  30.571  1.00  0.00            
ATOM   3510  R2  CHO   499     162.834 156.783  31.821  1.00  0.00            
ATOM   3511  R3  CHO   499     163.184 158.583  33.871  1.00  0.00            
ATOM   3512  R4  CHO   499     163.084 156.033  35.221  1.00  0.00            
ATOM   3513  R5  CHO   499     161.834 157.733  35.671  1.00  0.00            
ATOM   3514  C1  CHO   499     163.534 157.283  39.071  1.00  0.00           C
ATOM   3515  C2  CHO   499     165.684 157.733  41.371  1.00  0.00           C
ATOM   3516  ROH CHO   500     184.384  62.483  19.571  1.00  0.00            
ATOM   3517  R1  CHO   500     184.084  63.133  22.271  1.00  0.00            
ATOM   3518  R2  CHO   500     181.684  62.983  23.621  1.00  0.00            
ATOM   3519  R3  CHO   500     183.084  61.383  25.321  1.00  0.00            
ATOM   3520  R4  CHO   500     180.634  62.133  26.821  1.00  0.00            
ATOM   3521  R5  CHO   500     182.734  62.383  27.471  1.00  0.00            
ATOM   3522  C1  CHO   500     181.384  60.183  30.221  1.00  0.00           C
ATOM   3523  C2  CHO   500     181.684  62.583  32.871  1.00  0.00           C
ATOM   3524  ROH CHO   501     186.784 149.233  17.721  1.00  0.00            
ATOM   3525  R1  CHO   501     188.134 149.933  20.121  1.00  0.00            
ATOM   3526  R2  CHO   501     186.784 150.983  22.371  1.00  0.00            
ATOM   3527  R3  CHO   501     188.034 148.883  23.621  1.00  0.00            
ATOM   3528  R4  CHO   501     187.284 150.783  25.821  1.00  0.00            
ATOM   3529  R5  CHO   501     189.284 149.933  25.421  1.00  0.00            
ATOM   3530  C1  CHO   501     188.734 148.733  28.971  1.00  0.00           C
ATOM   3531  C2  CHO   501     188.884 147.283  32.371  1.00  0.00           C
ATOM   3532  ROH CHO   502      51.484 196.833  27.071  1.00  0.00            
ATOM   3533  R1  CHO   502      50.484 197.182  29.671  1.00  0.00            
ATOM   3534  R2  CHO   502      48.384 195.683  30.671  1.00  0.00            
ATOM   3535  R3  CHO   502      50.084 195.133  32.721  1.00  0.00            
ATOM   3536  R4  CHO   502      47.484 195.033  33.971  1.00  0.00            
ATOM   3537  R5  CHO   502      49.184 196.183  34.571  1.00  0.00            
ATOM   3538  C1  CHO   502      48.584 194.083  37.721  1.00  0.00           C
ATOM   3539  C2  CHO   502      44.884 193.232  40.571  1.00  0.00           C
ATOM   3540  ROH CHO   503      87.134 190.133  31.721  1.00  0.00            
ATOM   3541  R1  CHO   503      85.534 191.183  33.771  1.00  0.00            
ATOM   3542  R2  CHO   503      84.684 189.682  35.921  1.00  0.00            
ATOM   3543  R3  CHO   503      85.784 191.683  37.371  1.00  0.00            
ATOM   3544  R4  CHO   503      84.034 190.333  39.221  1.00  0.00            
ATOM   3545  R5  CHO   503      84.034 192.483  38.771  1.00  0.00            
ATOM   3546  C1  CHO   503      84.684 192.633  42.521  1.00  0.00           C
ATOM   3547  C2  CHO   503      85.434 193.483  46.021  1.00  0.00           C
ATOM   3548  ROH CHO   504     224.684  46.083  46.121  1.00  0.00            
ATOM   3549  R1  CHO   504     222.834  45.733  43.971  1.00  0.00            
ATOM   3550  R2  CHO   504     221.384  47.833  42.921  1.00  0.00            
ATOM   3551  R3  CHO   504     222.434  46.883  40.571  1.00  0.00            
ATOM   3552  R4  CHO   504     219.584  47.283  40.021  1.00  0.00            
ATOM   3553  R5  CHO   504     220.734  45.433  39.671  1.00  0.00            
ATOM   3554  C1  CHO   504     219.484  46.033  36.171  1.00  0.00           C
ATOM   3555  C2  CHO   504     219.084  41.833  34.771  1.00  0.00           C
ATOM   3556  ROH CHO   505     113.234  88.233  32.271  1.00  0.00            
ATOM   3557  R1  CHO   505     112.184  87.083  34.671  1.00  0.00            
ATOM   3558  R2  CHO   505     113.834  85.983  36.621  1.00  0.00            
ATOM   3559  R3  CHO   505     112.484  87.683  38.171  1.00  0.00            
ATOM   3560  R4  CHO   505     114.184  86.083  40.021  1.00  0.00            
ATOM   3561  R5  CHO   505     112.034  86.383  40.221  1.00  0.00            
ATOM   3562  C1  CHO   505     113.134  87.783  43.521  1.00  0.00           C
ATOM   3563  C2  CHO   505     112.484  89.733  46.921  1.00  0.00           C
ATOM   3564  ROH CHO   506     208.084  67.533  45.371  1.00  0.00            
ATOM   3565  R1  CHO   506     208.034  67.833  42.521  1.00  0.00            
ATOM   3566  R2  CHO   506     208.784  65.783  40.821  1.00  0.00            
ATOM   3567  R3  CHO   506     206.334  66.233  39.771  1.00  0.00            
ATOM   3568  R4  CHO   506     207.584  64.283  37.971  1.00  0.00            
ATOM   3569  R5  CHO   506     206.684  66.183  37.421  1.00  0.00            
ATOM   3570  C1  CHO   506     204.534  63.833  35.321  1.00  0.00           C
ATOM   3571  C2  CHO   506     202.784  62.483  39.571  1.00  0.00           C
ATOM   3572  ROH CHO   507      60.634  36.233  20.671  1.00  0.00            
ATOM   3573  R1  CHO   507      61.684  37.533  22.921  1.00  0.00            
ATOM   3574  R2  CHO   507      60.534  37.433  25.421  1.00  0.00            
ATOM   3575  R3  CHO   507      62.984  36.533  26.121  1.00  0.00            
ATOM   3576  R4  CHO   507      61.434  36.683  28.671  1.00  0.00            
ATOM   3577  R5  CHO   507      63.384  37.633  28.321  1.00  0.00            
ATOM   3578  C1  CHO   507      64.284  35.433  31.271  1.00  0.00           C
ATOM   3579  C2  CHO   507      64.834  35.433  36.121  1.00  0.00           C
ATOM   3580  ROH CHO   508     150.484   7.083  62.171  1.00  0.00            
ATOM   3581  R1  CHO   508     149.784   6.133  59.621  1.00  0.00            
ATOM   3582  R2  CHO   508     150.784   7.333  57.271  1.00  0.00            
ATOM   3583  R3  CHO   508     151.584   4.783  56.771  1.00  0.00            
ATOM   3584  R4  CHO   508     151.334   6.083  54.171  1.00  0.00            
ATOM   3585  R5  CHO   508     150.434   4.183  54.771  1.00  0.00            
ATOM   3586  C1  CHO   508     152.434   2.983  51.721  1.00  0.00           C
ATOM   3587  C2  CHO   508     153.784   2.183  48.221  1.00  0.00           C
ATOM   3588  ROH CHO   509      18.184 102.933  41.121  1.00  0.00            
ATOM   3589  R1  CHO   509      18.134 102.733  38.271  1.00  0.00            
ATOM   3590  R2  CHO   509      18.934 104.833  36.671  1.00  0.00            
ATOM   3591  R3  CHO   509      20.534 102.883  35.571  1.00  0.00            
ATOM   3592  R4  CHO   509      20.134 104.833  33.421  1.00  0.00            
ATOM   3593  R5  CHO   509      19.784 102.683  33.321  1.00  0.00            
ATOM   3594  C1  CHO   509      22.334 103.033  30.471  1.00  0.00           C
ATOM   3595  C2  CHO   509      24.134 103.183  28.271  1.00  0.00           C
ATOM   3596  ROH CHO   510     181.834  72.333  20.921  1.00  0.00            
ATOM   3597  R1  CHO   510     181.234  71.533  23.621  1.00  0.00            
ATOM   3598  R2  CHO   510     183.184  71.433  25.571  1.00  0.00            
ATOM   3599  R3  CHO   510     181.534  73.083  26.921  1.00  0.00            
ATOM   3600  R4  CHO   510     183.084  71.733  28.971  1.00  0.00            
ATOM   3601  R5  CHO   510     180.884  71.833  28.871  1.00  0.00            
ATOM   3602  C1  CHO   510     181.384  73.483  32.271  1.00  0.00           C
ATOM   3603  C2  CHO   510     179.984  75.583  35.571  1.00  0.00           C
ATOM   3604  ROH CHO   511     132.534 207.483  61.871  1.00  0.00            
ATOM   3605  R1  CHO   511     133.734 207.533  59.321  1.00  0.00            
ATOM   3606  R2  CHO   511     134.634 205.283  58.021  1.00  0.00            
ATOM   3607  R3  CHO   511     133.084 206.183  56.021  1.00  0.00            
ATOM   3608  R4  CHO   511     135.434 205.183  54.671  1.00  0.00            
ATOM   3609  R5  CHO   511     134.584 207.133  54.471  1.00  0.00            
ATOM   3610  C1  CHO   511     134.434 205.983  50.821  1.00  0.00           C
ATOM   3611  C2  CHO   511     133.284 207.133  46.721  1.00  0.00           C
ATOM   3612  ROH CHO   512     223.384  74.983  38.671  1.00  0.00            
ATOM   3613  R1  CHO   512     222.934  73.683  36.171  1.00  0.00            
ATOM   3614  R2  CHO   512     220.384  73.333  35.121  1.00  0.00            
ATOM   3615  R3  CHO   512     221.434  74.583  32.971  1.00  0.00            
ATOM   3616  R4  CHO   512     219.084  73.183  31.921  1.00  0.00            
ATOM   3617  R5  CHO   512     221.084  73.033  31.171  1.00  0.00            
ATOM   3618  C1  CHO   512     219.284  74.283  28.071  1.00  0.00           C
ATOM   3619  C2  CHO   512     220.634  74.933  24.421  1.00  0.00           C
ATOM   3620  ROH CHO   513     138.684 108.983  55.821  1.00  0.00            
ATOM   3621  R1  CHO   513     138.384 109.083  52.971  1.00  0.00            
ATOM   3622  R2  CHO   513     138.134 111.483  51.571  1.00  0.00            
ATOM   3623  R3  CHO   513     140.184 110.433  50.121  1.00  0.00            
ATOM   3624  R4  CHO   513     138.784 112.133  48.271  1.00  0.00            
ATOM   3625  R5  CHO   513     139.284 110.033  47.971  1.00  0.00            
ATOM   3626  C1  CHO   513     141.034 111.583  44.971  1.00  0.00           C
ATOM   3627  C2  CHO   513     138.534 109.933  41.671  1.00  0.00           C
ATOM   3628  ROH CHO   514      38.384 150.233  52.721  1.00  0.00            
ATOM   3629  R1  CHO   514      40.484 149.733  50.921  1.00  0.00            
ATOM   3630  R2  CHO   514      40.034 149.033  48.321  1.00  0.00            
ATOM   3631  R3  CHO   514      41.634 151.183  47.821  1.00  0.00            
ATOM   3632  R4  CHO   514      42.034 149.383  45.471  1.00  0.00            
ATOM   3633  R5  CHO   514      43.584 150.233  46.721  1.00  0.00            
ATOM   3634  C1  CHO   514      44.684 151.583  43.421  1.00  0.00           C
ATOM   3635  C2  CHO   514      44.984 149.833  40.471  1.00  0.00           C
ATOM   3636  ROH CHO   515      80.834 150.083  64.171  1.00  0.00            
ATOM   3637  R1  CHO   515      81.634 149.033  61.671  1.00  0.00            
ATOM   3638  R2  CHO   515      80.184 149.433  59.321  1.00  0.00            
ATOM   3639  R3  CHO   515      82.534 150.433  58.371  1.00  0.00            
ATOM   3640  R4  CHO   515      81.184 149.283  56.071  1.00  0.00            
ATOM   3641  R5  CHO   515      83.234 148.833  56.771  1.00  0.00            
ATOM   3642  C1  CHO   515      83.984 150.133  53.271  1.00  0.00           C
ATOM   3643  C2  CHO   515      85.584 152.233  50.121  1.00  0.00           C
ATOM   3644  ROH CHO   516     164.434 124.833  53.071  1.00  0.00            
ATOM   3645  R1  CHO   516     164.284 124.533  50.221  1.00  0.00            
ATOM   3646  R2  CHO   516     162.084 123.583  48.971  1.00  0.00            
ATOM   3647  R3  CHO   516     162.284 125.883  47.521  1.00  0.00            
ATOM   3648  R4  CHO   516     161.434 123.933  45.571  1.00  0.00            
ATOM   3649  R5  CHO   516     163.184 125.233  45.421  1.00  0.00            
ATOM   3650  C1  CHO   516     161.234 126.283  42.271  1.00  0.00           C
ATOM   3651  C2  CHO   516     159.034 127.133  38.771  1.00  0.00           C
ATOM   3652  ROH CHO   517      17.184 151.683  52.271  1.00  0.00            
ATOM   3653  R1  CHO   517      17.884 152.333  49.671  1.00  0.00            
ATOM   3654  R2  CHO   517      20.434 151.983  48.621  1.00  0.00            
ATOM   3655  R3  CHO   517      19.084 150.583  46.721  1.00  0.00            
ATOM   3656  R4  CHO   517      21.384 151.783  45.321  1.00  0.00            
ATOM   3657  R5  CHO   517      19.334 151.933  44.671  1.00  0.00            
ATOM   3658  C1  CHO   517      20.734 150.333  41.571  1.00  0.00           C
ATOM   3659  C2  CHO   517      19.784 149.283  37.371  1.00  0.00           C
ATOM   3660  ROH CHO   518     202.934  84.683  13.971  1.00  0.00            
ATOM   3661  R1  CHO   518     203.934  86.583  15.871  1.00  0.00            
ATOM   3662  R2  CHO   518     204.634  85.883  18.421  1.00  0.00            
ATOM   3663  R3  CHO   518     206.984  87.083  17.721  1.00  0.00            
ATOM   3664  R4  CHO   518     207.234  86.583  20.571  1.00  0.00            
ATOM   3665  R5  CHO   518     207.484  88.483  19.621  1.00  0.00            
ATOM   3666  C1  CHO   518     210.934  88.083  21.271  1.00  0.00           C
ATOM   3667  C2  CHO   518     213.334  86.083  23.971  1.00  0.00           C
ATOM   3668  ROH CHO   519     162.034 187.533  30.671  1.00  0.00            
ATOM   3669  R1  CHO   519     161.934 188.133  33.421  1.00  0.00            
ATOM   3670  R2  CHO   519     163.134 186.533  35.321  1.00  0.00            
ATOM   3671  R3  CHO   519     164.334 188.833  36.021  1.00  0.00            
ATOM   3672  R4  CHO   519     164.234 187.233  38.521  1.00  0.00            
ATOM   3673  R5  CHO   519     163.534 189.283  38.271  1.00  0.00            
ATOM   3674  C1  CHO   519     166.034 189.833  41.021  1.00  0.00           C
ATOM   3675  C2  CHO   519     163.784 191.133  44.571  1.00  0.00           C
ATOM   3676  ROH CHO   520     220.134 161.733  18.321  1.00  0.00            
ATOM   3677  R1  CHO   520     220.134 162.733  20.921  1.00  0.00            
ATOM   3678  R2  CHO   520     217.834 163.783  22.171  1.00  0.00            
ATOM   3679  R3  CHO   520     218.384 161.933  24.071  1.00  0.00            
ATOM   3680  R4  CHO   520     216.684 163.883  25.421  1.00  0.00            
ATOM   3681  R5  CHO   520     218.634 163.232  26.121  1.00  0.00            
ATOM   3682  C1  CHO   520     216.534 162.233  29.121  1.00  0.00           C
ATOM   3683  C2  CHO   520     215.034 162.783  32.421  1.00  0.00           C
ATOM   3684  ROH CHO   521     102.134   3.433  31.821  1.00  0.00            
ATOM   3685  R1  CHO   521     101.834   1.583  33.971  1.00  0.00            
ATOM   3686  R2  CHO   521     103.334   1.733  36.271  1.00  0.00            
ATOM   3687  R3  CHO   521     100.934   1.783  37.471  1.00  0.00            
ATOM   3688  R4  CHO   521     102.684   0.533  39.421  1.00  0.00            
ATOM   3689  R5  CHO   521     100.834  -0.317  38.671  1.00  0.00            
ATOM   3690  C1  CHO   521     100.034  -0.167  42.421  1.00  0.00           C
ATOM   3691  C2  CHO   521     101.184  -0.617  46.371  1.00  0.00           C
ATOM   3692  ROH CHO   522      89.384 182.233  33.771  1.00  0.00            
ATOM   3693  R1  CHO   522      88.184 182.483  36.371  1.00  0.00            
ATOM   3694  R2  CHO   522      88.834 180.833  38.521  1.00  0.00            
ATOM   3695  R3  CHO   522      89.284 183.232  39.771  1.00  0.00            
ATOM   3696  R4  CHO   522      88.134 181.483  41.821  1.00  0.00            
ATOM   3697  R5  CHO   522      87.434 183.432  41.221  1.00  0.00            
ATOM   3698  C1  CHO   522      88.134 184.083  44.921  1.00  0.00           C
ATOM   3699  C2  CHO   522      88.834 185.083  48.071  1.00  0.00           C
ATOM   3700  ROH CHO   523     222.184 127.633  14.971  1.00  0.00            
ATOM   3701  R1  CHO   523     222.784 128.433  17.621  1.00  0.00            
ATOM   3702  R2  CHO   523     221.234 127.683  19.771  1.00  0.00            
ATOM   3703  R3  CHO   523     223.584 126.733  20.771  1.00  0.00            
ATOM   3704  R4  CHO   523     221.934 127.283  23.071  1.00  0.00            
ATOM   3705  R5  CHO   523     223.934 128.033  22.721  1.00  0.00            
ATOM   3706  C1  CHO   523     224.584 126.183  26.021  1.00  0.00           C
ATOM   3707  C2  CHO   523     221.234 128.183  27.971  1.00  0.00           C
ATOM   3708  ROH CHO   524      66.534  90.883  46.721  1.00  0.00            
ATOM   3709  R1  CHO   524      66.334  90.983  43.871  1.00  0.00            
ATOM   3710  R2  CHO   524      66.334  93.383  42.521  1.00  0.00            
ATOM   3711  R3  CHO   524      68.384  92.233  41.171  1.00  0.00            
ATOM   3712  R4  CHO   524      66.884  93.733  39.121  1.00  0.00            
ATOM   3713  R5  CHO   524      67.384  91.583  39.071  1.00  0.00            
ATOM   3714  C1  CHO   524      69.134  92.833  35.821  1.00  0.00           C
ATOM   3715  C2  CHO   524      69.934  95.933  33.521  1.00  0.00           C
ATOM   3716  ROH CHO   525      13.134 199.433  54.771  1.00  0.00            
ATOM   3717  R1  CHO   525      12.084 198.432  52.371  1.00  0.00            
ATOM   3718  R2  CHO   525      12.384 199.783  49.971  1.00  0.00            
ATOM   3719  R3  CHO   525      13.384 197.383  49.171  1.00  0.00            
ATOM   3720  R4  CHO   525      12.484 198.683  46.671  1.00  0.00            
ATOM   3721  R5  CHO   525      11.934 196.683  47.371  1.00  0.00            
ATOM   3722  C1  CHO   525      13.484 195.783  43.971  1.00  0.00           C
ATOM   3723  C2  CHO   525      11.034 193.232  42.171  1.00  0.00           C
ATOM   3724  ROH CHO   526      97.984 178.633  35.421  1.00  0.00            
ATOM   3725  R1  CHO   526      98.584 177.283  37.871  1.00  0.00            
ATOM   3726  R2  CHO   526     100.234 178.333  39.771  1.00  0.00            
ATOM   3727  R3  CHO   526      98.084 177.933  41.371  1.00  0.00            
ATOM   3728  R4  CHO   526     100.234 178.683  43.171  1.00  0.00            
ATOM   3729  R5  CHO   526      98.984 176.883  43.321  1.00  0.00            
ATOM   3730  C1  CHO   526      98.234 178.483  46.721  1.00  0.00           C
ATOM   3731  C2  CHO   526      98.484 178.983  50.921  1.00  0.00           C
ATOM   3732  ROH CHO   527      51.334 175.433  24.671  1.00  0.00            
ATOM   3733  R1  CHO   527      51.784 175.083  27.371  1.00  0.00            
ATOM   3734  R2  CHO   527      50.834 176.833  29.321  1.00  0.00            
ATOM   3735  R3  CHO   527      49.734 174.583  30.421  1.00  0.00            
ATOM   3736  R4  CHO   527      49.284 176.633  32.421  1.00  0.00            
ATOM   3737  R5  CHO   527      50.234 174.733  32.721  1.00  0.00            
ATOM   3738  C1  CHO   527      47.384 174.383  35.221  1.00  0.00           C
ATOM   3739  C2  CHO   527      47.634 172.133  38.071  1.00  0.00           C
ATOM   3740  ROH CHO   528      29.334  74.983  35.371  1.00  0.00            
ATOM   3741  R1  CHO   528      30.234  74.383  32.721  1.00  0.00            
ATOM   3742  R2  CHO   528      28.534  73.383  30.821  1.00  0.00            
ATOM   3743  R3  CHO   528      29.484  75.533  29.421  1.00  0.00            
ATOM   3744  R4  CHO   528      27.934  73.933  27.471  1.00  0.00            
ATOM   3745  R5  CHO   528      30.034  74.583  27.271  1.00  0.00            
ATOM   3746  C1  CHO   528      28.484  76.283  24.171  1.00  0.00           C
ATOM   3747  C2  CHO   528      28.934  75.483  20.471  1.00  0.00           C
ATOM   3748  ROH CHO   529      93.934  80.083  54.871  1.00  0.00            
ATOM   3749  R1  CHO   529      93.434  78.933  52.271  1.00  0.00            
ATOM   3750  R2  CHO   529      92.134  80.333  50.321  1.00  0.00            
ATOM   3751  R3  CHO   529      94.334  79.633  48.871  1.00  0.00            
ATOM   3752  R4  CHO   529      92.434  80.533  46.821  1.00  0.00            
ATOM   3753  R5  CHO   529      93.484  78.633  46.821  1.00  0.00            
ATOM   3754  C1  CHO   529      94.634  80.033  43.521  1.00  0.00           C
ATOM   3755  C2  CHO   529      93.984  82.783  40.321  1.00  0.00           C
ATOM   3756  ROH CHO   530     222.234   7.733  22.121  1.00  0.00            
ATOM   3757  R1  CHO   530     221.334   6.633  24.521  1.00  0.00            
ATOM   3758  R2  CHO   530     222.784   4.833  26.021  1.00  0.00            
ATOM   3759  R3  CHO   530     222.384   6.583  27.971  1.00  0.00            
ATOM   3760  R4  CHO   530     221.634   4.033  29.171  1.00  0.00            
ATOM   3761  R5  CHO   530     220.384   5.833  29.121  1.00  0.00            
ATOM   3762  C1  CHO   530     220.534   5.233  32.871  1.00  0.00           C
ATOM   3763  C2  CHO   530     219.834   4.633  36.021  1.00  0.00           C
ATOM   3764  ROH CHO   531      19.484  90.583  42.371  1.00  0.00            
ATOM   3765  R1  CHO   531      18.234  90.333  39.771  1.00  0.00            
ATOM   3766  R2  CHO   531      18.334  92.333  37.921  1.00  0.00            
ATOM   3767  R3  CHO   531      19.284  90.333  36.371  1.00  0.00            
ATOM   3768  R4  CHO   531      18.834  92.583  34.521  1.00  0.00            
ATOM   3769  R5  CHO   531      18.084  90.533  34.321  1.00  0.00            
ATOM   3770  C1  CHO   531      20.034  90.883  31.021  1.00  0.00           C
ATOM   3771  C2  CHO   531      22.184  94.183  29.671  1.00  0.00           C
ATOM   3772  ROH CHO   532     172.234 187.083  21.271  1.00  0.00            
ATOM   3773  R1  CHO   532     173.234 188.983  23.071  1.00  0.00            
ATOM   3774  R2  CHO   532     172.934 188.783  25.821  1.00  0.00            
ATOM   3775  R3  CHO   532     175.634 189.083  25.821  1.00  0.00            
ATOM   3776  R4  CHO   532     174.834 189.883  28.521  1.00  0.00            
ATOM   3777  R5  CHO   532     176.034 191.033  27.171  1.00  0.00            
ATOM   3778  C1  CHO   532     178.484 190.833  30.021  1.00  0.00           C
ATOM   3779  C2  CHO   532     176.134 191.633  33.271  1.00  0.00           C
ATOM   3780  ROH CHO   533     156.384 168.133  29.521  1.00  0.00            
ATOM   3781  R1  CHO   533     158.584 167.383  31.121  1.00  0.00            
ATOM   3782  R2  CHO   533     160.884 168.933  31.271  1.00  0.00            
ATOM   3783  R3  CHO   533     160.384 168.783  33.971  1.00  0.00            
ATOM   3784  R4  CHO   533     162.934 170.183  33.771  1.00  0.00            
ATOM   3785  R5  CHO   533     162.534 168.383  34.971  1.00  0.00            
ATOM   3786  C1  CHO   533     163.684 170.783  37.721  1.00  0.00           C
ATOM   3787  C2  CHO   533     164.384 172.683  41.021  1.00  0.00           C
ATOM   3788  ROH CHO   534     217.234 104.283  44.771  1.00  0.00            
ATOM   3789  R1  CHO   534     215.534 102.433  43.521  1.00  0.00            
ATOM   3790  R2  CHO   534     212.884 103.033  42.921  1.00  0.00            
ATOM   3791  R3  CHO   534     213.684 102.283  40.421  1.00  0.00            
ATOM   3792  R4  CHO   534     210.934 101.333  40.571  1.00  0.00            
ATOM   3793  R5  CHO   534     212.684 100.133  40.021  1.00  0.00            
ATOM   3794  C1  CHO   534     210.484  99.633  36.921  1.00  0.00           C
ATOM   3795  C2  CHO   534     207.384  98.833  34.221  1.00  0.00           C
ATOM   3796  ROH CHO   535     157.184 188.033  31.721  1.00  0.00            
ATOM   3797  R1  CHO   535     157.334 188.933  34.421  1.00  0.00            
ATOM   3798  R2  CHO   535     157.084 187.233  36.571  1.00  0.00            
ATOM   3799  R3  CHO   535     159.484 188.283  37.271  1.00  0.00            
ATOM   3800  R4  CHO   535     158.534 186.883  39.671  1.00  0.00            
ATOM   3801  R5  CHO   535     159.184 188.983  39.571  1.00  0.00            
ATOM   3802  C1  CHO   535     161.634 187.683  42.171  1.00  0.00           C
ATOM   3803  C2  CHO   535     164.334 185.983  43.871  1.00  0.00           C
ATOM   3804  ROH CHO   536     117.884  30.483  54.071  1.00  0.00            
ATOM   3805  R1  CHO   536     117.384  29.533  51.371  1.00  0.00            
ATOM   3806  R2  CHO   536     114.934  29.883  50.221  1.00  0.00            
ATOM   3807  R3  CHO   536     116.434  31.033  48.171  1.00  0.00            
ATOM   3808  R4  CHO   536     113.834  30.483  46.921  1.00  0.00            
ATOM   3809  R5  CHO   536     115.784  29.833  46.221  1.00  0.00            
ATOM   3810  C1  CHO   536     114.584  31.933  43.271  1.00  0.00           C
ATOM   3811  C2  CHO   536     112.684  33.633  39.971  1.00  0.00           C
ATOM   3812  ROH CHO   537      41.934   9.183  15.021  1.00  0.00            
ATOM   3813  R1  CHO   537      40.984  10.383  17.371  1.00  0.00            
ATOM   3814  R2  CHO   537      40.134   8.883  19.571  1.00  0.00            
ATOM   3815  R3  CHO   537      41.934  10.433  20.921  1.00  0.00            
ATOM   3816  R4  CHO   537      40.084   9.433  22.971  1.00  0.00            
ATOM   3817  R5  CHO   537      40.634  11.533  22.521  1.00  0.00            
ATOM   3818  C1  CHO   537      41.734  11.233  26.221  1.00  0.00           C
ATOM   3819  C2  CHO   537      38.984  11.333  27.871  1.00  0.00           C
ATOM   3820  ROH CHO   538     162.884 163.232  62.821  1.00  0.00            
ATOM   3821  R1  CHO   538     161.534 162.683  60.421  1.00  0.00            
ATOM   3822  R2  CHO   538     159.734 164.433  59.271  1.00  0.00            
ATOM   3823  R3  CHO   538     161.384 164.183  57.071  1.00  0.00            
ATOM   3824  R4  CHO   538     158.884 165.333  56.071  1.00  0.00            
ATOM   3825  R5  CHO   538     159.884 163.583  55.321  1.00  0.00            
ATOM   3826  C1  CHO   538     159.884 165.683  52.121  1.00  0.00           C
ATOM   3827  C2  CHO   538     159.934 168.633  49.421  1.00  0.00           C
ATOM   3828  ROH CHO   539      15.384  49.833  13.371  1.00  0.00            
ATOM   3829  R1  CHO   539      15.884  50.983  15.871  1.00  0.00            
ATOM   3830  R2  CHO   539      15.934  49.533  18.171  1.00  0.00            
ATOM   3831  R3  CHO   539      18.384  50.633  18.521  1.00  0.00            
ATOM   3832  R4  CHO   539      18.034  49.033  20.921  1.00  0.00            
ATOM   3833  R5  CHO   539      18.584  51.133  20.871  1.00  0.00            
ATOM   3834  C1  CHO   539      21.584  49.733  22.721  1.00  0.00           C
ATOM   3835  C2  CHO   539      22.784  51.033  26.021  1.00  0.00           C
ATOM   3836  ROH CHO   540     191.684  92.733  19.771  1.00  0.00            
ATOM   3837  R1  CHO   540     191.784  92.983  22.621  1.00  0.00            
ATOM   3838  R2  CHO   540     189.584  92.733  24.221  1.00  0.00            
ATOM   3839  R3  CHO   540     191.034  90.833  25.471  1.00  0.00            
ATOM   3840  R4  CHO   540     189.334  91.933  27.521  1.00  0.00            
ATOM   3841  R5  CHO   540     191.484  91.733  27.621  1.00  0.00            
ATOM   3842  C1  CHO   540     190.584  89.683  30.671  1.00  0.00           C
ATOM   3843  C2  CHO   540     187.584  88.333  32.021  1.00  0.00           C
ATOM   3844  ROH CHO   541     130.034 108.433  56.021  1.00  0.00            
ATOM   3845  R1  CHO   541     128.934 107.683  53.521  1.00  0.00            
ATOM   3846  R2  CHO   541     129.034 109.383  51.371  1.00  0.00            
ATOM   3847  R3  CHO   541     130.184 107.183  50.121  1.00  0.00            
ATOM   3848  R4  CHO   541     129.884 109.133  47.971  1.00  0.00            
ATOM   3849  R5  CHO   541     129.184 107.083  47.971  1.00  0.00            
ATOM   3850  C1  CHO   541     131.434 106.983  44.971  1.00  0.00           C
ATOM   3851  C2  CHO   541     134.034 107.083  41.471  1.00  0.00           C
ATOM   3852  ROH CHO   542     103.034 129.983  61.271  1.00  0.00            
ATOM   3853  R1  CHO   542     103.984 129.983  58.571  1.00  0.00            
ATOM   3854  R2  CHO   542     104.484 127.633  57.221  1.00  0.00            
ATOM   3855  R3  CHO   542     102.834 128.733  55.421  1.00  0.00            
ATOM   3856  R4  CHO   542     104.534 126.883  53.871  1.00  0.00            
ATOM   3857  R5  CHO   542     104.184 129.033  53.471  1.00  0.00            
ATOM   3858  C1  CHO   542     102.984 127.483  50.171  1.00  0.00           C
ATOM   3859  C2  CHO   542     103.384 125.783  47.421  1.00  0.00           C
ATOM   3860  ROH CHO   543     149.534 133.633  27.521  1.00  0.00            
ATOM   3861  R1  CHO   543     151.384 134.383  29.521  1.00  0.00            
ATOM   3862  R2  CHO   543     151.034 133.633  32.171  1.00  0.00            
ATOM   3863  R3  CHO   543     153.534 132.633  31.921  1.00  0.00            
ATOM   3864  R4  CHO   543     153.184 132.983  34.771  1.00  0.00            
ATOM   3865  R5  CHO   543     154.834 133.783  33.521  1.00  0.00            
ATOM   3866  C1  CHO   543     156.834 131.683  36.021  1.00  0.00           C
ATOM   3867  C2  CHO   543     160.184 133.233  37.271  1.00  0.00           C
ATOM   3868  ROH CHO   544     104.234 119.483  60.171  1.00  0.00            
ATOM   3869  R1  CHO   544     104.984 118.083  57.821  1.00  0.00            
ATOM   3870  R2  CHO   544     103.284 116.433  56.521  1.00  0.00            
ATOM   3871  R3  CHO   544     103.984 117.933  54.371  1.00  0.00            
ATOM   3872  R4  CHO   544     103.034 115.433  53.221  1.00  0.00            
ATOM   3873  R5  CHO   544     104.934 116.383  52.821  1.00  0.00            
ATOM   3874  C1  CHO   544     103.534 116.283  49.221  1.00  0.00           C
ATOM   3875  C2  CHO   544     105.284 116.933  46.371  1.00  0.00           C
ATOM   3876  ROH CHO   545     144.034 224.233  29.571  1.00  0.00            
ATOM   3877  R1  CHO   545     142.884 222.583  31.621  1.00  0.00            
ATOM   3878  R2  CHO   545     143.984 222.233  34.121  1.00  0.00            
ATOM   3879  R3  CHO   545     141.534 222.983  34.971  1.00  0.00            
ATOM   3880  R4  CHO   545     142.834 221.883  37.271  1.00  0.00            
ATOM   3881  R5  CHO   545     140.884 221.283  36.471  1.00  0.00            
ATOM   3882  C1  CHO   545     139.834 222.333  40.021  1.00  0.00           C
ATOM   3883  C2  CHO   545     140.184 224.933  43.321  1.00  0.00           C
ATOM   3884  ROH CHO   546      17.584 130.933  11.821  1.00  0.00            
ATOM   3885  R1  CHO   546      17.584 129.133  13.971  1.00  0.00            
ATOM   3886  R2  CHO   546      19.634 129.083  15.921  1.00  0.00            
ATOM   3887  R3  CHO   546      17.534 129.383  17.621  1.00  0.00            
ATOM   3888  R4  CHO   546      19.634 128.033  19.221  1.00  0.00            
ATOM   3889  R5  CHO   546      17.584 127.383  18.971  1.00  0.00            
ATOM   3890  C1  CHO   546      17.684 127.733  22.721  1.00  0.00           C
ATOM   3891  C2  CHO   546      19.284 126.433  25.221  1.00  0.00           C
ATOM   3892  ROH CHO   547      65.934 107.983  52.071  1.00  0.00            
ATOM   3893  R1  CHO   547      67.834 108.883  50.221  1.00  0.00            
ATOM   3894  R2  CHO   547      68.384 107.433  47.921  1.00  0.00            
ATOM   3895  R3  CHO   547      67.784 109.783  46.671  1.00  0.00            
ATOM   3896  R4  CHO   547      69.684 108.483  44.871  1.00  0.00            
ATOM   3897  R5  CHO   547      69.834 110.483  45.671  1.00  0.00            
ATOM   3898  C1  CHO   547      69.834 111.283  41.921  1.00  0.00           C
ATOM   3899  C2  CHO   547      69.684 113.133  38.771  1.00  0.00           C
ATOM   3900  ROH CHO   548     194.284 158.733  54.421  1.00  0.00            
ATOM   3901  R1  CHO   548     194.284 160.233  52.071  1.00  0.00            
ATOM   3902  R2  CHO   548     195.234 159.183  49.671  1.00  0.00            
ATOM   3903  R3  CHO   548     192.784 159.983  48.771  1.00  0.00            
ATOM   3904  R4  CHO   548     194.384 159.683  46.271  1.00  0.00            
ATOM   3905  R5  CHO   548     193.284 161.433  46.921  1.00  0.00            
ATOM   3906  C1  CHO   548     191.634 160.683  43.521  1.00  0.00           C
ATOM   3907  C2  CHO   548     190.434 162.083  39.971  1.00  0.00           C
ATOM   3908  ROH CHO   549     137.434  30.233  40.421  1.00  0.00            
ATOM   3909  R1  CHO   549     135.134  30.133  42.071  1.00  0.00            
ATOM   3910  R2  CHO   549     134.634  32.083  43.971  1.00  0.00            
ATOM   3911  R3  CHO   549     132.234  32.233  42.721  1.00  0.00            
ATOM   3912  R4  CHO   549     131.984  34.083  44.971  1.00  0.00            
ATOM   3913  R5  CHO   549     130.634  32.433  44.521  1.00  0.00            
ATOM   3914  C1  CHO   549     128.184  35.333  44.321  1.00  0.00           C
ATOM   3915  C2  CHO   549     124.584  36.683  43.971  1.00  0.00           C
ATOM   3916  ROH CHO   550      24.934 203.383  52.271  1.00  0.00            
ATOM   3917  R1  CHO   550      26.134 203.933  49.771  1.00  0.00            
ATOM   3918  R2  CHO   550      26.284 202.083  47.721  1.00  0.00            
ATOM   3919  R3  CHO   550      25.134 204.033  46.271  1.00  0.00            
ATOM   3920  R4  CHO   550      26.384 202.283  44.221  1.00  0.00            
ATOM   3921  R5  CHO   550      26.634 204.433  44.421  1.00  0.00            
ATOM   3922  C1  CHO   550      25.334 204.233  40.921  1.00  0.00           C
ATOM   3923  C2  CHO   550      24.134 204.533  37.721  1.00  0.00           C
ATOM   3924  ROH CHO   551      57.884 133.833  56.171  1.00  0.00            
ATOM   3925  R1  CHO   551      58.084 134.783  53.521  1.00  0.00            
ATOM   3926  R2  CHO   551      57.384 137.333  52.721  1.00  0.00            
ATOM   3927  R3  CHO   551      59.934 137.383  51.721  1.00  0.00            
ATOM   3928  R4  CHO   551      58.434 139.183  50.021  1.00  0.00            
ATOM   3929  R5  CHO   551      59.634 137.483  49.321  1.00  0.00            
ATOM   3930  C1  CHO   551      61.384 140.333  47.521  1.00  0.00           C
ATOM   3931  C2  CHO   551      57.984 141.733  46.271  1.00  0.00           C
ATOM   3932  ROH CHO   552     150.034  90.983  49.071  1.00  0.00            
ATOM   3933  R1  CHO   552     151.684  92.183  47.071  1.00  0.00            
ATOM   3934  R2  CHO   552     150.784  92.983  44.571  1.00  0.00            
ATOM   3935  R3  CHO   552     151.834  95.383  45.321  1.00  0.00            
ATOM   3936  R4  CHO   552     151.334  95.633  42.471  1.00  0.00            
ATOM   3937  R5  CHO   552     153.234  95.983  43.421  1.00  0.00            
ATOM   3938  C1  CHO   552     152.634  99.383  41.821  1.00  0.00           C
ATOM   3939  C2  CHO   552     150.434 101.033  39.571  1.00  0.00           C
ATOM   3940  ROH CHO   553      32.984 220.483  15.771  1.00  0.00            
ATOM   3941  R1  CHO   553      33.734 218.633  17.721  1.00  0.00            
ATOM   3942  R2  CHO   553      33.934 219.333  20.421  1.00  0.00            
ATOM   3943  R3  CHO   553      32.234 217.233  20.771  1.00  0.00            
ATOM   3944  R4  CHO   553      33.084 217.933  23.421  1.00  0.00            
ATOM   3945  R5  CHO   553      33.184 215.932  22.521  1.00  0.00            
ATOM   3946  C1  CHO   553      30.984 215.133  25.571  1.00  0.00           C
ATOM   3947  C2  CHO   553      30.034 213.683  29.221  1.00  0.00           C
ATOM   3948  ROH CHO   554     178.634  87.283  50.421  1.00  0.00            
ATOM   3949  R1  CHO   554     177.984  87.433  47.621  1.00  0.00            
ATOM   3950  R2  CHO   554     179.884  88.033  45.771  1.00  0.00            
ATOM   3951  R3  CHO   554     178.984  85.733  44.571  1.00  0.00            
ATOM   3952  R4  CHO   554     180.684  86.933  42.521  1.00  0.00            
ATOM   3953  R5  CHO   554     178.634  86.283  42.271  1.00  0.00            
ATOM   3954  C1  CHO   554     180.284  84.133  39.671  1.00  0.00           C
ATOM   3955  C2  CHO   554     180.034  81.433  37.521  1.00  0.00           C
ATOM   3956  ROH CHO   555      67.234  41.283  48.871  1.00  0.00            
ATOM   3957  R1  CHO   555      67.584  41.083  46.021  1.00  0.00            
ATOM   3958  R2  CHO   555      65.784  42.183  44.221  1.00  0.00            
ATOM   3959  R3  CHO   555      67.984  43.433  43.321  1.00  0.00            
ATOM   3960  R4  CHO   555      65.934  43.783  41.221  1.00  0.00            
ATOM   3961  R5  CHO   555      67.934  42.933  40.921  1.00  0.00            
ATOM   3962  C1  CHO   555      68.134  45.883  38.521  1.00  0.00           C
ATOM   3963  C2  CHO   555      70.384  43.433  34.321  1.00  0.00           C
ATOM   3964  ROH CHO   556     161.934 121.133  53.071  1.00  0.00            
ATOM   3965  R1  CHO   556     162.984 119.483  51.021  1.00  0.00            
ATOM   3966  R2  CHO   556     161.484 117.783  49.421  1.00  0.00            
ATOM   3967  R3  CHO   556     162.634 119.183  47.421  1.00  0.00            
ATOM   3968  R4  CHO   556     161.784 116.583  46.221  1.00  0.00            
ATOM   3969  R5  CHO   556     163.784 117.483  46.171  1.00  0.00            
ATOM   3970  C1  CHO   556     163.084 117.183  42.421  1.00  0.00           C
ATOM   3971  C2  CHO   556     161.834 114.033  41.221  1.00  0.00           C
ATOM   3972  ROH CHO   557      40.134  13.733  48.421  1.00  0.00            
ATOM   3973  R1  CHO   557      41.484  15.033  46.271  1.00  0.00            
ATOM   3974  R2  CHO   557      42.134  13.683  43.971  1.00  0.00            
ATOM   3975  R3  CHO   557      40.734  15.733  42.821  1.00  0.00            
ATOM   3976  R4  CHO   557      41.984  14.283  40.571  1.00  0.00            
ATOM   3977  R5  CHO   557      42.134  16.433  41.021  1.00  0.00            
ATOM   3978  C1  CHO   557      40.584  16.583  37.521  1.00  0.00           C
ATOM   3979  C2  CHO   557      43.084  15.633  34.571  1.00  0.00           C
ATOM   3980  ROH CHO   558     195.334  42.383  45.821  1.00  0.00            
ATOM   3981  R1  CHO   558     193.884  42.683  43.421  1.00  0.00            
ATOM   3982  R2  CHO   558     194.884  42.083  40.921  1.00  0.00            
ATOM   3983  R3  CHO   558     192.634  40.533  40.821  1.00  0.00            
ATOM   3984  R4  CHO   558     193.684  40.633  38.071  1.00  0.00            
ATOM   3985  R5  CHO   558     191.684  41.133  38.671  1.00  0.00            
ATOM   3986  C1  CHO   558     190.934  38.333  36.221  1.00  0.00           C
ATOM   3987  C2  CHO   558     188.384  38.583  33.721  1.00  0.00           C
ATOM   3988  ROH CHO   559     198.334 124.483  49.771  1.00  0.00            
ATOM   3989  R1  CHO   559     198.834 125.633  47.171  1.00  0.00            
ATOM   3990  R2  CHO   559     200.984 124.883  45.671  1.00  0.00            
ATOM   3991  R3  CHO   559     199.084 124.483  43.771  1.00  0.00            
ATOM   3992  R4  CHO   559     201.584 124.233  42.271  1.00  0.00            
ATOM   3993  R5  CHO   559     199.934 125.533  41.821  1.00  0.00            
ATOM   3994  C1  CHO   559     200.134 123.433  38.621  1.00  0.00           C
ATOM   3995  C2  CHO   559     199.234 126.533  35.671  1.00  0.00           C
ATOM   3996  ROH CHO   560     126.734 185.433  33.171  1.00  0.00            
ATOM   3997  R1  CHO   560     128.234 184.533  35.371  1.00  0.00            
ATOM   3998  R2  CHO   560     128.834 186.133  37.521  1.00  0.00            
ATOM   3999  R3  CHO   560     127.684 184.133  38.971  1.00  0.00            
ATOM   4000  R4  CHO   560     128.534 186.133  40.921  1.00  0.00            
ATOM   4001  R5  CHO   560     128.984 183.983  40.921  1.00  0.00            
ATOM   4002  C1  CHO   560     127.184 184.233  44.321  1.00  0.00           C
ATOM   4003  C2  CHO   560     125.984 186.133  47.721  1.00  0.00           C
ATOM   4004  ROH CHO   561      53.334 197.983  55.771  1.00  0.00            
ATOM   4005  R1  CHO   561      54.634 196.883  53.521  1.00  0.00            
ATOM   4006  R2  CHO   561      53.434 195.083  51.821  1.00  0.00            
ATOM   4007  R3  CHO   561      54.134 196.883  49.921  1.00  0.00            
ATOM   4008  R4  CHO   561      53.134 194.583  48.421  1.00  0.00            
ATOM   4009  R5  CHO   561      55.084 195.583  48.071  1.00  0.00            
ATOM   4010  C1  CHO   561      53.634 196.033  44.571  1.00  0.00           C
ATOM   4011  C2  CHO   561      51.384 195.433  42.071  1.00  0.00           C
ATOM   4012  ROH CHO   562      20.434  35.583  25.571  1.00  0.00            
ATOM   4013  R1  CHO   562      18.734  37.633  26.471  1.00  0.00            
ATOM   4014  R2  CHO   562      18.734  38.483  29.121  1.00  0.00            
ATOM   4015  R3  CHO   562      19.184  40.933  27.971  1.00  0.00            
ATOM   4016  R4  CHO   562      17.284  41.433  30.221  1.00  0.00            
ATOM   4017  R5  CHO   562      17.034  42.033  28.071  1.00  0.00            
ATOM   4018  C1  CHO   562      16.884  45.433  29.771  1.00  0.00           C
ATOM   4019  C2  CHO   562      19.634  48.583  29.771  1.00  0.00           C
ATOM   4020  ROH CHO   563     133.034 222.283  30.821  1.00  0.00            
ATOM   4021  R1  CHO   563     131.634 221.133  32.971  1.00  0.00            
ATOM   4022  R2  CHO   563     131.934 222.033  35.571  1.00  0.00            
ATOM   4023  R3  CHO   563     129.234 222.283  35.471  1.00  0.00            
ATOM   4024  R4  CHO   563     129.834 221.933  38.321  1.00  0.00            
ATOM   4025  R5  CHO   563     128.384 220.783  37.071  1.00  0.00            
ATOM   4026  C1  CHO   563     126.034 222.182  39.771  1.00  0.00           C
ATOM   4027  C2  CHO   563     123.734 223.583  42.971  1.00  0.00           C
ATOM   4028  ROH CHO   564      81.934 117.633  62.171  1.00  0.00            
ATOM   4029  R1  CHO   564      81.884 117.883  59.321  1.00  0.00            
ATOM   4030  R2  CHO   564      81.034 120.183  58.071  1.00  0.00            
ATOM   4031  R3  CHO   564      83.434 119.983  56.871  1.00  0.00            
ATOM   4032  R4  CHO   564      81.834 121.783  55.121  1.00  0.00            
ATOM   4033  R5  CHO   564      82.884 119.933  54.521  1.00  0.00            
ATOM   4034  C1  CHO   564      84.584 122.533  52.271  1.00  0.00           C
ATOM   4035  C2  CHO   564      85.284 125.283  49.121  1.00  0.00           C
ATOM   4036  ROH CHO   565     111.534 168.033  31.571  1.00  0.00            
ATOM   4037  R1  CHO   565     112.034 169.183  34.121  1.00  0.00            
ATOM   4038  R2  CHO   565     110.034 169.583  35.921  1.00  0.00            
ATOM   4039  R3  CHO   565     111.734 168.183  37.621  1.00  0.00            
ATOM   4040  R4  CHO   565     109.484 168.883  39.321  1.00  0.00            
ATOM   4041  R5  CHO   565     111.584 169.333  39.671  1.00  0.00            
ATOM   4042  C1  CHO   565     110.734 167.233  42.821  1.00  0.00           C
ATOM   4043  C2  CHO   565     110.084 169.283  47.071  1.00  0.00           C
ATOM   4044  ROH CHO   566      53.684 216.083  14.871  1.00  0.00            
ATOM   4045  R1  CHO   566      52.334 217.483  16.921  1.00  0.00            
ATOM   4046  R2  CHO   566      52.684 216.883  19.671  1.00  0.00            
ATOM   4047  R3  CHO   566      53.284 219.533  19.771  1.00  0.00            
ATOM   4048  R4  CHO   566      52.784 218.683  22.621  1.00  0.00            
ATOM   4049  R5  CHO   566      51.834 220.333  21.571  1.00  0.00            
ATOM   4050  C1  CHO   566      53.384 222.233  24.421  1.00  0.00           C
ATOM   4051  C2  CHO   566      52.734 222.182  27.271  1.00  0.00           C
ATOM   4052  ROH CHO   567     139.284  10.283  31.721  1.00  0.00            
ATOM   4053  R1  CHO   567     138.584  10.283  34.521  1.00  0.00            
ATOM   4054  R2  CHO   567     139.734   8.583  36.371  1.00  0.00            
ATOM   4055  R3  CHO   567     140.334  10.833  37.621  1.00  0.00            
ATOM   4056  R4  CHO   567     140.184   8.833  39.771  1.00  0.00            
ATOM   4057  R5  CHO   567     139.134  10.733  39.671  1.00  0.00            
ATOM   4058  C1  CHO   567     141.084  11.133  42.971  1.00  0.00           C
ATOM   4059  C2  CHO   567     139.084  11.683  45.571  1.00  0.00           C
ATOM   4060  ROH CHO   568     205.584   7.733  24.521  1.00  0.00            
ATOM   4061  R1  CHO   568     204.684   8.283  27.071  1.00  0.00            
ATOM   4062  R2  CHO   568     204.734   6.383  29.121  1.00  0.00            
ATOM   4063  R3  CHO   568     206.134   8.283  30.471  1.00  0.00            
ATOM   4064  R4  CHO   568     205.134   6.483  32.521  1.00  0.00            
ATOM   4065  R5  CHO   568     204.834   8.633  32.471  1.00  0.00            
ATOM   4066  C1  CHO   568     206.634   8.383  35.821  1.00  0.00           C
ATOM   4067  C2  CHO   568     205.834   5.583  38.171  1.00  0.00           C
ATOM   4068  ROH CHO   569     101.784  69.883  27.721  1.00  0.00            
ATOM   4069  R1  CHO   569     102.634  69.933  30.421  1.00  0.00            
ATOM   4070  R2  CHO   569     100.834  70.233  32.521  1.00  0.00            
ATOM   4071  R3  CHO   569     101.984  67.933  33.421  1.00  0.00            
ATOM   4072  R4  CHO   569     100.834  69.133  35.821  1.00  0.00            
ATOM   4073  R5  CHO   569     102.884  68.533  35.571  1.00  0.00            
ATOM   4074  C1  CHO   569     101.884  66.383  38.521  1.00  0.00           C
ATOM   4075  C2  CHO   569     103.934  63.533  41.721  1.00  0.00           C
ATOM   4076  ROH CHO   570      41.634 144.283  19.421  1.00  0.00            
ATOM   4077  R1  CHO   570      42.484 143.833  22.121  1.00  0.00            
ATOM   4078  R2  CHO   570      41.584 145.433  24.221  1.00  0.00            
ATOM   4079  R3  CHO   570      40.884 143.033  25.321  1.00  0.00            
ATOM   4080  R4  CHO   570      41.184 144.783  27.621  1.00  0.00            
ATOM   4081  R5  CHO   570      42.184 142.833  27.271  1.00  0.00            
ATOM   4082  C1  CHO   570      40.284 142.183  30.571  1.00  0.00           C
ATOM   4083  C2  CHO   570      39.484 140.033  33.521  1.00  0.00           C
ATOM   4084  ROH CHO   571     179.284 138.733  51.821  1.00  0.00            
ATOM   4085  R1  CHO   571     178.784 138.833  49.121  1.00  0.00            
ATOM   4086  R2  CHO   571     176.334 139.533  48.071  1.00  0.00            
ATOM   4087  R3  CHO   571     177.784 141.383  46.671  1.00  0.00            
ATOM   4088  R4  CHO   571     175.684 140.583  44.771  1.00  0.00            
ATOM   4089  R5  CHO   571     177.834 140.533  44.421  1.00  0.00            
ATOM   4090  C1  CHO   571     176.684 142.883  41.671  1.00  0.00           C
ATOM   4091  C2  CHO   571     178.884 142.783  38.621  1.00  0.00           C
ATOM   4092  ROH CHO   572      71.934 160.533  30.921  1.00  0.00            
ATOM   4093  R1  CHO   572      71.934 161.633  33.521  1.00  0.00            
ATOM   4094  R2  CHO   572      69.684 162.683  34.671  1.00  0.00            
ATOM   4095  R3  CHO   572      70.234 160.932  36.671  1.00  0.00            
ATOM   4096  R4  CHO   572      69.134 163.283  37.971  1.00  0.00            
ATOM   4097  R5  CHO   572      71.034 162.333  38.421  1.00  0.00            
ATOM   4098  C1  CHO   572      69.334 161.982  41.821  1.00  0.00           C
ATOM   4099  C2  CHO   572      67.084 165.033  42.521  1.00  0.00           C
ATOM   4100  ROH CHO   573      48.734 150.183  58.171  1.00  0.00            
ATOM   4101  R1  CHO   573      49.534 148.283  56.221  1.00  0.00            
ATOM   4102  R2  CHO   573      47.684 146.733  54.871  1.00  0.00            
ATOM   4103  R3  CHO   573      48.884 147.783  52.671  1.00  0.00            
ATOM   4104  R4  CHO   573      48.434 144.983  52.021  1.00  0.00            
ATOM   4105  R5  CHO   573      50.334 146.033  51.921  1.00  0.00            
ATOM   4106  C1  CHO   573      49.984 144.933  48.271  1.00  0.00           C
ATOM   4107  C2  CHO   573      49.234 141.383  46.721  1.00  0.00           C
ATOM   4108  ROH CHO   574       9.234   2.733  18.071  1.00  0.00            
ATOM   4109  R1  CHO   574       9.234   3.783  20.771  1.00  0.00            
ATOM   4110  R2  CHO   574       8.034   2.483  22.871  1.00  0.00            
ATOM   4111  R3  CHO   574      10.484   2.783  23.971  1.00  0.00            
ATOM   4112  R4  CHO   574       8.634   2.783  26.271  1.00  0.00            
ATOM   4113  R5  CHO   574      10.134   4.283  25.821  1.00  0.00            
ATOM   4114  C1  CHO   574      11.234   3.183  29.321  1.00  0.00           C
ATOM   4115  C2  CHO   574      12.534   1.933  32.971  1.00  0.00           C
ATOM   4116  ROH CHO   575     186.234 209.333  56.821  1.00  0.00            
ATOM   4117  R1  CHO   575     187.234 210.033  54.321  1.00  0.00            
ATOM   4118  R2  CHO   575     187.134 208.333  52.071  1.00  0.00            
ATOM   4119  R3  CHO   575     185.884 210.383  50.921  1.00  0.00            
ATOM   4120  R4  CHO   575     186.334 208.483  48.771  1.00  0.00            
ATOM   4121  R5  CHO   575     186.934 210.583  48.771  1.00  0.00            
ATOM   4122  C1  CHO   575     184.684 210.533  45.671  1.00  0.00           C
ATOM   4123  C2  CHO   575     184.134 208.432  42.871  1.00  0.00           C
ATOM   4124  ROH CHO   576      50.784 191.633  26.021  1.00  0.00            
ATOM   4125  R1  CHO   576      51.334 192.783  28.521  1.00  0.00            
ATOM   4126  R2  CHO   576      53.284 191.783  30.221  1.00  0.00            
ATOM   4127  R3  CHO   576      54.184 194.333  30.121  1.00  0.00            
ATOM   4128  R4  CHO   576      55.784 193.033  32.171  1.00  0.00            
ATOM   4129  R5  CHO   576      54.634 194.883  32.471  1.00  0.00            
ATOM   4130  C1  CHO   576      58.134 196.183  33.321  1.00  0.00           C
ATOM   4131  C2  CHO   576      57.684 199.033  36.471  1.00  0.00           C
ATOM   4132  ROH CHO   577     202.384   2.433  22.921  1.00  0.00            
ATOM   4133  R1  CHO   577     202.384   3.133  25.571  1.00  0.00            
ATOM   4134  R2  CHO   577     200.984   1.683  27.521  1.00  0.00            
ATOM   4135  R3  CHO   577     203.434   1.533  28.771  1.00  0.00            
ATOM   4136  R4  CHO   577     201.534   0.733  30.821  1.00  0.00            
ATOM   4137  R5  CHO   577     202.984   2.333  30.921  1.00  0.00            
ATOM   4138  C1  CHO   577     204.134   0.083  33.871  1.00  0.00           C
ATOM   4139  C2  CHO   577     202.434   0.383  37.171  1.00  0.00           C
ATOM   4140  ROH CHO   578       0.184 190.783  55.121  1.00  0.00            
ATOM   4141  R1  CHO   578       0.884 189.583  52.621  1.00  0.00            
ATOM   4142  R2  CHO   578      -0.866 189.433  50.471  1.00  0.00            
ATOM   4143  R3  CHO   578       1.184 190.633  49.221  1.00  0.00            
ATOM   4144  R4  CHO   578      -0.516 189.482  47.071  1.00  0.00            
ATOM   4145  R5  CHO   578       1.584 189.183  47.371  1.00  0.00            
ATOM   4146  C1  CHO   578       1.584 190.633  43.771  1.00  0.00           C
ATOM   4147  C2  CHO   578       0.434 190.483  40.471  1.00  0.00           C
ATOM   4148  ROH CHO   579      70.334  81.183  45.921  1.00  0.00            
ATOM   4149  R1  CHO   579      69.334  80.583  43.321  1.00  0.00            
ATOM   4150  R2  CHO   579      67.584  82.233  42.021  1.00  0.00            
ATOM   4151  R3  CHO   579      69.434  82.133  40.021  1.00  0.00            
ATOM   4152  R4  CHO   579      67.084  83.283  38.771  1.00  0.00            
ATOM   4153  R5  CHO   579      68.234  81.533  38.071  1.00  0.00            
ATOM   4154  C1  CHO   579      68.584  83.833  35.021  1.00  0.00           C
ATOM   4155  C2  CHO   579      66.184  85.383  32.271  1.00  0.00           C
ATOM   4156  ROH CHO   580      43.684   4.283  48.271  1.00  0.00            
ATOM   4157  R1  CHO   580      42.984   4.133  45.471  1.00  0.00            
ATOM   4158  R2  CHO   580      43.734   6.083  43.671  1.00  0.00            
ATOM   4159  R3  CHO   580      44.784   3.933  42.271  1.00  0.00            
ATOM   4160  R4  CHO   580      45.134   6.233  40.471  1.00  0.00            
ATOM   4161  R5  CHO   580      44.134   4.333  40.021  1.00  0.00            
ATOM   4162  C1  CHO   580      46.884   4.333  37.421  1.00  0.00           C
ATOM   4163  C2  CHO   580      48.234   7.733  34.121  1.00  0.00           C
ATOM   4164  ROH CHO   581      61.234 112.433  18.721  1.00  0.00            
ATOM   4165  R1  CHO   581      61.234 111.983  21.471  1.00  0.00            
ATOM   4166  R2  CHO   581      59.034 112.533  23.071  1.00  0.00            
ATOM   4167  R3  CHO   581      59.384 109.933  23.871  1.00  0.00            
ATOM   4168  R4  CHO   581      57.284 110.983  25.571  1.00  0.00            
ATOM   4169  R5  CHO   581      59.134 109.983  26.221  1.00  0.00            
ATOM   4170  C1  CHO   581      56.534 107.633  27.821  1.00  0.00           C
ATOM   4171  C2  CHO   581      53.534 105.833  30.221  1.00  0.00           C
ATOM   4172  ROH CHO   582       9.334  19.733  49.921  1.00  0.00            
ATOM   4173  R1  CHO   582      10.584  18.583  47.621  1.00  0.00            
ATOM   4174  R2  CHO   582       9.784  16.183  46.571  1.00  0.00            
ATOM   4175  R3  CHO   582       9.634  17.633  44.221  1.00  0.00            
ATOM   4176  R4  CHO   582       9.434  14.883  43.421  1.00  0.00            
ATOM   4177  R5  CHO   582      10.834  16.383  42.621  1.00  0.00            
ATOM   4178  C1  CHO   582       9.084  15.483  39.421  1.00  0.00           C
ATOM   4179  C2  CHO   582       8.334  13.333  37.171  1.00  0.00           C
ATOM   4180  ROH CHO   583      43.284 155.783  21.371  1.00  0.00            
ATOM   4181  R1  CHO   583      41.584 156.633  23.421  1.00  0.00            
ATOM   4182  R2  CHO   583      39.684 154.933  24.571  1.00  0.00            
ATOM   4183  R3  CHO   583      40.984 155.683  26.921  1.00  0.00            
ATOM   4184  R4  CHO   583      38.134 155.983  27.521  1.00  0.00            
ATOM   4185  R5  CHO   583      39.684 157.483  27.721  1.00  0.00            
ATOM   4186  C1  CHO   583      38.384 157.283  31.371  1.00  0.00           C
ATOM   4187  C2  CHO   583      36.484 155.883  33.871  1.00  0.00           C
ATOM   4188  ROH CHO   584     107.684 193.283  33.271  1.00  0.00            
ATOM   4189  R1  CHO   584     108.684 191.583  35.221  1.00  0.00            
ATOM   4190  R2  CHO   584     109.834 192.583  37.621  1.00  0.00            
ATOM   4191  R3  CHO   584     107.984 190.983  38.771  1.00  0.00            
ATOM   4192  R4  CHO   584     110.034 191.433  40.821  1.00  0.00            
ATOM   4193  R5  CHO   584     109.284 189.482  40.121  1.00  0.00            
ATOM   4194  C1  CHO   584     108.384 189.283  43.871  1.00  0.00           C
ATOM   4195  C2  CHO   584     109.484 187.583  46.371  1.00  0.00           C
ATOM   4196  ROH CHO   585      56.884  94.083  41.721  1.00  0.00            
ATOM   4197  R1  CHO   585      58.384  94.533  39.421  1.00  0.00            
ATOM   4198  R2  CHO   585      57.884  93.233  37.021  1.00  0.00            
ATOM   4199  R3  CHO   585      57.734  95.733  36.021  1.00  0.00            
ATOM   4200  R4  CHO   585      58.684  94.133  33.771  1.00  0.00            
ATOM   4201  R5  CHO   585      59.634  95.933  34.571  1.00  0.00            
ATOM   4202  C1  CHO   585      58.984  97.033  30.921  1.00  0.00           C
ATOM   4203  C2  CHO   585      62.034  98.183  30.321  1.00  0.00           C
ATOM   4204  ROH CHO   586     170.784  25.783  51.471  1.00  0.00            
ATOM   4205  R1  CHO   586     169.584  26.283  48.971  1.00  0.00            
ATOM   4206  R2  CHO   586     170.684  25.333  46.621  1.00  0.00            
ATOM   4207  R3  CHO   586     168.234  24.283  46.271  1.00  0.00            
ATOM   4208  R4  CHO   586     169.184  24.883  43.521  1.00  0.00            
ATOM   4209  R5  CHO   586     167.284  25.533  44.421  1.00  0.00            
ATOM   4210  C1  CHO   586     165.934  23.633  41.471  1.00  0.00           C
ATOM   4211  C2  CHO   586     166.534  21.883  38.071  1.00  0.00           C
ATOM   4212  ROH CHO   587     160.834  15.633  20.771  1.00  0.00            
ATOM   4213  R1  CHO   587     160.884  17.183  23.071  1.00  0.00            
ATOM   4214  R2  CHO   587     160.984  16.033  25.671  1.00  0.00            
ATOM   4215  R3  CHO   587     163.134  17.683  25.921  1.00  0.00            
ATOM   4216  R4  CHO   587     162.734  16.533  28.621  1.00  0.00            
ATOM   4217  R5  CHO   587     162.884  18.683  28.071  1.00  0.00            
ATOM   4218  C1  CHO   587     165.734  18.383  30.571  1.00  0.00           C
ATOM   4219  C2  CHO   587     167.684  20.783  32.821  1.00  0.00           C
ATOM   4220  ROH CHO   588      64.234  70.833  43.771  1.00  0.00            
ATOM   4221  R1  CHO   588      65.134  70.233  41.171  1.00  0.00            
ATOM   4222  R2  CHO   588      64.684  71.933  38.971  1.00  0.00            
ATOM   4223  R3  CHO   588      67.384  71.783  38.771  1.00  0.00            
ATOM   4224  R4  CHO   588      66.384  72.283  36.021  1.00  0.00            
ATOM   4225  R5  CHO   588      67.734  70.633  36.671  1.00  0.00            
ATOM   4226  C1  CHO   588      69.934  72.333  34.071  1.00  0.00           C
ATOM   4227  C2  CHO   588      68.934  73.933  32.271  1.00  0.00           C
ATOM   4228  ROH CHO   589     181.134  39.233  46.021  1.00  0.00            
ATOM   4229  R1  CHO   589     181.484  38.083  43.421  1.00  0.00            
ATOM   4230  R2  CHO   589     179.734  36.183  42.371  1.00  0.00            
ATOM   4231  R3  CHO   589     179.584  37.983  40.321  1.00  0.00            
ATOM   4232  R4  CHO   589     178.134  35.583  39.321  1.00  0.00            
ATOM   4233  R5  CHO   589     179.784  36.633  38.321  1.00  0.00            
ATOM   4234  C1  CHO   589     177.034  36.883  35.671  1.00  0.00           C
ATOM   4235  C2  CHO   589     175.784  37.783  31.921  1.00  0.00           C
ATOM   4236  ROH CHO   590     199.784 168.033  17.271  1.00  0.00            
ATOM   4237  R1  CHO   590     199.034 166.633  19.671  1.00  0.00            
ATOM   4238  R2  CHO   590     200.734 164.833  20.921  1.00  0.00            
ATOM   4239  R3  CHO   590     200.284 166.383  23.071  1.00  0.00            
ATOM   4240  R4  CHO   590     201.234 163.833  24.171  1.00  0.00            
ATOM   4241  R5  CHO   590     199.384 164.883  24.671  1.00  0.00            
ATOM   4242  C1  CHO   590     201.084 164.733  28.071  1.00  0.00           C
ATOM   4243  C2  CHO   590     202.584 164.733  31.271  1.00  0.00           C
ATOM   4244  ROH CHO   591      48.884  41.783  46.821  1.00  0.00            
ATOM   4245  R1  CHO   591      50.434  41.833  44.421  1.00  0.00            
ATOM   4246  R2  CHO   591      53.084  42.583  44.321  1.00  0.00            
ATOM   4247  R3  CHO   591      53.434  40.183  43.171  1.00  0.00            
ATOM   4248  R4  CHO   591      55.784  41.733  42.371  1.00  0.00            
ATOM   4249  R5  CHO   591      54.384  40.683  41.021  1.00  0.00            
ATOM   4250  C1  CHO   591      57.684  38.933  40.121  1.00  0.00           C
ATOM   4251  C2  CHO   591      60.284  36.983  39.771  1.00  0.00           C
ATOM   4252  ROH CHO   592      85.784  64.333  46.821  1.00  0.00            
ATOM   4253  R1  CHO   592      86.784  66.933  47.271  1.00  0.00            
ATOM   4254  R2  CHO   592      89.184  67.383  48.621  1.00  0.00            
ATOM   4255  R3  CHO   592      89.734  68.833  46.371  1.00  0.00            
ATOM   4256  R4  CHO   592      91.934  69.433  48.171  1.00  0.00            
ATOM   4257  R5  CHO   592      90.634  70.883  47.271  1.00  0.00            
ATOM   4258  C1  CHO   592      94.034  71.983  45.921  1.00  0.00           C
ATOM   4259  C2  CHO   592      96.484  72.483  42.621  1.00  0.00           C
ATOM   4260  ROH CHO   593     177.784 101.583  19.671  1.00  0.00            
ATOM   4261  R1  CHO   593     178.784 102.983  21.921  1.00  0.00            
ATOM   4262  R2  CHO   593     177.584 102.933  24.321  1.00  0.00            
ATOM   4263  R3  CHO   593     180.034 102.183  25.221  1.00  0.00            
ATOM   4264  R4  CHO   593     178.534 102.583  27.621  1.00  0.00            
ATOM   4265  R5  CHO   593     180.434 103.483  27.171  1.00  0.00            
ATOM   4266  C1  CHO   593     181.384 101.683  30.421  1.00  0.00           C
ATOM   4267  C2  CHO   593     179.984 103.733  34.221  1.00  0.00           C
ATOM   4268  ROH CHO   594       8.034   7.533  17.521  1.00  0.00            
ATOM   4269  R1  CHO   594       9.184   8.483  19.971  1.00  0.00            
ATOM   4270  R2  CHO   594       7.684   9.533  22.021  1.00  0.00            
ATOM   4271  R3  CHO   594       8.934   7.633  23.521  1.00  0.00            
ATOM   4272  R4  CHO   594       7.784   9.483  25.471  1.00  0.00            
ATOM   4273  R5  CHO   594       9.834   8.833  25.371  1.00  0.00            
ATOM   4274  C1  CHO   594       9.034   7.633  28.871  1.00  0.00           C
ATOM   4275  C2  CHO   594       8.634  11.083  31.821  1.00  0.00           C
ATOM   4276  ROH CHO   595     140.284   6.183  60.221  1.00  0.00            
ATOM   4277  R1  CHO   595     139.884   7.583  57.771  1.00  0.00            
ATOM   4278  R2  CHO   595     141.784   7.683  55.771  1.00  0.00            
ATOM   4279  R3  CHO   595     139.734   6.733  54.271  1.00  0.00            
ATOM   4280  R4  CHO   595     141.434   8.233  52.421  1.00  0.00            
ATOM   4281  R5  CHO   595     139.284   8.533  52.721  1.00  0.00            
ATOM   4282  C1  CHO   595     139.284   7.733  48.971  1.00  0.00           C
ATOM   4283  C2  CHO   595     139.584   6.733  45.671  1.00  0.00           C
ATOM   4284  ROH CHO   596      75.834  95.783  48.771  1.00  0.00            
ATOM   4285  R1  CHO   596      75.784  94.833  46.171  1.00  0.00            
ATOM   4286  R2  CHO   596      76.184  96.433  43.971  1.00  0.00            
ATOM   4287  R3  CHO   596      78.084  94.583  43.321  1.00  0.00            
ATOM   4288  R4  CHO   596      77.134  95.533  40.771  1.00  0.00            
ATOM   4289  R5  CHO   596      77.234  93.483  41.471  1.00  0.00            
ATOM   4290  C1  CHO   596      79.434  93.283  38.321  1.00  0.00           C
ATOM   4291  C2  CHO   596      78.234  91.833  34.321  1.00  0.00           C
ATOM   4292  ROH CHO   597     137.834 183.833  34.521  1.00  0.00            
ATOM   4293  R1  CHO   597     137.434 182.933  37.171  1.00  0.00            
ATOM   4294  R2  CHO   597     139.484 182.033  38.771  1.00  0.00            
ATOM   4295  R3  CHO   597     138.584 183.883  40.471  1.00  0.00            
ATOM   4296  R4  CHO   597     140.934 182.733  41.821  1.00  0.00            
ATOM   4297  R5  CHO   597     138.934 182.933  42.621  1.00  0.00            
ATOM   4298  C1  CHO   597     140.884 184.933  45.221  1.00  0.00           C
ATOM   4299  C2  CHO   597     141.684 188.383  46.721  1.00  0.00           C
ATOM   4300  ROH CHO   598      13.434  55.283  39.921  1.00  0.00            
ATOM   4301  R1  CHO   598      13.484  54.833  37.071  1.00  0.00            
ATOM   4302  R2  CHO   598      14.884  56.433  35.371  1.00  0.00            
ATOM   4303  R3  CHO   598      15.934  54.083  34.571  1.00  0.00            
ATOM   4304  R4  CHO   598      16.384  55.883  32.271  1.00  0.00            
ATOM   4305  R5  CHO   598      15.384  53.933  32.271  1.00  0.00            
ATOM   4306  C1  CHO   598      18.184  53.283  29.771  1.00  0.00           C
ATOM   4307  C2  CHO   598      17.734  51.933  25.921  1.00  0.00           C
ATOM   4308  ROH CHO   599     142.134 202.133  30.221  1.00  0.00            
ATOM   4309  R1  CHO   599     141.884 199.933  32.071  1.00  0.00            
ATOM   4310  R2  CHO   599     143.434 199.733  34.321  1.00  0.00            
ATOM   4311  R3  CHO   599     140.984 199.482  35.571  1.00  0.00            
ATOM   4312  R4  CHO   599     142.934 198.883  37.621  1.00  0.00            
ATOM   4313  R5  CHO   599     141.284 197.633  37.071  1.00  0.00            
ATOM   4314  C1  CHO   599     140.384 198.133  40.671  1.00  0.00           C
ATOM   4315  C2  CHO   599     139.084 197.233  44.671  1.00  0.00           C
ATOM   4316  ROH CHO   600     142.084  80.433  25.321  1.00  0.00            
ATOM   4317  R1  CHO   600     140.984  78.933  27.471  1.00  0.00            
ATOM   4318  R2  CHO   600     141.584  79.433  30.121  1.00  0.00            
ATOM   4319  R3  CHO   600     138.884  79.533  30.321  1.00  0.00            
ATOM   4320  R4  CHO   600     139.784  78.083  32.721  1.00  0.00            
ATOM   4321  R5  CHO   600     138.284  77.433  31.271  1.00  0.00            
ATOM   4322  C1  CHO   600     136.184  77.433  34.421  1.00  0.00           C
ATOM   4323  C2  CHO   600     135.934  74.883  34.871  1.00  0.00           C
ATOM   4324  ROH CHO   601     121.234 171.583  34.671  1.00  0.00            
ATOM   4325  R1  CHO   601     122.284 171.982  37.271  1.00  0.00            
ATOM   4326  R2  CHO   601     120.934 171.333  39.571  1.00  0.00            
ATOM   4327  R3  CHO   601     123.184 169.933  40.121  1.00  0.00            
ATOM   4328  R4  CHO   601     121.834 170.233  42.721  1.00  0.00            
ATOM   4329  R5  CHO   601     123.884 170.783  42.271  1.00  0.00            
ATOM   4330  C1  CHO   601     124.484 168.232  45.021  1.00  0.00           C
ATOM   4331  C2  CHO   601     123.684 166.533  49.671  1.00  0.00           C
ATOM   4332  ROH CHO   602      31.384  18.633  48.071  1.00  0.00            
ATOM   4333  R1  CHO   602      30.484  17.733  45.571  1.00  0.00            
ATOM   4334  R2  CHO   602      30.984  19.083  43.271  1.00  0.00            
ATOM   4335  R3  CHO   602      31.984  16.683  42.471  1.00  0.00            
ATOM   4336  R4  CHO   602      31.634  18.183  39.971  1.00  0.00            
ATOM   4337  R5  CHO   602      30.834  16.233  40.421  1.00  0.00            
ATOM   4338  C1  CHO   602      32.884  15.433  37.271  1.00  0.00           C
ATOM   4339  C2  CHO   602      35.684  15.083  33.171  1.00  0.00           C
ATOM   4340  ROH CHO   603     177.484 219.183  28.071  1.00  0.00            
ATOM   4341  R1  CHO   603     176.234 220.533  30.221  1.00  0.00            
ATOM   4342  R2  CHO   603     177.684 221.533  32.421  1.00  0.00            
ATOM   4343  R3  CHO   603     176.434 223.833  31.721  1.00  0.00            
ATOM   4344  R4  CHO   603     178.084 224.533  34.071  1.00  0.00            
ATOM   4345  R5  CHO   603     175.934 224.883  33.771  1.00  0.00            
ATOM   4346  C1  CHO   603     177.134 228.432  34.421  1.00  0.00           C
ATOM   4347  C2  CHO   603     174.584 229.433  37.421  1.00  0.00           C
ATOM   4348  ROH CHO   604      79.184  28.733  38.321  1.00  0.00            
ATOM   4349  R1  CHO   604      79.084  25.983  38.971  1.00  0.00            
ATOM   4350  R2  CHO   604      78.034  24.083  37.271  1.00  0.00            
ATOM   4351  R3  CHO   604      80.434  22.883  37.721  1.00  0.00            
ATOM   4352  R4  CHO   604      78.484  20.683  37.721  1.00  0.00            
ATOM   4353  R5  CHO   604      79.984  21.083  39.221  1.00  0.00            
ATOM   4354  C1  CHO   604      81.034  17.583  38.271  1.00  0.00           C
ATOM   4355  C2  CHO   604      83.334  13.333  38.721  1.00  0.00           C
ATOM   4356  ROH CHO   605     102.734  77.183  53.321  1.00  0.00            
ATOM   4357  R1  CHO   605     104.134  78.933  51.671  1.00  0.00            
ATOM   4358  R2  CHO   605     105.184  78.133  49.221  1.00  0.00            
ATOM   4359  R3  CHO   605     103.784  80.233  48.321  1.00  0.00            
ATOM   4360  R4  CHO   605     105.384  79.333  46.021  1.00  0.00            
ATOM   4361  R5  CHO   605     105.284  81.383  46.821  1.00  0.00            
ATOM   4362  C1  CHO   605     104.134  82.033  43.271  1.00  0.00           C
ATOM   4363  C2  CHO   605     104.034  84.883  40.571  1.00  0.00           C
ATOM   4364  ROH CHO   606     171.834 159.183  57.721  1.00  0.00            
ATOM   4365  R1  CHO   606     172.434 160.233  55.171  1.00  0.00            
ATOM   4366  R2  CHO   606     172.034 158.783  52.871  1.00  0.00            
ATOM   4367  R3  CHO   606     170.584 160.932  52.121  1.00  0.00            
ATOM   4368  R4  CHO   606     170.884 159.383  49.621  1.00  0.00            
ATOM   4369  R5  CHO   606     171.384 161.483  49.971  1.00  0.00            
ATOM   4370  C1  CHO   606     168.884 161.783  47.071  1.00  0.00           C
ATOM   4371  C2  CHO   606     166.384 161.533  44.621  1.00  0.00           C
ATOM   4372  ROH CHO   607     104.784 108.383  31.621  1.00  0.00            
ATOM   4373  R1  CHO   607     102.284 108.233  32.971  1.00  0.00            
ATOM   4374  R2  CHO   607     102.034 107.083  35.471  1.00  0.00            
ATOM   4375  R3  CHO   607     100.834 109.483  36.021  1.00  0.00            
ATOM   4376  R4  CHO   607      99.884 107.633  38.071  1.00  0.00            
ATOM   4377  R5  CHO   607      98.634 108.883  36.821  1.00  0.00            
ATOM   4378  C1  CHO   607      97.534 110.233  40.221  1.00  0.00           C
ATOM   4379  C2  CHO   607      98.134 110.983  43.771  1.00  0.00           C
ATOM   4380  ROH CHO   608      27.184 226.033  51.621  1.00  0.00            
ATOM   4381  R1  CHO   608      26.934 224.333  49.321  1.00  0.00            
ATOM   4382  R2  CHO   608      25.634 225.133  47.021  1.00  0.00            
ATOM   4383  R3  CHO   608      27.984 224.433  45.821  1.00  0.00            
ATOM   4384  R4  CHO   608      26.134 224.733  43.621  1.00  0.00            
ATOM   4385  R5  CHO   608      27.334 222.983  44.071  1.00  0.00            
ATOM   4386  C1  CHO   608      28.584 223.833  40.571  1.00  0.00           C
ATOM   4387  C2  CHO   608      31.834 222.783  38.771  1.00  0.00           C
ATOM   4388  ROH CHO   609     135.584 164.533  32.621  1.00  0.00            
ATOM   4389  R1  CHO   609     136.584 164.733  35.221  1.00  0.00            
ATOM   4390  R2  CHO   609     134.984 164.733  37.521  1.00  0.00            
ATOM   4391  R3  CHO   609     136.584 162.633  38.271  1.00  0.00            
ATOM   4392  R4  CHO   609     135.484 163.733  40.771  1.00  0.00            
ATOM   4393  R5  CHO   609     137.584 163.383  40.221  1.00  0.00            
ATOM   4394  C1  CHO   609     137.284 161.183  43.321  1.00  0.00           C
ATOM   4395  C2  CHO   609     140.084 160.133  45.571  1.00  0.00           C
ATOM   4396  ROH CHO   610     221.734 161.433  48.071  1.00  0.00            
ATOM   4397  R1  CHO   610     222.784 160.333  45.671  1.00  0.00            
ATOM   4398  R2  CHO   610     221.384 160.333  43.321  1.00  0.00            
ATOM   4399  R3  CHO   610     223.634 161.533  42.371  1.00  0.00            
ATOM   4400  R4  CHO   610     221.834 161.383  40.021  1.00  0.00            
ATOM   4401  R5  CHO   610     223.884 160.683  40.121  1.00  0.00            
ATOM   4402  C1  CHO   610     224.184 163.183  37.271  1.00  0.00           C
ATOM   4403  C2  CHO   610     224.734 164.833  33.971  1.00  0.00           C
ATOM   4404  ROH CHO   611      21.284  49.683  42.071  1.00  0.00            
ATOM   4405  R1  CHO   611      21.034  49.183  39.321  1.00  0.00            
ATOM   4406  R2  CHO   611      22.634  50.433  37.471  1.00  0.00            
ATOM   4407  R3  CHO   611      23.134  47.833  36.671  1.00  0.00            
ATOM   4408  R4  CHO   611      23.434  49.433  34.221  1.00  0.00            
ATOM   4409  R5  CHO   611      22.184  47.683  34.521  1.00  0.00            
ATOM   4410  C1  CHO   611      24.384  46.483  31.621  1.00  0.00           C
ATOM   4411  C2  CHO   611      25.034  43.333  28.871  1.00  0.00           C
ATOM   4412  ROH CHO   612     172.434  -1.167  28.971  1.00  0.00            
ATOM   4413  R1  CHO   612     171.284   0.533  30.921  1.00  0.00            
ATOM   4414  R2  CHO   612     169.634  -0.417  32.971  1.00  0.00            
ATOM   4415  R3  CHO   612     171.434   0.833  34.571  1.00  0.00            
ATOM   4416  R4  CHO   612     168.884   0.983  36.021  1.00  0.00            
ATOM   4417  R5  CHO   612     170.134   2.683  35.571  1.00  0.00            
ATOM   4418  C1  CHO   612     170.084   2.983  39.321  1.00  0.00           C
ATOM   4419  C2  CHO   612     169.784   7.333  40.371  1.00  0.00           C
ATOM   4420  ROH CHO   613     184.234 219.233  58.471  1.00  0.00            
ATOM   4421  R1  CHO   613     184.684 218.833  55.721  1.00  0.00            
ATOM   4422  R2  CHO   613     182.584 218.333  53.921  1.00  0.00            
ATOM   4423  R3  CHO   613     183.734 220.433  52.621  1.00  0.00            
ATOM   4424  R4  CHO   613     182.234 218.983  50.571  1.00  0.00            
ATOM   4425  R5  CHO   613     184.334 219.533  50.421  1.00  0.00            
ATOM   4426  C1  CHO   613     183.084 221.283  47.321  1.00  0.00           C
ATOM   4427  C2  CHO   613     181.934 223.633  43.971  1.00  0.00           C
ATOM   4428  ROH CHO   614     189.584 137.633  17.521  1.00  0.00            
ATOM   4429  R1  CHO   614     191.284 138.283  19.671  1.00  0.00            
ATOM   4430  R2  CHO   614     190.684 140.283  21.471  1.00  0.00            
ATOM   4431  R3  CHO   614     190.984 138.283  23.321  1.00  0.00            
ATOM   4432  R4  CHO   614     191.034 140.733  24.871  1.00  0.00            
ATOM   4433  R5  CHO   614     192.534 139.183  24.871  1.00  0.00            
ATOM   4434  C1  CHO   614     191.584 139.133  28.621  1.00  0.00           C
ATOM   4435  C2  CHO   614     191.184 142.133  32.171  1.00  0.00           C
ATOM   4436  ROH CHO   615      24.334 136.983  47.621  1.00  0.00            
ATOM   4437  R1  CHO   615      24.384 136.483  44.771  1.00  0.00            
ATOM   4438  R2  CHO   615      22.934 137.883  42.971  1.00  0.00            
ATOM   4439  R3  CHO   615      25.334 138.283  41.821  1.00  0.00            
ATOM   4440  R4  CHO   615      23.384 138.483  39.571  1.00  0.00            
ATOM   4441  R5  CHO   615      25.134 137.183  39.671  1.00  0.00            
ATOM   4442  C1  CHO   615      25.934 139.133  36.571  1.00  0.00           C
ATOM   4443  C2  CHO   615      23.484 137.383  34.421  1.00  0.00           C
ATOM   4444  ROH CHO   616     199.284 183.983  55.271  1.00  0.00            
ATOM   4445  R1  CHO   616     200.084 183.483  52.621  1.00  0.00            
ATOM   4446  R2  CHO   616     198.284 183.183  50.471  1.00  0.00            
ATOM   4447  R3  CHO   616     199.784 185.133  49.321  1.00  0.00            
ATOM   4448  R4  CHO   616     198.634 183.633  47.071  1.00  0.00            
ATOM   4449  R5  CHO   616     200.734 184.083  47.471  1.00  0.00            
ATOM   4450  C1  CHO   616     200.234 185.783  44.071  1.00  0.00           C
ATOM   4451  C2  CHO   616     200.234 183.083  41.821  1.00  0.00           C
ATOM   4452  ROH CHO   617     203.184 134.983  49.571  1.00  0.00            
ATOM   4453  R1  CHO   617     202.734 134.183  46.921  1.00  0.00            
ATOM   4454  R2  CHO   617     201.034 135.533  45.221  1.00  0.00            
ATOM   4455  R3  CHO   617     203.184 135.633  43.621  1.00  0.00            
ATOM   4456  R4  CHO   617     200.884 135.283  41.821  1.00  0.00            
ATOM   4457  R5  CHO   617     202.684 134.033  41.921  1.00  0.00            
ATOM   4458  C1  CHO   617     202.884 135.183  38.271  1.00  0.00           C
ATOM   4459  C2  CHO   617     205.034 134.433  34.771  1.00  0.00           C
ATOM   4460  ROH CHO   618      48.534 222.083  50.021  1.00  0.00            
ATOM   4461  R1  CHO   618      49.834 220.533  47.971  1.00  0.00            
ATOM   4462  R2  CHO   618      48.484 219.583  45.771  1.00  0.00            
ATOM   4463  R3  CHO   618      50.534 220.883  44.421  1.00  0.00            
ATOM   4464  R4  CHO   618      48.984 219.583  42.371  1.00  0.00            
ATOM   4465  R5  CHO   618      51.134 219.383  42.721  1.00  0.00            
ATOM   4466  C1  CHO   618      51.134 220.783  39.171  1.00  0.00           C
ATOM   4467  C2  CHO   618      52.584 219.583  35.471  1.00  0.00           C
ATOM   4468  ROH CHO   619      57.834 127.233  21.121  1.00  0.00            
ATOM   4469  R1  CHO   619      56.834 126.383  23.621  1.00  0.00            
ATOM   4470  R2  CHO   619      55.584 123.933  23.971  1.00  0.00            
ATOM   4471  R3  CHO   619      57.484 123.583  25.821  1.00  0.00            
ATOM   4472  R4  CHO   619      55.234 121.883  26.721  1.00  0.00            
ATOM   4473  R5  CHO   619      56.234 123.433  27.921  1.00  0.00            
ATOM   4474  C1  CHO   619      56.784 120.383  30.121  1.00  0.00           C
ATOM   4475  C2  CHO   619      58.084 120.083  32.421  1.00  0.00           C
ATOM   4476  ROH CHO   620     182.884  59.433  46.171  1.00  0.00            
ATOM   4477  R1  CHO   620     182.734  58.483  43.521  1.00  0.00            
ATOM   4478  R2  CHO   620     181.234  56.283  42.871  1.00  0.00            
ATOM   4479  R3  CHO   620     180.134  57.983  41.021  1.00  0.00            
ATOM   4480  R4  CHO   620     179.034  55.333  40.321  1.00  0.00            
ATOM   4481  R5  CHO   620     180.084  56.733  38.971  1.00  0.00            
ATOM   4482  C1  CHO   620     176.734  56.433  37.171  1.00  0.00           C
ATOM   4483  C2  CHO   620     175.434  52.283  36.721  1.00  0.00           C
ATOM   4484  ROH CHO   621     201.984 200.383  22.371  1.00  0.00            
ATOM   4485  R1  CHO   621     203.184 199.883  24.871  1.00  0.00            
ATOM   4486  R2  CHO   621     203.284 201.783  26.921  1.00  0.00            
ATOM   4487  R3  CHO   621     202.084 199.833  28.321  1.00  0.00            
ATOM   4488  R4  CHO   621     203.734 201.283  30.321  1.00  0.00            
ATOM   4489  R5  CHO   621     203.734 199.133  29.971  1.00  0.00            
ATOM   4490  C1  CHO   621     202.884 199.233  33.671  1.00  0.00           C
ATOM   4491  C2  CHO   621     203.584 197.583  37.521  1.00  0.00           C
ATOM   4492  ROH CHO   622     200.484  14.983  53.171  1.00  0.00            
ATOM   4493  R1  CHO   622     200.434  15.333  50.371  1.00  0.00            
ATOM   4494  R2  CHO   622     202.634  14.883  48.771  1.00  0.00            
ATOM   4495  R3  CHO   622     200.884  13.283  47.421  1.00  0.00            
ATOM   4496  R4  CHO   622     202.784  14.233  45.371  1.00  0.00            
ATOM   4497  R5  CHO   622     200.584  14.383  45.221  1.00  0.00            
ATOM   4498  C1  CHO   622     201.234  12.333  42.071  1.00  0.00           C
ATOM   4499  C2  CHO   622     203.234  10.533  39.221  1.00  0.00           C
ATOM   4500  ROH CHO   623      47.484 209.183  21.571  1.00  0.00            
ATOM   4501  R1  CHO   623      46.284 211.233  23.071  1.00  0.00            
ATOM   4502  R2  CHO   623      45.734 211.033  25.771  1.00  0.00            
ATOM   4503  R3  CHO   623      47.184 213.333  25.921  1.00  0.00            
ATOM   4504  R4  CHO   623      45.134 213.583  27.971  1.00  0.00            
ATOM   4505  R5  CHO   623      45.534 215.033  26.371  1.00  0.00            
ATOM   4506  C1  CHO   623      46.084 217.283  29.421  1.00  0.00           C
ATOM   4507  C2  CHO   623      48.534 220.283  30.771  1.00  0.00           C
ATOM   4508  ROH CHO   624     172.384  91.933  20.471  1.00  0.00            
ATOM   4509  R1  CHO   624     172.784  93.433  22.821  1.00  0.00            
ATOM   4510  R2  CHO   624     170.834  93.683  24.771  1.00  0.00            
ATOM   4511  R3  CHO   624     172.834  92.833  26.371  1.00  0.00            
ATOM   4512  R4  CHO   624     170.884  94.083  28.171  1.00  0.00            
ATOM   4513  R5  CHO   624     172.984  94.533  28.071  1.00  0.00            
ATOM   4514  C1  CHO   624     172.784  93.483  31.721  1.00  0.00           C
ATOM   4515  C2  CHO   624     173.334  96.833  33.171  1.00  0.00           C
ATOM   4516  ROH CHO   625     211.234 143.783  14.871  1.00  0.00            
ATOM   4517  R1  CHO   625     210.584 144.683  17.521  1.00  0.00            
ATOM   4518  R2  CHO   625     209.934 142.933  19.571  1.00  0.00            
ATOM   4519  R3  CHO   625     211.934 144.183  20.871  1.00  0.00            
ATOM   4520  R4  CHO   625     210.384 142.783  22.971  1.00  0.00            
ATOM   4521  R5  CHO   625     210.884 144.933  22.921  1.00  0.00            
ATOM   4522  C1  CHO   625     212.534 143.933  26.221  1.00  0.00           C
ATOM   4523  C2  CHO   625     210.684 142.383  29.921  1.00  0.00           C
ATOM   4524  ROH CHO   626      16.684 166.283  50.671  1.00  0.00            
ATOM   4525  R1  CHO   626      18.434 167.483  48.871  1.00  0.00            
ATOM   4526  R2  CHO   626      18.984 166.383  46.371  1.00  0.00            
ATOM   4527  R3  CHO   626      18.234 168.833  45.471  1.00  0.00            
ATOM   4528  R4  CHO   626      19.484 167.533  43.171  1.00  0.00            
ATOM   4529  R5  CHO   626      19.984 169.482  43.971  1.00  0.00            
ATOM   4530  C1  CHO   626      19.034 170.483  40.471  1.00  0.00           C
ATOM   4531  C2  CHO   626      21.834 171.982  38.421  1.00  0.00           C
ATOM   4532  ROH CHO   627      49.734  17.583  46.821  1.00  0.00            
ATOM   4533  R1  CHO   627      51.534  17.333  44.671  1.00  0.00            
ATOM   4534  R2  CHO   627      50.734  17.433  42.021  1.00  0.00            
ATOM   4535  R3  CHO   627      52.634  19.333  41.821  1.00  0.00            
ATOM   4536  R4  CHO   627      52.184  18.483  39.121  1.00  0.00            
ATOM   4537  R5  CHO   627      54.134  18.583  40.121  1.00  0.00            
ATOM   4538  C1  CHO   627      54.834  20.883  37.171  1.00  0.00           C
ATOM   4539  C2  CHO   627      52.234  20.333  34.121  1.00  0.00           C
ATOM   4540  ROH CHO   628     217.684  11.033  21.021  1.00  0.00            
ATOM   4541  R1  CHO   628     218.634  10.183  23.621  1.00  0.00            
ATOM   4542  R2  CHO   628     220.684  11.483  24.871  1.00  0.00            
ATOM   4543  R3  CHO   628     218.834  11.583  26.921  1.00  0.00            
ATOM   4544  R4  CHO   628     221.434  11.933  28.271  1.00  0.00            
ATOM   4545  R5  CHO   628     219.884  10.433  28.771  1.00  0.00            
ATOM   4546  C1  CHO   628     220.134  12.233  32.071  1.00  0.00           C
ATOM   4547  C2  CHO   628     220.984  10.383  35.221  1.00  0.00           C
ATOM   4548  ROH CHO   629      67.634  -1.267  50.321  1.00  0.00            
ATOM   4549  R1  CHO   629      68.784  -1.767  47.721  1.00  0.00            
ATOM   4550  R2  CHO   629      67.684  -0.817  45.421  1.00  0.00            
ATOM   4551  R3  CHO   629      70.184   0.233  45.021  1.00  0.00            
ATOM   4552  R4  CHO   629      69.334  -0.667  42.371  1.00  0.00            
ATOM   4553  R5  CHO   629      71.184  -1.217  43.421  1.00  0.00            
ATOM   4554  C1  CHO   629      72.634   0.333  40.221  1.00  0.00           C
ATOM   4555  C2  CHO   629      72.534   2.233  36.921  1.00  0.00           C
ATOM   4556  ROH CHO   630      94.334  15.133  22.721  1.00  0.00            
ATOM   4557  R1  CHO   630      94.234  16.933  24.871  1.00  0.00            
ATOM   4558  R2  CHO   630      94.084  16.133  27.521  1.00  0.00            
ATOM   4559  R3  CHO   630      96.234  17.683  27.821  1.00  0.00            
ATOM   4560  R4  CHO   630      95.234  17.333  30.471  1.00  0.00            
ATOM   4561  R5  CHO   630      95.634  19.233  29.571  1.00  0.00            
ATOM   4562  C1  CHO   630      97.934  19.533  32.521  1.00  0.00           C
ATOM   4563  C2  CHO   630      99.334  17.433  36.471  1.00  0.00           C
ATOM   4564  ROH CHO   631      30.834  56.383  39.121  1.00  0.00            
ATOM   4565  R1  CHO   631      31.384  55.833  36.371  1.00  0.00            
ATOM   4566  R2  CHO   631      30.034  57.033  34.321  1.00  0.00            
ATOM   4567  R3  CHO   631      32.534  57.733  33.521  1.00  0.00            
ATOM   4568  R4  CHO   631      30.834  58.283  31.171  1.00  0.00            
ATOM   4569  R5  CHO   631      32.634  57.033  31.221  1.00  0.00            
ATOM   4570  C1  CHO   631      33.634  59.633  28.521  1.00  0.00           C
ATOM   4571  C2  CHO   631      33.684  61.533  24.321  1.00  0.00           C
ATOM   4572  ROH CHO   632     141.934 119.233  56.921  1.00  0.00            
ATOM   4573  R1  CHO   632     142.334 119.533  54.121  1.00  0.00            
ATOM   4574  R2  CHO   632     140.234 119.233  52.271  1.00  0.00            
ATOM   4575  R3  CHO   632     141.034 121.683  51.471  1.00  0.00            
ATOM   4576  R4  CHO   632     140.334 120.283  48.971  1.00  0.00            
ATOM   4577  R5  CHO   632     142.234 121.283  49.421  1.00  0.00            
ATOM   4578  C1  CHO   632     141.134 123.233  46.271  1.00  0.00           C
ATOM   4579  C2  CHO   632     142.284 125.533  43.421  1.00  0.00           C
ATOM   4580  ROH CHO   633      89.684 161.633  31.621  1.00  0.00            
ATOM   4581  R1  CHO   633      89.734 161.533  34.421  1.00  0.00            
ATOM   4582  R2  CHO   633      87.484 162.033  35.921  1.00  0.00            
ATOM   4583  R3  CHO   633      88.034 159.583  37.021  1.00  0.00            
ATOM   4584  R4  CHO   633      86.684 161.033  39.221  1.00  0.00            
ATOM   4585  R5  CHO   633      88.634 160.033  39.321  1.00  0.00            
ATOM   4586  C1  CHO   633      86.784 158.183  42.071  1.00  0.00           C
ATOM   4587  C2  CHO   633      85.784 159.833  45.471  1.00  0.00           C
ATOM   4588  ROH CHO   634     217.684  40.783  20.221  1.00  0.00            
ATOM   4589  R1  CHO   634     216.934  43.533  20.571  1.00  0.00            
ATOM   4590  R2  CHO   634     214.434  44.483  19.971  1.00  0.00            
ATOM   4591  R3  CHO   634     214.534  45.383  22.521  1.00  0.00            
ATOM   4592  R4  CHO   634     212.884  47.333  21.121  1.00  0.00            
ATOM   4593  R5  CHO   634     214.684  47.733  22.271  1.00  0.00            
ATOM   4594  C1  CHO   634     212.134  49.883  24.171  1.00  0.00           C
ATOM   4595  C2  CHO   634     213.334  52.033  27.371  1.00  0.00           C
ATOM   4596  ROH CHO   635      49.934  88.183  25.421  1.00  0.00            
ATOM   4597  R1  CHO   635      47.634  89.733  25.771  1.00  0.00            
ATOM   4598  R2  CHO   635      47.434  92.433  25.121  1.00  0.00            
ATOM   4599  R3  CHO   635      45.284  91.583  23.621  1.00  0.00            
ATOM   4600  R4  CHO   635      44.384  93.933  25.121  1.00  0.00            
ATOM   4601  R5  CHO   635      43.434  91.983  25.121  1.00  0.00            
ATOM   4602  C1  CHO   635      40.534  94.083  23.871  1.00  0.00           C
ATOM   4603  C2  CHO   635      40.534  98.183  25.571  1.00  0.00           C
ATOM   4604  ROH CHO   636     138.234 176.982  64.271  1.00  0.00            
ATOM   4605  R1  CHO   636     137.884 176.333  61.571  1.00  0.00            
ATOM   4606  R2  CHO   636     136.884 178.133  59.721  1.00  0.00            
ATOM   4607  R3  CHO   636     139.134 177.483  58.371  1.00  0.00            
ATOM   4608  R4  CHO   636     137.434 178.783  56.371  1.00  0.00            
ATOM   4609  R5  CHO   636     138.384 176.783  56.221  1.00  0.00            
ATOM   4610  C1  CHO   636     139.884 178.533  53.171  1.00  0.00           C
ATOM   4611  C2  CHO   636     139.884 177.633  49.571  1.00  0.00           C
ATOM   4612  ROH CHO   637      47.384 133.133  54.221  1.00  0.00            
ATOM   4613  R1  CHO   637      46.184 133.133  51.671  1.00  0.00            
ATOM   4614  R2  CHO   637      43.434 133.133  51.271  1.00  0.00            
ATOM   4615  R3  CHO   637      44.034 135.283  49.671  1.00  0.00            
ATOM   4616  R4  CHO   637      42.134 133.683  48.071  1.00  0.00            
ATOM   4617  R5  CHO   637      44.084 134.433  47.471  1.00  0.00            
ATOM   4618  C1  CHO   637      41.884 136.033  44.771  1.00  0.00           C
ATOM   4619  C2  CHO   637      39.984 135.083  41.621  1.00  0.00           C
ATOM   4620  ROH CHO   638     178.084 127.483  22.521  1.00  0.00            
ATOM   4621  R1  CHO   638     180.334 126.583  23.971  1.00  0.00            
ATOM   4622  R2  CHO   638     181.884 128.233  25.571  1.00  0.00            
ATOM   4623  R3  CHO   638     181.334 126.433  27.521  1.00  0.00            
ATOM   4624  R4  CHO   638     184.084 127.333  28.071  1.00  0.00            
ATOM   4625  R5  CHO   638     183.384 125.283  27.871  1.00  0.00            
ATOM   4626  C1  CHO   638     184.784 125.133  31.371  1.00  0.00           C
ATOM   4627  C2  CHO   638     188.184 126.433  34.221  1.00  0.00           C
ATOM   4628  ROH CHO   639     213.684  13.733  20.921  1.00  0.00            
ATOM   4629  R1  CHO   639     213.134  13.733  23.721  1.00  0.00            
ATOM   4630  R2  CHO   639     213.684  11.583  25.321  1.00  0.00            
ATOM   4631  R3  CHO   639     215.034  13.433  26.821  1.00  0.00            
ATOM   4632  R4  CHO   639     213.984  11.533  28.771  1.00  0.00            
ATOM   4633  R5  CHO   639     213.684  13.683  28.771  1.00  0.00            
ATOM   4634  C1  CHO   639     215.384  13.283  32.171  1.00  0.00           C
ATOM   4635  C2  CHO   639     216.184  13.433  36.021  1.00  0.00           C
ATOM   4636  ROH CHO   640     216.184   3.683  52.721  1.00  0.00            
ATOM   4637  R1  CHO   640     216.884   3.783  49.971  1.00  0.00            
ATOM   4638  R2  CHO   640     218.334   5.883  48.871  1.00  0.00            
ATOM   4639  R3  CHO   640     219.984   3.883  48.071  1.00  0.00            
ATOM   4640  R4  CHO   640     220.034   5.883  45.821  1.00  0.00            
ATOM   4641  R5  CHO   640     219.584   3.733  45.671  1.00  0.00            
ATOM   4642  C1  CHO   640     222.584   3.983  43.321  1.00  0.00           C
ATOM   4643  C2  CHO   640     223.484   5.983  39.521  1.00  0.00           C
ATOM   4644  ROH CHO   641     219.884 152.933  14.771  1.00  0.00            
ATOM   4645  R1  CHO   641     218.134 152.983  16.921  1.00  0.00            
ATOM   4646  R2  CHO   641     217.834 150.833  18.621  1.00  0.00            
ATOM   4647  R3  CHO   641     218.384 152.733  20.571  1.00  0.00            
ATOM   4648  R4  CHO   641     217.134 150.533  22.071  1.00  0.00            
ATOM   4649  R5  CHO   641     216.534 152.633  22.121  1.00  0.00            
ATOM   4650  C1  CHO   641     217.284 152.083  25.821  1.00  0.00           C
ATOM   4651  C2  CHO   641     217.734 152.583  28.971  1.00  0.00           C
ATOM   4652  ROH CHO   642     199.934 180.932  22.171  1.00  0.00            
ATOM   4653  R1  CHO   642     199.484 181.083  25.021  1.00  0.00            
ATOM   4654  R2  CHO   642     199.584 178.833  26.671  1.00  0.00            
ATOM   4655  R3  CHO   642     201.334 180.383  28.071  1.00  0.00            
ATOM   4656  R4  CHO   642     199.784 178.983  30.121  1.00  0.00            
ATOM   4657  R5  CHO   642     200.134 181.133  29.971  1.00  0.00            
ATOM   4658  C1  CHO   642     201.584 180.483  33.421  1.00  0.00           C
ATOM   4659  C2  CHO   642     201.534 181.333  37.171  1.00  0.00           C
ATOM   4660  ROH CHO   643     206.784 190.683  53.871  1.00  0.00            
ATOM   4661  R1  CHO   643     205.984 191.383  51.221  1.00  0.00            
ATOM   4662  R2  CHO   643     207.034 193.533  49.871  1.00  0.00            
ATOM   4663  R3  CHO   643     207.584 191.683  47.971  1.00  0.00            
ATOM   4664  R4  CHO   643     206.984 194.133  46.471  1.00  0.00            
ATOM   4665  R5  CHO   643     206.034 192.133  46.221  1.00  0.00            
ATOM   4666  C1  CHO   643     207.434 192.733  42.721  1.00  0.00           C
ATOM   4667  C2  CHO   643     209.234 194.233  40.371  1.00  0.00           C
ATOM   4668  ROH CHO   644      73.134 199.833  59.821  1.00  0.00            
ATOM   4669  R1  CHO   644      73.984 198.933  57.271  1.00  0.00            
ATOM   4670  R2  CHO   644      74.134 196.283  56.621  1.00  0.00            
ATOM   4671  R3  CHO   644      72.534 197.033  54.571  1.00  0.00            
ATOM   4672  R4  CHO   644      74.034 194.733  53.521  1.00  0.00            
ATOM   4673  R5  CHO   644      73.884 196.683  52.621  1.00  0.00            
ATOM   4674  C1  CHO   644      72.484 194.533  49.771  1.00  0.00           C
ATOM   4675  C2  CHO   644      74.734 193.833  46.521  1.00  0.00           C
ATOM   4676  ROH CHO   645     195.484  83.783  22.071  1.00  0.00            
ATOM   4677  R1  CHO   645     196.334  82.233  24.221  1.00  0.00            
ATOM   4678  R2  CHO   645     198.984  81.783  24.771  1.00  0.00            
ATOM   4679  R3  CHO   645     198.284  82.783  27.271  1.00  0.00            
ATOM   4680  R4  CHO   645     200.584  81.033  27.721  1.00  0.00            
ATOM   4681  R5  CHO   645     198.684  80.933  28.771  1.00  0.00            
ATOM   4682  C1  CHO   645     200.934  81.533  31.821  1.00  0.00           C
ATOM   4683  C2  CHO   645     202.184  78.833  34.671  1.00  0.00           C
ATOM   4684  ROH CHO   646      98.734 153.083  32.921  1.00  0.00            
ATOM   4685  R1  CHO   646      98.534 151.433  35.221  1.00  0.00            
ATOM   4686  R2  CHO   646     100.584 151.083  37.021  1.00  0.00            
ATOM   4687  R3  CHO   646      98.734 151.833  38.771  1.00  0.00            
ATOM   4688  R4  CHO   646     100.934 150.833  40.421  1.00  0.00            
ATOM   4689  R5  CHO   646      98.834 150.183  40.471  1.00  0.00            
ATOM   4690  C1  CHO   646      99.384 151.383  44.121  1.00  0.00           C
ATOM   4691  C2  CHO   646      97.684 151.483  47.071  1.00  0.00           C
ATOM   4692  ROH CHO   647       5.534 156.283  16.721  1.00  0.00            
ATOM   4693  R1  CHO   647       3.934 155.683  19.071  1.00  0.00            
ATOM   4694  R2  CHO   647       4.484 153.533  20.771  1.00  0.00            
ATOM   4695  R3  CHO   647       4.484 155.483  22.621  1.00  0.00            
ATOM   4696  R4  CHO   647       4.534 152.983  24.171  1.00  0.00            
ATOM   4697  R5  CHO   647       3.134 154.583  24.421  1.00  0.00            
ATOM   4698  C1  CHO   647       4.584 154.433  27.921  1.00  0.00           C
ATOM   4699  C2  CHO   647       3.734 150.783  30.121  1.00  0.00           C
ATOM   4700  ROH CHO   648      10.834 187.733  22.521  1.00  0.00            
ATOM   4701  R1  CHO   648      11.384 189.383  24.771  1.00  0.00            
ATOM   4702  R2  CHO   648       9.534 189.682  26.821  1.00  0.00            
ATOM   4703  R3  CHO   648      11.684 188.933  28.321  1.00  0.00            
ATOM   4704  R4  CHO   648       9.984 190.433  30.221  1.00  0.00            
ATOM   4705  R5  CHO   648      12.084 190.833  29.771  1.00  0.00            
ATOM   4706  C1  CHO   648      12.234 190.183  33.521  1.00  0.00           C
ATOM   4707  C2  CHO   648      12.384 189.983  37.921  1.00  0.00           C
ATOM   4708  ROH CHO   649     165.534  25.033  51.471  1.00  0.00            
ATOM   4709  R1  CHO   649     164.834  25.683  48.871  1.00  0.00            
ATOM   4710  R2  CHO   649     163.984  23.833  47.071  1.00  0.00            
ATOM   4711  R3  CHO   649     161.884  25.533  46.821  1.00  0.00            
ATOM   4712  R4  CHO   649     161.984  24.133  44.221  1.00  0.00            
ATOM   4713  R5  CHO   649     161.984  26.283  44.571  1.00  0.00            
ATOM   4714  C1  CHO   649     158.884  25.933  42.371  1.00  0.00           C
ATOM   4715  C2  CHO   649     156.834  23.333  41.021  1.00  0.00           C
ATOM   4716  ROH CHO   650     218.184 119.283  16.821  1.00  0.00            
ATOM   4717  R1  CHO   650     218.234 117.933  19.321  1.00  0.00            
ATOM   4718  R2  CHO   650     220.534 117.633  20.871  1.00  0.00            
ATOM   4719  R3  CHO   650     219.034 118.733  22.821  1.00  0.00            
ATOM   4720  R4  CHO   650     221.134 117.283  24.221  1.00  0.00            
ATOM   4721  R5  CHO   650     218.984 117.083  24.571  1.00  0.00            
ATOM   4722  C1  CHO   650     220.084 118.133  28.071  1.00  0.00           C
ATOM   4723  C2  CHO   650     222.834 117.583  31.021  1.00  0.00           C
ATOM   4724  ROH CHO   651     196.034 101.883  22.921  1.00  0.00            
ATOM   4725  R1  CHO   651     195.634 100.883  25.471  1.00  0.00            
ATOM   4726  R2  CHO   651     197.734 100.033  27.171  1.00  0.00            
ATOM   4727  R3  CHO   651     196.634 101.783  28.871  1.00  0.00            
ATOM   4728  R4  CHO   651     197.734  99.633  30.571  1.00  0.00            
ATOM   4729  R5  CHO   651     195.684 100.383  30.571  1.00  0.00            
ATOM   4730  C1  CHO   651     196.684 101.033  34.221  1.00  0.00           C
ATOM   4731  C2  CHO   651     198.384 100.383  36.571  1.00  0.00           C
ATOM   4732  ROH CHO   652      40.534 159.783  54.671  1.00  0.00            
ATOM   4733  R1  CHO   652      40.984 159.233  51.921  1.00  0.00            
ATOM   4734  R2  CHO   652      40.584 161.083  49.971  1.00  0.00            
ATOM   4735  R3  CHO   652      43.184 160.533  49.321  1.00  0.00            
ATOM   4736  R4  CHO   652      41.884 160.932  46.721  1.00  0.00            
ATOM   4737  R5  CHO   652      43.034 159.183  47.371  1.00  0.00            
ATOM   4738  C1  CHO   652      45.034 160.283  44.321  1.00  0.00           C
ATOM   4739  C2  CHO   652      49.884 161.083  44.521  1.00  0.00           C
ATOM   4740  ROH CHO   653     158.784 214.482  31.371  1.00  0.00            
ATOM   4741  R1  CHO   653     158.634 213.232  33.871  1.00  0.00            
ATOM   4742  R2  CHO   653     160.884 213.083  35.571  1.00  0.00            
ATOM   4743  R3  CHO   653     159.184 214.283  37.371  1.00  0.00            
ATOM   4744  R4  CHO   653     161.634 213.633  38.871  1.00  0.00            
ATOM   4745  R5  CHO   653     159.584 213.083  39.421  1.00  0.00            
ATOM   4746  C1  CHO   653     160.484 215.133  42.521  1.00  0.00           C
ATOM   4747  C2  CHO   653     159.734 214.433  45.571  1.00  0.00           C
ATOM   4748  ROH CHO   654     219.234  30.083  17.621  1.00  0.00            
ATOM   4749  R1  CHO   654     219.334  31.333  20.121  1.00  0.00            
ATOM   4750  R2  CHO   654     217.134  31.533  21.821  1.00  0.00            
ATOM   4751  R3  CHO   654     218.834  30.333  23.621  1.00  0.00            
ATOM   4752  R4  CHO   654     216.584  31.433  25.221  1.00  0.00            
ATOM   4753  R5  CHO   654     218.734  31.783  25.571  1.00  0.00            
ATOM   4754  C1  CHO   654     217.884  30.233  28.871  1.00  0.00           C
ATOM   4755  C2  CHO   654     219.034  33.083  31.371  1.00  0.00           C
ATOM   4756  NC3 DPP   655     168.934 185.583  17.621  1.00  0.00           N
ATOM   4757  PO4 DPP   655     169.784 182.883  21.671  1.00  0.00           P
ATOM   4758  GL1 DPP   655     169.434 184.933  25.321  1.00  0.00            
ATOM   4759  GL2 DPP   655     166.934 185.033  26.721  1.00  0.00            
ATOM   4760  C1A DPP   655     171.584 185.833  29.671  1.00  0.00           C
ATOM   4761  C2A DPP   655     173.734 186.033  34.221  1.00  0.00           C
ATOM   4762  C3A DPP   655     175.784 188.533  37.271  1.00  0.00           C
ATOM   4763  C4A DPP   655     178.984 188.533  40.421  1.00  0.00           C
ATOM   4764  C1B DPP   655     166.834 187.783  30.571  1.00  0.00           C
ATOM   4765  C2B DPP   655     168.284 186.433  34.771  1.00  0.00           C
ATOM   4766  C3B DPP   655     169.634 187.583  38.421  1.00  0.00           C
ATOM   4767  C4B DPP   655     173.284 188.533  42.071  1.00  0.00           C
ATOM   4768  NC3 DPP   656      37.634 160.083  18.321  1.00  0.00           N
ATOM   4769  PO4 DPP   656      40.134 162.333  20.471  1.00  0.00           P
ATOM   4770  GL1 DPP   656      39.484 161.733  24.421  1.00  0.00            
ATOM   4771  GL2 DPP   656      36.934 159.583  23.721  1.00  0.00            
ATOM   4772  C1A DPP   656      38.484 162.333  29.321  1.00  0.00           C
ATOM   4773  C2A DPP   656      39.384 163.633  32.971  1.00  0.00           C
ATOM   4774  C3A DPP   656      41.434 166.683  35.771  1.00  0.00           C
ATOM   4775  C4A DPP   656      42.684 167.983  41.221  1.00  0.00           C
ATOM   4776  C1B DPP   656      34.384 160.883  26.721  1.00  0.00           C
ATOM   4777  C2B DPP   656      34.234 159.433  30.921  1.00  0.00           C
ATOM   4778  C3B DPP   656      34.884 160.233  34.571  1.00  0.00           C
ATOM   4779  C4B DPP   656      38.184 160.333  36.921  1.00  0.00           C
ATOM   4780  NC3 DPP   657     209.534 214.633  13.971  1.00  0.00           N
ATOM   4781  PO4 DPP   657     208.684 216.933  18.071  1.00  0.00           P
ATOM   4782  GL1 DPP   657     206.284 218.933  21.221  1.00  0.00            
ATOM   4783  GL2 DPP   657     205.534 221.933  20.921  1.00  0.00            
ATOM   4784  C1A DPP   657     207.284 218.483  25.471  1.00  0.00           C
ATOM   4785  C2A DPP   657     207.684 218.333  29.521  1.00  0.00           C
ATOM   4786  C3A DPP   657     206.384 216.783  32.971  1.00  0.00           C
ATOM   4787  C4A DPP   657     205.834 215.932  38.071  1.00  0.00           C
ATOM   4788  C1B DPP   657     204.484 223.583  25.121  1.00  0.00           C
ATOM   4789  C2B DPP   657     203.584 221.583  29.771  1.00  0.00           C
ATOM   4790  C3B DPP   657     202.934 219.983  34.521  1.00  0.00           C
ATOM   4791  C4B DPP   657     204.034 220.983  38.421  1.00  0.00           C
ATOM   4792  NC3 DPP   658     217.184 132.483   6.571  1.00  0.00           N
ATOM   4793  PO4 DPP   658     214.634 131.683   9.971  1.00  0.00           P
ATOM   4794  GL1 DPP   658     214.934 130.633  13.871  1.00  0.00            
ATOM   4795  GL2 DPP   658     217.934 130.333  14.171  1.00  0.00            
ATOM   4796  C1A DPP   658     214.234 127.033  17.021  1.00  0.00           C
ATOM   4797  C2A DPP   658     214.634 126.733  21.821  1.00  0.00           C
ATOM   4798  C3A DPP   658     212.584 124.833  26.471  1.00  0.00           C
ATOM   4799  C4A DPP   658     209.884 125.633  29.571  1.00  0.00           C
ATOM   4800  C1B DPP   658     217.234 130.483  18.971  1.00  0.00           C
ATOM   4801  C2B DPP   658     217.384 131.383  22.871  1.00  0.00           C
ATOM   4802  C3B DPP   658     217.284 128.683  25.121  1.00  0.00           C
ATOM   4803  C4B DPP   658     216.234 127.733  30.121  1.00  0.00           C
ATOM   4804  NC3 DPP   659      41.784 191.533  18.371  1.00  0.00           N
ATOM   4805  PO4 DPP   659      39.084 189.133  16.621  1.00  0.00           P
ATOM   4806  GL1 DPP   659      40.384 186.833  20.671  1.00  0.00            
ATOM   4807  GL2 DPP   659      41.634 184.233  21.021  1.00  0.00            
ATOM   4808  C1A DPP   659      39.734 187.533  23.971  1.00  0.00           C
ATOM   4809  C2A DPP   659      41.834 189.383  27.621  1.00  0.00           C
ATOM   4810  C3A DPP   659      42.134 190.133  31.271  1.00  0.00           C
ATOM   4811  C4A DPP   659      45.084 190.983  35.671  1.00  0.00           C
ATOM   4812  C1B DPP   659      43.334 184.583  24.571  1.00  0.00           C
ATOM   4813  C2B DPP   659      45.884 185.183  29.571  1.00  0.00           C
ATOM   4814  C3B DPP   659      48.134 185.683  32.621  1.00  0.00           C
ATOM   4815  C4B DPP   659      51.334 184.033  35.471  1.00  0.00           C
ATOM   4816  NC3 DPP   660      -1.116 163.333  14.421  1.00  0.00           N
ATOM   4817  PO4 DPP   660       2.184 162.283  11.821  1.00  0.00           P
ATOM   4818  GL1 DPP   660       3.934 162.583  16.121  1.00  0.00            
ATOM   4819  GL2 DPP   660       2.734 160.633  17.721  1.00  0.00            
ATOM   4820  C1A DPP   660       1.334 164.283  20.921  1.00  0.00           C
ATOM   4821  C2A DPP   660       1.034 162.783  23.771  1.00  0.00           C
ATOM   4822  C3A DPP   660       0.534 162.833  28.671  1.00  0.00           C
ATOM   4823  C4A DPP   660      -2.316 160.533  32.071  1.00  0.00           C
ATOM   4824  C1B DPP   660       4.634 160.083  21.721  1.00  0.00           C
ATOM   4825  C2B DPP   660       4.684 159.183  25.821  1.00  0.00           C
ATOM   4826  C3B DPP   660       5.184 158.983  30.021  1.00  0.00           C
ATOM   4827  C4B DPP   660       2.634 160.233  32.971  1.00  0.00           C
ATOM   4828  NC3 DPP   661     122.584 197.833  30.671  1.00  0.00           N
ATOM   4829  PO4 DPP   661     122.984 193.583  31.271  1.00  0.00           P
ATOM   4830  GL1 DPP   661     121.384 194.682  34.871  1.00  0.00            
ATOM   4831  GL2 DPP   661     120.684 192.182  35.671  1.00  0.00            
ATOM   4832  C1A DPP   661     119.984 195.783  39.671  1.00  0.00           C
ATOM   4833  C2A DPP   661     119.384 197.983  42.521  1.00  0.00           C
ATOM   4834  C3A DPP   661     115.734 199.633  45.021  1.00  0.00           C
ATOM   4835  C4A DPP   661     112.184 201.533  46.671  1.00  0.00           C
ATOM   4836  C1B DPP   661     122.434 190.833  38.971  1.00  0.00           C
ATOM   4837  C2B DPP   661     121.984 192.483  43.171  1.00  0.00           C
ATOM   4838  C3B DPP   661     121.084 193.933  47.471  1.00  0.00           C
ATOM   4839  C4B DPP   661     118.284 196.333  50.771  1.00  0.00           C
ATOM   4840  NC3 DPP   662     198.534  93.483  15.871  1.00  0.00           N
ATOM   4841  PO4 DPP   662     197.834  98.733  16.471  1.00  0.00           P
ATOM   4842  GL1 DPP   662     196.834  97.183  20.121  1.00  0.00            
ATOM   4843  GL2 DPP   662     193.184  97.733  21.371  1.00  0.00            
ATOM   4844  C1A DPP   662     196.684  95.683  23.771  1.00  0.00           C
ATOM   4845  C2A DPP   662     196.334  95.133  28.421  1.00  0.00           C
ATOM   4846  C3A DPP   662     194.934  93.533  31.371  1.00  0.00           C
ATOM   4847  C4A DPP   662     192.234  93.483  35.021  1.00  0.00           C
ATOM   4848  C1B DPP   662     191.734  96.983  25.471  1.00  0.00           C
ATOM   4849  C2B DPP   662     191.034  97.133  30.471  1.00  0.00           C
ATOM   4850  C3B DPP   662     187.634  93.233  32.271  1.00  0.00           C
ATOM   4851  C4B DPP   662     186.584  92.783  36.271  1.00  0.00           C
ATOM   4852  NC3 DPP   663      70.884 158.583  26.821  1.00  0.00           N
ATOM   4853  PO4 DPP   663      67.934 160.133  24.571  1.00  0.00           P
ATOM   4854  GL1 DPP   663      66.584 161.383  28.421  1.00  0.00            
ATOM   4855  GL2 DPP   663      67.834 163.333  30.421  1.00  0.00            
ATOM   4856  C1A DPP   663      66.034 158.533  32.721  1.00  0.00           C
ATOM   4857  C2A DPP   663      65.684 159.033  36.371  1.00  0.00           C
ATOM   4858  C3A DPP   663      64.734 155.983  39.321  1.00  0.00           C
ATOM   4859  C4A DPP   663      63.734 154.133  42.471  1.00  0.00           C
ATOM   4860  C1B DPP   663      64.834 163.683  34.671  1.00  0.00           C
ATOM   4861  C2B DPP   663      64.084 162.633  38.971  1.00  0.00           C
ATOM   4862  C3B DPP   663      62.184 160.083  41.471  1.00  0.00           C
ATOM   4863  C4B DPP   663      59.834 157.683  41.221  1.00  0.00           C
ATOM   4864  NC3 DPP   664     144.334 132.383  24.421  1.00  0.00           N
ATOM   4865  PO4 DPP   664     143.684 127.733  23.071  1.00  0.00           P
ATOM   4866  GL1 DPP   664     143.184 128.133  27.521  1.00  0.00            
ATOM   4867  GL2 DPP   664     140.384 130.983  27.621  1.00  0.00            
ATOM   4868  C1A DPP   664     144.084 126.083  30.671  1.00  0.00           C
ATOM   4869  C2A DPP   664     144.684 125.033  35.321  1.00  0.00           C
ATOM   4870  C3A DPP   664     145.134 123.333  40.021  1.00  0.00           C
ATOM   4871  C4A DPP   664     145.284 121.633  43.971  1.00  0.00           C
ATOM   4872  C1B DPP   664     141.434 130.583  32.021  1.00  0.00           C
ATOM   4873  C2B DPP   664     143.134 130.033  35.921  1.00  0.00           C
ATOM   4874  C3B DPP   664     145.334 128.683  39.571  1.00  0.00           C
ATOM   4875  C4B DPP   664     147.434 126.333  43.521  1.00  0.00           C
ATOM   4876  NC3 DPP   665       3.484 123.683  11.371  1.00  0.00           N
ATOM   4877  PO4 DPP   665       7.284 123.733   9.671  1.00  0.00           P
ATOM   4878  GL1 DPP   665      10.734 125.883  11.921  1.00  0.00            
ATOM   4879  GL2 DPP   665      14.284 125.583  10.421  1.00  0.00            
ATOM   4880  C1A DPP   665      13.234 127.683  15.821  1.00  0.00           C
ATOM   4881  C2A DPP   665      13.034 129.533  19.321  1.00  0.00           C
ATOM   4882  C3A DPP   665      13.434 130.683  22.271  1.00  0.00           C
ATOM   4883  C4A DPP   665      14.184 132.533  25.571  1.00  0.00           C
ATOM   4884  C1B DPP   665      17.134 123.083  12.971  1.00  0.00           C
ATOM   4885  C2B DPP   665      19.434 123.483  16.721  1.00  0.00           C
ATOM   4886  C3B DPP   665      20.134 123.433  21.021  1.00  0.00           C
ATOM   4887  C4B DPP   665      22.434 122.933  24.221  1.00  0.00           C
ATOM   4888  NC3 DPP   666     117.084 129.733  25.371  1.00  0.00           N
ATOM   4889  PO4 DPP   666     112.534 127.433  26.021  1.00  0.00           P
ATOM   4890  GL1 DPP   666     110.284 127.683  30.371  1.00  0.00            
ATOM   4891  GL2 DPP   666     106.934 127.983  29.971  1.00  0.00            
ATOM   4892  C1A DPP   666     109.484 128.683  34.071  1.00  0.00           C
ATOM   4893  C2A DPP   666     109.684 130.383  39.221  1.00  0.00           C
ATOM   4894  C3A DPP   666     107.484 132.133  42.071  1.00  0.00           C
ATOM   4895  C4A DPP   666     105.134 135.533  43.771  1.00  0.00           C
ATOM   4896  C1B DPP   666     104.384 126.933  32.621  1.00  0.00           C
ATOM   4897  C2B DPP   666     105.334 127.683  37.271  1.00  0.00           C
ATOM   4898  C3B DPP   666     106.434 126.933  41.621  1.00  0.00           C
ATOM   4899  C4B DPP   666     107.784 127.933  45.321  1.00  0.00           C
ATOM   4900  NC3 DPP   667     149.534 216.733  26.371  1.00  0.00           N
ATOM   4901  PO4 DPP   667     145.634 214.682  25.421  1.00  0.00           P
ATOM   4902  GL1 DPP   667     145.234 216.733  28.771  1.00  0.00            
ATOM   4903  GL2 DPP   667     146.884 219.233  29.971  1.00  0.00            
ATOM   4904  C1A DPP   667     142.534 217.583  32.071  1.00  0.00           C
ATOM   4905  C2A DPP   667     142.934 216.383  36.021  1.00  0.00           C
ATOM   4906  C3A DPP   667     141.784 218.083  40.571  1.00  0.00           C
ATOM   4907  C4A DPP   667     142.384 220.383  44.521  1.00  0.00           C
ATOM   4908  C1B DPP   667     146.834 218.432  33.771  1.00  0.00           C
ATOM   4909  C2B DPP   667     146.284 218.333  38.521  1.00  0.00           C
ATOM   4910  C3B DPP   667     146.834 218.833  42.721  1.00  0.00           C
ATOM   4911  C4B DPP   667     147.684 220.683  46.571  1.00  0.00           C
ATOM   4912  NC3 DPP   668     100.234 163.833  21.621  1.00  0.00           N
ATOM   4913  PO4 DPP   668     100.634 163.183  26.371  1.00  0.00           P
ATOM   4914  GL1 DPP   668     100.534 160.583  31.471  1.00  0.00            
ATOM   4915  GL2 DPP   668     101.984 158.033  31.721  1.00  0.00            
ATOM   4916  C1A DPP   668     101.584 160.483  35.821  1.00  0.00           C
ATOM   4917  C2A DPP   668     101.034 159.983  39.671  1.00  0.00           C
ATOM   4918  C3A DPP   668     100.734 159.433  44.071  1.00  0.00           C
ATOM   4919  C4A DPP   668     100.184 160.883  47.621  1.00  0.00           C
ATOM   4920  C1B DPP   668     102.634 155.433  35.321  1.00  0.00           C
ATOM   4921  C2B DPP   668     102.934 155.233  40.121  1.00  0.00           C
ATOM   4922  C3B DPP   668     102.084 154.633  45.221  1.00  0.00           C
ATOM   4923  C4B DPP   668     100.234 155.633  48.771  1.00  0.00           C
ATOM   4924  NC3 DPP   669       3.284 189.482  16.221  1.00  0.00           N
ATOM   4925  PO4 DPP   669       6.134 185.732  16.471  1.00  0.00           P
ATOM   4926  GL1 DPP   669       5.984 187.182  20.221  1.00  0.00            
ATOM   4927  GL2 DPP   669       2.984 188.583  21.271  1.00  0.00            
ATOM   4928  C1A DPP   669       5.984 185.683  24.421  1.00  0.00           C
ATOM   4929  C2A DPP   669       5.284 186.383  28.321  1.00  0.00           C
ATOM   4930  C3A DPP   669       6.384 187.283  32.471  1.00  0.00           C
ATOM   4931  C4A DPP   669       8.334 188.033  35.821  1.00  0.00           C
ATOM   4932  C1B DPP   669       1.284 188.033  25.021  1.00  0.00           C
ATOM   4933  C2B DPP   669       0.784 189.283  28.871  1.00  0.00           C
ATOM   4934  C3B DPP   669      -1.166 188.833  32.721  1.00  0.00           C
ATOM   4935  C4B DPP   669       0.234 185.983  35.471  1.00  0.00           C
ATOM   4936  NC3 DPP   670      15.534 210.883  11.921  1.00  0.00           N
ATOM   4937  PO4 DPP   670      13.734 206.783  11.671  1.00  0.00           P
ATOM   4938  GL1 DPP   670      16.084 207.133  15.571  1.00  0.00            
ATOM   4939  GL2 DPP   670      19.984 207.383  16.721  1.00  0.00            
ATOM   4940  C1A DPP   670      16.434 204.883  19.871  1.00  0.00           C
ATOM   4941  C2A DPP   670      13.484 204.983  23.621  1.00  0.00           C
ATOM   4942  C3A DPP   670       9.434 204.983  26.021  1.00  0.00           C
ATOM   4943  C4A DPP   670       6.634 207.583  27.621  1.00  0.00           C
ATOM   4944  C1B DPP   670      18.884 210.932  19.571  1.00  0.00           C
ATOM   4945  C2B DPP   670      15.734 210.133  22.871  1.00  0.00           C
ATOM   4946  C3B DPP   670      17.084 209.933  27.721  1.00  0.00           C
ATOM   4947  C4B DPP   670      15.884 213.283  31.471  1.00  0.00           C
ATOM   4948  NC3 DPP   671     174.334 161.633  21.471  1.00  0.00           N
ATOM   4949  PO4 DPP   671     178.284 165.583  20.671  1.00  0.00           P
ATOM   4950  GL1 DPP   671     181.784 165.683  24.221  1.00  0.00            
ATOM   4951  GL2 DPP   671     185.034 166.883  24.221  1.00  0.00            
ATOM   4952  C1A DPP   671     180.084 165.333  28.071  1.00  0.00           C
ATOM   4953  C2A DPP   671     181.184 166.233  31.121  1.00  0.00           C
ATOM   4954  C3A DPP   671     182.334 167.383  35.021  1.00  0.00           C
ATOM   4955  C4A DPP   671     183.634 169.833  38.321  1.00  0.00           C
ATOM   4956  C1B DPP   671     185.734 165.932  28.421  1.00  0.00           C
ATOM   4957  C2B DPP   671     185.184 163.432  31.471  1.00  0.00           C
ATOM   4958  C3B DPP   671     187.934 162.083  34.771  1.00  0.00           C
ATOM   4959  C4B DPP   671     192.534 160.133  35.121  1.00  0.00           C
ATOM   4960  NC3 DPP   672     161.984  60.883  12.621  1.00  0.00           N
ATOM   4961  PO4 DPP   672     160.434  63.183  16.371  1.00  0.00           P
ATOM   4962  GL1 DPP   672     161.884  65.283  20.421  1.00  0.00            
ATOM   4963  GL2 DPP   672     163.534  62.733  21.121  1.00  0.00            
ATOM   4964  C1A DPP   672     163.934  66.233  24.671  1.00  0.00           C
ATOM   4965  C2A DPP   672     165.234  66.133  28.671  1.00  0.00           C
ATOM   4966  C3A DPP   672     166.984  63.533  31.721  1.00  0.00           C
ATOM   4967  C4A DPP   672     168.134  58.983  34.521  1.00  0.00           C
ATOM   4968  C1B DPP   672     163.484  59.333  24.971  1.00  0.00           C
ATOM   4969  C2B DPP   672     163.834  57.333  28.071  1.00  0.00           C
ATOM   4970  C3B DPP   672     163.434  57.783  31.921  1.00  0.00           C
ATOM   4971  C4B DPP   672     164.784  55.483  35.671  1.00  0.00           C
ATOM   4972  NC3 DPP   673      91.384 152.233  24.971  1.00  0.00           N
ATOM   4973  PO4 DPP   673      91.584 149.133  27.871  1.00  0.00           P
ATOM   4974  GL1 DPP   673      92.184 148.033  31.271  1.00  0.00            
ATOM   4975  GL2 DPP   673      93.434 150.333  33.421  1.00  0.00            
ATOM   4976  C1A DPP   673      90.734 145.383  34.421  1.00  0.00           C
ATOM   4977  C2A DPP   673      92.434 144.033  38.721  1.00  0.00           C
ATOM   4978  C3A DPP   673      91.884 142.783  43.671  1.00  0.00           C
ATOM   4979  C4A DPP   673      94.334 141.133  46.371  1.00  0.00           C
ATOM   4980  C1B DPP   673      94.234 148.483  36.721  1.00  0.00           C
ATOM   4981  C2B DPP   673      92.934 148.683  40.471  1.00  0.00           C
ATOM   4982  C3B DPP   673      94.684 147.383  44.571  1.00  0.00           C
ATOM   4983  C4B DPP   673      92.684 147.333  49.071  1.00  0.00           C
ATOM   4984  NC3 DPP   674      96.434 188.483  28.871  1.00  0.00           N
ATOM   4985  PO4 DPP   674      93.934 185.083  27.521  1.00  0.00           P
ATOM   4986  GL1 DPP   674      94.034 183.383  32.371  1.00  0.00            
ATOM   4987  GL2 DPP   674      97.184 184.283  33.071  1.00  0.00            
ATOM   4988  C1A DPP   674      92.684 184.883  36.721  1.00  0.00           C
ATOM   4989  C2A DPP   674      93.734 185.233  40.771  1.00  0.00           C
ATOM   4990  C3A DPP   674      92.884 186.633  45.221  1.00  0.00           C
ATOM   4991  C4A DPP   674      93.534 188.583  48.771  1.00  0.00           C
ATOM   4992  C1B DPP   674      97.434 182.833  37.521  1.00  0.00           C
ATOM   4993  C2B DPP   674      97.934 182.783  40.821  1.00  0.00           C
ATOM   4994  C3B DPP   674      97.434 182.983  44.171  1.00  0.00           C
ATOM   4995  C4B DPP   674      96.834 184.533  47.721  1.00  0.00           C
ATOM   4996  NC3 DPP   675      48.634  57.233   7.021  1.00  0.00           N
ATOM   4997  PO4 DPP   675      53.434  56.933   8.171  1.00  0.00           P
ATOM   4998  GL1 DPP   675      50.084  55.583  11.471  1.00  0.00            
ATOM   4999  GL2 DPP   675      47.184  55.283  12.271  1.00  0.00            
ATOM   5000  C1A DPP   675      50.184  55.283  16.271  1.00  0.00           C
ATOM   5001  C2A DPP   675      49.434  54.883  21.121  1.00  0.00           C
ATOM   5002  C3A DPP   675      49.034  54.833  25.571  1.00  0.00           C
ATOM   5003  C4A DPP   675      49.334  57.233  29.871  1.00  0.00           C
ATOM   5004  C1B DPP   675      45.234  52.633  12.921  1.00  0.00           C
ATOM   5005  C2B DPP   675      40.834  51.783  14.771  1.00  0.00           C
ATOM   5006  C3B DPP   675      40.384  50.483  18.621  1.00  0.00           C
ATOM   5007  C4B DPP   675      40.784  50.583  22.971  1.00  0.00           C
ATOM   5008  NC3 DPP   676     203.134   1.083  18.071  1.00  0.00           N
ATOM   5009  PO4 DPP   676     198.484   2.233  19.621  1.00  0.00           P
ATOM   5010  GL1 DPP   676     196.334   1.433  23.321  1.00  0.00            
ATOM   5011  GL2 DPP   676     194.484  -0.917  23.971  1.00  0.00            
ATOM   5012  C1A DPP   676     196.234   1.833  27.971  1.00  0.00           C
ATOM   5013  C2A DPP   676     195.984   2.933  32.721  1.00  0.00           C
ATOM   5014  C3A DPP   676     196.534   4.683  36.921  1.00  0.00           C
ATOM   5015  C4A DPP   676     196.034   3.633  41.371  1.00  0.00           C
ATOM   5016  C1B DPP   676     193.434  -2.717  28.171  1.00  0.00           C
ATOM   5017  C2B DPP   676     192.934  -4.617  32.371  1.00  0.00           C
ATOM   5018  C3B DPP   676     190.884  -5.167  35.821  1.00  0.00           C
ATOM   5019  C4B DPP   676     190.584  -3.217  39.321  1.00  0.00           C
ATOM   5020  NC3 DPP   677     217.034 202.433  13.621  1.00  0.00           N
ATOM   5021  PO4 DPP   677     220.234 201.733  15.571  1.00  0.00           P
ATOM   5022  GL1 DPP   677     219.434 199.933  19.671  1.00  0.00            
ATOM   5023  GL2 DPP   677     222.134 198.232  21.271  1.00  0.00            
ATOM   5024  C1A DPP   677     219.284 202.133  23.171  1.00  0.00           C
ATOM   5025  C2A DPP   677     220.734 203.283  26.821  1.00  0.00           C
ATOM   5026  C3A DPP   677     219.484 202.583  30.371  1.00  0.00           C
ATOM   5027  C4A DPP   677     218.334 201.883  34.071  1.00  0.00           C
ATOM   5028  C1B DPP   677     222.684 198.083  25.021  1.00  0.00           C
ATOM   5029  C2B DPP   677     223.334 199.183  28.971  1.00  0.00           C
ATOM   5030  C3B DPP   677     223.284 198.683  33.321  1.00  0.00           C
ATOM   5031  C4B DPP   677     220.384 198.333  37.721  1.00  0.00           C
ATOM   5032  NC3 DPP   678      16.984 164.133  12.721  1.00  0.00           N
ATOM   5033  PO4 DPP   678      12.734 162.983  13.171  1.00  0.00           P
ATOM   5034  GL1 DPP   678      12.034 162.133  17.521  1.00  0.00            
ATOM   5035  GL2 DPP   678       8.084 160.183  17.971  1.00  0.00            
ATOM   5036  C1A DPP   678      13.084 164.783  20.321  1.00  0.00           C
ATOM   5037  C2A DPP   678      11.984 165.983  23.771  1.00  0.00           C
ATOM   5038  C3A DPP   678      10.334 167.133  27.871  1.00  0.00           C
ATOM   5039  C4A DPP   678      10.134 166.283  31.821  1.00  0.00           C
ATOM   5040  C1B DPP   678       9.934 161.233  21.921  1.00  0.00           C
ATOM   5041  C2B DPP   678       9.984 161.833  26.921  1.00  0.00           C
ATOM   5042  C3B DPP   678       9.734 161.083  29.921  1.00  0.00           C
ATOM   5043  C4B DPP   678       8.384 161.383  34.671  1.00  0.00           C
ATOM   5044  NC3 DPP   679      78.134  27.783  19.971  1.00  0.00           N
ATOM   5045  PO4 DPP   679      75.634  24.283  18.521  1.00  0.00           P
ATOM   5046  GL1 DPP   679      75.284  23.483  22.621  1.00  0.00            
ATOM   5047  GL2 DPP   679      77.134  25.883  24.771  1.00  0.00            
ATOM   5048  C1A DPP   679      74.084  20.083  25.471  1.00  0.00           C
ATOM   5049  C2A DPP   679      74.284  18.133  29.671  1.00  0.00           C
ATOM   5050  C3A DPP   679      72.834  16.183  32.071  1.00  0.00           C
ATOM   5051  C4A DPP   679      74.234  12.083  34.221  1.00  0.00           C
ATOM   5052  C1B DPP   679      79.334  26.933  28.771  1.00  0.00           C
ATOM   5053  C2B DPP   679      79.534  25.983  33.171  1.00  0.00           C
ATOM   5054  C3B DPP   679      82.984  26.333  35.671  1.00  0.00           C
ATOM   5055  C4B DPP   679      84.084  28.633  38.971  1.00  0.00           C
ATOM   5056  NC3 DPP   680     111.784 109.233  23.171  1.00  0.00           N
ATOM   5057  PO4 DPP   680     112.784 110.583  27.621  1.00  0.00           P
ATOM   5058  GL1 DPP   680     113.684 111.583  31.921  1.00  0.00            
ATOM   5059  GL2 DPP   680     114.934 114.733  33.521  1.00  0.00            
ATOM   5060  C1A DPP   680     113.034 110.033  35.021  1.00  0.00           C
ATOM   5061  C2A DPP   680     114.484 107.983  38.871  1.00  0.00           C
[truncated: 4,168,131 more chars]
