# Supplementary material for: Data showing the lipid conformations and membrane binding behaviors of beta-amyloid fibrils in phase-separated cholesterol-enriched lipid domains with and without glycolipid and oxidized cholesterol from coarse-grained molecular dynamics simulations
Source: Data Brief. 2020 Apr 19;30:105496. doi: 10.1016/j.dib.2020.105496 (PMC7186522; doi:10.1016/j.dib.2020.105496)
Supplement: Supplementary file 1 [file mmc1.zip › Supplementary-Data/S08-12/GM-ABCDE-1.pdb]

TITLE     Martini system ABCD-3GM1 t= 19801000.00000
REMARK    THIS IS A SIMULATION BOX
CRYST1  211.330  212.971  138.425  90.00  90.00  90.00 P 1           1
MODEL        1
ATOM      1  BB  LEU A   1     116.943  94.431  68.675  1.00  0.00           B
ATOM      2  SC1 LEU A   1     115.393  94.831  66.575  1.00  0.00           S
ATOM      3  BB  VAL A   2     114.243  93.281  71.075  1.00  0.00           B
ATOM      4  SC1 VAL A   2     113.693  92.431  72.825  1.00  0.00           S
ATOM      5  BB  PHE A   3     111.393  95.131  69.375  1.00  0.00           B
ATOM      6  SC1 PHE A   3     109.393  94.381  67.575  1.00  0.00           S
ATOM      7  SC2 PHE A   3     110.693  96.181  66.675  1.00  0.00           S
ATOM      8  SC3 PHE A   3     108.993  95.181  65.325  1.00  0.00           S
ATOM      9  BB  PHE A   4     108.943  95.831  72.075  1.00  0.00           B
ATOM     10  SC1 PHE A   4     109.842  93.781  74.575  1.00  0.00           S
ATOM     11  SC2 PHE A   4     107.743  94.781  75.275  1.00  0.00           S
ATOM     12  SC3 PHE A   4     109.143  93.731  76.925  1.00  0.00           S
ATOM     13  BB  ALA A   5     106.193  97.731  70.225  1.00  0.00           B
ATOM     14  BB  GLU A   6     103.193  96.681  72.125  1.00  0.00           B
ATOM     15  SC1 GLU A   6     103.693  93.631  73.425  1.00  0.00           S
ATOM     16  BB  ASP A   7      99.443  96.731  73.075  1.00  0.00           B
ATOM     17  SC1 ASP A   7      97.743  95.431  71.675  1.00  0.00           S
ATOM     18  BB  VAL A   8      97.593  96.731  76.325  1.00  0.00           B
ATOM     19  SC1 VAL A   8      98.243  95.581  77.875  1.00  0.00           S
ATOM     20  BB  GLY A   9      94.643  98.581  75.025  1.00  0.00           B
ATOM     21  BB  SER A  10      91.143  97.381  75.575  1.00  0.00           B
ATOM     22  SC1 SER A  10      89.943  96.681  76.975  1.00  0.00           S
ATOM     23  BB  ASN A  11      90.443  96.481  71.975  1.00  0.00           B
ATOM     24  SC1 ASN A  11      92.493  95.581  70.875  1.00  0.00           S
ATOM     25  BB  LYS A  12      89.393  99.831  70.525  1.00  0.00           B
ATOM     26  SC1 LYS A  12      87.043 100.331  70.275  1.00  0.00           S
ATOM     27  SC2 LYS A  12      85.243 100.581  68.275  1.00  0.00           S
ATOM     28  BB  GLY A  13      91.092  99.081  67.325  1.00  0.00           B
ATOM     29  BB  ALA A  14      88.793 100.381  64.625  1.00  0.00           B
ATOM     30  BB  ILE A  15      90.543 101.031  61.325  1.00  0.00           B
ATOM     31  SC1 ILE A  15      90.293 102.081  59.175  1.00  0.00           S
ATOM     32  BB  ILE A  16      94.143 101.531  62.225  1.00  0.00           B
ATOM     33  SC1 ILE A  16      94.993 102.181  60.225  1.00  0.00           S
ATOM     34  BB  GLY A  17      96.543  99.781  64.525  1.00  0.00           B
ATOM     35  BB  LEU A  18      99.193  97.831  62.625  1.00  0.00           B
ATOM     36  SC1 LEU A  18      99.593  99.281  60.475  1.00  0.00           S
ATOM     37  BB  MET A  19     102.743  96.881  63.475  1.00  0.00           B
ATOM     38  SC1 MET A  19     103.592  95.881  65.325  1.00  0.00           S
ATOM     39  BB  VAL A  20     104.842  97.381  60.375  1.00  0.00           B
ATOM     40  SC1 VAL A  20     104.743  98.831  58.975  1.00  0.00           S
ATOM     41  BB  GLY A  21     108.493  96.381  60.425  1.00  0.00           B
ATOM     42  BB  GLY A  22     111.592  94.331  61.425  1.00  0.00           B
ATOM     43  BB  VAL A  23     114.143  93.831  58.775  1.00  0.00           B
ATOM     44  SC1 VAL A  23     114.443  93.731  56.825  1.00  0.00           S
ATOM     45  BB  VAL A  24     116.493  91.731  60.825  1.00  0.00           B
ATOM     46  SC1 VAL A  24     115.893  91.681  62.725  1.00  0.00           S
ATOM     47  BB  ILE A  25     119.842  92.231  59.175  1.00  0.00           B
ATOM     48  SC1 ILE A  25     118.843  92.381  57.125  1.00  0.00           S
ATOM     49  BB  ALA A  26     122.842  92.331  61.375  1.00  0.00           B
ATOM     50  BB  LEU A  27     119.343  97.581  70.725  1.00  0.00           B
ATOM     51  SC1 LEU A  27     121.193  96.581  72.325  1.00  0.00           S
ATOM     52  BB  VAL A  28     116.343  97.131  73.075  1.00  0.00           B
ATOM     53  SC1 VAL A  28     115.843  96.531  74.925  1.00  0.00           S
ATOM     54  BB  PHE A  29     112.943  98.281  71.825  1.00  0.00           B
ATOM     55  SC1 PHE A  29     111.393 100.031  69.575  1.00  0.00           S
ATOM     56  SC2 PHE A  29     113.693  99.631  69.025  1.00  0.00           S
ATOM     57  SC3 PHE A  29     112.093 100.181  67.275  1.00  0.00           S
ATOM     58  BB  PHE A  30     109.993  99.281  73.925  1.00  0.00           B
ATOM     59  SC1 PHE A  30     111.293  98.031  76.675  1.00  0.00           S
ATOM     60  SC2 PHE A  30     109.243  98.981  77.425  1.00  0.00           S
ATOM     61  SC3 PHE A  30     110.643  97.831  78.975  1.00  0.00           S
ATOM     62  BB  ALA A  31     106.693 100.631  72.525  1.00  0.00           B
ATOM     63  BB  GLU A  32     104.343  99.481  75.275  1.00  0.00           B
ATOM     64  SC1 GLU A  32     104.393  97.581  76.825  1.00  0.00           S
ATOM     65  BB  ASP A  33     100.993 101.381  75.125  1.00  0.00           B
ATOM     66  SC1 ASP A  33     100.793 101.581  72.575  1.00  0.00           S
ATOM     67  BB  VAL A  34      98.093 101.131  77.575  1.00  0.00           B
ATOM     68  SC1 VAL A  34      97.193 100.531  79.225  1.00  0.00           S
ATOM     69  BB  GLY A  35      95.493 101.931  75.025  1.00  0.00           B
ATOM     70  BB  SER A  36      92.093 102.231  76.575  1.00  0.00           B
ATOM     71  SC1 SER A  36      91.643 101.431  78.325  1.00  0.00           S
ATOM     72  BB  ASN A  37      89.693 101.531  73.725  1.00  0.00           B
ATOM     73  SC1 ASN A  37      87.643 101.531  75.175  1.00  0.00           S
ATOM     74  BB  LYS A  38      91.843 103.131  71.125  1.00  0.00           B
ATOM     75  SC1 LYS A  38      93.893 101.931  70.225  1.00  0.00           S
ATOM     76  SC2 LYS A  38      95.543  99.981  70.125  1.00  0.00           S
ATOM     77  BB  GLY A  39      89.893 103.031  67.875  1.00  0.00           B
ATOM     78  BB  ALA A  40      88.793 105.531  65.275  1.00  0.00           B
ATOM     79  BB  ILE A  41      91.293 105.731  62.425  1.00  0.00           B
ATOM     80  SC1 ILE A  41      91.943 106.431  60.425  1.00  0.00           S
ATOM     81  BB  ILE A  42      94.543 105.331  64.375  1.00  0.00           B
ATOM     82  SC1 ILE A  42      94.092 105.231  66.325  1.00  0.00           S
ATOM     83  BB  GLY A  43      97.842 103.431  63.875  1.00  0.00           B
ATOM     84  BB  LEU A  44     101.243 102.231  64.975  1.00  0.00           B
ATOM     85  SC1 LEU A  44     103.093 101.331  66.575  1.00  0.00           S
ATOM     86  BB  MET A  45     103.693 102.131  62.125  1.00  0.00           B
ATOM     87  SC1 MET A  45     102.593 103.731  60.175  1.00  0.00           S
ATOM     88  BB  VAL A  46     107.093 101.081  63.375  1.00  0.00           B
ATOM     89  SC1 VAL A  46     107.043  99.531  64.625  1.00  0.00           S
ATOM     90  BB  GLY A  47     110.193 100.881  61.225  1.00  0.00           B
ATOM     91  BB  GLY A  48     112.793  98.281  62.125  1.00  0.00           B
ATOM     92  BB  VAL A  49     115.393  98.731  59.375  1.00  0.00           B
ATOM     93  SC1 VAL A  49     115.943  98.831  57.475  1.00  0.00           S
ATOM     94  BB  VAL A  50     118.243  97.031  61.075  1.00  0.00           B
ATOM     95  SC1 VAL A  50     117.893  96.231  62.875  1.00  0.00           S
ATOM     96  BB  ILE A  51     121.443  96.731  59.075  1.00  0.00           B
ATOM     97  SC1 ILE A  51     121.092  96.681  56.875  1.00  0.00           S
ATOM     98  BB  ALA A  52     123.643  95.381  61.875  1.00  0.00           B
ATOM     99  BB  LEU A  53     118.193 101.781  70.125  1.00  0.00           B
ATOM    100  SC1 LEU A  53     117.793 102.981  67.775  1.00  0.00           S
ATOM    101  BB  VAL A  54     117.593 101.231  73.875  1.00  0.00           B
ATOM    102  SC1 VAL A  54     118.143 100.581  75.725  1.00  0.00           S
ATOM    103  BB  PHE A  55     114.293 102.981  73.225  1.00  0.00           B
ATOM    104  SC1 PHE A  55     113.843 103.731  70.325  1.00  0.00           S
ATOM    105  SC2 PHE A  55     111.993 104.931  71.325  1.00  0.00           S
ATOM    106  SC3 PHE A  55     111.993 104.481  68.975  1.00  0.00           S
ATOM    107  BB  PHE A  56     111.843 103.031  76.025  1.00  0.00           B
ATOM    108  SC1 PHE A  56     111.993 102.131  79.425  1.00  0.00           S
ATOM    109  SC2 PHE A  56     113.893 101.881  77.925  1.00  0.00           S
ATOM    110  SC3 PHE A  56     114.193 101.781  80.325  1.00  0.00           S
ATOM    111  BB  ALA A  57     108.393 104.031  74.975  1.00  0.00           B
ATOM    112  BB  GLU A  58     105.443 103.381  77.125  1.00  0.00           B
ATOM    113  SC1 GLU A  58     105.093 101.731  79.525  1.00  0.00           S
ATOM    114  BB  ASP A  59     102.342 105.531  76.325  1.00  0.00           B
ATOM    115  SC1 ASP A  59     102.993 106.131  73.925  1.00  0.00           S
ATOM    116  BB  VAL A  60      99.293 105.231  78.525  1.00  0.00           B
ATOM    117  SC1 VAL A  60      99.243 104.781  80.475  1.00  0.00           S
ATOM    118  BB  GLY A  61      95.793 106.531  77.825  1.00  0.00           B
ATOM    119  BB  SER A  62      92.093 106.681  78.675  1.00  0.00           B
ATOM    120  SC1 SER A  62      91.592 106.281  80.525  1.00  0.00           S
ATOM    121  BB  ASN A  63      90.643 106.231  75.225  1.00  0.00           B
ATOM    122  SC1 ASN A  63      88.243 106.331  75.925  1.00  0.00           S
ATOM    123  BB  LYS A  64      93.093 107.281  72.525  1.00  0.00           B
ATOM    124  SC1 LYS A  64      95.293 106.231  72.625  1.00  0.00           S
ATOM    125  SC2 LYS A  64      98.193 105.481  73.275  1.00  0.00           S
ATOM    126  BB  GLY A  65      90.993 106.931  69.475  1.00  0.00           B
ATOM    127  BB  ALA A  66      90.593 110.031  67.425  1.00  0.00           B
ATOM    128  BB  ILE A  67      93.143 110.381  64.675  1.00  0.00           B
ATOM    129  SC1 ILE A  67      92.493 111.281  62.775  1.00  0.00           S
ATOM    130  BB  ILE A  68      96.643 109.531  65.975  1.00  0.00           B
ATOM    131  SC1 ILE A  68      95.843 108.881  68.525  1.00  0.00           S
ATOM    132  BB  GLY A  69      99.493 107.881  64.225  1.00  0.00           B
ATOM    133  BB  LEU A  70     102.693 106.481  65.575  1.00  0.00           B
ATOM    134  SC1 LEU A  70     103.693 106.081  68.025  1.00  0.00           S
ATOM    135  BB  MET A  71     105.943 106.231  63.725  1.00  0.00           B
ATOM    136  SC1 MET A  71     107.193 106.031  60.925  1.00  0.00           S
ATOM    137  BB  VAL A  72     107.993 104.031  65.925  1.00  0.00           B
ATOM    138  SC1 VAL A  72     107.842 103.181  67.725  1.00  0.00           S
ATOM    139  BB  GLY A  73     111.143 104.381  64.075  1.00  0.00           B
ATOM    140  BB  GLY A  74     114.543 102.681  63.875  1.00  0.00           B
ATOM    141  BB  VAL A  75     116.843 102.381  60.925  1.00  0.00           B
ATOM    142  SC1 VAL A  75     117.393 103.481  59.325  1.00  0.00           S
ATOM    143  BB  VAL A  76     119.993 100.881  62.375  1.00  0.00           B
ATOM    144  SC1 VAL A  76     120.393 100.781  64.325  1.00  0.00           S
ATOM    145  BB  ILE A  77     122.342 101.281  59.475  1.00  0.00           B
ATOM    146  SC1 ILE A  77     121.243 101.831  57.425  1.00  0.00           S
ATOM    147  BB  ALA A  78     125.643 100.181  61.075  1.00  0.00           B
ATOM    148  BB  LEU A  79     121.393 105.931  73.875  1.00  0.00           B
ATOM    149  SC1 LEU A  79     123.443 104.481  73.125  1.00  0.00           S
ATOM    150  BB  VAL A  80     118.443 105.481  76.375  1.00  0.00           B
ATOM    151  SC1 VAL A  80     117.793 104.931  78.175  1.00  0.00           S
ATOM    152  BB  PHE A  81     115.443 106.831  74.525  1.00  0.00           B
ATOM    153  SC1 PHE A  81     117.342 106.781  71.925  1.00  0.00           S
ATOM    154  SC2 PHE A  81     115.243 107.881  71.475  1.00  0.00           S
ATOM    155  SC3 PHE A  81     116.993 107.831  69.825  1.00  0.00           S
ATOM    156  BB  PHE A  82     112.543 107.181  76.975  1.00  0.00           B
ATOM    157  SC1 PHE A  82     113.693 106.381  79.825  1.00  0.00           S
ATOM    158  SC2 PHE A  82     112.143 108.181  80.275  1.00  0.00           S
ATOM    159  SC3 PHE A  82     113.843 107.681  81.875  1.00  0.00           S
ATOM    160  BB  ALA A  83     108.993 108.031  76.125  1.00  0.00           B
ATOM    161  BB  GLU A  84     107.342 107.731  79.525  1.00  0.00           B
ATOM    162  SC1 GLU A  84     108.543 105.031  81.025  1.00  0.00           S
ATOM    163  BB  ASP A  85     103.793 109.231  78.925  1.00  0.00           B
ATOM    164  SC1 ASP A  85     104.543 110.531  76.875  1.00  0.00           S
ATOM    165  BB  VAL A  86     100.593 109.631  80.825  1.00  0.00           B
ATOM    166  SC1 VAL A  86     100.493 109.081  82.725  1.00  0.00           S
ATOM    167  BB  GLY A  87      97.043 110.181  79.475  1.00  0.00           B
ATOM    168  BB  SER A  88      93.493 111.181  80.025  1.00  0.00           B
ATOM    169  SC1 SER A  88      92.093 111.531  81.375  1.00  0.00           S
ATOM    170  BB  ASN A  89      92.543 110.431  76.425  1.00  0.00           B
ATOM    171  SC1 ASN A  89      90.393 111.631  76.025  1.00  0.00           S
ATOM    172  BB  LYS A  90      95.093 111.431  73.775  1.00  0.00           B
ATOM    173  SC1 LYS A  90      97.093 110.831  74.425  1.00  0.00           S
ATOM    174  SC2 LYS A  90      99.793 109.781  75.325  1.00  0.00           S
ATOM    175  BB  GLY A  91      92.443 111.581  71.125  1.00  0.00           B
ATOM    176  BB  ALA A  92      92.193 114.781  69.275  1.00  0.00           B
ATOM    177  BB  ILE A  93      94.443 114.931  66.325  1.00  0.00           B
ATOM    178  SC1 ILE A  93      93.443 116.381  65.125  1.00  0.00           S
ATOM    179  BB  ILE A  94      97.743 113.431  67.425  1.00  0.00           B
ATOM    180  SC1 ILE A  94      97.543 113.531  69.825  1.00  0.00           S
ATOM    181  BB  GLY A  95     100.743 112.681  65.375  1.00  0.00           B
ATOM    182  BB  LEU A  96     103.093 110.881  67.675  1.00  0.00           B
ATOM    183  SC1 LEU A  96     101.043 109.831  68.975  1.00  0.00           S
ATOM    184  BB  MET A  97     106.543 110.431  66.375  1.00  0.00           B
ATOM    185  SC1 MET A  97     106.843 112.331  64.725  1.00  0.00           S
ATOM    186  BB  VAL A  98     109.293 108.231  67.675  1.00  0.00           B
ATOM    187  SC1 VAL A  98     108.543 107.781  69.475  1.00  0.00           S
ATOM    188  BB  GLY A  99     112.993 108.731  66.825  1.00  0.00           B
ATOM    189  BB  GLY A 100     114.743 105.831  65.175  1.00  0.00           B
ATOM    190  BB  VAL A 101     116.893 107.281  62.375  1.00  0.00           B
ATOM    191  SC1 VAL A 101     116.393 108.531  60.925  1.00  0.00           S
ATOM    192  BB  VAL A 102     120.443 106.231  61.775  1.00  0.00           B
ATOM    193  SC1 VAL A 102     120.843 105.731  63.675  1.00  0.00           S
ATOM    194  BB  ILE A 103     123.493 105.781  59.575  1.00  0.00           B
ATOM    195  SC1 ILE A 103     122.593 106.681  57.325  1.00  0.00           S
ATOM    196  BB  ALA A 104     126.843 104.531  60.925  1.00  0.00           B
ATOM    197  BB  LEU A 105     121.843 110.081  75.975  1.00  0.00           B
ATOM    198  SC1 LEU A 105     122.293 112.681  75.725  1.00  0.00           S
ATOM    199  BB  VAL A 106     118.793 110.331  78.225  1.00  0.00           B
ATOM    200  SC1 VAL A 106     117.643 110.181  79.825  1.00  0.00           S
ATOM    201  BB  PHE A 107     116.443 111.081  75.425  1.00  0.00           B
ATOM    202  SC1 PHE A 107     118.043 111.131  72.775  1.00  0.00           S
ATOM    203  SC2 PHE A 107     117.593 113.431  73.375  1.00  0.00           S
ATOM    204  SC3 PHE A 107     118.993 112.931  71.475  1.00  0.00           S
ATOM    205  BB  PHE A 108     112.893 111.731  76.675  1.00  0.00           B
ATOM    206  SC1 PHE A 108     113.393 112.981  80.075  1.00  0.00           S
ATOM    207  SC2 PHE A 108     114.143 114.481  78.325  1.00  0.00           S
ATOM    208  SC3 PHE A 108     113.643 115.331  80.525  1.00  0.00           S
ATOM    209  BB  ALA A 109     109.243 112.031  77.225  1.00  0.00           B
ATOM    210  BB  GLU A 110     107.993 112.281  80.725  1.00  0.00           B
ATOM    211  SC1 GLU A 110     109.243 113.631  82.975  1.00  0.00           S
ATOM    212  BB  ASP A 111     104.793 114.131  80.525  1.00  0.00           B
ATOM    213  SC1 ASP A 111     104.743 116.481  79.575  1.00  0.00           S
ATOM    214  BB  VAL A 112     102.243 113.781  83.325  1.00  0.00           B
ATOM    215  SC1 VAL A 112     102.743 114.081  85.225  1.00  0.00           S
ATOM    216  BB  GLY A 113      98.693 113.531  82.075  1.00  0.00           B
ATOM    217  BB  SER A 114      95.693 115.431  80.825  1.00  0.00           B
ATOM    218  SC1 SER A 114      95.293 116.931  81.975  1.00  0.00           S
ATOM    219  BB  ASN A 115      93.943 114.931  77.475  1.00  0.00           B
ATOM    220  SC1 ASN A 115      91.793 115.981  78.075  1.00  0.00           S
ATOM    221  BB  LYS A 116      96.643 115.931  75.175  1.00  0.00           B
ATOM    222  SC1 LYS A 116      98.893 115.481  75.625  1.00  0.00           S
ATOM    223  SC2 LYS A 116     100.493 113.931  77.825  1.00  0.00           S
ATOM    224  BB  GLY A 117      93.993 115.381  72.575  1.00  0.00           B
ATOM    225  BB  ALA A 118      93.643 118.731  70.675  1.00  0.00           B
ATOM    226  BB  ILE A 119      96.293 119.681  68.075  1.00  0.00           B
ATOM    227  SC1 ILE A 119      96.543 121.731  67.625  1.00  0.00           S
ATOM    228  BB  ILE A 120      99.493 117.931  68.925  1.00  0.00           B
ATOM    229  SC1 ILE A 120      99.343 117.931  71.225  1.00  0.00           S
ATOM    230  BB  GLY A 121     102.243 115.831  67.275  1.00  0.00           B
ATOM    231  BB  LEU A 122     104.143 113.831  70.025  1.00  0.00           B
ATOM    232  SC1 LEU A 122     102.093 113.881  71.725  1.00  0.00           S
ATOM    233  BB  MET A 123     107.743 112.531  69.775  1.00  0.00           B
ATOM    234  SC1 MET A 123     106.592 110.731  72.575  1.00  0.00           S
ATOM    235  BB  VAL A 124     111.393 111.981  70.625  1.00  0.00           B
ATOM    236  SC1 VAL A 124     111.643 110.631  72.075  1.00  0.00           S
ATOM    237  BB  GLY A 125     114.743 112.631  69.075  1.00  0.00           B
ATOM    238  BB  GLY A 126     115.643 110.681  66.025  1.00  0.00           B
ATOM    239  BB  VAL A 127     119.293 109.981  65.475  1.00  0.00           B
ATOM    240  SC1 VAL A 127     120.093 109.831  67.275  1.00  0.00           S
ATOM    241  BB  VAL A 128     121.643 110.731  62.625  1.00  0.00           B
ATOM    242  SC1 VAL A 128     120.593 110.831  60.925  1.00  0.00           S
ATOM    243  BB  ILE A 129     124.993 109.381  63.825  1.00  0.00           B
ATOM    244  SC1 ILE A 129     124.743 108.381  65.925  1.00  0.00           S
ATOM    245  BB  ALA A 130     126.993 110.581  60.775  1.00  0.00           B
ATOM    246  GM1 DBG B 131      98.592  61.381  55.525  1.00  0.00            
ATOM    247  GM2 DBG B 131     100.543  63.681  57.325  1.00  0.00            
ATOM    248  GM3 DBG B 131      98.343  62.081  58.725  1.00  0.00            
ATOM    249  GM4 DBG B 131      99.693  63.731  61.575  1.00  0.00            
ATOM    250  GM5 DBG B 131      97.093  61.081  62.675  1.00  0.00            
ATOM    251  GM6 DBG B 131      97.693  63.781  63.825  1.00  0.00            
ATOM    252  GM7 DBG B 131      96.543  66.981  63.375  1.00  0.00            
ATOM    253  GM8 DBG B 131      93.493  62.781  65.675  1.00  0.00            
ATOM    254  GM9 DBG B 131      94.443  66.081  66.025  1.00  0.00            
ATOM    255 0GM1 DBG B 131      95.443  68.881  66.325  1.00  0.00            
ATOM    256 1GM1 DBG B 131      95.943  66.731  69.575  1.00  0.00            
ATOM    257 2GM1 DBG B 131      95.543  69.881  68.825  1.00  0.00            
ATOM    258 3GM1 DBG B 131      99.743  66.231  65.975  1.00  0.00            
ATOM    259 4GM1 DBG B 131     102.643  64.431  65.575  1.00  0.00            
ATOM    260 5GM1 DBG B 131      99.993  62.681  67.325  1.00  0.00            
ATOM    261 6GM1 DBG B 131     103.093  62.481  68.325  1.00  0.00            
ATOM    262 7GM1 DBG B 131      97.842  62.531  68.625  1.00  0.00            
ATOM    263  AM1 DBG B 131      93.543  59.431  57.475  1.00  0.00            
ATOM    264  AM2 DBG B 131      94.143  57.281  55.875  1.00  0.00            
ATOM    265  T1A DBG B 131      90.993  60.781  57.625  1.00  0.00            
ATOM    266  C2A DBG B 131      87.893  60.031  55.475  1.00  0.00           C
ATOM    267  C3A DBG B 131      86.643  58.781  50.775  1.00  0.00           C
ATOM    268  C4A DBG B 131      87.143  56.831  46.625  1.00  0.00           C
ATOM    269  C1B DBG B 131      95.943  57.781  52.575  1.00  0.00           C
ATOM    270  C2B DBG B 131      97.393  60.331  49.575  1.00  0.00           C
ATOM    271  C3B DBG B 131      94.593  62.481  46.375  1.00  0.00           C
ATOM    272  C4B DBG B 131      93.943  63.981  41.975  1.00  0.00           C
ATOM    273  C5B DBG B 131      90.443  66.631  41.075  1.00  0.00           C
ATOM    274  GM1 DBG C 132      91.893  53.031  58.775  1.00  0.00            
ATOM    275  GM2 DBG C 132      93.293  52.031  62.025  1.00  0.00            
ATOM    276  GM3 DBG C 132      94.393  54.431  60.375  1.00  0.00            
ATOM    277  GM4 DBG C 132      97.193  53.931  62.725  1.00  0.00            
ATOM    278  GM5 DBG C 132      96.893  57.081  60.425  1.00  0.00            
ATOM    279  GM6 DBG C 132      99.243  55.781  61.625  1.00  0.00            
ATOM    280  GM7 DBG C 132     101.243  53.231  60.325  1.00  0.00            
ATOM    281  GM8 DBG C 132     101.143  58.681  58.675  1.00  0.00            
ATOM    282  GM9 DBG C 132     103.193  55.631  59.125  1.00  0.00            
ATOM    283 0GM1 DBG C 132     104.943  53.231  59.525  1.00  0.00            
ATOM    284 1GM1 DBG C 132     105.793  56.331  61.825  1.00  0.00            
ATOM    285 2GM1 DBG C 132     107.143  53.631  61.025  1.00  0.00            
ATOM    286 3GM1 DBG C 132     101.743  54.631  64.125  1.00  0.00            
ATOM    287 4GM1 DBG C 132      99.743  55.181  66.875  1.00  0.00            
ATOM    288 5GM1 DBG C 132     100.843  58.181  65.125  1.00  0.00            
ATOM    289 6GM1 DBG C 132     100.793  57.881  68.725  1.00  0.00            
ATOM    290 7GM1 DBG C 132     102.342  59.681  63.475  1.00  0.00            
ATOM    291  AM1 DBG C 132      97.093  51.031  57.775  1.00  0.00            
ATOM    292  AM2 DBG C 132      97.743  53.331  56.775  1.00  0.00            
ATOM    293  T1A DBG C 132      97.993  48.531  56.675  1.00  0.00            
ATOM    294  C2A DBG C 132      99.993  48.931  53.475  1.00  0.00           C
ATOM    295  C3A DBG C 132      98.393  51.881  49.825  1.00  0.00           C
ATOM    296  C4A DBG C 132     100.293  55.981  47.675  1.00  0.00           C
ATOM    297  C1B DBG C 132      99.643  55.681  54.675  1.00  0.00           C
ATOM    298  C2B DBG C 132     101.043  58.381  51.975  1.00  0.00           C
ATOM    299  C3B DBG C 132     103.193  60.331  48.225  1.00  0.00           C
ATOM    300  C4B DBG C 132     104.893  60.981  44.025  1.00  0.00           C
ATOM    301  C5B DBG C 132     108.643  64.031  41.975  1.00  0.00           C
ATOM    302  GM1 DBG D 133      18.943  92.481  61.875  1.00  0.00            
ATOM    303  GM2 DBG D 133      15.893  92.181  63.525  1.00  0.00            
ATOM    304  GM3 DBG D 133      17.443  94.881  63.025  1.00  0.00            
ATOM    305  GM4 DBG D 133      17.093  94.881  66.675  1.00  0.00            
ATOM    306  GM5 DBG D 133      15.143  97.381  64.425  1.00  0.00            
ATOM    307  GM6 DBG D 133      16.343  97.731  67.125  1.00  0.00            
ATOM    308  GM7 DBG D 133      19.143  99.181  68.575  1.00  0.00            
ATOM    309  GM8 DBG D 133      14.643 101.331  65.775  1.00  0.00            
ATOM    310  GM9 DBG D 133      17.443 102.281  68.425  1.00  0.00            
ATOM    311 0GM1 DBG D 133      19.743 102.731  70.325  1.00  0.00            
ATOM    312 1GM1 DBG D 133      17.593 105.981  70.125  1.00  0.00            
ATOM    313 2GM1 DBG D 133      20.743 105.181  70.625  1.00  0.00            
ATOM    314 3GM1 DBG D 133      16.493  97.581  70.675  1.00  0.00            
ATOM    315 4GM1 DBG D 133      14.943  94.481  70.725  1.00  0.00            
ATOM    316 5GM1 DBG D 133      12.843  97.181  69.625  1.00  0.00            
ATOM    317 6GM1 DBG D 133      11.943  94.331  71.725  1.00  0.00            
ATOM    318 7GM1 DBG D 133      12.243  99.881  70.175  1.00  0.00            
ATOM    319  AM1 DBG D 133      18.643  97.681  59.675  1.00  0.00            
ATOM    320  AM2 DBG D 133      16.593  96.531  58.275  1.00  0.00            
ATOM    321  T1A DBG D 133      19.693 100.231  58.525  1.00  0.00            
ATOM    322  C2A DBG D 133      17.043 103.931  56.725  1.00  0.00           C
ATOM    323  C3A DBG D 133      15.393 104.581  53.175  1.00  0.00           C
ATOM    324  C4A DBG D 133      12.343 102.031  50.875  1.00  0.00           C
ATOM    325  C1B DBG D 133      16.193  92.831  57.225  1.00  0.00           C
ATOM    326  C2B DBG D 133      19.393  90.781  54.525  1.00  0.00           C
ATOM    327  C3B DBG D 133      21.043  92.931  51.275  1.00  0.00           C
ATOM    328  C4B DBG D 133      22.893  93.481  47.325  1.00  0.00           C
ATOM    329  C5B DBG D 133      25.943  92.881  43.425  1.00  0.00           C
ATOM    330  GM1 DBG E 134     112.993 112.881  60.425  1.00  0.00            
ATOM    331  GM2 DBG E 134     115.993 114.331  61.975  1.00  0.00            
ATOM    332  GM3 DBG E 134     113.193 114.081  63.275  1.00  0.00            
ATOM    333  GM4 DBG E 134     114.243 116.181  65.975  1.00  0.00            
ATOM    334  GM5 DBG E 134     110.993 114.031  66.125  1.00  0.00            
ATOM    335  GM6 DBG E 134     111.643 116.881  67.375  1.00  0.00            
ATOM    336  GM7 DBG E 134     111.193 120.231  66.175  1.00  0.00            
ATOM    337  GM8 DBG E 134     106.743 116.931  67.425  1.00  0.00            
ATOM    338  GM9 DBG E 134     107.842 120.431  67.425  1.00  0.00            
ATOM    339 0GM1 DBG E 134     109.092 123.081  66.925  1.00  0.00            
ATOM    340 1GM1 DBG E 134     108.643 122.481  70.775  1.00  0.00            
ATOM    341 2GM1 DBG E 134     109.243 124.931  68.875  1.00  0.00            
ATOM    342 3GM1 DBG E 134     113.193 119.381  69.625  1.00  0.00            
ATOM    343 4GM1 DBG E 134     114.993 116.981  71.425  1.00  0.00            
ATOM    344 5GM1 DBG E 134     111.393 116.381  71.225  1.00  0.00            
ATOM    345 6GM1 DBG E 134     113.243 115.481  73.625  1.00  0.00            
ATOM    346 7GM1 DBG E 134     108.693 117.531  71.575  1.00  0.00            
ATOM    347  AM1 DBG E 134     111.693 118.481  61.775  1.00  0.00            
ATOM    348  AM2 DBG E 134     109.543 117.131  62.625  1.00  0.00            
ATOM    349  T1A DBG E 134     111.343 120.531  59.725  1.00  0.00            
ATOM    350  C2A DBG E 134     107.993 119.081  57.675  1.00  0.00           C
ATOM    351  C3A DBG E 134     104.793 116.331  56.775  1.00  0.00           C
ATOM    352  C4A DBG E 134     101.743 113.081  56.975  1.00  0.00           C
ATOM    353  C1B DBG E 134     108.243 114.481  60.575  1.00  0.00           C
ATOM    354  C2B DBG E 134     106.092 111.281  57.475  1.00  0.00           C
ATOM    355  C3B DBG E 134     106.243 107.081  56.225  1.00  0.00           C
ATOM    356  C4B DBG E 134     108.743 106.731  52.375  1.00  0.00           C
ATOM    357  C5B DBG E 134     112.443 104.981  50.375  1.00  0.00           C
ATOM    358  GM1 DBG F 135      15.543  77.631  64.275  1.00  0.00            
ATOM    359  GM2 DBG F 135      14.293  77.981  67.675  1.00  0.00            
ATOM    360  GM3 DBG F 135      15.093  80.131  65.725  1.00  0.00            
ATOM    361  GM4 DBG F 135      15.043  82.081  68.675  1.00  0.00            
ATOM    362  GM5 DBG F 135      14.443  84.081  65.375  1.00  0.00            
ATOM    363  GM6 DBG F 135      16.293  84.681  67.775  1.00  0.00            
ATOM    364  GM7 DBG F 135      19.543  84.481  68.075  1.00  0.00            
ATOM    365  GM8 DBG F 135      16.793  87.381  64.025  1.00  0.00            
ATOM    366  GM9 DBG F 135      19.743  86.681  65.125  1.00  0.00            
ATOM    367 0GM1 DBG F 135      22.693  86.231  65.275  1.00  0.00            
ATOM    368 1GM1 DBG F 135      21.893  88.931  62.575  1.00  0.00            
ATOM    369 2GM1 DBG F 135      24.443  87.381  63.625  1.00  0.00            
ATOM    370 3GM1 DBG F 135      17.693  86.231  71.025  1.00  0.00            
ATOM    371 4GM1 DBG F 135      14.643  86.681  72.675  1.00  0.00            
ATOM    372 5GM1 DBG F 135      15.093  88.581  69.575  1.00  0.00            
ATOM    373 6GM1 DBG F 135      14.143  89.931  72.525  1.00  0.00            
ATOM    374 7GM1 DBG F 135      16.593  89.881  68.075  1.00  0.00            
ATOM    375  AM1 DBG F 135      18.393  82.381  62.325  1.00  0.00            
ATOM    376  AM2 DBG F 135      16.043  81.781  60.975  1.00  0.00            
ATOM    377  T1A DBG F 135      20.343  83.031  60.375  1.00  0.00            
ATOM    378  C2A DBG F 135      20.043  80.031  56.675  1.00  0.00           C
ATOM    379  C3A DBG F 135      16.893  79.681  53.675  1.00  0.00           C
ATOM    380  C4A DBG F 135      14.843  79.131  49.525  1.00  0.00           C
ATOM    381  C1B DBG F 135      15.893  82.681  57.475  1.00  0.00           C
ATOM    382  C2B DBG F 135      18.093  84.781  54.125  1.00  0.00           C
ATOM    383  C3B DBG F 135      19.243  83.731  50.075  1.00  0.00           C
ATOM    384  C4B DBG F 135      21.993  83.731  46.775  1.00  0.00           C
ATOM    385  C5B DBG F 135      25.743  82.281  46.975  1.00  0.00           C
ATOM    386  GM1 DBG G 136     114.793  54.281  59.575  1.00  0.00            
ATOM    387  GM2 DBG G 136     112.093  53.581  61.875  1.00  0.00            
ATOM    388  GM3 DBG G 136     113.843  55.681  61.975  1.00  0.00            
ATOM    389  GM4 DBG G 136     112.643  55.581  65.275  1.00  0.00            
ATOM    390  GM5 DBG G 136     113.393  59.231  64.075  1.00  0.00            
ATOM    391  GM6 DBG G 136     113.943  57.831  66.775  1.00  0.00            
ATOM    392  GM7 DBG G 136     116.843  56.731  68.475  1.00  0.00            
ATOM    393  GM8 DBG G 136     115.993  61.831  66.075  1.00  0.00            
ATOM    394  GM9 DBG G 136     117.793  60.181  69.075  1.00  0.00            
ATOM    395 0GM1 DBG G 136     119.593  58.681  70.975  1.00  0.00            
ATOM    396 1GM1 DBG G 136     119.543  62.381  72.375  1.00  0.00            
ATOM    397 2GM1 DBG G 136     121.193  59.731  72.825  1.00  0.00            
ATOM    398 3GM1 DBG G 136     113.143  56.881  69.875  1.00  0.00            
ATOM    399 4GM1 DBG G 136     109.743  56.281  69.325  1.00  0.00            
ATOM    400 5GM1 DBG G 136     110.793  59.731  68.975  1.00  0.00            
ATOM    401 6GM1 DBG G 136     107.993  58.931  70.525  1.00  0.00            
ATOM    402 7GM1 DBG G 136     112.393  61.681  69.825  1.00  0.00            
ATOM    403  AM1 DBG G 136     111.393  58.831  58.975  1.00  0.00            
ATOM    404  AM2 DBG G 136     110.193  56.581  58.525  1.00  0.00            
ATOM    405  T1A DBG G 136     111.843  61.331  57.675  1.00  0.00            
ATOM    406  C2A DBG G 136     109.393  61.831  54.375  1.00  0.00           C
ATOM    407  C3A DBG G 136     106.893  58.931  51.875  1.00  0.00           C
ATOM    408  C4A DBG G 136     105.593  56.181  52.375  1.00  0.00           C
ATOM    409  C1B DBG G 136     110.342  56.931  54.875  1.00  0.00           C
ATOM    410  C2B DBG G 136     110.293  54.731  50.225  1.00  0.00           C
ATOM    411  C3B DBG G 136     111.693  54.181  46.825  1.00  0.00           C
ATOM    412  C4B DBG G 136     109.743  53.731  42.825  1.00  0.00           C
ATOM    413  C5B DBG G 136     111.793  53.531  38.325  1.00  0.00           C
ATOM    414  GM1 DBG H 137      13.743  72.481  59.325  1.00  0.00            
ATOM    415  GM2 DBG H 137      13.593  73.381  62.825  1.00  0.00            
ATOM    416  GM3 DBG H 137      15.943  74.331  60.575  1.00  0.00            
ATOM    417  GM4 DBG H 137      18.243  74.031  63.425  1.00  0.00            
ATOM    418  GM5 DBG H 137      18.543  76.931  60.875  1.00  0.00            
ATOM    419  GM6 DBG H 137      20.543  75.931  62.975  1.00  0.00            
ATOM    420  GM7 DBG H 137      23.443  74.131  63.575  1.00  0.00            
ATOM    421  GM8 DBG H 137      23.093  78.681  60.125  1.00  0.00            
ATOM    422  GM9 DBG H 137      25.493  76.781  62.225  1.00  0.00            
ATOM    423 0GM1 DBG H 137      26.793  75.131  64.375  1.00  0.00            
ATOM    424 1GM1 DBG H 137      27.743  78.931  64.875  1.00  0.00            
ATOM    425 2GM1 DBG H 137      29.193  75.981  65.175  1.00  0.00            
ATOM    426 3GM1 DBG H 137      22.093  75.931  66.425  1.00  0.00            
ATOM    427 4GM1 DBG H 137      19.293  76.681  68.325  1.00  0.00            
ATOM    428 5GM1 DBG H 137      20.443  79.381  66.125  1.00  0.00            
ATOM    429 6GM1 DBG H 137      19.543  79.681  69.225  1.00  0.00            
ATOM    430 7GM1 DBG H 137      22.743  80.731  64.775  1.00  0.00            
ATOM    431  AM1 DBG H 137      19.343  72.731  57.525  1.00  0.00            
ATOM    432  AM2 DBG H 137      17.693  74.681  55.975  1.00  0.00            
ATOM    433  T1A DBG H 137      21.693  74.131  58.425  1.00  0.00            
ATOM    434  C2A DBG H 137      23.143  76.181  54.975  1.00  0.00           C
ATOM    435  C3A DBG H 137      22.593  78.231  51.725  1.00  0.00           C
ATOM    436  C4A DBG H 137      20.343  79.481  47.875  1.00  0.00           C
ATOM    437  C1B DBG H 137      18.793  74.781  52.625  1.00  0.00           C
ATOM    438  C2B DBG H 137      19.843  74.631  48.675  1.00  0.00           C
ATOM    439  C3B DBG H 137      21.143  73.731  45.375  1.00  0.00           C
ATOM    440  C4B DBG H 137      23.493  70.181  42.575  1.00  0.00           C
ATOM    441  C5B DBG H 137      26.293  68.881  38.875  1.00  0.00           C
ATOM    442  GM1 DBG I 138      97.743  46.681  61.225  1.00  0.00            
ATOM    443  GM2 DBG I 138      97.443  49.581  63.125  1.00  0.00            
ATOM    444  GM3 DBG I 138     100.193  48.131  62.375  1.00  0.00            
ATOM    445  GM4 DBG I 138     101.793  49.031  65.525  1.00  0.00            
ATOM    446  GM5 DBG I 138     104.092  49.681  62.475  1.00  0.00            
ATOM    447  GM6 DBG I 138     104.743  49.281  65.125  1.00  0.00            
ATOM    448  GM7 DBG I 138     106.092  47.081  66.925  1.00  0.00            
ATOM    449  GM8 DBG I 138     108.543  48.881  62.075  1.00  0.00            
ATOM    450  GM9 DBG I 138     108.893  46.981  65.075  1.00  0.00            
ATOM    451 0GM1 DBG I 138     109.643  45.681  67.725  1.00  0.00            
ATOM    452 1GM1 DBG I 138     112.743  45.131  65.275  1.00  0.00            
ATOM    453 2GM1 DBG I 138     111.843  44.131  68.025  1.00  0.00            
ATOM    454 3GM1 DBG I 138     105.743  50.331  68.675  1.00  0.00            
ATOM    455 4GM1 DBG I 138     103.493  52.981  68.875  1.00  0.00            
ATOM    456 5GM1 DBG I 138     105.893  53.181  66.175  1.00  0.00            
ATOM    457 6GM1 DBG I 138     105.143  55.981  67.975  1.00  0.00            
ATOM    458 7GM1 DBG I 138     108.343  52.831  65.325  1.00  0.00            
ATOM    459  AM1 DBG I 138     102.743  46.381  58.425  1.00  0.00            
ATOM    460  AM2 DBG I 138     102.293  48.881  57.825  1.00  0.00            
ATOM    461  T1A DBG I 138     102.443  44.131  56.425  1.00  0.00            
ATOM    462  C2A DBG I 138      99.443  44.281  52.075  1.00  0.00           C
ATOM    463  C3A DBG I 138      99.643  47.081  49.075  1.00  0.00           C
ATOM    464  C4A DBG I 138     101.293  49.531  46.725  1.00  0.00           C
ATOM    465  C1B DBG I 138     104.043  50.831  55.275  1.00  0.00           C
ATOM    466  C2B DBG I 138     103.443  51.531  51.125  1.00  0.00           C
ATOM    467  C3B DBG I 138     105.243  55.031  47.725  1.00  0.00           C
ATOM    468  C4B DBG I 138     108.592  57.931  46.725  1.00  0.00           C
ATOM    469  C5B DBG I 138     109.443  62.331  48.825  1.00  0.00           C
ATOM    470  GM1 DBG J 139       1.043  92.231  60.175  1.00  0.00            
ATOM    471  GM2 DBG J 139       4.343  90.981  61.025  1.00  0.00            
ATOM    472  GM3 DBG J 139       1.893  89.481  60.475  1.00  0.00            
ATOM    473  GM4 DBG J 139       3.243  87.531  63.075  1.00  0.00            
ATOM    474  GM5 DBG J 139       2.543  85.481  59.825  1.00  0.00            
ATOM    475  GM6 DBG J 139       3.143  84.531  62.775  1.00  0.00            
ATOM    476  GM7 DBG J 139       0.643  83.981  64.925  1.00  0.00            
ATOM    477  GM8 DBG J 139       1.793  80.831  60.325  1.00  0.00            
ATOM    478  GM9 DBG J 139       0.543  80.631  63.825  1.00  0.00            
ATOM    479 0GM1 DBG J 139      -0.207  80.581  66.725  1.00  0.00            
ATOM    480 1GM1 DBG J 139       1.043  77.081  65.375  1.00  0.00            
ATOM    481 2GM1 DBG J 139      -0.957  78.081  67.525  1.00  0.00            
ATOM    482 3GM1 DBG J 139       4.493  83.281  65.925  1.00  0.00            
ATOM    483 4GM1 DBG J 139       7.243  85.381  65.825  1.00  0.00            
ATOM    484 5GM1 DBG J 139       7.143  82.781  63.275  1.00  0.00            
ATOM    485 6GM1 DBG J 139       9.643  83.481  64.775  1.00  0.00            
ATOM    486 7GM1 DBG J 139       6.093  80.481  62.175  1.00  0.00            
ATOM    487  AM1 DBG J 139       3.043  88.581  55.925  1.00  0.00            
ATOM    488  AM2 DBG J 139       5.193  89.981  56.625  1.00  0.00            
ATOM    489  T1A DBG J 139       3.543  86.031  54.725  1.00  0.00            
ATOM    490  C2A DBG J 139       7.993  84.581  54.475  1.00  0.00           C
ATOM    491  C3A DBG J 139      10.793  87.281  55.975  1.00  0.00           C
ATOM    492  C4A DBG J 139      14.643  88.581  54.925  1.00  0.00           C
ATOM    493  C1B DBG J 139       6.893  89.581  53.325  1.00  0.00           C
ATOM    494  C2B DBG J 139       9.843  88.581  50.875  1.00  0.00           C
ATOM    495  C3B DBG J 139      10.393  84.681  47.675  1.00  0.00           C
ATOM    496  C4B DBG J 139      10.293  83.531  43.625  1.00  0.00           C
ATOM    497  C5B DBG J 139      11.593  82.681  38.375  1.00  0.00           C
ATOM    498  GM1 DBG K 140      91.893  28.931  55.375  1.00  0.00            
ATOM    499  GM2 DBG K 140      89.893  26.781  57.525  1.00  0.00            
ATOM    500  GM3 DBG K 140      89.493  29.681  56.825  1.00  0.00            
ATOM    501  GM4 DBG K 140      87.743  29.981  59.875  1.00  0.00            
ATOM    502  GM5 DBG K 140      86.743  32.131  56.775  1.00  0.00            
ATOM    503  GM6 DBG K 140      86.843  32.831  59.525  1.00  0.00            
ATOM    504  GM7 DBG K 140      89.493  34.831  60.975  1.00  0.00            
ATOM    505  GM8 DBG K 140      86.443  36.331  56.425  1.00  0.00            
ATOM    506  GM9 DBG K 140      87.893  37.531  59.475  1.00  0.00            
ATOM    507 0GM1 DBG K 140      89.443  38.281  61.925  1.00  0.00            
ATOM    508 1GM1 DBG K 140      86.843  41.181  61.325  1.00  0.00            
ATOM    509 2GM1 DBG K 140      88.893  40.481  63.325  1.00  0.00            
ATOM    510 3GM1 DBG K 140      86.343  33.681  63.125  1.00  0.00            
ATOM    511 4GM1 DBG K 140      84.043  31.131  63.425  1.00  0.00            
ATOM    512 5GM1 DBG K 140      83.143  33.781  61.125  1.00  0.00            
ATOM    513 6GM1 DBG K 140      80.943  32.231  63.125  1.00  0.00            
ATOM    514 7GM1 DBG K 140      82.842  36.331  60.325  1.00  0.00            
ATOM    515  AM1 DBG K 140      90.943  34.431  56.025  1.00  0.00            
ATOM    516  AM2 DBG K 140      90.243  33.531  53.525  1.00  0.00            
ATOM    517  T1A DBG K 140      91.643  37.281  56.075  1.00  0.00            
ATOM    518  C2A DBG K 140      94.193  37.231  52.175  1.00  0.00           C
ATOM    519  C3A DBG K 140      94.643  37.681  47.975  1.00  0.00           C
ATOM    520  C4A DBG K 140      94.693  39.381  44.525  1.00  0.00           C
ATOM    521  C1B DBG K 140      87.743  32.131  51.075  1.00  0.00           C
ATOM    522  C2B DBG K 140      87.993  30.131  45.975  1.00  0.00           C
ATOM    523  C3B DBG K 140      85.793  32.131  43.025  1.00  0.00           C
ATOM    524  C4B DBG K 140      81.343  34.381  41.125  1.00  0.00           C
ATOM    525  C5B DBG K 140      76.943  35.881  41.075  1.00  0.00           C
ATOM    526  GM1 DBG L 141      96.193  29.131  58.525  1.00  0.00            
ATOM    527  GM2 DBG L 141      93.243  31.081  59.075  1.00  0.00            
ATOM    528  GM3 DBG L 141      96.393  32.131  59.425  1.00  0.00            
ATOM    529  GM4 DBG L 141      94.643  34.731  60.475  1.00  0.00            
ATOM    530  GM5 DBG L 141      98.493  34.431  60.925  1.00  0.00            
ATOM    531  GM6 DBG L 141      96.343  35.731  62.775  1.00  0.00            
ATOM    532  GM7 DBG L 141      94.443  34.181  65.525  1.00  0.00            
ATOM    533  GM8 DBG L 141     100.093  34.931  65.725  1.00  0.00            
ATOM    534  GM9 DBG L 141      97.193  34.231  67.775  1.00  0.00            
ATOM    535 0GM1 DBG L 141      94.943  32.931  69.325  1.00  0.00            
ATOM    536 1GM1 DBG L 141      98.293  33.231  71.425  1.00  0.00            
ATOM    537 2GM1 DBG L 141      95.543  31.531  71.475  1.00  0.00            
ATOM    538 3GM1 DBG L 141      93.793  37.731  64.175  1.00  0.00            
ATOM    539 4GM1 DBG L 141      94.143  40.181  61.725  1.00  0.00            
ATOM    540 5GM1 DBG L 141      96.993  39.731  63.875  1.00  0.00            
ATOM    541 6GM1 DBG L 141      95.943  42.481  63.025  1.00  0.00            
ATOM    542 7GM1 DBG L 141      97.743  39.431  66.525  1.00  0.00            
ATOM    543  AM1 DBG L 141      97.793  33.231  54.775  1.00  0.00            
ATOM    544  AM2 DBG L 141      95.143  32.431  54.525  1.00  0.00            
ATOM    545  T1A DBG L 141      99.643  34.131  53.025  1.00  0.00            
ATOM    546  C2A DBG L 141      98.843  35.231  49.575  1.00  0.00           C
ATOM    547  C3A DBG L 141      96.243  32.981  46.025  1.00  0.00           C
ATOM    548  C4A DBG L 141      92.643  29.681  44.025  1.00  0.00           C
ATOM    549  C1B DBG L 141      94.092  31.681  51.275  1.00  0.00           C
ATOM    550  C2B DBG L 141      91.643  32.981  47.925  1.00  0.00           C
ATOM    551  C3B DBG L 141      91.493  35.781  44.925  1.00  0.00           C
ATOM    552  C4B DBG L 141      89.092  35.631  41.375  1.00  0.00           C
ATOM    553  C5B DBG L 141      85.993  39.131  38.825  1.00  0.00           C
ATOM    554  GM1 DBG M 142     100.643  20.881  58.625  1.00  0.00            
ATOM    555  GM2 DBG M 142     101.493  24.081  59.975  1.00  0.00            
ATOM    556  GM3 DBG M 142      98.393  22.731  59.725  1.00  0.00            
ATOM    557  GM4 DBG M 142      97.493  25.831  60.925  1.00  0.00            
ATOM    558  GM5 DBG M 142      96.092  23.081  63.275  1.00  0.00            
ATOM    559  GM6 DBG M 142      95.443  25.831  63.175  1.00  0.00            
ATOM    560  GM7 DBG M 142      92.643  27.131  61.775  1.00  0.00            
ATOM    561  GM8 DBG M 142      92.593  23.331  66.075  1.00  0.00            
ATOM    562  GM9 DBG M 142      90.643  25.331  64.225  1.00  0.00            
ATOM    563 0GM1 DBG M 142      88.592  26.881  62.725  1.00  0.00            
ATOM    564 1GM1 DBG M 142      87.842  26.181  66.525  1.00  0.00            
ATOM    565 2GM1 DBG M 142      86.243  26.931  63.975  1.00  0.00            
ATOM    566 3GM1 DBG M 142      95.143  29.631  63.525  1.00  0.00            
ATOM    567 4GM1 DBG M 142      98.592  29.781  63.875  1.00  0.00            
ATOM    568 5GM1 DBG M 142      96.843  28.081  66.525  1.00  0.00            
ATOM    569 6GM1 DBG M 142      99.493  30.031  67.025  1.00  0.00            
ATOM    570 7GM1 DBG M 142      94.893  27.931  68.175  1.00  0.00            
ATOM    571  AM1 DBG M 142      99.293  25.431  55.525  1.00  0.00            
ATOM    572  AM2 DBG M 142      98.592  23.131  54.325  1.00  0.00            
ATOM    573  T1A DBG M 142      99.393  28.081  54.825  1.00  0.00            
ATOM    574  C2A DBG M 142      99.043  29.631  50.725  1.00  0.00           C
ATOM    575  C3A DBG M 142      96.493  28.181  46.975  1.00  0.00           C
ATOM    576  C4A DBG M 142      94.842  25.231  44.025  1.00  0.00           C
ATOM    577  C1B DBG M 142      98.793  22.331  50.675  1.00  0.00           C
ATOM    578  C2B DBG M 142      98.993  23.431  46.125  1.00  0.00           C
ATOM    579  C3B DBG M 142      99.993  23.081  42.525  1.00  0.00           C
ATOM    580  C4B DBG M 142      96.543  22.531  40.325  1.00  0.00           C
ATOM    581  C5B DBG M 142      92.893  20.981  37.825  1.00  0.00           C
ATOM    582  GM1 DBG N 143     210.893  68.381  56.275  1.00  0.00            
ATOM    583  GM2 DBG N 143     207.493  68.581  56.575  1.00  0.00            
ATOM    584  GM3 DBG N 143     209.443  70.981  56.225  1.00  0.00            
ATOM    585  GM4 DBG N 143     207.193  72.981  58.625  1.00  0.00            
ATOM    586  GM5 DBG N 143     207.992  74.781  55.225  1.00  0.00            
ATOM    587  GM6 DBG N 143     206.842  75.881  57.825  1.00  0.00            
ATOM    588  GM7 DBG N 143     208.943  77.881  60.325  1.00  0.00            
ATOM    589  GM8 DBG N 143     207.542  79.081  54.925  1.00  0.00            
ATOM    590  GM9 DBG N 143     208.143  80.681  58.275  1.00  0.00            
ATOM    591 0GM1 DBG N 143     208.992  82.231  60.675  1.00  0.00            
ATOM    592 1GM1 DBG N 143     206.342  84.081  58.375  1.00  0.00            
ATOM    593 2GM1 DBG N 143     208.343  84.831  60.875  1.00  0.00            
ATOM    594 3GM1 DBG N 143     204.743  76.481  60.975  1.00  0.00            
ATOM    595 4GM1 DBG N 143     202.243  74.181  60.275  1.00  0.00            
ATOM    596 5GM1 DBG N 143     202.493  76.931  57.925  1.00  0.00            
ATOM    597 6GM1 DBG N 143     199.593  75.731  59.575  1.00  0.00            
ATOM    598 7GM1 DBG N 143     202.893  79.381  57.225  1.00  0.00            
ATOM    599  AM1 DBG N 143     209.993  71.581  51.475  1.00  0.00            
ATOM    600  AM2 DBG N 143     207.643  70.631  51.525  1.00  0.00            
ATOM    601  T1A DBG N 143     211.492  71.931  48.925  1.00  0.00            
ATOM    602  C2A DBG N 143     210.042  70.731  44.175  1.00  0.00           C
ATOM    603  C3A DBG N 143     206.193  70.681  42.375  1.00  0.00           C
ATOM    604  C4A DBG N 143     202.043  68.431  43.175  1.00  0.00           C
ATOM    605  C1B DBG N 143     207.493  68.431  48.575  1.00  0.00           C
ATOM    606  C2B DBG N 143     206.943  66.681  44.425  1.00  0.00           C
ATOM    607  C3B DBG N 143     208.343  67.131  40.375  1.00  0.00           C
ATOM    608  C4B DBG N 143     208.293  66.081  36.475  1.00  0.00           C
ATOM    609  C5B DBG N 143     204.143  65.581  33.025  1.00  0.00           C
ATOM    610  GM1 DBG O 144     121.243  87.481  62.125  1.00  0.00            
ATOM    611  GM2 DBG O 144     117.693  87.381  63.525  1.00  0.00            
ATOM    612  GM3 DBG O 144     119.092  85.031  62.825  1.00  0.00            
ATOM    613  GM4 DBG O 144     115.843  83.231  63.075  1.00  0.00            
ATOM    614  GM5 DBG O 144     118.543  82.631  65.875  1.00  0.00            
ATOM    615  GM6 DBG O 144     115.743  81.231  65.325  1.00  0.00            
ATOM    616  GM7 DBG O 144     115.342  78.131  63.875  1.00  0.00            
ATOM    617  GM8 DBG O 144     117.743  78.681  69.025  1.00  0.00            
ATOM    618  GM9 DBG O 144     115.593  76.631  67.075  1.00  0.00            
ATOM    619 0GM1 DBG O 144     113.293  75.331  65.625  1.00  0.00            
ATOM    620 1GM1 DBG O 144     113.443  74.931  69.525  1.00  0.00            
ATOM    621 2GM1 DBG O 144     112.842  73.331  67.275  1.00  0.00            
ATOM    622 3GM1 DBG O 144     112.193  80.581  64.525  1.00  0.00            
ATOM    623 4GM1 DBG O 144     110.993  83.781  65.225  1.00  0.00            
ATOM    624 5GM1 DBG O 144     112.443  82.031  68.025  1.00  0.00            
ATOM    625 6GM1 DBG O 144     109.593  83.681  68.075  1.00  0.00            
ATOM    626 7GM1 DBG O 144     112.543  79.931  69.725  1.00  0.00            
ATOM    627  AM1 DBG O 144     116.943  86.831  58.425  1.00  0.00            
ATOM    628  AM2 DBG O 144     117.342  84.081  58.375  1.00  0.00            
ATOM    629  T1A DBG O 144     115.643  88.431  56.325  1.00  0.00            
ATOM    630  C2A DBG O 144     116.743  87.381  51.975  1.00  0.00           C
ATOM    631  C3A DBG O 144     118.843  84.281  49.525  1.00  0.00           C
ATOM    632  C4A DBG O 144     117.043  79.531  50.625  1.00  0.00           C
ATOM    633  C1B DBG O 144     116.043  83.581  54.925  1.00  0.00           C
ATOM    634  C2B DBG O 144     113.193  83.731  52.325  1.00  0.00           C
ATOM    635  C3B DBG O 144     112.543  81.131  48.975  1.00  0.00           C
ATOM    636  C4B DBG O 144     113.493  77.931  45.925  1.00  0.00           C
ATOM    637  C5B DBG O 144     112.543  78.281  41.675  1.00  0.00           C
ATOM    638  GM1 DBG P 145     109.092  88.131  64.975  1.00  0.00            
ATOM    639  GM2 DBG P 145     111.092  91.131  65.375  1.00  0.00            
ATOM    640  GM3 DBG P 145     112.143  88.581  65.725  1.00  0.00            
ATOM    641  GM4 DBG P 145     114.943  89.881  67.075  1.00  0.00            
ATOM    642  GM5 DBG P 145     114.943  86.081  66.375  1.00  0.00            
ATOM    643  GM6 DBG P 145     116.592  87.781  68.425  1.00  0.00            
ATOM    644  GM7 DBG P 145     116.043  88.331  71.775  1.00  0.00            
ATOM    645  GM8 DBG P 145     117.243  82.981  70.175  1.00  0.00            
ATOM    646  GM9 DBG P 145     117.743  85.281  72.975  1.00  0.00            
ATOM    647 0GM1 DBG P 145     118.043  87.581  74.875  1.00  0.00            
ATOM    648 1GM1 DBG P 145     120.843  84.931  75.525  1.00  0.00            
ATOM    649 2GM1 DBG P 145     119.543  87.231  77.025  1.00  0.00            
ATOM    650 3GM1 DBG P 145     119.293  89.581  70.075  1.00  0.00            
ATOM    651 4GM1 DBG P 145     120.593  90.231  66.925  1.00  0.00            
ATOM    652 5GM1 DBG P 145     120.593  86.731  67.925  1.00  0.00            
ATOM    653 6GM1 DBG P 145     123.493  88.531  66.325  1.00  0.00            
ATOM    654 7GM1 DBG P 145     121.643  84.931  70.075  1.00  0.00            
ATOM    655  AM1 DBG P 145     113.093  87.031  61.275  1.00  0.00            
ATOM    656  AM2 DBG P 145     112.043  89.331  60.525  1.00  0.00            
ATOM    657  T1A DBG P 145     112.143  84.831  59.625  1.00  0.00            
ATOM    658  C2A DBG P 145     110.743  85.581  56.325  1.00  0.00           C
ATOM    659  C3A DBG P 145     107.842  87.631  54.525  1.00  0.00           C
ATOM    660  C4A DBG P 145     105.793  91.431  52.225  1.00  0.00           C
ATOM    661  C1B DBG P 145     109.943  91.431  58.325  1.00  0.00           C
ATOM    662  C2B DBG P 145     110.793  91.781  54.775  1.00  0.00           C
ATOM    663  C3B DBG P 145     110.043  94.331  50.925  1.00  0.00           C
ATOM    664  C4B DBG P 145     111.443  94.931  47.475  1.00  0.00           C
ATOM    665  C5B DBG P 145     114.842  95.631  45.525  1.00  0.00           C
ATOM    666  GM1 DBG Q 146     119.842  66.981  61.775  1.00  0.00            
ATOM    667  GM2 DBG Q 146     120.643  65.531  64.825  1.00  0.00            
ATOM    668  GM3 DBG Q 146     120.493  63.981  62.375  1.00  0.00            
ATOM    669  GM4 DBG Q 146     120.693  61.531  65.025  1.00  0.00            
ATOM    670  GM5 DBG Q 146     121.592  61.231  61.225  1.00  0.00            
ATOM    671  GM6 DBG Q 146     121.143  59.031  63.425  1.00  0.00            
ATOM    672  GM7 DBG Q 146     118.393  57.231  64.025  1.00  0.00            
ATOM    673  GM8 DBG Q 146     121.143  56.181  59.125  1.00  0.00            
ATOM    674  GM9 DBG Q 146     119.343  54.581  61.575  1.00  0.00            
ATOM    675 0GM1 DBG Q 146     117.693  53.781  63.975  1.00  0.00            
ATOM    676 1GM1 DBG Q 146     120.943  51.631  63.425  1.00  0.00            
ATOM    677 2GM1 DBG Q 146     118.243  51.381  65.025  1.00  0.00            
ATOM    678 3GM1 DBG Q 146     121.393  56.481  66.375  1.00  0.00            
ATOM    679 4GM1 DBG Q 146     123.643  58.681  67.875  1.00  0.00            
ATOM    680 5GM1 DBG Q 146     124.593  57.481  64.575  1.00  0.00            
ATOM    681 6GM1 DBG Q 146     126.693  57.781  66.725  1.00  0.00            
ATOM    682 7GM1 DBG Q 146     124.293  55.431  62.625  1.00  0.00            
ATOM    683  AM1 DBG Q 146     116.243  62.581  61.275  1.00  0.00            
ATOM    684  AM2 DBG Q 146     116.143  64.281  59.175  1.00  0.00            
ATOM    685  T1A DBG Q 146     116.443  59.631  60.425  1.00  0.00            
ATOM    686  C2A DBG Q 146     115.093  58.881  55.575  1.00  0.00           C
ATOM    687  C3A DBG Q 146     113.293  60.081  51.725  1.00  0.00           C
ATOM    688  C4A DBG Q 146     113.443  58.381  48.175  1.00  0.00           C
ATOM    689  C1B DBG Q 146     115.693  63.631  55.675  1.00  0.00           C
ATOM    690  C2B DBG Q 146     113.643  65.031  51.325  1.00  0.00           C
ATOM    691  C3B DBG Q 146     112.493  66.581  47.625  1.00  0.00           C
ATOM    692  C4B DBG Q 146     110.193  67.781  44.625  1.00  0.00           C
ATOM    693  C5B DBG Q 146     106.993  68.831  43.675  1.00  0.00           C
ATOM    694  GM1 DBG R 147      96.843  37.631  57.625  1.00  0.00            
ATOM    695  GM2 DBG R 147      98.643  40.481  56.725  1.00  0.00            
ATOM    696  GM3 DBG R 147      98.743  39.031  59.375  1.00  0.00            
ATOM    697  GM4 DBG R 147     101.143  41.631  60.275  1.00  0.00            
ATOM    698  GM5 DBG R 147     101.143  38.231  62.175  1.00  0.00            
ATOM    699  GM6 DBG R 147     102.143  41.131  63.075  1.00  0.00            
ATOM    700  GM7 DBG R 147     100.293  43.331  64.675  1.00  0.00            
ATOM    701  GM8 DBG R 147     102.593  38.781  67.275  1.00  0.00            
ATOM    702  GM9 DBG R 147     101.943  42.481  67.675  1.00  0.00            
ATOM    703 0GM1 DBG R 147     101.243  45.381  67.925  1.00  0.00            
ATOM    704 1GM1 DBG R 147     103.893  44.481  70.675  1.00  0.00            
ATOM    705 2GM1 DBG R 147     101.943  46.931  70.025  1.00  0.00            
ATOM    706 3GM1 DBG R 147     104.043  44.581  63.375  1.00  0.00            
ATOM    707 4GM1 DBG R 147     106.243  43.131  61.125  1.00  0.00            
ATOM    708 5GM1 DBG R 147     106.293  41.681  64.475  1.00  0.00            
ATOM    709 6GM1 DBG R 147     108.993  42.131  62.825  1.00  0.00            
ATOM    710 7GM1 DBG R 147     106.643  41.981  67.125  1.00  0.00            
ATOM    711  AM1 DBG R 147     101.993  35.581  57.275  1.00  0.00            
ATOM    712  AM2 DBG R 147     101.843  37.381  55.325  1.00  0.00            
ATOM    713  T1A DBG R 147     103.592  33.231  56.825  1.00  0.00            
ATOM    714  C2A DBG R 147     103.993  31.681  52.375  1.00  0.00           C
ATOM    715  C3A DBG R 147     103.293  32.331  47.625  1.00  0.00           C
ATOM    716  C4A DBG R 147     101.793  33.631  43.825  1.00  0.00           C
ATOM    717  C1B DBG R 147      99.943  38.881  52.525  1.00  0.00           C
ATOM    718  C2B DBG R 147      98.443  40.281  48.375  1.00  0.00           C
ATOM    719  C3B DBG R 147      96.592  43.531  45.675  1.00  0.00           C
ATOM    720  C4B DBG R 147      97.493  47.881  44.425  1.00  0.00           C
ATOM    721  C5B DBG R 147      97.743  52.281  44.775  1.00  0.00           C
ATOM    722  GM1 DBG S 148      95.693  76.531  58.575  1.00  0.00            
ATOM    723  GM2 DBG S 148      93.793  77.081  61.725  1.00  0.00            
ATOM    724  GM3 DBG S 148      96.393  78.481  60.675  1.00  0.00            
ATOM    725  GM4 DBG S 148      96.592  79.331  64.225  1.00  0.00            
ATOM    726  GM5 DBG S 148      98.193  82.081  61.975  1.00  0.00            
ATOM    727  GM6 DBG S 148      98.393  81.581  64.975  1.00  0.00            
ATOM    728  GM7 DBG S 148     100.342  79.931  67.025  1.00  0.00            
ATOM    729  GM8 DBG S 148     101.543  84.631  64.025  1.00  0.00            
ATOM    730  GM9 DBG S 148     102.143  82.881  67.425  1.00  0.00            
ATOM    731 0GM1 DBG S 148     102.493  80.781  69.525  1.00  0.00            
ATOM    732 1GM1 DBG S 148     102.393  84.331  71.225  1.00  0.00            
ATOM    733 2GM1 DBG S 148     103.543  81.581  71.875  1.00  0.00            
ATOM    734 3GM1 DBG S 148      97.193  81.681  68.575  1.00  0.00            
ATOM    735 4GM1 DBG S 148      93.993  82.781  67.825  1.00  0.00            
ATOM    736 5GM1 DBG S 148      96.693  85.081  67.025  1.00  0.00            
ATOM    737 6GM1 DBG S 148      93.993  86.131  68.325  1.00  0.00            
ATOM    738 7GM1 DBG S 148      98.943  86.331  67.775  1.00  0.00            
ATOM    739  AM1 DBG S 148      99.943  79.781  57.575  1.00  0.00            
ATOM    740  AM2 DBG S 148      98.143  81.331  56.325  1.00  0.00            
ATOM    741  T1A DBG S 148     102.443  78.981  56.025  1.00  0.00            
ATOM    742  C2A DBG S 148     102.993  79.031  52.325  1.00  0.00           C
ATOM    743  C3A DBG S 148     102.193  81.531  49.425  1.00  0.00           C
ATOM    744  C4A DBG S 148      99.243  85.531  49.475  1.00  0.00           C
ATOM    745  C1B DBG S 148      96.793  83.831  54.025  1.00  0.00           C
ATOM    746  C2B DBG S 148      94.593  86.981  51.275  1.00  0.00           C
ATOM    747  C3B DBG S 148      91.993  89.731  48.275  1.00  0.00           C
ATOM    748  C4B DBG S 148      93.592  92.881  46.675  1.00  0.00           C
ATOM    749  C5B DBG S 148      94.393  97.631  47.775  1.00  0.00           C
ATOM    750  GM1 DBG T 149     120.893 115.181  63.875  1.00  0.00            
ATOM    751  GM2 DBG T 149     118.543 114.931  66.725  1.00  0.00            
ATOM    752  GM3 DBG T 149     118.493 117.131  64.375  1.00  0.00            
ATOM    753  GM4 DBG T 149     117.693 119.131  67.275  1.00  0.00            
ATOM    754  GM5 DBG T 149     115.693 120.281  64.175  1.00  0.00            
ATOM    755  GM6 DBG T 149     117.193 121.781  65.925  1.00  0.00            
ATOM    756  GM7 DBG T 149     120.393 122.581  65.625  1.00  0.00            
ATOM    757  GM8 DBG T 149     116.443 124.831  62.175  1.00  0.00            
ATOM    758  GM9 DBG T 149     119.343 125.531  63.725  1.00  0.00            
ATOM    759 0GM1 DBG T 149     121.743 126.131  65.425  1.00  0.00            
ATOM    760 1GM1 DBG T 149     118.592 128.381  66.225  1.00  0.00            
ATOM    761 2GM1 DBG T 149     121.693 128.431  66.775  1.00  0.00            
ATOM    762 3GM1 DBG T 149     118.243 124.031  68.725  1.00  0.00            
ATOM    763 4GM1 DBG T 149     116.143 122.581  71.075  1.00  0.00            
ATOM    764 5GM1 DBG T 149     114.493 123.981  68.175  1.00  0.00            
ATOM    765 6GM1 DBG T 149     113.493 124.631  71.325  1.00  0.00            
ATOM    766 7GM1 DBG T 149     114.143 126.281  66.775  1.00  0.00            
ATOM    767  AM1 DBG T 149     121.443 120.231  61.625  1.00  0.00            
ATOM    768  AM2 DBG T 149     118.943 120.381  60.575  1.00  0.00            
ATOM    769  T1A DBG T 149     123.592 120.631  59.525  1.00  0.00            
ATOM    770  C2A DBG T 149     122.493 119.881  55.075  1.00  0.00           C
ATOM    771  C3A DBG T 149     118.343 120.131  52.625  1.00  0.00           C
ATOM    772  C4A DBG T 149     115.493 117.881  50.075  1.00  0.00           C
ATOM    773  C1B DBG T 149     115.893 120.481  58.425  1.00  0.00           C
ATOM    774  C2B DBG T 149     113.893 116.231  57.225  1.00  0.00           C
ATOM    775  C3B DBG T 149     109.693 115.081  55.625  1.00  0.00           C
ATOM    776  C4B DBG T 149     106.743 113.181  53.275  1.00  0.00           C
ATOM    777  C5B DBG T 149     103.893 110.081  52.425  1.00  0.00           C
ATOM    778  GM1 DBG U 150     108.843  58.031  64.175  1.00  0.00            
ATOM    779  GM2 DBG U 150     107.093  60.681  65.775  1.00  0.00            
ATOM    780  GM3 DBG U 150     109.743  60.931  63.475  1.00  0.00            
ATOM    781  GM4 DBG U 150     111.143  63.581  65.175  1.00  0.00            
ATOM    782  GM5 DBG U 150     111.043  64.331  61.375  1.00  0.00            
ATOM    783  GM6 DBG U 150     112.143  65.981  63.625  1.00  0.00            
ATOM    784  GM7 DBG U 150     115.693  66.231  64.325  1.00  0.00            
ATOM    785  GM8 DBG U 150     113.243  68.381  59.675  1.00  0.00            
ATOM    786  GM9 DBG U 150     115.693  69.081  62.275  1.00  0.00            
ATOM    787 0GM1 DBG U 150     116.993  69.681  64.925  1.00  0.00            
ATOM    788 1GM1 DBG U 150     115.993  72.931  62.975  1.00  0.00            
ATOM    789 2GM1 DBG U 150     117.693  72.131  65.675  1.00  0.00            
ATOM    790 3GM1 DBG U 150     112.893  68.081  66.575  1.00  0.00            
ATOM    791 4GM1 DBG U 150     109.793  68.081  68.075  1.00  0.00            
ATOM    792 5GM1 DBG U 150     109.943  69.631  64.775  1.00  0.00            
ATOM    793 6GM1 DBG U 150     108.243  70.431  66.475  1.00  0.00            
ATOM    794 7GM1 DBG U 150     111.243  71.231  62.675  1.00  0.00            
ATOM    795  AM1 DBG U 150     106.143  60.731  59.725  1.00  0.00            
ATOM    796  AM2 DBG U 150     104.593  62.931  59.975  1.00  0.00            
ATOM    797  T1A DBG U 150     106.043  59.331  56.975  1.00  0.00            
ATOM    798  C2A DBG U 150     103.643  62.381  53.275  1.00  0.00           C
ATOM    799  C3A DBG U 150     100.793  64.831  50.175  1.00  0.00           C
ATOM    800  C4A DBG U 150      96.393  65.981  49.575  1.00  0.00           C
ATOM    801  C1B DBG U 150     105.593  65.231  57.225  1.00  0.00           C
ATOM    802  C2B DBG U 150     104.443  68.631  54.875  1.00  0.00           C
ATOM    803  C3B DBG U 150     105.993  71.631  51.725  1.00  0.00           C
ATOM    804  C4B DBG U 150     104.993  75.481  49.475  1.00  0.00           C
ATOM    805  C5B DBG U 150     103.393  77.531  46.325  1.00  0.00           C
ATOM    806  GM1 DBG V 151     107.093  88.131  60.175  1.00  0.00            
ATOM    807  GM2 DBG V 151     105.043  87.581  62.675  1.00  0.00            
ATOM    808  GM3 DBG V 151     107.342  85.431  61.925  1.00  0.00            
ATOM    809  GM4 DBG V 151     105.793  82.781  64.175  1.00  0.00            
ATOM    810  GM5 DBG V 151     108.293  81.481  61.525  1.00  0.00            
ATOM    811  GM6 DBG V 151     105.943  80.181  62.725  1.00  0.00            
ATOM    812  GM7 DBG V 151     102.643  79.831  62.525  1.00  0.00            
ATOM    813  GM8 DBG V 151     106.592  77.481  59.175  1.00  0.00            
ATOM    814  GM9 DBG V 151     103.343  76.981  60.725  1.00  0.00            
ATOM    815 0GM1 DBG V 151     100.693  77.531  62.025  1.00  0.00            
ATOM    816 1GM1 DBG V 151     102.493  74.181  63.125  1.00  0.00            
ATOM    817 2GM1 DBG V 151      99.443  75.481  63.225  1.00  0.00            
ATOM    818 3GM1 DBG V 151     104.643  78.331  65.625  1.00  0.00            
ATOM    819 4GM1 DBG V 151     107.243  79.431  67.675  1.00  0.00            
ATOM    820 5GM1 DBG V 151     108.243  77.181  65.025  1.00  0.00            
ATOM    821 6GM1 DBG V 151     109.143  76.681  68.175  1.00  0.00            
ATOM    822 7GM1 DBG V 151     107.693  74.731  63.475  1.00  0.00            
ATOM    823  AM1 DBG V 151     102.943  84.481  59.375  1.00  0.00            
ATOM    824  AM2 DBG V 151     104.743  82.781  58.425  1.00  0.00            
ATOM    825  T1A DBG V 151     100.893  85.081  57.475  1.00  0.00            
ATOM    826  C2A DBG V 151     102.743  84.281  53.675  1.00  0.00           C
ATOM    827  C3A DBG V 151     105.543  86.831  50.425  1.00  0.00           C
ATOM    828  C4A DBG V 151     106.993  84.131  47.175  1.00  0.00           C
ATOM    829  C1B DBG V 151     107.093  81.781  55.875  1.00  0.00           C
ATOM    830  C2B DBG V 151     107.193  82.281  52.175  1.00  0.00           C
ATOM    831  C3B DBG V 151     107.643  79.731  49.225  1.00  0.00           C
ATOM    832  C4B DBG V 151     110.393  75.531  49.625  1.00  0.00           C
ATOM    833  C5B DBG V 151     109.092  71.881  47.475  1.00  0.00           C
ATOM    834  GM1 DBG W 152     134.343  68.231  62.975  1.00  0.00            
ATOM    835  GM2 DBG W 152     136.542  65.731  64.725  1.00  0.00            
ATOM    836  GM3 DBG W 152     134.143  65.131  62.525  1.00  0.00            
ATOM    837  GM4 DBG W 152     134.042  61.781  63.625  1.00  0.00            
ATOM    838  GM5 DBG W 152     133.393  62.031  59.775  1.00  0.00            
ATOM    839  GM6 DBG W 152     133.093  59.681  61.725  1.00  0.00            
ATOM    840  GM7 DBG W 152     130.393  58.131  63.475  1.00  0.00            
ATOM    841  GM8 DBG W 152     130.393  57.431  57.825  1.00  0.00            
ATOM    842  GM9 DBG W 152     129.893  55.731  60.775  1.00  0.00            
ATOM    843 0GM1 DBG W 152     128.992  54.531  63.375  1.00  0.00            
ATOM    844 1GM1 DBG W 152     131.693  52.181  61.725  1.00  0.00            
ATOM    845 2GM1 DBG W 152     129.243  51.931  63.975  1.00  0.00            
ATOM    846 3GM1 DBG W 152     134.143  56.731  63.575  1.00  0.00            
ATOM    847 4GM1 DBG W 152     137.443  57.781  63.425  1.00  0.00            
ATOM    848 5GM1 DBG W 152     135.993  56.881  60.225  1.00  0.00            
ATOM    849 6GM1 DBG W 152     138.842  55.781  61.325  1.00  0.00            
ATOM    850 7GM1 DBG W 152     134.743  55.281  58.575  1.00  0.00            
ATOM    851  AM1 DBG W 152     131.542  66.731  58.275  1.00  0.00            
ATOM    852  AM2 DBG W 152     134.493  66.781  57.525  1.00  0.00            
ATOM    853  T1A DBG W 152     129.743  66.281  56.125  1.00  0.00            
ATOM    854  C2A DBG W 152     129.393  65.981  52.025  1.00  0.00           C
ATOM    855  C3A DBG W 152     132.393  66.231  48.875  1.00  0.00           C
ATOM    856  C4A DBG W 152     136.443  68.281  46.975  1.00  0.00           C
ATOM    857  C1B DBG W 152     133.793  67.731  53.925  1.00  0.00           C
ATOM    858  C2B DBG W 152     135.043  70.681  50.675  1.00  0.00           C
ATOM    859  C3B DBG W 152     131.793  71.131  47.275  1.00  0.00           C
ATOM    860  C4B DBG W 152     132.543  68.031  43.775  1.00  0.00           C
ATOM    861  C5B DBG W 152     133.093  63.581  43.225  1.00  0.00           C
ATOM    862  GM1 DBG X 153     127.342 117.031  57.325  1.00  0.00            
ATOM    863  GM2 DBG X 153     129.592 118.131  59.775  1.00  0.00            
ATOM    864  GM3 DBG X 153     126.943 116.581  60.325  1.00  0.00            
ATOM    865  GM4 DBG X 153     126.843 118.481  63.625  1.00  0.00            
ATOM    866  GM5 DBG X 153     125.943 114.731  63.925  1.00  0.00            
ATOM    867  GM6 DBG X 153     125.643 116.931  65.875  1.00  0.00            
ATOM    868  GM7 DBG X 153     123.093 119.031  66.775  1.00  0.00            
ATOM    869  GM8 DBG X 153     123.093 113.431  67.825  1.00  0.00            
ATOM    870  GM9 DBG X 153     121.693 116.581  69.025  1.00  0.00            
ATOM    871 0GM1 DBG X 153     121.193 119.431  69.775  1.00  0.00            
ATOM    872 1GM1 DBG X 153     120.593 117.381  73.075  1.00  0.00            
ATOM    873 2GM1 DBG X 153     120.193 120.331  72.075  1.00  0.00            
ATOM    874 3GM1 DBG X 153     126.543 119.531  68.525  1.00  0.00            
ATOM    875 4GM1 DBG X 153     129.993 119.131  68.275  1.00  0.00            
ATOM    876 5GM1 DBG X 153     128.143 116.231  69.525  1.00  0.00            
ATOM    877 6GM1 DBG X 153     131.293 117.281  70.675  1.00  0.00            
ATOM    878 7GM1 DBG X 153     126.243 115.131  71.225  1.00  0.00            
ATOM    879  AM1 DBG X 153     122.293 115.731  59.325  1.00  0.00            
ATOM    880  AM2 DBG X 153     123.393 113.481  58.875  1.00  0.00            
ATOM    881  T1A DBG X 153     119.593 115.681  58.975  1.00  0.00            
ATOM    882  C2A DBG X 153     116.993 112.381  57.475  1.00  0.00           C
ATOM    883  C3A DBG X 153     118.043 107.731  56.325  1.00  0.00           C
ATOM    884  C4A DBG X 153     115.843 104.131  54.475  1.00  0.00           C
ATOM    885  C1B DBG X 153     122.693 111.481  56.025  1.00  0.00           C
ATOM    886  C2B DBG X 153     120.743 110.931  51.825  1.00  0.00           C
ATOM    887  C3B DBG X 153     118.993 113.031  49.175  1.00  0.00           C
ATOM    888  C4B DBG X 153     115.043 112.881  48.025  1.00  0.00           C
ATOM    889  C5B DBG X 153     112.393 109.231  45.975  1.00  0.00           C
ATOM    890  GM1 DBG Y 154       7.843  77.981  57.175  1.00  0.00            
ATOM    891  GM2 DBG Y 154       9.693  74.981  57.725  1.00  0.00            
ATOM    892  GM3 DBG Y 154       7.993  76.331  59.675  1.00  0.00            
ATOM    893  GM4 DBG Y 154       9.243  74.431  62.125  1.00  0.00            
ATOM    894  GM5 DBG Y 154       5.643  75.781  62.925  1.00  0.00            
ATOM    895  GM6 DBG Y 154       8.243  75.581  64.725  1.00  0.00            
ATOM    896  GM7 DBG Y 154      10.193  78.031  65.175  1.00  0.00            
ATOM    897  GM8 DBG Y 154       4.893  78.431  67.175  1.00  0.00            
ATOM    898  GM9 DBG Y 154       7.993  79.581  67.475  1.00  0.00            
ATOM    899 0GM1 DBG Y 154      10.443  80.881  68.625  1.00  0.00            
ATOM    900 1GM1 DBG Y 154       8.093  79.831  71.575  1.00  0.00            
ATOM    901 2GM1 DBG Y 154      10.793  81.631  71.175  1.00  0.00            
ATOM    902 3GM1 DBG Y 154      10.993  74.731  66.875  1.00  0.00            
ATOM    903 4GM1 DBG Y 154      10.443  71.281  66.725  1.00  0.00            
ATOM    904 5GM1 DBG Y 154       7.943  73.181  68.575  1.00  0.00            
ATOM    905 6GM1 DBG Y 154       8.843  69.831  69.075  1.00  0.00            
ATOM    906 7GM1 DBG Y 154       6.893  75.031  70.125  1.00  0.00            
ATOM    907  AM1 DBG Y 154      12.443  78.381  60.575  1.00  0.00            
ATOM    908  AM2 DBG Y 154      10.743  80.481  60.525  1.00  0.00            
ATOM    909  T1A DBG Y 154      14.143  78.131  58.075  1.00  0.00            
ATOM    910  C2A DBG Y 154      11.693  77.881  53.725  1.00  0.00           C
ATOM    911  C3A DBG Y 154       8.743  80.281  50.475  1.00  0.00           C
ATOM    912  C4A DBG Y 154       5.643  84.581  49.375  1.00  0.00           C
ATOM    913  C1B DBG Y 154      10.743  81.781  56.975  1.00  0.00           C
ATOM    914  C2B DBG Y 154      13.243  83.331  52.875  1.00  0.00           C
ATOM    915  C3B DBG Y 154      14.943  86.681  50.525  1.00  0.00           C
ATOM    916  C4B DBG Y 154      13.843  88.081  46.125  1.00  0.00           C
ATOM    917  C5B DBG Y 154      14.343  86.781  41.125  1.00  0.00           C
ATOM    918  GM1 DBG Z 155      84.293  96.681  65.375  1.00  0.00            
ATOM    919  GM2 DBG Z 155      86.193  95.631  68.275  1.00  0.00            
ATOM    920  GM3 DBG Z 155      85.943  94.231  65.375  1.00  0.00            
ATOM    921  GM4 DBG Z 155      86.343  91.581  67.425  1.00  0.00            
ATOM    922  GM5 DBG Z 155      87.443  91.181  63.725  1.00  0.00            
ATOM    923  GM6 DBG Z 155      86.293  89.381  65.425  1.00  0.00            
ATOM    924  GM7 DBG Z 155      82.993  88.431  65.425  1.00  0.00            
ATOM    925  GM8 DBG Z 155      86.493  87.831  60.975  1.00  0.00            
ATOM    926  GM9 DBG Z 155      83.643  86.431  62.425  1.00  0.00            
ATOM    927 0GM1 DBG Z 155      81.493  85.131  64.075  1.00  0.00            
ATOM    928 1GM1 DBG Z 155      81.743  84.231  60.275  1.00  0.00            
ATOM    929 2GM1 DBG Z 155      79.443  84.381  62.475  1.00  0.00            
ATOM    930 3GM1 DBG Z 155      85.342  86.831  67.625  1.00  0.00            
ATOM    931 4GM1 DBG Z 155      86.993  87.781  70.475  1.00  0.00            
ATOM    932 5GM1 DBG Z 155      89.143  86.681  67.775  1.00  0.00            
ATOM    933 6GM1 DBG Z 155      89.743  86.081  71.075  1.00  0.00            
ATOM    934 7GM1 DBG Z 155      89.743  85.231  65.775  1.00  0.00            
ATOM    935  AM1 DBG Z 155      86.293  94.681  60.225  1.00  0.00            
ATOM    936  AM2 DBG Z 155      87.193  96.981  61.025  1.00  0.00            
ATOM    937  T1A DBG Z 155      85.143  94.281  57.625  1.00  0.00            
ATOM    938  C2A DBG Z 155      86.393  97.231  53.975  1.00  0.00           C
ATOM    939  C3A DBG Z 155      88.743 100.581  52.825  1.00  0.00           C
ATOM    940  C4A DBG Z 155      91.293 103.781  54.325  1.00  0.00           C
ATOM    941  C1B DBG Z 155      85.993  99.781  58.575  1.00  0.00           C
ATOM    942  C2B DBG Z 155      85.493 102.781  56.375  1.00  0.00           C
ATOM    943  C3B DBG Z 155      85.693 105.181  52.975  1.00  0.00           C
ATOM    944  C4B DBG Z 155      89.043 108.731  51.775  1.00  0.00           C
ATOM    945  C5B DBG Z 155      90.993 112.781  51.675  1.00  0.00           C
ATOM    946  GM1 DBG   156     101.043  69.031  58.775  1.00  0.00            
ATOM    947  GM2 DBG   156     102.243  67.331  61.825  1.00  0.00            
ATOM    948  GM3 DBG   156     101.143  69.831  61.875  1.00  0.00            
ATOM    949  GM4 DBG   156     103.493  69.931  64.775  1.00  0.00            
ATOM    950  GM5 DBG   156      99.793  70.981  65.425  1.00  0.00            
ATOM    951  GM6 DBG   156     102.093  71.131  67.175  1.00  0.00            
ATOM    952  GM7 DBG   156     104.293  73.831  67.625  1.00  0.00            
ATOM    953  GM8 DBG   156      98.643  74.431  67.675  1.00  0.00            
ATOM    954  GM9 DBG   156     101.543  75.431  69.325  1.00  0.00            
ATOM    955 0GM1 DBG   156     104.343  76.181  70.175  1.00  0.00            
ATOM    956 1GM1 DBG   156     102.543  74.431  73.225  1.00  0.00            
ATOM    957 2GM1 DBG   156     105.293  76.081  72.675  1.00  0.00            
ATOM    958 3GM1 DBG   156     104.243  70.681  70.025  1.00  0.00            
ATOM    959 4GM1 DBG   156     103.843  67.231  69.875  1.00  0.00            
ATOM    960 5GM1 DBG   156     100.793  69.131  70.125  1.00  0.00            
ATOM    961 6GM1 DBG   156     101.193  65.931  71.725  1.00  0.00            
ATOM    962 7GM1 DBG   156      99.493  70.981  71.625  1.00  0.00            
ATOM    963  AM1 DBG   156     106.293  69.881  60.825  1.00  0.00            
ATOM    964  AM2 DBG   156     105.093  72.081  59.775  1.00  0.00            
ATOM    965  T1A DBG   156     108.043  67.981  59.675  1.00  0.00            
ATOM    966  C2A DBG   156     109.393  71.131  56.725  1.00  0.00           C
ATOM    967  C3A DBG   156     109.793  73.081  54.475  1.00  0.00           C
ATOM    968  C4A DBG   156     108.243  77.481  54.175  1.00  0.00           C
ATOM    969  C1B DBG   156     105.293  73.631  56.525  1.00  0.00           C
ATOM    970  C2B DBG   156     102.093  73.981  53.275  1.00  0.00           C
ATOM    971  C3B DBG   156      99.943  75.431  49.525  1.00  0.00           C
ATOM    972  C4B DBG   156      95.843  75.831  48.675  1.00  0.00           C
ATOM    973  C5B DBG   156      90.543  77.581  48.775  1.00  0.00           C
ATOM    974  GM1 DBG   157      28.143  98.631  62.575  1.00  0.00            
ATOM    975  GM2 DBG   157      30.243  96.631  64.525  1.00  0.00            
ATOM    976  GM3 DBG   157      27.343  95.881  63.775  1.00  0.00            
ATOM    977  GM4 DBG   157      27.693  94.731  67.175  1.00  0.00            
ATOM    978  GM5 DBG   157      25.143  93.231  64.625  1.00  0.00            
ATOM    979  GM6 DBG   157      25.193  93.131  67.625  1.00  0.00            
ATOM    980  GM7 DBG   157      23.193  95.531  69.575  1.00  0.00            
ATOM    981  GM8 DBG   157      20.393  92.131  65.975  1.00  0.00            
ATOM    982  GM9 DBG   157      20.443  93.631  69.325  1.00  0.00            
ATOM    983 0GM1 DBG   157      20.693  95.031  71.975  1.00  0.00            
ATOM    984 1GM1 DBG   157      19.043  91.481  72.275  1.00  0.00            
ATOM    985 2GM1 DBG   157      19.043  94.381  73.975  1.00  0.00            
ATOM    986 3GM1 DBG   157      25.293  92.381  70.925  1.00  0.00            
ATOM    987 4GM1 DBG   157      28.143  90.381  70.475  1.00  0.00            
ATOM    988 5GM1 DBG   157      25.143  89.231  68.775  1.00  0.00            
ATOM    989 6GM1 DBG   157      27.093  87.181  70.875  1.00  0.00            
ATOM    990 7GM1 DBG   157      22.143  88.881  69.325  1.00  0.00            
ATOM    991  AM1 DBG   157      27.743  94.181  59.175  1.00  0.00            
ATOM    992  AM2 DBG   157      30.393  94.331  60.075  1.00  0.00            
ATOM    993  T1A DBG   157      27.243  93.781  56.225  1.00  0.00            
ATOM    994  C2A DBG   157      29.693  89.981  54.525  1.00  0.00           C
ATOM    995  C3A DBG   157      33.643  89.831  55.125  1.00  0.00           C
ATOM    996  C4A DBG   157      36.343  90.131  58.025  1.00  0.00           C
ATOM    997  C1B DBG   157      31.543  95.331  56.725  1.00  0.00           C
ATOM    998  C2B DBG   157      30.843  93.781  51.925  1.00  0.00           C
ATOM    999  C3B DBG   157      32.893  90.581  50.075  1.00  0.00           C
ATOM   1000  C4B DBG   157      33.793  91.481  45.825  1.00  0.00           C
ATOM   1001  C5B DBG   157      34.193  89.481  41.975  1.00  0.00           C
ATOM   1002  GM1 DBG   158       0.593  77.581  56.575  1.00  0.00            
ATOM   1003  GM2 DBG   158       3.243  76.781  58.825  1.00  0.00            
ATOM   1004  GM3 DBG   158       1.093  75.031  58.375  1.00  0.00            
ATOM   1005  GM4 DBG   158       1.293  74.381  61.975  1.00  0.00            
ATOM   1006  GM5 DBG   158       0.243  71.231  60.025  1.00  0.00            
ATOM   1007  GM6 DBG   158      -0.557  72.181  62.675  1.00  0.00            
ATOM   1008  GM7 DBG   158      -3.307  74.031  64.225  1.00  0.00            
ATOM   1009  GM8 DBG   158      -3.307  69.331  61.025  1.00  0.00            
ATOM   1010  GM9 DBG   158      -5.357  71.381  63.175  1.00  0.00            
ATOM   1011 0GM1 DBG   158      -6.707  73.281  65.075  1.00  0.00            
ATOM   1012 1GM1 DBG   158      -8.707  69.981  64.375  1.00  0.00            
ATOM   1013 2GM1 DBG   158      -9.257  72.881  65.775  1.00  0.00            
ATOM   1014 3GM1 DBG   158      -0.507  72.631  66.425  1.00  0.00            
ATOM   1015 4GM1 DBG   158       2.943  72.931  66.475  1.00  0.00            
ATOM   1016 5GM1 DBG   158       1.643  69.731  65.225  1.00  0.00            
ATOM   1017 6GM1 DBG   158       3.893  70.131  67.475  1.00  0.00            
ATOM   1018 7GM1 DBG   158      -0.457  67.681  65.325  1.00  0.00            
ATOM   1019  AM1 DBG   158       2.443  72.631  54.525  1.00  0.00            
ATOM   1020  AM2 DBG   158       4.343  74.781  54.525  1.00  0.00            
ATOM   1021  T1A DBG   158       3.093  70.131  53.425  1.00  0.00            
ATOM   1022  C2A DBG   158       5.093  71.231  50.425  1.00  0.00           C
ATOM   1023  C3A DBG   158       3.993  73.831  46.675  1.00  0.00           C
ATOM   1024  C4A DBG   158       5.143  76.781  43.875  1.00  0.00           C
ATOM   1025  C1B DBG   158       7.593  74.881  52.525  1.00  0.00           C
ATOM   1026  C2B DBG   158       9.343  75.981  48.425  1.00  0.00           C
ATOM   1027  C3B DBG   158      11.043  79.131  46.525  1.00  0.00           C
ATOM   1028  C4B DBG   158      14.993  83.181  46.325  1.00  0.00           C
ATOM   1029  C5B DBG   158      18.143  83.381  43.025  1.00  0.00           C
ATOM   1030  GM1 DBG   159      93.793  83.381  62.375  1.00  0.00            
ATOM   1031  GM2 DBG   159      91.343  85.631  60.975  1.00  0.00            
ATOM   1032  GM3 DBG   159      93.592  86.481  62.925  1.00  0.00            
ATOM   1033  GM4 DBG   159      91.793  89.731  64.075  1.00  0.00            
ATOM   1034  GM5 DBG   159      95.493  89.531  65.175  1.00  0.00            
ATOM   1035  GM6 DBG   159      93.193  91.231  66.225  1.00  0.00            
ATOM   1036  GM7 DBG   159      91.143  90.731  69.375  1.00  0.00            
ATOM   1037  GM8 DBG   159      96.843  90.731  68.775  1.00  0.00            
ATOM   1038  GM9 DBG   159      94.293  90.881  71.525  1.00  0.00            
ATOM   1039 0GM1 DBG   159      91.643  90.981  72.925  1.00  0.00            
ATOM   1040 1GM1 DBG   159      94.543  93.031  74.675  1.00  0.00            
ATOM   1041 2GM1 DBG   159      91.393  92.331  75.275  1.00  0.00            
ATOM   1042 3GM1 DBG   159      90.793  93.831  66.725  1.00  0.00            
ATOM   1043 4GM1 DBG   159      90.593  94.781  63.425  1.00  0.00            
ATOM   1044 5GM1 DBG   159      93.843  95.181  64.925  1.00  0.00            
ATOM   1045 6GM1 DBG   159      92.743  96.881  62.625  1.00  0.00            
ATOM   1046 7GM1 DBG   159      95.543  95.931  66.825  1.00  0.00            
ATOM   1047  AM1 DBG   159      97.793  87.281  61.125  1.00  0.00            
ATOM   1048  AM2 DBG   159      96.543  86.081  58.925  1.00  0.00            
ATOM   1049  T1A DBG   159      99.793  89.181  60.175  1.00  0.00            
ATOM   1050  C2A DBG   159     102.893  89.831  57.025  1.00  0.00           C
ATOM   1051  C3A DBG   159     101.043  88.981  53.025  1.00  0.00           C
ATOM   1052  C4A DBG   159      97.193  91.081  50.825  1.00  0.00           C
ATOM   1053  C1B DBG   159      96.043  88.681  56.575  1.00  0.00           C
ATOM   1054  C2B DBG   159      97.943  92.081  56.225  1.00  0.00           C
ATOM   1055  C3B DBG   159      97.643  95.781  52.825  1.00  0.00           C
ATOM   1056  C4B DBG   159      99.943  99.231  50.625  1.00  0.00           C
ATOM   1057  C5B DBG   159     104.143 100.931  48.575  1.00  0.00           C
ATOM   1058  GM1 DBG   160      10.443  98.231  63.525  1.00  0.00            
ATOM   1059  GM2 DBG   160       9.243  97.931  66.875  1.00  0.00            
ATOM   1060  GM3 DBG   160      10.493  95.881  65.175  1.00  0.00            
ATOM   1061  GM4 DBG   160       9.093  93.781  68.075  1.00  0.00            
ATOM   1062  GM5 DBG   160      12.493  92.281  66.925  1.00  0.00            
ATOM   1063  GM6 DBG   160       9.793  90.981  67.275  1.00  0.00            
ATOM   1064  GM7 DBG   160       7.443  90.631  64.825  1.00  0.00            
ATOM   1065  GM8 DBG   160      12.743  88.481  64.725  1.00  0.00            
ATOM   1066  GM9 DBG   160       9.743  88.381  63.075  1.00  0.00            
ATOM   1067 0GM1 DBG   160       7.393  87.731  61.325  1.00  0.00            
ATOM   1068 1GM1 DBG   160      10.493  85.431  60.575  1.00  0.00            
ATOM   1069 2GM1 DBG   160       7.593  85.931  59.325  1.00  0.00            
ATOM   1070 3GM1 DBG   160       6.943  89.131  68.675  1.00  0.00            
ATOM   1071 4GM1 DBG   160       7.743  90.081  71.925  1.00  0.00            
ATOM   1072 5GM1 DBG   160      10.343  88.231  70.125  1.00  0.00            
ATOM   1073 6GM1 DBG   160       9.193  87.681  73.375  1.00  0.00            
ATOM   1074 7GM1 DBG   160      10.943  85.981  68.925  1.00  0.00            
ATOM   1075  AM1 DBG   160      10.043  93.081  61.275  1.00  0.00            
ATOM   1076  AM2 DBG   160      12.443  93.831  60.775  1.00  0.00            
ATOM   1077  T1A DBG   160       9.043  91.681  58.975  1.00  0.00            
ATOM   1078  C2A DBG   160      10.793  92.131  55.525  1.00  0.00           C
ATOM   1079  C3A DBG   160      14.843  92.431  52.025  1.00  0.00           C
ATOM   1080  C4A DBG   160      16.993  91.181  48.875  1.00  0.00           C
ATOM   1081  C1B DBG   160      11.993  96.681  58.525  1.00  0.00           C
ATOM   1082  C2B DBG   160      12.593  97.031  54.275  1.00  0.00           C
ATOM   1083  C3B DBG   160      13.443  97.381  50.475  1.00  0.00           C
ATOM   1084  C4B DBG   160      13.493  99.031  46.875  1.00  0.00           C
ATOM   1085  C5B DBG   160      17.693 100.081  44.275  1.00  0.00           C
ATOM   1086  GM1 DBG   161       8.893  58.381  59.175  1.00  0.00            
ATOM   1087  GM2 DBG   161       6.793  60.131  56.925  1.00  0.00            
ATOM   1088  GM3 DBG   161       8.743  61.531  58.625  1.00  0.00            
ATOM   1089  GM4 DBG   161       6.193  63.931  58.925  1.00  0.00            
ATOM   1090  GM5 DBG   161       9.793  64.931  60.025  1.00  0.00            
ATOM   1091  GM6 DBG   161       7.093  65.731  61.175  1.00  0.00            
ATOM   1092  GM7 DBG   161       4.943  64.381  63.625  1.00  0.00            
ATOM   1093  GM8 DBG   161       9.993  66.781  64.725  1.00  0.00            
ATOM   1094  GM9 DBG   161       6.643  66.031  65.925  1.00  0.00            
ATOM   1095 0GM1 DBG   161       3.793  65.081  66.075  1.00  0.00            
ATOM   1096 1GM1 DBG   161       4.893  66.081  69.725  1.00  0.00            
ATOM   1097 2GM1 DBG   161       2.193  64.881  68.225  1.00  0.00            
ATOM   1098 3GM1 DBG   161       3.943  67.481  61.125  1.00  0.00            
ATOM   1099 4GM1 DBG   161       4.493  69.231  58.175  1.00  0.00            
ATOM   1100 5GM1 DBG   161       6.693  70.081  60.925  1.00  0.00            
ATOM   1101 6GM1 DBG   161       5.393  72.231  58.825  1.00  0.00            
ATOM   1102 7GM1 DBG   161       6.743  70.831  63.625  1.00  0.00            
ATOM   1103  AM1 DBG   161      11.993  61.181  55.375  1.00  0.00            
ATOM   1104  AM2 DBG   161      10.593  62.931  54.075  1.00  0.00            
ATOM   1105  T1A DBG   161      13.993  60.331  53.575  1.00  0.00            
ATOM   1106  C2A DBG   161      14.093  62.181  49.875  1.00  0.00           C
ATOM   1107  C3A DBG   161      11.193  61.881  45.975  1.00  0.00           C
ATOM   1108  C4A DBG   161       7.543  62.831  42.575  1.00  0.00           C
ATOM   1109  C1B DBG   161       8.393  62.281  51.025  1.00  0.00           C
ATOM   1110  C2B DBG   161       5.293  61.331  47.825  1.00  0.00           C
ATOM   1111  C3B DBG   161       4.093  58.981  44.575  1.00  0.00           C
ATOM   1112  C4B DBG   161       3.843  60.181  40.025  1.00  0.00           C
ATOM   1113  C5B DBG   161       3.593  62.231  35.575  1.00  0.00           C
ATOM   1114  GM1 DBG   162     119.293 130.531  62.225  1.00  0.00            
ATOM   1115  GM2 DBG   162     122.143 131.381  59.975  1.00  0.00            
ATOM   1116  GM3 DBG   162     121.443 129.031  61.325  1.00  0.00            
ATOM   1117  GM4 DBG   162     124.842 128.481  60.725  1.00  0.00            
ATOM   1118  GM5 DBG   162     123.243 125.031  61.525  1.00  0.00            
ATOM   1119  GM6 DBG   162     126.143 126.081  62.025  1.00  0.00            
ATOM   1120  GM7 DBG   162     126.943 127.831  64.825  1.00  0.00            
ATOM   1121  GM8 DBG   162     125.193 122.481  64.025  1.00  0.00            
ATOM   1122  GM9 DBG   162     127.193 124.731  66.325  1.00  0.00            
ATOM   1123 0GM1 DBG   162     128.493 126.731  68.175  1.00  0.00            
ATOM   1124 1GM1 DBG   162     130.842 124.031  66.625  1.00  0.00            
ATOM   1125 2GM1 DBG   162     130.993 126.081  68.925  1.00  0.00            
ATOM   1126 3GM1 DBG   162     129.693 127.231  61.775  1.00  0.00            
ATOM   1127 4GM1 DBG   162     129.143 127.281  58.325  1.00  0.00            
ATOM   1128 5GM1 DBG   162     128.743 124.031  59.925  1.00  0.00            
ATOM   1129 6GM1 DBG   162     130.393 124.631  56.625  1.00  0.00            
ATOM   1130 7GM1 DBG   162     129.643 122.381  61.675  1.00  0.00            
ATOM   1131  AM1 DBG   162     119.543 126.331  58.275  1.00  0.00            
ATOM   1132  AM2 DBG   162     120.043 128.581  56.675  1.00  0.00            
ATOM   1133  T1A DBG   162     119.193 123.981  57.225  1.00  0.00            
ATOM   1134  C2A DBG   162     120.093 124.681  53.025  1.00  0.00           C
ATOM   1135  C3A DBG   162     119.393 126.831  49.775  1.00  0.00           C
ATOM   1136  C4A DBG   162     116.893 128.181  45.725  1.00  0.00           C
ATOM   1137  C1B DBG   162     118.043 129.431  53.675  1.00  0.00           C
ATOM   1138  C2B DBG   162     116.543 130.681  49.975  1.00  0.00           C
ATOM   1139  C3B DBG   162     118.693 132.681  45.825  1.00  0.00           C
ATOM   1140  C4B DBG   162     118.143 135.981  43.725  1.00  0.00           C
ATOM   1141  C5B DBG   162     114.693 136.131  41.675  1.00  0.00           C
ATOM   1142  GM1 DBG   163      32.143 103.931  61.625  1.00  0.00            
ATOM   1143  GM2 DBG   163      31.143 101.431  64.175  1.00  0.00            
ATOM   1144  GM3 DBG   163      29.593 103.131  62.275  1.00  0.00            
ATOM   1145  GM4 DBG   163      27.093 102.281  64.625  1.00  0.00            
ATOM   1146  GM5 DBG   163      25.643 102.481  61.025  1.00  0.00            
ATOM   1147  GM6 DBG   163      24.343 102.931  63.725  1.00  0.00            
ATOM   1148  GM7 DBG   163      22.793 105.531  65.325  1.00  0.00            
ATOM   1149  GM8 DBG   163      21.943 104.231  59.825  1.00  0.00            
ATOM   1150  GM9 DBG   163      20.243 105.331  62.975  1.00  0.00            
ATOM   1151 0GM1 DBG   163      18.343 105.631  65.275  1.00  0.00            
ATOM   1152 1GM1 DBG   163      16.643 104.481  61.925  1.00  0.00            
ATOM   1153 2GM1 DBG   163      15.743 105.631  64.725  1.00  0.00            
ATOM   1154 3GM1 DBG   163      22.693 101.781  66.725  1.00  0.00            
ATOM   1155 4GM1 DBG   163      23.593  98.481  66.125  1.00  0.00            
ATOM   1156 5GM1 DBG   163      21.593 100.031  63.525  1.00  0.00            
ATOM   1157 6GM1 DBG   163      21.543  96.781  64.375  1.00  0.00            
ATOM   1158 7GM1 DBG   163      18.843 100.581  63.475  1.00  0.00            
ATOM   1159  AM1 DBG   163      29.393 100.181  58.275  1.00  0.00            
ATOM   1160  AM2 DBG   163      31.843  99.331  59.375  1.00  0.00            
ATOM   1161  T1A DBG   163      28.143  98.681  55.925  1.00  0.00            
ATOM   1162  C2A DBG   163      30.743  98.731  53.625  1.00  0.00           C
ATOM   1163  C3A DBG   163      34.743  99.281  53.575  1.00  0.00           C
ATOM   1164  C4A DBG   163      39.393  98.631  53.525  1.00  0.00           C
ATOM   1165  C1B DBG   163      34.343 101.281  58.225  1.00  0.00           C
ATOM   1166  C2B DBG   163      37.393 102.631  55.825  1.00  0.00           C
ATOM   1167  C3B DBG   163      40.243 103.831  51.925  1.00  0.00           C
ATOM   1168  C4B DBG   163      43.793 102.281  48.225  1.00  0.00           C
ATOM   1169  C5B DBG   163      47.443 102.631  46.475  1.00  0.00           C
ATOM   1170  GM1 DBG   164       8.093  70.381  54.925  1.00  0.00            
ATOM   1171  GM2 DBG   164       8.693  67.531  56.275  1.00  0.00            
ATOM   1172  GM3 DBG   164      10.143  69.881  57.325  1.00  0.00            
ATOM   1173  GM4 DBG   164      12.743  67.281  57.775  1.00  0.00            
ATOM   1174  GM5 DBG   164      11.443  68.981  61.025  1.00  0.00            
ATOM   1175  GM6 DBG   164      13.993  67.581  60.475  1.00  0.00            
ATOM   1176  GM7 DBG   164      17.043  68.781  59.575  1.00  0.00            
ATOM   1177  GM8 DBG   164      14.393  69.231  64.625  1.00  0.00            
ATOM   1178  GM9 DBG   164      17.693  69.331  63.025  1.00  0.00            
ATOM   1179 0GM1 DBG   164      20.243  70.081  61.725  1.00  0.00            
ATOM   1180 1GM1 DBG   164      20.043  66.831  63.975  1.00  0.00            
ATOM   1181 2GM1 DBG   164      22.243  68.981  63.125  1.00  0.00            
ATOM   1182 3GM1 DBG   164      16.343  64.631  59.825  1.00  0.00            
ATOM   1183 4GM1 DBG   164      13.993  62.131  59.425  1.00  0.00            
ATOM   1184 5GM1 DBG   164      14.043  63.731  62.675  1.00  0.00            
ATOM   1185 6GM1 DBG   164      14.193  60.431  62.025  1.00  0.00            
ATOM   1186 7GM1 DBG   164      15.343  64.281  64.925  1.00  0.00            
ATOM   1187  AM1 DBG   164      13.743  71.481  54.475  1.00  0.00            
ATOM   1188  AM2 DBG   164      12.243  73.081  53.125  1.00  0.00            
ATOM   1189  T1A DBG   164      15.893  69.981  53.175  1.00  0.00            
ATOM   1190  C2A DBG   164      16.593  71.081  50.025  1.00  0.00           C
ATOM   1191  C3A DBG   164      15.593  73.081  46.875  1.00  0.00           C
ATOM   1192  C4A DBG   164      12.293  75.581  43.675  1.00  0.00           C
ATOM   1193  C1B DBG   164      10.943  71.331  50.125  1.00  0.00           C
ATOM   1194  C2B DBG   164       9.843  71.731  45.925  1.00  0.00           C
ATOM   1195  C3B DBG   164       8.143  73.231  42.075  1.00  0.00           C
ATOM   1196  C4B DBG   164       7.343  74.481  38.275  1.00  0.00           C
ATOM   1197  C5B DBG   164       5.843  73.181  34.175  1.00  0.00           C
ATOM   1198  GM1 DBG   165     125.093  73.031  57.975  1.00  0.00            
ATOM   1199  GM2 DBG   165     127.393  70.781  57.125  1.00  0.00            
ATOM   1200  GM3 DBG   165     124.543  70.131  58.775  1.00  0.00            
ATOM   1201  GM4 DBG   165     126.893  67.481  59.675  1.00  0.00            
ATOM   1202  GM5 DBG   165     124.092  68.181  62.275  1.00  0.00            
ATOM   1203  GM6 DBG   165     126.693  66.731  62.575  1.00  0.00            
ATOM   1204  GM7 DBG   165     129.493  68.281  64.275  1.00  0.00            
ATOM   1205  GM8 DBG   165     124.643  66.881  66.875  1.00  0.00            
ATOM   1206  GM9 DBG   165     128.293  66.481  67.325  1.00  0.00            
ATOM   1207 0GM1 DBG   165     131.243  65.781  67.425  1.00  0.00            
ATOM   1208 1GM1 DBG   165     129.543  62.231  67.475  1.00  0.00            
ATOM   1209 2GM1 DBG   165     132.443  63.481  68.075  1.00  0.00            
ATOM   1210 3GM1 DBG   165     129.343  64.381  62.775  1.00  0.00            
ATOM   1211 4GM1 DBG   165     128.592  62.581  59.925  1.00  0.00            
ATOM   1212 5GM1 DBG   165     126.043  62.581  62.475  1.00  0.00            
ATOM   1213 6GM1 DBG   165     126.643  59.831  60.575  1.00  0.00            
ATOM   1214 7GM1 DBG   165     125.342  62.531  64.825  1.00  0.00            
ATOM   1215  AM1 DBG   165     119.893  70.831  56.925  1.00  0.00            
ATOM   1216  AM2 DBG   165     121.343  71.331  54.625  1.00  0.00            
ATOM   1217  T1A DBG   165     117.342  69.431  56.925  1.00  0.00            
ATOM   1218  C2A DBG   165     117.443  68.131  52.625  1.00  0.00           C
ATOM   1219  C3A DBG   165     116.843  68.931  48.325  1.00  0.00           C
ATOM   1220  C4A DBG   165     118.793  69.431  45.125  1.00  0.00           C
ATOM   1221  C1B DBG   165     124.092  69.031  53.775  1.00  0.00           C
ATOM   1222  C2B DBG   165     123.393  65.631  52.375  1.00  0.00           C
ATOM   1223  C3B DBG   165     126.043  63.231  50.525  1.00  0.00           C
ATOM   1224  C4B DBG   165     126.443  60.831  47.775  1.00  0.00           C
ATOM   1225  C5B DBG   165     124.993  60.981  42.975  1.00  0.00           C
ATOM   1226  GM1 DBG   166     136.743 114.531  54.375  1.00  0.00            
ATOM   1227  GM2 DBG   166     136.943 117.181  56.525  1.00  0.00            
ATOM   1228  GM3 DBG   166     135.493 114.531  57.175  1.00  0.00            
ATOM   1229  GM4 DBG   166     133.693 116.381  59.875  1.00  0.00            
ATOM   1230  GM5 DBG   166     136.043 113.581  61.075  1.00  0.00            
ATOM   1231  GM6 DBG   166     133.793 114.681  62.325  1.00  0.00            
ATOM   1232  GM7 DBG   166     130.743 113.531  62.475  1.00  0.00            
ATOM   1233  GM8 DBG   166     135.193 110.681  64.625  1.00  0.00            
ATOM   1234  GM9 DBG   166     131.843 111.581  65.225  1.00  0.00            
ATOM   1235 0GM1 DBG   166     128.842 111.631  65.375  1.00  0.00            
ATOM   1236 1GM1 DBG   166     131.143 112.231  68.525  1.00  0.00            
ATOM   1237 2GM1 DBG   166     127.893 111.481  67.875  1.00  0.00            
ATOM   1238 3GM1 DBG   166     131.443 116.681  64.075  1.00  0.00            
ATOM   1239 4GM1 DBG   166     133.293 119.581  63.625  1.00  0.00            
ATOM   1240 5GM1 DBG   166     134.842 117.131  65.775  1.00  0.00            
ATOM   1241 6GM1 DBG   166     134.842 120.281  66.425  1.00  0.00            
ATOM   1242 7GM1 DBG   166     134.842 115.031  67.725  1.00  0.00            
ATOM   1243  AM1 DBG   166     132.243 117.631  55.325  1.00  0.00            
ATOM   1244  AM2 DBG   166     131.542 115.431  53.675  1.00  0.00            
ATOM   1245  T1A DBG   166     130.593 119.981  55.675  1.00  0.00            
ATOM   1246  C2A DBG   166     127.043 121.931  52.925  1.00  0.00           C
ATOM   1247  C3A DBG   166     123.343 120.681  50.525  1.00  0.00           C
ATOM   1248  C4A DBG   166     120.342 117.431  48.575  1.00  0.00           C
ATOM   1249  C1B DBG   166     128.543 116.731  52.075  1.00  0.00           C
ATOM   1250  C2B DBG   166     126.893 116.381  48.775  1.00  0.00           C
ATOM   1251  C3B DBG   166     124.543 113.581  46.775  1.00  0.00           C
ATOM   1252  C4B DBG   166     120.643 114.481  44.625  1.00  0.00           C
ATOM   1253  C5B DBG   166     120.893 109.681  45.175  1.00  0.00           C
ATOM   1254  NC3 DPP   167     162.193  50.181  11.875  1.00  0.00           N
ATOM   1255  PO4 DPP   167     161.292  47.181  15.125  1.00  0.00           P
ATOM   1256  GL1 DPP   167     160.893  44.681  18.925  1.00  0.00            
ATOM   1257  GL2 DPP   167     157.792  43.481  20.125  1.00  0.00            
ATOM   1258  C1A DPP   167     163.092  43.981  22.825  1.00  0.00           C
ATOM   1259  C2A DPP   167     162.393  44.681  27.175  1.00  0.00           C
ATOM   1260  C3A DPP   167     161.543  45.081  32.275  1.00  0.00           C
ATOM   1261  C4A DPP   167     161.042  42.381  36.475  1.00  0.00           C
ATOM   1262  C1B DPP   167     156.693  47.981  20.275  1.00  0.00           C
ATOM   1263  C2B DPP   167     155.593  52.281  19.775  1.00  0.00           C
ATOM   1264  C3B DPP   167     154.842  56.581  20.525  1.00  0.00           C
ATOM   1265  C4B DPP   167     155.193  61.381  20.125  1.00  0.00           C
ATOM   1266  NC3 DPP   168     208.243 175.731  17.725  1.00  0.00           N
ATOM   1267  PO4 DPP   168     211.193 172.581  18.425  1.00  0.00           P
ATOM   1268  GL1 DPP   168     210.793 173.481  22.875  1.00  0.00            
ATOM   1269  GL2 DPP   168     213.542 173.481  25.725  1.00  0.00            
ATOM   1270  C1A DPP   168     209.043 170.731  26.025  1.00  0.00           C
ATOM   1271  C2A DPP   168     207.943 168.881  29.775  1.00  0.00           C
ATOM   1272  C3A DPP   168     204.643 167.681  31.725  1.00  0.00           C
ATOM   1273  C4A DPP   168     204.193 166.031  35.125  1.00  0.00           C
ATOM   1274  C1B DPP   168     210.042 173.631  29.875  1.00  0.00           C
ATOM   1275  C2B DPP   168     205.693 173.631  30.475  1.00  0.00           C
ATOM   1276  C3B DPP   168     201.093 171.081  30.725  1.00  0.00           C
ATOM   1277  C4B DPP   168     196.292 170.981  30.675  1.00  0.00           C
ATOM   1278  NC3 DPP   169      27.193  92.081  21.725  1.00  0.00           N
ATOM   1279  PO4 DPP   169      27.393  97.031  21.675  1.00  0.00           P
ATOM   1280  GL1 DPP   169      28.393  97.781  26.275  1.00  0.00            
ATOM   1281  GL2 DPP   169      27.893  94.931  27.225  1.00  0.00            
ATOM   1282  C1A DPP   169      27.543  98.731  30.125  1.00  0.00           C
ATOM   1283  C2A DPP   169      27.743  99.131  33.825  1.00  0.00           C
ATOM   1284  C3A DPP   169      27.943  96.631  37.375  1.00  0.00           C
ATOM   1285  C4A DPP   169      27.443  97.281  42.275  1.00  0.00           C
ATOM   1286  C1B DPP   169      26.243  93.931  30.625  1.00  0.00           C
ATOM   1287  C2B DPP   169      25.893  93.231  33.825  1.00  0.00           C
ATOM   1288  C3B DPP   169      24.943  92.331  38.825  1.00  0.00           C
ATOM   1289  C4B DPP   169      25.543  88.281  41.625  1.00  0.00           C
ATOM   1290  NC3 DPP   170      58.293 153.131  21.225  1.00  0.00           N
ATOM   1291  PO4 DPP   170      61.443 153.481  23.575  1.00  0.00           P
ATOM   1292  GL1 DPP   170      59.343 152.231  27.775  1.00  0.00            
ATOM   1293  GL2 DPP   170      60.193 149.731  27.925  1.00  0.00            
ATOM   1294  C1A DPP   170      58.743 152.681  32.125  1.00  0.00           C
ATOM   1295  C2A DPP   170      58.893 153.531  37.175  1.00  0.00           C
ATOM   1296  C3A DPP   170      59.393 155.081  40.675  1.00  0.00           C
ATOM   1297  C4A DPP   170      61.943 156.531  43.575  1.00  0.00           C
ATOM   1298  C1B DPP   170      59.843 147.881  31.375  1.00  0.00           C
ATOM   1299  C2B DPP   170      61.143 148.481  35.925  1.00  0.00           C
ATOM   1300  C3B DPP   170      61.443 150.631  40.325  1.00  0.00           C
ATOM   1301  C4B DPP   170      60.843 151.031  45.225  1.00  0.00           C
ATOM   1302  NC3 DPP   171      53.343  49.481  18.325  1.00  0.00           N
ATOM   1303  PO4 DPP   171      57.143  48.481  18.925  1.00  0.00           P
ATOM   1304  GL1 DPP   171      55.593  49.181  23.675  1.00  0.00            
ATOM   1305  GL2 DPP   171      53.393  51.881  23.275  1.00  0.00            
ATOM   1306  C1A DPP   171      55.293  50.781  28.075  1.00  0.00           C
ATOM   1307  C2A DPP   171      54.393  51.431  31.975  1.00  0.00           C
ATOM   1308  C3A DPP   171      53.093  53.431  34.725  1.00  0.00           C
ATOM   1309  C4A DPP   171      51.093  52.881  38.375  1.00  0.00           C
ATOM   1310  C1B DPP   171      50.493  51.081  27.175  1.00  0.00           C
ATOM   1311  C2B DPP   171      49.743  53.581  31.275  1.00  0.00           C
ATOM   1312  C3B DPP   171      47.393  53.781  35.175  1.00  0.00           C
ATOM   1313  C4B DPP   171      46.043  50.981  37.875  1.00  0.00           C
ATOM   1314  NC3 DPP   172     165.893  65.981  16.175  1.00  0.00           N
ATOM   1315  PO4 DPP   172     169.743  66.081  18.175  1.00  0.00           P
ATOM   1316  GL1 DPP   172     168.443  65.781  23.325  1.00  0.00            
ATOM   1317  GL2 DPP   172     166.943  62.931  21.625  1.00  0.00            
ATOM   1318  C1A DPP   172     168.992  65.331  28.425  1.00  0.00           C
ATOM   1319  C2A DPP   172     168.593  66.381  31.925  1.00  0.00           C
ATOM   1320  C3A DPP   172     168.043  63.981  34.725  1.00  0.00           C
ATOM   1321  C4A DPP   172     167.592  65.131  38.775  1.00  0.00           C
ATOM   1322  C1B DPP   172     164.943  62.281  25.925  1.00  0.00           C
ATOM   1323  C2B DPP   172     162.493  60.031  28.875  1.00  0.00           C
ATOM   1324  C3B DPP   172     160.843  59.281  31.675  1.00  0.00           C
ATOM   1325  C4B DPP   172     160.092  60.481  36.675  1.00  0.00           C
ATOM   1326  NC3 DPP   173      79.493  72.481  18.825  1.00  0.00           N
ATOM   1327  PO4 DPP   173      84.343  70.781  19.425  1.00  0.00           P
ATOM   1328  GL1 DPP   173      84.293  70.181  23.375  1.00  0.00            
ATOM   1329  GL2 DPP   173      81.793  71.781  24.125  1.00  0.00            
ATOM   1330  C1A DPP   173      86.393  69.931  26.575  1.00  0.00           C
ATOM   1331  C2A DPP   173      87.143  71.231  30.275  1.00  0.00           C
ATOM   1332  C3A DPP   173      88.293  71.831  34.925  1.00  0.00           C
ATOM   1333  C4A DPP   173      90.293  69.181  36.975  1.00  0.00           C
ATOM   1334  C1B DPP   173      83.443  73.781  27.275  1.00  0.00           C
ATOM   1335  C2B DPP   173      84.343  74.981  30.975  1.00  0.00           C
ATOM   1336  C3B DPP   173      84.943  75.281  35.325  1.00  0.00           C
ATOM   1337  C4B DPP   173      86.193  76.181  39.275  1.00  0.00           C
ATOM   1338  NC3 DPP   174       5.643 149.781  10.025  1.00  0.00           N
ATOM   1339  PO4 DPP   174       9.143 148.331  11.875  1.00  0.00           P
ATOM   1340  GL1 DPP   174       6.843 148.931  15.375  1.00  0.00            
ATOM   1341  GL2 DPP   174       3.893 149.281  14.925  1.00  0.00            
ATOM   1342  C1A DPP   174       6.393 149.931  19.875  1.00  0.00           C
ATOM   1343  C2A DPP   174       3.693 149.281  22.175  1.00  0.00           C
ATOM   1344  C3A DPP   174       0.793 149.531  24.725  1.00  0.00           C
ATOM   1345  C4A DPP   174      -1.507 150.531  28.075  1.00  0.00           C
ATOM   1346  C1B DPP   174       1.043 149.531  17.425  1.00  0.00           C
ATOM   1347  C2B DPP   174      -1.057 150.981  20.575  1.00  0.00           C
ATOM   1348  C3B DPP   174      -3.857 152.181  24.125  1.00  0.00           C
ATOM   1349  C4B DPP   174      -8.507 153.381  25.025  1.00  0.00           C
ATOM   1350  NC3 DPP   175      23.143 176.831  24.375  1.00  0.00           N
ATOM   1351  PO4 DPP   175      26.093 172.731  24.425  1.00  0.00           P
ATOM   1352  GL1 DPP   175      26.293 176.281  28.375  1.00  0.00            
ATOM   1353  GL2 DPP   175      25.193 175.031  31.575  1.00  0.00            
ATOM   1354  C1A DPP   175      25.793 179.531  31.325  1.00  0.00           C
ATOM   1355  C2A DPP   175      23.043 181.081  34.325  1.00  0.00           C
ATOM   1356  C3A DPP   175      21.893 179.531  37.675  1.00  0.00           C
ATOM   1357  C4A DPP   175      20.543 179.831  42.075  1.00  0.00           C
ATOM   1358  C1B DPP   175      25.693 175.881  35.725  1.00  0.00           C
ATOM   1359  C2B DPP   175      26.443 175.631  39.325  1.00  0.00           C
ATOM   1360  C3B DPP   175      28.293 175.331  43.025  1.00  0.00           C
ATOM   1361  C4B DPP   175      29.643 174.081  47.575  1.00  0.00           C
ATOM   1362  NC3 DPP   176     110.943  90.631  25.475  1.00  0.00           N
ATOM   1363  PO4 DPP   176     113.043  94.031  27.175  1.00  0.00           P
ATOM   1364  GL1 DPP   176     111.893  93.631  31.175  1.00  0.00            
ATOM   1365  GL2 DPP   176     108.643  93.831  30.675  1.00  0.00            
ATOM   1366  C1A DPP   176     113.543  93.281  35.175  1.00  0.00           C
ATOM   1367  C2A DPP   176     115.643  93.631  39.525  1.00  0.00           C
ATOM   1368  C3A DPP   176     119.343  95.731  41.975  1.00  0.00           C
ATOM   1369  C4A DPP   176     119.643  95.531  46.325  1.00  0.00           C
ATOM   1370  C1B DPP   176     109.443  91.081  34.775  1.00  0.00           C
ATOM   1371  C2B DPP   176     109.993  92.131  38.875  1.00  0.00           C
ATOM   1372  C3B DPP   176     111.493  92.481  42.625  1.00  0.00           C
ATOM   1373  C4B DPP   176     114.343  90.731  44.875  1.00  0.00           C
ATOM   1374  NC3 DPP   177     110.043 179.981  18.925  1.00  0.00           N
ATOM   1375  PO4 DPP   177     105.043 180.331  19.025  1.00  0.00           P
ATOM   1376  GL1 DPP   177     104.393 179.181  22.725  1.00  0.00            
ATOM   1377  GL2 DPP   177     104.943 175.181  23.125  1.00  0.00            
ATOM   1378  C1A DPP   177     102.842 179.931  26.275  1.00  0.00           C
ATOM   1379  C2A DPP   177     103.843 181.531  28.925  1.00  0.00           C
ATOM   1380  C3A DPP   177     105.643 182.081  32.525  1.00  0.00           C
ATOM   1381  C4A DPP   177     107.743 184.331  36.325  1.00  0.00           C
ATOM   1382  C1B DPP   177     105.593 175.681  27.275  1.00  0.00           C
ATOM   1383  C2B DPP   177     106.443 173.281  30.475  1.00  0.00           C
ATOM   1384  C3B DPP   177     109.493 172.731  34.225  1.00  0.00           C
ATOM   1385  C4B DPP   177     111.493 174.481  38.725  1.00  0.00           C
ATOM   1386  NC3 DPP   178      58.743 120.731  19.175  1.00  0.00           N
ATOM   1387  PO4 DPP   178      56.593 120.331  22.825  1.00  0.00           P
ATOM   1388  GL1 DPP   178      57.693 117.881  27.025  1.00  0.00            
ATOM   1389  GL2 DPP   178      57.993 119.631  28.475  1.00  0.00            
ATOM   1390  C1A DPP   178      57.943 114.981  30.175  1.00  0.00           C
ATOM   1391  C2A DPP   178      58.193 114.281  34.075  1.00  0.00           C
ATOM   1392  C3A DPP   178      57.643 113.431  39.225  1.00  0.00           C
ATOM   1393  C4A DPP   178      56.393 111.481  42.725  1.00  0.00           C
ATOM   1394  C1B DPP   178      57.193 119.031  32.825  1.00  0.00           C
ATOM   1395  C2B DPP   178      57.343 118.631  36.725  1.00  0.00           C
ATOM   1396  C3B DPP   178      56.743 118.081  40.275  1.00  0.00           C
ATOM   1397  C4B DPP   178      57.993 116.331  43.825  1.00  0.00           C
ATOM   1398  NC3 DPP   179      12.593  89.631  24.125  1.00  0.00           N
ATOM   1399  PO4 DPP   179      13.843  86.131  21.625  1.00  0.00           P
ATOM   1400  GL1 DPP   179      14.493  83.731  25.275  1.00  0.00            
ATOM   1401  GL2 DPP   179      13.243  79.681  24.675  1.00  0.00            
ATOM   1402  C1A DPP   179      16.043  83.781  28.975  1.00  0.00           C
ATOM   1403  C2A DPP   179      15.843  85.381  33.075  1.00  0.00           C
ATOM   1404  C3A DPP   179      12.243  86.881  36.125  1.00  0.00           C
ATOM   1405  C4A DPP   179      10.043  87.731  40.075  1.00  0.00           C
ATOM   1406  C1B DPP   179      13.243  79.931  29.175  1.00  0.00           C
ATOM   1407  C2B DPP   179      11.243  81.931  32.775  1.00  0.00           C
ATOM   1408  C3B DPP   179       7.993  84.281  33.575  1.00  0.00           C
ATOM   1409  C4B DPP   179       6.193  86.031  36.725  1.00  0.00           C
ATOM   1410  NC3 DPP   180     100.193 109.081  28.625  1.00  0.00           N
ATOM   1411  PO4 DPP   180     101.693 104.081  30.225  1.00  0.00           P
ATOM   1412  GL1 DPP   180     102.143 104.981  34.075  1.00  0.00            
ATOM   1413  GL2 DPP   180     100.593 107.481  34.175  1.00  0.00            
ATOM   1414  C1A DPP   180     102.243 104.581  39.025  1.00  0.00           C
ATOM   1415  C2A DPP   180     102.093 102.981  42.625  1.00  0.00           C
ATOM   1416  C3A DPP   180     102.493 105.681  46.275  1.00  0.00           C
ATOM   1417  C4A DPP   180     103.493 105.731  50.325  1.00  0.00           C
ATOM   1418  C1B DPP   180      99.693 108.631  37.475  1.00  0.00           C
ATOM   1419  C2B DPP   180      99.743 108.581  41.325  1.00  0.00           C
ATOM   1420  C3B DPP   180      98.543 109.281  45.375  1.00  0.00           C
ATOM   1421  C4B DPP   180      99.043 109.531  50.025  1.00  0.00           C
ATOM   1422  NC3 DPP   181     109.993 141.531  23.225  1.00  0.00           N
ATOM   1423  PO4 DPP   181     105.793 138.531  23.825  1.00  0.00           P
ATOM   1424  GL1 DPP   181     105.543 137.431  27.775  1.00  0.00            
ATOM   1425  GL2 DPP   181     108.093 136.931  30.625  1.00  0.00            
ATOM   1426  C1A DPP   181     104.643 141.331  30.825  1.00  0.00           C
ATOM   1427  C2A DPP   181     106.493 140.381  34.825  1.00  0.00           C
ATOM   1428  C3A DPP   181     105.693 138.481  38.575  1.00  0.00           C
ATOM   1429  C4A DPP   181     104.893 135.431  41.925  1.00  0.00           C
ATOM   1430  C1B DPP   181     109.243 134.531  34.625  1.00  0.00           C
ATOM   1431  C2B DPP   181     109.043 134.781  39.425  1.00  0.00           C
ATOM   1432  C3B DPP   181     110.193 133.031  43.325  1.00  0.00           C
ATOM   1433  C4B DPP   181     112.893 130.481  46.975  1.00  0.00           C
ATOM   1434  NC3 DPP   182      39.043   3.781  26.025  1.00  0.00           N
ATOM   1435  PO4 DPP   182      39.093   4.231  29.425  1.00  0.00           P
ATOM   1436  GL1 DPP   182      41.493   4.531  33.225  1.00  0.00            
ATOM   1437  GL2 DPP   182      44.793   5.031  34.175  1.00  0.00            
ATOM   1438  C1A DPP   182      40.943   4.131  37.375  1.00  0.00           C
ATOM   1439  C2A DPP   182      40.393   4.381  41.125  1.00  0.00           C
ATOM   1440  C3A DPP   182      41.943   7.481  44.325  1.00  0.00           C
ATOM   1441  C4A DPP   182      40.993   9.731  47.375  1.00  0.00           C
ATOM   1442  C1B DPP   182      46.443   5.331  37.325  1.00  0.00           C
ATOM   1443  C2B DPP   182      45.443   3.381  40.975  1.00  0.00           C
ATOM   1444  C3B DPP   182      45.543   2.381  46.275  1.00  0.00           C
ATOM   1445  C4B DPP   182      44.143   5.531  48.425  1.00  0.00           C
ATOM   1446  NC3 DPP   183     122.593 197.331  14.175  1.00  0.00           N
ATOM   1447  PO4 DPP   183     126.893 200.381  15.525  1.00  0.00           P
ATOM   1448  GL1 DPP   183     126.843 200.531  19.775  1.00  0.00            
ATOM   1449  GL2 DPP   183     124.293 202.831  20.575  1.00  0.00            
ATOM   1450  C1A DPP   183     126.543 198.731  23.825  1.00  0.00           C
ATOM   1451  C2A DPP   183     127.543 199.631  28.975  1.00  0.00           C
ATOM   1452  C3A DPP   183     128.243 201.131  32.225  1.00  0.00           C
ATOM   1453  C4A DPP   183     130.842 200.131  35.525  1.00  0.00           C
ATOM   1454  C1B DPP   183     124.743 203.131  25.575  1.00  0.00           C
ATOM   1455  C2B DPP   183     125.143 204.881  29.725  1.00  0.00           C
ATOM   1456  C3B DPP   183     125.593 206.081  34.125  1.00  0.00           C
ATOM   1457  C4B DPP   183     124.643 206.431  39.075  1.00  0.00           C
ATOM   1458  NC3 DPP   184     185.693  22.481  21.725  1.00  0.00           N
ATOM   1459  PO4 DPP   184     181.443  21.731  22.675  1.00  0.00           P
ATOM   1460  GL1 DPP   184     178.593  21.081  26.675  1.00  0.00            
ATOM   1461  GL2 DPP   184     175.492  23.331  27.325  1.00  0.00            
ATOM   1462  C1A DPP   184     178.343  22.281  31.425  1.00  0.00           C
ATOM   1463  C2A DPP   184     177.893  24.281  34.975  1.00  0.00           C
ATOM   1464  C3A DPP   184     175.443  24.931  37.475  1.00  0.00           C
ATOM   1465  C4A DPP   184     172.693  23.481  40.875  1.00  0.00           C
ATOM   1466  C1B DPP   184     173.792  24.731  31.925  1.00  0.00           C
ATOM   1467  C2B DPP   184     170.893  26.331  35.275  1.00  0.00           C
ATOM   1468  C3B DPP   184     170.943  28.181  38.125  1.00  0.00           C
ATOM   1469  C4B DPP   184     172.143  31.131  41.025  1.00  0.00           C
ATOM   1470  NC3 DPP   185      11.793 159.981  11.025  1.00  0.00           N
ATOM   1471  PO4 DPP   185       8.693 158.231  13.975  1.00  0.00           P
ATOM   1472  GL1 DPP   185       8.093 158.081  18.425  1.00  0.00            
ATOM   1473  GL2 DPP   185       6.643 159.681  21.825  1.00  0.00            
ATOM   1474  C1A DPP   185       8.093 154.681  21.325  1.00  0.00           C
ATOM   1475  C2A DPP   185       6.943 152.731  25.475  1.00  0.00           C
ATOM   1476  C3A DPP   185       5.793 154.281  29.625  1.00  0.00           C
ATOM   1477  C4A DPP   185       4.593 154.581  33.575  1.00  0.00           C
ATOM   1478  C1B DPP   185       5.593 157.531  25.725  1.00  0.00           C
ATOM   1479  C2B DPP   185       4.093 159.181  29.525  1.00  0.00           C
ATOM   1480  C3B DPP   185       1.543 159.481  32.875  1.00  0.00           C
ATOM   1481  C4B DPP   185       2.943 157.981  36.925  1.00  0.00           C
ATOM   1482  NC3 DPP   186      68.043 111.631  18.625  1.00  0.00           N
ATOM   1483  PO4 DPP   186      70.743 112.431  21.525  1.00  0.00           P
ATOM   1484  GL1 DPP   186      69.843 109.781  25.325  1.00  0.00            
ATOM   1485  GL2 DPP   186      65.743 112.081  27.125  1.00  0.00            
ATOM   1486  C1A DPP   186      68.493 109.131  30.125  1.00  0.00           C
ATOM   1487  C2A DPP   186      67.893 109.131  35.175  1.00  0.00           C
ATOM   1488  C3A DPP   186      66.793 109.881  39.825  1.00  0.00           C
ATOM   1489  C4A DPP   186      67.443 111.581  43.525  1.00  0.00           C
ATOM   1490  C1B DPP   186      63.293 111.581  31.325  1.00  0.00           C
ATOM   1491  C2B DPP   186      62.893 112.131  36.125  1.00  0.00           C
ATOM   1492  C3B DPP   186      62.243 111.381  40.125  1.00  0.00           C
ATOM   1493  C4B DPP   186      62.443 112.281  44.275  1.00  0.00           C
ATOM   1494  NC3 DPP   187     152.993  92.881  15.525  1.00  0.00           N
ATOM   1495  PO4 DPP   187     151.342  89.831  19.475  1.00  0.00           P
ATOM   1496  GL1 DPP   187     151.943  87.981  22.375  1.00  0.00            
ATOM   1497  GL2 DPP   187     153.693  89.381  24.825  1.00  0.00            
ATOM   1498  C1A DPP   187     150.593  84.431  24.675  1.00  0.00           C
ATOM   1499  C2A DPP   187     147.393  82.481  27.675  1.00  0.00           C
ATOM   1500  C3A DPP   187     149.092  79.031  30.525  1.00  0.00           C
ATOM   1501  C4A DPP   187     150.292  78.831  34.925  1.00  0.00           C
ATOM   1502  C1B DPP   187     155.193  91.931  28.275  1.00  0.00           C
ATOM   1503  C2B DPP   187     157.092  90.381  32.025  1.00  0.00           C
ATOM   1504  C3B DPP   187     158.743  90.581  36.175  1.00  0.00           C
ATOM   1505  C4B DPP   187     159.993  88.331  39.675  1.00  0.00           C
ATOM   1506  NC3 DPP   188      11.893 188.831  23.625  1.00  0.00           N
ATOM   1507  PO4 DPP   188      11.093 184.081  23.625  1.00  0.00           P
ATOM   1508  GL1 DPP   188      12.493 180.881  25.825  1.00  0.00            
ATOM   1509  GL2 DPP   188       9.043 180.731  26.575  1.00  0.00            
ATOM   1510  C1A DPP   188      11.893 182.631  30.325  1.00  0.00           C
ATOM   1511  C2A DPP   188       9.243 181.731  34.225  1.00  0.00           C
ATOM   1512  C3A DPP   188       8.693 183.531  38.125  1.00  0.00           C
ATOM   1513  C4A DPP   188       7.793 185.181  42.875  1.00  0.00           C
ATOM   1514  C1B DPP   188       8.693 178.831  29.825  1.00  0.00           C
ATOM   1515  C2B DPP   188       8.543 176.381  33.425  1.00  0.00           C
ATOM   1516  C3B DPP   188      10.993 175.831  35.875  1.00  0.00           C
ATOM   1517  C4B DPP   188      11.193 175.281  40.475  1.00  0.00           C
ATOM   1518  NC3 DPP   189     109.143 132.181  19.725  1.00  0.00           N
ATOM   1519  PO4 DPP   189     109.593 129.031  21.975  1.00  0.00           P
ATOM   1520  GL1 DPP   189     108.493 128.881  27.375  1.00  0.00            
ATOM   1521  GL2 DPP   189     107.743 125.431  28.975  1.00  0.00            
ATOM   1522  C1A DPP   189     109.393 130.131  31.925  1.00  0.00           C
ATOM   1523  C2A DPP   189     107.743 129.731  36.525  1.00  0.00           C
ATOM   1524  C3A DPP   189     106.493 130.581  40.675  1.00  0.00           C
ATOM   1525  C4A DPP   189     104.143 129.531  44.025  1.00  0.00           C
ATOM   1526  C1B DPP   189     108.493 124.781  33.125  1.00  0.00           C
ATOM   1527  C2B DPP   189     107.943 124.881  38.075  1.00  0.00           C
ATOM   1528  C3B DPP   189     107.893 126.481  42.625  1.00  0.00           C
ATOM   1529  C4B DPP   189     108.193 128.981  47.075  1.00  0.00           C
ATOM   1530  NC3 DPP   190      37.393  32.231  21.025  1.00  0.00           N
ATOM   1531  PO4 DPP   190      40.293  35.181  22.075  1.00  0.00           P
ATOM   1532  GL1 DPP   190      42.893  35.231  26.175  1.00  0.00            
ATOM   1533  GL2 DPP   190      46.293  34.831  25.975  1.00  0.00            
ATOM   1534  C1A DPP   190      42.843  36.531  31.925  1.00  0.00           C
ATOM   1535  C2A DPP   190      39.543  37.481  35.075  1.00  0.00           C
ATOM   1536  C3A DPP   190      36.043  34.831  37.875  1.00  0.00           C
ATOM   1537  C4A DPP   190      34.493  31.331  39.325  1.00  0.00           C
ATOM   1538  C1B DPP   190      47.193  38.931  28.875  1.00  0.00           C
ATOM   1539  C2B DPP   190      46.543  39.781  33.425  1.00  0.00           C
ATOM   1540  C3B DPP   190      43.993  38.781  36.675  1.00  0.00           C
ATOM   1541  C4B DPP   190      42.043  34.781  39.775  1.00  0.00           C
ATOM   1542  NC3 DPP   191      36.693 203.231  29.625  1.00  0.00           N
ATOM   1543  PO4 DPP   191      37.743 207.731  29.175  1.00  0.00           P
ATOM   1544  GL1 DPP   191      38.543 205.631  33.525  1.00  0.00            
ATOM   1545  GL2 DPP   191      34.993 205.781  35.875  1.00  0.00            
ATOM   1546  C1A DPP   191      39.893 204.031  37.975  1.00  0.00           C
ATOM   1547  C2A DPP   191      41.643 205.081  42.125  1.00  0.00           C
ATOM   1548  C3A DPP   191      41.843 207.081  46.325  1.00  0.00           C
ATOM   1549  C4A DPP   191      44.293 210.331  47.025  1.00  0.00           C
ATOM   1550  C1B DPP   191      37.543 208.231  39.775  1.00  0.00           C
ATOM   1551  C2B DPP   191      36.843 209.531  43.875  1.00  0.00           C
ATOM   1552  C3B DPP   191      38.093 210.431  47.525  1.00  0.00           C
ATOM   1553  C4B DPP   191      40.743 211.081  50.225  1.00  0.00           C
ATOM   1554  NC3 DPP   192     109.343 106.131  25.225  1.00  0.00           N
ATOM   1555  PO4 DPP   192     112.393 106.981  28.225  1.00  0.00           P
ATOM   1556  GL1 DPP   192     110.143 105.331  31.425  1.00  0.00            
ATOM   1557  GL2 DPP   192     111.393 102.881  33.125  1.00  0.00            
ATOM   1558  C1A DPP   192     107.443 105.281  35.475  1.00  0.00           C
ATOM   1559  C2A DPP   192     108.093 104.481  39.775  1.00  0.00           C
ATOM   1560  C3A DPP   192     106.743 103.231  43.675  1.00  0.00           C
ATOM   1561  C4A DPP   192     108.443 103.881  47.775  1.00  0.00           C
ATOM   1562  C1B DPP   192     112.143 101.531  37.925  1.00  0.00           C
ATOM   1563  C2B DPP   192     111.193 102.181  42.325  1.00  0.00           C
ATOM   1564  C3B DPP   192     112.443 100.131  46.175  1.00  0.00           C
ATOM   1565  C4B DPP   192     115.493 100.731  48.725  1.00  0.00           C
ATOM   1566  NC3 DPP   193      28.793 177.431  23.675  1.00  0.00           N
ATOM   1567  PO4 DPP   193      32.393 180.031  25.625  1.00  0.00           P
ATOM   1568  GL1 DPP   193      32.593 178.881  29.875  1.00  0.00            
ATOM   1569  GL2 DPP   193      34.543 180.731  32.175  1.00  0.00            
ATOM   1570  C1A DPP   193      30.293 175.131  32.775  1.00  0.00           C
ATOM   1571  C2A DPP   193      30.443 173.781  36.675  1.00  0.00           C
ATOM   1572  C3A DPP   193      29.493 171.731  39.725  1.00  0.00           C
ATOM   1573  C4A DPP   193      31.793 171.031  43.825  1.00  0.00           C
ATOM   1574  C1B DPP   193      33.243 177.531  35.725  1.00  0.00           C
ATOM   1575  C2B DPP   193      31.943 177.581  40.625  1.00  0.00           C
ATOM   1576  C3B DPP   193      33.743 176.731  44.375  1.00  0.00           C
ATOM   1577  C4B DPP   193      35.293 173.331  46.875  1.00  0.00           C
ATOM   1578  NC3 DPP   194      22.693 159.581  17.875  1.00  0.00           N
ATOM   1579  PO4 DPP   194      20.293 160.681  22.125  1.00  0.00           P
ATOM   1580  GL1 DPP   194      20.343 158.231  25.575  1.00  0.00            
ATOM   1581  GL2 DPP   194      18.243 155.981  23.725  1.00  0.00            
ATOM   1582  C1A DPP   194      19.543 158.131  29.575  1.00  0.00           C
ATOM   1583  C2A DPP   194      19.293 157.731  33.625  1.00  0.00           C
ATOM   1584  C3A DPP   194      17.093 158.531  37.875  1.00  0.00           C
ATOM   1585  C4A DPP   194      13.943 157.981  40.075  1.00  0.00           C
ATOM   1586  C1B DPP   194      15.943 155.531  26.975  1.00  0.00           C
ATOM   1587  C2B DPP   194      15.193 154.331  31.525  1.00  0.00           C
ATOM   1588  C3B DPP   194      14.293 154.331  35.825  1.00  0.00           C
ATOM   1589  C4B DPP   194      12.643 151.231  38.475  1.00  0.00           C
ATOM   1590  NC3 DPP   195      31.043 138.631  22.275  1.00  0.00           N
ATOM   1591  PO4 DPP   195      33.393 140.481  22.125  1.00  0.00           P
ATOM   1592  GL1 DPP   195      34.193 140.381  26.275  1.00  0.00            
ATOM   1593  GL2 DPP   195      32.393 143.031  28.075  1.00  0.00            
ATOM   1594  C1A DPP   195      33.143 138.231  30.375  1.00  0.00           C
ATOM   1595  C2A DPP   195      33.143 138.881  34.725  1.00  0.00           C
ATOM   1596  C3A DPP   195      34.443 138.681  39.025  1.00  0.00           C
ATOM   1597  C4A DPP   195      33.343 140.081  44.025  1.00  0.00           C
ATOM   1598  C1B DPP   195      31.493 143.231  32.325  1.00  0.00           C
ATOM   1599  C2B DPP   195      31.943 144.181  37.075  1.00  0.00           C
ATOM   1600  C3B DPP   195      31.643 146.281  41.275  1.00  0.00           C
ATOM   1601  C4B DPP   195      30.393 144.481  44.925  1.00  0.00           C
ATOM   1602  NC3 DPP   196      71.443  58.881  12.525  1.00  0.00           N
ATOM   1603  PO4 DPP   196      69.193  57.481  16.775  1.00  0.00           P
ATOM   1604  GL1 DPP   196      67.393  58.081  20.675  1.00  0.00            
ATOM   1605  GL2 DPP   196      67.393  54.431  22.475  1.00  0.00            
ATOM   1606  C1A DPP   196      69.843  58.181  25.225  1.00  0.00           C
ATOM   1607  C2A DPP   196      69.693  59.331  28.625  1.00  0.00           C
ATOM   1608  C3A DPP   196      68.943  59.731  33.025  1.00  0.00           C
ATOM   1609  C4A DPP   196      69.393  59.681  37.475  1.00  0.00           C
ATOM   1610  C1B DPP   196      66.643  54.431  26.225  1.00  0.00           C
ATOM   1611  C2B DPP   196      67.093  55.131  30.675  1.00  0.00           C
ATOM   1612  C3B DPP   196      65.593  56.331  34.875  1.00  0.00           C
ATOM   1613  C4B DPP   196      64.693  57.881  39.225  1.00  0.00           C
ATOM   1614  NC3 DPP   197      21.343 135.881  18.175  1.00  0.00           N
ATOM   1615  PO4 DPP   197      17.143 135.081  17.975  1.00  0.00           P
ATOM   1616  GL1 DPP   197      14.993 135.731  21.375  1.00  0.00            
ATOM   1617  GL2 DPP   197      15.293 138.331  21.875  1.00  0.00            
ATOM   1618  C1A DPP   197      10.543 136.881  23.725  1.00  0.00           C
ATOM   1619  C2A DPP   197       8.293 137.331  26.925  1.00  0.00           C
ATOM   1620  C3A DPP   197       5.943 137.481  30.625  1.00  0.00           C
ATOM   1621  C4A DPP   197       4.993 136.331  34.925  1.00  0.00           C
ATOM   1622  C1B DPP   197      13.693 140.131  26.125  1.00  0.00           C
ATOM   1623  C2B DPP   197      11.843 140.531  29.875  1.00  0.00           C
ATOM   1624  C3B DPP   197      10.443 141.731  33.725  1.00  0.00           C
ATOM   1625  C4B DPP   197       6.743 141.881  34.275  1.00  0.00           C
ATOM   1626  NC3 DPP   198      54.093 105.981  19.075  1.00  0.00           N
ATOM   1627  PO4 DPP   198      55.093 109.531  22.375  1.00  0.00           P
ATOM   1628  GL1 DPP   198      55.593 106.531  25.975  1.00  0.00            
ATOM   1629  GL2 DPP   198      55.643 103.131  26.675  1.00  0.00            
ATOM   1630  C1A DPP   198      57.943 106.581  30.375  1.00  0.00           C
ATOM   1631  C2A DPP   198      59.243 109.081  32.775  1.00  0.00           C
ATOM   1632  C3A DPP   198      58.993 108.481  36.325  1.00  0.00           C
ATOM   1633  C4A DPP   198      58.743 107.131  41.025  1.00  0.00           C
ATOM   1634  C1B DPP   198      55.643 101.581  30.075  1.00  0.00           C
ATOM   1635  C2B DPP   198      57.943 102.931  34.325  1.00  0.00           C
ATOM   1636  C3B DPP   198      59.543 103.631  37.775  1.00  0.00           C
ATOM   1637  C4B DPP   198      58.993 100.231  41.075  1.00  0.00           C
ATOM   1638  NC3 DPP   199     198.593  77.481  16.525  1.00  0.00           N
ATOM   1639  PO4 DPP   199     195.893  74.481  16.675  1.00  0.00           P
ATOM   1640  GL1 DPP   199     194.393  73.731  20.125  1.00  0.00            
ATOM   1641  GL2 DPP   199     196.243  71.081  22.725  1.00  0.00            
ATOM   1642  C1A DPP   199     192.643  74.731  24.175  1.00  0.00           C
ATOM   1643  C2A DPP   199     191.693  74.031  27.675  1.00  0.00           C
ATOM   1644  C3A DPP   199     191.443  72.181  32.025  1.00  0.00           C
ATOM   1645  C4A DPP   199     189.993  73.581  36.225  1.00  0.00           C
ATOM   1646  C1B DPP   199     196.742  73.281  27.375  1.00  0.00           C
ATOM   1647  C2B DPP   199     197.592  73.581  31.375  1.00  0.00           C
ATOM   1648  C3B DPP   199     200.293  74.831  34.625  1.00  0.00           C
ATOM   1649  C4B DPP   199     201.193  78.881  34.875  1.00  0.00           C
ATOM   1650  NC3 DPP   200      26.293 110.381  22.025  1.00  0.00           N
ATOM   1651  PO4 DPP   200      28.893 107.481  23.925  1.00  0.00           P
ATOM   1652  GL1 DPP   200      28.943 106.431  27.075  1.00  0.00            
ATOM   1653  GL2 DPP   200      27.493 108.331  28.875  1.00  0.00            
ATOM   1654  C1A DPP   200      28.493 103.581  30.125  1.00  0.00           C
ATOM   1655  C2A DPP   200      27.793 103.931  34.375  1.00  0.00           C
ATOM   1656  C3A DPP   200      27.643 101.531  38.575  1.00  0.00           C
ATOM   1657  C4A DPP   200      24.943 102.531  42.125  1.00  0.00           C
ATOM   1658  C1B DPP   200      24.793 107.381  32.975  1.00  0.00           C
ATOM   1659  C2B DPP   200      23.243 107.531  37.625  1.00  0.00           C
ATOM   1660  C3B DPP   200      21.543 107.031  41.275  1.00  0.00           C
ATOM   1661  C4B DPP   200      20.243 104.831  45.025  1.00  0.00           C
ATOM   1662  NC3 DPP   201      18.043  87.481  23.875  1.00  0.00           N
ATOM   1663  PO4 DPP   201      19.793  83.431  23.425  1.00  0.00           P
ATOM   1664  GL1 DPP   201      20.393  82.181  28.275  1.00  0.00            
ATOM   1665  GL2 DPP   201      23.843  80.981  27.725  1.00  0.00            
ATOM   1666  C1A DPP   201      21.393  83.381  32.075  1.00  0.00           C
ATOM   1667  C2A DPP   201      21.993  82.431  36.625  1.00  0.00           C
ATOM   1668  C3A DPP   201      22.393  84.231  40.225  1.00  0.00           C
ATOM   1669  C4A DPP   201      20.493  87.831  40.725  1.00  0.00           C
ATOM   1670  C1B DPP   201      24.393  79.431  31.625  1.00  0.00           C
ATOM   1671  C2B DPP   201      27.043  78.731  35.675  1.00  0.00           C
ATOM   1672  C3B DPP   201      28.443  82.481  38.725  1.00  0.00           C
ATOM   1673  C4B DPP   201      28.743  82.231  43.375  1.00  0.00           C
ATOM   1674  NC3 DPP   202      95.843 104.231  23.075  1.00  0.00           N
ATOM   1675  PO4 DPP   202      91.743 101.931  24.125  1.00  0.00           P
ATOM   1676  GL1 DPP   202      91.293  99.981  28.425  1.00  0.00            
ATOM   1677  GL2 DPP   202      92.493  96.381  29.975  1.00  0.00            
ATOM   1678  C1A DPP   202      89.443  99.831  32.875  1.00  0.00           C
ATOM   1679  C2A DPP   202      88.943 101.481  36.725  1.00  0.00           C
ATOM   1680  C3A DPP   202      88.943 102.531  41.475  1.00  0.00           C
ATOM   1681  C4A DPP   202      86.793 101.931  44.525  1.00  0.00           C
ATOM   1682  C1B DPP   202      93.893  94.831  33.775  1.00  0.00           C
ATOM   1683  C2B DPP   202      94.943  94.231  37.875  1.00  0.00           C
ATOM   1684  C3B DPP   202      96.843  92.431  42.975  1.00  0.00           C
ATOM   1685  C4B DPP   202      97.793  90.031  46.125  1.00  0.00           C
ATOM   1686  NC3 DPP   203      50.993 194.031  27.125  1.00  0.00           N
ATOM   1687  PO4 DPP   203      51.593 190.581  28.425  1.00  0.00           P
ATOM   1688  GL1 DPP   203      53.543 192.931  31.175  1.00  0.00            
ATOM   1689  GL2 DPP   203      54.443 190.581  32.975  1.00  0.00            
ATOM   1690  C1A DPP   203      53.293 194.931  34.825  1.00  0.00           C
ATOM   1691  C2A DPP   203      54.243 194.381  39.475  1.00  0.00           C
ATOM   1692  C3A DPP   203      54.643 195.231  43.375  1.00  0.00           C
ATOM   1693  C4A DPP   203      52.293 192.531  46.025  1.00  0.00           C
ATOM   1694  C1B DPP   203      56.093 190.431  37.575  1.00  0.00           C
ATOM   1695  C2B DPP   203      56.393 188.981  41.575  1.00  0.00           C
ATOM   1696  C3B DPP   203      56.143 187.881  46.275  1.00  0.00           C
ATOM   1697  C4B DPP   203      52.893 186.031  48.425  1.00  0.00           C
ATOM   1698  NC3 DPP   204      10.293 143.631  11.225  1.00  0.00           N
ATOM   1699  PO4 DPP   204      11.893 139.481  13.625  1.00  0.00           P
ATOM   1700  GL1 DPP   204      10.893 142.681  16.825  1.00  0.00            
ATOM   1701  GL2 DPP   204       8.293 143.481  15.775  1.00  0.00            
ATOM   1702  C1A DPP   204      10.593 146.581  18.675  1.00  0.00           C
ATOM   1703  C2A DPP   204       9.793 147.531  23.225  1.00  0.00           C
ATOM   1704  C3A DPP   204       7.843 148.231  27.025  1.00  0.00           C
ATOM   1705  C4A DPP   204       3.693 149.881  28.675  1.00  0.00           C
ATOM   1706  C1B DPP   204       6.443 144.081  20.125  1.00  0.00           C
ATOM   1707  C2B DPP   204       5.593 145.031  23.725  1.00  0.00           C
ATOM   1708  C3B DPP   204       2.243 145.181  27.575  1.00  0.00           C
ATOM   1709  C4B DPP   204       0.243 145.431  32.075  1.00  0.00           C
ATOM   1710  NC3 DPP   205     131.342 202.731  15.825  1.00  0.00           N
ATOM   1711  PO4 DPP   205     134.743 199.331  15.225  1.00  0.00           P
ATOM   1712  GL1 DPP   205     135.643 197.781  19.475  1.00  0.00            
ATOM   1713  GL2 DPP   205     137.842 198.681  20.425  1.00  0.00            
ATOM   1714  C1A DPP   205     134.643 194.831  23.375  1.00  0.00           C
ATOM   1715  C2A DPP   205     132.643 192.631  27.025  1.00  0.00           C
ATOM   1716  C3A DPP   205     133.842 189.431  30.575  1.00  0.00           C
ATOM   1717  C4A DPP   205     135.143 188.781  35.725  1.00  0.00           C
ATOM   1718  C1B DPP   205     137.792 198.931  24.575  1.00  0.00           C
ATOM   1719  C2B DPP   205     137.943 201.031  28.325  1.00  0.00           C
ATOM   1720  C3B DPP   205     139.943 201.881  32.975  1.00  0.00           C
ATOM   1721  C4B DPP   205     141.443 200.581  36.175  1.00  0.00           C
ATOM   1722  NC3 DPP   206      -0.007 182.581  22.075  1.00  0.00           N
ATOM   1723  PO4 DPP   206       2.293 184.631  24.225  1.00  0.00           P
ATOM   1724  GL1 DPP   206      -0.157 184.181  26.675  1.00  0.00            
ATOM   1725  GL2 DPP   206       2.343 185.231  29.075  1.00  0.00            
ATOM   1726  C1A DPP   206      -1.307 182.231  29.925  1.00  0.00           C
ATOM   1727  C2A DPP   206      -2.407 180.931  34.975  1.00  0.00           C
ATOM   1728  C3A DPP   206      -2.907 178.331  39.425  1.00  0.00           C
ATOM   1729  C4A DPP   206      -4.907 174.181  39.975  1.00  0.00           C
ATOM   1730  C1B DPP   206       3.943 181.031  32.275  1.00  0.00           C
ATOM   1731  C2B DPP   206       5.043 179.781  36.825  1.00  0.00           C
ATOM   1732  C3B DPP   206       7.993 179.381  40.275  1.00  0.00           C
ATOM   1733  C4B DPP   206       9.143 178.181  44.375  1.00  0.00           C
ATOM   1734  NC3 DPP   207      74.743 115.481  22.325  1.00  0.00           N
ATOM   1735  PO4 DPP   207      77.943 111.731  23.775  1.00  0.00           P
ATOM   1736  GL1 DPP   207      74.693 111.631  26.975  1.00  0.00            
ATOM   1737  GL2 DPP   207      76.993 112.481  30.225  1.00  0.00            
ATOM   1738  C1A DPP   207      72.243 113.981  30.025  1.00  0.00           C
ATOM   1739  C2A DPP   207      71.743 113.831  34.575  1.00  0.00           C
ATOM   1740  C3A DPP   207      71.893 113.631  38.375  1.00  0.00           C
ATOM   1741  C4A DPP   207      72.043 113.831  41.525  1.00  0.00           C
ATOM   1742  C1B DPP   207      76.493 111.531  34.175  1.00  0.00           C
ATOM   1743  C2B DPP   207      76.493 111.331  37.225  1.00  0.00           C
ATOM   1744  C3B DPP   207      76.093 110.981  40.525  1.00  0.00           C
ATOM   1745  C4B DPP   207      76.893 108.431  42.575  1.00  0.00           C
ATOM   1746  NC3 DPP   208      71.493 162.731  24.075  1.00  0.00           N
ATOM   1747  PO4 DPP   208      70.093 158.231  23.725  1.00  0.00           P
ATOM   1748  GL1 DPP   208      69.843 159.831  27.925  1.00  0.00            
ATOM   1749  GL2 DPP   208      72.593 161.781  29.325  1.00  0.00            
ATOM   1750  C1A DPP   208      70.293 159.031  32.975  1.00  0.00           C
ATOM   1751  C2A DPP   208      71.993 159.131  36.625  1.00  0.00           C
ATOM   1752  C3A DPP   208      71.943 159.631  40.625  1.00  0.00           C
ATOM   1753  C4A DPP   208      72.893 158.231  43.075  1.00  0.00           C
ATOM   1754  C1B DPP   208      70.043 164.031  31.375  1.00  0.00           C
ATOM   1755  C2B DPP   208      68.943 163.131  35.575  1.00  0.00           C
ATOM   1756  C3B DPP   208      69.092 164.581  40.025  1.00  0.00           C
ATOM   1757  C4B DPP   208      70.243 162.731  44.675  1.00  0.00           C
ATOM   1758  NC3 DPP   209      69.693  31.681  19.475  1.00  0.00           N
ATOM   1759  PO4 DPP   209      72.443  28.681  19.175  1.00  0.00           P
ATOM   1760  GL1 DPP   209      74.143  26.831  22.925  1.00  0.00            
ATOM   1761  GL2 DPP   209      77.842  25.731  22.925  1.00  0.00            
ATOM   1762  C1A DPP   209      74.993  25.131  28.125  1.00  0.00           C
ATOM   1763  C2A DPP   209      75.693  26.581  31.775  1.00  0.00           C
ATOM   1764  C3A DPP   209      74.143  25.781  35.625  1.00  0.00           C
ATOM   1765  C4A DPP   209      73.593  28.381  40.275  1.00  0.00           C
ATOM   1766  C1B DPP   209      79.043  22.381  25.875  1.00  0.00           C
ATOM   1767  C2B DPP   209      78.193  21.831  30.375  1.00  0.00           C
ATOM   1768  C3B DPP   209      79.893  22.681  33.625  1.00  0.00           C
ATOM   1769  C4B DPP   209      80.693  21.181  37.175  1.00  0.00           C
ATOM   1770  NC3 DPP   210     135.543 142.831  16.775  1.00  0.00           N
ATOM   1771  PO4 DPP   210     133.493 142.281  20.075  1.00  0.00           P
ATOM   1772  GL1 DPP   210     129.993 141.131  23.075  1.00  0.00            
ATOM   1773  GL2 DPP   210     129.193 137.681  23.475  1.00  0.00            
ATOM   1774  C1A DPP   210     127.293 143.181  24.975  1.00  0.00           C
ATOM   1775  C2A DPP   210     123.893 144.781  28.625  1.00  0.00           C
ATOM   1776  C3A DPP   210     124.893 145.181  33.775  1.00  0.00           C
ATOM   1777  C4A DPP   210     123.643 142.881  38.025  1.00  0.00           C
ATOM   1778  C1B DPP   210     128.943 139.931  27.925  1.00  0.00           C
ATOM   1779  C2B DPP   210     127.342 141.731  31.225  1.00  0.00           C
ATOM   1780  C3B DPP   210     128.393 141.931  34.925  1.00  0.00           C
ATOM   1781  C4B DPP   210     128.842 141.431  38.025  1.00  0.00           C
ATOM   1782  NC3 DPP   211      97.593 128.631  23.375  1.00  0.00           N
ATOM   1783  PO4 DPP   211      99.643 124.381  23.475  1.00  0.00           P
ATOM   1784  GL1 DPP   211     101.393 126.181  27.925  1.00  0.00            
ATOM   1785  GL2 DPP   211     100.443 123.231  28.975  1.00  0.00            
ATOM   1786  C1A DPP   211     103.343 127.581  31.925  1.00  0.00           C
ATOM   1787  C2A DPP   211     103.643 127.081  35.975  1.00  0.00           C
ATOM   1788  C3A DPP   211     102.842 126.531  40.175  1.00  0.00           C
ATOM   1789  C4A DPP   211      98.793 127.481  42.725  1.00  0.00           C
ATOM   1790  C1B DPP   211     102.793 122.831  32.675  1.00  0.00           C
ATOM   1791  C2B DPP   211     104.393 121.781  36.925  1.00  0.00           C
ATOM   1792  C3B DPP   211     104.643 122.481  41.675  1.00  0.00           C
ATOM   1793  C4B DPP   211     102.842 124.331  44.725  1.00  0.00           C
ATOM   1794  NC3 DPP   212     205.893  22.281  18.775  1.00  0.00           N
ATOM   1795  PO4 DPP   212     204.143  23.081  21.925  1.00  0.00           P
ATOM   1796  GL1 DPP   212     204.493  22.631  25.475  1.00  0.00            
ATOM   1797  GL2 DPP   212     205.543  25.281  27.525  1.00  0.00            
ATOM   1798  C1A DPP   212     206.292  18.931  28.075  1.00  0.00           C
ATOM   1799  C2A DPP   212     208.393  19.381  31.975  1.00  0.00           C
ATOM   1800  C3A DPP   212     207.893  16.881  36.025  1.00  0.00           C
ATOM   1801  C4A DPP   212     206.193  13.581  38.925  1.00  0.00           C
ATOM   1802  C1B DPP   212     207.393  25.181  31.725  1.00  0.00           C
ATOM   1803  C2B DPP   212     210.393  25.481  34.725  1.00  0.00           C
ATOM   1804  C3B DPP   212     211.893  25.381  38.025  1.00  0.00           C
ATOM   1805  C4B DPP   212     212.542  26.381  42.125  1.00  0.00           C
ATOM   1806  NC3 DPP   213     126.893  30.331  60.025  1.00  0.00           N
ATOM   1807  PO4 DPP   213     123.793  29.181  57.625  1.00  0.00           P
ATOM   1808  GL1 DPP   213     122.293  27.481  54.525  1.00  0.00            
ATOM   1809  GL2 DPP   213     119.643  29.781  53.975  1.00  0.00            
ATOM   1810  C1A DPP   213     122.842  27.131  49.575  1.00  0.00           C
ATOM   1811  C2A DPP   213     122.293  28.181  46.175  1.00  0.00           C
ATOM   1812  C3A DPP   213     122.443  27.181  42.175  1.00  0.00           C
ATOM   1813  C4A DPP   213     122.443  29.681  38.725  1.00  0.00           C
ATOM   1814  C1B DPP   213     120.193  30.831  50.475  1.00  0.00           C
ATOM   1815  C2B DPP   213     121.043  32.831  47.625  1.00  0.00           C
ATOM   1816  C3B DPP   213     119.743  32.731  44.025  1.00  0.00           C
ATOM   1817  C4B DPP   213     121.943  34.731  40.575  1.00  0.00           C
ATOM   1818  NC3 DPP   214     138.193  62.131  61.325  1.00  0.00           N
ATOM   1819  PO4 DPP   214     140.443  59.581  58.325  1.00  0.00           P
ATOM   1820  GL1 DPP   214     136.993  59.681  56.325  1.00  0.00            
ATOM   1821  GL2 DPP   214     137.792  60.831  53.775  1.00  0.00            
ATOM   1822  C1A DPP   214     134.743  57.181  54.375  1.00  0.00           C
ATOM   1823  C2A DPP   214     130.543  56.281  53.275  1.00  0.00           C
ATOM   1824  C3A DPP   214     128.342  56.231  48.175  1.00  0.00           C
ATOM   1825  C4A DPP   214     126.643  54.631  44.825  1.00  0.00           C
ATOM   1826  C1B DPP   214     137.693  57.281  50.525  1.00  0.00           C
ATOM   1827  C2B DPP   214     136.843  55.131  46.075  1.00  0.00           C
ATOM   1828  C3B DPP   214     137.342  55.481  41.925  1.00  0.00           C
ATOM   1829  C4B DPP   214     137.293  51.781  37.525  1.00  0.00           C
ATOM   1830  NC3 DPP   215     120.543  24.281  66.575  1.00  0.00           N
ATOM   1831  PO4 DPP   215     121.143  22.031  62.275  1.00  0.00           P
ATOM   1832  GL1 DPP   215     119.943  21.681  57.975  1.00  0.00            
ATOM   1833  GL2 DPP   215     116.043  21.681  57.525  1.00  0.00            
ATOM   1834  C1A DPP   215     121.493  22.231  54.175  1.00  0.00           C
ATOM   1835  C2A DPP   215     122.493  22.481  50.225  1.00  0.00           C
ATOM   1836  C3A DPP   215     123.243  23.331  45.775  1.00  0.00           C
ATOM   1837  C4A DPP   215     123.592  22.381  42.325  1.00  0.00           C
ATOM   1838  C1B DPP   215     117.593  20.031  53.625  1.00  0.00           C
ATOM   1839  C2B DPP   215     117.693  20.181  50.025  1.00  0.00           C
ATOM   1840  C3B DPP   215     119.493  18.631  47.025  1.00  0.00           C
ATOM   1841  C4B DPP   215     120.593  18.081  43.075  1.00  0.00           C
ATOM   1842  NC3 DPP   216       5.593 155.931  58.725  1.00  0.00           N
ATOM   1843  PO4 DPP   216       7.743 159.581  60.875  1.00  0.00           P
ATOM   1844  GL1 DPP   216       7.543 161.031  56.925  1.00  0.00            
ATOM   1845  GL2 DPP   216       8.693 158.481  55.275  1.00  0.00            
ATOM   1846  C1A DPP   216       9.893 163.031  54.125  1.00  0.00           C
ATOM   1847  C2A DPP   216      11.193 165.681  51.775  1.00  0.00           C
ATOM   1848  C3A DPP   216       9.043 169.081  48.375  1.00  0.00           C
ATOM   1849  C4A DPP   216      10.593 169.131  43.875  1.00  0.00           C
ATOM   1850  C1B DPP   216       7.793 158.331  51.375  1.00  0.00           C
ATOM   1851  C2B DPP   216       7.543 157.231  47.925  1.00  0.00           C
ATOM   1852  C3B DPP   216       8.843 158.731  44.125  1.00  0.00           C
ATOM   1853  C4B DPP   216       6.593 159.631  40.875  1.00  0.00           C
ATOM   1854  NC3 DPP   217      68.543  15.781  65.425  1.00  0.00           N
ATOM   1855  PO4 DPP   217      69.843  17.331  61.625  1.00  0.00           P
ATOM   1856  GL1 DPP   217      67.243  17.881  58.375  1.00  0.00            
ATOM   1857  GL2 DPP   217      64.593  14.131  58.825  1.00  0.00            
ATOM   1858  C1A DPP   217      64.793  16.981  54.725  1.00  0.00           C
ATOM   1859  C2A DPP   217      64.493  14.381  50.975  1.00  0.00           C
ATOM   1860  C3A DPP   217      66.943  13.331  47.825  1.00  0.00           C
ATOM   1861  C4A DPP   217      68.593  14.381  43.375  1.00  0.00           C
ATOM   1862  C1B DPP   217      65.943  11.631  55.425  1.00  0.00           C
ATOM   1863  C2B DPP   217      67.693   9.331  52.375  1.00  0.00           C
ATOM   1864  C3B DPP   217      67.893   8.581  48.025  1.00  0.00           C
ATOM   1865  C4B DPP   217      70.743   5.281  45.275  1.00  0.00           C
ATOM   1866  NC3 DPP   218     135.643 165.881  50.725  1.00  0.00           N
ATOM   1867  PO4 DPP   218     136.743 162.931  53.425  1.00  0.00           P
ATOM   1868  GL1 DPP   218     132.592 160.731  51.225  1.00  0.00            
ATOM   1869  GL2 DPP   218     132.643 162.481  48.475  1.00  0.00            
ATOM   1870  C1A DPP   218     130.643 157.281  50.275  1.00  0.00           C
ATOM   1871  C2A DPP   218     128.143 156.381  46.825  1.00  0.00           C
ATOM   1872  C3A DPP   218     124.743 153.331  46.575  1.00  0.00           C
ATOM   1873  C4A DPP   218     123.793 155.781  43.325  1.00  0.00           C
ATOM   1874  C1B DPP   218     134.693 162.581  44.375  1.00  0.00           C
ATOM   1875  C2B DPP   218     135.342 163.131  40.325  1.00  0.00           C
ATOM   1876  C3B DPP   218     133.043 162.831  37.125  1.00  0.00           C
ATOM   1877  C4B DPP   218     128.793 162.231  35.975  1.00  0.00           C
ATOM   1878  NC3 DPP   219      60.193 189.681  68.575  1.00  0.00           N
ATOM   1879  PO4 DPP   219      58.043 194.131  69.275  1.00  0.00           P
ATOM   1880  GL1 DPP   219      57.393 194.781  64.725  1.00  0.00            
ATOM   1881  GL2 DPP   219      60.493 193.431  64.575  1.00  0.00            
ATOM   1882  C1A DPP   219      58.193 195.431  60.375  1.00  0.00           C
ATOM   1883  C2A DPP   219      57.793 195.531  56.975  1.00  0.00           C
ATOM   1884  C3A DPP   219      56.593 194.431  53.175  1.00  0.00           C
ATOM   1885  C4A DPP   219      55.343 194.781  49.625  1.00  0.00           C
ATOM   1886  C1B DPP   219      61.943 191.431  60.925  1.00  0.00           C
ATOM   1887  C2B DPP   219      60.593 191.181  56.725  1.00  0.00           C
ATOM   1888  C3B DPP   219      60.593 190.681  52.925  1.00  0.00           C
ATOM   1889  C4B DPP   219      58.143 190.581  49.575  1.00  0.00           C
ATOM   1890  NC3 DPP   220     102.693 190.731  63.175  1.00  0.00           N
ATOM   1891  PO4 DPP   220     102.193 192.881  59.025  1.00  0.00           P
ATOM   1892  GL1 DPP   220     104.343 192.331  55.125  1.00  0.00            
ATOM   1893  GL2 DPP   220     103.293 194.581  54.075  1.00  0.00            
ATOM   1894  C1A DPP   220     103.193 189.581  51.675  1.00  0.00           C
ATOM   1895  C2A DPP   220     101.193 186.881  49.625  1.00  0.00           C
ATOM   1896  C3A DPP   220      98.543 184.431  46.075  1.00  0.00           C
ATOM   1897  C4A DPP   220      98.393 180.231  45.975  1.00  0.00           C
ATOM   1898  C1B DPP   220      99.243 194.831  51.725  1.00  0.00           C
ATOM   1899  C2B DPP   220      97.643 191.281  50.125  1.00  0.00           C
ATOM   1900  C3B DPP   220      96.793 189.981  46.175  1.00  0.00           C
ATOM   1901  C4B DPP   220      94.393 186.981  43.875  1.00  0.00           C
ATOM   1902  NC3 DPP   221     206.592 176.981  54.275  1.00  0.00           N
ATOM   1903  PO4 DPP   221     202.592 178.881  54.475  1.00  0.00           P
ATOM   1904  GL1 DPP   221     201.342 180.181  50.025  1.00  0.00            
ATOM   1905  GL2 DPP   221     200.943 183.181  48.175  1.00  0.00            
ATOM   1906  C1A DPP   221     200.293 179.581  44.875  1.00  0.00           C
ATOM   1907  C2A DPP   221     198.143 179.131  41.175  1.00  0.00           C
ATOM   1908  C3A DPP   221     199.643 180.031  37.575  1.00  0.00           C
ATOM   1909  C4A DPP   221     200.143 180.931  33.625  1.00  0.00           C
ATOM   1910  C1B DPP   221     201.643 185.331  44.375  1.00  0.00           C
ATOM   1911  C2B DPP   221     204.043 188.131  43.275  1.00  0.00           C
ATOM   1912  C3B DPP   221     206.893 188.731  40.825  1.00  0.00           C
ATOM   1913  C4B DPP   221     211.492 187.631  40.125  1.00  0.00           C
ATOM   1914  NC3 DPP   222     117.943  30.681  59.525  1.00  0.00           N
ATOM   1915  PO4 DPP   222     114.842  27.281  59.225  1.00  0.00           P
ATOM   1916  GL1 DPP   222     112.842  26.781  55.175  1.00  0.00            
ATOM   1917  GL2 DPP   222     109.893  26.131  55.275  1.00  0.00            
ATOM   1918  C1A DPP   222     111.493  26.881  50.425  1.00  0.00           C
ATOM   1919  C2A DPP   222     111.343  26.331  46.475  1.00  0.00           C
ATOM   1920  C3A DPP   222     110.793  27.931  42.375  1.00  0.00           C
ATOM   1921  C4A DPP   222     112.643  26.681  38.825  1.00  0.00           C
ATOM   1922  C1B DPP   222     107.893  27.781  53.475  1.00  0.00           C
ATOM   1923  C2B DPP   222     107.342  28.381  48.675  1.00  0.00           C
ATOM   1924  C3B DPP   222     105.993  29.281  44.475  1.00  0.00           C
ATOM   1925  C4B DPP   222     105.193  25.731  41.425  1.00  0.00           C
ATOM   1926  NC3 DPP   223      59.093  45.781  62.525  1.00  0.00           N
ATOM   1927  PO4 DPP   223      62.093  44.831  61.675  1.00  0.00           P
ATOM   1928  GL1 DPP   223      62.493  45.031  57.175  1.00  0.00            
ATOM   1929  GL2 DPP   223      63.493  43.131  54.475  1.00  0.00            
ATOM   1930  C1A DPP   223      59.843  46.831  53.275  1.00  0.00           C
ATOM   1931  C2A DPP   223      59.693  46.731  49.825  1.00  0.00           C
ATOM   1932  C3A DPP   223      60.143  46.081  46.025  1.00  0.00           C
ATOM   1933  C4A DPP   223      60.443  45.381  42.325  1.00  0.00           C
ATOM   1934  C1B DPP   223      64.743  40.631  51.775  1.00  0.00           C
ATOM   1935  C2B DPP   223      66.993  35.781  51.475  1.00  0.00           C
ATOM   1936  C3B DPP   223      70.043  33.831  48.225  1.00  0.00           C
ATOM   1937  C4B DPP   223      69.143  31.631  44.675  1.00  0.00           C
ATOM   1938  NC3 DPP   224     152.993  67.581  61.175  1.00  0.00           N
ATOM   1939  PO4 DPP   224     153.842  65.231  57.425  1.00  0.00           P
ATOM   1940  GL1 DPP   224     152.742  65.531  52.575  1.00  0.00            
ATOM   1941  GL2 DPP   224     154.543  66.531  50.775  1.00  0.00            
ATOM   1942  C1A DPP   224     150.943  63.481  49.925  1.00  0.00           C
ATOM   1943  C2A DPP   224     150.393  61.931  45.875  1.00  0.00           C
ATOM   1944  C3A DPP   224     150.643  58.481  43.525  1.00  0.00           C
ATOM   1945  C4A DPP   224     152.043  57.131  38.825  1.00  0.00           C
ATOM   1946  C1B DPP   224     153.743  66.331  46.625  1.00  0.00           C
ATOM   1947  C2B DPP   224     152.842  67.531  43.075  1.00  0.00           C
ATOM   1948  C3B DPP   224     152.643  66.881  39.475  1.00  0.00           C
ATOM   1949  C4B DPP   224     152.693  64.431  35.425  1.00  0.00           C
ATOM   1950  NC3 DPP   225     188.643 143.131  48.525  1.00  0.00           N
ATOM   1951  PO4 DPP   225     187.443 139.731  47.125  1.00  0.00           P
ATOM   1952  GL1 DPP   225     188.193 141.781  43.275  1.00  0.00            
ATOM   1953  GL2 DPP   225     187.592 145.131  43.475  1.00  0.00            
ATOM   1954  C1A DPP   225     189.143 143.281  38.975  1.00  0.00           C
ATOM   1955  C2A DPP   225     192.043 145.381  35.575  1.00  0.00           C
ATOM   1956  C3A DPP   225     191.393 146.331  31.575  1.00  0.00           C
ATOM   1957  C4A DPP   225     189.643 149.831  29.025  1.00  0.00           C
ATOM   1958  C1B DPP   225     186.292 147.181  38.175  1.00  0.00           C
ATOM   1959  C2B DPP   225     187.443 149.831  34.875  1.00  0.00           C
ATOM   1960  C3B DPP   225     185.143 151.481  32.475  1.00  0.00           C
ATOM   1961  C4B DPP   225     182.443 155.081  33.375  1.00  0.00           C
ATOM   1962  NC3 DPP   226     195.943 141.481  51.975  1.00  0.00           N
ATOM   1963  PO4 DPP   226     193.842 144.881  50.625  1.00  0.00           P
ATOM   1964  GL1 DPP   226     196.993 144.781  47.675  1.00  0.00            
ATOM   1965  GL2 DPP   226     199.193 141.981  47.875  1.00  0.00            
ATOM   1966  C1A DPP   226     196.742 144.981  43.825  1.00  0.00           C
ATOM   1967  C2A DPP   226     197.542 146.031  40.125  1.00  0.00           C
ATOM   1968  C3A DPP   226     196.342 148.781  36.475  1.00  0.00           C
ATOM   1969  C4A DPP   226     196.193 146.181  31.775  1.00  0.00           C
ATOM   1970  C1B DPP   226     199.943 140.931  43.425  1.00  0.00           C
ATOM   1971  C2B DPP   226     200.592 141.081  39.025  1.00  0.00           C
ATOM   1972  C3B DPP   226     201.292 141.131  35.475  1.00  0.00           C
ATOM   1973  C4B DPP   226     202.143 141.681  31.275  1.00  0.00           C
ATOM   1974  NC3 DPP   227      85.893  76.231  60.175  1.00  0.00           N
ATOM   1975  PO4 DPP   227      88.843  74.381  61.825  1.00  0.00           P
ATOM   1976  GL1 DPP   227      90.743  72.531  58.975  1.00  0.00            
ATOM   1977  GL2 DPP   227      90.993  69.531  57.925  1.00  0.00            
ATOM   1978  C1A DPP   227      91.143  75.081  55.275  1.00  0.00           C
ATOM   1979  C2A DPP   227      93.143  78.581  53.325  1.00  0.00           C
ATOM   1980  C3A DPP   227      93.493  81.681  49.975  1.00  0.00           C
ATOM   1981  C4A DPP   227      94.643  84.081  46.725  1.00  0.00           C
ATOM   1982  C1B DPP   227      89.293  70.931  54.025  1.00  0.00           C
ATOM   1983  C2B DPP   227      90.593  72.581  49.975  1.00  0.00           C
ATOM   1984  C3B DPP   227      92.093  73.581  46.025  1.00  0.00           C
ATOM   1985  C4B DPP   227      94.643  74.681  42.975  1.00  0.00           C
ATOM   1986  NC3 DPP   228       9.393 135.231  61.075  1.00  0.00           N
ATOM   1987  PO4 DPP   228       7.043 135.181  57.725  1.00  0.00           P
ATOM   1988  GL1 DPP   228       6.843 132.831  54.275  1.00  0.00            
ATOM   1989  GL2 DPP   228       6.693 135.131  52.175  1.00  0.00            
ATOM   1990  C1A DPP   228       6.393 128.931  51.575  1.00  0.00           C
ATOM   1991  C2A DPP   228       5.643 125.081  50.675  1.00  0.00           C
ATOM   1992  C3A DPP   228       4.093 121.431  49.275  1.00  0.00           C
ATOM   1993  C4A DPP   228       5.993 117.831  46.675  1.00  0.00           C
ATOM   1994  C1B DPP   228       9.643 132.581  50.175  1.00  0.00           C
ATOM   1995  C2B DPP   228      11.343 130.481  46.825  1.00  0.00           C
ATOM   1996  C3B DPP   228      12.793 126.981  44.625  1.00  0.00           C
ATOM   1997  C4B DPP   228      12.693 125.031  41.025  1.00  0.00           C
ATOM   1998  NC3 DPP   229       1.843   5.631  65.875  1.00  0.00           N
ATOM   1999  PO4 DPP   229       1.643   1.381  64.525  1.00  0.00           P
ATOM   2000  GL1 DPP   229       3.243   0.281  60.075  1.00  0.00            
ATOM   2001  GL2 DPP   229       1.743   1.731  56.525  1.00  0.00            
ATOM   2002  C1A DPP   229       5.393  -1.369  56.475  1.00  0.00           C
ATOM   2003  C2A DPP   229       7.843   0.481  52.875  1.00  0.00           C
ATOM   2004  C3A DPP   229       9.093   2.481  49.075  1.00  0.00           C
ATOM   2005  C4A DPP   229       6.843   3.131  44.575  1.00  0.00           C
ATOM   2006  C1B DPP   229       1.493   4.031  52.375  1.00  0.00           C
ATOM   2007  C2B DPP   229       5.293   5.131  51.225  1.00  0.00           C
ATOM   2008  C3B DPP   229       7.693   7.031  49.025  1.00  0.00           C
ATOM   2009  C4B DPP   229      10.043   7.981  44.725  1.00  0.00           C
ATOM   2010  NC3 DPP   230     198.293  63.181  56.975  1.00  0.00           N
ATOM   2011  PO4 DPP   230     200.293  60.031  54.775  1.00  0.00           P
ATOM   2012  GL1 DPP   230     202.343  58.531  51.025  1.00  0.00            
ATOM   2013  GL2 DPP   230     203.193  61.181  48.525  1.00  0.00            
ATOM   2014  C1A DPP   230     204.242  56.581  47.675  1.00  0.00           C
ATOM   2015  C2A DPP   230     206.943  55.331  42.925  1.00  0.00           C
ATOM   2016  C3A DPP   230     210.242  56.631  40.175  1.00  0.00           C
ATOM   2017  C4A DPP   230     213.542  55.181  37.275  1.00  0.00           C
ATOM   2018  C1B DPP   230     202.393  63.831  45.375  1.00  0.00           C
ATOM   2019  C2B DPP   230     203.092  63.631  41.325  1.00  0.00           C
ATOM   2020  C3B DPP   230     204.993  63.031  37.775  1.00  0.00           C
ATOM   2021  C4B DPP   230     207.592  61.831  33.425  1.00  0.00           C
ATOM   2022  NC3 DPP   231     106.343  36.181  65.025  1.00  0.00           N
ATOM   2023  PO4 DPP   231     105.943  38.031  60.725  1.00  0.00           P
ATOM   2024  GL1 DPP   231     105.293  40.581  56.825  1.00  0.00            
ATOM   2025  GL2 DPP   231     107.943  41.581  56.375  1.00  0.00            
ATOM   2026  C1A DPP   231     103.743  41.581  52.275  1.00  0.00           C
ATOM   2027  C2A DPP   231     102.443  42.381  47.775  1.00  0.00           C
ATOM   2028  C3A DPP   231     101.592  44.831  43.925  1.00  0.00           C
ATOM   2029  C4A DPP   231     101.893  48.381  40.875  1.00  0.00           C
ATOM   2030  C1B DPP   231     108.943  41.181  51.675  1.00  0.00           C
ATOM   2031  C2B DPP   231     108.093  41.231  47.175  1.00  0.00           C
ATOM   2032  C3B DPP   231     105.443  41.231  43.625  1.00  0.00           C
ATOM   2033  C4B DPP   231     102.043  39.881  40.875  1.00  0.00           C
ATOM   2034  NC3 DPP   232     195.993  67.831  53.125  1.00  0.00           N
ATOM   2035  PO4 DPP   232     194.993  63.781  53.175  1.00  0.00           P
ATOM   2036  GL1 DPP   232     195.693  60.131  51.075  1.00  0.00            
ATOM   2037  GL2 DPP   232     193.943  60.831  48.125  1.00  0.00            
ATOM   2038  C1A DPP   232     198.092  58.481  47.025  1.00  0.00           C
ATOM   2039  C2A DPP   232     201.243  58.331  43.425  1.00  0.00           C
ATOM   2040  C3A DPP   232     202.443  55.981  40.575  1.00  0.00           C
ATOM   2041  C4A DPP   232     203.743  55.131  35.675  1.00  0.00           C
ATOM   2042  C1B DPP   232     195.092  61.281  44.175  1.00  0.00           C
ATOM   2043  C2B DPP   232     198.443  61.881  41.975  1.00  0.00           C
ATOM   2044  C3B DPP   232     200.242  60.281  38.775  1.00  0.00           C
ATOM   2045  C4B DPP   232     202.793  60.631  33.875  1.00  0.00           C
ATOM   2046  NC3 DPP   233      84.943  53.081  65.525  1.00  0.00           N
ATOM   2047  PO4 DPP   233      81.293  54.231  64.025  1.00  0.00           P
ATOM   2048  GL1 DPP   233      82.493  54.781  59.525  1.00  0.00            
ATOM   2049  GL2 DPP   233      83.843  57.381  59.075  1.00  0.00            
ATOM   2050  C1A DPP   233      79.943  53.181  56.425  1.00  0.00           C
ATOM   2051  C2A DPP   233      78.893  53.431  52.775  1.00  0.00           C
ATOM   2052  C3A DPP   233      77.343  52.831  48.575  1.00  0.00           C
ATOM   2053  C4A DPP   233      78.093  52.681  43.775  1.00  0.00           C
ATOM   2054  C1B DPP   233      84.343  56.581  55.175  1.00  0.00           C
ATOM   2055  C2B DPP   233      83.493  55.081  50.775  1.00  0.00           C
ATOM   2056  C3B DPP   233      82.342  54.881  46.575  1.00  0.00           C
ATOM   2057  C4B DPP   233      82.943  54.331  41.525  1.00  0.00           C
ATOM   2058  NC3 DPP   234      58.593 101.481  63.025  1.00  0.00           N
ATOM   2059  PO4 DPP   234      54.043 103.131  61.975  1.00  0.00           P
ATOM   2060  GL1 DPP   234      53.143  98.431  59.075  1.00  0.00            
ATOM   2061  GL2 DPP   234      50.543 100.831  57.375  1.00  0.00            
ATOM   2062  C1A DPP   234      54.293  94.481  56.425  1.00  0.00           C
ATOM   2063  C2A DPP   234      55.043  95.231  53.225  1.00  0.00           C
ATOM   2064  C3A DPP   234      54.093  95.631  49.025  1.00  0.00           C
ATOM   2065  C4A DPP   234      52.343  95.731  45.225  1.00  0.00           C
ATOM   2066  C1B DPP   234      52.693 100.381  53.925  1.00  0.00           C
ATOM   2067  C2B DPP   234      52.793 100.031  48.875  1.00  0.00           C
ATOM   2068  C3B DPP   234      54.793 100.631  44.675  1.00  0.00           C
ATOM   2069  C4B DPP   234      57.893  96.431  43.425  1.00  0.00           C
ATOM   2070  NC3 DPP   235     191.292 148.531  52.375  1.00  0.00           N
ATOM   2071  PO4 DPP   235     188.893 148.331  48.775  1.00  0.00           P
ATOM   2072  GL1 DPP   235     191.793 146.831  46.625  1.00  0.00            
ATOM   2073  GL2 DPP   235     194.693 149.081  46.725  1.00  0.00            
ATOM   2074  C1A DPP   235     192.243 147.231  42.525  1.00  0.00           C
ATOM   2075  C2A DPP   235     191.592 149.431  38.625  1.00  0.00           C
ATOM   2076  C3A DPP   235     191.893 150.581  33.875  1.00  0.00           C
ATOM   2077  C4A DPP   235     194.342 152.431  30.325  1.00  0.00           C
ATOM   2078  C1B DPP   235     195.543 150.981  42.525  1.00  0.00           C
ATOM   2079  C2B DPP   235     195.943 153.131  39.375  1.00  0.00           C
ATOM   2080  C3B DPP   235     197.493 153.731  35.075  1.00  0.00           C
ATOM   2081  C4B DPP   235     198.243 150.681  32.325  1.00  0.00           C
ATOM   2082  NC3 DPP   236     154.443  77.181  58.075  1.00  0.00           N
ATOM   2083  PO4 DPP   236     156.393  74.831  55.075  1.00  0.00           P
ATOM   2084  GL1 DPP   236     157.443  74.181  50.975  1.00  0.00            
ATOM   2085  GL2 DPP   236     154.443  72.181  50.475  1.00  0.00            
ATOM   2086  C1A DPP   236     159.543  72.481  48.325  1.00  0.00           C
ATOM   2087  C2A DPP   236     161.492  70.681  44.575  1.00  0.00           C
ATOM   2088  C3A DPP   236     162.093  66.431  43.075  1.00  0.00           C
ATOM   2089  C4A DPP   236     161.292  62.681  42.575  1.00  0.00           C
ATOM   2090  C1B DPP   236     154.743  71.131  47.525  1.00  0.00           C
ATOM   2091  C2B DPP   236     155.943  70.831  44.525  1.00  0.00           C
ATOM   2092  C3B DPP   236     157.393  67.931  41.725  1.00  0.00           C
ATOM   2093  C4B DPP   236     158.193  65.231  38.425  1.00  0.00           C
ATOM   2094  NC3 DPP   237      63.993 159.631  71.375  1.00  0.00           N
ATOM   2095  PO4 DPP   237      65.993 160.731  67.725  1.00  0.00           P
ATOM   2096  GL1 DPP   237      63.493 163.331  65.175  1.00  0.00            
ATOM   2097  GL2 DPP   237      64.643 166.531  65.525  1.00  0.00            
ATOM   2098  C1A DPP   237      60.393 162.081  62.875  1.00  0.00           C
ATOM   2099  C2A DPP   237      57.843 161.681  59.475  1.00  0.00           C
ATOM   2100  C3A DPP   237      59.743 161.031  55.975  1.00  0.00           C
ATOM   2101  C4A DPP   237      60.593 159.531  51.825  1.00  0.00           C
ATOM   2102  C1B DPP   237      63.043 166.881  61.575  1.00  0.00           C
ATOM   2103  C2B DPP   237      63.143 164.831  57.775  1.00  0.00           C
ATOM   2104  C3B DPP   237      65.393 164.381  54.125  1.00  0.00           C
ATOM   2105  C4B DPP   237      64.793 161.781  50.475  1.00  0.00           C
ATOM   2106  NC3 DPP   238     194.593 165.181  53.575  1.00  0.00           N
ATOM   2107  PO4 DPP   238     192.893 161.231  50.775  1.00  0.00           P
ATOM   2108  GL1 DPP   238     192.943 159.731  46.225  1.00  0.00            
ATOM   2109  GL2 DPP   238     190.042 159.181  45.225  1.00  0.00            
ATOM   2110  C1A DPP   238     193.493 158.081  42.275  1.00  0.00           C
ATOM   2111  C2A DPP   238     193.893 157.681  38.225  1.00  0.00           C
ATOM   2112  C3A DPP   238     192.592 157.281  33.775  1.00  0.00           C
ATOM   2113  C4A DPP   238     189.443 154.631  30.825  1.00  0.00           C
ATOM   2114  C1B DPP   238     189.293 159.581  40.175  1.00  0.00           C
ATOM   2115  C2B DPP   238     188.443 159.381  36.375  1.00  0.00           C
ATOM   2116  C3B DPP   238     185.793 158.681  32.475  1.00  0.00           C
ATOM   2117  C4B DPP   238     182.343 157.231  28.525  1.00  0.00           C
ATOM   2118  NC3 DPP   239     175.342 120.281  53.275  1.00  0.00           N
ATOM   2119  PO4 DPP   239     178.343 124.131  53.525  1.00  0.00           P
ATOM   2120  GL1 DPP   239     176.693 123.131  49.625  1.00  0.00            
ATOM   2121  GL2 DPP   239     176.443 125.781  47.675  1.00  0.00            
ATOM   2122  C1A DPP   239     178.992 118.931  47.775  1.00  0.00           C
ATOM   2123  C2A DPP   239     178.792 115.681  44.275  1.00  0.00           C
ATOM   2124  C3A DPP   239     176.443 115.431  41.125  1.00  0.00           C
ATOM   2125  C4A DPP   239     174.443 113.081  36.725  1.00  0.00           C
ATOM   2126  C1B DPP   239     180.042 126.131  45.075  1.00  0.00           C
ATOM   2127  C2B DPP   239     183.193 126.081  42.125  1.00  0.00           C
ATOM   2128  C3B DPP   239     182.793 125.281  38.075  1.00  0.00           C
ATOM   2129  C4B DPP   239     183.893 125.031  34.725  1.00  0.00           C
ATOM   2130  NC3 DPP   240      44.343 111.581  69.725  1.00  0.00           N
ATOM   2131  PO4 DPP   240      43.793 112.981  66.025  1.00  0.00           P
ATOM   2132  GL1 DPP   240      47.343 113.781  63.325  1.00  0.00            
ATOM   2133  GL2 DPP   240      49.243 116.581  62.925  1.00  0.00            
ATOM   2134  C1A DPP   240      46.943 111.131  59.825  1.00  0.00           C
ATOM   2135  C2A DPP   240      47.293 110.331  56.725  1.00  0.00           C
ATOM   2136  C3A DPP   240      46.243 111.181  52.875  1.00  0.00           C
ATOM   2137  C4A DPP   240      49.993 108.931  50.525  1.00  0.00           C
ATOM   2138  C1B DPP   240      46.643 116.131  59.075  1.00  0.00           C
ATOM   2139  C2B DPP   240      45.343 115.481  55.275  1.00  0.00           C
ATOM   2140  C3B DPP   240      43.693 115.181  51.225  1.00  0.00           C
ATOM   2141  C4B DPP   240      43.343 112.281  48.575  1.00  0.00           C
ATOM   2142  NC3 DPP   241     119.443 181.481  57.725  1.00  0.00           N
ATOM   2143  PO4 DPP   241     118.843 179.231  54.375  1.00  0.00           P
ATOM   2144  GL1 DPP   241     121.143 178.731  50.825  1.00  0.00            
ATOM   2145  GL2 DPP   241     125.043 179.081  50.525  1.00  0.00            
ATOM   2146  C1A DPP   241     118.793 177.231  46.725  1.00  0.00           C
ATOM   2147  C2A DPP   241     116.893 175.431  43.825  1.00  0.00           C
ATOM   2148  C3A DPP   241     117.443 174.681  40.375  1.00  0.00           C
ATOM   2149  C4A DPP   241     119.393 173.981  35.975  1.00  0.00           C
ATOM   2150  C1B DPP   241     123.443 176.681  47.325  1.00  0.00           C
ATOM   2151  C2B DPP   241     123.693 174.931  44.175  1.00  0.00           C
ATOM   2152  C3B DPP   241     125.593 175.381  40.075  1.00  0.00           C
ATOM   2153  C4B DPP   241     124.693 173.931  36.225  1.00  0.00           C
ATOM   2154  NC3 DPP   242      43.293  68.131  62.625  1.00  0.00           N
ATOM   2155  PO4 DPP   242      41.593  64.531  60.625  1.00  0.00           P
ATOM   2156  GL1 DPP   242      37.943  66.381  57.625  1.00  0.00            
ATOM   2157  GL2 DPP   242      37.193  65.531  54.825  1.00  0.00            
ATOM   2158  C1A DPP   242      34.843  69.231  54.975  1.00  0.00           C
ATOM   2159  C2A DPP   242      32.093  71.981  51.725  1.00  0.00           C
ATOM   2160  C3A DPP   242      31.243  73.681  48.825  1.00  0.00           C
ATOM   2161  C4A DPP   242      29.693  75.581  45.825  1.00  0.00           C
ATOM   2162  C1B DPP   242      39.793  66.681  51.575  1.00  0.00           C
ATOM   2163  C2B DPP   242      40.893  66.631  48.225  1.00  0.00           C
ATOM   2164  C3B DPP   242      43.243  68.281  43.925  1.00  0.00           C
ATOM   2165  C4B DPP   242      42.943  64.631  39.625  1.00  0.00           C
ATOM   2166  NC3 DPP   243      75.443  60.931  62.075  1.00  0.00           N
ATOM   2167  PO4 DPP   243      73.893  64.181  64.425  1.00  0.00           P
ATOM   2168  GL1 DPP   243      73.793  65.481  59.675  1.00  0.00            
ATOM   2169  GL2 DPP   243      71.043  66.181  57.925  1.00  0.00            
ATOM   2170  C1A DPP   243      75.093  63.431  55.775  1.00  0.00           C
ATOM   2171  C2A DPP   243      74.643  64.331  51.425  1.00  0.00           C
ATOM   2172  C3A DPP   243      76.043  63.681  47.975  1.00  0.00           C
ATOM   2173  C4A DPP   243      78.843  63.381  46.075  1.00  0.00           C
ATOM   2174  C1B DPP   243      69.493  65.481  53.825  1.00  0.00           C
ATOM   2175  C2B DPP   243      70.593  66.381  50.575  1.00  0.00           C
ATOM   2176  C3B DPP   243      72.043  66.081  46.425  1.00  0.00           C
ATOM   2177  C4B DPP   243      75.093  64.231  42.875  1.00  0.00           C
ATOM   2178  NC3 DPP   244       0.943 138.631  58.075  1.00  0.00           N
ATOM   2179  PO4 DPP   244       3.593 140.981  59.025  1.00  0.00           P
ATOM   2180  GL1 DPP   244       5.043 141.581  55.075  1.00  0.00            
ATOM   2181  GL2 DPP   244       3.593 143.931  52.975  1.00  0.00            
ATOM   2182  C1A DPP   244       6.943 140.231  51.575  1.00  0.00           C
ATOM   2183  C2A DPP   244      10.643 139.331  49.325  1.00  0.00           C
ATOM   2184  C3A DPP   244      13.743 140.831  46.975  1.00  0.00           C
ATOM   2185  C4A DPP   244      15.293 138.681  43.125  1.00  0.00           C
ATOM   2186  C1B DPP   244       2.493 144.481  48.925  1.00  0.00           C
ATOM   2187  C2B DPP   244       2.393 145.381  45.525  1.00  0.00           C
ATOM   2188  C3B DPP   244       2.943 144.981  40.575  1.00  0.00           C
ATOM   2189  C4B DPP   244       3.043 144.631  36.375  1.00  0.00           C
ATOM   2190  NC3 DPP   245      56.843  33.331  64.075  1.00  0.00           N
ATOM   2191  PO4 DPP   245      52.643  32.981  63.475  1.00  0.00           P
ATOM   2192  GL1 DPP   245      52.743  32.031  58.975  1.00  0.00            
ATOM   2193  GL2 DPP   245      50.393  31.681  57.375  1.00  0.00            
ATOM   2194  C1A DPP   245      54.643  33.831  55.275  1.00  0.00           C
ATOM   2195  C2A DPP   245      51.693  35.381  52.075  1.00  0.00           C
ATOM   2196  C3A DPP   245      51.043  34.931  47.975  1.00  0.00           C
ATOM   2197  C4A DPP   245      48.493  38.281  45.575  1.00  0.00           C
ATOM   2198  C1B DPP   245      51.243  30.381  53.725  1.00  0.00           C
ATOM   2199  C2B DPP   245      51.843  29.681  49.275  1.00  0.00           C
ATOM   2200  C3B DPP   245      51.643  28.181  45.775  1.00  0.00           C
ATOM   2201  C4B DPP   245      49.893  24.431  45.275  1.00  0.00           C
ATOM   2202  NC3 DPP   246     170.293  63.031  55.625  1.00  0.00           N
ATOM   2203  PO4 DPP   246     166.042  62.431  56.225  1.00  0.00           P
ATOM   2204  GL1 DPP   246     166.543  61.781  52.425  1.00  0.00            
ATOM   2205  GL2 DPP   246     168.343  58.981  52.075  1.00  0.00            
ATOM   2206  C1A DPP   246     168.193  62.781  48.625  1.00  0.00           C
ATOM   2207  C2A DPP   246     169.643  61.181  44.775  1.00  0.00           C
ATOM   2208  C3A DPP   246     171.793  62.381  40.625  1.00  0.00           C
ATOM   2209  C4A DPP   246     172.093  62.081  36.325  1.00  0.00           C
ATOM   2210  C1B DPP   246     168.693  57.631  48.175  1.00  0.00           C
ATOM   2211  C2B DPP   246     167.742  56.831  44.525  1.00  0.00           C
ATOM   2212  C3B DPP   246     167.443  54.281  41.675  1.00  0.00           C
ATOM   2213  C4B DPP   246     164.693  51.381  38.675  1.00  0.00           C
ATOM   2214  NC3 DPP   247      68.643 108.531  67.125  1.00  0.00           N
ATOM   2215  PO4 DPP   247      71.693 105.981  65.525  1.00  0.00           P
ATOM   2216  GL1 DPP   247      71.843 104.731  62.025  1.00  0.00            
ATOM   2217  GL2 DPP   247      68.643 102.781  62.325  1.00  0.00            
ATOM   2218  C1A DPP   247      71.443 105.381  56.375  1.00  0.00           C
ATOM   2219  C2A DPP   247      69.543 103.981  52.525  1.00  0.00           C
ATOM   2220  C3A DPP   247      65.993 103.281  49.775  1.00  0.00           C
ATOM   2221  C4A DPP   247      65.643 103.881  46.575  1.00  0.00           C
ATOM   2222  C1B DPP   247      67.193 103.081  58.575  1.00  0.00           C
ATOM   2223  C2B DPP   247      67.143 100.731  55.225  1.00  0.00           C
ATOM   2224  C3B DPP   247      68.143  97.431  52.925  1.00  0.00           C
ATOM   2225  C4B DPP   247      69.293  94.431  50.475  1.00  0.00           C
ATOM   2226  NC3 DPP   248      14.443 154.431  65.325  1.00  0.00           N
ATOM   2227  PO4 DPP   248      19.143 154.281  66.325  1.00  0.00           P
ATOM   2228  GL1 DPP   248      17.893 154.281  61.725  1.00  0.00            
ATOM   2229  GL2 DPP   248      15.993 154.481  58.725  1.00  0.00            
ATOM   2230  C1A DPP   248      20.943 154.381  57.625  1.00  0.00           C
ATOM   2231  C2A DPP   248      21.093 153.781  52.825  1.00  0.00           C
ATOM   2232  C3A DPP   248      22.293 150.881  49.375  1.00  0.00           C
ATOM   2233  C4A DPP   248      26.243 147.981  46.875  1.00  0.00           C
ATOM   2234  C1B DPP   248      15.993 154.031  54.325  1.00  0.00           C
ATOM   2235  C2B DPP   248      17.293 153.631  49.275  1.00  0.00           C
ATOM   2236  C3B DPP   248      20.243 152.781  44.925  1.00  0.00           C
ATOM   2237  C4B DPP   248      24.293 152.231  44.925  1.00  0.00           C
ATOM   2238  NC3 DPP   249     110.843  37.431  60.225  1.00  0.00           N
ATOM   2239  PO4 DPP   249     112.643  33.981  59.825  1.00  0.00           P
ATOM   2240  GL1 DPP   249     112.943  31.981  55.975  1.00  0.00            
ATOM   2241  GL2 DPP   249     109.743  31.381  55.575  1.00  0.00            
ATOM   2242  C1A DPP   249     115.043  30.831  52.875  1.00  0.00           C
ATOM   2243  C2A DPP   249     114.943  30.781  48.875  1.00  0.00           C
ATOM   2244  C3A DPP   249     114.143  31.231  45.275  1.00  0.00           C
ATOM   2245  C4A DPP   249     113.043  33.931  42.775  1.00  0.00           C
ATOM   2246  C1B DPP   249     110.593  32.081  50.575  1.00  0.00           C
ATOM   2247  C2B DPP   249     109.193  33.431  46.025  1.00  0.00           C
ATOM   2248  C3B DPP   249     107.743  36.181  43.425  1.00  0.00           C
ATOM   2249  C4B DPP   249     104.543  35.481  40.375  1.00  0.00           C
ATOM   2250  NC3 DPP   250      79.043 203.681  64.425  1.00  0.00           N
ATOM   2251  PO4 DPP   250      81.693 206.481  63.525  1.00  0.00           P
ATOM   2252  GL1 DPP   250      81.793 208.981  59.975  1.00  0.00            
ATOM   2253  GL2 DPP   250      81.743 212.031  60.175  1.00  0.00            
ATOM   2254  C1A DPP   250      80.393 208.981  56.325  1.00  0.00           C
ATOM   2255  C2A DPP   250      78.993 209.131  51.975  1.00  0.00           C
ATOM   2256  C3A DPP   250      78.793 208.431  47.525  1.00  0.00           C
ATOM   2257  C4A DPP   250      78.693 210.281  43.275  1.00  0.00           C
ATOM   2258  C1B DPP   250      81.493 214.031  55.875  1.00  0.00           C
ATOM   2259  C2B DPP   250      82.643 214.481  52.075  1.00  0.00           C
ATOM   2260  C3B DPP   250      85.342 214.881  48.375  1.00  0.00           C
ATOM   2261  C4B DPP   250      87.793 212.131  44.975  1.00  0.00           C
ATOM   2262  NC3 DPP   251      41.993  55.681  15.225  1.00  0.00           N
ATOM   2263  PO4 DPP   251      38.293  58.181  16.975  1.00  0.00           P
ATOM   2264  GL1 DPP   251      37.393  58.681  20.925  1.00  0.00            
ATOM   2265  GL2 DPP   251      38.443  55.831  22.075  1.00  0.00            
ATOM   2266  C1A DPP   251      34.193  57.881  23.625  1.00  0.00           C
ATOM   2267  C2A DPP   251      32.243  56.381  26.425  1.00  0.00           C
ATOM   2268  C3A DPP   251      29.843  53.281  28.225  1.00  0.00           C
ATOM   2269  C4A DPP   251      28.993  49.981  31.325  1.00  0.00           C
ATOM   2270  C1B DPP   251      39.793  57.131  26.775  1.00  0.00           C
ATOM   2271  C2B DPP   251      41.093  58.981  30.175  1.00  0.00           C
ATOM   2272  C3B DPP   251      39.593  60.131  34.075  1.00  0.00           C
ATOM   2273  C4B DPP   251      36.043  60.481  36.075  1.00  0.00           C
ATOM   2274  NC3 DPP   252     120.443  44.531  18.775  1.00  0.00           N
ATOM   2275  PO4 DPP   252     123.943  44.931  16.825  1.00  0.00           P
ATOM   2276  GL1 DPP   252     125.443  44.631  21.475  1.00  0.00            
ATOM   2277  GL2 DPP   252     122.793  42.131  23.125  1.00  0.00            
ATOM   2278  C1A DPP   252     129.743  43.931  24.425  1.00  0.00           C
ATOM   2279  C2A DPP   252     130.842  44.831  28.525  1.00  0.00           C
ATOM   2280  C3A DPP   252     132.043  43.681  32.375  1.00  0.00           C
ATOM   2281  C4A DPP   252     130.693  41.781  35.925  1.00  0.00           C
ATOM   2282  C1B DPP   252     125.743  43.981  26.975  1.00  0.00           C
ATOM   2283  C2B DPP   252     127.093  43.431  31.425  1.00  0.00           C
ATOM   2284  C3B DPP   252     125.493  44.881  35.125  1.00  0.00           C
ATOM   2285  C4B DPP   252     126.993  42.731  38.825  1.00  0.00           C
ATOM   2286  NC3 DPP   253      82.493 152.381  24.825  1.00  0.00           N
ATOM   2287  PO4 DPP   253      79.243 149.981  24.675  1.00  0.00           P
ATOM   2288  GL1 DPP   253      79.493 145.631  27.725  1.00  0.00            
ATOM   2289  GL2 DPP   253      78.743 141.581  27.125  1.00  0.00            
ATOM   2290  C1A DPP   253      78.693 147.131  32.175  1.00  0.00           C
ATOM   2291  C2A DPP   253      78.493 148.481  37.075  1.00  0.00           C
ATOM   2292  C3A DPP   253      79.543 150.131  40.375  1.00  0.00           C
ATOM   2293  C4A DPP   253      79.443 151.281  44.625  1.00  0.00           C
ATOM   2294  C1B DPP   253      80.893 142.381  31.675  1.00  0.00           C
ATOM   2295  C2B DPP   253      81.943 144.131  36.025  1.00  0.00           C
ATOM   2296  C3B DPP   253      85.843 143.581  39.025  1.00  0.00           C
ATOM   2297  C4B DPP   253      87.443 144.481  43.375  1.00  0.00           C
ATOM   2298  NC3 DPP   254     135.693  22.631  11.575  1.00  0.00           N
ATOM   2299  PO4 DPP   254     137.792  25.431  13.375  1.00  0.00           P
ATOM   2300  GL1 DPP   254     138.243  24.231  17.525  1.00  0.00            
ATOM   2301  GL2 DPP   254     141.643  22.781  18.875  1.00  0.00            
ATOM   2302  C1A DPP   254     136.643  24.781  22.125  1.00  0.00           C
ATOM   2303  C2A DPP   254     137.443  26.381  26.275  1.00  0.00           C
ATOM   2304  C3A DPP   254     137.092  27.381  30.525  1.00  0.00           C
ATOM   2305  C4A DPP   254     136.592  29.981  33.325  1.00  0.00           C
ATOM   2306  C1B DPP   254     141.693  25.981  21.575  1.00  0.00           C
ATOM   2307  C2B DPP   254     141.693  29.081  24.525  1.00  0.00           C
ATOM   2308  C3B DPP   254     140.443  30.981  28.875  1.00  0.00           C
ATOM   2309  C4B DPP   254     136.943  31.931  27.925  1.00  0.00           C
ATOM   2310  NC3 DPP   255      77.243 103.131  24.775  1.00  0.00           N
ATOM   2311  PO4 DPP   255      79.543  99.431  24.125  1.00  0.00           P
ATOM   2312  GL1 DPP   255      79.143  98.531  28.725  1.00  0.00            
ATOM   2313  GL2 DPP   255      76.393 100.581  29.125  1.00  0.00            
ATOM   2314  C1A DPP   255      78.993  97.731  33.725  1.00  0.00           C
ATOM   2315  C2A DPP   255      78.343  95.681  38.225  1.00  0.00           C
ATOM   2316  C3A DPP   255      76.693  93.131  40.775  1.00  0.00           C
ATOM   2317  C4A DPP   255      76.093  91.231  44.775  1.00  0.00           C
ATOM   2318  C1B DPP   255      74.643 100.531  33.525  1.00  0.00           C
ATOM   2319  C2B DPP   255      74.743  99.931  37.325  1.00  0.00           C
ATOM   2320  C3B DPP   255      74.092  98.581  41.225  1.00  0.00           C
ATOM   2321  C4B DPP   255      73.243  95.981  44.075  1.00  0.00           C
ATOM   2322  NC3 DPP   256       6.943 120.081  21.875  1.00  0.00           N
ATOM   2323  PO4 DPP   256       9.043 123.931  22.525  1.00  0.00           P
ATOM   2324  GL1 DPP   256       8.893 121.231  25.925  1.00  0.00            
ATOM   2325  GL2 DPP   256       7.093 119.331  26.775  1.00  0.00            
ATOM   2326  C1A DPP   256      11.693 119.631  29.225  1.00  0.00           C
ATOM   2327  C2A DPP   256      10.743 120.481  33.475  1.00  0.00           C
ATOM   2328  C3A DPP   256      10.293 121.481  37.975  1.00  0.00           C
ATOM   2329  C4A DPP   256       9.693 121.731  42.575  1.00  0.00           C
ATOM   2330  C1B DPP   256       6.743 120.631  31.075  1.00  0.00           C
ATOM   2331  C2B DPP   256       5.743 121.081  34.975  1.00  0.00           C
ATOM   2332  C3B DPP   256       5.243 122.731  39.775  1.00  0.00           C
ATOM   2333  C4B DPP   256       2.493 125.831  41.325  1.00  0.00           C
ATOM   2334  NC3 DPP   257      68.643  21.581  20.675  1.00  0.00           N
ATOM   2335  PO4 DPP   257      67.243  25.181  17.425  1.00  0.00           P
ATOM   2336  GL1 DPP   257      68.843  26.731  22.275  1.00  0.00            
ATOM   2337  GL2 DPP   257      67.193  24.981  24.775  1.00  0.00            
ATOM   2338  C1A DPP   257      70.793  29.581  25.775  1.00  0.00           C
ATOM   2339  C2A DPP   257      71.592  28.431  29.625  1.00  0.00           C
ATOM   2340  C3A DPP   257      71.443  29.931  33.325  1.00  0.00           C
ATOM   2341  C4A DPP   257      73.393  31.831  35.925  1.00  0.00           C
ATOM   2342  C1B DPP   257      68.743  23.881  28.875  1.00  0.00           C
ATOM   2343  C2B DPP   257      70.143  25.081  33.375  1.00  0.00           C
ATOM   2344  C3B DPP   257      69.043  26.981  36.925  1.00  0.00           C
ATOM   2345  C4B DPP   257      68.143  31.281  39.175  1.00  0.00           C
ATOM   2346  NC3 DPP   258      85.593  83.131  22.425  1.00  0.00           N
ATOM   2347  PO4 DPP   258      83.093  86.081  24.175  1.00  0.00           P
ATOM   2348  GL1 DPP   258      82.743  85.331  28.375  1.00  0.00            
ATOM   2349  GL2 DPP   258      80.843  87.231  29.975  1.00  0.00            
ATOM   2350  C1A DPP   258      79.443  82.181  30.175  1.00  0.00           C
ATOM   2351  C2A DPP   258      77.143  80.381  34.275  1.00  0.00           C
ATOM   2352  C3A DPP   258      77.093  78.181  38.175  1.00  0.00           C
ATOM   2353  C4A DPP   258      78.093  76.481  42.625  1.00  0.00           C
ATOM   2354  C1B DPP   258      81.543  87.031  34.175  1.00  0.00           C
ATOM   2355  C2B DPP   258      83.443  86.531  38.425  1.00  0.00           C
ATOM   2356  C3B DPP   258      84.543  88.781  42.375  1.00  0.00           C
ATOM   2357  C4B DPP   258      86.443  86.081  45.875  1.00  0.00           C
ATOM   2358  NC3 DPP   259     117.593  23.681  18.475  1.00  0.00           N
ATOM   2359  PO4 DPP   259     121.043  25.381  19.075  1.00  0.00           P
ATOM   2360  GL1 DPP   259     121.243  24.131  22.575  1.00  0.00            
ATOM   2361  GL2 DPP   259     117.693  24.931  23.825  1.00  0.00            
ATOM   2362  C1A DPP   259     121.592  23.681  26.575  1.00  0.00           C
ATOM   2363  C2A DPP   259     122.393  23.481  30.725  1.00  0.00           C
ATOM   2364  C3A DPP   259     123.943  22.181  34.825  1.00  0.00           C
ATOM   2365  C4A DPP   259     126.143  21.181  37.875  1.00  0.00           C
ATOM   2366  C1B DPP   259     118.193  27.431  28.075  1.00  0.00           C
ATOM   2367  C2B DPP   259     118.143  27.731  32.225  1.00  0.00           C
ATOM   2368  C3B DPP   259     115.193  29.281  35.125  1.00  0.00           C
ATOM   2369  C4B DPP   259     113.043  31.981  37.975  1.00  0.00           C
ATOM   2370  NC3 DPP   260      76.343 189.231  20.625  1.00  0.00           N
ATOM   2371  PO4 DPP   260      74.693 186.681  23.175  1.00  0.00           P
ATOM   2372  GL1 DPP   260      74.443 183.031  24.175  1.00  0.00            
ATOM   2373  GL2 DPP   260      73.293 183.731  27.375  1.00  0.00            
ATOM   2374  C1A DPP   260      75.793 179.581  26.925  1.00  0.00           C
ATOM   2375  C2A DPP   260      76.592 179.331  31.625  1.00  0.00           C
ATOM   2376  C3A DPP   260      76.793 181.431  35.725  1.00  0.00           C
ATOM   2377  C4A DPP   260      77.093 181.781  40.125  1.00  0.00           C
ATOM   2378  C1B DPP   260      73.193 184.181  31.775  1.00  0.00           C
ATOM   2379  C2B DPP   260      70.993 186.131  35.625  1.00  0.00           C
ATOM   2380  C3B DPP   260      71.143 187.031  39.725  1.00  0.00           C
ATOM   2381  C4B DPP   260      69.593 184.881  43.125  1.00  0.00           C
ATOM   2382  NC3 DPP   261     100.443  66.431  21.325  1.00  0.00           N
ATOM   2383  PO4 DPP   261     101.643  62.181  23.375  1.00  0.00           P
ATOM   2384  GL1 DPP   261     100.243  61.731  26.325  1.00  0.00            
ATOM   2385  GL2 DPP   261      97.493  60.781  27.175  1.00  0.00            
ATOM   2386  C1A DPP   261     100.843  62.731  30.775  1.00  0.00           C
ATOM   2387  C2A DPP   261     102.593  63.281  34.325  1.00  0.00           C
ATOM   2388  C3A DPP   261     103.093  60.981  38.075  1.00  0.00           C
ATOM   2389  C4A DPP   261     101.393  56.781  39.475  1.00  0.00           C
ATOM   2390  C1B DPP   261      96.443  64.531  30.425  1.00  0.00           C
ATOM   2391  C2B DPP   261      97.243  64.131  34.625  1.00  0.00           C
ATOM   2392  C3B DPP   261      98.693  64.581  39.025  1.00  0.00           C
ATOM   2393  C4B DPP   261      98.793  61.731  41.925  1.00  0.00           C
ATOM   2394  NC3 DPP   262     205.943  88.331  18.425  1.00  0.00           N
ATOM   2395  PO4 DPP   262     202.143  87.531  18.275  1.00  0.00           P
ATOM   2396  GL1 DPP   262     201.842  84.881  21.875  1.00  0.00            
ATOM   2397  GL2 DPP   262     199.193  83.331  23.175  1.00  0.00            
ATOM   2398  C1A DPP   262     203.792  83.981  26.075  1.00  0.00           C
ATOM   2399  C2A DPP   262     206.143  88.081  29.225  1.00  0.00           C
ATOM   2400  C3A DPP   262     209.293  88.231  32.575  1.00  0.00           C
ATOM   2401  C4A DPP   262     209.443  85.981  35.725  1.00  0.00           C
ATOM   2402  C1B DPP   262     198.893  86.131  26.525  1.00  0.00           C
ATOM   2403  C2B DPP   262     201.292  87.231  30.475  1.00  0.00           C
ATOM   2404  C3B DPP   262     204.443  85.281  32.825  1.00  0.00           C
ATOM   2405  C4B DPP   262     204.393  84.631  36.375  1.00  0.00           C
ATOM   2406  NC3 DPP   263     206.342 123.731  55.925  1.00  0.00           N
ATOM   2407  PO4 DPP   263     205.592 125.731  58.675  1.00  0.00           P
ATOM   2408  GL1 DPP   263     204.193 128.431  54.625  1.00  0.00            
ATOM   2409  GL2 DPP   263     200.443 129.031  54.075  1.00  0.00            
ATOM   2410  C1A DPP   263     204.143 128.931  50.525  1.00  0.00           C
ATOM   2411  C2A DPP   263     203.643 129.231  46.075  1.00  0.00           C
ATOM   2412  C3A DPP   263     206.742 129.081  43.225  1.00  0.00           C
ATOM   2413  C4A DPP   263     209.643 128.631  40.325  1.00  0.00           C
ATOM   2414  C1B DPP   263     198.693 127.331  50.825  1.00  0.00           C
ATOM   2415  C2B DPP   263     198.542 128.631  46.575  1.00  0.00           C
ATOM   2416  C3B DPP   263     200.193 128.431  43.075  1.00  0.00           C
ATOM   2417  C4B DPP   263     203.193 130.031  39.725  1.00  0.00           C
ATOM   2418  NC3 DPP   264      68.793 202.881  69.425  1.00  0.00           N
ATOM   2419  PO4 DPP   264      66.743 206.981  66.925  1.00  0.00           P
ATOM   2420  GL1 DPP   264      69.393 206.631  64.625  1.00  0.00            
ATOM   2421  GL2 DPP   264      69.543 204.531  62.525  1.00  0.00            
ATOM   2422  C1A DPP   264      70.293 208.731  60.275  1.00  0.00           C
ATOM   2423  C2A DPP   264      67.443 209.331  56.725  1.00  0.00           C
ATOM   2424  C3A DPP   264      67.093 208.331  52.975  1.00  0.00           C
ATOM   2425  C4A DPP   264      65.243 205.931  49.375  1.00  0.00           C
ATOM   2426  C1B DPP   264      68.343 203.931  58.025  1.00  0.00           C
ATOM   2427  C2B DPP   264      66.343 201.531  52.975  1.00  0.00           C
ATOM   2428  C3B DPP   264      63.443 199.381  50.925  1.00  0.00           C
ATOM   2429  C4B DPP   264      61.643 202.031  47.825  1.00  0.00           C
ATOM   2430  NC3 DPP   265     167.243  86.081  57.525  1.00  0.00           N
ATOM   2431  PO4 DPP   265     168.143  82.531  54.625  1.00  0.00           P
ATOM   2432  GL1 DPP   265     168.643  83.631  50.775  1.00  0.00            
ATOM   2433  GL2 DPP   265     166.292  82.781  49.125  1.00  0.00            
ATOM   2434  C1A DPP   265     170.743  85.381  47.325  1.00  0.00           C
ATOM   2435  C2A DPP   265     170.743  88.881  45.575  1.00  0.00           C
ATOM   2436  C3A DPP   265     171.842  89.131  41.725  1.00  0.00           C
ATOM   2437  C4A DPP   265     170.042  87.531  38.425  1.00  0.00           C
ATOM   2438  C1B DPP   265     162.193  81.831  46.725  1.00  0.00           C
ATOM   2439  C2B DPP   265     159.092  80.081  43.275  1.00  0.00           C
ATOM   2440  C3B DPP   265     156.443  79.681  39.425  1.00  0.00           C
ATOM   2441  C4B DPP   265     154.842  77.181  35.975  1.00  0.00           C
ATOM   2442  NC3 DPP   266     112.393  13.881  61.225  1.00  0.00           N
ATOM   2443  PO4 DPP   266     116.343  13.881  60.425  1.00  0.00           P
ATOM   2444  GL1 DPP   266     116.293  16.481  57.175  1.00  0.00            
ATOM   2445  GL2 DPP   266     119.543  16.131  56.075  1.00  0.00            
ATOM   2446  C1A DPP   266     114.993  15.931  52.625  1.00  0.00           C
ATOM   2447  C2A DPP   266     113.243  16.681  49.025  1.00  0.00           C
ATOM   2448  C3A DPP   266     115.693  16.231  44.275  1.00  0.00           C
ATOM   2449  C4A DPP   266     113.793  14.381  40.975  1.00  0.00           C
ATOM   2450  C1B DPP   266     121.393  17.731  52.225  1.00  0.00           C
ATOM   2451  C2B DPP   266     121.943  14.531  48.475  1.00  0.00           C
ATOM   2452  C3B DPP   266     120.193  12.731  44.675  1.00  0.00           C
ATOM   2453  C4B DPP   266     120.243  11.631  41.425  1.00  0.00           C
ATOM   2454  NC3 DPP   267      79.443  97.831  65.975  1.00  0.00           N
ATOM   2455  PO4 DPP   267      75.743  98.431  66.875  1.00  0.00           P
ATOM   2456  GL1 DPP   267      72.793  99.031  62.925  1.00  0.00            
ATOM   2457  GL2 DPP   267      75.593  97.781  61.925  1.00  0.00            
ATOM   2458  C1A DPP   267      71.693 100.881  58.875  1.00  0.00           C
ATOM   2459  C2A DPP   267      72.293 100.831  55.075  1.00  0.00           C
ATOM   2460  C3A DPP   267      72.443  99.081  51.075  1.00  0.00           C
ATOM   2461  C4A DPP   267      70.193 101.831  48.125  1.00  0.00           C
ATOM   2462  C1B DPP   267      76.693  97.781  56.725  1.00  0.00           C
ATOM   2463  C2B DPP   267      77.043  99.581  53.075  1.00  0.00           C
ATOM   2464  C3B DPP   267      76.993  99.731  48.525  1.00  0.00           C
ATOM   2465  C4B DPP   267      81.293 100.181  46.825  1.00  0.00           C
ATOM   2466  NC3 DPP   268     135.393   5.781  59.725  1.00  0.00           N
ATOM   2467  PO4 DPP   268     135.543  10.081  57.775  1.00  0.00           P
ATOM   2468  GL1 DPP   268     133.493   9.181  54.425  1.00  0.00            
ATOM   2469  GL2 DPP   268     133.643   5.531  55.125  1.00  0.00            
ATOM   2470  C1A DPP   268     133.743   6.531  50.575  1.00  0.00           C
ATOM   2471  C2A DPP   268     133.093   5.481  45.675  1.00  0.00           C
ATOM   2472  C3A DPP   268     134.042   6.831  41.225  1.00  0.00           C
ATOM   2473  C4A DPP   268     132.742   6.281  36.925  1.00  0.00           C
ATOM   2474  C1B DPP   268     134.143   1.981  52.275  1.00  0.00           C
ATOM   2475  C2B DPP   268     134.793   1.431  48.425  1.00  0.00           C
ATOM   2476  C3B DPP   268     132.842  -1.469  45.425  1.00  0.00           C
ATOM   2477  C4B DPP   268     129.243  -3.969  46.975  1.00  0.00           C
ATOM   2478  NC3 DPP   269     174.943 141.531  53.025  1.00  0.00           N
ATOM   2479  PO4 DPP   269     172.943 140.481  48.775  1.00  0.00           P
ATOM   2480  GL1 DPP   269     175.193 142.081  45.025  1.00  0.00            
ATOM   2481  GL2 DPP   269     177.943 143.331  44.225  1.00  0.00            
ATOM   2482  C1A DPP   269     174.043 142.031  40.525  1.00  0.00           C
ATOM   2483  C2A DPP   269     177.343 141.381  37.975  1.00  0.00           C
ATOM   2484  C3A DPP   269     178.143 142.181  33.975  1.00  0.00           C
ATOM   2485  C4A DPP   269     180.193 145.031  32.025  1.00  0.00           C
ATOM   2486  C1B DPP   269     177.143 146.231  41.025  1.00  0.00           C
ATOM   2487  C2B DPP   269     176.693 147.481  37.525  1.00  0.00           C
ATOM   2488  C3B DPP   269     176.842 148.231  33.525  1.00  0.00           C
ATOM   2489  C4B DPP   269     179.893 151.281  30.525  1.00  0.00           C
ATOM   2490  NC3 DPP   270     117.693  33.131  15.475  1.00  0.00           N
ATOM   2491  PO4 DPP   270     119.343  36.431  15.725  1.00  0.00           P
ATOM   2492  GL1 DPP   270     117.193  34.931  19.775  1.00  0.00            
ATOM   2493  GL2 DPP   270     118.143  36.731  21.675  1.00  0.00            
ATOM   2494  C1A DPP   270     118.693  31.881  24.575  1.00  0.00           C
ATOM   2495  C2A DPP   270     119.593  31.781  28.425  1.00  0.00           C
ATOM   2496  C3A DPP   270     120.443  32.031  33.475  1.00  0.00           C
ATOM   2497  C4A DPP   270     118.493  32.281  37.575  1.00  0.00           C
ATOM   2498  C1B DPP   270     119.643  38.331  25.175  1.00  0.00           C
ATOM   2499  C2B DPP   270     117.993  36.681  28.975  1.00  0.00           C
ATOM   2500  C3B DPP   270     120.743  37.131  32.325  1.00  0.00           C
ATOM   2501  C4B DPP   270     121.743  36.331  35.975  1.00  0.00           C
ATOM   2502  NC3 DPP   271      68.293  51.931  18.275  1.00  0.00           N
ATOM   2503  PO4 DPP   271      67.143  47.781  18.425  1.00  0.00           P
ATOM   2504  GL1 DPP   271      64.893  47.681  21.975  1.00  0.00            
ATOM   2505  GL2 DPP   271      60.693  48.031  22.375  1.00  0.00            
ATOM   2506  C1A DPP   271      66.193  45.781  27.025  1.00  0.00           C
ATOM   2507  C2A DPP   271      63.643  46.881  30.975  1.00  0.00           C
ATOM   2508  C3A DPP   271      61.793  47.631  34.925  1.00  0.00           C
ATOM   2509  C4A DPP   271      62.793  52.081  36.625  1.00  0.00           C
ATOM   2510  C1B DPP   271      60.043  48.731  27.175  1.00  0.00           C
ATOM   2511  C2B DPP   271      59.193  48.881  30.675  1.00  0.00           C
ATOM   2512  C3B DPP   271      57.543  49.981  35.475  1.00  0.00           C
ATOM   2513  C4B DPP   271      57.993  48.631  39.025  1.00  0.00           C
ATOM   2514  NC3 DPP   272      20.243  12.131  27.325  1.00  0.00           N
ATOM   2515  PO4 DPP   272      16.593  12.631  23.675  1.00  0.00           P
ATOM   2516  GL1 DPP   272      13.593  14.181  26.725  1.00  0.00            
ATOM   2517  GL2 DPP   272      10.893  12.731  28.675  1.00  0.00            
ATOM   2518  C1A DPP   272      13.243  16.331  30.725  1.00  0.00           C
ATOM   2519  C2A DPP   272      13.043  15.781  35.075  1.00  0.00           C
ATOM   2520  C3A DPP   272      15.543  15.631  39.075  1.00  0.00           C
ATOM   2521  C4A DPP   272      17.043  16.331  42.525  1.00  0.00           C
ATOM   2522  C1B DPP   272       8.893  14.131  32.425  1.00  0.00           C
ATOM   2523  C2B DPP   272       7.643  15.031  36.075  1.00  0.00           C
ATOM   2524  C3B DPP   272      10.393  15.981  39.625  1.00  0.00           C
ATOM   2525  C4B DPP   272      10.793  15.281  44.725  1.00  0.00           C
ATOM   2526  NC3 DPP   273      96.493 142.681  26.525  1.00  0.00           N
ATOM   2527  PO4 DPP   273      93.243 145.381  27.625  1.00  0.00           P
ATOM   2528  GL1 DPP   273      94.743 144.931  30.725  1.00  0.00            
ATOM   2529  GL2 DPP   273      96.993 141.631  31.525  1.00  0.00            
ATOM   2530  C1A DPP   273      95.043 146.131  33.975  1.00  0.00           C
ATOM   2531  C2A DPP   273      94.842 146.481  37.175  1.00  0.00           C
ATOM   2532  C3A DPP   273      97.143 146.981  40.375  1.00  0.00           C
ATOM   2533  C4A DPP   273      97.342 146.481  44.775  1.00  0.00           C
ATOM   2534  C1B DPP   273      97.043 141.931  36.775  1.00  0.00           C
ATOM   2535  C2B DPP   273      97.643 141.581  41.075  1.00  0.00           C
ATOM   2536  C3B DPP   273      95.543 141.881  44.775  1.00  0.00           C
ATOM   2537  C4B DPP   273      94.893 140.331  50.275  1.00  0.00           C
ATOM   2538  NC3 DPP   274      97.693 161.331  21.775  1.00  0.00           N
ATOM   2539  PO4 DPP   274     101.493 160.081  23.825  1.00  0.00           P
ATOM   2540  GL1 DPP   274     103.793 157.231  26.775  1.00  0.00            
ATOM   2541  GL2 DPP   274     107.193 158.631  27.375  1.00  0.00            
ATOM   2542  C1A DPP   274     104.743 158.581  31.675  1.00  0.00           C
ATOM   2543  C2A DPP   274     105.543 159.231  36.175  1.00  0.00           C
ATOM   2544  C3A DPP   274     106.943 162.781  39.075  1.00  0.00           C
ATOM   2545  C4A DPP   274     110.243 166.531  41.125  1.00  0.00           C
ATOM   2546  C1B DPP   274     107.842 154.681  30.575  1.00  0.00           C
ATOM   2547  C2B DPP   274     108.693 154.681  34.875  1.00  0.00           C
ATOM   2548  C3B DPP   274     110.093 152.781  38.925  1.00  0.00           C
ATOM   2549  C4B DPP   274     110.193 154.131  43.175  1.00  0.00           C
ATOM   2550  NC3 DPP   275     111.793  55.081  19.225  1.00  0.00           N
ATOM   2551  PO4 DPP   275     110.342  52.281  22.325  1.00  0.00           P
ATOM   2552  GL1 DPP   275     108.343  52.131  27.775  1.00  0.00            
ATOM   2553  GL2 DPP   275     107.693  55.331  28.225  1.00  0.00            
ATOM   2554  C1A DPP   275     108.793  50.631  32.025  1.00  0.00           C
ATOM   2555  C2A DPP   275     107.693  48.131  35.425  1.00  0.00           C
ATOM   2556  C3A DPP   275     109.543  44.431  37.275  1.00  0.00           C
ATOM   2557  C4A DPP   275     107.243  40.481  38.925  1.00  0.00           C
ATOM   2558  C1B DPP   275     109.092  55.631  31.775  1.00  0.00           C
ATOM   2559  C2B DPP   275     107.643  54.131  36.125  1.00  0.00           C
ATOM   2560  C3B DPP   275     105.693  55.581  39.925  1.00  0.00           C
ATOM   2561  C4B DPP   275     102.393  54.731  43.525  1.00  0.00           C
ATOM   2562  NC3 DPP   276      90.342 161.481  25.675  1.00  0.00           N
ATOM   2563  PO4 DPP   276      87.842 157.781  26.225  1.00  0.00           P
ATOM   2564  GL1 DPP   276      88.243 158.381  30.325  1.00  0.00            
ATOM   2565  GL2 DPP   276      89.693 161.131  30.925  1.00  0.00            
ATOM   2566  C1A DPP   276      89.593 156.831  34.275  1.00  0.00           C
ATOM   2567  C2A DPP   276      90.843 156.831  37.675  1.00  0.00           C
ATOM   2568  C3A DPP   276      89.543 158.081  41.425  1.00  0.00           C
ATOM   2569  C4A DPP   276      88.643 156.181  45.775  1.00  0.00           C
ATOM   2570  C1B DPP   276      90.643 162.031  34.275  1.00  0.00           C
ATOM   2571  C2B DPP   276      92.143 162.031  37.925  1.00  0.00           C
ATOM   2572  C3B DPP   276      91.643 162.231  42.125  1.00  0.00           C
ATOM   2573  C4B DPP   276      94.193 160.081  45.525  1.00  0.00           C
ATOM   2574  NC3 DPP   277     135.292 110.931  17.925  1.00  0.00           N
ATOM   2575  PO4 DPP   277     135.643 107.781  21.375  1.00  0.00           P
ATOM   2576  GL1 DPP   277     134.842 108.181  26.275  1.00  0.00            
ATOM   2577  GL2 DPP   277     132.543 107.731  28.925  1.00  0.00            
ATOM   2578  C1A DPP   277     135.943 111.731  28.375  1.00  0.00           C
ATOM   2579  C2A DPP   277     135.393 113.031  32.675  1.00  0.00           C
ATOM   2580  C3A DPP   277     136.643 116.381  35.325  1.00  0.00           C
ATOM   2581  C4A DPP   277     136.893 120.981  37.325  1.00  0.00           C
ATOM   2582  C1B DPP   277     135.143 107.281  32.575  1.00  0.00           C
ATOM   2583  C2B DPP   277     136.243 105.131  35.875  1.00  0.00           C
ATOM   2584  C3B DPP   277     140.943 105.231  37.325  1.00  0.00           C
ATOM   2585  C4B DPP   277     144.993 104.181  37.525  1.00  0.00           C
ATOM   2586  NC3 DPP   278     109.092  37.581  17.925  1.00  0.00           N
ATOM   2587  PO4 DPP   278     105.743  35.331  16.075  1.00  0.00           P
ATOM   2588  GL1 DPP   278     106.293  34.431  20.275  1.00  0.00            
ATOM   2589  GL2 DPP   278     107.043  30.781  21.275  1.00  0.00            
ATOM   2590  C1A DPP   278     108.693  35.581  24.025  1.00  0.00           C
ATOM   2591  C2A DPP   278     107.693  34.931  28.275  1.00  0.00           C
ATOM   2592  C3A DPP   278     106.643  36.631  31.725  1.00  0.00           C
ATOM   2593  C4A DPP   278     104.243  35.381  35.225  1.00  0.00           C
ATOM   2594  C1B DPP   278     109.293  30.881  25.575  1.00  0.00           C
ATOM   2595  C2B DPP   278     109.343  30.481  29.425  1.00  0.00           C
ATOM   2596  C3B DPP   278     110.493  28.031  34.175  1.00  0.00           C
ATOM   2597  C4B DPP   278     108.093  27.481  37.525  1.00  0.00           C
ATOM   2598  NC3 DPP   279      94.143 136.831  20.575  1.00  0.00           N
ATOM   2599  PO4 DPP   279      96.043 137.881  25.325  1.00  0.00           P
ATOM   2600  GL1 DPP   279      98.243 136.981  30.075  1.00  0.00            
ATOM   2601  GL2 DPP   279      99.493 135.831  31.525  1.00  0.00            
ATOM   2602  C1A DPP   279      96.343 136.931  35.025  1.00  0.00           C
ATOM   2603  C2A DPP   279      94.693 137.781  39.025  1.00  0.00           C
ATOM   2604  C3A DPP   279      96.592 137.131  43.675  1.00  0.00           C
ATOM   2605  C4A DPP   279      99.293 138.481  46.925  1.00  0.00           C
ATOM   2606  C1B DPP   279     101.543 138.931  34.325  1.00  0.00           C
ATOM   2607  C2B DPP   279     100.843 138.781  38.975  1.00  0.00           C
ATOM   2608  C3B DPP   279     101.693 139.181  42.675  1.00  0.00           C
ATOM   2609  C4B DPP   279     100.493 142.781  44.925  1.00  0.00           C
ATOM   2610  NC3 DPP   280      88.993 125.531  21.575  1.00  0.00           N
ATOM   2611  PO4 DPP   280      84.343 125.681  23.325  1.00  0.00           P
ATOM   2612  GL1 DPP   280      83.193 126.481  26.925  1.00  0.00            
ATOM   2613  GL2 DPP   280      82.693 128.931  28.225  1.00  0.00            
ATOM   2614  C1A DPP   280      84.643 124.531  30.825  1.00  0.00           C
ATOM   2615  C2A DPP   280      84.643 124.931  35.325  1.00  0.00           C
ATOM   2616  C3A DPP   280      85.093 125.931  40.025  1.00  0.00           C
ATOM   2617  C4A DPP   280      83.993 124.281  44.225  1.00  0.00           C
ATOM   2618  C1B DPP   280      82.493 128.681  32.225  1.00  0.00           C
ATOM   2619  C2B DPP   280      80.993 129.331  36.575  1.00  0.00           C
ATOM   2620  C3B DPP   280      80.443 129.031  40.775  1.00  0.00           C
ATOM   2621  C4B DPP   280      80.443 128.831  45.125  1.00  0.00           C
ATOM   2622  NC3 DPP   281     133.393  51.581  19.275  1.00  0.00           N
ATOM   2623  PO4 DPP   281     128.293  52.781  18.925  1.00  0.00           P
ATOM   2624  GL1 DPP   281     130.543  53.581  23.425  1.00  0.00            
ATOM   2625  GL2 DPP   281     128.093  55.681  24.775  1.00  0.00            
ATOM   2626  C1A DPP   281     132.592  54.181  26.475  1.00  0.00           C
ATOM   2627  C2A DPP   281     132.993  53.081  30.525  1.00  0.00           C
ATOM   2628  C3A DPP   281     132.993  51.431  34.475  1.00  0.00           C
ATOM   2629  C4A DPP   281     132.393  50.181  38.375  1.00  0.00           C
ATOM   2630  C1B DPP   281     128.592  55.431  29.275  1.00  0.00           C
ATOM   2631  C2B DPP   281     128.243  54.281  33.475  1.00  0.00           C
ATOM   2632  C3B DPP   281     128.493  53.781  36.875  1.00  0.00           C
ATOM   2633  C4B DPP   281     129.092  52.331  41.175  1.00  0.00           C
ATOM   2634  NC3 DPP   282      54.043 142.131  21.975  1.00  0.00           N
ATOM   2635  PO4 DPP   282      55.143 145.681  22.625  1.00  0.00           P
ATOM   2636  GL1 DPP   282      53.293 146.031  25.775  1.00  0.00            
ATOM   2637  GL2 DPP   282      55.543 144.831  27.825  1.00  0.00            
ATOM   2638  C1A DPP   282      50.693 145.831  28.725  1.00  0.00           C
ATOM   2639  C2A DPP   282      50.493 145.931  33.575  1.00  0.00           C
ATOM   2640  C3A DPP   282      49.643 145.681  37.225  1.00  0.00           C
ATOM   2641  C4A DPP   282      52.243 146.581  40.975  1.00  0.00           C
ATOM   2642  C1B DPP   282      54.643 144.031  31.475  1.00  0.00           C
ATOM   2643  C2B DPP   282      54.743 143.381  36.475  1.00  0.00           C
ATOM   2644  C3B DPP   282      57.093 144.581  38.825  1.00  0.00           C
ATOM   2645  C4B DPP   282      59.343 146.681  41.225  1.00  0.00           C
ATOM   2646  NC3 DPP   283     136.243 202.931  17.925  1.00  0.00           N
ATOM   2647  PO4 DPP   283     134.643 206.831  18.725  1.00  0.00           P
ATOM   2648  GL1 DPP   283     134.693 204.681  23.075  1.00  0.00            
ATOM   2649  GL2 DPP   283     137.243 203.181  22.525  1.00  0.00            
ATOM   2650  C1A DPP   283     134.393 204.581  26.975  1.00  0.00           C
ATOM   2651  C2A DPP   283     134.793 203.481  31.525  1.00  0.00           C
ATOM   2652  C3A DPP   283     135.393 199.281  32.575  1.00  0.00           C
ATOM   2653  C4A DPP   283     134.842 196.731  35.725  1.00  0.00           C
ATOM   2654  C1B DPP   283     141.293 203.731  22.675  1.00  0.00           C
ATOM   2655  C2B DPP   283     142.592 200.881  27.375  1.00  0.00           C
ATOM   2656  C3B DPP   283     141.143 197.581  30.525  1.00  0.00           C
ATOM   2657  C4B DPP   283     139.243 195.531  34.375  1.00  0.00           C
ATOM   2658  NC3 DPP   284      45.843 147.231  19.625  1.00  0.00           N
ATOM   2659  PO4 DPP   284      42.043 149.231  21.275  1.00  0.00           P
ATOM   2660  GL1 DPP   284      39.643 147.031  24.425  1.00  0.00            
ATOM   2661  GL2 DPP   284      39.243 149.531  26.625  1.00  0.00            
ATOM   2662  C1A DPP   284      37.793 144.181  27.475  1.00  0.00           C
ATOM   2663  C2A DPP   284      37.443 143.931  31.625  1.00  0.00           C
ATOM   2664  C3A DPP   284      36.843 142.681  36.225  1.00  0.00           C
ATOM   2665  C4A DPP   284      35.993 143.181  41.175  1.00  0.00           C
ATOM   2666  C1B DPP   284      42.443 151.881  28.825  1.00  0.00           C
ATOM   2667  C2B DPP   284      39.943 153.881  32.875  1.00  0.00           C
ATOM   2668  C3B DPP   284      39.943 154.931  37.125  1.00  0.00           C
ATOM   2669  C4B DPP   284      38.993 157.131  41.825  1.00  0.00           C
ATOM   2670  NC3 DPP   285      60.243  22.631  17.125  1.00  0.00           N
ATOM   2671  PO4 DPP   285      57.893  21.631  21.525  1.00  0.00           P
ATOM   2672  GL1 DPP   285      60.043  21.431  25.125  1.00  0.00            
ATOM   2673  GL2 DPP   285      59.043  20.081  28.075  1.00  0.00            
ATOM   2674  C1A DPP   285      62.593  24.381  26.125  1.00  0.00           C
ATOM   2675  C2A DPP   285      64.543  26.531  30.275  1.00  0.00           C
ATOM   2676  C3A DPP   285      65.293  25.781  33.175  1.00  0.00           C
ATOM   2677  C4A DPP   285      65.443  23.731  36.175  1.00  0.00           C
ATOM   2678  C1B DPP   285      61.343  20.881  32.525  1.00  0.00           C
ATOM   2679  C2B DPP   285      59.893  20.631  37.425  1.00  0.00           C
ATOM   2680  C3B DPP   285      61.493  19.481  40.775  1.00  0.00           C
ATOM   2681  C4B DPP   285      64.793  18.331  43.425  1.00  0.00           C
ATOM   2682  NC3 DPP   286      38.793 176.831  68.675  1.00  0.00           N
ATOM   2683  PO4 DPP   286      40.343 173.681  66.275  1.00  0.00           P
ATOM   2684  GL1 DPP   286      41.143 176.531  63.575  1.00  0.00            
ATOM   2685  GL2 DPP   286      38.193 177.631  62.075  1.00  0.00            
ATOM   2686  C1A DPP   286      43.493 179.281  60.325  1.00  0.00           C
ATOM   2687  C2A DPP   286      44.693 179.781  56.425  1.00  0.00           C
ATOM   2688  C3A DPP   286      45.343 183.081  52.975  1.00  0.00           C
ATOM   2689  C4A DPP   286      47.943 184.131  50.075  1.00  0.00           C
ATOM   2690  C1B DPP   286      38.993 175.431  58.525  1.00  0.00           C
ATOM   2691  C2B DPP   286      43.093 174.831  56.525  1.00  0.00           C
ATOM   2692  C3B DPP   286      43.143 173.481  51.275  1.00  0.00           C
ATOM   2693  C4B DPP   286      44.443 175.481  47.075  1.00  0.00           C
ATOM   2694  NC3 DPP   287      14.243 129.381  63.725  1.00  0.00           N
ATOM   2695  PO4 DPP   287      11.743 131.531  62.575  1.00  0.00           P
ATOM   2696  GL1 DPP   287      13.893 130.681  58.525  1.00  0.00            
ATOM   2697  GL2 DPP   287      11.593 130.331  56.175  1.00  0.00            
ATOM   2698  C1A DPP   287      16.843 132.981  55.175  1.00  0.00           C
ATOM   2699  C2A DPP   287      19.893 132.831  51.275  1.00  0.00           C
ATOM   2700  C3A DPP   287      23.393 132.081  48.575  1.00  0.00           C
ATOM   2701  C4A DPP   287      24.843 135.081  46.725  1.00  0.00           C
ATOM   2702  C1B DPP   287      14.043 130.231  52.525  1.00  0.00           C
ATOM   2703  C2B DPP   287      15.893 130.031  48.625  1.00  0.00           C
ATOM   2704  C3B DPP   287      15.393 131.531  44.025  1.00  0.00           C
ATOM   2705  C4B DPP   287      12.243 130.981  41.525  1.00  0.00           C
ATOM   2706  NC3 DPP   288     147.443  99.181  52.475  1.00  0.00           N
ATOM   2707  PO4 DPP   288     147.742 103.531  52.525  1.00  0.00           P
ATOM   2708  GL1 DPP   288     147.943 103.831  47.425  1.00  0.00            
ATOM   2709  GL2 DPP   288     151.743 102.631  46.725  1.00  0.00            
ATOM   2710  C1A DPP   288     144.893 103.331  43.375  1.00  0.00           C
ATOM   2711  C2A DPP   288     142.393 101.531  41.075  1.00  0.00           C
ATOM   2712  C3A DPP   288     139.592  99.031  38.975  1.00  0.00           C
ATOM   2713  C4A DPP   288     135.943  97.931  36.475  1.00  0.00           C
ATOM   2714  C1B DPP   288     149.493 101.031  43.725  1.00  0.00           C
ATOM   2715  C2B DPP   288     147.043 100.431  40.325  1.00  0.00           C
ATOM   2716  C3B DPP   288     145.793  99.331  36.475  1.00  0.00           C
ATOM   2717  C4B DPP   288     144.693  97.431  33.175  1.00  0.00           C
ATOM   2718  NC3 DPP   289      12.843  54.331  62.875  1.00  0.00           N
ATOM   2719  PO4 DPP   289      13.343  52.131  60.175  1.00  0.00           P
ATOM   2720  GL1 DPP   289      14.093  51.481  54.675  1.00  0.00            
ATOM   2721  GL2 DPP   289      12.593  50.281  52.175  1.00  0.00            
ATOM   2722  C1A DPP   289      18.393  50.731  52.425  1.00  0.00           C
ATOM   2723  C2A DPP   289      19.043  51.581  48.125  1.00  0.00           C
ATOM   2724  C3A DPP   289      18.943  53.131  43.925  1.00  0.00           C
ATOM   2725  C4A DPP   289      20.493  55.281  40.925  1.00  0.00           C
ATOM   2726  C1B DPP   289      13.943  50.281  48.025  1.00  0.00           C
ATOM   2727  C2B DPP   289      14.493  51.281  43.475  1.00  0.00           C
ATOM   2728  C3B DPP   289      13.293  49.381  41.675  1.00  0.00           C
ATOM   2729  C4B DPP   289      14.093  46.031  38.925  1.00  0.00           C
ATOM   2730  NC3 DPP   290     110.793  23.181  59.075  1.00  0.00           N
ATOM   2731  PO4 DPP   290     107.093  24.581  60.575  1.00  0.00           P
ATOM   2732  GL1 DPP   290     105.193  23.781  56.225  1.00  0.00            
ATOM   2733  GL2 DPP   290     107.643  21.731  53.975  1.00  0.00            
ATOM   2734  C1A DPP   290     103.493  25.931  51.525  1.00  0.00           C
ATOM   2735  C2A DPP   290     102.543  26.831  47.725  1.00  0.00           C
ATOM   2736  C3A DPP   290     100.543  29.131  44.875  1.00  0.00           C
ATOM   2737  C4A DPP   290      98.093  29.881  41.625  1.00  0.00           C
ATOM   2738  C1B DPP   290     107.793  23.181  49.975  1.00  0.00           C
ATOM   2739  C2B DPP   290     107.342  24.181  45.575  1.00  0.00           C
ATOM   2740  C3B DPP   290     109.243  23.231  41.675  1.00  0.00           C
ATOM   2741  C4B DPP   290     113.843  23.881  42.425  1.00  0.00           C
ATOM   2742  NC3 DPP   291      94.143 128.431  67.525  1.00  0.00           N
ATOM   2743  PO4 DPP   291      98.743 128.331  68.225  1.00  0.00           P
ATOM   2744  GL1 DPP   291      98.693 126.081  63.725  1.00  0.00            
ATOM   2745  GL2 DPP   291      99.393 122.531  63.775  1.00  0.00            
ATOM   2746  C1A DPP   291      98.443 127.931  60.275  1.00  0.00           C
ATOM   2747  C2A DPP   291      98.893 129.331  56.125  1.00  0.00           C
ATOM   2748  C3A DPP   291     100.342 131.231  51.975  1.00  0.00           C
ATOM   2749  C4A DPP   291     100.393 133.781  49.275  1.00  0.00           C
ATOM   2750  C1B DPP   291      98.543 122.431  59.825  1.00  0.00           C
ATOM   2751  C2B DPP   291      98.893 123.481  55.625  1.00  0.00           C
ATOM   2752  C3B DPP   291      99.943 124.431  52.075  1.00  0.00           C
ATOM   2753  C4B DPP   291     102.893 122.581  49.325  1.00  0.00           C
ATOM   2754  NC3 DPP   292      37.143  33.631  62.875  1.00  0.00           N
ATOM   2755  PO4 DPP   292      39.293  35.781  60.525  1.00  0.00           P
ATOM   2756  GL1 DPP   292      39.543  35.131  56.375  1.00  0.00            
ATOM   2757  GL2 DPP   292      36.793  37.431  53.475  1.00  0.00            
ATOM   2758  C1A DPP   292      40.243  34.281  52.175  1.00  0.00           C
ATOM   2759  C2A DPP   292      41.193  33.231  48.025  1.00  0.00           C
ATOM   2760  C3A DPP   292      39.743  28.931  47.525  1.00  0.00           C
ATOM   2761  C4A DPP   292      35.543  26.881  47.075  1.00  0.00           C
ATOM   2762  C1B DPP   292      37.743  36.581  48.625  1.00  0.00           C
ATOM   2763  C2B DPP   292      38.743  36.431  44.325  1.00  0.00           C
ATOM   2764  C3B DPP   292      38.793  37.981  40.125  1.00  0.00           C
ATOM   2765  C4B DPP   292      36.393  39.981  38.025  1.00  0.00           C
ATOM   2766  NC3 DPP   293     105.243 126.081  24.675  1.00  0.00           N
ATOM   2767  PO4 DPP   293     105.193 122.231  25.975  1.00  0.00           P
ATOM   2768  GL1 DPP   293     104.543 119.681  29.425  1.00  0.00            
ATOM   2769  GL2 DPP   293     104.593 116.231  28.975  1.00  0.00            
ATOM   2770  C1A DPP   293     107.593 119.681  33.425  1.00  0.00           C
ATOM   2771  C2A DPP   293     108.843 119.531  38.075  1.00  0.00           C
ATOM   2772  C3A DPP   293     108.993 117.981  42.925  1.00  0.00           C
ATOM   2773  C4A DPP   293     110.943 114.881  44.625  1.00  0.00           C
ATOM   2774  C1B DPP   293     102.893 116.081  33.475  1.00  0.00           C
ATOM   2775  C2B DPP   293     103.343 116.881  38.025  1.00  0.00           C
ATOM   2776  C3B DPP   293     102.043 118.481  41.725  1.00  0.00           C
ATOM   2777  C4B DPP   293     102.793 117.681  45.975  1.00  0.00           C
ATOM   2778  NC3 DPP   294      53.393 100.131  22.525  1.00  0.00           N
ATOM   2779  PO4 DPP   294      48.543 100.381  23.525  1.00  0.00           P
ATOM   2780  GL1 DPP   294      44.893 100.381  27.225  1.00  0.00            
ATOM   2781  GL2 DPP   294      42.643 102.781  28.825  1.00  0.00            
ATOM   2782  C1A DPP   294      45.093  96.831  29.575  1.00  0.00           C
ATOM   2783  C2A DPP   294      41.693  94.331  31.925  1.00  0.00           C
ATOM   2784  C3A DPP   294      40.743  91.381  35.375  1.00  0.00           C
ATOM   2785  C4A DPP   294      41.393  92.831  39.875  1.00  0.00           C
ATOM   2786  C1B DPP   294      42.393  99.681  32.325  1.00  0.00           C
ATOM   2787  C2B DPP   294      41.543  97.331  35.775  1.00  0.00           C
ATOM   2788  C3B DPP   294      40.343  97.281  40.325  1.00  0.00           C
ATOM   2789  C4B DPP   294      39.493  95.331  43.925  1.00  0.00           C
ATOM   2790  NC3 DPP   295      23.493 110.381  63.125  1.00  0.00           N
ATOM   2791  PO4 DPP   295      26.443 107.231  62.025  1.00  0.00           P
ATOM   2792  GL1 DPP   295      26.243 107.581  58.475  1.00  0.00            
ATOM   2793  GL2 DPP   295      28.393 104.881  57.675  1.00  0.00            
ATOM   2794  C1A DPP   295      26.493 108.581  53.175  1.00  0.00           C
ATOM   2795  C2A DPP   295      27.243 108.631  48.625  1.00  0.00           C
ATOM   2796  C3A DPP   295      25.943 107.831  43.875  1.00  0.00           C
ATOM   2797  C4A DPP   295      28.443 107.681  40.875  1.00  0.00           C
ATOM   2798  C1B DPP   295      31.843 103.131  54.275  1.00  0.00           C
ATOM   2799  C2B DPP   295      34.193 102.481  49.975  1.00  0.00           C
ATOM   2800  C3B DPP   295      33.393 102.981  45.675  1.00  0.00           C
ATOM   2801  C4B DPP   295      32.743 103.931  40.775  1.00  0.00           C
ATOM   2802  NC3 DPP   296     193.643  75.781  53.375  1.00  0.00           N
ATOM   2803  PO4 DPP   296     188.743  75.331  52.475  1.00  0.00           P
ATOM   2804  GL1 DPP   296     191.492  74.781  49.025  1.00  0.00            
ATOM   2805  GL2 DPP   296     189.643  72.381  47.675  1.00  0.00            
ATOM   2806  C1A DPP   296     194.943  73.681  46.125  1.00  0.00           C
ATOM   2807  C2A DPP   296     196.393  73.181  42.025  1.00  0.00           C
ATOM   2808  C3A DPP   296     198.193  76.681  39.075  1.00  0.00           C
ATOM   2809  C4A DPP   296     196.443  80.731  36.075  1.00  0.00           C
ATOM   2810  C1B DPP   296     191.243  70.681  43.325  1.00  0.00           C
ATOM   2811  C2B DPP   296     192.992  70.981  39.475  1.00  0.00           C
ATOM   2812  C3B DPP   296     192.542  67.281  35.775  1.00  0.00           C
ATOM   2813  C4B DPP   296     194.593  64.181  32.925  1.00  0.00           C
ATOM   2814  NC3 DPP   297     143.543  92.981  12.025  1.00  0.00           N
ATOM   2815  PO4 DPP   297     142.592  94.031  16.625  1.00  0.00           P
ATOM   2816  GL1 DPP   297     142.443  94.231  20.975  1.00  0.00            
ATOM   2817  GL2 DPP   297     145.493  95.131  22.025  1.00  0.00            
ATOM   2818  C1A DPP   297     142.342  92.231  25.075  1.00  0.00           C
ATOM   2819  C2A DPP   297     144.193  91.681  28.675  1.00  0.00           C
ATOM   2820  C3A DPP   297     146.542  91.981  33.225  1.00  0.00           C
ATOM   2821  C4A DPP   297     146.092  93.931  36.425  1.00  0.00           C
ATOM   2822  C1B DPP   297     145.993  95.281  26.325  1.00  0.00           C
ATOM   2823  C2B DPP   297     147.643  98.281  28.875  1.00  0.00           C
ATOM   2824  C3B DPP   297     148.693 100.681  32.525  1.00  0.00           C
ATOM   2825  C4B DPP   297     149.743 103.281  35.425  1.00  0.00           C
ATOM   2826  NC3 DPP   298     155.743  25.481  13.375  1.00  0.00           N
ATOM   2827  PO4 DPP   298     156.793  22.131  16.375  1.00  0.00           P
ATOM   2828  GL1 DPP   298     156.943  26.031  18.575  1.00  0.00            
ATOM   2829  GL2 DPP   298     159.592  27.981  19.525  1.00  0.00            
ATOM   2830  C1A DPP   298     155.793  25.381  23.125  1.00  0.00           C
ATOM   2831  C2A DPP   298     156.143  24.181  26.375  1.00  0.00           C
ATOM   2832  C3A DPP   298     156.542  26.731  29.925  1.00  0.00           C
ATOM   2833  C4A DPP   298     157.443  26.081  34.125  1.00  0.00           C
ATOM   2834  C1B DPP   298     157.592  32.231  20.175  1.00  0.00           C
ATOM   2835  C2B DPP   298     157.943  33.931  24.375  1.00  0.00           C
ATOM   2836  C3B DPP   298     158.543  36.431  28.375  1.00  0.00           C
ATOM   2837  C4B DPP   298     157.792  35.481  32.175  1.00  0.00           C
ATOM   2838  NC3 DPP   299      71.893  77.081  15.975  1.00  0.00           N
ATOM   2839  PO4 DPP   299      75.743  75.881  18.075  1.00  0.00           P
ATOM   2840  GL1 DPP   299      75.793  75.431  21.925  1.00  0.00            
ATOM   2841  GL2 DPP   299      77.243  72.881  23.325  1.00  0.00            
ATOM   2842  C1A DPP   299      74.343  75.131  26.175  1.00  0.00           C
ATOM   2843  C2A DPP   299      74.243  74.031  30.225  1.00  0.00           C
ATOM   2844  C3A DPP   299      71.993  72.381  33.025  1.00  0.00           C
ATOM   2845  C4A DPP   299      69.243  68.831  32.825  1.00  0.00           C
ATOM   2846  C1B DPP   299      78.293  72.581  27.725  1.00  0.00           C
ATOM   2847  C2B DPP   299      79.043  72.531  31.675  1.00  0.00           C
ATOM   2848  C3B DPP   299      76.043  73.581  35.175  1.00  0.00           C
ATOM   2849  C4B DPP   299      74.443  72.781  38.425  1.00  0.00           C
ATOM   2850  NC3 DPP   300      88.793  14.231  19.425  1.00  0.00           N
ATOM   2851  PO4 DPP   300      92.993  11.931  20.825  1.00  0.00           P
ATOM   2852  GL1 DPP   300      93.293   9.431  24.075  1.00  0.00            
ATOM   2853  GL2 DPP   300      92.043   6.581  21.525  1.00  0.00            
ATOM   2854  C1A DPP   300      94.043   7.981  28.625  1.00  0.00           C
ATOM   2855  C2A DPP   300      95.693   8.781  32.475  1.00  0.00           C
ATOM   2856  C3A DPP   300      94.043   8.631  35.925  1.00  0.00           C
ATOM   2857  C4A DPP   300      91.493   5.631  37.025  1.00  0.00           C
ATOM   2858  C1B DPP   300      94.243   4.281  24.675  1.00  0.00           C
ATOM   2859  C2B DPP   300      96.193   3.081  28.575  1.00  0.00           C
ATOM   2860  C3B DPP   300      98.743   2.881  32.525  1.00  0.00           C
ATOM   2861  C4B DPP   300     100.943   1.881  35.425  1.00  0.00           C
ATOM   2862  NC3 DPP   301       7.243  62.731  13.175  1.00  0.00           N
ATOM   2863  PO4 DPP   301       6.043  58.481  14.725  1.00  0.00           P
ATOM   2864  GL1 DPP   301       7.943  60.131  18.475  1.00  0.00            
ATOM   2865  GL2 DPP   301      10.543  61.581  17.575  1.00  0.00            
ATOM   2866  C1A DPP   301       6.443  61.081  22.375  1.00  0.00           C
ATOM   2867  C2A DPP   301       6.543  60.931  27.225  1.00  0.00           C
ATOM   2868  C3A DPP   301       5.593  58.581  30.225  1.00  0.00           C
ATOM   2869  C4A DPP   301       4.643  57.531  33.975  1.00  0.00           C
ATOM   2870  C1B DPP   301      11.743  63.531  22.575  1.00  0.00           C
ATOM   2871  C2B DPP   301      11.743  62.081  26.325  1.00  0.00           C
ATOM   2872  C3B DPP   301      10.343  59.981  30.075  1.00  0.00           C
ATOM   2873  C4B DPP   301       7.893  61.981  32.825  1.00  0.00           C
ATOM   2874  NC3 DPP   302     181.543 184.531  16.475  1.00  0.00           N
ATOM   2875  PO4 DPP   302     181.143 180.981  14.275  1.00  0.00           P
ATOM   2876  GL1 DPP   302     181.243 179.631  19.325  1.00  0.00            
ATOM   2877  GL2 DPP   302     183.842 176.981  19.725  1.00  0.00            
ATOM   2878  C1A DPP   302     180.042 178.331  23.675  1.00  0.00           C
ATOM   2879  C2A DPP   302     180.893 177.031  28.075  1.00  0.00           C
ATOM   2880  C3A DPP   302     180.492 175.831  32.275  1.00  0.00           C
ATOM   2881  C4A DPP   302     184.043 175.231  33.875  1.00  0.00           C
ATOM   2882  C1B DPP   302     184.693 176.631  24.275  1.00  0.00           C
ATOM   2883  C2B DPP   302     187.443 175.081  27.275  1.00  0.00           C
ATOM   2884  C3B DPP   302     188.842 175.531  31.425  1.00  0.00           C
ATOM   2885  C4B DPP   302     190.893 177.781  35.075  1.00  0.00           C
ATOM   2886  NC3 DPP   303      86.592 103.831  21.475  1.00  0.00           N
ATOM   2887  PO4 DPP   303      85.943 108.081  23.725  1.00  0.00           P
ATOM   2888  GL1 DPP   303      83.343 108.081  27.125  1.00  0.00            
ATOM   2889  GL2 DPP   303      86.143 108.881  29.925  1.00  0.00            
ATOM   2890  C1A DPP   303      81.693 109.631  31.825  1.00  0.00           C
ATOM   2891  C2A DPP   303      81.243 108.731  36.525  1.00  0.00           C
ATOM   2892  C3A DPP   303      81.293 106.981  40.275  1.00  0.00           C
ATOM   2893  C4A DPP   303      82.693 102.931  42.525  1.00  0.00           C
ATOM   2894  C1B DPP   303      86.143 109.881  34.975  1.00  0.00           C
ATOM   2895  C2B DPP   303      85.643 110.731  39.375  1.00  0.00           C
ATOM   2896  C3B DPP   303      83.943 110.731  43.125  1.00  0.00           C
ATOM   2897  C4B DPP   303      82.043 107.881  45.175  1.00  0.00           C
ATOM   2898  NC3 DPP   304      54.993  74.931  17.025  1.00  0.00           N
ATOM   2899  PO4 DPP   304      50.643  74.231  17.825  1.00  0.00           P
ATOM   2900  GL1 DPP   304      51.893  74.181  22.075  1.00  0.00            
ATOM   2901  GL2 DPP   304      51.593  76.131  24.675  1.00  0.00            
ATOM   2902  C1A DPP   304      51.343  71.231  26.675  1.00  0.00           C
ATOM   2903  C2A DPP   304      50.343  71.481  31.175  1.00  0.00           C
ATOM   2904  C3A DPP   304      50.193  68.081  35.275  1.00  0.00           C
ATOM   2905  C4A DPP   304      53.843  64.681  37.175  1.00  0.00           C
ATOM   2906  C1B DPP   304      53.443  76.131  28.575  1.00  0.00           C
ATOM   2907  C2B DPP   304      55.793  73.981  31.775  1.00  0.00           C
ATOM   2908  C3B DPP   304      54.693  71.781  34.175  1.00  0.00           C
ATOM   2909  C4B DPP   304      53.893  70.681  37.025  1.00  0.00           C
ATOM   2910  NC3 DPP   305      37.293  91.181  18.325  1.00  0.00           N
ATOM   2911  PO4 DPP   305      36.893  89.531  22.675  1.00  0.00           P
ATOM   2912  GL1 DPP   305      36.193  88.281  26.125  1.00  0.00            
ATOM   2913  GL2 DPP   305      33.943  85.931  27.025  1.00  0.00            
ATOM   2914  C1A DPP   305      36.843  85.931  31.375  1.00  0.00           C
ATOM   2915  C2A DPP   305      39.093  86.381  34.425  1.00  0.00           C
ATOM   2916  C3A DPP   305      42.493  86.881  37.475  1.00  0.00           C
ATOM   2917  C4A DPP   305      45.443  83.731  38.625  1.00  0.00           C
ATOM   2918  C1B DPP   305      31.343  85.881  31.025  1.00  0.00           C
ATOM   2919  C2B DPP   305      31.443  84.431  34.775  1.00  0.00           C
ATOM   2920  C3B DPP   305      34.193  86.481  37.325  1.00  0.00           C
ATOM   2921  C4B DPP   305      37.193  89.831  38.175  1.00  0.00           C
ATOM   2922  NC3 DPP   306      17.343 113.181  23.025  1.00  0.00           N
ATOM   2923  PO4 DPP   306      14.343 109.881  21.625  1.00  0.00           P
ATOM   2924  GL1 DPP   306      15.443 110.081  26.725  1.00  0.00            
ATOM   2925  GL2 DPP   306      16.793 108.081  26.775  1.00  0.00            
ATOM   2926  C1A DPP   306      15.743 110.031  31.025  1.00  0.00           C
ATOM   2927  C2A DPP   306      15.193 111.831  35.025  1.00  0.00           C
ATOM   2928  C3A DPP   306      15.093 113.181  38.125  1.00  0.00           C
ATOM   2929  C4A DPP   306      13.793 117.581  41.025  1.00  0.00           C
ATOM   2930  C1B DPP   306      18.743 105.781  31.075  1.00  0.00           C
ATOM   2931  C2B DPP   306      18.493 105.281  35.875  1.00  0.00           C
ATOM   2932  C3B DPP   306      15.943 107.731  37.575  1.00  0.00           C
ATOM   2933  C4B DPP   306      16.593 107.381  42.175  1.00  0.00           C
ATOM   2934  NC3 DPP   307       3.093  21.981  23.025  1.00  0.00           N
ATOM   2935  PO4 DPP   307       1.893  26.531  21.925  1.00  0.00           P
ATOM   2936  GL1 DPP   307      -0.157  25.981  25.175  1.00  0.00            
ATOM   2937  GL2 DPP   307      -1.557  27.881  27.025  1.00  0.00            
ATOM   2938  C1A DPP   307       0.393  22.831  28.725  1.00  0.00           C
ATOM   2939  C2A DPP   307       0.943  21.631  32.425  1.00  0.00           C
ATOM   2940  C3A DPP   307       0.293  20.281  37.375  1.00  0.00           C
ATOM   2941  C4A DPP   307      -2.107  21.381  41.275  1.00  0.00           C
ATOM   2942  C1B DPP   307       2.093  27.681  29.375  1.00  0.00           C
ATOM   2943  C2B DPP   307       4.443  25.531  32.925  1.00  0.00           C
ATOM   2944  C3B DPP   307       4.143  22.731  36.075  1.00  0.00           C
ATOM   2945  C4B DPP   307       5.843  18.681  38.625  1.00  0.00           C
ATOM   2946  NC3 DPP   308     116.143  18.681  17.525  1.00  0.00           N
ATOM   2947  PO4 DPP   308     112.443  20.881  17.025  1.00  0.00           P
ATOM   2948  GL1 DPP   308     110.893  21.581  21.125  1.00  0.00            
ATOM   2949  GL2 DPP   308     113.243  23.181  21.725  1.00  0.00            
ATOM   2950  C1A DPP   308     111.443  19.731  24.375  1.00  0.00           C
ATOM   2951  C2A DPP   308     110.743  18.681  28.775  1.00  0.00           C
ATOM   2952  C3A DPP   308     110.543  18.131  33.425  1.00  0.00           C
ATOM   2953  C4A DPP   308     109.943  18.081  37.975  1.00  0.00           C
ATOM   2954  C1B DPP   308     114.393  23.381  27.025  1.00  0.00           C
ATOM   2955  C2B DPP   308     117.743  22.781  29.475  1.00  0.00           C
ATOM   2956  C3B DPP   308     118.743  21.981  33.925  1.00  0.00           C
ATOM   2957  C4B DPP   308     116.893  24.781  37.675  1.00  0.00           C
ATOM   2958  NC3 DPP   309     147.092  58.581  15.625  1.00  0.00           N
ATOM   2959  PO4 DPP   309     143.293  57.081  14.475  1.00  0.00           P
ATOM   2960  GL1 DPP   309     144.443  54.381  18.375  1.00  0.00            
ATOM   2961  GL2 DPP   309     140.993  56.281  20.825  1.00  0.00            
ATOM   2962  C1A DPP   309     145.593  55.431  22.475  1.00  0.00           C
ATOM   2963  C2A DPP   309     146.843  53.481  25.725  1.00  0.00           C
ATOM   2964  C3A DPP   309     146.643  51.981  30.575  1.00  0.00           C
ATOM   2965  C4A DPP   309     146.443  48.881  33.825  1.00  0.00           C
ATOM   2966  C1B DPP   309     141.492  55.781  25.275  1.00  0.00           C
ATOM   2967  C2B DPP   309     141.693  55.531  30.225  1.00  0.00           C
ATOM   2968  C3B DPP   309     142.393  52.931  33.875  1.00  0.00           C
ATOM   2969  C4B DPP   309     146.293  53.731  36.225  1.00  0.00           C
ATOM   2970  NC3 DPP   310      95.393 181.331  17.875  1.00  0.00           N
ATOM   2971  PO4 DPP   310      93.043 180.081  22.325  1.00  0.00           P
ATOM   2972  GL1 DPP   310      95.493 179.031  25.775  1.00  0.00            
ATOM   2973  GL2 DPP   310      97.993 180.281  23.925  1.00  0.00            
ATOM   2974  C1A DPP   310      98.693 180.581  29.775  1.00  0.00           C
ATOM   2975  C2A DPP   310      99.092 181.581  33.675  1.00  0.00           C
ATOM   2976  C3A DPP   310      97.793 182.481  37.325  1.00  0.00           C
ATOM   2977  C4A DPP   310     100.793 184.681  41.625  1.00  0.00           C
ATOM   2978  C1B DPP   310      99.143 183.631  26.175  1.00  0.00           C
ATOM   2979  C2B DPP   310      96.293 184.781  30.175  1.00  0.00           C
ATOM   2980  C3B DPP   310      95.342 185.781  33.725  1.00  0.00           C
ATOM   2981  C4B DPP   310      97.842 187.231  37.175  1.00  0.00           C
ATOM   2982  NC3 DPP   311      10.643 127.481  19.425  1.00  0.00           N
ATOM   2983  PO4 DPP   311      13.993 125.581  20.825  1.00  0.00           P
ATOM   2984  GL1 DPP   311      12.493 127.281  24.525  1.00  0.00            
ATOM   2985  GL2 DPP   311      11.793 129.581  23.575  1.00  0.00            
ATOM   2986  C1A DPP   311      11.743 124.631  28.175  1.00  0.00           C
ATOM   2987  C2A DPP   311      10.893 125.031  32.625  1.00  0.00           C
ATOM   2988  C3A DPP   311       9.493 126.231  36.625  1.00  0.00           C
ATOM   2989  C4A DPP   311       7.993 126.931  40.375  1.00  0.00           C
ATOM   2990  C1B DPP   311       8.893 132.481  25.825  1.00  0.00           C
ATOM   2991  C2B DPP   311       5.993 132.831  30.575  1.00  0.00           C
ATOM   2992  C3B DPP   311       2.043 132.231  33.925  1.00  0.00           C
ATOM   2993  C4B DPP   311      -1.007 134.531  34.775  1.00  0.00           C
ATOM   2994  NC3 DPP   312       9.343  15.081  19.525  1.00  0.00           N
ATOM   2995  PO4 DPP   312      11.643  16.581  22.775  1.00  0.00           P
ATOM   2996  GL1 DPP   312       8.193  16.831  25.825  1.00  0.00            
ATOM   2997  GL2 DPP   312       6.993  20.631  26.125  1.00  0.00            
ATOM   2998  C1A DPP   312       5.643  16.031  28.825  1.00  0.00           C
ATOM   2999  C2A DPP   312       4.393  12.931  30.725  1.00  0.00           C
ATOM   3000  C3A DPP   312       3.493  12.931  35.525  1.00  0.00           C
ATOM   3001  C4A DPP   312       4.293  13.331  39.825  1.00  0.00           C
ATOM   3002  C1B DPP   312       8.143  25.181  29.575  1.00  0.00           C
ATOM   3003  C2B DPP   312       9.093  26.931  33.225  1.00  0.00           C
ATOM   3004  C3B DPP   312       8.943  30.931  36.575  1.00  0.00           C
ATOM   3005  C4B DPP   312      11.293  35.781  36.475  1.00  0.00           C
ATOM   3006  NC3 DPP   313     209.593 157.481  10.875  1.00  0.00           N
ATOM   3007  PO4 DPP   313     210.843 160.881  12.625  1.00  0.00           P
ATOM   3008  GL1 DPP   313     210.143 158.931  16.125  1.00  0.00            
ATOM   3009  GL2 DPP   313     214.092 159.031  17.875  1.00  0.00            
ATOM   3010  C1A DPP   313     208.943 157.081  20.675  1.00  0.00           C
ATOM   3011  C2A DPP   313     206.693 157.831  24.825  1.00  0.00           C
ATOM   3012  C3A DPP   313     202.943 158.231  24.775  1.00  0.00           C
ATOM   3013  C4A DPP   313     199.693 160.731  27.025  1.00  0.00           C
ATOM   3014  C1B DPP   313     212.842 161.181  21.625  1.00  0.00           C
ATOM   3015  C2B DPP   313     211.793 160.231  25.925  1.00  0.00           C
ATOM   3016  C3B DPP   313     208.043 159.481  29.325  1.00  0.00           C
ATOM   3017  C4B DPP   313     206.793 160.531  33.275  1.00  0.00           C
ATOM   3018  NC3 DPP   314     105.293  70.631  18.125  1.00  0.00           N
ATOM   3019  PO4 DPP   314     102.393  71.331  20.875  1.00  0.00           P
ATOM   3020  GL1 DPP   314     103.743  69.831  24.475  1.00  0.00            
ATOM   3021  GL2 DPP   314     103.143  66.531  25.325  1.00  0.00            
ATOM   3022  C1A DPP   314     106.193  70.581  28.225  1.00  0.00           C
ATOM   3023  C2A DPP   314     109.593  68.881  31.025  1.00  0.00           C
ATOM   3024  C3A DPP   314     112.842  67.381  33.825  1.00  0.00           C
ATOM   3025  C4A DPP   314     115.893  67.631  37.775  1.00  0.00           C
ATOM   3026  C1B DPP   314     100.993  67.781  28.875  1.00  0.00           C
ATOM   3027  C2B DPP   314     100.243  67.481  32.925  1.00  0.00           C
ATOM   3028  C3B DPP   314     100.893  68.531  37.875  1.00  0.00           C
ATOM   3029  C4B DPP   314     101.443  70.031  42.175  1.00  0.00           C
ATOM   3030  NC3 DPP   315     171.943  16.181  15.825  1.00  0.00           N
ATOM   3031  PO4 DPP   315     172.143  19.831  18.725  1.00  0.00           P
ATOM   3032  GL1 DPP   315     169.792  19.381  22.425  1.00  0.00            
ATOM   3033  GL2 DPP   315     169.092  21.981  24.375  1.00  0.00            
ATOM   3034  C1A DPP   315     172.542  17.681  25.975  1.00  0.00           C
ATOM   3035  C2A DPP   315     172.693  17.581  30.625  1.00  0.00           C
ATOM   3036  C3A DPP   315     174.342  19.831  34.825  1.00  0.00           C
ATOM   3037  C4A DPP   315     175.743  19.381  39.375  1.00  0.00           C
ATOM   3038  C1B DPP   315     165.893  25.031  27.325  1.00  0.00           C
ATOM   3039  C2B DPP   315     167.292  27.281  31.375  1.00  0.00           C
ATOM   3040  C3B DPP   315     170.293  30.381  31.625  1.00  0.00           C
ATOM   3041  C4B DPP   315     170.293  33.231  35.725  1.00  0.00           C
ATOM   3042  NC3 DPP   316     119.543 121.131  23.525  1.00  0.00           N
ATOM   3043  PO4 DPP   316     117.643 124.831  22.825  1.00  0.00           P
ATOM   3044  GL1 DPP   316     117.543 123.831  27.425  1.00  0.00            
ATOM   3045  GL2 DPP   316     116.293 120.931  29.775  1.00  0.00            
ATOM   3046  C1A DPP   316     117.493 124.981  32.125  1.00  0.00           C
ATOM   3047  C2A DPP   316     117.593 127.431  35.875  1.00  0.00           C
ATOM   3048  C3A DPP   316     118.592 126.881  40.475  1.00  0.00           C
ATOM   3049  C4A DPP   316     121.693 124.031  41.675  1.00  0.00           C
ATOM   3050  C1B DPP   316     116.893 120.981  34.875  1.00  0.00           C
ATOM   3051  C2B DPP   316     116.993 121.681  39.375  1.00  0.00           C
ATOM   3052  C3B DPP   316     117.543 122.231  43.475  1.00  0.00           C
ATOM   3053  C4B DPP   316     118.443 122.081  47.775  1.00  0.00           C
ATOM   3054  NC3 DPP   317      71.393 152.381  19.875  1.00  0.00           N
ATOM   3055  PO4 DPP   317      69.593 152.881  23.575  1.00  0.00           P
ATOM   3056  GL1 DPP   317      69.893 154.281  27.125  1.00  0.00            
ATOM   3057  GL2 DPP   317      72.443 155.331  28.725  1.00  0.00            
ATOM   3058  C1A DPP   317      68.243 154.231  31.025  1.00  0.00           C
ATOM   3059  C2A DPP   317      69.243 154.931  36.075  1.00  0.00           C
ATOM   3060  C3A DPP   317      70.943 154.631  40.825  1.00  0.00           C
ATOM   3061  C4A DPP   317      69.743 153.981  44.975  1.00  0.00           C
ATOM   3062  C1B DPP   317      72.842 153.181  32.175  1.00  0.00           C
ATOM   3063  C2B DPP   317      74.143 153.281  36.475  1.00  0.00           C
ATOM   3064  C3B DPP   317      73.793 151.081  40.425  1.00  0.00           C
ATOM   3065  C4B DPP   317      74.393 152.831  44.125  1.00  0.00           C
ATOM   3066  NC3 DPP   318     209.943 118.531  21.025  1.00  0.00           N
ATOM   3067  PO4 DPP   318     212.292 116.531  24.575  1.00  0.00           P
ATOM   3068  GL1 DPP   318     211.443 116.881  28.375  1.00  0.00            
ATOM   3069  GL2 DPP   318     209.593 118.931  28.825  1.00  0.00            
ATOM   3070  C1A DPP   318     213.842 117.281  31.725  1.00  0.00           C
ATOM   3071  C2A DPP   318     213.092 117.731  35.675  1.00  0.00           C
ATOM   3072  C3A DPP   318     213.143 118.581  40.725  1.00  0.00           C
ATOM   3073  C4A DPP   318     215.293 116.381  42.225  1.00  0.00           C
ATOM   3074  C1B DPP   318     207.443 120.531  32.675  1.00  0.00           C
ATOM   3075  C2B DPP   318     208.593 124.281  34.325  1.00  0.00           C
ATOM   3076  C3B DPP   318     209.792 128.631  35.275  1.00  0.00           C
ATOM   3077  C4B DPP   318     206.543 130.931  36.525  1.00  0.00           C
ATOM   3078  NC3 DPP   319      42.793  -3.819  28.825  1.00  0.00           N
ATOM   3079  PO4 DPP   319      46.793  -1.419  28.275  1.00  0.00           P
ATOM   3080  GL1 DPP   319      50.143  -1.469  31.775  1.00  0.00            
ATOM   3081  GL2 DPP   319      51.993   1.231  31.325  1.00  0.00            
ATOM   3082  C1A DPP   319      53.643  -1.969  35.675  1.00  0.00           C
ATOM   3083  C2A DPP   319      56.143  -1.969  39.875  1.00  0.00           C
ATOM   3084  C3A DPP   319      59.243  -2.619  43.275  1.00  0.00           C
ATOM   3085  C4A DPP   319      61.943  -5.569  46.075  1.00  0.00           C
ATOM   3086  C1B DPP   319      51.693   3.181  35.725  1.00  0.00           C
ATOM   3087  C2B DPP   319      50.193   4.831  40.025  1.00  0.00           C
ATOM   3088  C3B DPP   319      51.943   8.281  42.225  1.00  0.00           C
ATOM   3089  C4B DPP   319      50.093  11.181  44.175  1.00  0.00           C
ATOM   3090  NC3 DPP   320     103.343 199.381  14.425  1.00  0.00           N
ATOM   3091  PO4 DPP   320     105.993 198.681  17.775  1.00  0.00           P
ATOM   3092  GL1 DPP   320     104.943 197.631  22.425  1.00  0.00            
ATOM   3093  GL2 DPP   320     103.043 200.181  22.925  1.00  0.00            
ATOM   3094  C1A DPP   320     105.593 196.381  26.525  1.00  0.00           C
ATOM   3095  C2A DPP   320     107.443 195.231  29.425  1.00  0.00           C
ATOM   3096  C3A DPP   320     108.493 194.731  34.475  1.00  0.00           C
ATOM   3097  C4A DPP   320     109.443 194.281  38.825  1.00  0.00           C
ATOM   3098  C1B DPP   320     102.193 199.431  27.375  1.00  0.00           C
ATOM   3099  C2B DPP   320     101.743 201.181  31.875  1.00  0.00           C
ATOM   3100  C3B DPP   320     100.143 201.131  35.125  1.00  0.00           C
ATOM   3101  C4B DPP   320      99.293 197.581  34.875  1.00  0.00           C
ATOM   3102  NC3 DPP   321     205.242  96.481  13.775  1.00  0.00           N
ATOM   3103  PO4 DPP   321     204.943  97.181  18.975  1.00  0.00           P
ATOM   3104  GL1 DPP   321     205.042  97.381  23.825  1.00  0.00            
ATOM   3105  GL2 DPP   321     203.143  94.231  24.425  1.00  0.00            
ATOM   3106  C1A DPP   321     203.593  98.181  27.375  1.00  0.00           C
ATOM   3107  C2A DPP   321     204.643  97.531  31.425  1.00  0.00           C
ATOM   3108  C3A DPP   321     204.342  97.181  36.775  1.00  0.00           C
ATOM   3109  C4A DPP   321     203.842  92.731  39.575  1.00  0.00           C
ATOM   3110  C1B DPP   321     200.592  94.031  28.625  1.00  0.00           C
ATOM   3111  C2B DPP   321     199.693  96.631  32.975  1.00  0.00           C
ATOM   3112  C3B DPP   321     200.993  99.981  35.075  1.00  0.00           C
ATOM   3113  C4B DPP   321     201.342 102.181  38.375  1.00  0.00           C
ATOM   3114  NC3 DPP   322      64.893 209.881  24.725  1.00  0.00           N
ATOM   3115  PO4 DPP   322      64.193 205.681  26.825  1.00  0.00           P
ATOM   3116  GL1 DPP   322      66.543 208.181  28.775  1.00  0.00            
ATOM   3117  GL2 DPP   322      65.043 210.581  29.775  1.00  0.00            
ATOM   3118  C1A DPP   322      68.293 207.381  31.425  1.00  0.00           C
ATOM   3119  C2A DPP   322      69.343 209.081  34.475  1.00  0.00           C
ATOM   3120  C3A DPP   322      71.443 212.781  36.275  1.00  0.00           C
ATOM   3121  C4A DPP   322      76.793 213.631  36.625  1.00  0.00           C
ATOM   3122  C1B DPP   322      62.293 212.781  32.875  1.00  0.00           C
ATOM   3123  C2B DPP   322      62.393 215.831  36.775  1.00  0.00           C
ATOM   3124  C3B DPP   322      64.043 215.631  40.175  1.00  0.00           C
ATOM   3125  C4B DPP   322      63.793 218.731  44.125  1.00  0.00           C
ATOM   3126  NC3 DPP   323     112.743  60.131  22.125  1.00  0.00           N
ATOM   3127  PO4 DPP   323     114.943  64.231  23.475  1.00  0.00           P
ATOM   3128  GL1 DPP   323     114.643  62.031  26.575  1.00  0.00            
ATOM   3129  GL2 DPP   323     117.143  60.131  26.325  1.00  0.00            
ATOM   3130  C1A DPP   323     114.143  63.231  31.175  1.00  0.00           C
ATOM   3131  C2A DPP   323     113.293  62.081  35.025  1.00  0.00           C
ATOM   3132  C3A DPP   323     113.193  62.381  40.225  1.00  0.00           C
ATOM   3133  C4A DPP   323     112.893  62.481  44.675  1.00  0.00           C
ATOM   3134  C1B DPP   323     118.743  60.531  30.725  1.00  0.00           C
ATOM   3135  C2B DPP   323     118.143  60.731  35.475  1.00  0.00           C
ATOM   3136  C3B DPP   323     118.893  63.131  38.625  1.00  0.00           C
ATOM   3137  C4B DPP   323     119.793  66.781  40.675  1.00  0.00           C
ATOM   3138  NC3 DPP   324      27.293 126.131  21.775  1.00  0.00           N
ATOM   3139  PO4 DPP   324      30.643 123.931  23.475  1.00  0.00           P
ATOM   3140  GL1 DPP   324      28.443 124.231  27.275  1.00  0.00            
ATOM   3141  GL2 DPP   324      26.743 121.631  27.725  1.00  0.00            
ATOM   3142  C1A DPP   324      27.743 126.731  29.525  1.00  0.00           C
ATOM   3143  C2A DPP   324      27.143 128.531  33.025  1.00  0.00           C
ATOM   3144  C3A DPP   324      27.693 129.331  37.275  1.00  0.00           C
ATOM   3145  C4A DPP   324      27.643 131.331  41.675  1.00  0.00           C
ATOM   3146  C1B DPP   324      25.843 123.331  32.525  1.00  0.00           C
ATOM   3147  C2B DPP   324      25.343 125.031  36.875  1.00  0.00           C
ATOM   3148  C3B DPP   324      26.193 126.481  41.225  1.00  0.00           C
ATOM   3149  C4B DPP   324      23.693 128.931  44.725  1.00  0.00           C
ATOM   3150  NC3 DPP   325      41.493 112.531  25.225  1.00  0.00           N
ATOM   3151  PO4 DPP   325      40.493 117.531  25.425  1.00  0.00           P
ATOM   3152  GL1 DPP   325      40.593 119.181  29.925  1.00  0.00            
ATOM   3153  GL2 DPP   325      43.993 119.181  30.225  1.00  0.00            
ATOM   3154  C1A DPP   325      39.943 120.281  33.425  1.00  0.00           C
ATOM   3155  C2A DPP   325      40.293 121.331  37.475  1.00  0.00           C
ATOM   3156  C3A DPP   325      42.043 119.031  40.925  1.00  0.00           C
ATOM   3157  C4A DPP   325      39.993 120.831  44.525  1.00  0.00           C
ATOM   3158  C1B DPP   325      43.943 116.681  33.525  1.00  0.00           C
ATOM   3159  C2B DPP   325      44.193 116.231  37.225  1.00  0.00           C
ATOM   3160  C3B DPP   325      43.193 114.331  41.025  1.00  0.00           C
ATOM   3161  C4B DPP   325      44.593 111.231  43.475  1.00  0.00           C
ATOM   3162  NC3 DPP   326     202.343 142.981   8.575  1.00  0.00           N
ATOM   3163  PO4 DPP   326     206.643 142.831   9.875  1.00  0.00           P
ATOM   3164  GL1 DPP   326     207.043 141.681  14.075  1.00  0.00            
ATOM   3165  GL2 DPP   326     208.393 143.781  16.175  1.00  0.00            
ATOM   3166  C1A DPP   326     207.043 139.681  18.975  1.00  0.00           C
ATOM   3167  C2A DPP   326     204.193 142.731  22.125  1.00  0.00           C
ATOM   3168  C3A DPP   326     203.792 144.881  25.825  1.00  0.00           C
ATOM   3169  C4A DPP   326     201.393 146.531  29.975  1.00  0.00           C
ATOM   3170  C1B DPP   326     208.393 146.531  18.625  1.00  0.00           C
ATOM   3171  C2B DPP   326     205.893 147.731  22.575  1.00  0.00           C
ATOM   3172  C3B DPP   326     205.143 149.531  27.075  1.00  0.00           C
ATOM   3173  C4B DPP   326     205.793 154.031  29.075  1.00  0.00           C
ATOM   3174  NC3 DPP   327      34.543 212.131  29.725  1.00  0.00           N
ATOM   3175  PO4 DPP   327      38.193 212.181  27.525  1.00  0.00           P
ATOM   3176  GL1 DPP   327      39.593 211.731  31.325  1.00  0.00            
ATOM   3177  GL2 DPP   327      42.943 212.881  31.875  1.00  0.00            
ATOM   3178  C1A DPP   327      39.993 210.231  34.725  1.00  0.00           C
ATOM   3179  C2A DPP   327      41.643 212.281  39.325  1.00  0.00           C
ATOM   3180  C3A DPP   327      41.093 213.281  43.725  1.00  0.00           C
ATOM   3181  C4A DPP   327      39.893 215.331  46.875  1.00  0.00           C
ATOM   3182  C1B DPP   327      46.043 213.081  35.125  1.00  0.00           C
ATOM   3183  C2B DPP   327      47.843 212.281  39.175  1.00  0.00           C
ATOM   3184  C3B DPP   327      48.193 212.631  43.375  1.00  0.00           C
ATOM   3185  C4B DPP   327      49.493 212.581  47.575  1.00  0.00           C
ATOM   3186  NC3 DPP   328      65.043  37.981  19.625  1.00  0.00           N
ATOM   3187  PO4 DPP   328      69.243  37.081  19.175  1.00  0.00           P
ATOM   3188  GL1 DPP   328      68.993  40.531  21.375  1.00  0.00            
ATOM   3189  GL2 DPP   328      69.493  44.081  21.175  1.00  0.00            
ATOM   3190  C1A DPP   328      69.043  39.331  27.025  1.00  0.00           C
ATOM   3191  C2A DPP   328      69.843  39.431  32.175  1.00  0.00           C
ATOM   3192  C3A DPP   328      70.993  41.281  35.225  1.00  0.00           C
ATOM   3193  C4A DPP   328      71.243  40.881  39.725  1.00  0.00           C
ATOM   3194  C1B DPP   328      70.342  44.381  24.775  1.00  0.00           C
ATOM   3195  C2B DPP   328      71.393  43.831  28.475  1.00  0.00           C
ATOM   3196  C3B DPP   328      72.443  45.481  32.825  1.00  0.00           C
ATOM   3197  C4B DPP   328      74.193  44.481  37.325  1.00  0.00           C
ATOM   3198  NC3 DPP   329      46.293 161.981  21.925  1.00  0.00           N
ATOM   3199  PO4 DPP   329      50.143 159.881  20.875  1.00  0.00           P
ATOM   3200  GL1 DPP   329      49.793 158.531  25.075  1.00  0.00            
ATOM   3201  GL2 DPP   329      53.543 159.031  27.525  1.00  0.00            
ATOM   3202  C1A DPP   329      49.243 158.231  30.525  1.00  0.00           C
ATOM   3203  C2A DPP   329      49.243 156.631  35.325  1.00  0.00           C
ATOM   3204  C3A DPP   329      48.693 156.081  39.475  1.00  0.00           C
ATOM   3205  C4A DPP   329      47.993 158.631  43.075  1.00  0.00           C
ATOM   3206  C1B DPP   329      54.093 159.431  31.525  1.00  0.00           C
ATOM   3207  C2B DPP   329      52.993 159.531  35.975  1.00  0.00           C
ATOM   3208  C3B DPP   329      51.643 161.431  41.225  1.00  0.00           C
ATOM   3209  C4B DPP   329      50.493 161.881  45.075  1.00  0.00           C
ATOM   3210  NC3 DPP   330      53.493 121.931  26.925  1.00  0.00           N
ATOM   3211  PO4 DPP   330      48.693 119.481  27.475  1.00  0.00           P
ATOM   3212  GL1 DPP   330      50.743 119.981  30.275  1.00  0.00            
ATOM   3213  GL2 DPP   330      51.593 123.181  31.825  1.00  0.00            
ATOM   3214  C1A DPP   330      50.093 119.181  34.825  1.00  0.00           C
ATOM   3215  C2A DPP   330      51.293 119.181  39.075  1.00  0.00           C
ATOM   3216  C3A DPP   330      52.493 119.631  43.025  1.00  0.00           C
ATOM   3217  C4A DPP   330      50.043 123.831  44.125  1.00  0.00           C
ATOM   3218  C1B DPP   330      55.443 123.481  35.775  1.00  0.00           C
ATOM   3219  C2B DPP   330      57.993 126.031  39.225  1.00  0.00           C
ATOM   3220  C3B DPP   330      57.693 128.981  43.075  1.00  0.00           C
ATOM   3221  C4B DPP   330      57.593 127.631  47.275  1.00  0.00           C
ATOM   3222  NC3 DPP   331      88.293 113.731  21.725  1.00  0.00           N
ATOM   3223  PO4 DPP   331      90.593 116.431  22.975  1.00  0.00           P
ATOM   3224  GL1 DPP   331      90.143 116.731  26.875  1.00  0.00            
ATOM   3225  GL2 DPP   331      91.343 114.331  29.125  1.00  0.00            
ATOM   3226  C1A DPP   331      90.893 119.881  28.775  1.00  0.00           C
ATOM   3227  C2A DPP   331      89.393 122.481  32.275  1.00  0.00           C
ATOM   3228  C3A DPP   331      90.293 125.731  36.225  1.00  0.00           C
ATOM   3229  C4A DPP   331      90.143 126.331  40.375  1.00  0.00           C
ATOM   3230  C1B DPP   331      91.293 117.031  32.925  1.00  0.00           C
ATOM   3231  C2B DPP   331      91.092 118.731  36.775  1.00  0.00           C
ATOM   3232  C3B DPP   331      92.593 121.081  40.125  1.00  0.00           C
ATOM   3233  C4B DPP   331      94.693 124.631  42.575  1.00  0.00           C
ATOM   3234  NC3 DPP   332      86.043  22.481  14.725  1.00  0.00           N
ATOM   3235  PO4 DPP   332      86.493  24.781  18.775  1.00  0.00           P
ATOM   3236  GL1 DPP   332      88.592  23.381  22.325  1.00  0.00            
ATOM   3237  GL2 DPP   332      88.643  25.581  24.425  1.00  0.00            
ATOM   3238  C1A DPP   332      92.943  22.431  24.125  1.00  0.00           C
ATOM   3239  C2A DPP   332      95.543  23.781  27.875  1.00  0.00           C
ATOM   3240  C3A DPP   332      97.793  25.331  31.525  1.00  0.00           C
ATOM   3241  C4A DPP   332      99.743  30.281  31.625  1.00  0.00           C
ATOM   3242  C1B DPP   332      89.993  24.581  28.375  1.00  0.00           C
ATOM   3243  C2B DPP   332      90.093  23.031  33.025  1.00  0.00           C
ATOM   3244  C3B DPP   332      90.293  25.781  36.525  1.00  0.00           C
ATOM   3245  C4B DPP   332      93.443  27.081  39.625  1.00  0.00           C
ATOM   3246  NC3 DPP   333      51.243 135.381  17.925  1.00  0.00           N
ATOM   3247  PO4 DPP   333      48.793 131.881  20.475  1.00  0.00           P
ATOM   3248  GL1 DPP   333      49.393 132.031  25.375  1.00  0.00            
ATOM   3249  GL2 DPP   333      48.393 128.681  26.625  1.00  0.00            
ATOM   3250  C1A DPP   333      45.893 132.881  28.425  1.00  0.00           C
ATOM   3251  C2A DPP   333      45.793 133.131  32.775  1.00  0.00           C
ATOM   3252  C3A DPP   333      44.993 131.331  37.325  1.00  0.00           C
ATOM   3253  C4A DPP   333      43.093 130.281  42.175  1.00  0.00           C
ATOM   3254  C1B DPP   333      43.843 126.281  27.725  1.00  0.00           C
ATOM   3255  C2B DPP   333      41.143 124.781  30.925  1.00  0.00           C
ATOM   3256  C3B DPP   333      37.643 125.381  35.075  1.00  0.00           C
ATOM   3257  C4B DPP   333      35.643 124.181  38.825  1.00  0.00           C
ATOM   3258  NC3 DPP   334     105.893 162.531  23.825  1.00  0.00           N
ATOM   3259  PO4 DPP   334     106.293 167.131  22.975  1.00  0.00           P
ATOM   3260  GL1 DPP   334     109.693 166.631  26.075  1.00  0.00            
ATOM   3261  GL2 DPP   334     110.193 163.731  27.025  1.00  0.00            
ATOM   3262  C1A DPP   334     109.943 169.381  30.375  1.00  0.00           C
ATOM   3263  C2A DPP   334     111.143 168.181  34.375  1.00  0.00           C
ATOM   3264  C3A DPP   334     113.743 169.381  37.825  1.00  0.00           C
ATOM   3265  C4A DPP   334     113.293 171.231  41.975  1.00  0.00           C
ATOM   3266  C1B DPP   334     106.743 163.031  30.075  1.00  0.00           C
ATOM   3267  C2B DPP   334     107.543 163.681  34.275  1.00  0.00           C
ATOM   3268  C3B DPP   334     111.393 164.081  36.925  1.00  0.00           C
ATOM   3269  C4B DPP   334     114.493 162.031  38.025  1.00  0.00           C
ATOM   3270  NC3 DPP   335     204.043  82.031  18.525  1.00  0.00           N
ATOM   3271  PO4 DPP   335     203.542  78.231  16.175  1.00  0.00           P
ATOM   3272  GL1 DPP   335     202.693  77.631  20.525  1.00  0.00            
ATOM   3273  GL2 DPP   335     202.943  79.731  22.575  1.00  0.00            
ATOM   3274  C1A DPP   335     202.043  74.981  23.725  1.00  0.00           C
ATOM   3275  C2A DPP   335     201.842  73.781  26.375  1.00  0.00           C
ATOM   3276  C3A DPP   335     203.043  75.231  30.175  1.00  0.00           C
ATOM   3277  C4A DPP   335     205.342  75.231  33.525  1.00  0.00           C
ATOM   3278  C1B DPP   335     204.943  78.331  26.025  1.00  0.00           C
ATOM   3279  C2B DPP   335     204.693  79.831  31.175  1.00  0.00           C
ATOM   3280  C3B DPP   335     207.393  81.231  34.825  1.00  0.00           C
ATOM   3281  C4B DPP   335     211.993  81.981  35.275  1.00  0.00           C
ATOM   3282  NC3 DPP   336     101.193  99.681  27.575  1.00  0.00           N
ATOM   3283  PO4 DPP   336      96.643 100.881  27.075  1.00  0.00           P
ATOM   3284  GL1 DPP   336      97.593 101.481  31.725  1.00  0.00            
ATOM   3285  GL2 DPP   336      95.093 100.331  32.425  1.00  0.00            
ATOM   3286  C1A DPP   336      97.342 103.981  35.625  1.00  0.00           C
ATOM   3287  C2A DPP   336      97.243 103.881  40.275  1.00  0.00           C
ATOM   3288  C3A DPP   336      97.093 104.931  43.925  1.00  0.00           C
ATOM   3289  C4A DPP   336      98.543 102.281  47.125  1.00  0.00           C
ATOM   3290  C1B DPP   336      93.393  99.631  35.575  1.00  0.00           C
ATOM   3291  C2B DPP   336      93.443 100.831  39.975  1.00  0.00           C
ATOM   3292  C3B DPP   336      94.092 100.931  43.925  1.00  0.00           C
ATOM   3293  C4B DPP   336      91.092 101.431  46.825  1.00  0.00           C
ATOM   3294  NC3 DPP   337       4.843 201.531  22.275  1.00  0.00           N
ATOM   3295  PO4 DPP   337       5.343 201.381  26.875  1.00  0.00           P
ATOM   3296  GL1 DPP   337       5.743 201.831  31.025  1.00  0.00            
ATOM   3297  GL2 DPP   337       8.993 200.581  32.325  1.00  0.00            
ATOM   3298  C1A DPP   337       5.843 202.331  36.125  1.00  0.00           C
ATOM   3299  C2A DPP   337       3.743 200.481  39.125  1.00  0.00           C
ATOM   3300  C3A DPP   337       2.943 197.031  40.625  1.00  0.00           C
ATOM   3301  C4A DPP   337       1.543 192.331  38.675  1.00  0.00           C
ATOM   3302  C1B DPP   337      11.093 202.431  35.375  1.00  0.00           C
ATOM   3303  C2B DPP   337      11.893 202.881  39.875  1.00  0.00           C
ATOM   3304  C3B DPP   337      13.993 199.681  42.925  1.00  0.00           C
ATOM   3305  C4B DPP   337      15.043 197.031  46.425  1.00  0.00           C
ATOM   3306  NC3 DPP   338      63.243 194.681  22.375  1.00  0.00           N
ATOM   3307  PO4 DPP   338      62.993 197.531  25.925  1.00  0.00           P
ATOM   3308  GL1 DPP   338      64.043 197.631  30.325  1.00  0.00            
ATOM   3309  GL2 DPP   338      67.193 197.581  28.975  1.00  0.00            
ATOM   3310  C1A DPP   338      62.843 197.381  35.025  1.00  0.00           C
ATOM   3311  C2A DPP   338      61.043 200.531  38.075  1.00  0.00           C
ATOM   3312  C3A DPP   338      62.543 201.981  42.575  1.00  0.00           C
ATOM   3313  C4A DPP   338      65.693 204.131  43.725  1.00  0.00           C
ATOM   3314  C1B DPP   338      67.293 196.381  34.075  1.00  0.00           C
ATOM   3315  C2B DPP   338      67.143 195.631  37.975  1.00  0.00           C
ATOM   3316  C3B DPP   338      63.893 196.731  40.175  1.00  0.00           C
ATOM   3317  C4B DPP   338      63.543 193.881  43.725  1.00  0.00           C
ATOM   3318  NC3 DPP   339     130.342  36.681  14.725  1.00  0.00           N
ATOM   3319  PO4 DPP   339     132.993  40.681  15.675  1.00  0.00           P
ATOM   3320  GL1 DPP   339     135.593  42.681  18.825  1.00  0.00            
ATOM   3321  GL2 DPP   339     136.743  40.881  21.325  1.00  0.00            
ATOM   3322  C1A DPP   339     137.943  46.231  19.725  1.00  0.00           C
ATOM   3323  C2A DPP   339     140.092  48.931  22.775  1.00  0.00           C
ATOM   3324  C3A DPP   339     142.193  50.931  26.775  1.00  0.00           C
ATOM   3325  C4A DPP   339     142.643  48.881  30.725  1.00  0.00           C
ATOM   3326  C1B DPP   339     138.493  40.231  25.275  1.00  0.00           C
ATOM   3327  C2B DPP   339     140.092  41.781  29.175  1.00  0.00           C
ATOM   3328  C3B DPP   339     143.493  43.231  31.525  1.00  0.00           C
ATOM   3329  C4B DPP   339     143.393  43.381  35.975  1.00  0.00           C
ATOM   3330  NC3 DPP   340      32.893  72.731  16.725  1.00  0.00           N
ATOM   3331  PO4 DPP   340      35.743  75.131  19.375  1.00  0.00           P
ATOM   3332  GL1 DPP   340      36.043  73.231  22.425  1.00  0.00            
ATOM   3333  GL2 DPP   340      37.593  73.981  25.675  1.00  0.00            
ATOM   3334  C1A DPP   340      35.543  69.181  25.375  1.00  0.00           C
ATOM   3335  C2A DPP   340      36.493  67.181  28.675  1.00  0.00           C
ATOM   3336  C3A DPP   340      36.243  65.831  33.775  1.00  0.00           C
ATOM   3337  C4A DPP   340      36.693  65.381  37.675  1.00  0.00           C
ATOM   3338  C1B DPP   340      36.493  71.731  29.525  1.00  0.00           C
ATOM   3339  C2B DPP   340      36.293  71.531  34.825  1.00  0.00           C
ATOM   3340  C3B DPP   340      36.893  72.531  39.775  1.00  0.00           C
ATOM   3341  C4B DPP   340      40.793  72.531  42.975  1.00  0.00           C
ATOM   3342  NC3 DPP   341      46.343 201.681  28.825  1.00  0.00           N
ATOM   3343  PO4 DPP   341      46.893 206.131  28.875  1.00  0.00           P
ATOM   3344  GL1 DPP   341      47.243 207.431  31.275  1.00  0.00            
ATOM   3345  GL2 DPP   341      43.943 207.281  33.875  1.00  0.00            
ATOM   3346  C1A DPP   341      48.893 207.331  35.275  1.00  0.00           C
ATOM   3347  C2A DPP   341      50.643 208.081  39.425  1.00  0.00           C
ATOM   3348  C3A DPP   341      52.793 208.831  44.025  1.00  0.00           C
ATOM   3349  C4A DPP   341      54.293 212.531  46.325  1.00  0.00           C
ATOM   3350  C1B DPP   341      43.293 207.781  37.525  1.00  0.00           C
ATOM   3351  C2B DPP   341      45.093 208.681  42.225  1.00  0.00           C
ATOM   3352  C3B DPP   341      48.193 207.431  46.225  1.00  0.00           C
ATOM   3353  C4B DPP   341      49.893 205.981  50.825  1.00  0.00           C
ATOM   3354  NC3 DPP   342      37.143  98.931  19.175  1.00  0.00           N
ATOM   3355  PO4 DPP   342      34.393 100.381  22.075  1.00  0.00           P
ATOM   3356  GL1 DPP   342      36.893 102.431  24.925  1.00  0.00            
ATOM   3357  GL2 DPP   342      38.793  99.781  24.325  1.00  0.00            
ATOM   3358  C1A DPP   342      37.593 104.631  28.775  1.00  0.00           C
ATOM   3359  C2A DPP   342      38.743 102.831  33.375  1.00  0.00           C
ATOM   3360  C3A DPP   342      38.693 100.581  37.025  1.00  0.00           C
ATOM   3361  C4A DPP   342      36.793 100.081  40.675  1.00  0.00           C
ATOM   3362  C1B DPP   342      39.243  99.331  28.675  1.00  0.00           C
ATOM   3363  C2B DPP   342      37.343  97.831  32.675  1.00  0.00           C
ATOM   3364  C3B DPP   342      36.793  95.731  36.075  1.00  0.00           C
ATOM   3365  C4B DPP   342      36.093  94.831  40.125  1.00  0.00           C
ATOM   3366  NC3 DPP   343     120.843  14.631  16.775  1.00  0.00           N
ATOM   3367  PO4 DPP   343     124.943  16.431  16.225  1.00  0.00           P
ATOM   3368  GL1 DPP   343     127.143  19.881  18.675  1.00  0.00            
ATOM   3369  GL2 DPP   343     125.443  22.481  18.925  1.00  0.00            
ATOM   3370  C1A DPP   343     130.143  21.081  22.125  1.00  0.00           C
ATOM   3371  C2A DPP   343     133.342  21.531  25.225  1.00  0.00           C
ATOM   3372  C3A DPP   343     133.592  24.331  28.575  1.00  0.00           C
ATOM   3373  C4A DPP   343     132.293  26.681  32.925  1.00  0.00           C
ATOM   3374  C1B DPP   343     126.343  24.081  22.825  1.00  0.00           C
ATOM   3375  C2B DPP   343     126.493  23.231  27.325  1.00  0.00           C
ATOM   3376  C3B DPP   343     127.043  24.031  31.775  1.00  0.00           C
ATOM   3377  C4B DPP   343     126.893  26.081  35.425  1.00  0.00           C
ATOM   3378  NC3 DPP   344      70.793 170.981  25.825  1.00  0.00           N
ATOM   3379  PO4 DPP   344      65.993 170.181  26.575  1.00  0.00           P
ATOM   3380  GL1 DPP   344      67.493 170.181  30.625  1.00  0.00            
ATOM   3381  GL2 DPP   344      65.593 166.981  31.675  1.00  0.00            
ATOM   3382  C1A DPP   344      67.743 171.581  34.275  1.00  0.00           C
ATOM   3383  C2A DPP   344      66.243 173.031  38.425  1.00  0.00           C
ATOM   3384  C3A DPP   344      66.143 174.131  42.825  1.00  0.00           C
ATOM   3385  C4A DPP   344      69.043 175.131  46.575  1.00  0.00           C
ATOM   3386  C1B DPP   344      66.493 166.981  36.175  1.00  0.00           C
ATOM   3387  C2B DPP   344      65.743 168.781  40.425  1.00  0.00           C
ATOM   3388  C3B DPP   344      65.393 166.931  44.575  1.00  0.00           C
ATOM   3389  C4B DPP   344      67.043 165.081  47.525  1.00  0.00           C
ATOM   3390  NC3 DPP   345       7.593  30.131  18.275  1.00  0.00           N
ATOM   3391  PO4 DPP   345      10.543  27.431  19.025  1.00  0.00           P
ATOM   3392  GL1 DPP   345      11.443  29.081  22.675  1.00  0.00            
ATOM   3393  GL2 DPP   345       8.143  29.081  23.925  1.00  0.00            
ATOM   3394  C1A DPP   345      12.393  28.231  26.275  1.00  0.00           C
ATOM   3395  C2A DPP   345      12.193  30.281  30.125  1.00  0.00           C
ATOM   3396  C3A DPP   345      13.443  30.581  34.425  1.00  0.00           C
ATOM   3397  C4A DPP   345      13.043  31.631  38.475  1.00  0.00           C
ATOM   3398  C1B DPP   345       6.693  29.581  28.375  1.00  0.00           C
ATOM   3399  C2B DPP   345       6.643  31.031  31.725  1.00  0.00           C
ATOM   3400  C3B DPP   345       4.343  30.181  35.075  1.00  0.00           C
ATOM   3401  C4B DPP   345       0.693  30.481  37.025  1.00  0.00           C
ATOM   3402  NC3 DPP   346     183.493  45.931  15.025  1.00  0.00           N
ATOM   3403  PO4 DPP   346     182.292  44.181  18.375  1.00  0.00           P
ATOM   3404  GL1 DPP   346     183.542  45.581  21.575  1.00  0.00            
ATOM   3405  GL2 DPP   346     182.243  48.881  22.925  1.00  0.00            
ATOM   3406  C1A DPP   346     180.793  44.781  25.525  1.00  0.00           C
ATOM   3407  C2A DPP   346     180.743  45.181  30.025  1.00  0.00           C
ATOM   3408  C3A DPP   346     181.443  45.081  34.775  1.00  0.00           C
ATOM   3409  C4A DPP   346     182.592  44.981  39.125  1.00  0.00           C
ATOM   3410  C1B DPP   346     179.943  49.731  26.775  1.00  0.00           C
ATOM   3411  C2B DPP   346     180.342  53.831  29.175  1.00  0.00           C
ATOM   3412  C3B DPP   346     181.993  55.531  32.375  1.00  0.00           C
ATOM   3413  C4B DPP   346     181.193  57.231  37.025  1.00  0.00           C
ATOM   3414  NC3 DPP   347     151.243  59.581   7.875  1.00  0.00           N
ATOM   3415  PO4 DPP   347     149.493  61.581  11.975  1.00  0.00           P
ATOM   3416  GL1 DPP   347     148.393  63.231  17.375  1.00  0.00            
ATOM   3417  GL2 DPP   347     147.893  67.331  18.825  1.00  0.00            
ATOM   3418  C1A DPP   347     150.842  63.431  20.725  1.00  0.00           C
ATOM   3419  C2A DPP   347     150.543  62.381  24.775  1.00  0.00           C
ATOM   3420  C3A DPP   347     151.342  61.081  29.475  1.00  0.00           C
ATOM   3421  C4A DPP   347     151.743  59.881  33.125  1.00  0.00           C
ATOM   3422  C1B DPP   347     146.993  66.131  22.625  1.00  0.00           C
ATOM   3423  C2B DPP   347     145.342  64.681  25.775  1.00  0.00           C
ATOM   3424  C3B DPP   347     144.042  64.931  29.975  1.00  0.00           C
ATOM   3425  C4B DPP   347     143.043  62.181  33.225  1.00  0.00           C
ATOM   3426  NC3 DPP   348      60.993 161.531  26.325  1.00  0.00           N
ATOM   3427  PO4 DPP   348      62.043 157.531  27.075  1.00  0.00           P
ATOM   3428  GL1 DPP   348      63.593 158.231  30.275  1.00  0.00            
ATOM   3429  GL2 DPP   348      64.893 162.381  30.275  1.00  0.00            
ATOM   3430  C1A DPP   348      65.943 158.031  34.275  1.00  0.00           C
ATOM   3431  C2A DPP   348      67.693 159.381  38.575  1.00  0.00           C
ATOM   3432  C3A DPP   348      67.493 157.981  42.375  1.00  0.00           C
ATOM   3433  C4A DPP   348      66.393 158.381  46.325  1.00  0.00           C
ATOM   3434  C1B DPP   348      63.043 162.581  34.675  1.00  0.00           C
ATOM   3435  C2B DPP   348      61.893 165.531  37.925  1.00  0.00           C
ATOM   3436  C3B DPP   348      60.493 165.531  42.075  1.00  0.00           C
ATOM   3437  C4B DPP   348      60.993 161.231  46.025  1.00  0.00           C
ATOM   3438  NC3 DPP   349      77.593  41.231  21.475  1.00  0.00           N
ATOM   3439  PO4 DPP   349      77.193  43.981  17.875  1.00  0.00           P
ATOM   3440  GL1 DPP   349      74.993  45.631  21.525  1.00  0.00            
ATOM   3441  GL2 DPP   349      74.643  43.331  24.775  1.00  0.00            
ATOM   3442  C1A DPP   349      74.693  48.531  26.075  1.00  0.00           C
ATOM   3443  C2A DPP   349      74.643  50.431  30.425  1.00  0.00           C
ATOM   3444  C3A DPP   349      72.343  49.831  34.775  1.00  0.00           C
ATOM   3445  C4A DPP   349      73.893  49.181  38.775  1.00  0.00           C
ATOM   3446  C1B DPP   349      76.093  44.431  29.275  1.00  0.00           C
ATOM   3447  C2B DPP   349      78.193  47.081  32.075  1.00  0.00           C
ATOM   3448  C3B DPP   349      77.443  48.581  35.075  1.00  0.00           C
ATOM   3449  C4B DPP   349      79.593  49.331  39.425  1.00  0.00           C
ATOM   3450  NC3 DPP   350      20.593 144.631  18.575  1.00  0.00           N
ATOM   3451  PO4 DPP   350      21.793 147.381  21.775  1.00  0.00           P
ATOM   3452  GL1 DPP   350      18.943 144.731  23.525  1.00  0.00            
ATOM   3453  GL2 DPP   350      14.793 145.231  23.225  1.00  0.00            
ATOM   3454  C1A DPP   350      18.043 143.081  26.875  1.00  0.00           C
ATOM   3455  C2A DPP   350      16.393 143.781  30.225  1.00  0.00           C
ATOM   3456  C3A DPP   350      15.943 143.731  34.125  1.00  0.00           C
ATOM   3457  C4A DPP   350      17.143 143.231  38.325  1.00  0.00           C
ATOM   3458  C1B DPP   350      13.043 146.131  27.075  1.00  0.00           C
ATOM   3459  C2B DPP   350      11.193 146.131  30.075  1.00  0.00           C
ATOM   3460  C3B DPP   350      11.043 147.081  34.125  1.00  0.00           C
ATOM   3461  C4B DPP   350      12.543 145.481  38.175  1.00  0.00           C
ATOM   3462  NC3 DPP   351      53.543  21.481  25.225  1.00  0.00           N
ATOM   3463  PO4 DPP   351      53.093  26.131  26.875  1.00  0.00           P
ATOM   3464  GL1 DPP   351      52.693  24.131  30.575  1.00  0.00            
ATOM   3465  GL2 DPP   351      55.393  21.831  30.975  1.00  0.00            
ATOM   3466  C1A DPP   351      53.143  26.431  33.675  1.00  0.00           C
ATOM   3467  C2A DPP   351      55.493  27.081  37.525  1.00  0.00           C
ATOM   3468  C3A DPP   351      56.793  28.931  41.675  1.00  0.00           C
ATOM   3469  C4A DPP   351      60.443  27.531  43.875  1.00  0.00           C
ATOM   3470  C1B DPP   351      56.393  18.581  35.025  1.00  0.00           C
ATOM   3471  C2B DPP   351      56.093  17.231  38.575  1.00  0.00           C
ATOM   3472  C3B DPP   351      58.793  15.381  41.225  1.00  0.00           C
ATOM   3473  C4B DPP   351      61.743  14.481  45.225  1.00  0.00           C
ATOM   3474  NC3 DPP   352     171.643  54.531  19.225  1.00  0.00           N
ATOM   3475  PO4 DPP   352     167.992  55.431  17.375  1.00  0.00           P
ATOM   3476  GL1 DPP   352     166.342  57.381  20.875  1.00  0.00            
ATOM   3477  GL2 DPP   352     168.842  56.731  23.125  1.00  0.00            
ATOM   3478  C1A DPP   352     164.143  57.531  24.625  1.00  0.00           C
ATOM   3479  C2A DPP   352     164.843  55.981  28.225  1.00  0.00           C
ATOM   3480  C3A DPP   352     165.643  54.181  33.125  1.00  0.00           C
ATOM   3481  C4A DPP   352     168.393  54.431  36.725  1.00  0.00           C
ATOM   3482  C1B DPP   352     169.342  55.481  26.725  1.00  0.00           C
ATOM   3483  C2B DPP   352     169.843  54.831  30.175  1.00  0.00           C
ATOM   3484  C3B DPP   352     169.543  52.231  32.175  1.00  0.00           C
ATOM   3485  C4B DPP   352     168.443  49.281  36.175  1.00  0.00           C
ATOM   3486  NC3 DPP   353     132.293  86.281  21.675  1.00  0.00           N
ATOM   3487  PO4 DPP   353     134.143  89.981  20.675  1.00  0.00           P
ATOM   3488  GL1 DPP   353     135.543  88.881  24.475  1.00  0.00            
ATOM   3489  GL2 DPP   353     138.693  87.431  24.325  1.00  0.00            
ATOM   3490  C1A DPP   353     134.993  88.331  28.275  1.00  0.00           C
ATOM   3491  C2A DPP   353     135.543  89.781  32.275  1.00  0.00           C
ATOM   3492  C3A DPP   353     137.293  92.081  35.275  1.00  0.00           C
ATOM   3493  C4A DPP   353     136.843  93.231  39.525  1.00  0.00           C
ATOM   3494  C1B DPP   353     141.193  87.481  28.475  1.00  0.00           C
ATOM   3495  C2B DPP   353     145.593  86.681  28.675  1.00  0.00           C
ATOM   3496  C3B DPP   353     149.993  86.631  28.975  1.00  0.00           C
ATOM   3497  C4B DPP   353     154.092  86.881  30.625  1.00  0.00           C
ATOM   3498  NC3 DPP   354      61.643 180.081  23.675  1.00  0.00           N
ATOM   3499  PO4 DPP   354      57.343 179.381  22.275  1.00  0.00           P
ATOM   3500  GL1 DPP   354      55.643 181.081  26.825  1.00  0.00            
ATOM   3501  GL2 DPP   354      57.843 180.081  27.625  1.00  0.00            
ATOM   3502  C1A DPP   354      53.493 183.631  30.775  1.00  0.00           C
ATOM   3503  C2A DPP   354      53.643 185.381  34.675  1.00  0.00           C
ATOM   3504  C3A DPP   354      53.743 185.831  38.225  1.00  0.00           C
ATOM   3505  C4A DPP   354      53.043 184.881  43.175  1.00  0.00           C
ATOM   3506  C1B DPP   354      56.493 179.431  31.675  1.00  0.00           C
ATOM   3507  C2B DPP   354      56.943 178.031  37.125  1.00  0.00           C
ATOM   3508  C3B DPP   354      56.343 177.481  41.425  1.00  0.00           C
ATOM   3509  C4B DPP   354      56.893 178.531  45.725  1.00  0.00           C
ATOM   3510  NC3 DPP   355     109.893 101.181  28.575  1.00  0.00           N
ATOM   3511  PO4 DPP   355     108.493  96.981  27.075  1.00  0.00           P
ATOM   3512  GL1 DPP   355     105.843  98.331  30.475  1.00  0.00            
ATOM   3513  GL2 DPP   355     106.092 101.181  32.375  1.00  0.00            
ATOM   3514  C1A DPP   355     105.293  96.431  34.725  1.00  0.00           C
ATOM   3515  C2A DPP   355     105.193  94.781  38.725  1.00  0.00           C
ATOM   3516  C3A DPP   355     106.843  92.381  43.125  1.00  0.00           C
ATOM   3517  C4A DPP   355     107.342  91.481  47.475  1.00  0.00           C
ATOM   3518  C1B DPP   355     106.243 101.081  36.375  1.00  0.00           C
ATOM   3519  C2B DPP   355     104.643 100.081  39.625  1.00  0.00           C
ATOM   3520  C3B DPP   355     103.693  97.481  43.425  1.00  0.00           C
ATOM   3521  C4B DPP   355     104.393  95.781  47.275  1.00  0.00           C
ATOM   3522  NC3 DPP   356      50.893 108.681  25.075  1.00  0.00           N
ATOM   3523  PO4 DPP   356      51.443 105.331  22.925  1.00  0.00           P
ATOM   3524  GL1 DPP   356      50.643 103.831  26.625  1.00  0.00            
ATOM   3525  GL2 DPP   356      51.843 105.681  29.675  1.00  0.00            
ATOM   3526  C1A DPP   356      47.893 102.531  30.625  1.00  0.00           C
ATOM   3527  C2A DPP   356      49.693 102.081  35.425  1.00  0.00           C
ATOM   3528  C3A DPP   356      49.293 101.281  38.925  1.00  0.00           C
ATOM   3529  C4A DPP   356      50.143 100.481  42.725  1.00  0.00           C
ATOM   3530  C1B DPP   356      53.593 105.231  33.375  1.00  0.00           C
ATOM   3531  C2B DPP   356      54.993 105.081  37.725  1.00  0.00           C
ATOM   3532  C3B DPP   356      54.493 101.681  39.875  1.00  0.00           C
ATOM   3533  C4B DPP   356      53.593  97.481  40.325  1.00  0.00           C
ATOM   3534  NC3 DPP   357     174.043  64.281  19.675  1.00  0.00           N
ATOM   3535  PO4 DPP   357     171.143  60.631  20.275  1.00  0.00           P
ATOM   3536  GL1 DPP   357     173.743  58.681  23.375  1.00  0.00            
ATOM   3537  GL2 DPP   357     175.293  61.131  23.975  1.00  0.00            
ATOM   3538  C1A DPP   357     173.893  59.181  28.025  1.00  0.00           C
ATOM   3539  C2A DPP   357     173.693  58.731  32.575  1.00  0.00           C
ATOM   3540  C3A DPP   357     172.493  57.131  35.575  1.00  0.00           C
ATOM   3541  C4A DPP   357     171.342  56.831  40.275  1.00  0.00           C
ATOM   3542  C1B DPP   357     173.842  64.831  26.575  1.00  0.00           C
ATOM   3543  C2B DPP   357     176.592  67.331  27.425  1.00  0.00           C
ATOM   3544  C3B DPP   357     176.543  67.281  32.125  1.00  0.00           C
ATOM   3545  C4B DPP   357     179.193  69.281  35.375  1.00  0.00           C
ATOM   3546  NC3 DPP   358      53.843  57.381  16.175  1.00  0.00           N
ATOM   3547  PO4 DPP   358      56.043  59.481  19.575  1.00  0.00           P
ATOM   3548  GL1 DPP   358      53.593  58.431  22.675  1.00  0.00            
ATOM   3549  GL2 DPP   358      51.143  56.831  21.825  1.00  0.00            
ATOM   3550  C1A DPP   358      52.593  56.281  26.875  1.00  0.00           C
ATOM   3551  C2A DPP   358      49.343  58.881  29.875  1.00  0.00           C
ATOM   3552  C3A DPP   358      48.643  59.031  33.925  1.00  0.00           C
ATOM   3553  C4A DPP   358      51.243  57.631  38.125  1.00  0.00           C
ATOM   3554  C1B DPP   358      48.693  58.781  25.025  1.00  0.00           C
ATOM   3555  C2B DPP   358      45.193  60.881  27.525  1.00  0.00           C
ATOM   3556  C3B DPP   358      45.043  61.731  31.675  1.00  0.00           C
ATOM   3557  C4B DPP   358      44.043  61.631  35.125  1.00  0.00           C
ATOM   3558  NC3 DPP   359     122.393 208.081  14.275  1.00  0.00           N
ATOM   3559  PO4 DPP   359     125.993 207.331  18.275  1.00  0.00           P
ATOM   3560  GL1 DPP   359     127.493 208.781  21.925  1.00  0.00            
ATOM   3561  GL2 DPP   359     130.193 206.881  21.175  1.00  0.00            
ATOM   3562  C1A DPP   359     128.543 209.131  26.425  1.00  0.00           C
ATOM   3563  C2A DPP   359     128.592 209.581  31.175  1.00  0.00           C
ATOM   3564  C3A DPP   359     127.443 211.031  35.125  1.00  0.00           C
ATOM   3565  C4A DPP   359     125.993 212.231  39.475  1.00  0.00           C
ATOM   3566  C1B DPP   359     129.543 204.231  24.425  1.00  0.00           C
ATOM   3567  C2B DPP   359     129.793 204.331  28.525  1.00  0.00           C
ATOM   3568  C3B DPP   359     130.693 204.881  33.575  1.00  0.00           C
ATOM   3569  C4B DPP   359     129.993 206.231  37.525  1.00  0.00           C
ATOM   3570  NC3 DPP   360     133.943 211.231  17.025  1.00  0.00           N
ATOM   3571  PO4 DPP   360     138.493 212.431  15.775  1.00  0.00           P
ATOM   3572  GL1 DPP   360     137.592 213.381  20.475  1.00  0.00            
ATOM   3573  GL2 DPP   360     139.042 210.281  21.325  1.00  0.00            
ATOM   3574  C1A DPP   360     138.093 213.331  24.925  1.00  0.00           C
ATOM   3575  C2A DPP   360     139.993 210.931  28.075  1.00  0.00           C
ATOM   3576  C3A DPP   360     143.093 210.031  31.175  1.00  0.00           C
ATOM   3577  C4A DPP   360     144.543 210.281  35.475  1.00  0.00           C
ATOM   3578  C1B DPP   360     138.643 207.981  24.575  1.00  0.00           C
ATOM   3579  C2B DPP   360     138.193 206.131  29.175  1.00  0.00           C
ATOM   3580  C3B DPP   360     138.393 206.931  33.075  1.00  0.00           C
ATOM   3581  C4B DPP   360     140.493 206.881  37.325  1.00  0.00           C
ATOM   3582  NC3 DPP   361     210.193  53.831  14.175  1.00  0.00           N
ATOM   3583  PO4 DPP   361     212.193  57.331  15.625  1.00  0.00           P
ATOM   3584  GL1 DPP   361     212.592  58.131  18.025  1.00  0.00            
ATOM   3585  GL2 DPP   361     214.393  60.381  18.925  1.00  0.00            
ATOM   3586  C1A DPP   361     210.042  58.281  22.675  1.00  0.00           C
ATOM   3587  C2A DPP   361     208.443  54.731  24.075  1.00  0.00           C
ATOM   3588  C3A DPP   361     206.742  52.931  28.225  1.00  0.00           C
ATOM   3589  C4A DPP   361     203.643  52.231  30.975  1.00  0.00           C
ATOM   3590  C1B DPP   361     212.893  63.031  23.525  1.00  0.00           C
ATOM   3591  C2B DPP   361     211.143  62.031  27.225  1.00  0.00           C
ATOM   3592  C3B DPP   361     212.043  60.131  31.625  1.00  0.00           C
ATOM   3593  C4B DPP   361     210.993  58.231  34.775  1.00  0.00           C
ATOM   3594  NC3 DPP   362      54.143 150.481  23.875  1.00  0.00           N
ATOM   3595  PO4 DPP   362      54.593 154.831  24.825  1.00  0.00           P
ATOM   3596  GL1 DPP   362      55.193 154.631  29.425  1.00  0.00            
ATOM   3597  GL2 DPP   362      58.093 157.331  29.475  1.00  0.00            
ATOM   3598  C1A DPP   362      55.293 155.381  34.225  1.00  0.00           C
ATOM   3599  C2A DPP   362      54.293 155.481  39.225  1.00  0.00           C
ATOM   3600  C3A DPP   362      53.893 157.231  42.775  1.00  0.00           C
ATOM   3601  C4A DPP   362      56.793 155.231  46.025  1.00  0.00           C
ATOM   3602  C1B DPP   362      60.793 156.681  33.625  1.00  0.00           C
ATOM   3603  C2B DPP   362      62.393 157.731  37.725  1.00  0.00           C
ATOM   3604  C3B DPP   362      62.393 161.231  40.725  1.00  0.00           C
ATOM   3605  C4B DPP   362      64.743 162.431  42.925  1.00  0.00           C
ATOM   3606  NC3 DPP   363      65.793   1.831  27.025  1.00  0.00           N
ATOM   3607  PO4 DPP   363      70.043   0.731  29.225  1.00  0.00           P
ATOM   3608  GL1 DPP   363      67.393   1.431  32.025  1.00  0.00            
ATOM   3609  GL2 DPP   363      65.093   3.431  32.125  1.00  0.00            
ATOM   3610  C1A DPP   363      66.343  -0.369  36.225  1.00  0.00           C
ATOM   3611  C2A DPP   363      68.093  -0.319  39.725  1.00  0.00           C
ATOM   3612  C3A DPP   363      70.693   0.631  43.175  1.00  0.00           C
ATOM   3613  C4A DPP   363      75.193   2.181  45.575  1.00  0.00           C
ATOM   3614  C1B DPP   363      66.943   4.531  36.225  1.00  0.00           C
ATOM   3615  C2B DPP   363      69.393   5.531  39.425  1.00  0.00           C
ATOM   3616  C3B DPP   363      73.643   4.031  39.975  1.00  0.00           C
ATOM   3617  C4B DPP   363      77.793   2.981  41.675  1.00  0.00           C
ATOM   3618  NC3 DPP   364      80.443 176.481  23.825  1.00  0.00           N
ATOM   3619  PO4 DPP   364      81.592 180.781  23.875  1.00  0.00           P
ATOM   3620  GL1 DPP   364      81.193 182.781  27.375  1.00  0.00            
ATOM   3621  GL2 DPP   364      77.743 183.481  29.225  1.00  0.00            
ATOM   3622  C1A DPP   364      82.093 185.531  29.875  1.00  0.00           C
ATOM   3623  C2A DPP   364      83.543 186.481  34.175  1.00  0.00           C
ATOM   3624  C3A DPP   364      85.043 188.331  38.725  1.00  0.00           C
ATOM   3625  C4A DPP   364      85.193 191.181  43.075  1.00  0.00           C
ATOM   3626  C1B DPP   364      78.843 185.381  33.175  1.00  0.00           C
ATOM   3627  C2B DPP   364      80.293 186.231  37.925  1.00  0.00           C
ATOM   3628  C3B DPP   364      79.193 185.531  43.175  1.00  0.00           C
ATOM   3629  C4B DPP   364      75.543 185.531  45.625  1.00  0.00           C
ATOM   3630  NC3 DPP   365     195.092  31.031  17.075  1.00  0.00           N
ATOM   3631  PO4 DPP   365     190.242  32.781  19.175  1.00  0.00           P
ATOM   3632  GL1 DPP   365     188.943  32.881  23.025  1.00  0.00            
ATOM   3633  GL2 DPP   365     189.843  30.681  23.625  1.00  0.00            
ATOM   3634  C1A DPP   365     189.843  34.281  27.675  1.00  0.00           C
ATOM   3635  C2A DPP   365     190.042  33.681  32.275  1.00  0.00           C
ATOM   3636  C3A DPP   365     187.893  33.281  35.525  1.00  0.00           C
ATOM   3637  C4A DPP   365     183.842  36.131  34.975  1.00  0.00           C
ATOM   3638  C1B DPP   365     190.743  29.781  28.625  1.00  0.00           C
ATOM   3639  C2B DPP   365     191.993  29.281  33.175  1.00  0.00           C
ATOM   3640  C3B DPP   365     194.743  27.431  35.625  1.00  0.00           C
ATOM   3641  C4B DPP   365     199.193  24.231  35.025  1.00  0.00           C
ATOM   3642  NC3 DPP   366      85.493  28.631  21.075  1.00  0.00           N
ATOM   3643  PO4 DPP   366      81.943  27.931  21.275  1.00  0.00           P
ATOM   3644  GL1 DPP   366      82.643  29.031  25.175  1.00  0.00            
ATOM   3645  GL2 DPP   366      80.443  30.731  25.825  1.00  0.00            
ATOM   3646  C1A DPP   366      83.743  31.031  29.625  1.00  0.00           C
ATOM   3647  C2A DPP   366      85.393  34.681  31.325  1.00  0.00           C
ATOM   3648  C3A DPP   366      88.243  35.681  33.575  1.00  0.00           C
ATOM   3649  C4A DPP   366      90.043  37.681  36.925  1.00  0.00           C
ATOM   3650  C1B DPP   366      79.443  27.031  28.225  1.00  0.00           C
ATOM   3651  C2B DPP   366      80.643  27.081  31.775  1.00  0.00           C
ATOM   3652  C3B DPP   366      79.943  26.881  35.175  1.00  0.00           C
ATOM   3653  C4B DPP   366      77.743  24.831  38.725  1.00  0.00           C
ATOM   3654  NC3 DPP   367      51.893 179.131  23.375  1.00  0.00           N
ATOM   3655  PO4 DPP   367      47.643 179.881  24.025  1.00  0.00           P
ATOM   3656  GL1 DPP   367      47.393 179.381  28.675  1.00  0.00            
ATOM   3657  GL2 DPP   367      51.193 179.531  29.925  1.00  0.00            
ATOM   3658  C1A DPP   367      47.243 177.131  32.825  1.00  0.00           C
ATOM   3659  C2A DPP   367      48.393 178.231  38.225  1.00  0.00           C
ATOM   3660  C3A DPP   367      47.093 177.981  42.425  1.00  0.00           C
ATOM   3661  C4A DPP   367      48.343 178.831  47.225  1.00  0.00           C
ATOM   3662  C1B DPP   367      51.943 180.081  34.675  1.00  0.00           C
ATOM   3663  C2B DPP   367      52.493 181.181  39.125  1.00  0.00           C
ATOM   3664  C3B DPP   367      52.693 179.981  43.825  1.00  0.00           C
ATOM   3665  C4B DPP   367      52.593 181.431  47.875  1.00  0.00           C
ATOM   3666  NC3 DPP   368      59.043  43.981  16.875  1.00  0.00           N
ATOM   3667  PO4 DPP   368      60.493  39.831  19.325  1.00  0.00           P
ATOM   3668  GL1 DPP   368      61.193  41.381  23.275  1.00  0.00            
ATOM   3669  GL2 DPP   368      63.793  40.481  24.825  1.00  0.00            
ATOM   3670  C1A DPP   368      60.243  43.581  26.475  1.00  0.00           C
ATOM   3671  C2A DPP   368      59.743  42.231  30.425  1.00  0.00           C
ATOM   3672  C3A DPP   368      60.043  42.431  34.625  1.00  0.00           C
ATOM   3673  C4A DPP   368      61.893  43.181  38.525  1.00  0.00           C
ATOM   3674  C1B DPP   368      64.193  41.431  28.975  1.00  0.00           C
ATOM   3675  C2B DPP   368      67.393  43.831  32.175  1.00  0.00           C
ATOM   3676  C3B DPP   368      66.643  46.581  36.125  1.00  0.00           C
ATOM   3677  C4B DPP   368      68.543  48.781  39.375  1.00  0.00           C
ATOM   3678  NC3 DPP   369      93.393  81.531  21.425  1.00  0.00           N
ATOM   3679  PO4 DPP   369      91.343  85.481  22.075  1.00  0.00           P
ATOM   3680  GL1 DPP   369      89.993  87.331  25.625  1.00  0.00            
ATOM   3681  GL2 DPP   369      87.842  86.631  26.175  1.00  0.00            
ATOM   3682  C1A DPP   369      91.743  86.631  29.425  1.00  0.00           C
ATOM   3683  C2A DPP   369      92.593  84.531  32.475  1.00  0.00           C
ATOM   3684  C3A DPP   369      92.943  83.781  36.725  1.00  0.00           C
ATOM   3685  C4A DPP   369      93.543  83.081  41.075  1.00  0.00           C
ATOM   3686  C1B DPP   369      87.193  84.581  30.225  1.00  0.00           C
ATOM   3687  C2B DPP   369      87.043  85.731  34.975  1.00  0.00           C
ATOM   3688  C3B DPP   369      88.793  85.981  39.075  1.00  0.00           C
ATOM   3689  C4B DPP   369      91.393  86.781  44.025  1.00  0.00           C
ATOM   3690  NC3 DPP   370     107.993  19.531  15.625  1.00  0.00           N
ATOM   3691  PO4 DPP   370     106.893  17.981  18.625  1.00  0.00           P
ATOM   3692  GL1 DPP   370     107.543  16.831  22.325  1.00  0.00            
ATOM   3693  GL2 DPP   370     105.043  14.531  22.125  1.00  0.00            
ATOM   3694  C1A DPP   370     108.143  14.481  26.325  1.00  0.00           C
ATOM   3695  C2A DPP   370     108.143  14.081  31.125  1.00  0.00           C
ATOM   3696  C3A DPP   370     107.943  14.131  34.975  1.00  0.00           C
ATOM   3697  C4A DPP   370     107.842  13.181  39.075  1.00  0.00           C
ATOM   3698  C1B DPP   370     106.643  11.081  22.525  1.00  0.00           C
ATOM   3699  C2B DPP   370     108.443   9.681  26.025  1.00  0.00           C
ATOM   3700  C3B DPP   370     109.043   8.431  30.925  1.00  0.00           C
ATOM   3701  C4B DPP   370     111.193   5.581  34.125  1.00  0.00           C
ATOM   3702  NC3 DPP   371      60.493  87.581  21.675  1.00  0.00           N
ATOM   3703  PO4 DPP   371      56.643  85.781  18.475  1.00  0.00           P
ATOM   3704  GL1 DPP   371      55.393  87.231  22.675  1.00  0.00            
ATOM   3705  GL2 DPP   371      53.293  84.781  25.275  1.00  0.00            
ATOM   3706  C1A DPP   371      56.893  90.581  26.825  1.00  0.00           C
ATOM   3707  C2A DPP   371      58.243  94.281  29.025  1.00  0.00           C
ATOM   3708  C3A DPP   371      56.693  96.531  32.275  1.00  0.00           C
ATOM   3709  C4A DPP   371      53.993  99.081  35.075  1.00  0.00           C
ATOM   3710  C1B DPP   371      54.943  86.381  28.975  1.00  0.00           C
ATOM   3711  C2B DPP   371      56.043  85.181  32.825  1.00  0.00           C
ATOM   3712  C3B DPP   371      57.643  84.781  37.225  1.00  0.00           C
ATOM   3713  C4B DPP   371      58.593  87.281  40.875  1.00  0.00           C
ATOM   3714  NC3 DPP   372      27.143 181.281  67.625  1.00  0.00           N
ATOM   3715  PO4 DPP   372      31.043 181.131  66.375  1.00  0.00           P
ATOM   3716  GL1 DPP   372      30.443 184.631  64.175  1.00  0.00            
ATOM   3717  GL2 DPP   372      30.843 187.381  65.475  1.00  0.00            
ATOM   3718  C1A DPP   372      31.243 185.281  59.925  1.00  0.00           C
ATOM   3719  C2A DPP   372      31.393 186.281  55.775  1.00  0.00           C
ATOM   3720  C3A DPP   372      33.093 187.131  51.725  1.00  0.00           C
ATOM   3721  C4A DPP   372      36.593 185.481  50.425  1.00  0.00           C
ATOM   3722  C1B DPP   372      32.393 189.881  61.975  1.00  0.00           C
ATOM   3723  C2B DPP   372      34.143 189.881  57.675  1.00  0.00           C
ATOM   3724  C3B DPP   372      34.643 191.431  53.425  1.00  0.00           C
ATOM   3725  C4B DPP   372      38.593 191.881  50.725  1.00  0.00           C
ATOM   3726  NC3 DPP   373      44.643  97.631  63.475  1.00  0.00           N
ATOM   3727  PO4 DPP   373      46.543  92.681  64.075  1.00  0.00           P
ATOM   3728  GL1 DPP   373      47.293  90.581  60.175  1.00  0.00            
ATOM   3729  GL2 DPP   373      48.793  88.131  60.025  1.00  0.00            
ATOM   3730  C1A DPP   373      46.543  90.681  56.125  1.00  0.00           C
ATOM   3731  C2A DPP   373      46.393  90.031  51.575  1.00  0.00           C
ATOM   3732  C3A DPP   373      45.893  87.581  47.825  1.00  0.00           C
ATOM   3733  C4A DPP   373      47.893  86.981  43.875  1.00  0.00           C
ATOM   3734  C1B DPP   373      47.793  86.331  56.325  1.00  0.00           C
ATOM   3735  C2B DPP   373      47.443  85.181  52.275  1.00  0.00           C
ATOM   3736  C3B DPP   373      48.793  83.881  47.775  1.00  0.00           C
ATOM   3737  C4B DPP   373      50.693  83.231  44.075  1.00  0.00           C
ATOM   3738  NC3 DPP   374      14.943  44.131  57.875  1.00  0.00           N
ATOM   3739  PO4 DPP   374      17.243  42.181  54.525  1.00  0.00           P
ATOM   3740  GL1 DPP   374      20.543  42.631  51.275  1.00  0.00            
ATOM   3741  GL2 DPP   374      24.293  43.281  50.525  1.00  0.00            
ATOM   3742  C1A DPP   374      19.843  41.181  47.575  1.00  0.00           C
ATOM   3743  C2A DPP   374      18.643  41.831  42.675  1.00  0.00           C
ATOM   3744  C3A DPP   374      18.343  43.331  38.825  1.00  0.00           C
ATOM   3745  C4A DPP   374      16.093  41.931  35.875  1.00  0.00           C
ATOM   3746  C1B DPP   374      25.143  43.131  46.625  1.00  0.00           C
ATOM   3747  C2B DPP   374      23.943  44.081  42.225  1.00  0.00           C
ATOM   3748  C3B DPP   374      22.543  46.131  37.575  1.00  0.00           C
ATOM   3749  C4B DPP   374      19.443  46.631  35.375  1.00  0.00           C
ATOM   3750  NC3 DPP   375      95.993 196.731  67.375  1.00  0.00           N
ATOM   3751  PO4 DPP   375      96.243 197.731  63.575  1.00  0.00           P
ATOM   3752  GL1 DPP   375      94.293 198.831  58.725  1.00  0.00            
ATOM   3753  GL2 DPP   375      97.993 199.281  55.625  1.00  0.00            
ATOM   3754  C1A DPP   375      93.043 200.881  55.375  1.00  0.00           C
ATOM   3755  C2A DPP   375      93.193 200.281  51.375  1.00  0.00           C
ATOM   3756  C3A DPP   375      91.943 198.831  47.425  1.00  0.00           C
ATOM   3757  C4A DPP   375      91.243 195.531  45.375  1.00  0.00           C
ATOM   3758  C1B DPP   375      96.843 203.531  52.775  1.00  0.00           C
ATOM   3759  C2B DPP   375      96.993 205.531  49.275  1.00  0.00           C
ATOM   3760  C3B DPP   375      97.643 205.231  44.925  1.00  0.00           C
ATOM   3761  C4B DPP   375      97.493 205.081  40.925  1.00  0.00           C
ATOM   3762  NC3 DPP   376     141.693 172.131  55.125  1.00  0.00           N
ATOM   3763  PO4 DPP   376     138.693 175.331  54.125  1.00  0.00           P
ATOM   3764  GL1 DPP   376     139.943 173.681  49.775  1.00  0.00            
ATOM   3765  GL2 DPP   376     136.193 173.581  48.825  1.00  0.00            
ATOM   3766  C1A DPP   376     140.143 173.181  44.525  1.00  0.00           C
ATOM   3767  C2A DPP   376     139.193 174.181  40.725  1.00  0.00           C
ATOM   3768  C3A DPP   376     136.643 175.681  36.475  1.00  0.00           C
ATOM   3769  C4A DPP   376     134.543 175.681  32.975  1.00  0.00           C
ATOM   3770  C1B DPP   376     134.993 174.031  44.525  1.00  0.00           C
ATOM   3771  C2B DPP   376     133.842 174.531  40.075  1.00  0.00           C
ATOM   3772  C3B DPP   376     131.843 174.031  37.025  1.00  0.00           C
ATOM   3773  C4B DPP   376     131.542 170.931  33.625  1.00  0.00           C
ATOM   3774  NC3 DPP   377      40.393 138.781  65.575  1.00  0.00           N
ATOM   3775  PO4 DPP   377      42.843 141.981  64.825  1.00  0.00           P
ATOM   3776  GL1 DPP   377      39.643 142.081  61.125  1.00  0.00            
ATOM   3777  GL2 DPP   377      41.543 143.631  59.625  1.00  0.00            
ATOM   3778  C1A DPP   377      39.943 139.231  57.775  1.00  0.00           C
ATOM   3779  C2A DPP   377      40.793 137.081  55.125  1.00  0.00           C
ATOM   3780  C3A DPP   377      39.493 138.031  51.825  1.00  0.00           C
ATOM   3781  C4A DPP   377      39.793 136.681  47.625  1.00  0.00           C
ATOM   3782  C1B DPP   377      43.343 142.631  56.075  1.00  0.00           C
ATOM   3783  C2B DPP   377      43.793 141.581  52.725  1.00  0.00           C
ATOM   3784  C3B DPP   377      45.993 141.181  48.275  1.00  0.00           C
ATOM   3785  C4B DPP   377      48.093 141.881  44.175  1.00  0.00           C
ATOM   3786  NC3 DPP   378      37.593  62.181  60.175  1.00  0.00           N
ATOM   3787  PO4 DPP   378      33.943  62.331  58.575  1.00  0.00           P
ATOM   3788  GL1 DPP   378      31.343  65.381  55.975  1.00  0.00            
ATOM   3789  GL2 DPP   378      29.293  63.231  55.025  1.00  0.00            
ATOM   3790  C1A DPP   378      32.943  66.231  51.675  1.00  0.00           C
ATOM   3791  C2A DPP   378      35.743  66.581  48.375  1.00  0.00           C
ATOM   3792  C3A DPP   378      37.243  68.181  44.525  1.00  0.00           C
ATOM   3793  C4A DPP   378      38.943  64.831  42.125  1.00  0.00           C
ATOM   3794  C1B DPP   378      29.443  62.681  50.775  1.00  0.00           C
ATOM   3795  C2B DPP   378      31.793  64.381  46.725  1.00  0.00           C
ATOM   3796  C3B DPP   378      34.193  63.581  43.425  1.00  0.00           C
ATOM   3797  C4B DPP   378      36.143  61.481  40.625  1.00  0.00           C
ATOM   3798  NC3 DPP   379      44.443 211.381  70.275  1.00  0.00           N
ATOM   3799  PO4 DPP   379      48.093 209.081  69.575  1.00  0.00           P
ATOM   3800  GL1 DPP   379      45.043 209.181  65.725  1.00  0.00            
ATOM   3801  GL2 DPP   379      42.693 208.031  66.775  1.00  0.00            
ATOM   3802  C1A DPP   379      43.943 209.781  61.975  1.00  0.00           C
ATOM   3803  C2A DPP   379      42.343 209.081  58.475  1.00  0.00           C
ATOM   3804  C3A DPP   379      39.293 208.281  55.075  1.00  0.00           C
ATOM   3805  C4A DPP   379      38.143 206.031  51.275  1.00  0.00           C
ATOM   3806  C1B DPP   379      45.193 204.231  65.825  1.00  0.00           C
ATOM   3807  C2B DPP   379      47.793 201.881  63.925  1.00  0.00           C
ATOM   3808  C3B DPP   379      52.393 201.581  60.675  1.00  0.00           C
ATOM   3809  C4B DPP   379      54.543 199.081  56.475  1.00  0.00           C
ATOM   3810  NC3 DPP   380     142.092  72.881  61.425  1.00  0.00           N
ATOM   3811  PO4 DPP   380     141.293  70.831  57.225  1.00  0.00           P
ATOM   3812  GL1 DPP   380     138.143  71.481  54.475  1.00  0.00            
ATOM   3813  GL2 DPP   380     138.842  68.531  52.975  1.00  0.00            
ATOM   3814  C1A DPP   380     137.443  74.381  51.675  1.00  0.00           C
ATOM   3815  C2A DPP   380     136.643  75.631  48.075  1.00  0.00           C
ATOM   3816  C3A DPP   380     135.292  75.531  44.075  1.00  0.00           C
ATOM   3817  C4A DPP   380     132.393  73.581  43.025  1.00  0.00           C
ATOM   3818  C1B DPP   380     136.592  65.031  51.125  1.00  0.00           C
ATOM   3819  C2B DPP   380     136.342  63.181  47.175  1.00  0.00           C
ATOM   3820  C3B DPP   380     136.092  59.681  44.425  1.00  0.00           C
ATOM   3821  C4B DPP   380     133.493  59.031  40.725  1.00  0.00           C
ATOM   3822  NC3 DPP   381     149.943  10.581  64.725  1.00  0.00           N
ATOM   3823  PO4 DPP   381     150.393   9.231  60.075  1.00  0.00           P
ATOM   3824  GL1 DPP   381     151.893  10.031  55.075  1.00  0.00            
ATOM   3825  GL2 DPP   381     154.393  12.781  54.575  1.00  0.00            
ATOM   3826  C1A DPP   381     152.143  10.231  50.825  1.00  0.00           C
ATOM   3827  C2A DPP   381     150.842  11.881  46.975  1.00  0.00           C
ATOM   3828  C3A DPP   381     150.143  11.831  41.675  1.00  0.00           C
ATOM   3829  C4A DPP   381     150.092  11.281  37.425  1.00  0.00           C
ATOM   3830  C1B DPP   381     153.693  15.181  50.375  1.00  0.00           C
ATOM   3831  C2B DPP   381     153.043  17.631  48.225  1.00  0.00           C
ATOM   3832  C3B DPP   381     153.793  19.981  43.875  1.00  0.00           C
ATOM   3833  C4B DPP   381     150.543  19.331  39.725  1.00  0.00           C
ATOM   3834  NC3 DPP   382      88.443 159.631  64.725  1.00  0.00           N
ATOM   3835  PO4 DPP   382      90.342 155.731  65.975  1.00  0.00           P
ATOM   3836  GL1 DPP   382      89.593 156.281  61.125  1.00  0.00            
ATOM   3837  GL2 DPP   382      92.143 157.781  59.475  1.00  0.00            
ATOM   3838  C1A DPP   382      86.943 157.431  58.375  1.00  0.00           C
ATOM   3839  C2A DPP   382      85.543 156.981  54.475  1.00  0.00           C
ATOM   3840  C3A DPP   382      85.443 153.381  51.625  1.00  0.00           C
ATOM   3841  C4A DPP   382      85.943 152.181  46.775  1.00  0.00           C
ATOM   3842  C1B DPP   382      91.092 155.881  55.675  1.00  0.00           C
ATOM   3843  C2B DPP   382      91.843 154.781  51.325  1.00  0.00           C
ATOM   3844  C3B DPP   382      93.592 155.231  47.825  1.00  0.00           C
ATOM   3845  C4B DPP   382      97.643 156.631  48.175  1.00  0.00           C
ATOM   3846  NC3 DPP   383     171.592 164.881  50.575  1.00  0.00           N
ATOM   3847  PO4 DPP   383     174.693 162.431  50.525  1.00  0.00           P
ATOM   3848  GL1 DPP   383     176.342 160.381  46.775  1.00  0.00            
ATOM   3849  GL2 DPP   383     179.393 160.231  44.875  1.00  0.00            
ATOM   3850  C1A DPP   383     175.443 162.131  42.625  1.00  0.00           C
ATOM   3851  C2A DPP   383     175.793 160.381  38.575  1.00  0.00           C
ATOM   3852  C3A DPP   383     177.542 155.781  36.575  1.00  0.00           C
ATOM   3853  C4A DPP   383     178.542 152.231  36.325  1.00  0.00           C
ATOM   3854  C1B DPP   383     178.943 156.881  41.775  1.00  0.00           C
ATOM   3855  C2B DPP   383     179.193 152.431  41.325  1.00  0.00           C
ATOM   3856  C3B DPP   383     181.042 148.881  39.125  1.00  0.00           C
ATOM   3857  C4B DPP   383     182.643 147.931  35.475  1.00  0.00           C
ATOM   3858  NC3 DPP   384      63.543  64.481  68.425  1.00  0.00           N
ATOM   3859  PO4 DPP   384      63.943  66.381  63.325  1.00  0.00           P
ATOM   3860  GL1 DPP   384      64.643  66.281  58.675  1.00  0.00            
ATOM   3861  GL2 DPP   384      66.393  68.431  56.175  1.00  0.00            
ATOM   3862  C1A DPP   384      64.593  63.531  54.575  1.00  0.00           C
ATOM   3863  C2A DPP   384      66.093  64.831  51.075  1.00  0.00           C
ATOM   3864  C3A DPP   384      67.243  65.381  47.025  1.00  0.00           C
ATOM   3865  C4A DPP   384      68.393  67.981  42.775  1.00  0.00           C
ATOM   3866  C1B DPP   384      66.643  70.081  52.475  1.00  0.00           C
ATOM   3867  C2B DPP   384      67.443  70.881  48.225  1.00  0.00           C
ATOM   3868  C3B DPP   384      67.493  73.131  43.775  1.00  0.00           C
ATOM   3869  C4B DPP   384      70.693  72.281  41.275  1.00  0.00           C
ATOM   3870  NC3 DPP   385      56.843  89.431  62.375  1.00  0.00           N
ATOM   3871  PO4 DPP   385      53.343  87.281  61.825  1.00  0.00           P
ATOM   3872  GL1 DPP   385      52.843  85.181  58.425  1.00  0.00            
ATOM   3873  GL2 DPP   385      56.043  84.281  57.975  1.00  0.00            
ATOM   3874  C1A DPP   385      51.893  84.581  54.575  1.00  0.00           C
ATOM   3875  C2A DPP   385      52.293  83.431  51.225  1.00  0.00           C
ATOM   3876  C3A DPP   385      52.093  79.931  47.375  1.00  0.00           C
ATOM   3877  C4A DPP   385      52.293  78.781  42.875  1.00  0.00           C
ATOM   3878  C1B DPP   385      56.643  86.181  53.325  1.00  0.00           C
ATOM   3879  C2B DPP   385      56.643  85.531  49.475  1.00  0.00           C
ATOM   3880  C3B DPP   385      58.143  85.631  46.325  1.00  0.00           C
ATOM   3881  C4B DPP   385      60.693  83.181  43.125  1.00  0.00           C
ATOM   3882  NC3 DPP   386     138.093  14.631  58.175  1.00  0.00           N
ATOM   3883  PO4 DPP   386     135.443  17.931  56.325  1.00  0.00           P
ATOM   3884  GL1 DPP   386     137.543  19.031  53.125  1.00  0.00            
ATOM   3885  GL2 DPP   386     140.643  19.981  53.625  1.00  0.00            
ATOM   3886  C1A DPP   386     135.242  17.481  49.575  1.00  0.00           C
ATOM   3887  C2A DPP   386     135.993  16.781  45.275  1.00  0.00           C
ATOM   3888  C3A DPP   386     134.743  17.931  41.875  1.00  0.00           C
ATOM   3889  C4A DPP   386     135.842  19.781  37.475  1.00  0.00           C
ATOM   3890  C1B DPP   386     140.643  15.931  51.025  1.00  0.00           C
ATOM   3891  C2B DPP   386     142.493  12.131  48.375  1.00  0.00           C
ATOM   3892  C3B DPP   386     143.493   8.731  46.775  1.00  0.00           C
ATOM   3893  C4B DPP   386     143.493   5.481  43.925  1.00  0.00           C
ATOM   3894  NC3 DPP   387     144.693  57.481  56.375  1.00  0.00           N
ATOM   3895  PO4 DPP   387     145.043  61.831  57.575  1.00  0.00           P
ATOM   3896  GL1 DPP   387     143.842  63.931  53.225  1.00  0.00            
ATOM   3897  GL2 DPP   387     146.243  65.231  50.125  1.00  0.00            
ATOM   3898  C1A DPP   387     140.793  63.031  49.475  1.00  0.00           C
ATOM   3899  C2A DPP   387     140.242  59.281  47.175  1.00  0.00           C
ATOM   3900  C3A DPP   387     141.193  55.281  47.475  1.00  0.00           C
ATOM   3901  C4A DPP   387     143.543  53.081  45.825  1.00  0.00           C
ATOM   3902  C1B DPP   387     144.842  64.131  45.825  1.00  0.00           C
ATOM   3903  C2B DPP   387     140.342  62.281  43.525  1.00  0.00           C
ATOM   3904  C3B DPP   387     138.743  61.331  39.375  1.00  0.00           C
ATOM   3905  C4B DPP   387     138.493  61.281  34.575  1.00  0.00           C
ATOM   3906  NC3 DPP   388     190.092  89.631  57.325  1.00  0.00           N
ATOM   3907  PO4 DPP   388     194.792  89.131  55.175  1.00  0.00           P
ATOM   3908  GL1 DPP   388     194.043  89.931  51.175  1.00  0.00            
ATOM   3909  GL2 DPP   388     193.143  86.631  49.375  1.00  0.00            
ATOM   3910  C1A DPP   388     194.993  93.181  48.475  1.00  0.00           C
ATOM   3911  C2A DPP   388     194.393  93.831  43.875  1.00  0.00           C
ATOM   3912  C3A DPP   388     193.893  93.631  40.275  1.00  0.00           C
ATOM   3913  C4A DPP   388     193.743  94.831  35.725  1.00  0.00           C
ATOM   3914  C1B DPP   388     191.993  89.431  45.275  1.00  0.00           C
ATOM   3915  C2B DPP   388     188.743  90.131  42.025  1.00  0.00           C
ATOM   3916  C3B DPP   388     186.443  88.581  38.725  1.00  0.00           C
ATOM   3917  C4B DPP   388     185.242  87.231  34.475  1.00  0.00           C
ATOM   3918  NC3 DPP   389      46.593  62.831  62.825  1.00  0.00           N
ATOM   3919  PO4 DPP   389      49.893  62.281  61.375  1.00  0.00           P
ATOM   3920  GL1 DPP   389      50.143  61.681  57.225  1.00  0.00            
ATOM   3921  GL2 DPP   389      52.943  61.081  56.725  1.00  0.00            
ATOM   3922  C1A DPP   389      47.943  60.331  53.575  1.00  0.00           C
ATOM   3923  C2A DPP   389      49.393  59.881  49.375  1.00  0.00           C
ATOM   3924  C3A DPP   389      50.543  60.931  45.275  1.00  0.00           C
ATOM   3925  C4A DPP   389      51.893  61.881  40.825  1.00  0.00           C
ATOM   3926  C1B DPP   389      53.193  62.481  53.275  1.00  0.00           C
ATOM   3927  C2B DPP   389      53.143  63.381  48.925  1.00  0.00           C
ATOM   3928  C3B DPP   389      54.993  64.381  45.175  1.00  0.00           C
ATOM   3929  C4B DPP   389      57.843  64.731  40.875  1.00  0.00           C
ATOM   3930  NC3 DPP   390     126.243  78.931  64.075  1.00  0.00           N
ATOM   3931  PO4 DPP   390     123.493  77.081  60.675  1.00  0.00           P
ATOM   3932  GL1 DPP   390     123.443  77.931  57.075  1.00  0.00            
ATOM   3933  GL2 DPP   390     121.693  76.231  55.725  1.00  0.00            
ATOM   3934  C1A DPP   390     126.343  77.531  53.375  1.00  0.00           C
ATOM   3935  C2A DPP   390     127.793  75.381  49.425  1.00  0.00           C
ATOM   3936  C3A DPP   390     128.243  74.181  45.975  1.00  0.00           C
ATOM   3937  C4A DPP   390     128.493  70.431  42.725  1.00  0.00           C
ATOM   3938  C1B DPP   390     123.743  73.681  51.775  1.00  0.00           C
ATOM   3939  C2B DPP   390     122.243  71.731  48.025  1.00  0.00           C
ATOM   3940  C3B DPP   390     121.893  67.831  48.125  1.00  0.00           C
ATOM   3941  C4B DPP   390     122.043  65.081  45.025  1.00  0.00           C
ATOM   3942  NC3 DPP   391      42.143 124.331  62.975  1.00  0.00           N
ATOM   3943  PO4 DPP   391      42.143 121.931  65.875  1.00  0.00           P
ATOM   3944  GL1 DPP   391      38.543 121.081  62.575  1.00  0.00            
ATOM   3945  GL2 DPP   391      36.443 124.481  61.975  1.00  0.00            
ATOM   3946  C1A DPP   391      37.893 121.331  58.675  1.00  0.00           C
ATOM   3947  C2A DPP   391      37.593 120.481  54.775  1.00  0.00           C
ATOM   3948  C3A DPP   391      37.293 120.631  50.375  1.00  0.00           C
ATOM   3949  C4A DPP   391      35.393 120.081  46.425  1.00  0.00           C
ATOM   3950  C1B DPP   391      35.443 125.631  57.175  1.00  0.00           C
ATOM   3951  C2B DPP   391      34.293 126.881  52.425  1.00  0.00           C
ATOM   3952  C3B DPP   391      35.993 125.431  48.025  1.00  0.00           C
ATOM   3953  C4B DPP   391      37.693 125.531  44.425  1.00  0.00           C
ATOM   3954  NC3 DPP   392      88.943  12.381  61.225  1.00  0.00           N
ATOM   3955  PO4 DPP   392      90.593  17.481  59.325  1.00  0.00           P
ATOM   3956  GL1 DPP   392      87.993  19.681  56.825  1.00  0.00            
ATOM   3957  GL2 DPP   392      88.643  22.231  55.525  1.00  0.00            
ATOM   3958  C1A DPP   392      85.093  17.731  52.925  1.00  0.00           C
ATOM   3959  C2A DPP   392      83.443  18.681  49.225  1.00  0.00           C
ATOM   3960  C3A DPP   392      82.842  18.481  45.325  1.00  0.00           C
ATOM   3961  C4A DPP   392      82.893  20.231  42.175  1.00  0.00           C
ATOM   3962  C1B DPP   392      89.243  21.181  51.125  1.00  0.00           C
ATOM   3963  C2B DPP   392      87.093  21.131  46.925  1.00  0.00           C
ATOM   3964  C3B DPP   392      84.993  24.281  43.675  1.00  0.00           C
ATOM   3965  C4B DPP   392      82.893  24.881  40.275  1.00  0.00           C
ATOM   3966  NC3 DPP   393     129.343 167.331  51.375  1.00  0.00           N
ATOM   3967  PO4 DPP   393     132.443 169.431  48.925  1.00  0.00           P
ATOM   3968  GL1 DPP   393     131.092 166.631  46.475  1.00  0.00            
ATOM   3969  GL2 DPP   393     128.093 167.031  46.425  1.00  0.00            
ATOM   3970  C1A DPP   393     131.993 166.131  41.925  1.00  0.00           C
ATOM   3971  C2A DPP   393     133.043 169.331  38.225  1.00  0.00           C
ATOM   3972  C3A DPP   393     135.993 171.031  36.475  1.00  0.00           C
ATOM   3973  C4A DPP   393     140.443 172.681  36.375  1.00  0.00           C
ATOM   3974  C1B DPP   393     126.293 165.831  42.875  1.00  0.00           C
ATOM   3975  C2B DPP   393     122.293 165.181  40.525  1.00  0.00           C
ATOM   3976  C3B DPP   393     119.493 163.031  37.175  1.00  0.00           C
ATOM   3977  C4B DPP   393     116.543 166.231  34.475  1.00  0.00           C
ATOM   3978  NC3 DPP   394     198.343  80.231  55.775  1.00  0.00           N
ATOM   3979  PO4 DPP   394     198.743  76.181  54.625  1.00  0.00           P
ATOM   3980  GL1 DPP   394     201.693  78.431  52.825  1.00  0.00            
ATOM   3981  GL2 DPP   394     200.393  80.331  50.825  1.00  0.00            
ATOM   3982  C1A DPP   394     204.893  76.831  49.475  1.00  0.00           C
ATOM   3983  C2A DPP   394     208.743  75.831  50.125  1.00  0.00           C
ATOM   3984  C3A DPP   394     211.643  76.981  51.925  1.00  0.00           C
ATOM   3985  C4A DPP   394     215.393  80.231  53.825  1.00  0.00           C
ATOM   3986  C1B DPP   394     198.043  83.831  47.275  1.00  0.00           C
ATOM   3987  C2B DPP   394     194.242  84.381  45.225  1.00  0.00           C
ATOM   3988  C3B DPP   394     190.843  85.881  41.475  1.00  0.00           C
ATOM   3989  C4B DPP   394     192.292  88.881  37.475  1.00  0.00           C
ATOM   3990  NC3 DPP   395      57.343  78.481  61.825  1.00  0.00           N
ATOM   3991  PO4 DPP   395      61.193  79.881  62.175  1.00  0.00           P
ATOM   3992  GL1 DPP   395      60.743  82.831  58.525  1.00  0.00            
ATOM   3993  GL2 DPP   395      62.993  80.831  57.525  1.00  0.00            
ATOM   3994  C1A DPP   395      59.543  82.281  54.325  1.00  0.00           C
ATOM   3995  C2A DPP   395      60.893  82.731  50.125  1.00  0.00           C
ATOM   3996  C3A DPP   395      64.043  84.181  46.375  1.00  0.00           C
ATOM   3997  C4A DPP   395      63.593  88.081  43.975  1.00  0.00           C
ATOM   3998  C1B DPP   395      64.293  81.431  53.775  1.00  0.00           C
ATOM   3999  C2B DPP   395      66.293  81.281  49.425  1.00  0.00           C
ATOM   4000  C3B DPP   395      70.093  80.231  45.975  1.00  0.00           C
ATOM   4001  C4B DPP   395      70.193  77.131  43.375  1.00  0.00           C
ATOM   4002  NC3 DPP   396     147.143 130.131  55.575  1.00  0.00           N
ATOM   4003  PO4 DPP   396     147.893 126.681  52.875  1.00  0.00           P
ATOM   4004  GL1 DPP   396     146.492 126.331  48.675  1.00  0.00            
ATOM   4005  GL2 DPP   396     148.643 126.231  47.175  1.00  0.00            
ATOM   4006  C1A DPP   396     144.393 125.331  44.175  1.00  0.00           C
ATOM   4007  C2A DPP   396     143.592 127.731  41.225  1.00  0.00           C
ATOM   4008  C3A DPP   396     142.043 130.881  39.925  1.00  0.00           C
ATOM   4009  C4A DPP   396     138.243 130.981  38.025  1.00  0.00           C
ATOM   4010  C1B DPP   396     147.943 122.081  45.225  1.00  0.00           C
ATOM   4011  C2B DPP   396     146.592 117.231  44.225  1.00  0.00           C
ATOM   4012  C3B DPP   396     144.743 115.631  41.825  1.00  0.00           C
ATOM   4013  C4B DPP   396     142.293 113.481  40.475  1.00  0.00           C
ATOM   4014  NC3 DPP   397      44.843  53.131  61.425  1.00  0.00           N
ATOM   4015  PO4 DPP   397      40.843  53.631  60.575  1.00  0.00           P
ATOM   4016  GL1 DPP   397      41.593  55.931  56.925  1.00  0.00            
ATOM   4017  GL2 DPP   397      39.043  55.381  54.825  1.00  0.00            
ATOM   4018  C1A DPP   397      43.843  57.281  53.475  1.00  0.00           C
ATOM   4019  C2A DPP   397      44.943  57.031  49.275  1.00  0.00           C
ATOM   4020  C3A DPP   397      48.093  56.181  45.825  1.00  0.00           C
ATOM   4021  C4A DPP   397      50.893  56.431  42.675  1.00  0.00           C
ATOM   4022  C1B DPP   397      39.293  56.781  50.475  1.00  0.00           C
ATOM   4023  C2B DPP   397      40.243  56.031  45.725  1.00  0.00           C
ATOM   4024  C3B DPP   397      43.193  55.981  42.975  1.00  0.00           C
ATOM   4025  C4B DPP   397      46.443  54.381  41.575  1.00  0.00           C
ATOM   4026  NC3 DPP   398      10.343 149.281  63.425  1.00  0.00           N
ATOM   4027  PO4 DPP   398       9.493 154.081  62.275  1.00  0.00           P
ATOM   4028  GL1 DPP   398       9.793 153.381  58.075  1.00  0.00            
ATOM   4029  GL2 DPP   398       9.143 150.281  56.975  1.00  0.00            
ATOM   4030  C1A DPP   398      11.343 154.581  54.875  1.00  0.00           C
ATOM   4031  C2A DPP   398      12.093 155.881  49.875  1.00  0.00           C
ATOM   4032  C3A DPP   398      13.743 156.381  46.125  1.00  0.00           C
ATOM   4033  C4A DPP   398      15.093 153.081  43.975  1.00  0.00           C
ATOM   4034  C1B DPP   398       8.643 151.081  53.075  1.00  0.00           C
ATOM   4035  C2B DPP   398       8.093 152.131  48.975  1.00  0.00           C
ATOM   4036  C3B DPP   398       8.643 152.381  44.225  1.00  0.00           C
ATOM   4037  C4B DPP   398       9.643 154.081  40.925  1.00  0.00           C
ATOM   4038  NC3 DPP   399     146.793  77.731  54.525  1.00  0.00           N
ATOM   4039  PO4 DPP   399     144.092  74.531  54.025  1.00  0.00           P
ATOM   4040  GL1 DPP   399     141.542  72.031  50.575  1.00  0.00            
ATOM   4041  GL2 DPP   399     143.043  69.781  49.175  1.00  0.00            
ATOM   4042  C1A DPP   399     139.643  72.031  45.725  1.00  0.00           C
ATOM   4043  C2A DPP   399     140.342  70.381  42.125  1.00  0.00           C
ATOM   4044  C3A DPP   399     141.943  70.581  38.325  1.00  0.00           C
ATOM   4045  C4A DPP   399     144.993  71.431  35.525  1.00  0.00           C
ATOM   4046  C1B DPP   399     141.443  67.881  46.725  1.00  0.00           C
ATOM   4047  C2B DPP   399     143.443  66.331  41.775  1.00  0.00           C
ATOM   4048  C3B DPP   399     144.143  61.781  39.775  1.00  0.00           C
ATOM   4049  C4B DPP   399     142.993  57.881  36.075  1.00  0.00           C
ATOM   4050  NC3 DPP   400      52.893 100.531  66.425  1.00  0.00           N
ATOM   4051  PO4 DPP   400      55.143  98.231  64.475  1.00  0.00           P
ATOM   4052  GL1 DPP   400      57.943  97.431  60.125  1.00  0.00            
ATOM   4053  GL2 DPP   400      57.943  93.881  60.475  1.00  0.00            
ATOM   4054  C1A DPP   400      58.493  98.231  56.125  1.00  0.00           C
ATOM   4055  C2A DPP   400      58.093  99.431  51.975  1.00  0.00           C
ATOM   4056  C3A DPP   400      58.643  98.981  48.275  1.00  0.00           C
ATOM   4057  C4A DPP   400      62.393  98.331  45.225  1.00  0.00           C
ATOM   4058  C1B DPP   400      60.643  93.331  56.175  1.00  0.00           C
ATOM   4059  C2B DPP   400      59.893  94.581  51.975  1.00  0.00           C
ATOM   4060  C3B DPP   400      62.193  94.131  48.825  1.00  0.00           C
ATOM   4061  C4B DPP   400      64.293  93.631  45.475  1.00  0.00           C
ATOM   4062  NC3 DPP   401      12.043 171.881  63.125  1.00  0.00           N
ATOM   4063  PO4 DPP   401      14.543 167.731  62.375  1.00  0.00           P
ATOM   4064  GL1 DPP   401      14.943 163.831  59.775  1.00  0.00            
ATOM   4065  GL2 DPP   401      11.843 162.231  59.575  1.00  0.00            
ATOM   4066  C1A DPP   401      15.643 163.481  55.575  1.00  0.00           C
ATOM   4067  C2A DPP   401      16.093 164.631  51.675  1.00  0.00           C
ATOM   4068  C3A DPP   401      14.893 165.781  47.975  1.00  0.00           C
ATOM   4069  C4A DPP   401      14.843 167.481  43.825  1.00  0.00           C
ATOM   4070  C1B DPP   401      13.343 158.331  57.275  1.00  0.00           C
ATOM   4071  C2B DPP   401      13.143 159.931  52.825  1.00  0.00           C
ATOM   4072  C3B DPP   401      13.043 161.131  48.175  1.00  0.00           C
ATOM   4073  C4B DPP   401      15.143 161.131  44.075  1.00  0.00           C
ATOM   4074  NC3 DPP   402      31.193 126.081  69.825  1.00  0.00           N
ATOM   4075  PO4 DPP   402      32.643 125.931  65.025  1.00  0.00           P
ATOM   4076  GL1 DPP   402      30.143 125.481  61.675  1.00  0.00            
ATOM   4077  GL2 DPP   402      29.043 121.681  60.425  1.00  0.00            
ATOM   4078  C1A DPP   402      29.993 127.531  57.425  1.00  0.00           C
ATOM   4079  C2A DPP   402      28.893 127.731  53.175  1.00  0.00           C
ATOM   4080  C3A DPP   402      29.893 125.731  50.025  1.00  0.00           C
ATOM   4081  C4A DPP   402      28.543 126.031  45.675  1.00  0.00           C
ATOM   4082  C1B DPP   402      27.793 120.831  56.625  1.00  0.00           C
ATOM   4083  C2B DPP   402      27.493 118.931  52.525  1.00  0.00           C
ATOM   4084  C3B DPP   402      26.893 116.931  48.025  1.00  0.00           C
ATOM   4085  C4B DPP   402      24.993 113.181  45.175  1.00  0.00           C
ATOM   4086  NC3 DPP   403      56.343 115.581  67.075  1.00  0.00           N
ATOM   4087  PO4 DPP   403      61.143 113.781  67.125  1.00  0.00           P
ATOM   4088  GL1 DPP   403      59.593 114.431  63.375  1.00  0.00            
ATOM   4089  GL2 DPP   403      58.093 112.231  62.175  1.00  0.00            
ATOM   4090  C1A DPP   403      59.543 116.181  59.075  1.00  0.00           C
ATOM   4091  C2A DPP   403      57.793 115.181  54.975  1.00  0.00           C
ATOM   4092  C3A DPP   403      55.993 115.181  50.675  1.00  0.00           C
ATOM   4093  C4A DPP   403      58.643 113.531  47.325  1.00  0.00           C
ATOM   4094  C1B DPP   403      57.193 111.031  57.625  1.00  0.00           C
ATOM   4095  C2B DPP   403      55.693 110.331  53.175  1.00  0.00           C
ATOM   4096  C3B DPP   403      55.193 109.831  49.075  1.00  0.00           C
ATOM   4097  C4B DPP   403      51.943 110.731  45.025  1.00  0.00           C
ATOM   4098  NC3 DPP   404     138.693  52.281  57.725  1.00  0.00           N
ATOM   4099  PO4 DPP   404     141.492  50.881  54.575  1.00  0.00           P
ATOM   4100  GL1 DPP   404     142.993  49.281  51.225  1.00  0.00            
ATOM   4101  GL2 DPP   404     145.842  49.331  52.075  1.00  0.00            
ATOM   4102  C1A DPP   404     144.793  47.831  47.425  1.00  0.00           C
ATOM   4103  C2A DPP   404     146.893  49.781  43.775  1.00  0.00           C
ATOM   4104  C3A DPP   404     146.193  53.431  41.425  1.00  0.00           C
ATOM   4105  C4A DPP   404     146.843  56.931  39.625  1.00  0.00           C
ATOM   4106  C1B DPP   404     147.792  51.981  48.725  1.00  0.00           C
ATOM   4107  C2B DPP   404     150.092  53.331  45.475  1.00  0.00           C
ATOM   4108  C3B DPP   404     151.043  52.031  40.875  1.00  0.00           C
ATOM   4109  C4B DPP   404     154.993  52.831  38.375  1.00  0.00           C
ATOM   4110  NC3 DPP   405      58.093  41.431  66.325  1.00  0.00           N
ATOM   4111  PO4 DPP   405      60.543  36.731  65.175  1.00  0.00           P
ATOM   4112  GL1 DPP   405      61.193  35.931  61.575  1.00  0.00            
ATOM   4113  GL2 DPP   405      64.393  35.531  60.425  1.00  0.00            
ATOM   4114  C1A DPP   405      59.693  37.031  56.925  1.00  0.00           C
ATOM   4115  C2A DPP   405      61.093  37.081  52.875  1.00  0.00           C
ATOM   4116  C3A DPP   405      62.093  36.131  48.825  1.00  0.00           C
ATOM   4117  C4A DPP   405      62.343  35.631  43.775  1.00  0.00           C
ATOM   4118  C1B DPP   405      60.843  32.431  58.625  1.00  0.00           C
ATOM   4119  C2B DPP   405      59.343  32.131  54.525  1.00  0.00           C
ATOM   4120  C3B DPP   405      56.843  32.931  50.375  1.00  0.00           C
ATOM   4121  C4B DPP   405      54.893  32.181  45.575  1.00  0.00           C
ATOM   4122  NC3 DPP   406       7.243 164.781  60.825  1.00  0.00           N
ATOM   4123  PO4 DPP   406       9.293 167.581  63.075  1.00  0.00           P
ATOM   4124  GL1 DPP   406      11.243 167.781  58.925  1.00  0.00            
ATOM   4125  GL2 DPP   406       8.893 167.681  57.125  1.00  0.00            
ATOM   4126  C1A DPP   406      13.493 167.981  55.675  1.00  0.00           C
ATOM   4127  C2A DPP   406      17.193 169.081  52.825  1.00  0.00           C
ATOM   4128  C3A DPP   406      19.193 166.931  49.025  1.00  0.00           C
ATOM   4129  C4A DPP   406      20.143 163.931  45.625  1.00  0.00           C
ATOM   4130  C1B DPP   406       7.743 169.281  53.725  1.00  0.00           C
ATOM   4131  C2B DPP   406       6.693 172.681  50.675  1.00  0.00           C
ATOM   4132  C3B DPP   406       8.693 174.081  46.675  1.00  0.00           C
ATOM   4133  C4B DPP   406      12.493 174.631  45.275  1.00  0.00           C
ATOM   4134  NC3 DPP   407      96.993 202.281  60.375  1.00  0.00           N
ATOM   4135  PO4 DPP   407     100.342 204.231  58.725  1.00  0.00           P
ATOM   4136  GL1 DPP   407     100.943 205.531  54.975  1.00  0.00            
ATOM   4137  GL2 DPP   407     103.543 204.631  54.475  1.00  0.00            
ATOM   4138  C1A DPP   407      99.793 208.681  51.525  1.00  0.00           C
ATOM   4139  C2A DPP   407      99.393 209.431  47.175  1.00  0.00           C
ATOM   4140  C3A DPP   407     100.943 209.681  43.825  1.00  0.00           C
ATOM   4141  C4A DPP   407     103.793 207.181  41.275  1.00  0.00           C
ATOM   4142  C1B DPP   407     101.893 204.231  49.975  1.00  0.00           C
ATOM   4143  C2B DPP   407     102.293 204.831  45.825  1.00  0.00           C
ATOM   4144  C3B DPP   407     101.893 201.731  42.325  1.00  0.00           C
ATOM   4145  C4B DPP   407     100.943 197.781  39.375  1.00  0.00           C
ATOM   4146  NC3 DPP   408      51.193  45.131  61.475  1.00  0.00           N
ATOM   4147  PO4 DPP   408      54.543  43.231  63.475  1.00  0.00           P
ATOM   4148  GL1 DPP   408      56.293  44.781  59.175  1.00  0.00            
ATOM   4149  GL2 DPP   408      55.143  46.431  57.775  1.00  0.00            
ATOM   4150  C1A DPP   408      58.893  42.081  55.525  1.00  0.00           C
ATOM   4151  C2A DPP   408      59.943  41.731  50.775  1.00  0.00           C
ATOM   4152  C3A DPP   408      60.893  40.881  46.575  1.00  0.00           C
ATOM   4153  C4A DPP   408      63.443  41.181  42.825  1.00  0.00           C
ATOM   4154  C1B DPP   408      54.943  45.281  53.875  1.00  0.00           C
ATOM   4155  C2B DPP   408      55.493  44.681  49.775  1.00  0.00           C
ATOM   4156  C3B DPP   408      56.243  42.581  46.125  1.00  0.00           C
ATOM   4157  C4B DPP   408      56.593  40.381  42.825  1.00  0.00           C
ATOM   4158  NC3 DPP   409      10.043  29.831  60.775  1.00  0.00           N
ATOM   4159  PO4 DPP   409       7.993  26.031  60.625  1.00  0.00           P
ATOM   4160  GL1 DPP   409       8.143  25.031  56.575  1.00  0.00            
ATOM   4161  GL2 DPP   409       8.343  28.531  56.125  1.00  0.00            
ATOM   4162  C1A DPP   409       5.143  25.231  52.775  1.00  0.00           C
ATOM   4163  C2A DPP   409       5.393  21.931  49.625  1.00  0.00           C
ATOM   4164  C3A DPP   409       5.243  21.531  44.875  1.00  0.00           C
ATOM   4165  C4A DPP   409       2.743  21.831  42.125  1.00  0.00           C
ATOM   4166  C1B DPP   409       7.043  29.681  50.925  1.00  0.00           C
ATOM   4167  C2B DPP   409       6.843  30.781  46.875  1.00  0.00           C
ATOM   4168  C3B DPP   409       5.643  29.431  41.975  1.00  0.00           C
ATOM   4169  C4B DPP   409       5.043  27.331  38.725  1.00  0.00           C
ATOM   4170  NC3 DPP   410     179.993 128.881  55.025  1.00  0.00           N
ATOM   4171  PO4 DPP   410     178.043 133.031  55.575  1.00  0.00           P
ATOM   4172  GL1 DPP   410     178.343 132.131  51.425  1.00  0.00            
ATOM   4173  GL2 DPP   410     180.242 133.181  48.275  1.00  0.00            
ATOM   4174  C1A DPP   410     176.042 130.981  47.875  1.00  0.00           C
ATOM   4175  C2A DPP   410     175.193 129.181  44.225  1.00  0.00           C
ATOM   4176  C3A DPP   410     173.792 125.331  42.225  1.00  0.00           C
ATOM   4177  C4A DPP   410     175.393 125.281  38.125  1.00  0.00           C
ATOM   4178  C1B DPP   410     182.343 135.481  45.375  1.00  0.00           C
ATOM   4179  C2B DPP   410     184.443 137.481  41.575  1.00  0.00           C
ATOM   4180  C3B DPP   410     185.693 137.781  38.375  1.00  0.00           C
ATOM   4181  C4B DPP   410     184.593 134.931  35.425  1.00  0.00           C
ATOM   4182  NC3 DPP   411     110.743   0.381  63.025  1.00  0.00           N
ATOM   4183  PO4 DPP   411     112.243   1.531  58.425  1.00  0.00           P
ATOM   4184  GL1 DPP   411     112.943   2.031  54.025  1.00  0.00            
ATOM   4185  GL2 DPP   411     112.193   5.931  53.575  1.00  0.00            
ATOM   4186  C1A DPP   411     115.193   3.581  50.875  1.00  0.00           C
ATOM   4187  C2A DPP   411     114.443   3.731  46.425  1.00  0.00           C
ATOM   4188  C3A DPP   411     113.893   5.481  43.225  1.00  0.00           C
ATOM   4189  C4A DPP   411     114.143   5.631  38.525  1.00  0.00           C
ATOM   4190  C1B DPP   411     112.043   7.781  49.325  1.00  0.00           C
ATOM   4191  C2B DPP   411     110.193   8.481  46.275  1.00  0.00           C
ATOM   4192  C3B DPP   411     110.243   8.881  42.375  1.00  0.00           C
ATOM   4193  C4B DPP   411     110.593   9.881  37.725  1.00  0.00           C
ATOM   4194  NC3 DPP   412      32.593 153.581  65.025  1.00  0.00           N
ATOM   4195  PO4 DPP   412      31.693 157.731  66.725  1.00  0.00           P
ATOM   4196  GL1 DPP   412      34.193 157.831  62.475  1.00  0.00            
ATOM   4197  GL2 DPP   412      32.843 160.331  59.975  1.00  0.00            
ATOM   4198  C1A DPP   412      35.043 156.431  58.275  1.00  0.00           C
ATOM   4199  C2A DPP   412      36.343 157.431  54.075  1.00  0.00           C
ATOM   4200  C3A DPP   412      37.243 158.881  49.425  1.00  0.00           C
ATOM   4201  C4A DPP   412      38.793 160.381  45.875  1.00  0.00           C
ATOM   4202  C1B DPP   412      33.593 161.081  56.525  1.00  0.00           C
ATOM   4203  C2B DPP   412      33.793 162.131  51.975  1.00  0.00           C
ATOM   4204  C3B DPP   412      34.893 163.031  47.325  1.00  0.00           C
ATOM   4205  C4B DPP   412      32.343 161.981  43.125  1.00  0.00           C
ATOM   4206  NC3 DPP   413     124.543 206.631  57.425  1.00  0.00           N
ATOM   4207  PO4 DPP   413     124.693 211.231  59.225  1.00  0.00           P
ATOM   4208  GL1 DPP   413     122.893 212.231  55.175  1.00  0.00            
ATOM   4209  GL2 DPP   413     124.343 210.131  52.575  1.00  0.00            
ATOM   4210  C1A DPP   413     120.893 214.931  51.325  1.00  0.00           C
ATOM   4211  C2A DPP   413     118.993 214.281  47.425  1.00  0.00           C
ATOM   4212  C3A DPP   413     118.143 214.531  41.775  1.00  0.00           C
ATOM   4213  C4A DPP   413     118.143 214.381  37.775  1.00  0.00           C
ATOM   4214  C1B DPP   413     123.643 211.381  47.725  1.00  0.00           C
ATOM   4215  C2B DPP   413     125.693 210.231  44.325  1.00  0.00           C
ATOM   4216  C3B DPP   413     129.092 208.331  41.975  1.00  0.00           C
ATOM   4217  C4B DPP   413     131.993 210.481  39.175  1.00  0.00           C
ATOM   4218  NC3 DPP   414      26.043 159.131  65.475  1.00  0.00           N
ATOM   4219  PO4 DPP   414      27.893 155.031  63.725  1.00  0.00           P
ATOM   4220  GL1 DPP   414      28.043 158.031  60.625  1.00  0.00            
ATOM   4221  GL2 DPP   414      25.043 157.781  59.275  1.00  0.00            
ATOM   4222  C1A DPP   414      28.693 159.481  56.675  1.00  0.00           C
ATOM   4223  C2A DPP   414      28.593 160.481  51.425  1.00  0.00           C
ATOM   4224  C3A DPP   414      30.493 162.281  48.225  1.00  0.00           C
ATOM   4225  C4A DPP   414      28.793 166.531  45.625  1.00  0.00           C
ATOM   4226  C1B DPP   414      23.543 157.731  55.025  1.00  0.00           C
ATOM   4227  C2B DPP   414      23.543 158.081  50.525  1.00  0.00           C
ATOM   4228  C3B DPP   414      23.893 157.281  46.025  1.00  0.00           C
ATOM   4229  C4B DPP   414      21.943 160.081  43.125  1.00  0.00           C
ATOM   4230  NC3 DPP   415      71.693 209.431  68.075  1.00  0.00           N
ATOM   4231  PO4 DPP   415      76.293 207.031  66.425  1.00  0.00           P
ATOM   4232  GL1 DPP   415      75.243 205.881  62.425  1.00  0.00            
ATOM   4233  GL2 DPP   415      76.393 207.481  60.275  1.00  0.00            
ATOM   4234  C1A DPP   415      73.593 202.431  59.675  1.00  0.00           C
ATOM   4235  C2A DPP   415      72.493 200.581  54.825  1.00  0.00           C
ATOM   4236  C3A DPP   415      74.543 200.281  49.825  1.00  0.00           C
ATOM   4237  C4A DPP   415      76.843 201.331  46.575  1.00  0.00           C
ATOM   4238  C1B DPP   415      74.243 207.681  56.875  1.00  0.00           C
ATOM   4239  C2B DPP   415      72.143 207.281  52.425  1.00  0.00           C
ATOM   4240  C3B DPP   415      70.893 203.631  51.425  1.00  0.00           C
ATOM   4241  C4B DPP   415      68.893 202.631  48.475  1.00  0.00           C
ATOM   4242  NC3 DPP   416       0.043 191.931  57.075  1.00  0.00           N
ATOM   4243  PO4 DPP   416       0.193 187.831  59.675  1.00  0.00           P
ATOM   4244  GL1 DPP   416       1.143 187.181  55.825  1.00  0.00            
ATOM   4245  GL2 DPP   416       0.143 185.731  53.725  1.00  0.00            
ATOM   4246  C1A DPP   416       3.843 188.081  51.575  1.00  0.00           C
ATOM   4247  C2A DPP   416       6.993 191.431  51.125  1.00  0.00           C
ATOM   4248  C3A DPP   416       7.793 195.481  49.525  1.00  0.00           C
ATOM   4249  C4A DPP   416       9.843 198.881  46.875  1.00  0.00           C
ATOM   4250  C1B DPP   416       1.443 183.831  50.925  1.00  0.00           C
ATOM   4251  C2B DPP   416       4.443 184.231  47.175  1.00  0.00           C
ATOM   4252  C3B DPP   416       5.243 181.181  44.425  1.00  0.00           C
ATOM   4253  C4B DPP   416       1.993 178.081  42.525  1.00  0.00           C
ATOM   4254  NC3 DPP   417     189.393 163.831  47.625  1.00  0.00           N
ATOM   4255  PO4 DPP   417     191.693 166.481  49.475  1.00  0.00           P
ATOM   4256  GL1 DPP   417     195.492 166.731  47.325  1.00  0.00            
ATOM   4257  GL2 DPP   417     197.643 164.231  49.475  1.00  0.00            
ATOM   4258  C1A DPP   417     196.342 167.831  42.725  1.00  0.00           C
ATOM   4259  C2A DPP   417     197.793 169.881  39.275  1.00  0.00           C
ATOM   4260  C3A DPP   417     197.493 168.281  34.675  1.00  0.00           C
ATOM   4261  C4A DPP   417     196.993 165.681  30.875  1.00  0.00           C
ATOM   4262  C1B DPP   417     199.693 164.231  44.675  1.00  0.00           C
ATOM   4263  C2B DPP   417     200.443 165.581  40.775  1.00  0.00           C
ATOM   4264  C3B DPP   417     199.342 163.631  37.275  1.00  0.00           C
ATOM   4265  C4B DPP   417     200.443 162.681  32.525  1.00  0.00           C
ATOM   4266  NC3 DPP   418      47.893 133.531  67.625  1.00  0.00           N
ATOM   4267  PO4 DPP   418      49.643 129.331  65.575  1.00  0.00           P
ATOM   4268  GL1 DPP   418      48.193 127.731  62.125  1.00  0.00            
ATOM   4269  GL2 DPP   418      47.393 124.631  61.875  1.00  0.00            
ATOM   4270  C1A DPP   418      45.293 127.681  58.425  1.00  0.00           C
ATOM   4271  C2A DPP   418      44.793 127.331  54.975  1.00  0.00           C
ATOM   4272  C3A DPP   418      44.093 129.081  50.675  1.00  0.00           C
ATOM   4273  C4A DPP   418      43.893 132.581  47.275  1.00  0.00           C
ATOM   4274  C1B DPP   418      47.643 123.731  57.025  1.00  0.00           C
ATOM   4275  C2B DPP   418      47.143 123.281  52.825  1.00  0.00           C
ATOM   4276  C3B DPP   418      45.393 124.631  49.175  1.00  0.00           C
ATOM   4277  C4B DPP   418      45.293 123.081  45.325  1.00  0.00           C
ATOM   4278  NC3 DPP   419      23.043  94.181  59.975  1.00  0.00           N
ATOM   4279  PO4 DPP   419      24.443  97.831  59.675  1.00  0.00           P
ATOM   4280  GL1 DPP   419      23.443  96.981  55.975  1.00  0.00            
ATOM   4281  GL2 DPP   419      21.943  95.131  55.525  1.00  0.00            
ATOM   4282  C1A DPP   419      24.093  97.381  51.225  1.00  0.00           C
ATOM   4283  C2A DPP   419      27.143  97.431  48.275  1.00  0.00           C
ATOM   4284  C3A DPP   419      31.443  96.381  47.275  1.00  0.00           C
ATOM   4285  C4A DPP   419      35.743  96.881  48.175  1.00  0.00           C
ATOM   4286  C1B DPP   419      18.093  96.131  53.375  1.00  0.00           C
ATOM   4287  C2B DPP   419      17.843  96.381  48.725  1.00  0.00           C
ATOM   4288  C3B DPP   419      18.393  94.931  45.425  1.00  0.00           C
ATOM   4289  C4B DPP   419      20.793  92.681  42.725  1.00  0.00           C
ATOM   4290  NC3 DPP   420      83.293 168.531  69.875  1.00  0.00           N
ATOM   4291  PO4 DPP   420      82.143 164.731  67.425  1.00  0.00           P
ATOM   4292  GL1 DPP   420      81.693 165.981  62.525  1.00  0.00            
ATOM   4293  GL2 DPP   420      81.243 168.981  61.725  1.00  0.00            
ATOM   4294  C1A DPP   420      79.943 164.581  58.475  1.00  0.00           C
ATOM   4295  C2A DPP   420      80.443 164.931  54.075  1.00  0.00           C
ATOM   4296  C3A DPP   420      78.393 163.431  51.225  1.00  0.00           C
ATOM   4297  C4A DPP   420      78.993 161.381  47.775  1.00  0.00           C
ATOM   4298  C1B DPP   420      79.193 170.581  57.625  1.00  0.00           C
ATOM   4299  C2B DPP   420      79.092 170.131  54.775  1.00  0.00           C
ATOM   4300  C3B DPP   420      80.843 168.831  51.375  1.00  0.00           C
ATOM   4301  C4B DPP   420      85.743 169.881  50.925  1.00  0.00           C
ATOM   4302  NC3 DPP   421      67.193  56.831  62.525  1.00  0.00           N
ATOM   4303  PO4 DPP   421      62.243  58.331  61.075  1.00  0.00           P
ATOM   4304  GL1 DPP   421      63.343  57.581  57.225  1.00  0.00            
ATOM   4305  GL2 DPP   421      66.093  54.831  57.875  1.00  0.00            
ATOM   4306  C1A DPP   421      63.143  58.431  54.025  1.00  0.00           C
ATOM   4307  C2A DPP   421      64.593  59.931  49.675  1.00  0.00           C
ATOM   4308  C3A DPP   421      65.693  59.981  45.175  1.00  0.00           C
ATOM   4309  C4A DPP   421      69.143  57.881  42.475  1.00  0.00           C
ATOM   4310  C1B DPP   421      67.043  54.131  53.625  1.00  0.00           C
ATOM   4311  C2B DPP   421      66.592  55.631  48.925  1.00  0.00           C
ATOM   4312  C3B DPP   421      65.743  54.631  44.225  1.00  0.00           C
ATOM   4313  C4B DPP   421      65.843  53.481  40.625  1.00  0.00           C
ATOM   4314  NC3 DPP   422      52.743 131.531  68.675  1.00  0.00           N
ATOM   4315  PO4 DPP   422      55.943 132.731  66.525  1.00  0.00           P
ATOM   4316  GL1 DPP   422      57.043 133.281  62.275  1.00  0.00            
ATOM   4317  GL2 DPP   422      59.143 135.081  62.075  1.00  0.00            
ATOM   4318  C1A DPP   422      56.643 135.031  58.325  1.00  0.00           C
ATOM   4319  C2A DPP   422      59.993 135.881  55.725  1.00  0.00           C
ATOM   4320  C3A DPP   422      61.293 135.581  51.175  1.00  0.00           C
ATOM   4321  C4A DPP   422      63.143 132.731  48.675  1.00  0.00           C
ATOM   4322  C1B DPP   422      61.043 131.681  58.375  1.00  0.00           C
ATOM   4323  C2B DPP   422      61.543 131.281  53.775  1.00  0.00           C
ATOM   4324  C3B DPP   422      58.493 130.431  51.175  1.00  0.00           C
ATOM   4325  C4B DPP   422      54.743 130.831  50.325  1.00  0.00           C
ATOM   4326  NC3 DPP   423      59.193  54.681  59.275  1.00  0.00           N
ATOM   4327  PO4 DPP   423      57.243  58.281  58.175  1.00  0.00           P
ATOM   4328  GL1 DPP   423      59.093  55.081  54.675  1.00  0.00            
ATOM   4329  GL2 DPP   423      62.143  52.431  55.425  1.00  0.00            
ATOM   4330  C1A DPP   423      60.243  56.631  50.275  1.00  0.00           C
ATOM   4331  C2A DPP   423      61.893  56.981  46.275  1.00  0.00           C
ATOM   4332  C3A DPP   423      61.693  59.181  42.775  1.00  0.00           C
ATOM   4333  C4A DPP   423      60.743  61.031  38.975  1.00  0.00           C
ATOM   4334  C1B DPP   423      62.043  51.781  51.475  1.00  0.00           C
ATOM   4335  C2B DPP   423      63.043  51.981  47.475  1.00  0.00           C
ATOM   4336  C3B DPP   423      64.243  50.381  43.875  1.00  0.00           C
ATOM   4337  C4B DPP   423      63.393  48.731  40.125  1.00  0.00           C
ATOM   4338  NC3 DPP   424     197.842  92.531  56.675  1.00  0.00           N
ATOM   4339  PO4 DPP   424     202.243  91.381  58.625  1.00  0.00           P
ATOM   4340  GL1 DPP   424     202.343  92.081  54.275  1.00  0.00            
ATOM   4341  GL2 DPP   424     201.143  94.281  52.725  1.00  0.00            
ATOM   4342  C1A DPP   424     204.143  90.481  51.025  1.00  0.00           C
ATOM   4343  C2A DPP   424     203.693  89.131  47.575  1.00  0.00           C
ATOM   4344  C3A DPP   424     204.092  89.381  43.375  1.00  0.00           C
ATOM   4345  C4A DPP   424     202.842  85.581  40.925  1.00  0.00           C
ATOM   4346  C1B DPP   424     200.793  93.331  48.575  1.00  0.00           C
ATOM   4347  C2B DPP   424     202.493  94.181  44.525  1.00  0.00           C
ATOM   4348  C3B DPP   424     198.943  94.131  40.925  1.00  0.00           C
ATOM   4349  C4B DPP   424     198.593  96.531  37.925  1.00  0.00           C
ATOM   4350  NC3 DPP   425      27.293 150.331  65.325  1.00  0.00           N
ATOM   4351  PO4 DPP   425      30.693 149.631  67.375  1.00  0.00           P
ATOM   4352  GL1 DPP   425      31.243 150.081  62.125  1.00  0.00            
ATOM   4353  GL2 DPP   425      33.493 149.181  61.675  1.00  0.00            
ATOM   4354  C1A DPP   425      31.343 153.031  58.725  1.00  0.00           C
ATOM   4355  C2A DPP   425      31.943 155.081  54.725  1.00  0.00           C
ATOM   4356  C3A DPP   425      32.543 155.731  50.475  1.00  0.00           C
ATOM   4357  C4A DPP   425      33.143 158.131  46.625  1.00  0.00           C
ATOM   4358  C1B DPP   425      33.593 146.081  57.675  1.00  0.00           C
ATOM   4359  C2B DPP   425      35.993 147.331  53.175  1.00  0.00           C
ATOM   4360  C3B DPP   425      36.793 149.131  49.375  1.00  0.00           C
ATOM   4361  C4B DPP   425      39.193 149.231  46.525  1.00  0.00           C
ATOM   4362  NC3 DPP   426       6.893 140.631  63.125  1.00  0.00           N
ATOM   4363  PO4 DPP   426       8.543 145.381  61.425  1.00  0.00           P
ATOM   4364  GL1 DPP   426       9.593 142.981  57.725  1.00  0.00            
ATOM   4365  GL2 DPP   426       8.843 140.931  58.575  1.00  0.00            
ATOM   4366  C1A DPP   426      12.243 143.431  53.675  1.00  0.00           C
ATOM   4367  C2A DPP   426      14.843 145.231  50.275  1.00  0.00           C
ATOM   4368  C3A DPP   426      17.893 144.231  46.525  1.00  0.00           C
ATOM   4369  C4A DPP   426      22.043 146.681  44.525  1.00  0.00           C
ATOM   4370  C1B DPP   426      10.843 139.081  55.175  1.00  0.00           C
ATOM   4371  C2B DPP   426      12.043 135.831  53.575  1.00  0.00           C
ATOM   4372  C3B DPP   426      13.943 134.981  50.625  1.00  0.00           C
ATOM   4373  C4B DPP   426      12.893 135.381  47.075  1.00  0.00           C
ATOM   4374  NC3 DPP   427      81.993 122.881  66.075  1.00  0.00           N
ATOM   4375  PO4 DPP   427      82.743 126.931  66.875  1.00  0.00           P
ATOM   4376  GL1 DPP   427      84.593 126.581  62.325  1.00  0.00            
ATOM   4377  GL2 DPP   427      82.693 124.231  60.875  1.00  0.00            
ATOM   4378  C1A DPP   427      85.043 128.231  58.275  1.00  0.00           C
ATOM   4379  C2A DPP   427      86.193 130.631  55.225  1.00  0.00           C
ATOM   4380  C3A DPP   427      85.193 132.531  50.925  1.00  0.00           C
ATOM   4381  C4A DPP   427      86.793 135.131  47.625  1.00  0.00           C
ATOM   4382  C1B DPP   427      84.092 123.631  57.075  1.00  0.00           C
ATOM   4383  C2B DPP   427      83.543 125.081  53.625  1.00  0.00           C
ATOM   4384  C3B DPP   427      85.643 127.031  50.925  1.00  0.00           C
ATOM   4385  C4B DPP   427      87.093 129.931  47.375  1.00  0.00           C
ATOM   4386  NC3 DPP   428     205.092 143.981  53.875  1.00  0.00           N
ATOM   4387  PO4 DPP   428     207.643 140.581  56.425  1.00  0.00           P
ATOM   4388  GL1 DPP   428     208.343 140.181  52.225  1.00  0.00            
ATOM   4389  GL2 DPP   428     207.992 137.381  50.925  1.00  0.00            
ATOM   4390  C1A DPP   428     209.843 141.681  48.925  1.00  0.00           C
ATOM   4391  C2A DPP   428     211.292 140.731  44.975  1.00  0.00           C
ATOM   4392  C3A DPP   428     214.543 140.331  42.075  1.00  0.00           C
ATOM   4393  C4A DPP   428     215.042 139.881  37.825  1.00  0.00           C
ATOM   4394  C1B DPP   428     208.493 137.331  47.075  1.00  0.00           C
ATOM   4395  C2B DPP   428     212.592 136.131  44.825  1.00  0.00           C
ATOM   4396  C3B DPP   428     216.893 135.931  44.225  1.00  0.00           C
ATOM   4397  C4B DPP   428     219.493 135.781  46.775  1.00  0.00           C
ATOM   4398  NC3 DPP   429     152.592 104.481  56.275  1.00  0.00           N
ATOM   4399  PO4 DPP   429     151.843 100.331  54.675  1.00  0.00           P
ATOM   4400  GL1 DPP   429     153.193  98.431  49.925  1.00  0.00            
ATOM   4401  GL2 DPP   429     150.393  97.181  47.875  1.00  0.00            
ATOM   4402  C1A DPP   429     154.393  98.131  45.375  1.00  0.00           C
ATOM   4403  C2A DPP   429     154.193  95.581  41.775  1.00  0.00           C
ATOM   4404  C3A DPP   429     156.293  94.681  38.225  1.00  0.00           C
ATOM   4405  C4A DPP   429     154.293  94.581  34.025  1.00  0.00           C
ATOM   4406  C1B DPP   429     147.493  93.881  45.675  1.00  0.00           C
ATOM   4407  C2B DPP   429     142.592  91.431  46.375  1.00  0.00           C
ATOM   4408  C3B DPP   429     140.342  88.481  44.025  1.00  0.00           C
ATOM   4409  C4B DPP   429     140.443  84.631  42.675  1.00  0.00           C
ATOM   4410  NC3 DPP   430      -3.657 171.481  55.175  1.00  0.00           N
ATOM   4411  PO4 DPP   430      -3.057 167.981  58.425  1.00  0.00           P
ATOM   4412  GL1 DPP   430      -1.307 167.481  53.925  1.00  0.00            
ATOM   4413  GL2 DPP   430      -3.857 165.231  52.975  1.00  0.00            
ATOM   4414  C1A DPP   430       1.343 168.931  51.925  1.00  0.00           C
ATOM   4415  C2A DPP   430       3.493 168.181  48.425  1.00  0.00           C
ATOM   4416  C3A DPP   430       5.393 167.881  44.625  1.00  0.00           C
ATOM   4417  C4A DPP   430       6.793 166.081  40.675  1.00  0.00           C
ATOM   4418  C1B DPP   430      -3.157 166.981  49.075  1.00  0.00           C
ATOM   4419  C2B DPP   430      -1.107 169.481  46.775  1.00  0.00           C
ATOM   4420  C3B DPP   430       1.893 173.181  47.475  1.00  0.00           C
ATOM   4421  C4B DPP   430       4.093 176.681  47.375  1.00  0.00           C
ATOM   4422  NC3 DPP   431      32.493  44.281  58.225  1.00  0.00           N
ATOM   4423  PO4 DPP   431      34.743  45.031  56.275  1.00  0.00           P
ATOM   4424  GL1 DPP   431      36.843  47.581  54.275  1.00  0.00            
ATOM   4425  GL2 DPP   431      34.843  50.081  54.775  1.00  0.00            
ATOM   4426  C1A DPP   431      37.343  47.231  49.825  1.00  0.00           C
ATOM   4427  C2A DPP   431      39.543  47.431  45.775  1.00  0.00           C
ATOM   4428  C3A DPP   431      39.393  45.581  41.825  1.00  0.00           C
ATOM   4429  C4A DPP   431      41.193  42.781  40.225  1.00  0.00           C
ATOM   4430  C1B DPP   431      35.743  51.831  50.975  1.00  0.00           C
ATOM   4431  C2B DPP   431      37.193  51.981  46.375  1.00  0.00           C
ATOM   4432  C3B DPP   431      36.943  51.331  42.425  1.00  0.00           C
ATOM   4433  C4B DPP   431      34.993  47.931  40.475  1.00  0.00           C
ATOM   4434  NC3 DPP   432      63.343  86.681  60.975  1.00  0.00           N
ATOM   4435  PO4 DPP   432      61.743  90.581  62.125  1.00  0.00           P
ATOM   4436  GL1 DPP   432      60.193  88.781  57.325  1.00  0.00            
ATOM   4437  GL2 DPP   432      56.793  90.131  56.675  1.00  0.00            
ATOM   4438  C1A DPP   432      62.343  85.731  54.875  1.00  0.00           C
ATOM   4439  C2A DPP   432      65.243  85.881  51.175  1.00  0.00           C
ATOM   4440  C3A DPP   432      68.693  86.281  47.225  1.00  0.00           C
ATOM   4441  C4A DPP   432      70.693  85.031  43.425  1.00  0.00           C
ATOM   4442  C1B DPP   432      57.043  90.831  52.325  1.00  0.00           C
ATOM   4443  C2B DPP   432      57.493  91.331  48.175  1.00  0.00           C
ATOM   4444  C3B DPP   432      59.893  90.681  45.725  1.00  0.00           C
ATOM   4445  C4B DPP   432      59.693  92.331  41.275  1.00  0.00           C
ATOM   4446  NC3 DPP   433      76.293  24.931  61.975  1.00  0.00           N
ATOM   4447  PO4 DPP   433      78.343  28.631  60.175  1.00  0.00           P
ATOM   4448  GL1 DPP   433      79.643  29.831  55.725  1.00  0.00            
ATOM   4449  GL2 DPP   433      81.993  32.831  55.575  1.00  0.00            
ATOM   4450  C1A DPP   433      77.893  32.981  52.975  1.00  0.00           C
ATOM   4451  C2A DPP   433      75.843  35.781  50.175  1.00  0.00           C
ATOM   4452  C3A DPP   433      74.593  35.031  45.625  1.00  0.00           C
ATOM   4453  C4A DPP   433      72.743  33.281  41.925  1.00  0.00           C
ATOM   4454  C1B DPP   433      83.943  34.831  52.575  1.00  0.00           C
ATOM   4455  C2B DPP   433      84.693  38.781  50.725  1.00  0.00           C
ATOM   4456  C3B DPP   433      82.393  41.231  47.625  1.00  0.00           C
ATOM   4457  C4B DPP   433      82.193  45.081  45.825  1.00  0.00           C
ATOM   4458  NC3 DPP   434      79.293 132.481  70.525  1.00  0.00           N
ATOM   4459  PO4 DPP   434      75.342 134.831  69.925  1.00  0.00           P
ATOM   4460  GL1 DPP   434      76.793 136.231  66.325  1.00  0.00            
ATOM   4461  GL2 DPP   434      75.943 139.331  64.875  1.00  0.00            
ATOM   4462  C1A DPP   434      78.543 136.331  62.225  1.00  0.00           C
ATOM   4463  C2A DPP   434      81.092 134.681  59.475  1.00  0.00           C
ATOM   4464  C3A DPP   434      84.793 132.581  61.225  1.00  0.00           C
ATOM   4465  C4A DPP   434      87.293 130.481  63.825  1.00  0.00           C
ATOM   4466  C1B DPP   434      76.093 140.731  60.775  1.00  0.00           C
ATOM   4467  C2B DPP   434      76.393 140.931  57.175  1.00  0.00           C
ATOM   4468  C3B DPP   434      75.342 141.181  52.275  1.00  0.00           C
ATOM   4469  C4B DPP   434      74.493 144.031  48.175  1.00  0.00           C
ATOM   4470  NC3 DPP   435      41.293 117.431  68.125  1.00  0.00           N
ATOM   4471  PO4 DPP   435      38.593 116.231  64.375  1.00  0.00           P
ATOM   4472  GL1 DPP   435      40.393 116.281  60.625  1.00  0.00            
ATOM   4473  GL2 DPP   435      42.143 113.431  60.725  1.00  0.00            
ATOM   4474  C1A DPP   435      39.993 116.131  55.775  1.00  0.00           C
ATOM   4475  C2A DPP   435      38.593 115.831  51.025  1.00  0.00           C
ATOM   4476  C3A DPP   435      38.293 116.531  46.475  1.00  0.00           C
ATOM   4477  C4A DPP   435      38.693 115.431  42.125  1.00  0.00           C
ATOM   4478  C1B DPP   435      42.393 111.431  56.975  1.00  0.00           C
ATOM   4479  C2B DPP   435      40.843 111.481  53.375  1.00  0.00           C
ATOM   4480  C3B DPP   435      39.493 108.231  50.125  1.00  0.00           C
ATOM   4481  C4B DPP   435      40.443 105.681  46.925  1.00  0.00           C
ATOM   4482  NC3 DPP   436      49.293 145.531  71.675  1.00  0.00           N
ATOM   4483  PO4 DPP   436      50.493 146.531  66.575  1.00  0.00           P
ATOM   4484  GL1 DPP   436      50.343 145.981  62.725  1.00  0.00            
ATOM   4485  GL2 DPP   436      51.743 149.231  60.725  1.00  0.00            
ATOM   4486  C1A DPP   436      52.543 144.031  58.625  1.00  0.00           C
ATOM   4487  C2A DPP   436      53.643 143.781  55.625  1.00  0.00           C
ATOM   4488  C3A DPP   436      54.143 141.981  51.675  1.00  0.00           C
ATOM   4489  C4A DPP   436      51.893 141.131  47.575  1.00  0.00           C
ATOM   4490  C1B DPP   436      52.293 148.531  56.125  1.00  0.00           C
ATOM   4491  C2B DPP   436      53.543 148.131  51.325  1.00  0.00           C
ATOM   4492  C3B DPP   436      55.293 146.031  48.425  1.00  0.00           C
ATOM   4493  C4B DPP   436      56.743 144.531  45.475  1.00  0.00           C
ATOM   4494  NC3 DPP   437      34.743 113.381  65.425  1.00  0.00           N
ATOM   4495  PO4 DPP   437      33.993 108.731  65.475  1.00  0.00           P
ATOM   4496  GL1 DPP   437      33.243 108.831  61.375  1.00  0.00            
ATOM   4497  GL2 DPP   437      30.693 109.031  60.475  1.00  0.00            
ATOM   4498  C1A DPP   437      34.143 106.981  57.125  1.00  0.00           C
ATOM   4499  C2A DPP   437      35.493 106.031  52.425  1.00  0.00           C
ATOM   4500  C3A DPP   437      35.193 107.181  48.225  1.00  0.00           C
ATOM   4501  C4A DPP   437      31.343 107.281  45.525  1.00  0.00           C
ATOM   4502  C1B DPP   437      29.943 109.931  56.225  1.00  0.00           C
ATOM   4503  C2B DPP   437      30.793 107.931  52.125  1.00  0.00           C
ATOM   4504  C3B DPP   437      29.643 103.481  49.875  1.00  0.00           C
ATOM   4505  C4B DPP   437      28.743 101.731  46.075  1.00  0.00           C
ATOM   4506  NC3 DPP   438      47.893 141.981  66.475  1.00  0.00           N
ATOM   4507  PO4 DPP   438      46.943 138.181  68.125  1.00  0.00           P
ATOM   4508  GL1 DPP   438      46.793 137.731  63.525  1.00  0.00            
ATOM   4509  GL2 DPP   438      46.443 133.981  63.125  1.00  0.00            
ATOM   4510  C1A DPP   438      45.743 137.531  58.925  1.00  0.00           C
ATOM   4511  C2A DPP   438      45.443 137.481  53.875  1.00  0.00           C
ATOM   4512  C3A DPP   438      44.443 136.981  49.875  1.00  0.00           C
ATOM   4513  C4A DPP   438      44.893 137.131  45.325  1.00  0.00           C
ATOM   4514  C1B DPP   438      48.693 133.581  59.825  1.00  0.00           C
ATOM   4515  C2B DPP   438      48.443 134.181  55.875  1.00  0.00           C
ATOM   4516  C3B DPP   438      51.893 133.631  53.575  1.00  0.00           C
ATOM   4517  C4B DPP   438      55.893 132.131  54.875  1.00  0.00           C
ATOM   4518  NC3 DPP   439      98.893  18.531  62.975  1.00  0.00           N
ATOM   4519  PO4 DPP   439      95.593  18.131  61.175  1.00  0.00           P
ATOM   4520  GL1 DPP   439      95.693  19.181  57.425  1.00  0.00            
ATOM   4521  GL2 DPP   439      92.993  19.881  55.225  1.00  0.00            
ATOM   4522  C1A DPP   439      98.293  17.981  53.675  1.00  0.00           C
ATOM   4523  C2A DPP   439      99.343  16.981  49.025  1.00  0.00           C
ATOM   4524  C3A DPP   439      99.043  13.381  46.325  1.00  0.00           C
ATOM   4525  C4A DPP   439      99.793  12.131  41.475  1.00  0.00           C
ATOM   4526  C1B DPP   439      94.693  18.481  50.825  1.00  0.00           C
ATOM   4527  C2B DPP   439      94.743  16.531  47.175  1.00  0.00           C
ATOM   4528  C3B DPP   439      94.693  14.231  43.225  1.00  0.00           C
ATOM   4529  C4B DPP   439      94.443  10.081  40.275  1.00  0.00           C
ATOM   4530  NC3 DPP   440      14.393 205.681  65.575  1.00  0.00           N
ATOM   4531  PO4 DPP   440      13.043 201.481  64.225  1.00  0.00           P
ATOM   4532  GL1 DPP   440      12.143 203.531  59.975  1.00  0.00            
ATOM   4533  GL2 DPP   440      14.093 205.881  60.675  1.00  0.00            
ATOM   4534  C1A DPP   440      12.193 204.531  55.475  1.00  0.00           C
ATOM   4535  C2A DPP   440       9.243 203.631  51.925  1.00  0.00           C
ATOM   4536  C3A DPP   440       9.343 199.581  52.175  1.00  0.00           C
ATOM   4537  C4A DPP   440       6.793 196.231  54.375  1.00  0.00           C
ATOM   4538  C1B DPP   440      16.593 204.481  57.025  1.00  0.00           C
ATOM   4539  C2B DPP   440      16.493 202.981  52.475  1.00  0.00           C
ATOM   4540  C3B DPP   440      13.743 202.081  48.475  1.00  0.00           C
ATOM   4541  C4B DPP   440      10.793 203.631  45.575  1.00  0.00           C
ATOM   4542  NC3 DPP   441      25.593  64.831  63.775  1.00  0.00           N
ATOM   4543  PO4 DPP   441      24.443  61.081  60.575  1.00  0.00           P
ATOM   4544  GL1 DPP   441      24.793  61.631  56.425  1.00  0.00            
ATOM   4545  GL2 DPP   441      24.293  64.781  54.975  1.00  0.00            
ATOM   4546  C1A DPP   441      23.943  60.731  51.425  1.00  0.00           C
ATOM   4547  C2A DPP   441      24.893  61.981  46.625  1.00  0.00           C
ATOM   4548  C3A DPP   441      27.543  63.181  43.975  1.00  0.00           C
ATOM   4549  C4A DPP   441      30.293  64.281  40.925  1.00  0.00           C
ATOM   4550  C1B DPP   441      22.743  65.331  50.425  1.00  0.00           C
ATOM   4551  C2B DPP   441      25.093  66.631  46.875  1.00  0.00           C
ATOM   4552  C3B DPP   441      27.693  68.031  43.775  1.00  0.00           C
ATOM   4553  C4B DPP   441      29.193  71.681  41.325  1.00  0.00           C
ATOM   4554  NC3 DPP   442      19.443 130.181  15.775  1.00  0.00           N
ATOM   4555  PO4 DPP   442      21.093 131.081  19.675  1.00  0.00           P
ATOM   4556  GL1 DPP   442      23.743 130.981  22.925  1.00  0.00            
ATOM   4557  GL2 DPP   442      21.893 131.581  24.925  1.00  0.00            
ATOM   4558  C1A DPP   442      26.143 131.381  27.175  1.00  0.00           C
ATOM   4559  C2A DPP   442      25.693 132.981  31.025  1.00  0.00           C
ATOM   4560  C3A DPP   442      26.443 135.031  34.325  1.00  0.00           C
ATOM   4561  C4A DPP   442      23.593 135.181  37.775  1.00  0.00           C
ATOM   4562  C1B DPP   442      18.743 132.681  28.325  1.00  0.00           C
ATOM   4563  C2B DPP   442      15.993 132.331  32.175  1.00  0.00           C
ATOM   4564  C3B DPP   442      14.243 133.731  36.475  1.00  0.00           C
ATOM   4565  C4B DPP   442      13.493 135.781  39.575  1.00  0.00           C
ATOM   4566  NC3 DPP   443      16.993 105.281  22.575  1.00  0.00           N
ATOM   4567  PO4 DPP   443      19.043 104.031  24.525  1.00  0.00           P
ATOM   4568  GL1 DPP   443      18.343 100.131  26.875  1.00  0.00            
ATOM   4569  GL2 DPP   443      18.243  97.181  24.875  1.00  0.00            
ATOM   4570  C1A DPP   443      15.543  98.681  29.225  1.00  0.00           C
ATOM   4571  C2A DPP   443      13.693  98.631  34.325  1.00  0.00           C
ATOM   4572  C3A DPP   443      13.143  97.581  37.725  1.00  0.00           C
ATOM   4573  C4A DPP   443      15.793  96.881  41.075  1.00  0.00           C
ATOM   4574  C1B DPP   443      22.643  97.281  28.025  1.00  0.00           C
ATOM   4575  C2B DPP   443      23.493  97.331  32.425  1.00  0.00           C
ATOM   4576  C3B DPP   443      22.343  96.581  36.425  1.00  0.00           C
ATOM   4577  C4B DPP   443      22.843  97.181  41.575  1.00  0.00           C
ATOM   4578  NC3 DPP   444      61.393 184.731  20.975  1.00  0.00           N
ATOM   4579  PO4 DPP   444      64.693 185.481  24.575  1.00  0.00           P
ATOM   4580  GL1 DPP   444      61.293 183.531  27.725  1.00  0.00            
ATOM   4581  GL2 DPP   444      62.543 180.981  29.175  1.00  0.00            
ATOM   4582  C1A DPP   444      58.943 183.631  31.225  1.00  0.00           C
ATOM   4583  C2A DPP   444      57.743 182.531  35.425  1.00  0.00           C
ATOM   4584  C3A DPP   444      57.093 182.131  39.625  1.00  0.00           C
ATOM   4585  C4A DPP   444      57.893 184.531  43.125  1.00  0.00           C
ATOM   4586  C1B DPP   444      61.193 178.981  33.775  1.00  0.00           C
ATOM   4587  C2B DPP   444      61.693 175.681  36.875  1.00  0.00           C
ATOM   4588  C3B DPP   444      61.043 175.731  41.125  1.00  0.00           C
ATOM   4589  C4B DPP   444      58.843 174.081  44.475  1.00  0.00           C
ATOM   4590  NC3 DPP   445      46.393  92.431  14.125  1.00  0.00           N
ATOM   4591  PO4 DPP   445      47.493  91.031  17.725  1.00  0.00           P
ATOM   4592  GL1 DPP   445      48.643  91.431  22.025  1.00  0.00            
ATOM   4593  GL2 DPP   445      46.143  89.931  24.425  1.00  0.00            
ATOM   4594  C1A DPP   445      50.743  89.131  24.675  1.00  0.00           C
ATOM   4595  C2A DPP   445      49.243  87.031  28.425  1.00  0.00           C
ATOM   4596  C3A DPP   445      46.893  86.381  31.575  1.00  0.00           C
ATOM   4597  C4A DPP   445      45.343  83.631  33.625  1.00  0.00           C
ATOM   4598  C1B DPP   445      45.093  90.631  28.875  1.00  0.00           C
ATOM   4599  C2B DPP   445      44.943  90.081  33.025  1.00  0.00           C
ATOM   4600  C3B DPP   445      45.393  92.231  36.825  1.00  0.00           C
ATOM   4601  C4B DPP   445      46.043  90.131  40.775  1.00  0.00           C
ATOM   4602  NC3 DPP   446      52.943  66.431  13.375  1.00  0.00           N
ATOM   4603  PO4 DPP   446      53.493  69.031  17.625  1.00  0.00           P
ATOM   4604  GL1 DPP   446      52.643  68.081  21.425  1.00  0.00            
ATOM   4605  GL2 DPP   446      55.743  70.081  22.175  1.00  0.00            
ATOM   4606  C1A DPP   446      52.693  66.581  25.425  1.00  0.00           C
ATOM   4607  C2A DPP   446      51.693  66.581  29.675  1.00  0.00           C
ATOM   4608  C3A DPP   446      49.493  63.581  32.725  1.00  0.00           C
ATOM   4609  C4A DPP   446      48.843  63.381  37.325  1.00  0.00           C
ATOM   4610  C1B DPP   446      57.393  66.331  25.525  1.00  0.00           C
ATOM   4611  C2B DPP   446      57.093  63.831  27.475  1.00  0.00           C
ATOM   4612  C3B DPP   446      58.093  60.931  29.875  1.00  0.00           C
ATOM   4613  C4B DPP   446      58.043  62.731  34.675  1.00  0.00           C
ATOM   4614  NC3 DPP   447      39.743 169.031  20.025  1.00  0.00           N
ATOM   4615  PO4 DPP   447      42.243 165.481  21.525  1.00  0.00           P
ATOM   4616  GL1 DPP   447      41.443 163.631  26.275  1.00  0.00            
ATOM   4617  GL2 DPP   447      42.643 165.831  28.175  1.00  0.00            
ATOM   4618  C1A DPP   447      39.543 162.431  30.025  1.00  0.00           C
ATOM   4619  C2A DPP   447      38.943 162.431  34.025  1.00  0.00           C
ATOM   4620  C3A DPP   447      39.443 160.181  37.925  1.00  0.00           C
ATOM   4621  C4A DPP   447      41.943 160.781  40.925  1.00  0.00           C
ATOM   4622  C1B DPP   447      43.843 165.331  33.125  1.00  0.00           C
ATOM   4623  C2B DPP   447      42.843 164.081  37.075  1.00  0.00           C
ATOM   4624  C3B DPP   447      41.143 166.081  41.225  1.00  0.00           C
ATOM   4625  C4B DPP   447      37.043 164.031  42.925  1.00  0.00           C
ATOM   4626  NC3 DPP   448      19.193 126.631  22.425  1.00  0.00           N
ATOM   4627  PO4 DPP   448      18.643 124.281  25.575  1.00  0.00           P
ATOM   4628  GL1 DPP   448      16.493 125.531  27.775  1.00  0.00            
ATOM   4629  GL2 DPP   448      16.593 128.931  27.125  1.00  0.00            
ATOM   4630  C1A DPP   448      15.343 126.831  31.875  1.00  0.00           C
ATOM   4631  C2A DPP   448      14.493 126.981  35.975  1.00  0.00           C
ATOM   4632  C3A DPP   448      16.993 128.731  39.925  1.00  0.00           C
ATOM   4633  C4A DPP   448      18.993 128.431  43.875  1.00  0.00           C
ATOM   4634  C1B DPP   448      12.843 129.731  29.025  1.00  0.00           C
ATOM   4635  C2B DPP   448      10.743 130.081  33.225  1.00  0.00           C
ATOM   4636  C3B DPP   448       7.143 130.481  34.825  1.00  0.00           C
ATOM   4637  C4B DPP   448       4.243 129.481  37.625  1.00  0.00           C
ATOM   4638  NC3 DPP   449      69.443  98.481  22.375  1.00  0.00           N
ATOM   4639  PO4 DPP   449      72.993 101.231  23.225  1.00  0.00           P
ATOM   4640  GL1 DPP   449      71.493  99.881  27.075  1.00  0.00            
ATOM   4641  GL2 DPP   449      69.743  96.581  27.275  1.00  0.00            
ATOM   4642  C1A DPP   449      70.843  99.031  31.225  1.00  0.00           C
ATOM   4643  C2A DPP   449      69.993  97.881  34.625  1.00  0.00           C
ATOM   4644  C3A DPP   449      69.693  99.081  38.475  1.00  0.00           C
ATOM   4645  C4A DPP   449      69.393  99.831  43.075  1.00  0.00           C
ATOM   4646  C1B DPP   449      69.293  94.081  31.325  1.00  0.00           C
ATOM   4647  C2B DPP   449      67.842  93.531  35.325  1.00  0.00           C
ATOM   4648  C3B DPP   449      65.093  96.031  37.525  1.00  0.00           C
ATOM   4649  C4B DPP   449      62.943  96.231  41.225  1.00  0.00           C
ATOM   4650  NC3 DPP   450     128.093   0.031   9.875  1.00  0.00           N
ATOM   4651  PO4 DPP   450     130.593   1.131  13.775  1.00  0.00           P
ATOM   4652  GL1 DPP   450     128.493   0.831  18.625  1.00  0.00            
ATOM   4653  GL2 DPP   450     127.543   3.381  18.325  1.00  0.00            
ATOM   4654  C1A DPP   450     129.443   0.231  22.775  1.00  0.00           C
ATOM   4655  C2A DPP   450     131.193   0.431  25.825  1.00  0.00           C
ATOM   4656  C3A DPP   450     131.492   0.781  29.925  1.00  0.00           C
ATOM   4657  C4A DPP   450     130.342   1.531  34.775  1.00  0.00           C
ATOM   4658  C1B DPP   450     127.243   4.431  22.175  1.00  0.00           C
ATOM   4659  C2B DPP   450     125.943   6.531  26.125  1.00  0.00           C
ATOM   4660  C3B DPP   450     124.842   7.131  29.975  1.00  0.00           C
ATOM   4661  C4B DPP   450     122.993   7.081  34.125  1.00  0.00           C
ATOM   4662  NC3 DPP   451     113.943  82.731  21.625  1.00  0.00           N
ATOM   4663  PO4 DPP   451     111.693  83.831  25.925  1.00  0.00           P
ATOM   4664  GL1 DPP   451     113.143  83.981  31.125  1.00  0.00            
ATOM   4665  GL2 DPP   451     116.893  84.281  31.625  1.00  0.00            
ATOM   4666  C1A DPP   451     112.842  84.431  34.925  1.00  0.00           C
ATOM   4667  C2A DPP   451     115.493  82.031  37.825  1.00  0.00           C
ATOM   4668  C3A DPP   451     117.743  82.031  41.725  1.00  0.00           C
ATOM   4669  C4A DPP   451     117.693  80.781  45.675  1.00  0.00           C
ATOM   4670  C1B DPP   451     118.793  85.031  36.125  1.00  0.00           C
ATOM   4671  C2B DPP   451     120.643  85.931  40.075  1.00  0.00           C
ATOM   4672  C3B DPP   451     121.293  85.881  44.675  1.00  0.00           C
ATOM   4673  C4B DPP   451     123.743  83.931  47.275  1.00  0.00           C
ATOM   4674  NC3 DPP   452     124.693  36.731  15.675  1.00  0.00           N
ATOM   4675  PO4 DPP   452     126.693  33.581  15.775  1.00  0.00           P
ATOM   4676  GL1 DPP   452     126.393  34.181  20.275  1.00  0.00            
ATOM   4677  GL2 DPP   452     123.043  36.281  21.375  1.00  0.00            
ATOM   4678  C1A DPP   452     128.293  32.531  24.625  1.00  0.00           C
ATOM   4679  C2A DPP   452     128.443  32.281  29.475  1.00  0.00           C
ATOM   4680  C3A DPP   452     128.842  30.431  32.725  1.00  0.00           C
ATOM   4681  C4A DPP   452     130.743  29.281  37.175  1.00  0.00           C
ATOM   4682  C1B DPP   452     122.893  34.731  26.125  1.00  0.00           C
ATOM   4683  C2B DPP   452     124.293  34.681  29.475  1.00  0.00           C
ATOM   4684  C3B DPP   452     125.342  33.931  33.825  1.00  0.00           C
ATOM   4685  C4B DPP   452     125.593  32.431  37.325  1.00  0.00           C
ATOM   4686  NC3 DPP   453     157.643  56.581  13.975  1.00  0.00           N
ATOM   4687  PO4 DPP   453     152.592  57.031  13.275  1.00  0.00           P
ATOM   4688  GL1 DPP   453     151.592  57.731  17.125  1.00  0.00            
ATOM   4689  GL2 DPP   453     149.793  54.931  18.175  1.00  0.00            
ATOM   4690  C1A DPP   453     150.092  58.031  21.675  1.00  0.00           C
ATOM   4691  C2A DPP   453     151.043  57.031  25.425  1.00  0.00           C
ATOM   4692  C3A DPP   453     151.492  55.981  29.275  1.00  0.00           C
ATOM   4693  C4A DPP   453     150.993  55.231  34.225  1.00  0.00           C
ATOM   4694  C1B DPP   453     150.292  53.031  22.125  1.00  0.00           C
ATOM   4695  C2B DPP   453     151.342  51.931  26.475  1.00  0.00           C
ATOM   4696  C3B DPP   453     154.243  51.581  29.575  1.00  0.00           C
ATOM   4697  C4B DPP   453     155.493  52.781  33.325  1.00  0.00           C
ATOM   4698  NC3 DPP   454      94.043 174.431  24.075  1.00  0.00           N
ATOM   4699  PO4 DPP   454      90.342 172.031  24.175  1.00  0.00           P
ATOM   4700  GL1 DPP   454      90.393 173.181  28.175  1.00  0.00            
ATOM   4701  GL2 DPP   454      87.743 174.581  28.225  1.00  0.00            
ATOM   4702  C1A DPP   454      91.143 174.131  32.475  1.00  0.00           C
ATOM   4703  C2A DPP   454      93.643 174.981  36.575  1.00  0.00           C
ATOM   4704  C3A DPP   454      96.043 177.631  38.925  1.00  0.00           C
ATOM   4705  C4A DPP   454      95.693 181.131  42.375  1.00  0.00           C
ATOM   4706  C1B DPP   454      86.643 177.431  31.475  1.00  0.00           C
ATOM   4707  C2B DPP   454      88.243 177.031  35.975  1.00  0.00           C
ATOM   4708  C3B DPP   454      90.793 176.931  39.825  1.00  0.00           C
ATOM   4709  C4B DPP   454      91.793 177.981  43.475  1.00  0.00           C
ATOM   4710  NC3 DPP   455      64.693  45.481  14.675  1.00  0.00           N
ATOM   4711  PO4 DPP   455      61.693  47.831  17.375  1.00  0.00           P
ATOM   4712  GL1 DPP   455      63.393  52.531  20.325  1.00  0.00            
ATOM   4713  GL2 DPP   455      60.243  52.681  20.875  1.00  0.00            
ATOM   4714  C1A DPP   455      62.793  52.231  25.025  1.00  0.00           C
ATOM   4715  C2A DPP   455      62.343  52.931  29.875  1.00  0.00           C
ATOM   4716  C3A DPP   455      60.343  54.481  32.825  1.00  0.00           C
ATOM   4717  C4A DPP   455      59.893  57.331  36.025  1.00  0.00           C
ATOM   4718  C1B DPP   455      57.643  54.431  24.075  1.00  0.00           C
ATOM   4719  C2B DPP   455      57.493  55.131  28.425  1.00  0.00           C
ATOM   4720  C3B DPP   455      55.493  56.831  31.625  1.00  0.00           C
ATOM   4721  C4B DPP   455      53.093  60.481  33.375  1.00  0.00           C
ATOM   4722  NC3 DPP   456      92.693  64.231  22.625  1.00  0.00           N
ATOM   4723  PO4 DPP   456      95.443  68.031  21.475  1.00  0.00           P
ATOM   4724  GL1 DPP   456      94.293  70.131  26.225  1.00  0.00            
ATOM   4725  GL2 DPP   456      91.493  68.781  26.625  1.00  0.00            
ATOM   4726  C1A DPP   456      92.093  72.931  29.225  1.00  0.00           C
ATOM   4727  C2A DPP   456      93.343  73.681  33.325  1.00  0.00           C
ATOM   4728  C3A DPP   456      93.393  72.731  37.525  1.00  0.00           C
ATOM   4729  C4A DPP   456      90.543  72.531  40.575  1.00  0.00           C
ATOM   4730  C1B DPP   456      92.342  67.581  30.325  1.00  0.00           C
ATOM   4731  C2B DPP   456      92.693  66.031  33.325  1.00  0.00           C
ATOM   4732  C3B DPP   456      93.343  63.431  37.125  1.00  0.00           C
ATOM   4733  C4B DPP   456      92.842  59.581  38.475  1.00  0.00           C
ATOM   4734  NC3 DPP   457      71.043 106.231  20.925  1.00  0.00           N
ATOM   4735  PO4 DPP   457      74.193 107.031  24.575  1.00  0.00           P
ATOM   4736  GL1 DPP   457      73.693 107.731  29.475  1.00  0.00            
ATOM   4737  GL2 DPP   457      76.243 105.331  30.775  1.00  0.00            
ATOM   4738  C1A DPP   457      72.243 108.831  33.275  1.00  0.00           C
ATOM   4739  C2A DPP   457      72.393 108.831  37.975  1.00  0.00           C
ATOM   4740  C3A DPP   457      71.443 108.831  42.125  1.00  0.00           C
ATOM   4741  C4A DPP   457      69.843 107.931  46.725  1.00  0.00           C
ATOM   4742  C1B DPP   457      76.993 106.931  33.975  1.00  0.00           C
ATOM   4743  C2B DPP   457      76.993 106.081  37.625  1.00  0.00           C
ATOM   4744  C3B DPP   457      73.343 104.731  40.525  1.00  0.00           C
ATOM   4745  C4B DPP   457      73.293 103.531  44.925  1.00  0.00           C
ATOM   4746  NC3 DPP   458     209.543  97.181  19.375  1.00  0.00           N
ATOM   4747  PO4 DPP   458     211.693  98.131  22.825  1.00  0.00           P
ATOM   4748  GL1 DPP   458     209.493 101.181  24.175  1.00  0.00            
ATOM   4749  GL2 DPP   458     209.843  99.831  27.775  1.00  0.00            
ATOM   4750  C1A DPP   458     206.342 103.831  27.075  1.00  0.00           C
ATOM   4751  C2A DPP   458     204.743 102.381  31.825  1.00  0.00           C
ATOM   4752  C3A DPP   458     206.292 102.131  35.175  1.00  0.00           C
ATOM   4753  C4A DPP   458     209.193 100.781  36.775  1.00  0.00           C
ATOM   4754  C1B DPP   458     209.843  98.181  32.075  1.00  0.00           C
ATOM   4755  C2B DPP   458     213.143  96.881  36.825  1.00  0.00           C
ATOM   4756  C3B DPP   458     212.893  94.431  41.075  1.00  0.00           C
ATOM   4757  C4B DPP   458     216.093  93.431  43.875  1.00  0.00           C
ATOM   4758  NC3 DPP   459      94.743  29.981  20.125  1.00  0.00           N
ATOM   4759  PO4 DPP   459      90.443  31.581  20.875  1.00  0.00           P
ATOM   4760  GL1 DPP   459      88.343  31.131  25.025  1.00  0.00            
ATOM   4761  GL2 DPP   459      86.343  33.881  25.375  1.00  0.00            
ATOM   4762  C1A DPP   459      88.543  29.131  28.975  1.00  0.00           C
ATOM   4763  C2A DPP   459      86.743  29.531  33.425  1.00  0.00           C
ATOM   4764  C3A DPP   459      85.342  28.281  36.275  1.00  0.00           C
ATOM   4765  C4A DPP   459      86.943  28.181  40.525  1.00  0.00           C
ATOM   4766  C1B DPP   459      90.143  33.781  28.575  1.00  0.00           C
ATOM   4767  C2B DPP   459      91.243  32.281  31.725  1.00  0.00           C
ATOM   4768  C3B DPP   459      94.893  31.681  34.275  1.00  0.00           C
ATOM   4769  C4B DPP   459      98.243  29.431  36.725  1.00  0.00           C
ATOM   4770  NC3 DPP   460      39.843   8.781  28.675  1.00  0.00           N
ATOM   4771  PO4 DPP   460      43.693   6.531  28.875  1.00  0.00           P
ATOM   4772  GL1 DPP   460      42.393   9.531  32.975  1.00  0.00            
ATOM   4773  GL2 DPP   460      39.993  11.281  33.975  1.00  0.00            
ATOM   4774  C1A DPP   460      42.393   8.881  37.625  1.00  0.00           C
ATOM   4775  C2A DPP   460      45.243   8.881  41.375  1.00  0.00           C
ATOM   4776  C3A DPP   460      47.393   6.781  44.575  1.00  0.00           C
ATOM   4777  C4A DPP   460      51.093   7.931  47.675  1.00  0.00           C
ATOM   4778  C1B DPP   460      39.243  12.181  38.475  1.00  0.00           C
ATOM   4779  C2B DPP   460      38.393  11.181  43.175  1.00  0.00           C
ATOM   4780  C3B DPP   460      36.493  12.531  47.575  1.00  0.00           C
ATOM   4781  C4B DPP   460      33.193  14.131  49.425  1.00  0.00           C
ATOM   4782  NC3 DPP   461      15.493  72.031  16.875  1.00  0.00           N
ATOM   4783  PO4 DPP   461      10.893  71.731  17.925  1.00  0.00           P
ATOM   4784  GL1 DPP   461      11.443  72.631  22.375  1.00  0.00            
ATOM   4785  GL2 DPP   461      12.393  69.481  23.475  1.00  0.00            
ATOM   4786  C1A DPP   461       9.093  72.331  26.525  1.00  0.00           C
ATOM   4787  C2A DPP   461       9.293  71.831  31.475  1.00  0.00           C
ATOM   4788  C3A DPP   461       9.643  70.581  35.275  1.00  0.00           C
ATOM   4789  C4A DPP   461       8.693  69.031  39.425  1.00  0.00           C
ATOM   4790  C1B DPP   461      13.543  69.431  28.425  1.00  0.00           C
ATOM   4791  C2B DPP   461      14.343  69.681  32.975  1.00  0.00           C
ATOM   4792  C3B DPP   461      13.643  67.931  36.875  1.00  0.00           C
ATOM   4793  C4B DPP   461      13.193  64.731  40.825  1.00  0.00           C
ATOM   4794  NC3 DPP   462      31.943 193.181  27.825  1.00  0.00           N
ATOM   4795  PO4 DPP   462      35.793 193.081  29.975  1.00  0.00           P
ATOM   4796  GL1 DPP   462      33.243 192.081  33.325  1.00  0.00            
ATOM   4797  GL2 DPP   462      30.343 193.131  34.125  1.00  0.00            
ATOM   4798  C1A DPP   462      34.443 190.431  37.525  1.00  0.00           C
ATOM   4799  C2A DPP   462      35.143 190.081  42.025  1.00  0.00           C
ATOM   4800  C3A DPP   462      37.043 190.031  45.975  1.00  0.00           C
ATOM   4801  C4A DPP   462      33.693 190.981  48.725  1.00  0.00           C
ATOM   4802  C1B DPP   462      26.543 191.231  34.425  1.00  0.00           C
ATOM   4803  C2B DPP   462      24.743 189.331  38.675  1.00  0.00           C
ATOM   4804  C3B DPP   462      25.843 189.881  43.175  1.00  0.00           C
ATOM   4805  C4B DPP   462      27.143 193.281  45.475  1.00  0.00           C
ATOM   4806  NC3 DPP   463     162.292  81.531  20.225  1.00  0.00           N
ATOM   4807  PO4 DPP   463     163.343  78.631  18.225  1.00  0.00           P
ATOM   4808  GL1 DPP   463     162.292  74.531  21.175  1.00  0.00            
ATOM   4809  GL2 DPP   463     160.543  72.131  21.475  1.00  0.00            
ATOM   4810  C1A DPP   463     162.992  73.981  25.425  1.00  0.00           C
ATOM   4811  C2A DPP   463     162.643  72.831  29.175  1.00  0.00           C
ATOM   4812  C3A DPP   463     162.693  71.681  33.575  1.00  0.00           C
ATOM   4813  C4A DPP   463     165.393  69.131  35.925  1.00  0.00           C
ATOM   4814  C1B DPP   463     161.943  68.731  24.825  1.00  0.00           C
ATOM   4815  C2B DPP   463     163.792  65.981  28.725  1.00  0.00           C
ATOM   4816  C3B DPP   463     162.893  65.131  33.125  1.00  0.00           C
ATOM   4817  C4B DPP   463     163.043  64.181  37.975  1.00  0.00           C
ATOM   4818  NC3 DPP   464      76.693  80.181  19.925  1.00  0.00           N
ATOM   4819  PO4 DPP   464      80.393  77.231  20.775  1.00  0.00           P
ATOM   4820  GL1 DPP   464      79.643  77.431  25.725  1.00  0.00            
ATOM   4821  GL2 DPP   464      76.993  79.381  26.075  1.00  0.00            
ATOM   4822  C1A DPP   464      79.893  77.031  29.625  1.00  0.00           C
ATOM   4823  C2A DPP   464      80.243  75.931  35.225  1.00  0.00           C
ATOM   4824  C3A DPP   464      80.693  73.031  38.975  1.00  0.00           C
ATOM   4825  C4A DPP   464      78.443  70.331  41.725  1.00  0.00           C
ATOM   4826  C1B DPP   464      74.943  78.781  29.875  1.00  0.00           C
ATOM   4827  C2B DPP   464      72.743  77.831  34.225  1.00  0.00           C
ATOM   4828  C3B DPP   464      70.643  76.231  38.425  1.00  0.00           C
ATOM   4829  C4B DPP   464      66.592  75.431  39.275  1.00  0.00           C
ATOM   4830  NC3 DPP   465     115.342  51.931  22.825  1.00  0.00           N
ATOM   4831  PO4 DPP   465     115.443  56.181  22.775  1.00  0.00           P
ATOM   4832  GL1 DPP   465     112.893  54.181  26.275  1.00  0.00            
ATOM   4833  GL2 DPP   465     112.342  57.231  27.175  1.00  0.00            
ATOM   4834  C1A DPP   465     113.943  52.831  30.075  1.00  0.00           C
ATOM   4835  C2A DPP   465     113.443  51.631  34.175  1.00  0.00           C
ATOM   4836  C3A DPP   465     112.893  49.031  37.025  1.00  0.00           C
ATOM   4837  C4A DPP   465     113.193  47.281  39.975  1.00  0.00           C
ATOM   4838  C1B DPP   465     114.193  57.881  30.875  1.00  0.00           C
ATOM   4839  C2B DPP   465     113.943  57.281  34.925  1.00  0.00           C
ATOM   4840  C3B DPP   465     116.092  58.481  39.375  1.00  0.00           C
ATOM   4841  C4B DPP   465     115.493  56.881  43.125  1.00  0.00           C
ATOM   4842  NC3 DPP   466     101.993  17.281  18.125  1.00  0.00           N
ATOM   4843  PO4 DPP   466      99.193  20.881  17.775  1.00  0.00           P
ATOM   4844  GL1 DPP   466     101.592  22.281  21.225  1.00  0.00            
ATOM   4845  GL2 DPP   466     104.693  21.081  21.375  1.00  0.00            
ATOM   4846  C1A DPP   466     100.043  22.231  25.225  1.00  0.00           C
ATOM   4847  C2A DPP   466     101.092  21.781  28.925  1.00  0.00           C
ATOM   4848  C3A DPP   466     102.493  22.381  33.775  1.00  0.00           C
ATOM   4849  C4A DPP   466     101.443  25.681  37.175  1.00  0.00           C
ATOM   4850  C1B DPP   466     104.842  20.181  25.425  1.00  0.00           C
ATOM   4851  C2B DPP   466     106.243  19.131  30.075  1.00  0.00           C
ATOM   4852  C3B DPP   466     105.543  18.281  34.125  1.00  0.00           C
ATOM   4853  C4B DPP   466     104.593  17.281  38.675  1.00  0.00           C
ATOM   4854  NC3 DPP   467      77.193 166.881  21.275  1.00  0.00           N
ATOM   4855  PO4 DPP   467      73.643 167.131  24.525  1.00  0.00           P
ATOM   4856  GL1 DPP   467      74.643 169.731  28.475  1.00  0.00            
ATOM   4857  GL2 DPP   467      71.993 167.981  29.825  1.00  0.00            
ATOM   4858  C1A DPP   467      75.393 170.581  32.925  1.00  0.00           C
ATOM   4859  C2A DPP   467      76.293 170.331  37.725  1.00  0.00           C
ATOM   4860  C3A DPP   467      74.943 169.481  42.275  1.00  0.00           C
ATOM   4861  C4A DPP   467      71.143 167.581  44.175  1.00  0.00           C
ATOM   4862  C1B DPP   467      70.943 168.131  34.025  1.00  0.00           C
ATOM   4863  C2B DPP   467      71.193 169.531  38.875  1.00  0.00           C
ATOM   4864  C3B DPP   467      70.643 172.181  42.425  1.00  0.00           C
ATOM   4865  C4B DPP   467      73.193 172.531  45.775  1.00  0.00           C
ATOM   4866  NC3 DPP   468      42.043 204.381  30.425  1.00  0.00           N
ATOM   4867  PO4 DPP   468      41.243 200.431  29.625  1.00  0.00           P
ATOM   4868  GL1 DPP   468      39.093 200.581  33.525  1.00  0.00            
ATOM   4869  GL2 DPP   468      37.143 197.931  33.575  1.00  0.00            
ATOM   4870  C1A DPP   468      40.343 199.231  38.175  1.00  0.00           C
ATOM   4871  C2A DPP   468      40.493 200.381  43.025  1.00  0.00           C
ATOM   4872  C3A DPP   468      40.643 201.581  46.625  1.00  0.00           C
ATOM   4873  C4A DPP   468      37.993 200.531  49.825  1.00  0.00           C
ATOM   4874  C1B DPP   468      35.993 196.181  36.925  1.00  0.00           C
ATOM   4875  C2B DPP   468      31.793 194.331  38.875  1.00  0.00           C
ATOM   4876  C3B DPP   468      29.793 190.231  40.475  1.00  0.00           C
ATOM   4877  C4B DPP   468      30.693 190.281  44.525  1.00  0.00           C
ATOM   4878  NC3 DPP   469     197.542  86.381  19.675  1.00  0.00           N
ATOM   4879  PO4 DPP   469     194.493  84.531  17.675  1.00  0.00           P
ATOM   4880  GL1 DPP   469     194.293  83.281  22.025  1.00  0.00            
ATOM   4881  GL2 DPP   469     192.393  80.781  23.375  1.00  0.00            
ATOM   4882  C1A DPP   469     194.293  83.831  27.275  1.00  0.00           C
ATOM   4883  C2A DPP   469     195.242  86.481  29.875  1.00  0.00           C
ATOM   4884  C3A DPP   469     195.092  85.831  34.425  1.00  0.00           C
ATOM   4885  C4A DPP   469     196.243  85.081  38.625  1.00  0.00           C
ATOM   4886  C1B DPP   469     192.443  78.831  27.525  1.00  0.00           C
ATOM   4887  C2B DPP   469     194.593  77.531  30.225  1.00  0.00           C
ATOM   4888  C3B DPP   469     194.342  75.631  34.675  1.00  0.00           C
ATOM   4889  C4B DPP   469     192.742  77.231  38.375  1.00  0.00           C
ATOM   4890  NC3 DPP   470      53.543  39.081  20.775  1.00  0.00           N
ATOM   4891  PO4 DPP   470      55.793  39.931  22.725  1.00  0.00           P
ATOM   4892  GL1 DPP   470      57.993  39.431  26.725  1.00  0.00            
ATOM   4893  GL2 DPP   470      59.743  36.931  28.225  1.00  0.00            
ATOM   4894  C1A DPP   470      55.843  39.681  31.575  1.00  0.00           C
ATOM   4895  C2A DPP   470      55.543  40.131  35.325  1.00  0.00           C
ATOM   4896  C3A DPP   470      53.943  38.081  38.475  1.00  0.00           C
ATOM   4897  C4A DPP   470      52.643  37.181  43.425  1.00  0.00           C
ATOM   4898  C1B DPP   470      61.193  38.281  32.325  1.00  0.00           C
ATOM   4899  C2B DPP   470      64.493  40.031  35.425  1.00  0.00           C
ATOM   4900  C3B DPP   470      66.643  39.031  39.075  1.00  0.00           C
ATOM   4901  C4B DPP   470      68.593  41.531  44.075  1.00  0.00           C
ATOM   4902  NC3 DPP   471      36.893 192.181  24.825  1.00  0.00           N
ATOM   4903  PO4 DPP   471      34.343 188.981  25.275  1.00  0.00           P
ATOM   4904  GL1 DPP   471      33.843 188.381  29.425  1.00  0.00            
ATOM   4905  GL2 DPP   471      35.043 187.281  32.025  1.00  0.00            
ATOM   4906  C1A DPP   471      29.943 188.131  31.925  1.00  0.00           C
ATOM   4907  C2A DPP   471      29.393 187.781  36.075  1.00  0.00           C
ATOM   4908  C3A DPP   471      30.093 185.231  39.975  1.00  0.00           C
ATOM   4909  C4A DPP   471      28.393 185.031  44.275  1.00  0.00           C
ATOM   4910  C1B DPP   471      33.343 185.331  34.725  1.00  0.00           C
ATOM   4911  C2B DPP   471      33.693 182.531  38.125  1.00  0.00           C
ATOM   4912  C3B DPP   471      32.843 182.031  42.675  1.00  0.00           C
ATOM   4913  C4B DPP   471      33.993 185.781  45.525  1.00  0.00           C
ATOM   4914  NC3 DPP   472      50.643  31.281  24.975  1.00  0.00           N
ATOM   4915  PO4 DPP   472      50.193  35.881  22.825  1.00  0.00           P
ATOM   4916  GL1 DPP   472      51.893  37.281  26.625  1.00  0.00            
ATOM   4917  GL2 DPP   472      50.893  35.281  28.175  1.00  0.00            
ATOM   4918  C1A DPP   472      52.343  41.281  29.225  1.00  0.00           C
ATOM   4919  C2A DPP   472      50.893  43.581  31.925  1.00  0.00           C
ATOM   4920  C3A DPP   472      50.443  42.981  35.925  1.00  0.00           C
ATOM   4921  C4A DPP   472      47.093  41.781  38.625  1.00  0.00           C
ATOM   4922  C1B DPP   472      51.243  36.981  32.275  1.00  0.00           C
ATOM   4923  C2B DPP   472      49.843  37.931  36.375  1.00  0.00           C
ATOM   4924  C3B DPP   472      47.743  36.581  40.525  1.00  0.00           C
ATOM   4925  C4B DPP   472      44.743  34.031  44.475  1.00  0.00           C
ATOM   4926  NC3 DPP   473     183.943  54.781  20.875  1.00  0.00           N
ATOM   4927  PO4 DPP   473     184.943  58.431  19.525  1.00  0.00           P
ATOM   4928  GL1 DPP   473     187.943  56.981  22.925  1.00  0.00            
ATOM   4929  GL2 DPP   473     188.943  59.431  25.825  1.00  0.00            
ATOM   4930  C1A DPP   473     189.043  54.781  26.575  1.00  0.00           C
ATOM   4931  C2A DPP   473     190.092  56.481  30.825  1.00  0.00           C
ATOM   4932  C3A DPP   473     190.443  55.281  35.975  1.00  0.00           C
ATOM   4933  C4A DPP   473     191.243  56.331  39.525  1.00  0.00           C
ATOM   4934  C1B DPP   473     188.043  62.181  28.925  1.00  0.00           C
ATOM   4935  C2B DPP   473     184.893  64.781  29.525  1.00  0.00           C
ATOM   4936  C3B DPP   473     180.843  64.681  32.425  1.00  0.00           C
ATOM   4937  C4B DPP   473     177.043  63.431  35.175  1.00  0.00           C
ATOM   4938  NC3 DPP   474     202.542  36.081  17.775  1.00  0.00           N
ATOM   4939  PO4 DPP   474     198.443  33.931  20.175  1.00  0.00           P
ATOM   4940  GL1 DPP   474     196.693  36.231  22.775  1.00  0.00            
ATOM   4941  GL2 DPP   474     193.193  36.681  24.375  1.00  0.00            
ATOM   4942  C1A DPP   474     197.793  39.531  25.475  1.00  0.00           C
ATOM   4943  C2A DPP   474     198.542  40.831  29.725  1.00  0.00           C
ATOM   4944  C3A DPP   474     198.792  42.831  33.425  1.00  0.00           C
ATOM   4945  C4A DPP   474     201.943  44.231  35.775  1.00  0.00           C
ATOM   4946  C1B DPP   474     193.293  38.231  28.475  1.00  0.00           C
ATOM   4947  C2B DPP   474     193.992  40.231  32.425  1.00  0.00           C
ATOM   4948  C3B DPP   474     194.993  39.931  36.725  1.00  0.00           C
ATOM   4949  C4B DPP   474     195.143  38.081  40.125  1.00  0.00           C
ATOM   4950  NC3 DPP   475      25.693 186.881  24.875  1.00  0.00           N
ATOM   4951  PO4 DPP   475      21.843 187.431  24.075  1.00  0.00           P
ATOM   4952  GL1 DPP   475      18.193 184.731  25.875  1.00  0.00            
ATOM   4953  GL2 DPP   475      14.843 184.981  26.825  1.00  0.00            
ATOM   4954  C1A DPP   475      16.843 181.981  30.225  1.00  0.00           C
ATOM   4955  C2A DPP   475      16.393 182.381  34.125  1.00  0.00           C
ATOM   4956  C3A DPP   475      16.993 182.081  39.075  1.00  0.00           C
ATOM   4957  C4A DPP   475      17.743 183.831  43.675  1.00  0.00           C
ATOM   4958  C1B DPP   475      12.393 187.631  30.575  1.00  0.00           C
ATOM   4959  C2B DPP   475      10.593 186.631  34.825  1.00  0.00           C
ATOM   4960  C3B DPP   475      10.393 188.281  38.675  1.00  0.00           C
ATOM   4961  C4B DPP   475       9.793 189.731  42.425  1.00  0.00           C
ATOM   4962  NC3 DPP   476      74.243 130.131  22.425  1.00  0.00           N
ATOM   4963  PO4 DPP   476      76.343 131.081  24.975  1.00  0.00           P
ATOM   4964  GL1 DPP   476      75.793 129.631  28.825  1.00  0.00            
ATOM   4965  GL2 DPP   476      78.243 128.631  29.725  1.00  0.00            
ATOM   4966  C1A DPP   476      74.043 129.381  32.425  1.00  0.00           C
ATOM   4967  C2A DPP   476      75.443 127.531  34.975  1.00  0.00           C
ATOM   4968  C3A DPP   476      75.843 126.431  39.625  1.00  0.00           C
ATOM   4969  C4A DPP   476      76.693 126.231  44.475  1.00  0.00           C
ATOM   4970  C1B DPP   476      79.493 133.131  30.875  1.00  0.00           C
ATOM   4971  C2B DPP   476      77.493 133.381  34.675  1.00  0.00           C
ATOM   4972  C3B DPP   476      76.893 130.931  38.275  1.00  0.00           C
ATOM   4973  C4B DPP   476      75.693 130.631  42.175  1.00  0.00           C
ATOM   4974  NC3 DPP   477      10.093 178.531  22.075  1.00  0.00           N
ATOM   4975  PO4 DPP   477       6.643 180.381  22.275  1.00  0.00           P
ATOM   4976  GL1 DPP   477       2.993 179.131  24.575  1.00  0.00            
ATOM   4977  GL2 DPP   477       4.493 180.731  27.075  1.00  0.00            
ATOM   4978  C1A DPP   477      -0.757 177.781  27.025  1.00  0.00           C
ATOM   4979  C2A DPP   477      -4.507 175.181  25.775  1.00  0.00           C
ATOM   4980  C3A DPP   477      -8.957 173.131  26.425  1.00  0.00           C
ATOM   4981  C4A DPP   477     -13.607 173.181  25.825  1.00  0.00           C
ATOM   4982  C1B DPP   477       7.193 184.181  30.175  1.00  0.00           C
ATOM   4983  C2B DPP   477       5.693 185.931  34.025  1.00  0.00           C
ATOM   4984  C3B DPP   477       5.193 186.831  38.175  1.00  0.00           C
ATOM   4985  C4B DPP   477       4.843 189.631  41.275  1.00  0.00           C
ATOM   4986  NC3 DPP   478      83.843 138.831  17.475  1.00  0.00           N
ATOM   4987  PO4 DPP   478      80.393 134.581  20.675  1.00  0.00           P
ATOM   4988  GL1 DPP   478      82.543 135.381  25.325  1.00  0.00            
ATOM   4989  GL2 DPP   478      84.493 133.831  26.725  1.00  0.00            
ATOM   4990  C1A DPP   478      82.093 138.181  29.375  1.00  0.00           C
ATOM   4991  C2A DPP   478      84.842 138.881  33.175  1.00  0.00           C
ATOM   4992  C3A DPP   478      84.993 138.581  36.725  1.00  0.00           C
ATOM   4993  C4A DPP   478      86.943 138.581  40.325  1.00  0.00           C
ATOM   4994  C1B DPP   478      85.393 133.631  31.325  1.00  0.00           C
ATOM   4995  C2B DPP   478      82.743 133.181  34.675  1.00  0.00           C
ATOM   4996  C3B DPP   478      81.143 134.731  38.725  1.00  0.00           C
ATOM   4997  C4B DPP   478      81.343 133.381  43.075  1.00  0.00           C
ATOM   4998  NC3 DPP   479     117.743 202.131  16.575  1.00  0.00           N
ATOM   4999  PO4 DPP   479     120.342 206.031  18.125  1.00  0.00           P
ATOM   5000  GL1 DPP   479     122.193 207.081  22.675  1.00  0.00            
ATOM   5001  GL2 DPP   479     120.493 208.581  22.775  1.00  0.00            
ATOM   5002  C1A DPP   479     123.043 208.331  27.075  1.00  0.00           C
ATOM   5003  C2A DPP   479     123.143 209.381  31.425  1.00  0.00           C
ATOM   5004  C3A DPP   479     122.842 210.781  35.175  1.00  0.00           C
ATOM   5005  C4A DPP   479     121.343 210.531  39.675  1.00  0.00           C
ATOM   5006  C1B DPP   479     117.493 208.681  26.675  1.00  0.00           C
ATOM   5007  C2B DPP   479     116.143 208.831  31.425  1.00  0.00           C
ATOM   5008  C3B DPP   479     117.693 209.381  35.475  1.00  0.00           C
ATOM   5009  C4B DPP   479     116.592 209.631  39.975  1.00  0.00           C
ATOM   5010  NC3 DPP   480      65.143 141.181  23.625  1.00  0.00           N
ATOM   5011  PO4 DPP   480      68.343 143.281  25.525  1.00  0.00           P
ATOM   5012  GL1 DPP   480      71.193 144.031  28.725  1.00  0.00            
ATOM   5013  GL2 DPP   480      74.743 145.081  27.775  1.00  0.00            
ATOM   5014  C1A DPP   480      69.543 144.531  32.525  1.00  0.00           C
ATOM   5015  C2A DPP   480      70.043 144.881  36.825  1.00  0.00           C
ATOM   5016  C3A DPP   480      70.843 144.381  40.975  1.00  0.00           C
ATOM   5017  C4A DPP   480      71.393 141.331  43.325  1.00  0.00           C
ATOM   5018  C1B DPP   480      75.043 143.781  31.925  1.00  0.00           C
ATOM   5019  C2B DPP   480      77.343 143.631  35.475  1.00  0.00           C
ATOM   5020  C3B DPP   480      79.443 144.131  40.275  1.00  0.00           C
ATOM   5021  C4B DPP   480      82.193 143.881  42.575  1.00  0.00           C
ATOM   5022  NC3 DPP   481      47.143 138.881  24.075  1.00  0.00           N
ATOM   5023  PO4 DPP   481      51.643 137.881  22.575  1.00  0.00           P
ATOM   5024  GL1 DPP   481      50.793 137.431  27.275  1.00  0.00            
ATOM   5025  GL2 DPP   481      52.093 140.331  26.825  1.00  0.00            
ATOM   5026  C1A DPP   481      50.693 136.281  31.325  1.00  0.00           C
ATOM   5027  C2A DPP   481      53.693 136.781  35.925  1.00  0.00           C
ATOM   5028  C3A DPP   481      53.843 137.281  40.775  1.00  0.00           C
ATOM   5029  C4A DPP   481      50.743 137.381  44.625  1.00  0.00           C
ATOM   5030  C1B DPP   481      50.643 141.031  30.975  1.00  0.00           C
ATOM   5031  C2B DPP   481      50.543 140.631  35.475  1.00  0.00           C
ATOM   5032  C3B DPP   481      50.893 141.281  39.425  1.00  0.00           C
ATOM   5033  C4B DPP   481      53.643 141.981  42.775  1.00  0.00           C
ATOM   5034  NC3 DPP   482      69.593  86.531  20.325  1.00  0.00           N
ATOM   5035  PO4 DPP   482      64.843  86.731  19.325  1.00  0.00           P
ATOM   5036  GL1 DPP   482      64.493  84.381  22.625  1.00  0.00            
ATOM   5037  GL2 DPP   482      67.593  81.681  22.825  1.00  0.00            
ATOM   5038  C1A DPP   482      62.493  80.931  24.075  1.00  0.00           C
ATOM   5039  C2A DPP   482      63.693  78.131  27.775  1.00  0.00           C
ATOM   5040  C3A DPP   482      64.593  75.281  30.875  1.00  0.00           C
ATOM   5041  C4A DPP   482      68.143  74.981  33.625  1.00  0.00           C
ATOM   5042  C1B DPP   482      67.393  81.481  26.875  1.00  0.00           C
ATOM   5043  C2B DPP   482      67.543  79.731  31.675  1.00  0.00           C
ATOM   5044  C3B DPP   482      67.893  79.531  35.825  1.00  0.00           C
ATOM   5045  C4B DPP   482      68.743  80.331  39.975  1.00  0.00           C
ATOM   5046  NC3 DPP   483     102.393 169.881  23.725  1.00  0.00           N
ATOM   5047  PO4 DPP   483      98.543 169.631  25.125  1.00  0.00           P
ATOM   5048  GL1 DPP   483      95.743 171.381  28.025  1.00  0.00            
ATOM   5049  GL2 DPP   483      95.443 167.931  29.475  1.00  0.00            
ATOM   5050  C1A DPP   483      95.293 175.481  29.975  1.00  0.00           C
ATOM   5051  C2A DPP   483      97.342 176.631  33.875  1.00  0.00           C
ATOM   5052  C3A DPP   483     100.593 177.781  36.975  1.00  0.00           C
ATOM   5053  C4A DPP   483     103.293 181.481  37.525  1.00  0.00           C
ATOM   5054  C1B DPP   483      95.193 170.631  33.275  1.00  0.00           C
ATOM   5055  C2B DPP   483      95.693 170.481  37.275  1.00  0.00           C
ATOM   5056  C3B DPP   483      96.393 172.831  40.775  1.00  0.00           C
ATOM   5057  C4B DPP   483      99.143 176.281  42.675  1.00  0.00           C
ATOM   5058  NC3 DPP   484     167.643  29.981  15.675  1.00  0.00           N
ATOM   5059  PO4 DPP   484     167.842  33.381  17.775  1.00  0.00           P
ATOM   5060  GL1 DPP   484     169.143  36.281  21.425  1.00  0.00            
ATOM   5061  GL2 DPP   484     172.393  33.831  23.125  1.00  0.00
[truncated: 3,974,818 more chars]
