# Supplementary material for: Data showing the lipid conformations and membrane binding behaviors of beta-amyloid fibrils in phase-separated cholesterol-enriched lipid domains with and without glycolipid and oxidized cholesterol from coarse-grained molecular dynamics simulations
Source: Data Brief. 2020 Apr 19;30:105496. doi: 10.1016/j.dib.2020.105496 (PMC7186522; doi:10.1016/j.dib.2020.105496)
Supplement: Supplementary file 1 [file mmc1.zip › Supplementary-Data/S08-12/P4-ABC-3.pdb]

TITLE     P4-ABC system t= 20000000.00000
REMARK    THIS IS A SIMULATION BOX
CRYST1  225.278  227.028  126.444  90.00  90.00  90.00 P 1           1
MODEL        1
ATOM      1  BB  LEU     1     124.942 108.775  66.533  1.00  0.00           B
ATOM      2  SC1 LEU     1     123.792 106.475  65.933  1.00  0.00           S
ATOM      3  BB  VAL     2     123.192 110.575  69.383  1.00  0.00           B
ATOM      4  SC1 VAL     2     122.992 111.525  71.133  1.00  0.00           S
ATOM      5  BB  PHE     3     119.842 110.575  67.533  1.00  0.00           B
ATOM      6  SC1 PHE     3     118.392 107.325  66.533  1.00  0.00           S
ATOM      7  SC2 PHE     3     119.542 107.325  68.633  1.00  0.00           S
ATOM      8  SC3 PHE     3     118.542 105.325  67.783  1.00  0.00           S
ATOM      9  BB  PHE     4     116.592 112.275  66.633  1.00  0.00           B
ATOM     10  SC1 PHE     4     114.692 109.975  68.233  1.00  0.00           S
ATOM     11  SC2 PHE     4     114.642 109.225  65.933  1.00  0.00           S
ATOM     12  SC3 PHE     4     113.492 107.975  67.633  1.00  0.00           S
ATOM     13  BB  ALA     5     114.092 114.675  68.133  1.00  0.00           B
ATOM     14  BB  GLU     6     110.992 115.175  70.333  1.00  0.00           B
ATOM     15  SC1 GLU     6     109.842 112.575  70.683  1.00  0.00           S
ATOM     16  BB  ASP     7     108.442 117.875  70.583  1.00  0.00           B
ATOM     17  SC1 ASP     7     106.842 117.925  68.583  1.00  0.00           S
ATOM     18  BB  VAL     8     107.142 120.675  72.883  1.00  0.00           B
ATOM     19  SC1 VAL     8     106.992 119.725  74.633  1.00  0.00           S
ATOM     20  BB  GLY     9     103.892 122.125  71.583  1.00  0.00           B
ATOM     21  BB  SER    10     101.742 124.875  73.083  1.00  0.00           B
ATOM     22  SC1 SER    10     100.992 126.075  74.433  1.00  0.00           S
ATOM     23  BB  ASN    11      99.292 123.975  70.383  1.00  0.00           B
ATOM     24  SC1 ASN    11      98.842 121.525  70.833  1.00  0.00           S
ATOM     25  BB  LYS    12      99.492 125.675  67.083  1.00  0.00           B
ATOM     26  SC1 LYS    12      97.392 127.225  67.183  1.00  0.00           S
ATOM     27  SC2 LYS    12      95.892 129.425  67.633  1.00  0.00           S
ATOM     28  BB  GLY    13      99.092 122.325  65.483  1.00  0.00           B
ATOM     29  BB  ALA    14      98.392 123.325  61.933  1.00  0.00           B
ATOM     30  BB  ILE    15      99.742 120.725  59.483  1.00  0.00           B
ATOM     31  SC1 ILE    15      98.742 119.825  58.083  1.00  0.00           S
ATOM     32  BB  ILE    16     103.042 119.575  61.033  1.00  0.00           B
ATOM     33  SC1 ILE    16     104.642 118.725  59.433  1.00  0.00           S
ATOM     34  BB  GLY    17     103.942 117.525  64.083  1.00  0.00           B
ATOM     35  BB  LEU    18     105.342 114.075  63.383  1.00  0.00           B
ATOM     36  SC1 LEU    18     104.642 113.375  60.933  1.00  0.00           S
ATOM     37  BB  MET    19     108.592 112.325  63.983  1.00  0.00           B
ATOM     38  SC1 MET    19     110.292 111.375  65.783  1.00  0.00           S
ATOM     39  BB  VAL    20     109.742 109.975  61.183  1.00  0.00           B
ATOM     40  SC1 VAL    20     108.692 110.425  59.583  1.00  0.00           S
ATOM     41  BB  GLY    21     112.492 107.475  61.783  1.00  0.00           B
ATOM     42  BB  GLY    22     111.992 103.875  61.233  1.00  0.00           B
ATOM     43  BB  VAL    23     115.092 103.225  63.283  1.00  0.00           B
ATOM     44  SC1 VAL    23     114.642 103.875  65.083  1.00  0.00           S
ATOM     45  BB  VAL    24     115.642  99.875  61.683  1.00  0.00           B
ATOM     46  SC1 VAL    24     115.192  99.825  59.733  1.00  0.00           S
ATOM     47  BB  ILE    25     118.292  98.275  63.883  1.00  0.00           B
ATOM     48  SC1 ILE    25     119.242  99.675  65.333  1.00  0.00           S
ATOM     49  BB  ALA    26     118.842  95.075  61.833  1.00  0.00           B
ATOM     50  BB  LEU    27     128.692 113.225  66.533  1.00  0.00           B
ATOM     51  SC1 LEU    27     129.392 112.725  68.983  1.00  0.00           S
ATOM     52  BB  VAL    28     124.992 114.525  67.233  1.00  0.00           B
ATOM     53  SC1 VAL    28     124.442 115.925  68.533  1.00  0.00           S
ATOM     54  BB  PHE    29     121.942 113.775  65.233  1.00  0.00           B
ATOM     55  SC1 PHE    29     122.592 111.275  62.983  1.00  0.00           S
ATOM     56  SC2 PHE    29     120.242 111.625  63.033  1.00  0.00           S
ATOM     57  SC3 PHE    29     121.142 109.375  62.833  1.00  0.00           S
ATOM     58  BB  PHE    30     118.692 115.425  66.333  1.00  0.00           B
ATOM     59  SC1 PHE    30     119.142 114.875  69.783  1.00  0.00           S
ATOM     60  SC2 PHE    30     119.642 117.125  69.283  1.00  0.00           S
ATOM     61  SC3 PHE    30     120.092 116.275  71.433  1.00  0.00           S
ATOM     62  BB  ALA    31     115.592 117.675  66.083  1.00  0.00           B
ATOM     63  BB  GLU    32     113.642 119.325  68.833  1.00  0.00           B
ATOM     64  SC1 GLU    32     114.992 118.025  71.233  1.00  0.00           S
ATOM     65  BB  ASP    33     110.692 121.625  68.933  1.00  0.00           B
ATOM     66  SC1 ASP    33     109.392 122.625  66.983  1.00  0.00           S
ATOM     67  BB  VAL    34     111.042 123.575  72.133  1.00  0.00           B
ATOM     68  SC1 VAL    34     111.392 122.675  73.883  1.00  0.00           S
ATOM     69  BB  GLY    35     107.542 124.775  71.333  1.00  0.00           B
ATOM     70  BB  SER    36     105.142 127.725  71.433  1.00  0.00           B
ATOM     71  SC1 SER    36     105.642 128.825  72.983  1.00  0.00           S
ATOM     72  BB  ASN    37     102.042 128.375  69.633  1.00  0.00           B
ATOM     73  SC1 ASN    37     100.692 129.925  71.033  1.00  0.00           S
ATOM     74  BB  LYS    38     103.342 126.675  66.483  1.00  0.00           B
ATOM     75  SC1 LYS    38     104.192 124.775  67.233  1.00  0.00           S
ATOM     76  SC2 LYS    38     103.592 121.625  66.883  1.00  0.00           S
ATOM     77  BB  GLY    39     101.192 126.075  63.433  1.00  0.00           B
ATOM     78  BB  ALA    40     101.542 126.475  59.733  1.00  0.00           B
ATOM     79  BB  ILE    41     103.842 123.775  58.233  1.00  0.00           B
ATOM     80  SC1 ILE    41     103.992 122.625  56.283  1.00  0.00           S
ATOM     81  BB  ILE    42     106.042 122.925  61.233  1.00  0.00           B
ATOM     82  SC1 ILE    42     106.192 124.825  62.333  1.00  0.00           S
ATOM     83  BB  GLY    43     107.392 120.125  63.333  1.00  0.00           B
ATOM     84  BB  LEU    44     109.692 117.175  62.983  1.00  0.00           B
ATOM     85  SC1 LEU    44     111.042 116.425  65.133  1.00  0.00           S
ATOM     86  BB  MET    45     110.142 114.975  59.983  1.00  0.00           B
ATOM     87  SC1 MET    45     108.092 115.725  58.233  1.00  0.00           S
ATOM     88  BB  VAL    46     113.142 112.875  61.083  1.00  0.00           B
ATOM     89  SC1 VAL    46     113.492 112.975  63.033  1.00  0.00           S
ATOM     90  BB  GLY    47     114.942 109.875  59.533  1.00  0.00           B
ATOM     91  BB  GLY    48     117.092 107.475  61.383  1.00  0.00           B
ATOM     92  BB  VAL    49     117.242 104.325  59.133  1.00  0.00           B
ATOM     93  SC1 VAL    49     115.692 104.625  57.883  1.00  0.00           S
ATOM     94  BB  VAL    50     119.992 103.025  61.483  1.00  0.00           B
ATOM     95  SC1 VAL    50     120.492 103.875  63.233  1.00  0.00           S
ATOM     96  BB  ILE    51     121.342 100.075  59.533  1.00  0.00           B
ATOM     97  SC1 ILE    51     120.292 100.925  57.583  1.00  0.00           S
ATOM     98  BB  ALA    52     123.292  97.625  61.533  1.00  0.00           B
ATOM     99  BB  LEU    53     128.242 115.075  62.383  1.00  0.00           B
ATOM    100  SC1 LEU    53     127.742 116.025  59.933  1.00  0.00           S
ATOM    101  BB  VAL    54     126.342 117.525  64.683  1.00  0.00           B
ATOM    102  SC1 VAL    54     125.942 119.325  65.383  1.00  0.00           S
ATOM    103  BB  PHE    55     122.942 116.825  63.183  1.00  0.00           B
ATOM    104  SC1 PHE    55     121.942 116.725  59.933  1.00  0.00           S
ATOM    105  SC2 PHE    55     123.242 114.775  60.583  1.00  0.00           S
ATOM    106  SC3 PHE    55     121.942 114.725  58.583  1.00  0.00           S
ATOM    107  BB  PHE    56     120.442 119.425  64.383  1.00  0.00           B
ATOM    108  SC1 PHE    56     122.042 122.025  62.633  1.00  0.00           S
ATOM    109  SC2 PHE    56     120.542 120.625  61.383  1.00  0.00           S
ATOM    110  SC3 PHE    56     121.642 122.425  60.283  1.00  0.00           S
ATOM    111  BB  ALA    57     117.692 121.425  65.933  1.00  0.00           B
ATOM    112  BB  GLU    58     117.642 121.975  69.683  1.00  0.00           B
ATOM    113  SC1 GLU    58     120.042 121.725  72.133  1.00  0.00           S
ATOM    114  BB  ASP    59     114.992 124.525  70.033  1.00  0.00           B
ATOM    115  SC1 ASP    59     113.942 124.825  67.783  1.00  0.00           S
ATOM    116  BB  VAL    60     113.792 127.025  72.483  1.00  0.00           B
ATOM    117  SC1 VAL    60     114.592 127.625  74.233  1.00  0.00           S
ATOM    118  BB  GLY    61     110.992 128.425  70.433  1.00  0.00           B
ATOM    119  BB  SER    62     108.942 131.625  70.383  1.00  0.00           B
ATOM    120  SC1 SER    62     109.292 133.325  71.183  1.00  0.00           S
ATOM    121  BB  ASN    63     105.842 130.875  68.383  1.00  0.00           B
ATOM    122  SC1 ASN    63     103.992 132.525  68.033  1.00  0.00           S
ATOM    123  BB  LYS    64     107.492 128.825  65.733  1.00  0.00           B
ATOM    124  SC1 LYS    64     109.092 127.525  64.683  1.00  0.00           S
ATOM    125  SC2 LYS    64     111.992 127.725  64.183  1.00  0.00           S
ATOM    126  BB  GLY    65     104.892 128.925  62.933  1.00  0.00           B
ATOM    127  BB  ALA    66     105.392 129.075  59.183  1.00  0.00           B
ATOM    128  BB  ILE    67     107.592 126.375  57.733  1.00  0.00           B
ATOM    129  SC1 ILE    67     107.142 126.625  55.583  1.00  0.00           S
ATOM    130  BB  ILE    68     110.292 124.875  59.883  1.00  0.00           B
ATOM    131  SC1 ILE    68     112.292 124.475  58.933  1.00  0.00           S
ATOM    132  BB  GLY    69     110.742 122.275  62.583  1.00  0.00           B
ATOM    133  BB  LEU    70     113.142 119.675  61.433  1.00  0.00           B
ATOM    134  SC1 LEU    70     115.742 119.875  61.883  1.00  0.00           S
ATOM    135  BB  MET    71     113.142 117.525  58.333  1.00  0.00           B
ATOM    136  SC1 MET    71     112.592 118.325  55.683  1.00  0.00           S
ATOM    137  BB  VAL    72     115.942 115.275  59.583  1.00  0.00           B
ATOM    138  SC1 VAL    72     117.192 115.225  61.133  1.00  0.00           S
ATOM    139  BB  GLY    73     116.542 112.375  57.233  1.00  0.00           B
ATOM    140  BB  GLY    74     119.092 109.825  58.483  1.00  0.00           B
ATOM    141  BB  VAL    75     120.442 106.775  56.833  1.00  0.00           B
ATOM    142  SC1 VAL    75     119.942 105.575  55.333  1.00  0.00           S
ATOM    143  BB  VAL    76     123.142 104.875  58.683  1.00  0.00           B
ATOM    144  SC1 VAL    76     123.542 106.075  60.233  1.00  0.00           S
ATOM    145  BB  ILE    77     124.992 101.775  57.633  1.00  0.00           B
ATOM    146  SC1 ILE    77     125.142 102.225  55.383  1.00  0.00           S
ATOM    147  BB  ALA    78     126.742 100.125  60.583  1.00  0.00           B
ATOM    148  ROH CHO    79     121.592 126.275  24.283  1.00  0.00            
ATOM    149  R1  CHO    79     122.792 126.725  26.783  1.00  0.00            
ATOM    150  R2  CHO    79     122.542 129.075  28.183  1.00  0.00            
ATOM    151  R3  CHO    79     121.642 127.475  30.183  1.00  0.00            
ATOM    152  R4  CHO    79     122.092 130.025  31.483  1.00  0.00            
ATOM    153  R5  CHO    79     122.892 128.125  32.083  1.00  0.00            
ATOM    154  C1  CHO    79     120.942 129.075  35.233  1.00  0.00           C
ATOM    155  C2  CHO    79     121.192 130.575  38.583  1.00  0.00           C
ATOM    156  ROH CHO    80     107.092 165.475  21.883  1.00  0.00            
ATOM    157  R1  CHO    80     106.842 165.925  24.683  1.00  0.00            
ATOM    158  R2  CHO    80     108.842 167.175  26.133  1.00  0.00            
ATOM    159  R3  CHO    80     106.842 168.825  26.883  1.00  0.00            
ATOM    160  R4  CHO    80     108.292 168.225  29.383  1.00  0.00            
ATOM    161  R5  CHO    80     106.142 167.975  29.033  1.00  0.00            
ATOM    162  C1  CHO    80     106.042 170.425  31.983  1.00  0.00           C
ATOM    163  C2  CHO    80     104.342 172.175  35.683  1.00  0.00           C
ATOM    164  ROH CHO    81     194.692 116.825  20.433  1.00  0.00            
ATOM    165  R1  CHO    81     194.242 116.125  23.133  1.00  0.00            
ATOM    166  R2  CHO    81     194.642 117.825  25.233  1.00  0.00            
ATOM    167  R3  CHO    81     192.092 117.175  25.833  1.00  0.00            
ATOM    168  R4  CHO    81     193.242 118.225  28.333  1.00  0.00            
ATOM    169  R5  CHO    81     192.242 116.275  28.083  1.00  0.00            
ATOM    170  C1  CHO    81     189.992 117.825  30.783  1.00  0.00           C
ATOM    171  C2  CHO    81     192.292 118.075  33.933  1.00  0.00           C
ATOM    172  ROH CHO    82     141.192 175.675  21.533  1.00  0.00            
ATOM    173  R1  CHO    82     141.292 176.225  24.283  1.00  0.00            
ATOM    174  R2  CHO    82     139.242 177.475  25.683  1.00  0.00            
ATOM    175  R3  CHO    82     139.442 175.325  27.283  1.00  0.00            
ATOM    176  R4  CHO    82     139.392 177.575  29.133  1.00  0.00            
ATOM    177  R5  CHO    82     140.842 175.975  29.083  1.00  0.00            
ATOM    178  C1  CHO    82     139.592 175.625  32.633  1.00  0.00           C
ATOM    179  C2  CHO    82     140.092 174.875  37.133  1.00  0.00           C
ATOM    180  ROH CHO    83     211.142 164.825  21.433  1.00  0.00            
ATOM    181  R1  CHO    83     210.692 164.075  24.133  1.00  0.00            
ATOM    182  R2  CHO    83     212.792 163.475  25.883  1.00  0.00            
ATOM    183  R3  CHO    83     211.542 165.375  27.433  1.00  0.00            
ATOM    184  R4  CHO    83     213.092 163.725  29.333  1.00  0.00            
ATOM    185  R5  CHO    83     210.942 164.225  29.433  1.00  0.00            
ATOM    186  C1  CHO    83     212.092 165.625  32.783  1.00  0.00           C
ATOM    187  C2  CHO    83     211.292 167.025  36.183  1.00  0.00           C
ATOM    188  ROH CHO    84     142.492  48.525  46.183  1.00  0.00            
ATOM    189  R1  CHO    84     142.992  47.475  43.583  1.00  0.00            
ATOM    190  R2  CHO    84     141.592  48.375  41.433  1.00  0.00            
ATOM    191  R3  CHO    84     144.092  48.775  40.433  1.00  0.00            
ATOM    192  R4  CHO    84     142.492  48.025  38.083  1.00  0.00            
ATOM    193  R5  CHO    84     144.342  47.125  38.733  1.00  0.00            
ATOM    194  C1  CHO    84     145.392  48.225  35.233  1.00  0.00           C
ATOM    195  C2  CHO    84     146.992  45.125  32.933  1.00  0.00           C
ATOM    196  ROH CHO    85      85.542 138.425  57.383  1.00  0.00            
ATOM    197  R1  CHO    85      84.192 138.275  54.883  1.00  0.00            
ATOM    198  R2  CHO    85      84.392 140.175  52.933  1.00  0.00            
ATOM    199  R3  CHO    85      85.092 138.075  51.383  1.00  0.00            
ATOM    200  R4  CHO    85      84.442 140.225  49.483  1.00  0.00            
ATOM    201  R5  CHO    85      83.592 138.175  49.483  1.00  0.00            
ATOM    202  C1  CHO    85      85.142 138.225  45.983  1.00  0.00           C
ATOM    203  C2  CHO    85      84.542 140.475  42.633  1.00  0.00           C
ATOM    204  ROH CHO    86     154.792  19.025  15.683  1.00  0.00            
ATOM    205  R1  CHO    86     154.542  19.425  18.483  1.00  0.00            
ATOM    206  R2  CHO    86     152.092  19.325  19.733  1.00  0.00            
ATOM    207  R3  CHO    86     153.392  17.475  21.333  1.00  0.00            
ATOM    208  R4  CHO    86     150.992  18.275  22.883  1.00  0.00            
ATOM    209  R5  CHO    86     153.092  18.325  23.533  1.00  0.00            
ATOM    210  C1  CHO    86     151.592  15.975  26.133  1.00  0.00           C
ATOM    211  C2  CHO    86     150.392  17.475  29.133  1.00  0.00           C
ATOM    212  ROH CHO    87       2.342 130.925  55.733  1.00  0.00            
ATOM    213  R1  CHO    87       2.542 130.875  52.883  1.00  0.00            
ATOM    214  R2  CHO    87       4.942 130.975  51.583  1.00  0.00            
ATOM    215  R3  CHO    87       4.042 128.675  50.383  1.00  0.00            
ATOM    216  R4  CHO    87       5.842 129.875  48.433  1.00  0.00            
ATOM    217  R5  CHO    87       3.742 129.275  48.083  1.00  0.00            
ATOM    218  C1  CHO    87       5.492 127.125  45.483  1.00  0.00           C
ATOM    219  C2  CHO    87       5.092 127.375  42.283  1.00  0.00           C
ATOM    220  ROH CHO    88     146.242  73.475  52.533  1.00  0.00            
ATOM    221  R1  CHO    88     146.492  72.775  49.833  1.00  0.00            
ATOM    222  R2  CHO    88     145.992  74.575  47.783  1.00  0.00            
ATOM    223  R3  CHO    88     148.492  73.875  46.983  1.00  0.00            
ATOM    224  R4  CHO    88     147.042  74.475  44.483  1.00  0.00            
ATOM    225  R5  CHO    88     148.092  72.625  44.933  1.00  0.00            
ATOM    226  C1  CHO    88     149.992  73.775  41.883  1.00  0.00           C
ATOM    227  C2  CHO    88     147.092  76.075  39.633  1.00  0.00           C
ATOM    228  ROH CHO    89      85.142  48.675  19.183  1.00  0.00            
ATOM    229  R1  CHO    89      83.292  48.325  21.283  1.00  0.00            
ATOM    230  R2  CHO    89      83.992  48.175  23.933  1.00  0.00            
ATOM    231  R3  CHO    89      82.242  50.225  24.233  1.00  0.00            
ATOM    232  R4  CHO    89      82.492  49.025  26.883  1.00  0.00            
ATOM    233  R5  CHO    89      80.642  49.375  25.783  1.00  0.00            
ATOM    234  C1  CHO    89      79.942  51.475  28.933  1.00  0.00           C
ATOM    235  C2  CHO    89      78.742  52.875  32.633  1.00  0.00           C
ATOM    236  ROH CHO    90     214.192 128.425  23.983  1.00  0.00            
ATOM    237  R1  CHO    90     213.442 130.075  26.183  1.00  0.00            
ATOM    238  R2  CHO    90     212.692 129.075  28.633  1.00  0.00            
ATOM    239  R3  CHO    90     214.692 130.675  29.533  1.00  0.00            
ATOM    240  R4  CHO    90     212.592 130.825  31.583  1.00  0.00            
ATOM    241  R5  CHO    90     213.492 132.525  30.583  1.00  0.00            
ATOM    242  C1  CHO    90     214.392 133.375  34.183  1.00  0.00           C
ATOM    243  C2  CHO    90     213.142 134.375  37.483  1.00  0.00           C
ATOM    244  ROH CHO    91     109.292 136.225  23.833  1.00  0.00            
ATOM    245  R1  CHO    91     109.842 137.725  26.133  1.00  0.00            
ATOM    246  R2  CHO    91     107.842 138.575  27.883  1.00  0.00            
ATOM    247  R3  CHO    91     109.342 137.325  29.733  1.00  0.00            
ATOM    248  R4  CHO    91     107.242 138.675  31.283  1.00  0.00            
ATOM    249  R5  CHO    91     109.392 138.825  31.583  1.00  0.00            
ATOM    250  C1  CHO    91     108.342 137.525  34.983  1.00  0.00           C
ATOM    251  C2  CHO    91     105.842 138.975  38.033  1.00  0.00           C
ATOM    252  ROH CHO    92      99.292  57.725  54.483  1.00  0.00            
ATOM    253  R1  CHO    92      98.542  58.875  51.983  1.00  0.00            
ATOM    254  R2  CHO    92     100.392  59.925  50.233  1.00  0.00            
ATOM    255  R3  CHO    92      99.242  58.175  48.483  1.00  0.00            
ATOM    256  R4  CHO    92     100.942  59.875  46.833  1.00  0.00            
ATOM    257  R5  CHO    92      98.792  59.525  46.533  1.00  0.00            
ATOM    258  C1  CHO    92     100.142  58.275  43.183  1.00  0.00           C
ATOM    259  C2  CHO    92     101.592  59.175  39.283  1.00  0.00           C
ATOM    260  ROH CHO    93      87.242 203.325  43.533  1.00  0.00            
ATOM    261  R1  CHO    93      85.842 203.525  41.133  1.00  0.00            
ATOM    262  R2  CHO    93      87.092 203.775  38.733  1.00  0.00            
ATOM    263  R3  CHO    93      85.592 201.625  38.083  1.00  0.00            
ATOM    264  R4  CHO    93      86.092 202.925  35.533  1.00  0.00            
ATOM    265  R5  CHO    93      84.142 202.375  36.333  1.00  0.00            
ATOM    266  C1  CHO    93      84.042 200.425  33.083  1.00  0.00           C
ATOM    267  C2  CHO    93      81.342 201.775  30.083  1.00  0.00           C
ATOM    268  ROH CHO    94     106.842 153.525  57.983  1.00  0.00            
ATOM    269  R1  CHO    94     105.442 152.575  55.733  1.00  0.00            
ATOM    270  R2  CHO    94     105.442 153.925  53.333  1.00  0.00            
ATOM    271  R3  CHO    94     106.292 151.475  52.383  1.00  0.00            
ATOM    272  R4  CHO    94     105.342 152.925  49.983  1.00  0.00            
ATOM    273  R5  CHO    94     104.692 150.925  50.683  1.00  0.00            
ATOM    274  C1  CHO    94     106.042 150.075  47.183  1.00  0.00           C
ATOM    275  C2  CHO    94     103.842 148.725  44.033  1.00  0.00           C
ATOM    276  ROH CHO    95     126.592  67.075  50.233  1.00  0.00            
ATOM    277  R1  CHO    95     125.642  67.325  47.583  1.00  0.00            
ATOM    278  R2  CHO    95     125.242  69.825  46.433  1.00  0.00            
ATOM    279  R3  CHO    95     126.842  68.775  44.483  1.00  0.00            
ATOM    280  R4  CHO    95     125.592  71.125  43.233  1.00  0.00            
ATOM    281  R5  CHO    95     125.642  69.075  42.433  1.00  0.00            
ATOM    282  C1  CHO    95     127.292  70.925  39.633  1.00  0.00           C
ATOM    283  C2  CHO    95     128.592  69.775  36.333  1.00  0.00           C
ATOM    284  ROH CHO    96       3.792 144.925  22.583  1.00  0.00            
ATOM    285  R1  CHO    96       4.692 144.125  25.133  1.00  0.00            
ATOM    286  R2  CHO    96       5.292 145.925  27.133  1.00  0.00            
ATOM    287  R3  CHO    96       3.542 144.425  28.583  1.00  0.00            
ATOM    288  R4  CHO    96       4.892 146.075  30.583  1.00  0.00            
ATOM    289  R5  CHO    96       4.692 143.925  30.583  1.00  0.00            
ATOM    290  C1  CHO    96       2.992 144.725  33.883  1.00  0.00           C
ATOM    291  C2  CHO    96       0.192 144.725  36.633  1.00  0.00           C
ATOM    292  ROH CHO    97      32.842 152.075  57.183  1.00  0.00            
ATOM    293  R1  CHO    97      32.042 151.925  54.483  1.00  0.00            
ATOM    294  R2  CHO    97      30.392 153.775  53.283  1.00  0.00            
ATOM    295  R3  CHO    97      32.392 153.975  51.483  1.00  0.00            
ATOM    296  R4  CHO    97      29.992 154.775  49.983  1.00  0.00            
ATOM    297  R5  CHO    97      31.442 153.225  49.433  1.00  0.00            
ATOM    298  C1  CHO    97      31.692 155.525  46.383  1.00  0.00           C
ATOM    299  C2  CHO    97      31.592 153.425  42.633  1.00  0.00           C
ATOM    300  ROH CHO    98      29.892  81.225  35.283  1.00  0.00            
ATOM    301  R1  CHO    98      30.442  83.625  36.683  1.00  0.00            
ATOM    302  R2  CHO    98      28.792  84.575  38.683  1.00  0.00            
ATOM    303  R3  CHO    98      31.042  84.525  40.133  1.00  0.00            
ATOM    304  R4  CHO    98      29.242  86.325  41.633  1.00  0.00            
ATOM    305  R5  CHO    98      31.292  86.775  40.983  1.00  0.00            
ATOM    306  C1  CHO    98      31.642  87.225  44.733  1.00  0.00           C
ATOM    307  C2  CHO    98      29.342  89.925  46.433  1.00  0.00           C
ATOM    308  ROH CHO    99     200.492 108.875  22.233  1.00  0.00            
ATOM    309  R1  CHO    99     201.642 109.625  24.683  1.00  0.00            
ATOM    310  R2  CHO    99     200.542 111.625  26.283  1.00  0.00            
ATOM    311  R3  CHO    99     200.592 109.625  28.183  1.00  0.00            
ATOM    312  R4  CHO    99     200.792 112.125  29.733  1.00  0.00            
ATOM    313  R5  CHO    99     202.142 110.425  29.833  1.00  0.00            
ATOM    314  C1  CHO    99     200.942 110.575  33.483  1.00  0.00           C
ATOM    315  C2  CHO    99     200.142 110.925  37.483  1.00  0.00           C
ATOM    316  ROH CHO   100      68.992  11.825  20.633  1.00  0.00            
ATOM    317  R1  CHO   100      69.242  11.375  23.433  1.00  0.00            
ATOM    318  R2  CHO   100      70.692   9.275  24.483  1.00  0.00            
ATOM    319  R3  CHO   100      71.942  11.275  25.833  1.00  0.00            
ATOM    320  R4  CHO   100      72.442   8.825  27.433  1.00  0.00            
ATOM    321  R5  CHO   100      71.592  10.675  28.133  1.00  0.00            
ATOM    322  C1  CHO   100      74.592  10.425  30.433  1.00  0.00           C
ATOM    323  C2  CHO   100      76.892   9.925  31.933  1.00  0.00           C
ATOM    324  ROH CHO   101      24.592  36.575  33.433  1.00  0.00            
ATOM    325  R1  CHO   101      25.392  37.125  36.133  1.00  0.00            
ATOM    326  R2  CHO   101      23.792  36.575  38.283  1.00  0.00            
ATOM    327  R3  CHO   101      25.942  35.175  39.133  1.00  0.00            
ATOM    328  R4  CHO   101      24.292  35.475  41.533  1.00  0.00            
ATOM    329  R5  CHO   101      26.392  36.025  41.333  1.00  0.00            
ATOM    330  C1  CHO   101      26.642  33.575  44.183  1.00  0.00           C
ATOM    331  C2  CHO   101      26.642  32.475  48.433  1.00  0.00           C
ATOM    332  ROH CHO   102     194.342  76.275  24.783  1.00  0.00            
ATOM    333  R1  CHO   102     194.142  77.125  27.483  1.00  0.00            
ATOM    334  R2  CHO   102     192.442  79.125  28.333  1.00  0.00            
ATOM    335  R3  CHO   102     191.592  77.225  30.083  1.00  0.00            
ATOM    336  R4  CHO   102     191.242  79.725  31.483  1.00  0.00            
ATOM    337  R5  CHO   102     192.342  77.975  32.233  1.00  0.00            
ATOM    338  C1  CHO   102     189.742  78.325  34.983  1.00  0.00           C
ATOM    339  C2  CHO   102     187.442  78.375  38.533  1.00  0.00           C
ATOM    340  ROH CHO   103      38.942 101.675  62.183  1.00  0.00            
ATOM    341  R1  CHO   103      37.742 100.475  59.933  1.00  0.00            
ATOM    342  R2  CHO   103      35.742 101.625  58.483  1.00  0.00            
ATOM    343  R3  CHO   103      37.392 101.225  56.383  1.00  0.00            
ATOM    344  R4  CHO   103      34.692 101.375  55.183  1.00  0.00            
ATOM    345  R5  CHO   103      36.142  99.725  54.933  1.00  0.00            
ATOM    346  C1  CHO   103      35.692 100.775  51.283  1.00  0.00           C
ATOM    347  C2  CHO   103      32.792 100.725  48.933  1.00  0.00           C
ATOM    348  ROH CHO   104      38.542   2.725  23.033  1.00  0.00            
ATOM    349  R1  CHO   104      39.492   2.725  25.733  1.00  0.00            
ATOM    350  R2  CHO   104      42.142   3.225  26.383  1.00  0.00            
ATOM    351  R3  CHO   104      41.042   5.125  27.983  1.00  0.00            
ATOM    352  R4  CHO   104      43.792   4.875  28.933  1.00  0.00            
ATOM    353  R5  CHO   104      41.992   4.725  30.133  1.00  0.00            
ATOM    354  C1  CHO   104      43.692   7.625  31.933  1.00  0.00           C
ATOM    355  C2  CHO   104      47.242   7.375  34.283  1.00  0.00           C
ATOM    356  ROH CHO   105      42.342 118.125  23.233  1.00  0.00            
ATOM    357  R1  CHO   105      42.692 117.975  26.033  1.00  0.00            
ATOM    358  R2  CHO   105      44.792 116.625  27.183  1.00  0.00            
ATOM    359  R3  CHO   105      45.192 119.025  28.433  1.00  0.00            
ATOM    360  R4  CHO   105      45.842 116.975  30.483  1.00  0.00            
ATOM    361  R5  CHO   105      44.442 118.625  30.683  1.00  0.00            
ATOM    362  C1  CHO   105      46.842 119.425  33.583  1.00  0.00           C
ATOM    363  C2  CHO   105      47.692 120.875  37.183  1.00  0.00           C
ATOM    364  ROH CHO   106      65.842 177.825  19.183  1.00  0.00            
ATOM    365  R1  CHO   106      66.142 179.575  21.383  1.00  0.00            
ATOM    366  R2  CHO   106      66.042 178.675  24.033  1.00  0.00            
ATOM    367  R3  CHO   106      68.442 179.925  24.233  1.00  0.00            
ATOM    368  R4  CHO   106      67.792 179.125  26.983  1.00  0.00            
ATOM    369  R5  CHO   106      68.342 181.125  26.283  1.00  0.00            
ATOM    370  C1  CHO   106      71.092 180.525  28.883  1.00  0.00           C
ATOM    371  C2  CHO   106      71.192 178.175  32.083  1.00  0.00           C
ATOM    372  ROH CHO   107     209.942  29.025  26.483  1.00  0.00            
ATOM    373  R1  CHO   107     210.392  31.175  28.283  1.00  0.00            
ATOM    374  R2  CHO   107     208.642  33.325  28.483  1.00  0.00            
ATOM    375  R3  CHO   107     208.642  32.625  31.133  1.00  0.00            
ATOM    376  R4  CHO   107     207.992  35.475  31.133  1.00  0.00            
ATOM    377  R5  CHO   107     209.642  34.525  32.233  1.00  0.00            
ATOM    378  C1  CHO   107     207.692  36.075  35.133  1.00  0.00           C
ATOM    379  C2  CHO   107     207.142  35.775  38.583  1.00  0.00           C
ATOM    380  ROH CHO   108      31.642  52.325  34.783  1.00  0.00            
ATOM    381  R1  CHO   108      31.542  53.025  37.533  1.00  0.00            
ATOM    382  R2  CHO   108      29.942  51.675  39.333  1.00  0.00            
ATOM    383  R3  CHO   108      32.292  51.425  40.683  1.00  0.00            
ATOM    384  R4  CHO   108      30.292  50.225  42.433  1.00  0.00            
ATOM    385  R5  CHO   108      31.692  51.775  42.933  1.00  0.00            
ATOM    386  C1  CHO   108      32.692  49.125  45.483  1.00  0.00           C
ATOM    387  C2  CHO   108      31.692  46.625  48.483  1.00  0.00           C
ATOM    388  ROH CHO   109      65.542  87.275  24.733  1.00  0.00            
ATOM    389  R1  CHO   109      66.492  87.475  27.383  1.00  0.00            
ATOM    390  R2  CHO   109      64.792  87.975  29.533  1.00  0.00            
ATOM    391  R3  CHO   109      65.942  85.775  30.533  1.00  0.00            
ATOM    392  R4  CHO   109      64.742  87.125  32.833  1.00  0.00            
ATOM    393  R5  CHO   109      66.842  86.475  32.633  1.00  0.00            
ATOM    394  C1  CHO   109      65.842  84.525  35.783  1.00  0.00           C
ATOM    395  C2  CHO   109      64.292  85.175  39.883  1.00  0.00           C
ATOM    396  ROH CHO   110      79.892 206.175  42.583  1.00  0.00            
ATOM    397  R1  CHO   110      82.442 206.775  41.583  1.00  0.00            
ATOM    398  R2  CHO   110      83.142 206.125  38.933  1.00  0.00            
ATOM    399  R3  CHO   110      83.742 208.775  38.833  1.00  0.00            
ATOM    400  R4  CHO   110      85.442 207.575  36.833  1.00  0.00            
ATOM    401  R5  CHO   110      86.092 208.825  38.433  1.00  0.00            
ATOM    402  C1  CHO   110      87.342 210.875  35.433  1.00  0.00           C
ATOM    403  C2  CHO   110      86.542 213.475  33.083  1.00  0.00           C
ATOM    404  ROH CHO   111      94.392 171.775  53.183  1.00  0.00            
ATOM    405  R1  CHO   111      94.942 170.525  50.683  1.00  0.00            
ATOM    406  R2  CHO   111      97.492 170.125  49.783  1.00  0.00            
ATOM    407  R3  CHO   111      96.642 167.525  49.583  1.00  0.00            
ATOM    408  R4  CHO   111      99.342 167.525  48.383  1.00  0.00            
ATOM    409  R5  CHO   111      97.542 166.825  47.483  1.00  0.00            
ATOM    410  C1  CHO   111      99.642 163.625  47.383  1.00  0.00           C
ATOM    411  C2  CHO   111      99.242 162.625  44.033  1.00  0.00           C
ATOM    412  ROH CHO   112     121.042  36.625  13.183  1.00  0.00            
ATOM    413  R1  CHO   112     121.792  37.075  15.883  1.00  0.00            
ATOM    414  R2  CHO   112     120.192  38.425  17.633  1.00  0.00            
ATOM    415  R3  CHO   112     120.492  36.175  19.133  1.00  0.00            
ATOM    416  R4  CHO   112     120.542  38.325  21.083  1.00  0.00            
ATOM    417  R5  CHO   112     122.042  36.775  20.833  1.00  0.00            
ATOM    418  C1  CHO   112     121.042  36.175  24.483  1.00  0.00           C
ATOM    419  C2  CHO   112     123.692  34.475  27.783  1.00  0.00           C
ATOM    420  ROH CHO   113      -0.958 137.025  22.233  1.00  0.00            
ATOM    421  R1  CHO   113      -0.308 137.525  24.933  1.00  0.00            
ATOM    422  R2  CHO   113      -2.058 136.975  26.983  1.00  0.00            
ATOM    423  R3  CHO   113       0.042 135.575  27.983  1.00  0.00            
ATOM    424  R4  CHO   113      -1.208 136.725  30.333  1.00  0.00            
ATOM    425  R5  CHO   113       0.892 136.875  29.783  1.00  0.00            
ATOM    426  C1  CHO   113       1.242 135.225  33.183  1.00  0.00           C
ATOM    427  C2  CHO   113       1.492 135.575  36.833  1.00  0.00           C
ATOM    428  ROH CHO   114     217.642 128.625  56.433  1.00  0.00            
ATOM    429  R1  CHO   114     217.242 129.175  53.683  1.00  0.00            
ATOM    430  R2  CHO   114     218.342 131.375  52.433  1.00  0.00            
ATOM    431  R3  CHO   114     219.292 129.475  50.683  1.00  0.00            
ATOM    432  R4  CHO   114     219.292 131.975  49.183  1.00  0.00            
ATOM    433  R5  CHO   114     218.342 130.125  48.583  1.00  0.00            
ATOM    434  C1  CHO   114     220.692 130.625  45.633  1.00  0.00           C
ATOM    435  C2  CHO   114     221.842 130.275  41.333  1.00  0.00           C
ATOM    436  ROH CHO   115     215.442  98.575  58.333  1.00  0.00            
ATOM    437  R1  CHO   115     216.092  96.875  56.183  1.00  0.00            
ATOM    438  R2  CHO   115     214.892  97.125  53.683  1.00  0.00            
ATOM    439  R3  CHO   115     217.492  97.275  52.833  1.00  0.00            
ATOM    440  R4  CHO   115     215.992  96.175  50.533  1.00  0.00            
ATOM    441  R5  CHO   115     217.792  95.325  51.483  1.00  0.00            
ATOM    442  C1  CHO   115     219.042  95.825  47.883  1.00  0.00           C
ATOM    443  C2  CHO   115     217.342  95.825  44.733  1.00  0.00           C
ATOM    444  ROH CHO   116     125.592 131.975  62.133  1.00  0.00            
ATOM    445  R1  CHO   116     125.992 131.075  59.483  1.00  0.00            
ATOM    446  R2  CHO   116     124.092 129.525  58.133  1.00  0.00            
ATOM    447  R3  CHO   116     124.292 131.475  56.283  1.00  0.00            
ATOM    448  R4  CHO   116     123.342 129.125  54.783  1.00  0.00            
ATOM    449  R5  CHO   116     125.092 130.375  54.283  1.00  0.00            
ATOM    450  C1  CHO   116     123.042 130.725  51.083  1.00  0.00           C
ATOM    451  C2  CHO   116     125.342 131.575  48.583  1.00  0.00           C
ATOM    452  ROH CHO   117     129.342  97.125  56.533  1.00  0.00            
ATOM    453  R1  CHO   117     128.642  99.225  54.733  1.00  0.00            
ATOM    454  R2  CHO   117     129.692  99.375  52.183  1.00  0.00            
ATOM    455  R3  CHO   117     127.092  99.475  51.483  1.00  0.00            
ATOM    456  R4  CHO   117     128.542 100.475  49.133  1.00  0.00            
ATOM    457  R5  CHO   117     126.892 101.475  50.183  1.00  0.00            
ATOM    458  C1  CHO   117     125.392 101.225  46.683  1.00  0.00           C
ATOM    459  C2  CHO   117     125.392 102.625  44.083  1.00  0.00           C
ATOM    460  ROH CHO   118     104.842  75.025  54.033  1.00  0.00            
ATOM    461  R1  CHO   118     105.592  75.925  51.433  1.00  0.00            
ATOM    462  R2  CHO   118     104.142  75.375  49.183  1.00  0.00            
ATOM    463  R3  CHO   118     104.192  78.075  48.883  1.00  0.00            
ATOM    464  R4  CHO   118     104.792  77.025  46.233  1.00  0.00            
ATOM    465  R5  CHO   118     105.942  78.475  47.333  1.00  0.00            
ATOM    466  C1  CHO   118     105.192  80.525  44.183  1.00  0.00           C
ATOM    467  C2  CHO   118     107.392  80.825  42.233  1.00  0.00           C
ATOM    468  ROH CHO   119     180.892 116.925  21.583  1.00  0.00            
ATOM    469  R1  CHO   119     180.092 115.475  23.883  1.00  0.00            
ATOM    470  R2  CHO   119     181.792 114.875  25.933  1.00  0.00            
ATOM    471  R3  CHO   119     179.892 116.075  27.483  1.00  0.00            
ATOM    472  R4  CHO   119     182.042 115.425  29.383  1.00  0.00            
ATOM    473  R5  CHO   119     179.942 114.875  29.533  1.00  0.00            
ATOM    474  C1  CHO   119     180.392 116.875  32.783  1.00  0.00           C
ATOM    475  C2  CHO   119     181.342 118.425  35.583  1.00  0.00           C
ATOM    476  ROH CHO   120      13.642 116.025  26.583  1.00  0.00            
ATOM    477  R1  CHO   120      14.092 116.525  29.333  1.00  0.00            
ATOM    478  R2  CHO   120      12.142 116.325  31.233  1.00  0.00            
ATOM    479  R3  CHO   120      13.892 114.675  32.433  1.00  0.00            
ATOM    480  R4  CHO   120      12.842 116.325  34.633  1.00  0.00            
ATOM    481  R5  CHO   120      14.942 116.025  34.133  1.00  0.00            
ATOM    482  C1  CHO   120      14.892 114.775  37.733  1.00  0.00           C
ATOM    483  C2  CHO   120      14.192 116.075  40.883  1.00  0.00           C
ATOM    484  ROH CHO   121     172.892 128.625  56.033  1.00  0.00            
ATOM    485  R1  CHO   121     174.142 127.425  53.783  1.00  0.00            
ATOM    486  R2  CHO   121     172.992 125.325  52.433  1.00  0.00            
ATOM    487  R3  CHO   121     173.342 126.975  50.283  1.00  0.00            
ATOM    488  R4  CHO   121     171.942 124.625  49.183  1.00  0.00            
ATOM    489  R5  CHO   121     173.842 125.475  48.483  1.00  0.00            
ATOM    490  C1  CHO   121     171.692 125.725  45.333  1.00  0.00           C
ATOM    491  C2  CHO   121     173.292 124.075  41.733  1.00  0.00           C
ATOM    492  ROH CHO   122      67.242 138.575  25.233  1.00  0.00            
ATOM    493  R1  CHO   122      69.042 139.925  26.983  1.00  0.00            
ATOM    494  R2  CHO   122      68.192 141.925  28.633  1.00  0.00            
ATOM    495  R3  CHO   122      69.392 140.375  30.533  1.00  0.00            
ATOM    496  R4  CHO   122      68.092 142.575  32.033  1.00  0.00            
ATOM    497  R5  CHO   122      70.192 141.925  32.183  1.00  0.00            
ATOM    498  C1  CHO   122      69.092 141.475  35.833  1.00  0.00           C
ATOM    499  C2  CHO   122      69.192 139.925  39.183  1.00  0.00           C
ATOM    500  ROH CHO   123     208.242 139.825  57.083  1.00  0.00            
ATOM    501  R1  CHO   123     208.092 138.525  54.533  1.00  0.00            
ATOM    502  R2  CHO   123     205.792 138.525  53.033  1.00  0.00            
ATOM    503  R3  CHO   123     207.442 139.575  51.133  1.00  0.00            
ATOM    504  R4  CHO   123     205.392 138.175  49.583  1.00  0.00            
ATOM    505  R5  CHO   123     207.542 137.925  49.383  1.00  0.00            
ATOM    506  C1  CHO   123     206.642 139.025  45.833  1.00  0.00           C
ATOM    507  C2  CHO   123     203.542 139.075  42.783  1.00  0.00           C
ATOM    508  ROH CHO   124     106.992  79.075  22.083  1.00  0.00            
ATOM    509  R1  CHO   124     106.742  79.925  24.783  1.00  0.00            
ATOM    510  R2  CHO   124     104.342  79.875  26.133  1.00  0.00            
ATOM    511  R3  CHO   124     105.742  78.375  27.933  1.00  0.00            
ATOM    512  R4  CHO   124     104.442  80.475  29.533  1.00  0.00            
ATOM    513  R5  CHO   124     106.592  80.025  29.533  1.00  0.00            
ATOM    514  C1  CHO   124     105.842  79.475  33.233  1.00  0.00           C
ATOM    515  C2  CHO   124     107.892  80.075  36.183  1.00  0.00           C
ATOM    516  ROH CHO   125      93.742 136.675  23.433  1.00  0.00            
ATOM    517  R1  CHO   125      95.342 136.375  25.783  1.00  0.00            
ATOM    518  R2  CHO   125      96.642 138.475  26.983  1.00  0.00            
ATOM    519  R3  CHO   125      95.292 137.625  29.183  1.00  0.00            
ATOM    520  R4  CHO   125      97.642 138.975  30.233  1.00  0.00            
ATOM    521  R5  CHO   125      96.992 136.975  30.733  1.00  0.00            
ATOM    522  C1  CHO   125      96.992 138.475  34.233  1.00  0.00           C
ATOM    523  C2  CHO   125      96.892 137.425  37.133  1.00  0.00           C
ATOM    524  ROH CHO   126     189.142  64.375  55.983  1.00  0.00            
ATOM    525  R1  CHO   126     188.092  64.175  53.383  1.00  0.00            
ATOM    526  R2  CHO   126     189.142  65.525  51.233  1.00  0.00            
ATOM    527  R3  CHO   126     189.292  63.025  50.133  1.00  0.00            
ATOM    528  R4  CHO   126     189.442  64.825  47.833  1.00  0.00            
ATOM    529  R5  CHO   126     187.992  63.175  48.133  1.00  0.00            
ATOM    530  C1  CHO   126     189.692  62.075  44.883  1.00  0.00           C
ATOM    531  C2  CHO   126     192.292  62.525  41.633  1.00  0.00           C
ATOM    532  ROH CHO   127     200.242  62.625  59.083  1.00  0.00            
ATOM    533  R1  CHO   127     200.792  61.475  56.583  1.00  0.00            
ATOM    534  R2  CHO   127     198.842  61.075  54.633  1.00  0.00            
ATOM    535  R3  CHO   127     200.642  62.475  53.083  1.00  0.00            
ATOM    536  R4  CHO   127     198.642  61.375  51.183  1.00  0.00            
ATOM    537  R5  CHO   127     200.792  61.175  51.083  1.00  0.00            
ATOM    538  C1  CHO   127     200.192  62.875  47.733  1.00  0.00           C
ATOM    539  C2  CHO   127     199.642  62.975  43.733  1.00  0.00           C
ATOM    540  ROH CHO   128      90.542 185.725  17.833  1.00  0.00            
ATOM    541  R1  CHO   128      92.192 186.025  20.133  1.00  0.00            
ATOM    542  R2  CHO   128      92.592 188.475  21.333  1.00  0.00            
ATOM    543  R3  CHO   128      91.742 187.175  23.583  1.00  0.00            
ATOM    544  R4  CHO   128      93.542 189.225  24.583  1.00  0.00            
ATOM    545  R5  CHO   128      93.642 187.125  24.983  1.00  0.00            
ATOM    546  C1  CHO   128      93.292 188.425  28.533  1.00  0.00           C
ATOM    547  C2  CHO   128      93.892 186.575  32.133  1.00  0.00           C
ATOM    548  ROH CHO   129      50.642 105.225  59.333  1.00  0.00            
ATOM    549  R1  CHO   129      51.542 104.075  56.933  1.00  0.00            
ATOM    550  R2  CHO   129      50.042 103.975  54.633  1.00  0.00            
ATOM    551  R3  CHO   129      52.242 105.125  53.533  1.00  0.00            
ATOM    552  R4  CHO   129      50.842 103.875  51.283  1.00  0.00            
ATOM    553  R5  CHO   129      52.892 103.625  51.833  1.00  0.00            
ATOM    554  C1  CHO   129      53.342 104.925  48.283  1.00  0.00           C
ATOM    555  C2  CHO   129      53.642 102.175  46.333  1.00  0.00           C
ATOM    556  ROH CHO   130      86.142 124.275  59.583  1.00  0.00            
ATOM    557  R1  CHO   130      86.742 123.225  57.033  1.00  0.00            
ATOM    558  R2  CHO   130      85.742 120.825  56.133  1.00  0.00            
ATOM    559  R3  CHO   130      84.942 122.325  54.033  1.00  0.00            
ATOM    560  R4  CHO   130      85.942 119.875  52.833  1.00  0.00            
ATOM    561  R5  CHO   130      86.542 121.925  52.333  1.00  0.00            
ATOM    562  C1  CHO   130      85.292 120.725  48.883  1.00  0.00           C
ATOM    563  C2  CHO   130      86.742 118.825  45.783  1.00  0.00           C
ATOM    564  ROH CHO   131      14.992 120.825  27.133  1.00  0.00            
ATOM    565  R1  CHO   131      14.292 121.675  29.733  1.00  0.00            
ATOM    566  R2  CHO   131      12.042 120.725  31.033  1.00  0.00            
ATOM    567  R3  CHO   131      13.842 120.125  32.983  1.00  0.00            
ATOM    568  R4  CHO   131      11.292 120.375  34.433  1.00  0.00            
ATOM    569  R5  CHO   131      13.142 121.425  34.883  1.00  0.00            
ATOM    570  C1  CHO   131      12.542 119.625  38.183  1.00  0.00           C
ATOM    571  C2  CHO   131      11.242 120.175  42.383  1.00  0.00           C
ATOM    572  ROH CHO   132      10.792  24.475  29.983  1.00  0.00            
ATOM    573  R1  CHO   132      10.192  24.075  32.733  1.00  0.00            
ATOM    574  R2  CHO   132      12.142  23.575  34.633  1.00  0.00            
ATOM    575  R3  CHO   132      10.992  25.725  35.883  1.00  0.00            
ATOM    576  R4  CHO   132      12.192  24.125  38.033  1.00  0.00            
ATOM    577  R5  CHO   132      10.142  24.775  37.933  1.00  0.00            
ATOM    578  C1  CHO   132      11.192  26.425  41.183  1.00  0.00           C
ATOM    579  C2  CHO   132       9.792  26.525  44.033  1.00  0.00           C
ATOM    580  ROH CHO   133     148.692 180.825  46.433  1.00  0.00            
ATOM    581  R1  CHO   133     147.892 179.225  44.233  1.00  0.00            
ATOM    582  R2  CHO   133     146.592 180.275  42.033  1.00  0.00            
ATOM    583  R3  CHO   133     148.642 179.125  40.683  1.00  0.00            
ATOM    584  R4  CHO   133     146.492 179.425  38.683  1.00  0.00            
ATOM    585  R5  CHO   133     147.542 177.575  39.183  1.00  0.00            
ATOM    586  C1  CHO   133     148.392 177.825  35.483  1.00  0.00           C
ATOM    587  C2  CHO   133     149.492 174.175  33.483  1.00  0.00           C
ATOM    588  ROH CHO   134      59.592  44.375  26.583  1.00  0.00            
ATOM    589  R1  CHO   134      61.442  44.525  28.733  1.00  0.00            
ATOM    590  R2  CHO   134      60.842  45.625  31.183  1.00  0.00            
ATOM    591  R3  CHO   134      61.742  43.225  32.133  1.00  0.00            
ATOM    592  R4  CHO   134      61.742  44.975  34.433  1.00  0.00            
ATOM    593  R5  CHO   134      63.442  43.775  33.733  1.00  0.00            
ATOM    594  C1  CHO   134      63.092  42.325  37.233  1.00  0.00           C
ATOM    595  C2  CHO   134      67.092  41.275  39.533  1.00  0.00           C
ATOM    596  ROH CHO   135     144.292 108.775  55.833  1.00  0.00            
ATOM    597  R1  CHO   135     144.442 108.325  53.033  1.00  0.00            
ATOM    598  R2  CHO   135     142.642 109.425  51.283  1.00  0.00            
ATOM    599  R3  CHO   135     144.892 110.375  50.083  1.00  0.00            
ATOM    600  R4  CHO   135     142.892 110.325  47.933  1.00  0.00            
ATOM    601  R5  CHO   135     144.842 109.425  47.883  1.00  0.00            
ATOM    602  C1  CHO   135     145.142 111.725  44.883  1.00  0.00           C
ATOM    603  C2  CHO   135     147.492 114.125  42.483  1.00  0.00           C
ATOM    604  ROH CHO   136      30.892  57.425  35.233  1.00  0.00            
ATOM    605  R1  CHO   136      30.442  57.825  37.983  1.00  0.00            
ATOM    606  R2  CHO   136      28.842  56.225  39.533  1.00  0.00            
ATOM    607  R3  CHO   136      31.042  56.025  41.083  1.00  0.00            
ATOM    608  R4  CHO   136      28.842  55.325  42.833  1.00  0.00            
ATOM    609  R5  CHO   136      30.392  56.825  43.183  1.00  0.00            
ATOM    610  C1  CHO   136      30.942  54.625  46.233  1.00  0.00           C
ATOM    611  C2  CHO   136      29.792  52.325  48.683  1.00  0.00           C
ATOM    612  ROH CHO   137     183.342  97.375  20.933  1.00  0.00            
ATOM    613  R1  CHO   137     183.092  98.025  23.683  1.00  0.00            
ATOM    614  R2  CHO   137     184.442 100.175  24.783  1.00  0.00            
ATOM    615  R3  CHO   137     181.942 100.875  25.633  1.00  0.00            
ATOM    616  R4  CHO   137     183.542 100.725  28.083  1.00  0.00            
ATOM    617  R5  CHO   137     181.642  99.675  27.683  1.00  0.00            
ATOM    618  C1  CHO   137     180.692 101.675  30.783  1.00  0.00           C
ATOM    619  C2  CHO   137     183.442  99.975  33.283  1.00  0.00           C
ATOM    620  ROH CHO   138      61.792  90.475  25.883  1.00  0.00            
ATOM    621  R1  CHO   138      62.092  91.875  28.333  1.00  0.00            
ATOM    622  R2  CHO   138      60.542  91.325  30.583  1.00  0.00            
ATOM    623  R3  CHO   138      62.992  91.075  31.783  1.00  0.00            
ATOM    624  R4  CHO   138      61.042  90.275  33.833  1.00  0.00            
ATOM    625  R5  CHO   138      62.592  91.825  34.033  1.00  0.00            
ATOM    626  C1  CHO   138      63.592  89.425  36.833  1.00  0.00           C
ATOM    627  C2  CHO   138      63.792  91.175  39.833  1.00  0.00           C
ATOM    628  ROH CHO   139      96.942  94.925  54.733  1.00  0.00            
ATOM    629  R1  CHO   139      95.942  95.225  52.133  1.00  0.00            
ATOM    630  R2  CHO   139      95.992  97.625  50.783  1.00  0.00            
ATOM    631  R3  CHO   139      97.242  96.175  48.883  1.00  0.00            
ATOM    632  R4  CHO   139      97.242  98.925  47.833  1.00  0.00            
ATOM    633  R5  CHO   139      96.492  97.125  46.783  1.00  0.00            
ATOM    634  C1  CHO   139      99.142  98.275  44.283  1.00  0.00           C
ATOM    635  C2  CHO   139      98.342 100.775  41.133  1.00  0.00           C
ATOM    636  ROH CHO   140      71.892  26.925  20.933  1.00  0.00            
ATOM    637  R1  CHO   140      72.742  26.575  23.633  1.00  0.00            
ATOM    638  R2  CHO   140      73.342  28.675  25.283  1.00  0.00            
ATOM    639  R3  CHO   140      71.542  27.475  26.933  1.00  0.00            
ATOM    640  R4  CHO   140      73.842  28.025  28.633  1.00  0.00            
ATOM    641  R5  CHO   140      72.892  26.125  28.383  1.00  0.00            
ATOM    642  C1  CHO   140      72.442  26.525  32.133  1.00  0.00           C
ATOM    643  C2  CHO   140      72.342  27.875  35.233  1.00  0.00           C
ATOM    644  ROH CHO   141     182.542  96.775  55.383  1.00  0.00            
ATOM    645  R1  CHO   141     182.842  95.925  52.683  1.00  0.00            
ATOM    646  R2  CHO   141     181.042  94.225  51.433  1.00  0.00            
ATOM    647  R3  CHO   141     180.992  96.225  49.583  1.00  0.00            
ATOM    648  R4  CHO   141     179.492  93.975  48.383  1.00  0.00            
ATOM    649  R5  CHO   141     181.192  95.075  47.483  1.00  0.00            
ATOM    650  C1  CHO   141     178.542  95.725  44.833  1.00  0.00           C
ATOM    651  C2  CHO   141     177.942  94.575  41.533  1.00  0.00           C
ATOM    652  ROH CHO   142      98.742  37.775  19.683  1.00  0.00            
ATOM    653  R1  CHO   142      98.042  37.325  22.383  1.00  0.00            
ATOM    654  R2  CHO   142      99.892  36.825  24.333  1.00  0.00            
ATOM    655  R3  CHO   142      98.692  38.925  25.583  1.00  0.00            
ATOM    656  R4  CHO   142      98.842  36.825  27.633  1.00  0.00            
ATOM    657  R5  CHO   142      97.092  37.925  26.983  1.00  0.00            
ATOM    658  C1  CHO   142      97.092  38.825  30.683  1.00  0.00           C
ATOM    659  C2  CHO   142      96.892  38.575  34.833  1.00  0.00           C
ATOM    660  ROH CHO   143     110.442 100.625  23.983  1.00  0.00            
ATOM    661  R1  CHO   143     110.092  99.575  26.583  1.00  0.00            
ATOM    662  R2  CHO   143     112.242  98.575  28.083  1.00  0.00            
ATOM    663  R3  CHO   143     111.342 100.325  29.933  1.00  0.00            
ATOM    664  R4  CHO   143     112.992  98.425  31.483  1.00  0.00            
ATOM    665  R5  CHO   143     110.892  99.025  31.883  1.00  0.00            
ATOM    666  C1  CHO   143     112.592 100.025  35.183  1.00  0.00           C
ATOM    667  C2  CHO   143     114.642  97.575  38.033  1.00  0.00           C
ATOM    668  ROH CHO   144     177.342  65.275  20.633  1.00  0.00            
ATOM    669  R1  CHO   144     177.542  65.725  23.433  1.00  0.00            
ATOM    670  R2  CHO   144     176.792  68.125  24.633  1.00  0.00            
ATOM    671  R3  CHO   144     175.242  66.525  26.133  1.00  0.00            
ATOM    672  R4  CHO   144     176.092  68.625  27.983  1.00  0.00            
ATOM    673  R5  CHO   144     176.292  66.475  28.283  1.00  0.00            
ATOM    674  C1  CHO   144     174.192  67.425  31.333  1.00  0.00           C
ATOM    675  C2  CHO   144     176.942  69.125  33.683  1.00  0.00           C
ATOM    676  ROH CHO   145     222.442  71.025  28.783  1.00  0.00            
ATOM    677  R1  CHO   145     222.392  70.525  31.583  1.00  0.00            
ATOM    678  R2  CHO   145     220.192  70.975  33.133  1.00  0.00            
ATOM    679  R3  CHO   145     220.542  68.375  33.833  1.00  0.00            
ATOM    680  R4  CHO   145     219.842  69.675  36.333  1.00  0.00            
ATOM    681  R5  CHO   145     221.592  68.475  35.983  1.00  0.00            
ATOM    682  C1  CHO   145     219.992  66.525  38.883  1.00  0.00           C
ATOM    683  C2  CHO   145     220.542  67.025  41.083  1.00  0.00           C
ATOM    684  ROH CHO   146      79.642 151.325  57.483  1.00  0.00            
ATOM    685  R1  CHO   146      79.792 151.275  54.683  1.00  0.00            
ATOM    686  R2  CHO   146      80.342 149.025  53.183  1.00  0.00            
ATOM    687  R3  CHO   146      77.992 149.625  51.933  1.00  0.00            
ATOM    688  R4  CHO   146      79.442 147.925  50.033  1.00  0.00            
ATOM    689  R5  CHO   146      78.592 149.925  49.633  1.00  0.00            
ATOM    690  C1  CHO   146      76.692 147.925  47.033  1.00  0.00           C
ATOM    691  C2  CHO   146      78.192 146.675  44.083  1.00  0.00           C
ATOM    692  ROH CHO   147      55.092  98.875  27.183  1.00  0.00            
ATOM    693  R1  CHO   147      56.292  99.125  29.733  1.00  0.00            
ATOM    694  R2  CHO   147      55.092 100.575  31.783  1.00  0.00            
ATOM    695  R3  CHO   147      55.392  98.275  33.183  1.00  0.00            
ATOM    696  R4  CHO   147      54.842 100.325  35.233  1.00  0.00            
ATOM    697  R5  CHO   147      56.542  98.925  35.183  1.00  0.00            
ATOM    698  C1  CHO   147      54.992  97.975  38.533  1.00  0.00           C
ATOM    699  C2  CHO   147      58.042  97.125  39.883  1.00  0.00           C
ATOM    700  ROH CHO   148      98.842  73.825  19.933  1.00  0.00            
ATOM    701  R1  CHO   148      98.792  72.175  22.233  1.00  0.00            
ATOM    702  R2  CHO   148     100.942  72.025  23.983  1.00  0.00            
ATOM    703  R3  CHO   148      99.092  72.725  25.833  1.00  0.00            
ATOM    704  R4  CHO   148     101.292  71.525  27.383  1.00  0.00            
ATOM    705  R5  CHO   148      99.192  70.975  27.483  1.00  0.00            
ATOM    706  C1  CHO   148      99.692  71.925  31.133  1.00  0.00           C
ATOM    707  C2  CHO   148      97.342  71.375  35.133  1.00  0.00           C
ATOM    708  ROH CHO   149     221.592  18.025  25.933  1.00  0.00            
ATOM    709  R1  CHO   149     221.292  16.575  28.383  1.00  0.00            
ATOM    710  R2  CHO   149     220.892  17.825  30.783  1.00  0.00            
ATOM    711  R3  CHO   149     218.742  16.175  30.883  1.00  0.00            
ATOM    712  R4  CHO   149     218.692  17.625  33.433  1.00  0.00            
ATOM    713  R5  CHO   149     218.692  15.475  33.183  1.00  0.00            
ATOM    714  C1  CHO   149     215.442  15.925  35.133  1.00  0.00           C
ATOM    715  C2  CHO   149     212.392  17.925  35.633  1.00  0.00           C
ATOM    716  ROH CHO   150      95.942 109.025  57.483  1.00  0.00            
ATOM    717  R1  CHO   150      96.742 110.925  55.533  1.00  0.00            
ATOM    718  R2  CHO   150      98.842 110.475  53.783  1.00  0.00            
ATOM    719  R3  CHO   150      96.992 111.075  51.933  1.00  0.00            
ATOM    720  R4  CHO   150      99.592 111.725  50.633  1.00  0.00            
ATOM    721  R5  CHO   150      97.842 113.025  50.833  1.00  0.00            
ATOM    722  C1  CHO   150      98.242 112.975  47.033  1.00  0.00           C
ATOM    723  C2  CHO   150     101.792 112.375  44.283  1.00  0.00           C
ATOM    724  ROH CHO   151      21.492 104.125  61.983  1.00  0.00            
ATOM    725  R1  CHO   151      21.642 102.775  59.483  1.00  0.00            
ATOM    726  R2  CHO   151      20.742 103.875  57.133  1.00  0.00            
ATOM    727  R3  CHO   151      23.242 103.375  56.283  1.00  0.00            
ATOM    728  R4  CHO   151      21.542 102.875  53.933  1.00  0.00            
ATOM    729  R5  CHO   151      22.992 101.475  54.783  1.00  0.00            
ATOM    730  C1  CHO   151      24.392 101.775  51.283  1.00  0.00           C
ATOM    731  C2  CHO   151      23.842 102.325  48.783  1.00  0.00           C
ATOM    732  ROH CHO   152     129.792  84.675  53.933  1.00  0.00            
ATOM    733  R1  CHO   152     129.742  85.175  51.133  1.00  0.00            
ATOM    734  R2  CHO   152     129.642  83.075  49.333  1.00  0.00            
ATOM    735  R3  CHO   152     127.442  84.475  48.383  1.00  0.00            
ATOM    736  R4  CHO   152     127.942  82.375  46.383  1.00  0.00            
ATOM    737  R5  CHO   152     127.742  84.525  46.033  1.00  0.00            
ATOM    738  C1  CHO   152     124.942  83.275  43.783  1.00  0.00           C
ATOM    739  C2  CHO   152     123.992  80.625  41.783  1.00  0.00           C
ATOM    740  ROH CHO   153     205.092  95.475  57.833  1.00  0.00            
ATOM    741  R1  CHO   153     206.292  95.025  55.283  1.00  0.00            
ATOM    742  R2  CHO   153     206.942  92.525  54.383  1.00  0.00            
ATOM    743  R3  CHO   153     205.442  93.225  52.233  1.00  0.00            
ATOM    744  R4  CHO   153     207.292  91.275  51.183  1.00  0.00            
ATOM    745  R5  CHO   153     206.942  93.275  50.383  1.00  0.00            
ATOM    746  C1  CHO   153     206.042  91.225  47.283  1.00  0.00           C
ATOM    747  C2  CHO   153     207.942  92.325  43.833  1.00  0.00           C
ATOM    748  ROH CHO   154       0.692  37.625  59.833  1.00  0.00            
ATOM    749  R1  CHO   154       0.592  38.575  57.183  1.00  0.00            
ATOM    750  R2  CHO   154       0.492  41.275  56.583  1.00  0.00            
ATOM    751  R3  CHO   154       2.642  40.675  55.033  1.00  0.00            
ATOM    752  R4  CHO   154       1.892  43.425  54.283  1.00  0.00            
ATOM    753  R5  CHO   154       2.142  41.775  52.933  1.00  0.00            
ATOM    754  C1  CHO   154       4.792  44.125  51.483  1.00  0.00           C
ATOM    755  C2  CHO   154       4.592  45.775  47.683  1.00  0.00           C
ATOM    756  ROH CHO   155     129.342 199.525  45.183  1.00  0.00            
ATOM    757  R1  CHO   155     129.292 199.225  42.383  1.00  0.00            
ATOM    758  R2  CHO   155     130.742 200.825  40.733  1.00  0.00            
ATOM    759  R3  CHO   155     131.692 198.425  39.783  1.00  0.00            
ATOM    760  R4  CHO   155     131.892 200.275  37.483  1.00  0.00            
ATOM    761  R5  CHO   155     130.842 198.325  37.533  1.00  0.00            
ATOM    762  C1  CHO   155     133.392 197.675  34.733  1.00  0.00           C
ATOM    763  C2  CHO   155     130.242 198.175  32.133  1.00  0.00           C
ATOM    764  ROH CHO   156      80.542   3.875  17.533  1.00  0.00            
ATOM    765  R1  CHO   156      81.492   4.925  19.933  1.00  0.00            
ATOM    766  R2  CHO   156      80.542   4.125  22.433  1.00  0.00            
ATOM    767  R3  CHO   156      83.142   3.625  22.933  1.00  0.00            
ATOM    768  R4  CHO   156      81.842   3.225  25.483  1.00  0.00            
ATOM    769  R5  CHO   156      83.542   4.525  25.083  1.00  0.00            
ATOM    770  C1  CHO   156      85.042   2.225  27.783  1.00  0.00           C
ATOM    771  C2  CHO   156      85.542   4.125  31.083  1.00  0.00           C
ATOM    772  ROH CHO   157      28.542 217.025  47.583  1.00  0.00            
ATOM    773  R1  CHO   157      29.142 215.775  45.133  1.00  0.00            
ATOM    774  R2  CHO   157      27.192 215.375  43.183  1.00  0.00            
ATOM    775  R3  CHO   157      29.042 216.675  41.633  1.00  0.00            
ATOM    776  R4  CHO   157      27.242 215.275  39.783  1.00  0.00            
ATOM    777  R5  CHO   157      29.442 215.175  39.833  1.00  0.00            
ATOM    778  C1  CHO   157      28.992 216.425  36.283  1.00  0.00           C
ATOM    779  C2  CHO   157      30.642 214.125  34.483  1.00  0.00           C
ATOM    780  ROH CHO   158     205.642 133.175  59.333  1.00  0.00            
ATOM    781  R1  CHO   158     206.442 134.175  56.833  1.00  0.00            
ATOM    782  R2  CHO   158     209.042 134.125  55.933  1.00  0.00            
ATOM    783  R3  CHO   158     207.942 132.875  53.783  1.00  0.00            
ATOM    784  R4  CHO   158     209.942 134.725  52.633  1.00  0.00            
ATOM    785  R5  CHO   158     207.842 134.625  52.133  1.00  0.00            
ATOM    786  C1  CHO   158     209.442 133.925  48.733  1.00  0.00           C
ATOM    787  C2  CHO   158     210.542 133.425  46.433  1.00  0.00           C
ATOM    788  ROH CHO   159     205.442  91.325  25.733  1.00  0.00            
ATOM    789  R1  CHO   159     204.542  91.125  28.433  1.00  0.00            
ATOM    790  R2  CHO   159     203.092  88.925  29.333  1.00  0.00            
ATOM    791  R3  CHO   159     205.042  88.825  31.233  1.00  0.00            
ATOM    792  R4  CHO   159     202.592  87.925  32.583  1.00  0.00            
ATOM    793  R5  CHO   159     203.942  89.525  33.233  1.00  0.00            
ATOM    794  C1  CHO   159     204.142  87.225  36.283  1.00  0.00           C
ATOM    795  C2  CHO   159     202.042  87.575  40.883  1.00  0.00           C
ATOM    796  ROH CHO   160      78.292 184.825  48.383  1.00  0.00            
ATOM    797  R1  CHO   160      76.342 183.925  46.533  1.00  0.00            
ATOM    798  R2  CHO   160      75.742 185.275  44.233  1.00  0.00            
ATOM    799  R3  CHO   160      76.292 182.875  43.083  1.00  0.00            
ATOM    800  R4  CHO   160      75.392 184.575  40.883  1.00  0.00            
ATOM    801  R5  CHO   160      74.592 182.625  41.433  1.00  0.00            
ATOM    802  C1  CHO   160      75.692 181.875  37.883  1.00  0.00           C
ATOM    803  C2  CHO   160      73.042 182.075  35.883  1.00  0.00           C
ATOM    804  ROH CHO   161     166.742  44.175  51.783  1.00  0.00            
ATOM    805  R1  CHO   161     167.042  45.825  49.533  1.00  0.00            
ATOM    806  R2  CHO   161     168.842  45.325  47.533  1.00  0.00            
ATOM    807  R3  CHO   161     166.692  45.425  45.933  1.00  0.00            
ATOM    808  R4  CHO   161     168.792  46.675  44.333  1.00  0.00            
ATOM    809  R5  CHO   161     166.842  47.525  44.783  1.00  0.00            
ATOM    810  C1  CHO   161     166.692  47.575  41.033  1.00  0.00           C
ATOM    811  C2  CHO   161     165.342  49.525  38.983  1.00  0.00           C
ATOM    812  ROH CHO   162     140.192 102.425  57.433  1.00  0.00            
ATOM    813  R1  CHO   162     139.942 102.625  54.633  1.00  0.00            
ATOM    814  R2  CHO   162     138.342 104.475  53.383  1.00  0.00            
ATOM    815  R3  CHO   162     140.642 105.075  52.083  1.00  0.00            
ATOM    816  R4  CHO   162     138.492 105.375  50.033  1.00  0.00            
ATOM    817  R5  CHO   162     140.292 104.175  49.883  1.00  0.00            
ATOM    818  C1  CHO   162     140.742 106.475  46.883  1.00  0.00           C
ATOM    819  C2  CHO   162     139.242 104.575  44.783  1.00  0.00           C
ATOM    820  ROH CHO   163      31.792 108.575  25.733  1.00  0.00            
ATOM    821  R1  CHO   163      31.592 108.925  28.533  1.00  0.00            
ATOM    822  R2  CHO   163      32.592 107.075  30.333  1.00  0.00            
ATOM    823  R3  CHO   163      33.942 109.225  31.333  1.00  0.00            
ATOM    824  R4  CHO   163      33.442 107.475  33.633  1.00  0.00            
ATOM    825  R5  CHO   163      32.892 109.575  33.483  1.00  0.00            
ATOM    826  C1  CHO   163      35.192 109.725  36.533  1.00  0.00           C
ATOM    827  C2  CHO   163      32.592 107.575  39.233  1.00  0.00           C
ATOM    828  ROH CHO   164       2.392 170.425  53.033  1.00  0.00            
ATOM    829  R1  CHO   164       1.042 170.025  50.583  1.00  0.00            
ATOM    830  R2  CHO   164       0.392 172.125  48.883  1.00  0.00            
ATOM    831  R3  CHO   164       1.792 170.625  47.033  1.00  0.00            
ATOM    832  R4  CHO   164      -0.108 172.225  45.433  1.00  0.00            
ATOM    833  R5  CHO   164       0.142 170.025  45.433  1.00  0.00            
ATOM    834  C1  CHO   164       0.842 170.875  41.783  1.00  0.00           C
ATOM    835  C2  CHO   164      -1.158 169.225  39.233  1.00  0.00           C
ATOM    836  ROH CHO   165      54.242  89.625  28.683  1.00  0.00            
ATOM    837  R1  CHO   165      54.642  88.525  31.283  1.00  0.00            
ATOM    838  R2  CHO   165      56.942  88.875  32.733  1.00  0.00            
ATOM    839  R3  CHO   165      55.242  89.875  34.633  1.00  0.00            
ATOM    840  R4  CHO   165      56.992  88.025  36.083  1.00  0.00            
ATOM    841  R5  CHO   165      54.842  87.975  36.033  1.00  0.00            
ATOM    842  C1  CHO   165      55.442  88.425  39.783  1.00  0.00           C
ATOM    843  C2  CHO   165      54.892  88.225  43.883  1.00  0.00           C
ATOM    844  ROH CHO   166     194.042 116.425  55.383  1.00  0.00            
ATOM    845  R1  CHO   166     194.342 115.825  52.633  1.00  0.00            
ATOM    846  R2  CHO   166     192.592 116.775  50.733  1.00  0.00            
ATOM    847  R3  CHO   166     194.842 117.725  49.583  1.00  0.00            
ATOM    848  R4  CHO   166     193.042 117.275  47.333  1.00  0.00            
ATOM    849  R5  CHO   166     195.042 116.525  47.533  1.00  0.00            
ATOM    850  C1  CHO   166     195.392 118.475  44.283  1.00  0.00           C
ATOM    851  C2  CHO   166     197.192 117.075  41.133  1.00  0.00           C
ATOM    852  ROH CHO   167      33.692  43.575  33.583  1.00  0.00            
ATOM    853  R1  CHO   167      33.992  43.475  36.383  1.00  0.00            
ATOM    854  R2  CHO   167      33.592  41.125  37.833  1.00  0.00            
ATOM    855  R3  CHO   167      36.092  41.675  38.733  1.00  0.00            
ATOM    856  R4  CHO   167      34.992  39.725  40.633  1.00  0.00            
ATOM    857  R5  CHO   167      35.892  41.625  41.133  1.00  0.00            
ATOM    858  C1  CHO   167      38.192  39.375  43.083  1.00  0.00           C
ATOM    859  C2  CHO   167      38.342  37.575  46.633  1.00  0.00           C
ATOM    860  ROH CHO   168     103.142  69.475  53.783  1.00  0.00            
ATOM    861  R1  CHO   168     101.392  69.875  51.583  1.00  0.00            
ATOM    862  R2  CHO   168     101.592  71.975  49.833  1.00  0.00            
ATOM    863  R3  CHO   168     101.692  70.025  47.983  1.00  0.00            
ATOM    864  R4  CHO   168     101.142  72.475  46.433  1.00  0.00            
ATOM    865  R5  CHO   168      99.992  70.625  46.383  1.00  0.00            
ATOM    866  C1  CHO   168     100.942  70.925  42.733  1.00  0.00           C
ATOM    867  C2  CHO   168     100.742  72.125  38.933  1.00  0.00           C
ATOM    868  ROH CHO   169     190.742 159.775  22.833  1.00  0.00            
ATOM    869  R1  CHO   169     191.242 160.625  25.533  1.00  0.00            
ATOM    870  R2  CHO   169     189.392 162.025  26.983  1.00  0.00            
ATOM    871  R3  CHO   169     189.742 160.025  28.783  1.00  0.00            
ATOM    872  R4  CHO   169     188.692 162.225  30.383  1.00  0.00            
ATOM    873  R5  CHO   169     190.542 161.125  30.783  1.00  0.00            
ATOM    874  C1  CHO   169     188.642 160.425  34.033  1.00  0.00           C
ATOM    875  C2  CHO   169     190.142 162.975  37.083  1.00  0.00           C
ATOM    876  ROH CHO   170     160.842 188.775  45.933  1.00  0.00            
ATOM    877  R1  CHO   170     160.292 190.125  43.483  1.00  0.00            
ATOM    878  R2  CHO   170     159.192 188.825  41.333  1.00  0.00            
ATOM    879  R3  CHO   170     157.292 190.775  41.533  1.00  0.00            
ATOM    880  R4  CHO   170     156.792 189.475  38.983  1.00  0.00            
ATOM    881  R5  CHO   170     157.092 191.625  39.283  1.00  0.00            
ATOM    882  C1  CHO   170     153.592 191.725  37.783  1.00  0.00           C
ATOM    883  C2  CHO   170     154.242 191.475  34.283  1.00  0.00           C
ATOM    884  ROH CHO   171      69.042  82.475  24.683  1.00  0.00            
ATOM    885  R1  CHO   171      69.042  83.225  27.433  1.00  0.00            
ATOM    886  R2  CHO   171      67.892  81.725  29.433  1.00  0.00            
ATOM    887  R3  CHO   171      70.342  81.875  30.583  1.00  0.00            
ATOM    888  R4  CHO   171      68.492  81.675  32.833  1.00  0.00            
ATOM    889  R5  CHO   171      69.992  83.225  32.533  1.00  0.00            
ATOM    890  C1  CHO   171      71.142  81.775  35.883  1.00  0.00           C
ATOM    891  C2  CHO   171      70.342  84.475  38.733  1.00  0.00           C
ATOM    892  ROH CHO   172     171.142 133.225  22.833  1.00  0.00            
ATOM    893  R1  CHO   172     171.192 134.175  25.483  1.00  0.00            
ATOM    894  R2  CHO   172     169.292 133.525  27.383  1.00  0.00            
ATOM    895  R3  CHO   172     171.442 132.725  28.833  1.00  0.00            
ATOM    896  R4  CHO   172     169.192 132.575  30.683  1.00  0.00            
ATOM    897  R5  CHO   172     171.092 133.675  30.983  1.00  0.00            
ATOM    898  C1  CHO   172     171.192 131.275  33.983  1.00  0.00           C
ATOM    899  C2  CHO   172     170.742 132.275  38.233  1.00  0.00           C
ATOM    900  ROH CHO   173      34.942 123.975  60.733  1.00  0.00            
ATOM    901  R1  CHO   173      33.892 124.875  58.233  1.00  0.00            
ATOM    902  R2  CHO   173      35.442 126.025  56.283  1.00  0.00            
ATOM    903  R3  CHO   173      34.392 124.075  54.733  1.00  0.00            
ATOM    904  R4  CHO   173      34.942 126.275  52.883  1.00  0.00            
ATOM    905  R5  CHO   173      33.042 125.225  53.133  1.00  0.00            
ATOM    906  C1  CHO   173      33.642 124.575  49.433  1.00  0.00           C
ATOM    907  C2  CHO   173      33.992 126.625  45.883  1.00  0.00           C
ATOM    908  ROH CHO   174       0.392 147.875  52.583  1.00  0.00            
ATOM    909  R1  CHO   174       0.542 148.025  49.783  1.00  0.00            
ATOM    910  R2  CHO   174       1.992 146.225  48.233  1.00  0.00            
ATOM    911  R3  CHO   174      -0.358 145.925  46.933  1.00  0.00            
ATOM    912  R4  CHO   174       1.692 145.575  44.833  1.00  0.00            
ATOM    913  R5  CHO   174      -0.008 146.975  44.833  1.00  0.00            
ATOM    914  C1  CHO   174      -0.758 144.925  41.733  1.00  0.00           C
ATOM    915  C2  CHO   174      -0.158 148.275  40.033  1.00  0.00           C
ATOM    916  ROH CHO   175     189.942 167.975  53.283  1.00  0.00            
ATOM    917  R1  CHO   175     189.792 168.425  50.533  1.00  0.00            
ATOM    918  R2  CHO   175     191.692 169.975  49.183  1.00  0.00            
ATOM    919  R3  CHO   175     191.892 167.725  47.633  1.00  0.00            
ATOM    920  R4  CHO   175     193.192 169.875  46.083  1.00  0.00            
ATOM    921  R5  CHO   175     191.592 168.575  45.383  1.00  0.00            
ATOM    922  C1  CHO   175     194.242 167.725  42.783  1.00  0.00           C
ATOM    923  C2  CHO   175     196.742 166.875  39.833  1.00  0.00           C
ATOM    924  ROH CHO   176      12.842 125.575  59.383  1.00  0.00            
ATOM    925  R1  CHO   176      11.842 124.925  56.833  1.00  0.00            
ATOM    926  R2  CHO   176      12.392 126.475  54.583  1.00  0.00            
ATOM    927  R3  CHO   176      13.242 124.075  53.583  1.00  0.00            
ATOM    928  R4  CHO   176      12.942 125.825  51.233  1.00  0.00            
ATOM    929  R5  CHO   176      12.042 123.875  51.483  1.00  0.00            
ATOM    930  C1  CHO   176      14.042 123.225  48.333  1.00  0.00           C
ATOM    931  C2  CHO   176      16.042 120.575  46.383  1.00  0.00           C
ATOM    932  ROH CHO   177     139.192 181.875  47.033  1.00  0.00            
ATOM    933  R1  CHO   177     138.342 181.525  44.383  1.00  0.00            
ATOM    934  R2  CHO   177     136.892 183.425  42.983  1.00  0.00            
ATOM    935  R3  CHO   177     138.892 183.125  41.233  1.00  0.00            
ATOM    936  R4  CHO   177     136.942 184.875  39.883  1.00  0.00            
ATOM    937  R5  CHO   177     137.792 183.025  39.083  1.00  0.00            
ATOM    938  C1  CHO   177     138.842 185.425  36.333  1.00  0.00           C
ATOM    939  C2  CHO   177     137.692 186.375  32.233  1.00  0.00           C
ATOM    940  ROH CHO   178      99.692  20.375  17.233  1.00  0.00            
ATOM    941  R1  CHO   178     100.942  21.525  19.483  1.00  0.00            
ATOM    942  R2  CHO   178     100.042  21.125  22.083  1.00  0.00            
ATOM    943  R3  CHO   178     102.592  20.325  22.533  1.00  0.00            
ATOM    944  R4  CHO   178     101.392  20.575  25.183  1.00  0.00            
ATOM    945  R5  CHO   178     103.242  21.525  24.483  1.00  0.00            
ATOM    946  C1  CHO   178     104.592  19.475  27.433  1.00  0.00           C
ATOM    947  C2  CHO   178     103.292  19.525  31.033  1.00  0.00           C
ATOM    948  ROH CHO   179     146.442  19.775  46.033  1.00  0.00            
ATOM    949  R1  CHO   179     146.092  19.625  43.233  1.00  0.00            
ATOM    950  R2  CHO   179     146.992  21.625  41.533  1.00  0.00            
ATOM    951  R3  CHO   179     148.192  19.475  40.283  1.00  0.00            
ATOM    952  R4  CHO   179     147.392  21.275  38.133  1.00  0.00            
ATOM    953  R5  CHO   179     146.892  19.175  38.333  1.00  0.00            
ATOM    954  C1  CHO   179     148.742  19.125  34.983  1.00  0.00           C
ATOM    955  C2  CHO   179     145.942  17.225  32.583  1.00  0.00           C
ATOM    956  ROH CHO   180     189.142 145.125  25.033  1.00  0.00            
ATOM    957  R1  CHO   180     188.192 147.025  26.833  1.00  0.00            
ATOM    958  R2  CHO   180     186.242 146.475  28.733  1.00  0.00            
ATOM    959  R3  CHO   180     188.092 147.425  30.483  1.00  0.00            
ATOM    960  R4  CHO   180     185.692 147.125  32.083  1.00  0.00            
ATOM    961  R5  CHO   180     186.892 148.925  31.883  1.00  0.00            
ATOM    962  C1  CHO   180     187.092 148.425  35.633  1.00  0.00           C
ATOM    963  C2  CHO   180     186.942 147.325  39.233  1.00  0.00           C
ATOM    964  ROH CHO   181     222.142   0.875  23.133  1.00  0.00            
ATOM    965  R1  CHO   181     220.842  -0.075  25.483  1.00  0.00            
ATOM    966  R2  CHO   181     222.192  -0.925  27.733  1.00  0.00            
ATOM    967  R3  CHO   181     220.592   0.925  28.983  1.00  0.00            
ATOM    968  R4  CHO   181     222.092  -0.325  31.133  1.00  0.00            
ATOM    969  R5  CHO   181     219.942  -0.125  30.983  1.00  0.00            
ATOM    970  C1  CHO   181     220.542   1.675  34.283  1.00  0.00           C
ATOM    971  C2  CHO   181     220.292   3.825  38.383  1.00  0.00           C
ATOM    972  ROH CHO   182      89.242 173.625  51.533  1.00  0.00            
ATOM    973  R1  CHO   182      89.742 173.525  48.733  1.00  0.00            
ATOM    974  R2  CHO   182      88.142 172.175  46.983  1.00  0.00            
ATOM    975  R3  CHO   182      87.992 174.575  45.733  1.00  0.00            
ATOM    976  R4  CHO   182      88.642 172.675  43.583  1.00  0.00            
ATOM    977  R5  CHO   182      89.742 174.475  44.083  1.00  0.00            
ATOM    978  C1  CHO   182      88.842 175.225  40.483  1.00  0.00           C
ATOM    979  C2  CHO   182      88.792 173.325  37.383  1.00  0.00           C
ATOM    980  ROH CHO   183      73.792  39.375  53.733  1.00  0.00            
ATOM    981  R1  CHO   183      71.442  39.325  52.183  1.00  0.00            
ATOM    982  R2  CHO   183      71.342  40.225  49.533  1.00  0.00            
ATOM    983  R3  CHO   183      70.342  37.775  49.083  1.00  0.00            
ATOM    984  R4  CHO   183      69.892  39.225  46.583  1.00  0.00            
ATOM    985  R5  CHO   183      68.392  38.175  47.733  1.00  0.00            
ATOM    986  C1  CHO   183      68.092  36.325  44.433  1.00  0.00           C
ATOM    987  C2  CHO   183      63.992  37.225  41.883  1.00  0.00           C
ATOM    988  ROH CHO   184     108.892 120.475  58.133  1.00  0.00            
ATOM    989  R1  CHO   184     108.592 121.575  55.533  1.00  0.00            
ATOM    990  R2  CHO   184     110.592 123.025  54.283  1.00  0.00            
ATOM    991  R3  CHO   184     110.292 121.225  52.333  1.00  0.00            
ATOM    992  R4  CHO   184     112.092 123.225  51.183  1.00  0.00            
ATOM    993  R5  CHO   184     110.192 122.525  50.333  1.00  0.00            
ATOM    994  C1  CHO   184     112.592 121.625  47.483  1.00  0.00           C
ATOM    995  C2  CHO   184     110.342 120.775  43.883  1.00  0.00           C
ATOM    996  ROH CHO   185     148.442 115.775  22.683  1.00  0.00            
ATOM    997  R1  CHO   185     148.292 113.875  24.783  1.00  0.00            
ATOM    998  R2  CHO   185     150.142 113.725  26.833  1.00  0.00            
ATOM    999  R3  CHO   185     147.942 113.975  28.383  1.00  0.00            
ATOM   1000  R4  CHO   185     150.142 113.275  30.233  1.00  0.00            
ATOM   1001  R5  CHO   185     148.242 112.225  30.033  1.00  0.00            
ATOM   1002  C1  CHO   185     148.092 113.225  33.733  1.00  0.00           C
ATOM   1003  C2  CHO   185     151.092 115.175  35.233  1.00  0.00           C
ATOM   1004  ROH CHO   186      95.092  46.325  51.583  1.00  0.00            
ATOM   1005  R1  CHO   186      94.642  45.275  48.983  1.00  0.00            
ATOM   1006  R2  CHO   186      93.342  46.675  47.033  1.00  0.00            
ATOM   1007  R3  CHO   186      95.542  46.125  45.583  1.00  0.00            
ATOM   1008  R4  CHO   186      93.542  46.725  43.583  1.00  0.00            
ATOM   1009  R5  CHO   186      94.742  44.975  43.633  1.00  0.00            
ATOM   1010  C1  CHO   186      95.742  46.275  40.233  1.00  0.00           C
ATOM   1011  C2  CHO   186      93.342  44.825  38.833  1.00  0.00           C
ATOM   1012  ROH CHO   187     111.242  34.975  17.233  1.00  0.00            
ATOM   1013  R1  CHO   187     110.142  35.375  19.833  1.00  0.00            
ATOM   1014  R2  CHO   187     111.592  36.225  21.983  1.00  0.00            
ATOM   1015  R3  CHO   187     109.692  38.125  22.133  1.00  0.00            
ATOM   1016  R4  CHO   187     110.442  37.575  24.933  1.00  0.00            
ATOM   1017  R5  CHO   187     108.442  37.575  24.083  1.00  0.00            
ATOM   1018  C1  CHO   187     107.942  40.225  26.783  1.00  0.00           C
ATOM   1019  C2  CHO   187     107.542  41.425  30.233  1.00  0.00           C
ATOM   1020  ROH CHO   188      54.942 200.675  44.433  1.00  0.00            
ATOM   1021  R1  CHO   188      52.942 201.425  42.533  1.00  0.00            
ATOM   1022  R2  CHO   188      53.142 203.725  41.033  1.00  0.00            
ATOM   1023  R3  CHO   188      52.792 201.975  38.983  1.00  0.00            
ATOM   1024  R4  CHO   188      52.442 204.625  37.783  1.00  0.00            
ATOM   1025  R5  CHO   188      51.042 202.975  37.683  1.00  0.00            
ATOM   1026  C1  CHO   188      51.642 203.525  33.983  1.00  0.00           C
ATOM   1027  C2  CHO   188      48.842 204.725  32.633  1.00  0.00           C
ATOM   1028  ROH CHO   189     162.142 166.675  24.083  1.00  0.00            
ATOM   1029  R1  CHO   189     160.942 166.425  26.683  1.00  0.00            
ATOM   1030  R2  CHO   189     158.642 167.725  27.383  1.00  0.00            
ATOM   1031  R3  CHO   189     157.842 165.225  28.083  1.00  0.00            
ATOM   1032  R4  CHO   189     155.842 167.025  29.283  1.00  0.00            
ATOM   1033  R5  CHO   189     156.992 165.475  30.283  1.00  0.00            
ATOM   1034  C1  CHO   189     153.442 164.225  31.033  1.00  0.00           C
ATOM   1035  C2  CHO   189     153.492 160.525  30.633  1.00  0.00           C
ATOM   1036  ROH CHO   190      84.992  35.825  53.283  1.00  0.00            
ATOM   1037  R1  CHO   190      84.492  35.075  50.633  1.00  0.00            
ATOM   1038  R2  CHO   190      81.942  34.925  49.533  1.00  0.00            
ATOM   1039  R3  CHO   190      82.992  36.575  47.633  1.00  0.00            
ATOM   1040  R4  CHO   190      80.392  35.725  46.533  1.00  0.00            
ATOM   1041  R5  CHO   190      82.342  35.575  45.583  1.00  0.00            
ATOM   1042  C1  CHO   190      80.492  37.725  43.033  1.00  0.00           C
ATOM   1043  C2  CHO   190      80.242  39.175  39.333  1.00  0.00           C
ATOM   1044  ROH CHO   191      22.542 143.925  53.183  1.00  0.00            
ATOM   1045  R1  CHO   191      23.842 144.675  50.783  1.00  0.00            
ATOM   1046  R2  CHO   191      22.842 144.075  48.283  1.00  0.00            
ATOM   1047  R3  CHO   191      23.042 146.775  47.933  1.00  0.00            
ATOM   1048  R4  CHO   191      23.342 145.625  45.233  1.00  0.00            
ATOM   1049  R5  CHO   191      24.692 147.025  46.233  1.00  0.00            
ATOM   1050  C1  CHO   191      23.842 149.075  43.133  1.00  0.00           C
ATOM   1051  C2  CHO   191      25.992 151.675  42.133  1.00  0.00           C
ATOM   1052  ROH CHO   192       9.642  85.625  27.833  1.00  0.00            
ATOM   1053  R1  CHO   192       9.992  85.725  30.633  1.00  0.00            
ATOM   1054  R2  CHO   192      11.792  87.425  31.883  1.00  0.00            
ATOM   1055  R3  CHO   192       9.592  88.175  33.283  1.00  0.00            
ATOM   1056  R4  CHO   192      11.842  88.975  34.933  1.00  0.00            
ATOM   1057  R5  CHO   192      10.142  87.775  35.583  1.00  0.00            
ATOM   1058  C1  CHO   192       9.842  90.625  38.033  1.00  0.00           C
ATOM   1059  C2  CHO   192      11.842  92.425  40.733  1.00  0.00           C
ATOM   1060  ROH CHO   193     129.442  43.725  45.083  1.00  0.00            
ATOM   1061  R1  CHO   193     127.842  44.525  42.883  1.00  0.00            
ATOM   1062  R2  CHO   193     128.892  45.775  40.683  1.00  0.00            
ATOM   1063  R3  CHO   193     127.642  43.775  39.383  1.00  0.00            
ATOM   1064  R4  CHO   193     128.592  45.575  37.233  1.00  0.00            
ATOM   1065  R5  CHO   193     126.542  44.825  37.533  1.00  0.00            
ATOM   1066  C1  CHO   193     127.192  43.525  34.033  1.00  0.00           C
ATOM   1067  C2  CHO   193     128.692  42.675  29.183  1.00  0.00           C
ATOM   1068  ROH CHO   194     203.042 104.125  57.133  1.00  0.00            
ATOM   1069  R1  CHO   194     201.942 103.875  54.533  1.00  0.00            
ATOM   1070  R2  CHO   194     202.992 105.175  52.333  1.00  0.00            
ATOM   1071  R3  CHO   194     203.142 102.625  51.283  1.00  0.00            
ATOM   1072  R4  CHO   194     202.742 104.375  48.933  1.00  0.00            
ATOM   1073  R5  CHO   194     201.542 102.675  49.483  1.00  0.00            
ATOM   1074  C1  CHO   194     202.742 101.575  46.033  1.00  0.00           C
ATOM   1075  C2  CHO   194     203.142 100.775  42.583  1.00  0.00           C
ATOM   1076  ROH CHO   195     155.592  94.825  56.483  1.00  0.00            
ATOM   1077  R1  CHO   195     156.992  94.075  54.133  1.00  0.00            
ATOM   1078  R2  CHO   195     155.692  93.525  51.783  1.00  0.00            
ATOM   1079  R3  CHO   195     157.392  95.375  50.783  1.00  0.00            
ATOM   1080  R4  CHO   195     156.242  94.125  48.383  1.00  0.00            
ATOM   1081  R5  CHO   195     158.392  94.375  48.833  1.00  0.00            
ATOM   1082  C1  CHO   195     158.192  96.225  45.533  1.00  0.00           C
ATOM   1083  C2  CHO   195     158.192  97.275  41.383  1.00  0.00           C
ATOM   1084  ROH CHO   196     195.442 110.075  56.033  1.00  0.00            
ATOM   1085  R1  CHO   196     194.892 111.325  53.533  1.00  0.00            
ATOM   1086  R2  CHO   196     195.342 110.075  51.133  1.00  0.00            
ATOM   1087  R3  CHO   196     192.742 110.675  50.683  1.00  0.00            
ATOM   1088  R4  CHO   196     194.042 111.075  48.083  1.00  0.00            
ATOM   1089  R5  CHO   196     192.792 112.525  49.183  1.00  0.00            
ATOM   1090  C1  CHO   196     190.792 112.225  45.933  1.00  0.00           C
ATOM   1091  C2  CHO   196     193.292 113.025  43.783  1.00  0.00           C
ATOM   1092  ROH CHO   197     208.142 149.275  21.983  1.00  0.00            
ATOM   1093  R1  CHO   197     206.792 149.875  24.433  1.00  0.00            
ATOM   1094  R2  CHO   197     207.242 148.475  26.733  1.00  0.00            
ATOM   1095  R3  CHO   197     207.692 150.925  27.783  1.00  0.00            
ATOM   1096  R4  CHO   197     206.742 149.375  30.033  1.00  0.00            
ATOM   1097  R5  CHO   197     205.942 151.275  29.333  1.00  0.00            
ATOM   1098  C1  CHO   197     206.892 152.175  32.933  1.00  0.00           C
ATOM   1099  C2  CHO   197     206.392 152.775  36.333  1.00  0.00           C
ATOM   1100  ROH CHO   198      17.042 144.025  55.733  1.00  0.00            
ATOM   1101  R1  CHO   198      17.042 143.275  53.033  1.00  0.00            
ATOM   1102  R2  CHO   198      16.442 145.025  50.983  1.00  0.00            
ATOM   1103  R3  CHO   198      18.842 144.275  50.033  1.00  0.00            
ATOM   1104  R4  CHO   198      17.142 144.425  47.683  1.00  0.00            
ATOM   1105  R5  CHO   198      18.342 142.725  48.283  1.00  0.00            
ATOM   1106  C1  CHO   198      19.792 143.375  44.833  1.00  0.00           C
ATOM   1107  C2  CHO   198      20.042 145.125  41.683  1.00  0.00           C
ATOM   1108  ROH CHO   199     141.842  23.075  46.783  1.00  0.00            
ATOM   1109  R1  CHO   199     142.742  22.475  44.183  1.00  0.00            
ATOM   1110  R2  CHO   199     141.342  20.925  42.383  1.00  0.00            
ATOM   1111  R3  CHO   199     141.592  23.075  40.783  1.00  0.00            
ATOM   1112  R4  CHO   199     141.142  20.825  38.983  1.00  0.00            
ATOM   1113  R5  CHO   199     142.792  22.225  38.933  1.00  0.00            
ATOM   1114  C1  CHO   199     141.292  22.775  35.433  1.00  0.00           C
ATOM   1115  C2  CHO   199     139.992  20.375  32.433  1.00  0.00           C
ATOM   1116  ROH CHO   200     182.742 178.725  24.783  1.00  0.00            
ATOM   1117  R1  CHO   200     182.292 177.075  27.083  1.00  0.00            
ATOM   1118  R2  CHO   200     181.392 174.425  26.833  1.00  0.00            
ATOM   1119  R3  CHO   200     183.642 173.925  28.333  1.00  0.00            
ATOM   1120  R4  CHO   200     181.942 171.525  28.633  1.00  0.00            
ATOM   1121  R5  CHO   200     182.792 172.725  30.233  1.00  0.00            
ATOM   1122  C1  CHO   200     184.342 169.325  31.033  1.00  0.00           C
ATOM   1123  C2  CHO   200     181.992 166.225  32.883  1.00  0.00           C
ATOM   1124  ROH CHO   201     222.492  65.875  28.483  1.00  0.00            
ATOM   1125  R1  CHO   201     221.842  65.025  31.083  1.00  0.00            
ATOM   1126  R2  CHO   201     223.142  62.925  32.333  1.00  0.00            
ATOM   1127  R3  CHO   201     223.542  64.775  34.283  1.00  0.00            
ATOM   1128  R4  CHO   201     224.142  62.175  35.533  1.00  0.00            
ATOM   1129  R5  CHO   201     222.742  63.675  36.283  1.00  0.00            
ATOM   1130  C1  CHO   201     225.092  63.425  39.283  1.00  0.00           C
ATOM   1131  C2  CHO   201     228.742  64.175  41.333  1.00  0.00           C
ATOM   1132  ROH CHO   202      11.742  57.275  32.933  1.00  0.00            
ATOM   1133  R1  CHO   202      12.792  57.275  35.583  1.00  0.00            
ATOM   1134  R2  CHO   202      11.942  58.975  37.533  1.00  0.00            
ATOM   1135  R3  CHO   202      11.542  56.675  38.933  1.00  0.00            
ATOM   1136  R4  CHO   202      12.342  58.625  40.983  1.00  0.00            
ATOM   1137  R5  CHO   202      13.242  56.675  40.583  1.00  0.00            
ATOM   1138  C1  CHO   202      12.192  56.275  44.183  1.00  0.00           C
ATOM   1139  C2  CHO   202      11.492  59.575  45.683  1.00  0.00           C
ATOM   1140  ROH CHO   203     140.342  52.875  48.883  1.00  0.00            
ATOM   1141  R1  CHO   203     140.342  53.525  46.133  1.00  0.00            
ATOM   1142  R2  CHO   203     142.642  54.475  44.883  1.00  0.00            
ATOM   1143  R3  CHO   203     142.142  52.375  43.183  1.00  0.00            
ATOM   1144  R4  CHO   203     143.142  54.525  41.483  1.00  0.00            
ATOM   1145  R5  CHO   203     141.292  53.425  41.233  1.00  0.00            
ATOM   1146  C1  CHO   203     142.992  52.625  37.933  1.00  0.00           C
ATOM   1147  C2  CHO   203     143.142  53.975  34.833  1.00  0.00           C
ATOM   1148  ROH CHO   204      52.442  20.675  56.233  1.00  0.00            
ATOM   1149  R1  CHO   204      51.992  21.725  53.633  1.00  0.00            
ATOM   1150  R2  CHO   204      52.892  20.425  51.333  1.00  0.00            
ATOM   1151  R3  CHO   204      50.292  20.625  50.583  1.00  0.00            
ATOM   1152  R4  CHO   204      51.592  19.425  48.283  1.00  0.00            
ATOM   1153  R5  CHO   204      50.342  21.175  48.283  1.00  0.00            
ATOM   1154  C1  CHO   204      48.442  19.025  45.833  1.00  0.00           C
ATOM   1155  C2  CHO   204      46.092  21.575  44.183  1.00  0.00           C
ATOM   1156  ROH CHO   205      96.342 131.025  57.383  1.00  0.00            
ATOM   1157  R1  CHO   205      96.142 130.525  54.583  1.00  0.00            
ATOM   1158  R2  CHO   205      98.192 131.025  52.833  1.00  0.00            
ATOM   1159  R3  CHO   205      97.842 128.425  52.133  1.00  0.00            
ATOM   1160  R4  CHO   205      99.542 129.475  50.033  1.00  0.00            
ATOM   1161  R5  CHO   205      97.642 128.425  49.783  1.00  0.00            
ATOM   1162  C1  CHO   205      99.942 126.175  47.733  1.00  0.00           C
ATOM   1163  C2  CHO   205     102.042 121.775  48.333  1.00  0.00           C
ATOM   1164  ROH CHO   206     118.242 159.825  53.233  1.00  0.00            
ATOM   1165  R1  CHO   206     118.142 159.825  50.383  1.00  0.00            
ATOM   1166  R2  CHO   206     118.342 157.475  48.933  1.00  0.00            
ATOM   1167  R3  CHO   206     115.992 158.375  47.833  1.00  0.00            
ATOM   1168  R4  CHO   206     117.292 156.825  45.683  1.00  0.00            
ATOM   1169  R5  CHO   206     116.592 158.875  45.533  1.00  0.00            
ATOM   1170  C1  CHO   206     114.492 157.275  42.783  1.00  0.00           C
ATOM   1171  C2  CHO   206     113.542 156.825  38.983  1.00  0.00           C
ATOM   1172  ROH CHO   207     176.942  39.825  53.233  1.00  0.00            
ATOM   1173  R1  CHO   207     177.742  40.575  50.633  1.00  0.00            
ATOM   1174  R2  CHO   207     179.292  38.975  49.033  1.00  0.00            
ATOM   1175  R3  CHO   207     177.292  39.375  47.233  1.00  0.00            
ATOM   1176  R4  CHO   207     179.642  38.825  45.583  1.00  0.00            
ATOM   1177  R5  CHO   207     178.342  40.575  45.433  1.00  0.00            
ATOM   1178  C1  CHO   207     177.942  39.175  41.933  1.00  0.00           C
ATOM   1179  C2  CHO   207     177.492  38.675  37.983  1.00  0.00           C
ATOM   1180  ROH CHO   208      97.792  99.225  22.883  1.00  0.00            
ATOM   1181  R1  CHO   208      97.892  99.325  25.683  1.00  0.00            
ATOM   1182  R2  CHO   208      96.242 100.925  27.183  1.00  0.00            
ATOM   1183  R3  CHO   208      95.592  98.575  28.433  1.00  0.00            
ATOM   1184  R4  CHO   208      95.842 100.575  30.583  1.00  0.00            
ATOM   1185  R5  CHO   208      96.892  98.675  30.483  1.00  0.00            
ATOM   1186  C1  CHO   208      94.992  98.175  33.783  1.00  0.00           C
ATOM   1187  C2  CHO   208      98.692  99.275  35.733  1.00  0.00           C
ATOM   1188  ROH CHO   209     163.742  68.725  54.383  1.00  0.00            
ATOM   1189  R1  CHO   209     163.892  68.125  51.633  1.00  0.00            
ATOM   1190  R2  CHO   209     161.842  68.675  49.833  1.00  0.00            
ATOM   1191  R3  CHO   209     163.792  69.975  48.483  1.00  0.00            
ATOM   1192  R4  CHO   209     161.692  69.475  46.483  1.00  0.00            
ATOM   1193  R5  CHO   209     163.792  68.925  46.333  1.00  0.00            
ATOM   1194  C1  CHO   209     163.442  71.225  43.283  1.00  0.00           C
ATOM   1195  C2  CHO   209     164.192  69.525  40.233  1.00  0.00           C
ATOM   1196  ROH CHO   210     170.692 100.625  24.733  1.00  0.00            
ATOM   1197  R1  CHO   210     171.142 100.975  27.483  1.00  0.00            
ATOM   1198  R2  CHO   210     169.842  99.475  29.433  1.00  0.00            
ATOM   1199  R3  CHO   210     172.342  98.925  30.233  1.00  0.00            
ATOM   1200  R4  CHO   210     170.742  98.975  32.683  1.00  0.00            
ATOM   1201  R5  CHO   210     172.542 100.175  32.333  1.00  0.00            
ATOM   1202  C1  CHO   210     173.692  98.225  35.433  1.00  0.00           C
ATOM   1203  C2  CHO   210     174.892  99.225  39.133  1.00  0.00           C
ATOM   1204  ROH CHO   211     164.492 124.625  21.433  1.00  0.00            
ATOM   1205  R1  CHO   211     165.192 126.875  23.033  1.00  0.00            
ATOM   1206  R2  CHO   211     163.342 128.225  24.533  1.00  0.00            
ATOM   1207  R3  CHO   211     165.142 127.725  26.533  1.00  0.00            
ATOM   1208  R4  CHO   211     163.142 129.425  27.783  1.00  0.00            
ATOM   1209  R5  CHO   211     165.292 129.775  27.783  1.00  0.00            
ATOM   1210  C1  CHO   211     164.642 129.625  31.533  1.00  0.00           C
ATOM   1211  C2  CHO   211     162.792 127.725  35.233  1.00  0.00           C
ATOM   1212  ROH CHO   212     155.392 141.775  57.083  1.00  0.00            
ATOM   1213  R1  CHO   212     156.192 141.275  54.383  1.00  0.00            
ATOM   1214  R2  CHO   212     155.642 138.925  53.083  1.00  0.00            
ATOM   1215  R3  CHO   212     154.542 140.575  51.233  1.00  0.00            
ATOM   1216  R4  CHO   212     154.492 137.925  49.983  1.00  0.00            
ATOM   1217  R5  CHO   212     155.342 139.725  49.133  1.00  0.00            
ATOM   1218  C1  CHO   212     152.792 138.875  46.433  1.00  0.00           C
ATOM   1219  C2  CHO   212     149.342 138.725  45.283  1.00  0.00           C
ATOM   1220  ROH CHO   213      34.292  20.575  59.633  1.00  0.00            
ATOM   1221  R1  CHO   213      35.692  20.825  57.233  1.00  0.00            
ATOM   1222  R2  CHO   213      34.892  19.575  54.883  1.00  0.00            
ATOM   1223  R3  CHO   213      34.992  22.075  53.883  1.00  0.00            
ATOM   1224  R4  CHO   213      35.342  20.325  51.533  1.00  0.00            
ATOM   1225  R5  CHO   213      36.692  21.975  52.133  1.00  0.00            
ATOM   1226  C1  CHO   213      35.692  23.125  48.633  1.00  0.00           C
ATOM   1227  C2  CHO   213      36.992  23.625  44.933  1.00  0.00           C
ATOM   1228  ROH CHO   214      79.242  49.275  56.133  1.00  0.00            
ATOM   1229  R1  CHO   214      77.342  48.525  54.183  1.00  0.00            
ATOM   1230  R2  CHO   214      75.542  50.325  53.133  1.00  0.00            
ATOM   1231  R3  CHO   214      76.542  49.525  50.733  1.00  0.00            
ATOM   1232  R4  CHO   214      74.442  51.375  50.033  1.00  0.00            
ATOM   1233  R5  CHO   214      74.642  49.325  49.333  1.00  0.00            
ATOM   1234  C1  CHO   214      74.742  51.175  45.983  1.00  0.00           C
ATOM   1235  C2  CHO   214      73.492  51.575  42.383  1.00  0.00           C
ATOM   1236  ROH CHO   215     195.542 153.375  21.883  1.00  0.00            
ATOM   1237  R1  CHO   215     196.842 152.725  24.333  1.00  0.00            
ATOM   1238  R2  CHO   215     197.192 154.575  26.333  1.00  0.00            
ATOM   1239  R3  CHO   215     195.892 152.725  27.883  1.00  0.00            
ATOM   1240  R4  CHO   215     197.142 154.525  29.833  1.00  0.00            
ATOM   1241  R5  CHO   215     197.342 152.325  29.733  1.00  0.00            
ATOM   1242  C1  CHO   215     195.892 152.725  33.233  1.00  0.00           C
ATOM   1243  C2  CHO   215     196.092 155.725  35.733  1.00  0.00           C
ATOM   1244  ROH CHO   216      30.142 123.325  29.383  1.00  0.00            
ATOM   1245  R1  CHO   216      31.892 123.925  31.483  1.00  0.00            
ATOM   1246  R2  CHO   216      31.092 125.225  33.833  1.00  0.00            
ATOM   1247  R3  CHO   216      32.192 123.075  35.033  1.00  0.00            
ATOM   1248  R4  CHO   216      32.392 125.225  36.983  1.00  0.00            
ATOM   1249  R5  CHO   216      34.042 123.975  36.283  1.00  0.00            
ATOM   1250  C1  CHO   216      34.192 123.175  39.983  1.00  0.00           C
ATOM   1251  C2  CHO   216      36.292 125.675  41.833  1.00  0.00           C
ATOM   1252  ROH CHO   217      53.342 156.825  57.283  1.00  0.00            
ATOM   1253  R1  CHO   217      53.392 155.625  54.733  1.00  0.00            
ATOM   1254  R2  CHO   217      53.542 157.125  52.383  1.00  0.00            
ATOM   1255  R3  CHO   217      55.692 155.575  51.883  1.00  0.00            
ATOM   1256  R4  CHO   217      54.892 156.625  49.283  1.00  0.00            
ATOM   1257  R5  CHO   217      55.142 154.525  49.783  1.00  0.00            
ATOM   1258  C1  CHO   217      57.692 154.825  46.983  1.00  0.00           C
ATOM   1259  C2  CHO   217      56.742 153.825  43.833  1.00  0.00           C
ATOM   1260  ROH CHO   218      59.092  81.525  27.133  1.00  0.00            
ATOM   1261  R1  CHO   218      58.192  81.675  29.783  1.00  0.00            
ATOM   1262  R2  CHO   218      57.342  79.425  31.183  1.00  0.00            
ATOM   1263  R3  CHO   218      59.192  80.225  32.983  1.00  0.00            
ATOM   1264  R4  CHO   218      57.492  78.275  34.433  1.00  0.00            
ATOM   1265  R5  CHO   218      57.942  80.275  35.083  1.00  0.00            
ATOM   1266  C1  CHO   218      59.342  78.325  38.033  1.00  0.00           C
ATOM   1267  C2  CHO   218      58.592  78.075  41.483  1.00  0.00           C
ATOM   1268  ROH CHO   219     100.092 168.225  20.833  1.00  0.00            
ATOM   1269  R1  CHO   219     101.442 168.425  23.333  1.00  0.00            
ATOM   1270  R2  CHO   219     103.042 170.575  23.983  1.00  0.00            
ATOM   1271  R3  CHO   219     101.442 170.725  26.133  1.00  0.00            
ATOM   1272  R4  CHO   219     103.792 172.275  26.883  1.00  0.00            
ATOM   1273  R5  CHO   219     102.892 170.625  28.033  1.00  0.00            
ATOM   1274  C1  CHO   219     102.642 173.425  30.633  1.00  0.00           C
ATOM   1275  C2  CHO   219     104.242 176.575  32.783  1.00  0.00           C
ATOM   1276  ROH CHO   220     195.892 184.775  25.883  1.00  0.00            
ATOM   1277  R1  CHO   220     193.942 184.125  27.883  1.00  0.00            
ATOM   1278  R2  CHO   220     194.442 182.275  29.833  1.00  0.00            
ATOM   1279  R3  CHO   220     193.692 184.275  31.483  1.00  0.00            
ATOM   1280  R4  CHO   220     192.942 181.875  32.933  1.00  0.00            
ATOM   1281  R5  CHO   220     191.642 183.575  32.483  1.00  0.00            
ATOM   1282  C1  CHO   220     191.392 183.525  36.283  1.00  0.00           C
ATOM   1283  C2  CHO   220     193.042 183.275  40.333  1.00  0.00           C
ATOM   1284  ROH CHO   221     196.142 122.525  54.733  1.00  0.00            
ATOM   1285  R1  CHO   221     196.442 121.825  52.033  1.00  0.00            
ATOM   1286  R2  CHO   221     194.492 122.375  50.133  1.00  0.00            
ATOM   1287  R3  CHO   221     196.542 123.575  48.833  1.00  0.00            
ATOM   1288  R4  CHO   221     194.592 122.975  46.733  1.00  0.00            
ATOM   1289  R5  CHO   221     196.692 122.425  46.733  1.00  0.00            
ATOM   1290  C1  CHO   221     196.542 124.475  43.533  1.00  0.00           C
ATOM   1291  C2  CHO   221     196.892 122.475  40.533  1.00  0.00           C
ATOM   1292  ROH CHO   222      21.992  61.875  35.533  1.00  0.00            
ATOM   1293  R1  CHO   222      22.792  62.575  38.133  1.00  0.00            
ATOM   1294  R2  CHO   222      21.092  63.675  40.033  1.00  0.00            
ATOM   1295  R3  CHO   222      21.942  61.575  41.533  1.00  0.00            
ATOM   1296  R4  CHO   222      20.492  63.325  43.383  1.00  0.00            
ATOM   1297  R5  CHO   222      22.542  62.575  43.583  1.00  0.00            
ATOM   1298  C1  CHO   222      20.992  61.225  46.783  1.00  0.00           C
ATOM   1299  C2  CHO   222      20.842  58.425  48.883  1.00  0.00           C
ATOM   1300  ROH CHO   223      65.142  82.975  58.783  1.00  0.00            
ATOM   1301  R1  CHO   223      65.192  83.975  56.133  1.00  0.00            
ATOM   1302  R2  CHO   223      67.542  84.375  54.683  1.00  0.00            
ATOM   1303  R3  CHO   223      66.292  82.775  52.833  1.00  0.00            
ATOM   1304  R4  CHO   223      68.542  84.025  51.433  1.00  0.00            
ATOM   1305  R5  CHO   223      66.442  84.075  50.833  1.00  0.00            
ATOM   1306  C1  CHO   223      67.942  82.375  47.783  1.00  0.00           C
ATOM   1307  C2  CHO   223      69.342  84.175  44.433  1.00  0.00           C
ATOM   1308  ROH CHO   224      36.042  44.575  68.233  1.00  0.00            
ATOM   1309  R1  CHO   224      34.692  44.675  65.783  1.00  0.00            
ATOM   1310  R2  CHO   224      34.592  46.925  64.183  1.00  0.00            
ATOM   1311  R3  CHO   224      35.592  45.275  62.283  1.00  0.00            
ATOM   1312  R4  CHO   224      34.092  47.325  60.783  1.00  0.00            
ATOM   1313  R5  CHO   224      33.842  45.125  60.633  1.00  0.00            
ATOM   1314  C1  CHO   224      34.692  45.975  57.033  1.00  0.00           C
ATOM   1315  C2  CHO   224      35.942  47.225  53.183  1.00  0.00           C
ATOM   1316  ROH CHO   225     200.092  47.625  25.433  1.00  0.00            
ATOM   1317  R1  CHO   225     199.442  48.825  27.933  1.00  0.00            
ATOM   1318  R2  CHO   225     197.392  47.925  29.533  1.00  0.00            
ATOM   1319  R3  CHO   225     199.342  47.775  31.433  1.00  0.00            
ATOM   1320  R4  CHO   225     196.792  47.725  32.933  1.00  0.00            
ATOM   1321  R5  CHO   225     198.492  49.075  33.233  1.00  0.00            
ATOM   1322  C1  CHO   225     198.292  47.425  36.683  1.00  0.00           C
ATOM   1323  C2  CHO   225     195.492  45.875  40.133  1.00  0.00           C
ATOM   1324  ROH CHO   226      68.592  18.175  20.233  1.00  0.00            
ATOM   1325  R1  CHO   226      67.642  18.175  22.883  1.00  0.00            
ATOM   1326  R2  CHO   226      67.892  16.025  24.583  1.00  0.00            
ATOM   1327  R3  CHO   226      69.092  17.825  26.233  1.00  0.00            
ATOM   1328  R4  CHO   226      69.042  15.325  27.783  1.00  0.00            
ATOM   1329  R5  CHO   226      68.292  17.275  28.433  1.00  0.00            
ATOM   1330  C1  CHO   226      70.892  16.625  31.133  1.00  0.00           C
ATOM   1331  C2  CHO   226      71.192  12.625  32.633  1.00  0.00           C
ATOM   1332  ROH CHO   227     137.642  78.625  49.933  1.00  0.00            
ATOM   1333  R1  CHO   227     137.942  77.975  47.233  1.00  0.00            
ATOM   1334  R2  CHO   227     135.842  77.675  45.483  1.00  0.00            
ATOM   1335  R3  CHO   227     137.192  79.525  44.033  1.00  0.00            
ATOM   1336  R4  CHO   227     135.392  78.225  42.133  1.00  0.00            
ATOM   1337  R5  CHO   227     137.542  78.475  41.983  1.00  0.00            
ATOM   1338  C1  CHO   227     136.442  80.325  38.833  1.00  0.00           C
ATOM   1339  C2  CHO   227     136.142  77.875  34.783  1.00  0.00           C
ATOM   1340  ROH CHO   228     193.792  53.825  22.183  1.00  0.00            
ATOM   1341  R1  CHO   228     191.992  54.725  24.183  1.00  0.00            
ATOM   1342  R2  CHO   228     190.692  52.975  25.883  1.00  0.00            
ATOM   1343  R3  CHO   228     191.792  54.525  27.833  1.00  0.00            
ATOM   1344  R4  CHO   228     189.792  52.875  29.233  1.00  0.00            
ATOM   1345  R5  CHO   228     189.942  55.075  29.233  1.00  0.00            
ATOM   1346  C1  CHO   228     190.242  54.325  32.983  1.00  0.00           C
ATOM   1347  C2  CHO   228     189.192  52.375  36.333  1.00  0.00           C
ATOM   1348  ROH CHO   229     211.642  63.875  24.183  1.00  0.00            
ATOM   1349  R1  CHO   229     210.592  63.675  26.833  1.00  0.00            
ATOM   1350  R2  CHO   229     211.642  62.025  28.733  1.00  0.00            
ATOM   1351  R3  CHO   229     211.742  64.375  30.183  1.00  0.00            
ATOM   1352  R4  CHO   229     210.792  62.325  32.083  1.00  0.00            
ATOM   1353  R5  CHO   229     209.792  64.175  31.633  1.00  0.00            
ATOM   1354  C1  CHO   229     210.342  64.625  35.383  1.00  0.00           C
ATOM   1355  C2  CHO   229     209.892  61.975  37.383  1.00  0.00           C
ATOM   1356  ROH CHO   230     131.992 117.425  57.983  1.00  0.00            
ATOM   1357  R1  CHO   230     130.092 116.725  55.983  1.00  0.00            
ATOM   1358  R2  CHO   230     129.542 118.375  53.833  1.00  0.00            
ATOM   1359  R3  CHO   230     130.142 116.175  52.383  1.00  0.00            
ATOM   1360  R4  CHO   230     129.542 118.225  50.383  1.00  0.00            
ATOM   1361  R5  CHO   230     128.642 116.225  50.533  1.00  0.00            
ATOM   1362  C1  CHO   230     130.142 116.025  46.983  1.00  0.00           C
ATOM   1363  C2  CHO   230     127.592 116.775  45.633  1.00  0.00           C
ATOM   1364  ROH CHO   231      33.792  61.525  36.183  1.00  0.00            
ATOM   1365  R1  CHO   231      32.892  61.575  38.883  1.00  0.00            
ATOM   1366  R2  CHO   231      33.642  59.725  40.733  1.00  0.00            
ATOM   1367  R3  CHO   231      34.342  61.925  42.183  1.00  0.00            
ATOM   1368  R4  CHO   231      33.892  59.825  44.133  1.00  0.00            
ATOM   1369  R5  CHO   231      32.992  61.825  44.083  1.00  0.00            
ATOM   1370  C1  CHO   231      34.692  61.975  47.483  1.00  0.00           C
ATOM   1371  C2  CHO   231      33.442  63.625  51.583  1.00  0.00           C
ATOM   1372  ROH CHO   232      29.092 111.025  59.483  1.00  0.00            
ATOM   1373  R1  CHO   232      30.492 111.525  57.033  1.00  0.00            
ATOM   1374  R2  CHO   232      30.842 109.575  55.133  1.00  0.00            
ATOM   1375  R3  CHO   232      29.692 111.375  53.483  1.00  0.00            
ATOM   1376  R4  CHO   232      30.842 109.375  51.683  1.00  0.00            
ATOM   1377  R5  CHO   232      31.192 111.525  51.633  1.00  0.00            
ATOM   1378  C1  CHO   232      29.742 110.975  48.133  1.00  0.00           C
ATOM   1379  C2  CHO   232      33.292 113.475  45.233  1.00  0.00           C
ATOM   1380  ROH CHO   233     121.642  53.875  48.883  1.00  0.00            
ATOM   1381  R1  CHO   233     122.892  54.775  46.533  1.00  0.00            
ATOM   1382  R2  CHO   233     123.642  53.025  44.483  1.00  0.00            
ATOM   1383  R3  CHO   233     122.142  54.675  42.983  1.00  0.00            
ATOM   1384  R4  CHO   233     123.742  53.175  41.083  1.00  0.00            
ATOM   1385  R5  CHO   233     123.592  55.375  41.233  1.00  0.00            
ATOM   1386  C1  CHO   233     122.392  54.875  37.633  1.00  0.00           C
ATOM   1387  C2  CHO   233     125.542  55.075  34.833  1.00  0.00           C
ATOM   1388  ROH CHO   234     158.342  75.775  21.133  1.00  0.00            
ATOM   1389  R1  CHO   234     157.842  75.425  23.933  1.00  0.00            
ATOM   1390  R2  CHO   234     155.792  73.875  24.883  1.00  0.00            
ATOM   1391  R3  CHO   234     157.792  72.675  26.283  1.00  0.00            
ATOM   1392  R4  CHO   234     155.442  72.575  28.033  1.00  0.00            
ATOM   1393  R5  CHO   234     157.442  73.375  28.533  1.00  0.00            
ATOM   1394  C1  CHO   234     157.142  70.625  31.233  1.00  0.00           C
ATOM   1395  C2  CHO   234     156.342  68.325  33.933  1.00  0.00           C
ATOM   1396  ROH CHO   235     136.792  24.275  46.133  1.00  0.00            
ATOM   1397  R1  CHO   235     137.892  24.325  43.533  1.00  0.00            
ATOM   1398  R2  CHO   235     137.242  22.525  41.633  1.00  0.00            
ATOM   1399  R3  CHO   235     136.642  24.775  40.183  1.00  0.00            
ATOM   1400  R4  CHO   235     137.242  22.725  38.183  1.00  0.00            
ATOM   1401  R5  CHO   235     138.142  24.675  38.333  1.00  0.00            
ATOM   1402  C1  CHO   235     136.692  24.925  34.833  1.00  0.00           C
ATOM   1403  C2  CHO   235     138.742  24.825  31.733  1.00  0.00           C
ATOM   1404  ROH CHO   236     105.942 140.275  23.433  1.00  0.00            
ATOM   1405  R1  CHO   236     106.142 142.375  25.333  1.00  0.00            
ATOM   1406  R2  CHO   236     104.392 142.575  27.483  1.00  0.00            
ATOM   1407  R3  CHO   236     106.692 142.525  28.933  1.00  0.00            
ATOM   1408  R4  CHO   236     104.542 142.175  30.883  1.00  0.00            
ATOM   1409  R5  CHO   236     106.142 143.675  30.983  1.00  0.00            
ATOM   1410  C1  CHO   236     106.792 141.875  34.283  1.00  0.00           C
ATOM   1411  C2  CHO   236     104.742 144.125  37.583  1.00  0.00           C
ATOM   1412  ROH CHO   237     181.092  84.825  22.483  1.00  0.00            
ATOM   1413  R1  CHO   237     180.842  83.275  24.883  1.00  0.00            
ATOM   1414  R2  CHO   237     183.042  82.525  26.383  1.00  0.00            
ATOM   1415  R3  CHO   237     181.692  83.725  28.383  1.00  0.00            
ATOM   1416  R4  CHO   237     183.892  82.325  29.733  1.00  0.00            
ATOM   1417  R5  CHO   237     181.742  82.125  30.183  1.00  0.00            
ATOM   1418  C1  CHO   237     183.092  83.325  33.533  1.00  0.00           C
ATOM   1419  C2  CHO   237     181.542  81.075  34.933  1.00  0.00           C
ATOM   1420  ROH CHO   238     103.792 142.825  56.633  1.00  0.00            
ATOM   1421  R1  CHO   238     103.292 143.575  53.933  1.00  0.00            
ATOM   1422  R2  CHO   238     103.242 141.725  51.883  1.00  0.00            
ATOM   1423  R3  CHO   238     100.792 142.825  51.433  1.00  0.00            
ATOM   1424  R4  CHO   238     101.242 141.025  49.133  1.00  0.00            
ATOM   1425  R5  CHO   238     100.692 143.125  49.033  1.00  0.00            
ATOM   1426  C1  CHO   238      97.742 141.625  47.133  1.00  0.00           C
ATOM   1427  C2  CHO   238      97.692 141.975  43.033  1.00  0.00           C
ATOM   1428  ROH CHO   239     189.442 133.825  21.733  1.00  0.00            
ATOM   1429  R1  CHO   239     188.692 132.825  24.233  1.00  0.00            
ATOM   1430  R2  CHO   239     190.542 131.875  26.083  1.00  0.00            
ATOM   1431  R3  CHO   239     189.342 133.675  27.733  1.00  0.00            
ATOM   1432  R4  CHO   239     190.392 131.575  29.533  1.00  0.00            
ATOM   1433  R5  CHO   239     188.342 132.325  29.433  1.00  0.00            
ATOM   1434  C1  CHO   239     189.142 133.075  33.083  1.00  0.00           C
ATOM   1435  C2  CHO   239     189.242 134.875  35.183  1.00  0.00           C
ATOM   1436  ROH CHO   240     132.942  37.675  45.883  1.00  0.00            
ATOM   1437  R1  CHO   240     133.092  36.625  43.283  1.00  0.00            
ATOM   1438  R2  CHO   240     131.042  36.875  41.483  1.00  0.00            
ATOM   1439  R3  CHO   240     132.992  37.925  39.933  1.00  0.00            
ATOM   1440  R4  CHO   240     130.992  36.875  38.033  1.00  0.00            
ATOM   1441  R5  CHO   240     133.092  36.425  38.083  1.00  0.00            
ATOM   1442  C1  CHO   240     132.792  37.925  34.583  1.00  0.00           C
ATOM   1443  C2  CHO   240     128.492  38.675  33.083  1.00  0.00           C
ATOM   1444  ROH CHO   241      72.642 160.825  54.733  1.00  0.00            
ATOM   1445  R1  CHO   241      74.192 160.175  52.483  1.00  0.00            
ATOM   1446  R2  CHO   241      73.442 158.225  50.633  1.00  0.00            
ATOM   1447  R3  CHO   241      73.792 160.225  48.833  1.00  0.00            
ATOM   1448  R4  CHO   241      73.792 157.775  47.233  1.00  0.00            
ATOM   1449  R5  CHO   241      75.342 159.375  47.233  1.00  0.00            
ATOM   1450  C1  CHO   241      74.292 159.425  43.583  1.00  0.00           C
ATOM   1451  C2  CHO   241      73.542 156.125  42.233  1.00  0.00           C
ATOM   1452  ROH CHO   242      89.442 150.325  57.083  1.00  0.00            
ATOM   1453  R1  CHO   242      90.392 150.475  54.433  1.00  0.00            
ATOM   1454  R2  CHO   242      90.892 148.275  52.883  1.00  0.00            
ATOM   1455  R3  CHO   242      89.242 149.525  51.133  1.00  0.00            
ATOM   1456  R4  CHO   242      90.892 147.775  49.483  1.00  0.00            
ATOM   1457  R5  CHO   242      90.592 149.875  49.183  1.00  0.00            
ATOM   1458  C1  CHO   242      89.292 148.625  45.833  1.00  0.00           C
ATOM   1459  C2  CHO   242      87.942 145.625  42.533  1.00  0.00           C
ATOM   1460  ROH CHO   243      10.542  56.525  66.483  1.00  0.00            
ATOM   1461  R1  CHO   243      10.992  56.775  63.683  1.00  0.00            
ATOM   1462  R2  CHO   243      10.692  59.175  62.333  1.00  0.00            
ATOM   1463  R3  CHO   243      13.242  58.725  61.533  1.00  0.00            
ATOM   1464  R4  CHO   243      12.292  60.875  59.783  1.00  0.00            
ATOM   1465  R5  CHO   243      13.192  58.975  59.183  1.00  0.00            
ATOM   1466  C1  CHO   243      15.692  61.425  57.583  1.00  0.00           C
ATOM   1467  C2  CHO   243      15.092  62.875  54.433  1.00  0.00           C
ATOM   1468  ROH CHO   244     123.642  97.025  56.383  1.00  0.00            
ATOM   1469  R1  CHO   244     123.342  97.575  53.583  1.00  0.00            
ATOM   1470  R2  CHO   244     120.892  98.025  52.433  1.00  0.00            
ATOM   1471  R3  CHO   244     122.142 100.275  51.533  1.00  0.00            
ATOM   1472  R4  CHO   244     120.192  99.625  49.433  1.00  0.00            
ATOM   1473  R5  CHO   244     122.342  99.975  49.183  1.00  0.00            
ATOM   1474  C1  CHO   244     120.942 102.675  46.883  1.00  0.00           C
ATOM   1475  C2  CHO   244     121.042 105.575  44.783  1.00  0.00           C
ATOM   1476  ROH CHO   245     147.492 176.825  19.633  1.00  0.00            
ATOM   1477  R1  CHO   245     146.842 178.775  21.583  1.00  0.00            
ATOM   1478  R2  CHO   245     144.242 179.125  22.483  1.00  0.00            
ATOM   1479  R3  CHO   245     145.392 178.775  24.933  1.00  0.00            
ATOM   1480  R4  CHO   245     142.992 180.275  25.483  1.00  0.00            
ATOM   1481  R5  CHO   245     144.992 180.825  26.083  1.00  0.00            
ATOM   1482  C1  CHO   245     143.342 180.625  29.533  1.00  0.00           C
ATOM   1483  C2  CHO   245     142.042 183.775  29.933  1.00  0.00           C
ATOM   1484  ROH CHO   246      44.992  20.475  27.283  1.00  0.00            
ATOM   1485  R1  CHO   246      44.142  19.425  29.783  1.00  0.00            
ATOM   1486  R2  CHO   246      45.142  17.125  30.833  1.00  0.00            
ATOM   1487  R3  CHO   246      45.642  18.725  32.983  1.00  0.00            
ATOM   1488  R4  CHO   246      46.242  16.025  33.933  1.00  0.00            
ATOM   1489  R5  CHO   246      44.892  17.425  34.883  1.00  0.00            
ATOM   1490  C1  CHO   246      47.392  16.875  37.733  1.00  0.00           C
ATOM   1491  C2  CHO   246      47.942  17.525  41.433  1.00  0.00           C
ATOM   1492  ROH CHO   247      67.992  72.375  25.133  1.00  0.00            
ATOM   1493  R1  CHO   247      68.642  71.125  27.583  1.00  0.00            
ATOM   1494  R2  CHO   247      70.992  71.625  28.933  1.00  0.00            
ATOM   1495  R3  CHO   247      69.292  72.175  30.983  1.00  0.00            
ATOM   1496  R4  CHO   247      71.792  71.525  32.333  1.00  0.00            
ATOM   1497  R5  CHO   247      69.842  70.625  32.683  1.00  0.00            
ATOM   1498  C1  CHO   247      70.642  71.925  36.183  1.00  0.00           C
ATOM   1499  C2  CHO   247      71.742  72.725  40.083  1.00  0.00           C
ATOM   1500  ROH CHO   248     182.292  76.325  22.883  1.00  0.00            
ATOM   1501  R1  CHO   248     182.542  75.475  25.583  1.00  0.00            
ATOM   1502  R2  CHO   248     182.692  77.275  27.683  1.00  0.00            
ATOM   1503  R3  CHO   248     180.592  75.825  28.633  1.00  0.00            
ATOM   1504  R4  CHO   248     181.692  77.225  30.983  1.00  0.00            
ATOM   1505  R5  CHO   248     181.292  75.075  30.783  1.00  0.00            
ATOM   1506  C1  CHO   248     179.092  75.825  33.783  1.00  0.00           C
ATOM   1507  C2  CHO   248     178.142  73.175  37.133  1.00  0.00           C
ATOM   1508  ROH CHO   249     104.842  43.875  48.633  1.00  0.00            
ATOM   1509  R1  CHO   249     105.892  45.025  46.283  1.00  0.00            
ATOM   1510  R2  CHO   249     106.242  43.625  43.933  1.00  0.00            
ATOM   1511  R3  CHO   249     104.742  45.625  42.883  1.00  0.00            
ATOM   1512  R4  CHO   249     106.242  44.525  40.633  1.00  0.00            
ATOM   1513  R5  CHO   249     106.142  46.625  41.283  1.00  0.00            
ATOM   1514  C1  CHO   249     104.842  46.925  37.733  1.00  0.00           C
ATOM   1515  C2  CHO   249     101.842  47.125  33.783  1.00  0.00           C
ATOM   1516  ROH CHO   250      18.692  72.475  34.083  1.00  0.00            
ATOM   1517  R1  CHO   250      19.492  72.375  36.833  1.00  0.00            
ATOM   1518  R2  CHO   250      18.492  74.125  38.733  1.00  0.00            
ATOM   1519  R3  CHO   250      17.842  71.825  40.033  1.00  0.00            
ATOM   1520  R4  CHO   250      18.192  73.825  42.133  1.00  0.00            
ATOM   1521  R5  CHO   250      19.142  71.875  42.033  1.00  0.00            
ATOM   1522  C1  CHO   250      17.392  71.475  45.333  1.00  0.00           C
ATOM   1523  C2  CHO   250      17.792  72.125  48.933  1.00  0.00           C
ATOM   1524  ROH CHO   251     203.042 148.325  52.883  1.00  0.00            
ATOM   1525  R1  CHO   251     201.342 147.725  50.733  1.00  0.00            
ATOM   1526  R2  CHO   251     201.742 148.675  48.133  1.00  0.00            
ATOM   1527  R3  CHO   251     201.642 146.025  47.483  1.00  0.00            
ATOM   1528  R4  CHO   251     201.642 147.425  44.933  1.00  0.00            
ATOM   1529  R5  CHO   251     200.192 145.925  45.583  1.00  0.00            
ATOM   1530  C1  CHO   251     201.442 144.225  42.433  1.00  0.00           C
ATOM   1531  C2  CHO   251     202.242 144.075  39.233  1.00  0.00           C
ATOM   1532  ROH CHO   252      49.742 116.575  61.233  1.00  0.00            
ATOM   1533  R1  CHO   252      51.042 116.475  58.733  1.00  0.00            
ATOM   1534  R2  CHO   252      50.742 114.375  56.933  1.00  0.00            
ATOM   1535  R3  CHO   252      49.992 116.375  55.233  1.00  0.00            
ATOM   1536  R4  CHO   252      51.292 114.325  53.533  1.00  0.00            
ATOM   1537  R5  CHO   252      51.792 116.475  53.633  1.00  0.00            
ATOM   1538  C1  CHO   252      50.892 116.125  49.933  1.00  0.00           C
ATOM   1539  C2  CHO   252      51.542 114.075  46.433  1.00  0.00           C
ATOM   1540  ROH CHO   253     197.442  61.475  20.383  1.00  0.00            
ATOM   1541  R1  CHO   253     197.642  61.475  23.233  1.00  0.00            
ATOM   1542  R2  CHO   253     197.342  63.725  24.733  1.00  0.00            
ATOM   1543  R3  CHO   253     195.492  62.175  26.033  1.00  0.00            
ATOM   1544  R4  CHO   253     196.642  63.875  28.133  1.00  0.00            
ATOM   1545  R5  CHO   253     196.492  61.675  28.133  1.00  0.00            
ATOM   1546  C1  CHO   253     194.542  62.525  31.333  1.00  0.00           C
ATOM   1547  C2  CHO   253     195.442  64.675  34.883  1.00  0.00           C
ATOM   1548  ROH CHO   254     128.192 127.675  25.833  1.00  0.00            
ATOM   1549  R1  CHO   254     127.392 127.375  28.533  1.00  0.00            
ATOM   1550  R2  CHO   254     127.442 124.925  29.833  1.00  0.00            
ATOM   1551  R3  CHO   254     128.942 126.325  31.633  1.00  0.00            
ATOM   1552  R4  CHO   254     127.542 124.275  33.233  1.00  0.00            
ATOM   1553  R5  CHO   254     127.542 126.425  33.583  1.00  0.00            
ATOM   1554  C1  CHO   254     128.992 125.175  36.883  1.00  0.00           C
ATOM   1555  C2  CHO   254     128.642 125.225  41.433  1.00  0.00           C
ATOM   1556  ROH CHO   255     206.392  64.275  24.583  1.00  0.00            
ATOM   1557  R1  CHO   255     205.342  62.725  26.683  1.00  0.00            
ATOM   1558  R2  CHO   255     206.892  61.775  28.783  1.00  0.00            
ATOM   1559  R3  CHO   255     204.992  63.025  30.283  1.00  0.00            
ATOM   1560  R4  CHO   255     206.492  61.425  32.183  1.00  0.00            
ATOM   1561  R5  CHO   255     204.342  61.425  31.933  1.00  0.00            
ATOM   1562  C1  CHO   255     204.492  62.375  35.583  1.00  0.00           C
ATOM   1563  C2  CHO   255     205.442  63.725  39.433  1.00  0.00           C
ATOM   1564  ROH CHO   256     186.392 119.125  56.583  1.00  0.00            
ATOM   1565  R1  CHO   256     185.492 118.525  53.983  1.00  0.00            
ATOM   1566  R2  CHO   256     182.992 119.325  53.083  1.00  0.00            
ATOM   1567  R3  CHO   256     184.492 120.425  51.033  1.00  0.00            
ATOM   1568  R4  CHO   256     181.792 120.275  49.983  1.00  0.00            
ATOM   1569  R5  CHO   256     183.592 119.475  49.083  1.00  0.00            
ATOM   1570  C1  CHO   256     182.442 121.875  46.283  1.00  0.00           C
ATOM   1571  C2  CHO   256     182.492 122.375  41.883  1.00  0.00           C
ATOM   1572  ROH CHO   257      63.892 104.775  25.983  1.00  0.00            
ATOM   1573  R1  CHO   257      64.142 105.825  28.583  1.00  0.00            
ATOM   1574  R2  CHO   257      61.992 106.625  30.083  1.00  0.00            
ATOM   1575  R3  CHO   257      63.042 104.925  31.933  1.00  0.00            
ATOM   1576  R4  CHO   257      61.692 106.925  33.533  1.00  0.00            
ATOM   1577  R5  CHO   257      63.742 106.325  33.733  1.00  0.00            
ATOM   1578  C1  CHO   257      62.492 105.525  37.233  1.00  0.00           C
ATOM   1579  C2  CHO   257      59.592 106.975  37.833  1.00  0.00           C
ATOM   1580  ROH CHO   258      34.792 112.325  26.683  1.00  0.00            
ATOM   1581  R1  CHO   258      36.542 112.625  28.883  1.00  0.00            
ATOM   1582  R2  CHO   258      36.392 114.775  30.633  1.00  0.00            
ATOM   1583  R3  CHO   258      36.242 112.825  32.533  1.00  0.00            
ATOM   1584  R4  CHO   258      36.292 115.325  34.033  1.00  0.00            
ATOM   1585  R5  CHO   258      37.642 113.625  34.283  1.00  0.00            
ATOM   1586  C1  CHO   258      36.092 113.775  37.783  1.00  0.00           C
ATOM   1587  C2  CHO   258      36.742 112.575  41.183  1.00  0.00           C
ATOM   1588  ROH CHO   259     140.792  64.975  50.433  1.00  0.00            
ATOM   1589  R1  CHO   259     141.892  64.425  47.883  1.00  0.00            
ATOM   1590  R2  CHO   259     140.342  64.325  45.633  1.00  0.00            
ATOM   1591  R3  CHO   259     142.142  66.125  44.683  1.00  0.00            
ATOM   1592  R4  CHO   259     140.742  65.225  42.283  1.00  0.00            
ATOM   1593  R5  CHO   259     142.892  65.225  42.633  1.00  0.00            
ATOM   1594  C1  CHO   259     142.692  67.475  39.583  1.00  0.00           C
ATOM   1595  C2  CHO   259     145.042  67.775  37.183  1.00  0.00           C
ATOM   1596  ROH CHO   260      42.592  33.975  30.983  1.00  0.00            
ATOM   1597  R1  CHO   260      43.842  34.575  33.483  1.00  0.00            
ATOM   1598  R2  CHO   260      43.792  32.825  35.583  1.00  0.00            
ATOM   1599  R3  CHO   260      46.492  33.075  35.483  1.00  0.00            
ATOM   1600  R4  CHO   260      45.992  31.825  38.083  1.00  0.00            
ATOM   1601  R5  CHO   260      47.142  33.675  37.733  1.00  0.00            
ATOM   1602  C1  CHO   260      49.792  31.525  39.433  1.00  0.00           C
ATOM   1603  C2  CHO   260      52.092  32.275  40.783  1.00  0.00           C
ATOM   1604  ROH CHO   261     176.342  82.125  55.083  1.00  0.00            
ATOM   1605  R1  CHO   261     178.292  82.325  53.033  1.00  0.00            
ATOM   1606  R2  CHO   261     177.692  81.825  50.383  1.00  0.00            
ATOM   1607  R3  CHO   261     178.692  84.325  50.033  1.00  0.00            
ATOM   1608  R4  CHO   261     179.292  82.925  47.533  1.00  0.00            
ATOM   1609  R5  CHO   261     180.742  83.975  48.783  1.00  0.00            
ATOM   1610  C1  CHO   261     181.242  85.875  45.533  1.00  0.00           C
ATOM   1611  C2  CHO   261     183.542  86.475  42.383  1.00  0.00           C
ATOM   1612  ROH CHO   262     170.192 117.125  58.533  1.00  0.00            
ATOM   1613  R1  CHO   262     169.592 116.075  55.983  1.00  0.00            
ATOM   1614  R2  CHO   262     168.492 117.575  53.983  1.00  0.00            
ATOM   1615  R3  CHO   262     170.592 116.675  52.533  1.00  0.00            
ATOM   1616  R4  CHO   262     168.792 117.725  50.533  1.00  0.00            
ATOM   1617  R5  CHO   262     169.642 115.725  50.583  1.00  0.00            
ATOM   1618  C1  CHO   262     170.942 116.925  47.183  1.00  0.00           C
ATOM   1619  C2  CHO   262     169.492 114.225  43.733  1.00  0.00           C
ATOM   1620  ROH CHO   263      93.742  13.575  17.033  1.00  0.00            
ATOM   1621  R1  CHO   263      94.592  11.825  19.133  1.00  0.00            
ATOM   1622  R2  CHO   263      97.142  10.875  19.333  1.00  0.00            
ATOM   1623  R3  CHO   263      97.042  11.925  21.833  1.00  0.00            
ATOM   1624  R4  CHO   263      99.092   9.875  21.983  1.00  0.00            
ATOM   1625  R5  CHO   263      97.342  10.075  23.283  1.00  0.00            
ATOM   1626  C1  CHO   263     100.092  10.275  25.933  1.00  0.00           C
ATOM   1627  C2  CHO   263     101.842   9.975  29.133  1.00  0.00           C
ATOM   1628  ROH CHO   264     163.492 109.175  22.283  1.00  0.00            
ATOM   1629  R1  CHO   264     162.492 108.525  24.833  1.00  0.00            
ATOM   1630  R2  CHO   264     163.792 106.725  26.483  1.00  0.00            
ATOM   1631  R3  CHO   264     163.692 108.775  28.283  1.00  0.00            
ATOM   1632  R4  CHO   264     163.392 106.325  29.883  1.00  0.00            
ATOM   1633  R5  CHO   264     162.042 108.075  29.833  1.00  0.00            
ATOM   1634  C1  CHO   264     162.992 108.075  33.533  1.00  0.00           C
ATOM   1635  C2  CHO   264     164.642 105.875  36.233  1.00  0.00           C
ATOM   1636  ROH CHO   265     114.092  62.825  15.333  1.00  0.00            
ATOM   1637  R1  CHO   265     113.142  63.275  17.983  1.00  0.00            
ATOM   1638  R2  CHO   265     113.942  61.725  20.133  1.00  0.00            
ATOM   1639  R3  CHO   265     114.642  64.075  21.233  1.00  0.00            
ATOM   1640  R4  CHO   265     115.342  62.075  23.233  1.00  0.00            
ATOM   1641  R5  CHO   265     114.092  63.875  23.533  1.00  0.00            
ATOM   1642  C1  CHO   265     116.842  64.575  26.083  1.00  0.00           C
ATOM   1643  C2  CHO   265     118.692  64.425  28.733  1.00  0.00           C
ATOM   1644  ROH CHO   266      50.942  84.525  28.533  1.00  0.00            
ATOM   1645  R1  CHO   266      50.042  84.775  31.233  1.00  0.00            
ATOM   1646  R2  CHO   266      48.592  82.825  32.483  1.00  0.00            
ATOM   1647  R3  CHO   266      50.542  83.025  34.383  1.00  0.00            
ATOM   1648  R4  CHO   266      48.242  81.875  35.783  1.00  0.00            
ATOM   1649  R5  CHO   266      49.392  83.675  36.383  1.00  0.00            
ATOM   1650  C1  CHO   266      49.892  81.525  39.483  1.00  0.00           C
ATOM   1651  C2  CHO   266      47.042  78.775  40.383  1.00  0.00           C
ATOM   1652  ROH CHO   267      21.642  44.125  31.783  1.00  0.00            
ATOM   1653  R1  CHO   267      21.392  45.525  34.183  1.00  0.00            
ATOM   1654  R2  CHO   267      19.292  47.275  34.683  1.00  0.00            
ATOM   1655  R3  CHO   267      18.942  45.725  36.883  1.00  0.00            
ATOM   1656  R4  CHO   267      18.042  48.375  37.733  1.00  0.00            
ATOM   1657  R5  CHO   267      19.542  47.125  38.733  1.00  0.00            
ATOM   1658  C1  CHO   267      17.042  47.575  41.533  1.00  0.00           C
ATOM   1659  C2  CHO   267      14.942  45.675  44.383  1.00  0.00           C
ATOM   1660  ROH CHO   268       8.992  51.425  63.783  1.00  0.00            
ATOM   1661  R1  CHO   268       9.092  52.575  61.233  1.00  0.00            
ATOM   1662  R2  CHO   268      11.292  54.025  60.333  1.00  0.00            
ATOM   1663  R3  CHO   268      11.192  52.225  58.233  1.00  0.00            
ATOM   1664  R4  CHO   268      12.392  54.675  57.133  1.00  0.00            
ATOM   1665  R5  CHO   268      10.692  53.575  56.333  1.00  0.00            
ATOM   1666  C1  CHO   268      12.992  53.375  53.333  1.00  0.00           C
ATOM   1667  C2  CHO   268      13.392  52.275  49.833  1.00  0.00           C
ATOM   1668  ROH CHO   269      46.092  60.075  65.933  1.00  0.00            
ATOM   1669  R1  CHO   269      46.042  59.675  63.133  1.00  0.00            
ATOM   1670  R2  CHO   269      45.892  57.175  61.983  1.00  0.00            
ATOM   1671  R3  CHO   269      43.742  58.275  60.683  1.00  0.00            
ATOM   1672  R4  CHO   269      44.392  55.825  59.183  1.00  0.00            
ATOM   1673  R5  CHO   269      44.192  57.825  58.383  1.00  0.00            
ATOM   1674  C1  CHO   269      41.492  56.025  56.383  1.00  0.00           C
ATOM   1675  C2  CHO   269      41.642  55.925  50.933  1.00  0.00           C
ATOM   1676  ROH CHO   270      86.042 103.725  58.933  1.00  0.00            
ATOM   1677  R1  CHO   270      87.092 105.125  56.683  1.00  0.00            
ATOM   1678  R2  CHO   270      88.192 103.775  54.483  1.00  0.00            
ATOM   1679  R3  CHO   270      86.342 105.275  53.083  1.00  0.00            
ATOM   1680  R4  CHO   270      88.592 104.925  51.233  1.00  0.00            
ATOM   1681  R5  CHO   270      87.692 106.775  51.833  1.00  0.00            
ATOM   1682  C1  CHO   270      87.142 106.925  48.033  1.00  0.00           C
ATOM   1683  C2  CHO   270      87.592 106.825  44.033  1.00  0.00           C
ATOM   1684  ROH CHO   271     203.692 202.625  28.633  1.00  0.00            
ATOM   1685  R1  CHO   271     205.342 200.425  29.283  1.00  0.00            
ATOM   1686  R2  CHO   271     208.042 200.675  29.683  1.00  0.00            
ATOM   1687  R3  CHO   271     207.492 199.425  32.033  1.00  0.00            
ATOM   1688  R4  CHO   271     210.342 200.025  32.233  1.00  0.00            
ATOM   1689  R5  CHO   271     209.392 198.075  32.483  1.00  0.00            
ATOM   1690  C1  CHO   271     211.092 198.475  35.883  1.00  0.00           C
ATOM   1691  C2  CHO   271     215.642 200.175  36.483  1.00  0.00           C
ATOM   1692  ROH CHO   272      80.592  22.575  17.733  1.00  0.00            
ATOM   1693  R1  CHO   272      81.992  23.125  20.133  1.00  0.00            
ATOM   1694  R2  CHO   272      81.342  25.225  21.783  1.00  0.00            
ATOM   1695  R3  CHO   272      81.192  23.275  23.683  1.00  0.00            
ATOM   1696  R4  CHO   272      81.992  25.675  25.183  1.00  0.00            
ATOM   1697  R5  CHO   272      82.992  23.775  25.183  1.00  0.00            
ATOM   1698  C1  CHO   272      82.242  24.125  28.883  1.00  0.00           C
ATOM   1699  C2  CHO   272      83.842  22.125  31.933  1.00  0.00           C
ATOM   1700  ROH CHO   273     169.592  60.475  53.333  1.00  0.00            
ATOM   1701  R1  CHO   273     170.092  61.975  50.983  1.00  0.00            
ATOM   1702  R2  CHO   273     172.192  61.375  49.233  1.00  0.00            
ATOM   1703  R3  CHO   273     170.192  61.275  47.383  1.00  0.00            
ATOM   1704  R4  CHO   273     172.592  62.175  45.883  1.00  0.00            
ATOM   1705  R5  CHO   273     170.642  63.175  45.983  1.00  0.00            
ATOM   1706  C1  CHO   273     170.942  62.525  42.233  1.00  0.00           C
ATOM   1707  C2  CHO   273     171.392  61.975  38.633  1.00  0.00           C
ATOM   1708  ROH CHO   274     173.192  77.175  22.083  1.00  0.00            
ATOM   1709  R1  CHO   274     173.492  77.825  24.783  1.00  0.00            
ATOM   1710  R2  CHO   274     171.492  78.975  26.283  1.00  0.00            
ATOM   1711  R3  CHO   274     171.992  76.875  27.933  1.00  0.00            
ATOM   1712  R4  CHO   274     170.892  78.975  29.683  1.00  0.00            
ATOM   1713  R5  CHO   274     172.742  77.875  29.983  1.00  0.00            
ATOM   1714  C1  CHO   274     170.992  76.975  33.233  1.00  0.00           C
ATOM   1715  C2  CHO   274     170.142  76.875  37.133  1.00  0.00           C
ATOM   1716  ROH CHO   275     200.642  52.925  24.933  1.00  0.00            
ATOM   1717  R1  CHO   275     201.142  53.475  27.683  1.00  0.00            
ATOM   1718  R2  CHO   275     199.242  54.725  29.283  1.00  0.00            
ATOM   1719  R3  CHO   275     199.642  52.525  30.833  1.00  0.00            
ATOM   1720  R4  CHO   275     199.042  54.725  32.733  1.00  0.00            
ATOM   1721  R5  CHO   275     200.792  53.425  32.783  1.00  0.00            
ATOM   1722  C1  CHO   275     199.292  52.675  36.233  1.00  0.00           C
ATOM   1723  C2  CHO   275     198.042  56.025  37.683  1.00  0.00           C
ATOM   1724  ROH CHO   276      50.042 147.825  57.833  1.00  0.00            
ATOM   1725  R1  CHO   276      50.892 146.575  55.433  1.00  0.00            
ATOM   1726  R2  CHO   276      49.442 144.525  54.233  1.00  0.00            
ATOM   1727  R3  CHO   276      49.592 146.175  52.083  1.00  0.00            
ATOM   1728  R4  CHO   276      48.042 143.825  51.183  1.00  0.00            
ATOM   1729  R5  CHO   276      49.842 144.625  50.233  1.00  0.00            
ATOM   1730  C1  CHO   276      47.392 144.975  47.333  1.00  0.00           C
ATOM   1731  C2  CHO   276      43.692 144.425  45.283  1.00  0.00           C
ATOM   1732  ROH CHO   277     136.192 118.175  27.483  1.00  0.00            
ATOM   1733  R1  CHO   277     135.892 119.525  29.983  1.00  0.00            
ATOM   1734  R2  CHO   277     135.242 118.175  32.283  1.00  0.00            
ATOM   1735  R3  CHO   277     137.492 119.425  33.233  1.00  0.00            
ATOM   1736  R4  CHO   277     135.692 119.325  35.533  1.00  0.00            
ATOM   1737  R5  CHO   277     136.642 121.075  34.733  1.00  0.00            
ATOM   1738  C1  CHO   277     138.042 121.175  38.283  1.00  0.00           C
ATOM   1739  C2  CHO   277     139.042 124.025  40.533  1.00  0.00           C
ATOM   1740  ROH CHO   278     143.792  56.375  14.333  1.00  0.00            
ATOM   1741  R1  CHO   278     142.742  55.575  16.833  1.00  0.00            
ATOM   1742  R2  CHO   278     143.442  53.225  18.033  1.00  0.00            
ATOM   1743  R3  CHO   278     144.042  54.825  20.133  1.00  0.00            
ATOM   1744  R4  CHO   278     144.342  52.125  21.233  1.00  0.00            
ATOM   1745  R5  CHO   278     143.142  53.725  22.033  1.00  0.00            
ATOM   1746  C1  CHO   278     145.442  53.025  25.033  1.00  0.00           C
ATOM   1747  C2  CHO   278     143.742  49.525  25.833  1.00  0.00           C
ATOM   1748  ROH CHO   279      97.342 104.675  55.033  1.00  0.00            
ATOM   1749  R1  CHO   279      97.092 106.575  52.933  1.00  0.00            
ATOM   1750  R2  CHO   279      99.142 107.075  51.133  1.00  0.00            
ATOM   1751  R3  CHO   279      97.242 106.525  49.283  1.00  0.00            
ATOM   1752  R4  CHO   279      99.042 108.375  47.933  1.00  0.00            
ATOM   1753  R5  CHO   279      96.892 108.575  48.133  1.00  0.00            
ATOM   1754  C1  CHO   279      97.192 108.575  44.333  1.00  0.00           C
ATOM   1755  C2  CHO   279      97.642 110.325  41.733  1.00  0.00           C
ATOM   1756  ROH CHO   280     186.192 229.375  55.883  1.00  0.00            
ATOM   1757  R1  CHO   280     188.142 229.475  53.833  1.00  0.00            
ATOM   1758  R2  CHO   280     190.242 227.625  53.683  1.00  0.00            
ATOM   1759  R3  CHO   280     189.292 227.275  51.183  1.00  0.00            
ATOM   1760  R4  CHO   280     192.142 226.675  50.983  1.00  0.00            
ATOM   1761  R5  CHO   280     191.042 228.075  49.783  1.00  0.00            
ATOM   1762  C1  CHO   280     192.392 225.775  47.033  1.00  0.00           C
ATOM   1763  C2  CHO   280     192.392 222.725  44.283  1.00  0.00           C
ATOM   1764  ROH CHO   281     154.992  35.825  16.683  1.00  0.00            
ATOM   1765  R1  CHO   281     155.942  36.325  19.333  1.00  0.00            
ATOM   1766  R2  CHO   281     158.592  36.825  19.883  1.00  0.00            
ATOM   1767  R3  CHO   281     157.542  39.025  21.083  1.00  0.00            
ATOM   1768  R4  CHO   281     159.942  38.375  22.633  1.00  0.00            
ATOM   1769  R5  CHO   281     157.892  38.675  23.433  1.00  0.00            
ATOM   1770  C1  CHO   281     159.792  41.325  25.433  1.00  0.00           C
ATOM   1771  C2  CHO   281     160.342  39.875  28.383  1.00  0.00           C
ATOM   1772  ROH CHO   282     204.542   9.675  56.383  1.00  0.00            
ATOM   1773  R1  CHO   282     202.792  10.075  54.183  1.00  0.00            
ATOM   1774  R2  CHO   282     203.542  11.575  51.983  1.00  0.00            
ATOM   1775  R3  CHO   282     202.842   9.325  50.633  1.00  0.00            
ATOM   1776  R4  CHO   282     202.842  11.425  48.583  1.00  0.00            
ATOM   1777  R5  CHO   282     201.192  10.075  49.083  1.00  0.00            
ATOM   1778  C1  CHO   282     201.742   9.225  45.383  1.00  0.00           C
ATOM   1779  C2  CHO   282     202.642   9.125  41.933  1.00  0.00           C
ATOM   1780  ROH CHO   283      70.442 142.775  64.083  1.00  0.00            
ATOM   1781  R1  CHO   283      70.292 142.375  61.283  1.00  0.00            
ATOM   1782  R2  CHO   283      70.092 139.875  60.133  1.00  0.00            
ATOM   1783  R3  CHO   283      67.842 140.925  58.983  1.00  0.00            
ATOM   1784  R4  CHO   283      68.542 138.625  57.333  1.00  0.00            
ATOM   1785  R5  CHO   283      68.242 140.625  56.633  1.00  0.00            
ATOM   1786  C1  CHO   283      65.542 138.825  54.583  1.00  0.00           C
ATOM   1787  C2  CHO   283      68.042 138.425  51.583  1.00  0.00           C
ATOM   1788  ROH CHO   284     166.592  33.725  52.483  1.00  0.00            
ATOM   1789  R1  CHO   284     167.792  34.875  50.183  1.00  0.00            
ATOM   1790  R2  CHO   284     168.542  33.375  47.983  1.00  0.00            
ATOM   1791  R3  CHO   284     166.992  35.125  46.633  1.00  0.00            
ATOM   1792  R4  CHO   284     168.192  33.475  44.533  1.00  0.00            
ATOM   1793  R5  CHO   284     168.242  35.675  44.683  1.00  0.00            
ATOM   1794  C1  CHO   284     166.542  35.225  41.333  1.00  0.00           C
ATOM   1795  C2  CHO   284     168.442  34.125  38.683  1.00  0.00           C
ATOM   1796  ROH CHO   285      78.492 116.775  22.583  1.00  0.00            
ATOM   1797  R1  CHO   285      79.092 116.125  25.233  1.00  0.00            
ATOM   1798  R2  CHO   285      80.992 117.425  26.733  1.00  0.00            
ATOM   1799  R3  CHO   285      78.992 117.825  28.483  1.00  0.00            
ATOM   1800  R4  CHO   285      81.392 117.875  30.133  1.00  0.00            
ATOM   1801  R5  CHO   285      79.592 116.675  30.433  1.00  0.00            
ATOM   1802  C1  CHO   285      79.642 118.575  33.733  1.00  0.00           C
ATOM   1803  C2  CHO   285      80.192 116.925  37.083  1.00  0.00           C
ATOM   1804  ROH CHO   286     143.042  35.575  46.783  1.00  0.00            
ATOM   1805  R1  CHO   286     142.392  36.775  44.333  1.00  0.00            
ATOM   1806  R2  CHO   286     144.292  37.325  42.383  1.00  0.00            
ATOM   1807  R3  CHO   286     142.642  35.875  40.833  1.00  0.00            
ATOM   1808  R4  CHO   286     144.042  37.675  38.983  1.00  0.00            
ATOM   1809  R5  CHO   286     141.892  37.475  39.183  1.00  0.00            
ATOM   1810  C1  CHO   286     142.342  36.575  35.533  1.00  0.00           C
ATOM   1811  C2  CHO   286     143.992  39.325  33.733  1.00  0.00           C
ATOM   1812  ROH CHO   287     152.192  74.875  52.933  1.00  0.00            
ATOM   1813  R1  CHO   287     151.592  75.625  50.233  1.00  0.00            
ATOM   1814  R2  CHO   287     153.042  77.575  48.883  1.00  0.00            
ATOM   1815  R3  CHO   287     153.392  75.575  47.083  1.00  0.00            
ATOM   1816  R4  CHO   287     153.392  78.075  45.483  1.00  0.00            
ATOM   1817  R5  CHO   287     152.092  76.325  45.183  1.00  0.00            
ATOM   1818  C1  CHO   287     153.892  76.525  41.833  1.00  0.00           C
ATOM   1819  C2  CHO   287     156.742  77.675  40.433  1.00  0.00           C
ATOM   1820  ROH CHO   288     181.342 112.575  59.833  1.00  0.00            
ATOM   1821  R1  CHO   288     180.092 110.725  58.133  1.00  0.00            
ATOM   1822  R2  CHO   288     177.592 111.125  57.083  1.00  0.00            
ATOM   1823  R3  CHO   288     178.842 110.625  54.733  1.00  0.00            
ATOM   1824  R4  CHO   288     175.992 110.275  54.083  1.00  0.00            
ATOM   1825  R5  CHO   288     177.592 108.825  53.733  1.00  0.00            
ATOM   1826  C1  CHO   288     176.292 109.325  50.183  1.00  0.00           C
ATOM   1827  C2  CHO   288     174.492 106.675  47.983  1.00  0.00           C
ATOM   1828  ROH CHO   289     132.542 135.575  26.933  1.00  0.00            
ATOM   1829  R1  CHO   289     131.792 136.225  29.583  1.00  0.00            
ATOM   1830  R2  CHO   289     129.242 135.925  30.483  1.00  0.00            
ATOM   1831  R3  CHO   289     130.442 134.475  32.433  1.00  0.00            
ATOM   1832  R4  CHO   289     128.192 135.825  33.783  1.00  0.00            
ATOM   1833  R5  CHO   289     130.292 135.825  34.383  1.00  0.00            
ATOM   1834  C1  CHO   289     128.742 134.375  37.533  1.00  0.00           C
ATOM   1835  C2  CHO   289     129.192 135.025  41.233  1.00  0.00           C
ATOM   1836  ROH CHO   290      11.792 152.525  25.583  1.00  0.00            
ATOM   1837  R1  CHO   290      12.142 153.225  28.333  1.00  0.00            
ATOM   1838  R2  CHO   290      10.042 153.575  30.033  1.00  0.00            
ATOM   1839  R3  CHO   290      11.392 151.725  31.533  1.00  0.00            
ATOM   1840  R4  CHO   290       9.692 153.125  33.483  1.00  0.00            
ATOM   1841  R5  CHO   290      11.842 152.875  33.633  1.00  0.00            
ATOM   1842  C1  CHO   290      10.742 151.175  36.833  1.00  0.00           C
ATOM   1843  C2  CHO   290       7.692 150.975  37.733  1.00  0.00           C
ATOM   1844  ROH CHO   291      61.092  65.425  27.033  1.00  0.00            
ATOM   1845  R1  CHO   291      61.042  64.425  29.683  1.00  0.00            
ATOM   1846  R2  CHO   291      63.142  62.975  30.783  1.00  0.00            
ATOM   1847  R3  CHO   291      63.042  64.875  32.733  1.00  0.00            
ATOM   1848  R4  CHO   291      63.442  62.325  34.133  1.00  0.00            
ATOM   1849  R5  CHO   291      61.842  63.775  34.483  1.00  0.00            
ATOM   1850  C1  CHO   291      63.492  63.725  37.933  1.00  0.00           C
ATOM   1851  C2  CHO   291      63.792  62.475  41.633  1.00  0.00           C
ATOM   1852  ROH CHO   292     114.242 134.125  25.683  1.00  0.00            
ATOM   1853  R1  CHO   292     112.942 134.825  28.083  1.00  0.00            
ATOM   1854  R2  CHO   292     111.592 132.975  29.633  1.00  0.00            
ATOM   1855  R3  CHO   292     113.192 133.925  31.583  1.00  0.00            
ATOM   1856  R4  CHO   292     110.792 132.975  32.983  1.00  0.00            
ATOM   1857  R5  CHO   292     111.692 134.925  33.133  1.00  0.00            
ATOM   1858  C1  CHO   292     111.842 133.825  36.783  1.00  0.00           C
ATOM   1859  C2  CHO   292     112.842 133.425  40.833  1.00  0.00           C
ATOM   1860  ROH CHO   293     133.392  74.975  53.933  1.00  0.00            
ATOM   1861  R1  CHO   293     134.742  73.925  51.683  1.00  0.00            
ATOM   1862  R2  CHO   293     133.442  72.675  49.633  1.00  0.00            
ATOM   1863  R3  CHO   293     134.742  74.475  48.083  1.00  0.00            
ATOM   1864  R4  CHO   293     134.042  72.375  46.233  1.00  0.00            
ATOM   1865  R5  CHO   293     136.042  73.175  46.533  1.00  0.00            
ATOM   1866  C1  CHO   293     135.592  73.925  42.833  1.00  0.00           C
ATOM   1867  C2  CHO   293     135.692  74.575  39.333  1.00  0.00           C
ATOM   1868  ROH CHO   294      94.692 121.975  22.283  1.00  0.00            
ATOM   1869  R1  CHO   294      94.792 121.075  24.983  1.00  0.00            
ATOM   1870  R2  CHO   294      96.142 122.475  26.983  1.00  0.00            
ATOM   1871  R3  CHO   294      93.742 122.325  28.233  1.00  0.00            
ATOM   1872  R4  CHO   294      95.692 122.425  30.383  1.00  0.00            
ATOM   1873  R5  CHO   294      94.142 120.975  30.133  1.00  0.00            
ATOM   1874  C1  CHO   294      93.192 122.325  33.583  1.00  0.00           C
ATOM   1875  C2  CHO   294      94.492 120.575  35.883  1.00  0.00           C
ATOM   1876  ROH CHO   295     162.142 156.925  53.983  1.00  0.00            
ATOM   1877  R1  CHO   295     161.542 155.125  51.833  1.00  0.00            
ATOM   1878  R2  CHO   295     158.992 154.825  50.833  1.00  0.00            
ATOM   1879  R3  CHO   295     160.242 155.375  48.433  1.00  0.00            
ATOM   1880  R4  CHO   295     157.492 154.675  47.683  1.00  0.00            
ATOM   1881  R5  CHO   295     159.292 153.775  46.933  1.00  0.00            
ATOM   1882  C1  CHO   295     157.792 155.125  43.683  1.00  0.00           C
ATOM   1883  C2  CHO   295     154.892 158.225  43.333  1.00  0.00           C
ATOM   1884  ROH CHO   296     119.042  44.375  45.783  1.00  0.00            
ATOM   1885  R1  CHO   296     117.992  45.625  43.433  1.00  0.00            
ATOM   1886  R2  CHO   296     118.942  45.075  40.983  1.00  0.00            
ATOM   1887  R3  CHO   296     116.342  44.525  40.433  1.00  0.00            
ATOM   1888  R4  CHO   296     117.592  45.075  37.833  1.00  0.00            
ATOM   1889  R5  CHO   296     115.792  46.025  38.633  1.00  0.00            
ATOM   1890  C1  CHO   296     114.292  44.575  35.433  1.00  0.00           C
ATOM   1891  C2  CHO   296     114.692  44.725  31.583  1.00  0.00           C
ATOM   1892  ROH CHO   297      94.492 142.075  23.883  1.00  0.00            
ATOM   1893  R1  CHO   297      93.692 143.025  26.433  1.00  0.00            
ATOM   1894  R2  CHO   297      93.492 141.375  28.633  1.00  0.00            
ATOM   1895  R3  CHO   297      95.192 143.225  29.733  1.00  0.00            
ATOM   1896  R4  CHO   297      94.442 141.475  31.983  1.00  0.00            
ATOM   1897  R5  CHO   297      94.292 143.625  31.883  1.00  0.00            
ATOM   1898  C1  CHO   297      96.592 143.225  34.933  1.00  0.00           C
ATOM   1899  C2  CHO   297      96.742 144.925  38.783  1.00  0.00           C
ATOM   1900  ROH CHO   298      61.492 135.125  27.933  1.00  0.00            
ATOM   1901  R1  CHO   298      60.092 136.075  30.233  1.00  0.00            
ATOM   1902  R2  CHO   298      59.742 134.525  32.483  1.00  0.00            
ATOM   1903  R3  CHO   298      60.842 136.675  33.733  1.00  0.00            
ATOM   1904  R4  CHO   298      59.492 135.175  35.883  1.00  0.00            
ATOM   1905  R5  CHO   298      59.242 137.275  35.383  1.00  0.00            
ATOM   1906  C1  CHO   298      60.392 137.575  38.983  1.00  0.00           C
ATOM   1907  C2  CHO   298      57.592 135.475  41.383  1.00  0.00           C
ATOM   1908  ROH CHO   299      77.892 219.975  18.433  1.00  0.00            
ATOM   1909  R1  CHO   299      78.842 221.275  20.733  1.00  0.00            
ATOM   1910  R2  CHO   299      77.142 222.475  22.533  1.00  0.00            
ATOM   1911  R3  CHO   299      78.392 220.875  24.333  1.00  0.00            
ATOM   1912  R4  CHO   299      76.792 222.675  25.983  1.00  0.00            
ATOM   1913  R5  CHO   299      78.942 222.325  26.183  1.00  0.00            
ATOM   1914  C1  CHO   299      77.792 221.325  29.683  1.00  0.00           C
ATOM   1915  C2  CHO   299      79.142 224.575  32.533  1.00  0.00           C
ATOM   1916  ROH CHO   300     177.642 121.625  21.833  1.00  0.00            
ATOM   1917  R1  CHO   300     177.392 120.825  24.533  1.00  0.00            
ATOM   1918  R2  CHO   300     179.642 120.375  26.133  1.00  0.00            
ATOM   1919  R3  CHO   300     178.392 122.175  27.783  1.00  0.00            
ATOM   1920  R4  CHO   300     180.192 120.725  29.533  1.00  0.00            
ATOM   1921  R5  CHO   300     178.042 120.975  29.833  1.00  0.00            
ATOM   1922  C1  CHO   300     179.392 122.575  33.033  1.00  0.00           C
ATOM   1923  C2  CHO   300     179.092 123.325  37.733  1.00  0.00           C
ATOM   1924  ROH CHO   301     222.142  77.375  28.783  1.00  0.00            
ATOM   1925  R1  CHO   301     222.342  75.125  30.483  1.00  0.00            
ATOM   1926  R2  CHO   301     224.692  74.375  31.733  1.00  0.00            
ATOM   1927  R3  CHO   301     223.142  74.475  33.983  1.00  0.00            
ATOM   1928  R4  CHO   301     225.742  73.475  34.883  1.00  0.00            
ATOM   1929  R5  CHO   301     223.792  72.575  35.233  1.00  0.00            
ATOM   1930  C1  CHO   301     224.892  73.025  38.833  1.00  0.00           C
ATOM   1931  C2  CHO   301     221.492  71.825  40.533  1.00  0.00           C
ATOM   1932  ROH CHO   302      94.142 127.875  22.733  1.00  0.00            
ATOM   1933  R1  CHO   302      93.392 126.475  25.083  1.00  0.00            
ATOM   1934  R2  CHO   302      94.692 126.825  27.533  1.00  0.00            
ATOM   1935  R3  CHO   302      92.192 127.375  28.433  1.00  0.00            
ATOM   1936  R4  CHO   302      93.642 126.275  30.733  1.00  0.00            
ATOM   1937  R5  CHO   302      91.742 125.625  29.983  1.00  0.00            
ATOM   1938  C1  CHO   302      90.642 126.525  33.533  1.00  0.00           C
ATOM   1939  C2  CHO   302      90.492 127.375  37.683  1.00  0.00           C
ATOM   1940  ROH CHO   303       7.842  38.275  30.583  1.00  0.00            
ATOM   1941  R1  CHO   303       7.192  39.625  32.983  1.00  0.00            
ATOM   1942  R2  CHO   303       4.692  39.475  34.183  1.00  0.00            
ATOM   1943  R3  CHO   303       6.092  38.625  36.333  1.00  0.00            
ATOM   1944  R4  CHO   303       3.342  38.925  37.283  1.00  0.00            
ATOM   1945  R5  CHO   303       5.142  39.825  38.183  1.00  0.00            
ATOM   1946  C1  CHO   303       3.892  37.825  41.183  1.00  0.00           C
ATOM   1947  C2  CHO   303       6.392  37.925  44.733  1.00  0.00           C
ATOM   1948  ROH CHO   304      24.542  73.575  34.633  1.00  0.00            
ATOM   1949  R1  CHO   304      24.342  73.175  37.433  1.00  0.00            
ATOM   1950  R2  CHO   304      25.342  74.975  39.233  1.00  0.00            
ATOM   1951  R3  CHO   304      22.842  74.925  40.233  1.00  0.00            
ATOM   1952  R4  CHO   304      24.592  74.925  42.583  1.00  0.00            
ATOM   1953  R5  CHO   304      22.992  73.475  42.133  1.00  0.00            
ATOM   1954  C1  CHO   304      21.742  74.775  45.483  1.00  0.00           C
ATOM   1955  C2  CHO   304      22.042  71.875  46.883  1.00  0.00           C
ATOM   1956  ROH CHO   305     184.942 128.675  55.433  1.00  0.00            
ATOM   1957  R1  CHO   305     184.842 129.375  52.683  1.00  0.00            
ATOM   1958  R2  CHO   305     186.642 131.175  51.583  1.00  0.00            
ATOM   1959  R3  CHO   305     187.092 129.125  49.833  1.00  0.00            
ATOM   1960  R4  CHO   305     186.692 131.475  48.133  1.00  0.00            
ATOM   1961  R5  CHO   305     185.592 129.625  47.983  1.00  0.00            
ATOM   1962  C1  CHO   305     187.142 129.775  44.483  1.00  0.00           C
ATOM   1963  C2  CHO   305     189.192 130.225  40.983  1.00  0.00           C
ATOM   1964  ROH CHO   306      44.492  56.575  30.133  1.00  0.00            
ATOM   1965  R1  CHO   306      46.992  55.375  30.933  1.00  0.00            
ATOM   1966  R2  CHO   306      48.992  56.825  32.133  1.00  0.00            
ATOM   1967  R3  CHO   306      48.792  54.875  34.033  1.00  0.00            
ATOM   1968  R4  CHO   306      51.292  56.275  34.633  1.00  0.00            
ATOM   1969  R5  CHO   306      51.042  54.125  34.333  1.00  0.00            
ATOM   1970  C1  CHO   306      52.442  54.075  37.883  1.00  0.00           C
ATOM   1971  C2  CHO   306      52.692  52.075  40.733  1.00  0.00           C
ATOM   1972  ROH CHO   307     162.792 104.925  57.133  1.00  0.00            
ATOM   1973  R1  CHO   307     160.942 104.425  55.083  1.00  0.00            
ATOM   1974  R2  CHO   307     159.692 106.425  53.683  1.00  0.00            
ATOM   1975  R3  CHO   307     160.642 105.125  51.483  1.00  0.00            
ATOM   1976  R4  CHO   307     158.592 106.925  50.383  1.00  0.00            
ATOM   1977  R5  CHO   307     158.742 104.725  50.133  1.00  0.00            
ATOM   1978  C1  CHO   307     158.892 105.925  46.483  1.00  0.00           C
ATOM   1979  C2  CHO   307     156.992 108.225  44.333  1.00  0.00           C
ATOM   1980  ROH CHO   308      91.392 138.275  56.183  1.00  0.00            
ATOM   1981  R1  CHO   308      89.642 137.625  54.033  1.00  0.00            
ATOM   1982  R2  CHO   308      89.692 139.025  51.633  1.00  0.00            
ATOM   1983  R3  CHO   308      89.992 136.525  50.583  1.00  0.00            
ATOM   1984  R4  CHO   308      89.392 138.275  48.283  1.00  0.00            
ATOM   1985  R5  CHO   308      88.392 136.375  48.833  1.00  0.00            
ATOM   1986  C1  CHO   308      89.542 135.475  45.333  1.00  0.00           C
ATOM   1987  C2  CHO   308      91.542 135.825  41.483  1.00  0.00           C
ATOM   1988  ROH CHO   309      83.742  40.875  53.533  1.00  0.00            
ATOM   1989  R1  CHO   309      83.292  40.325  50.783  1.00  0.00            
ATOM   1990  R2  CHO   309      80.742  39.825  49.783  1.00  0.00            
ATOM   1991  R3  CHO   309      81.392  41.875  48.083  1.00  0.00            
ATOM   1992  R4  CHO   309      79.292  40.325  46.683  1.00  0.00            
ATOM   1993  R5  CHO   309      81.242  40.875  45.883  1.00  0.00            
ATOM   1994  C1  CHO   309      79.042  42.525  43.283  1.00  0.00           C
ATOM   1995  C2  CHO   309      76.092  41.025  41.433  1.00  0.00           C
ATOM   1996  ROH CHO   310      54.142  46.625  27.583  1.00  0.00            
ATOM   1997  R1  CHO   310      54.242  45.675  30.283  1.00  0.00            
ATOM   1998  R2  CHO   310      56.192  43.875  31.083  1.00  0.00            
ATOM   1999  R3  CHO   310      56.642  45.775  32.983  1.00  0.00            
ATOM   2000  R4  CHO   310      57.442  43.275  34.283  1.00  0.00            
ATOM   2001  R5  CHO   310      56.042  44.775  35.033  1.00  0.00            
ATOM   2002  C1  CHO   310      58.592  44.675  37.883  1.00  0.00           C
ATOM   2003  C2  CHO   310      60.692  45.725  40.533  1.00  0.00           C
ATOM   2004  ROH CHO   311     200.192 144.525  21.683  1.00  0.00            
ATOM   2005  R1  CHO   311     198.692 144.225  24.083  1.00  0.00            
ATOM   2006  R2  CHO   311     197.642 141.825  24.883  1.00  0.00            
ATOM   2007  R3  CHO   311     198.992 142.425  27.183  1.00  0.00            
ATOM   2008  R4  CHO   311     197.392 140.025  27.833  1.00  0.00            
ATOM   2009  R5  CHO   311     197.442 141.925  28.933  1.00  0.00            
ATOM   2010  C1  CHO   311     198.542 139.475  31.683  1.00  0.00           C
ATOM   2011  C2  CHO   311     198.492 136.075  30.883  1.00  0.00           C
ATOM   2012  ROH CHO   312     143.142 101.275  20.183  1.00  0.00            
ATOM   2013  R1  CHO   312     142.642 100.075  22.733  1.00  0.00            
ATOM   2014  R2  CHO   312     144.692  99.075  24.333  1.00  0.00            
ATOM   2015  R3  CHO   312     143.592 100.775  26.183  1.00  0.00            
ATOM   2016  R4  CHO   312     145.642  99.225  27.633  1.00  0.00            
ATOM   2017  R5  CHO   312     143.542  99.475  28.183  1.00  0.00            
ATOM   2018  C1  CHO   312     145.192 100.925  31.283  1.00  0.00           C
ATOM   2019  C2  CHO   312     147.392 103.675  33.533  1.00  0.00           C
ATOM   2020  ROH CHO   313     174.842 138.275  54.483  1.00  0.00            
ATOM   2021  R1  CHO   313     174.442 137.525  51.783  1.00  0.00            
ATOM   2022  R2  CHO   313     171.892 137.225  50.683  1.00  0.00            
ATOM   2023  R3  CHO   313     172.842 138.975  48.833  1.00  0.00            
ATOM   2024  R4  CHO   313     170.792 137.425  47.433  1.00  0.00            
ATOM   2025  R5  CHO   313     172.842 137.725  46.783  1.00  0.00            
ATOM   2026  C1  CHO   313     170.992 139.175  43.783  1.00  0.00           C
ATOM   2027  C2  CHO   313     168.092 139.075  40.883  1.00  0.00           C
ATOM   2028  ROH CHO   314      28.942  61.775  35.133  1.00  0.00            
ATOM   2029  R1  CHO   314      28.692  62.525  37.883  1.00  0.00            
ATOM   2030  R2  CHO   314      26.942  61.275  39.583  1.00  0.00            
ATOM   2031  R3  CHO   314      29.142  60.875  41.083  1.00  0.00            
ATOM   2032  R4  CHO   314      26.942  60.775  42.983  1.00  0.00            
ATOM   2033  R5  CHO   314      28.692  62.025  43.133  1.00  0.00            
ATOM   2034  C1  CHO   314      29.042  60.075  46.383  1.00  0.00           C
ATOM   2035  C2  CHO   314      30.292  59.375  50.133  1.00  0.00           C
ATOM   2036  ROH CHO   315     156.642 175.125  52.133  1.00  0.00            
ATOM   2037  R1  CHO   315     155.542 174.975  49.533  1.00  0.00            
ATOM   2038  R2  CHO   315     156.892 175.825  47.283  1.00  0.00            
ATOM   2039  R3  CHO   315     156.342 173.275  46.433  1.00  0.00            
ATOM   2040  R4  CHO   315     157.342 174.725  44.033  1.00  0.00            
ATOM   2041  R5  CHO   315     155.442 173.625  44.233  1.00  0.00            
ATOM   2042  C1  CHO   315     157.092 171.725  41.383  1.00  0.00           C
ATOM   2043  C2  CHO   315     154.942 171.975  38.833  1.00  0.00           C
ATOM   2044  ROH CHO   316      97.442 193.575  46.383  1.00  0.00            
ATOM   2045  R1  CHO   316      98.392 193.225  43.733  1.00  0.00            
ATOM   2046  R2  CHO   316      97.292 194.525  41.633  1.00  0.00            
ATOM   2047  R3  CHO   316      99.842 195.375  41.233  1.00  0.00            
ATOM   2048  R4  CHO   316      98.542 195.625  38.583  1.00  0.00            
ATOM   2049  R5  CHO   316     100.392 194.525  39.083  1.00  0.00            
ATOM   2050  C1  CHO   316     101.692 197.025  36.483  1.00  0.00           C
ATOM   2051  C2  CHO   316     100.342 197.475  32.183  1.00  0.00           C
ATOM   2052  ROH CHO   317     105.642  91.225  22.833  1.00  0.00            
ATOM   2053  R1  CHO   317     104.792  91.125  25.533  1.00  0.00            
ATOM   2054  R2  CHO   317     105.192  88.925  27.133  1.00  0.00            
ATOM   2055  R3  CHO   317     106.342  90.725  28.783  1.00  0.00            
ATOM   2056  R4  CHO   317     105.742  88.475  30.533  1.00  0.00            
ATOM   2057  R5  CHO   317     105.192  90.525  30.883  1.00  0.00            
ATOM   2058  C1  CHO   317     107.192  89.875  34.033  1.00  0.00           C
ATOM   2059  C2  CHO   317     108.242  91.125  37.433  1.00  0.00           C
ATOM   2060  ROH CHO   318       7.242 130.425  23.883  1.00  0.00            
ATOM   2061  R1  CHO   318       7.492 129.325  26.483  1.00  0.00            
ATOM   2062  R2  CHO   318       9.742 129.725  28.083  1.00  0.00            
ATOM   2063  R3  CHO   318       7.892 130.625  29.883  1.00  0.00            
ATOM   2064  R4  CHO   318      10.242 129.975  31.483  1.00  0.00            
ATOM   2065  R5  CHO   318       8.192 129.275  31.783  1.00  0.00            
ATOM   2066  C1  CHO   318       8.792 130.975  35.183  1.00  0.00           C
ATOM   2067  C2  CHO   318       7.792 128.725  38.933  1.00  0.00           C
ATOM   2068  ROH CHO   319     170.992  58.675  14.083  1.00  0.00            
ATOM   2069  R1  CHO   319     170.642  58.775  16.883  1.00  0.00            
ATOM   2070  R2  CHO   319     169.192  56.875  18.233  1.00  0.00            
ATOM   2071  R3  CHO   319     171.492  56.625  19.683  1.00  0.00            
ATOM   2072  R4  CHO   319     169.342  56.275  21.633  1.00  0.00            
ATOM   2073  R5  CHO   319     170.992  57.675  21.783  1.00  0.00            
ATOM   2074  C1  CHO   319     171.542  55.675  24.983  1.00  0.00           C
ATOM   2075  C2  CHO   319     174.392  57.775  26.533  1.00  0.00           C
ATOM   2076  ROH CHO   320     204.092  90.425  59.233  1.00  0.00            
ATOM   2077  R1  CHO   320     203.792  88.775  56.933  1.00  0.00            
ATOM   2078  R2  CHO   320     202.892  89.725  54.533  1.00  0.00            
ATOM   2079  R3  CHO   320     205.192  88.575  53.583  1.00  0.00            
ATOM   2080  R4  CHO   320     203.392  88.575  51.283  1.00  0.00            
ATOM   2081  R5  CHO   320     204.442  86.825  52.133  1.00  0.00            
ATOM   2082  C1  CHO   320     205.792  86.775  48.583  1.00  0.00           C
ATOM   2083  C2  CHO   320     205.442  86.275  45.133  1.00  0.00           C
ATOM   2084  ROH CHO   321     114.042 210.075  42.883  1.00  0.00            
ATOM   2085  R1  CHO   321     113.742 208.875  40.383  1.00  0.00            
ATOM   2086  R2  CHO   321     112.092 209.925  38.433  1.00  0.00            
ATOM   2087  R3  CHO   321     114.342 209.875  36.933  1.00  0.00            
ATOM   2088  R4  CHO   321     112.242 208.975  35.133  1.00  0.00            
ATOM   2089  R5  CHO   321     114.092 207.925  35.533  1.00  0.00            
ATOM   2090  C1  CHO   321     114.442 208.375  31.783  1.00  0.00           C
ATOM   2091  C2  CHO   321     114.942 206.425  28.733  1.00  0.00           C
ATOM   2092  ROH CHO   322      16.542  32.175  30.983  1.00  0.00            
ATOM   2093  R1  CHO   322      17.342  30.225  32.883  1.00  0.00            
ATOM   2094  R2  CHO   322      17.492  30.725  35.583  1.00  0.00            
ATOM   2095  R3  CHO   322      15.892  28.525  35.733  1.00  0.00            
ATOM   2096  R4  CHO   322      16.992  28.875  38.483  1.00  0.00            
ATOM   2097  R5  CHO   322      17.092  27.075  37.233  1.00  0.00            
ATOM   2098  C1  CHO   322      15.192  25.775  40.283  1.00  0.00           C
ATOM   2099  C2  CHO   322      16.942  23.875  42.433  1.00  0.00           C
ATOM   2100  ROH CHO   323     189.842  67.875  22.983  1.00  0.00            
ATOM   2101  R1  CHO   323     189.092  68.975  25.483  1.00  0.00            
ATOM   2102  R2  CHO   323     186.592  68.575  26.633  1.00  0.00            
ATOM   2103  R3  CHO   323     188.092  67.775  28.733  1.00  0.00            
ATOM   2104  R4  CHO   323     185.292  67.475  29.633  1.00  0.00            
ATOM   2105  R5  CHO   323     186.842  68.575  30.683  1.00  0.00            
ATOM   2106  C1  CHO   323     185.892  66.075  33.383  1.00  0.00           C
ATOM   2107  C2  CHO   323     185.692  61.625  35.183  1.00  0.00           C
ATOM   2108  ROH CHO   324      35.242 151.525  25.783  1.00  0.00            
ATOM   2109  R1  CHO   324      35.092 149.875  28.083  1.00  0.00            
ATOM   2110  R2  CHO   324      36.592 150.375  30.383  1.00  0.00            
ATOM   2111  R3  CHO   324      34.142 150.225  31.583  1.00  0.00            
ATOM   2112  R4  CHO   324      36.092 150.125  33.783  1.00  0.00            
ATOM   2113  R5  CHO   324      34.442 148.675  33.383  1.00  0.00            
ATOM   2114  C1  CHO   324      33.492 149.825  36.883  1.00  0.00           C
ATOM   2115  C2  CHO   324      34.292 148.675  40.783  1.00  0.00           C
ATOM   2116  ROH CHO   325     127.742  98.325  23.433  1.00  0.00            
ATOM   2117  R1  CHO   325     128.292  97.625  26.133  1.00  0.00            
ATOM   2118  R2  CHO   325     126.492  96.325  27.733  1.00  0.00            
ATOM   2119  R3  CHO   325     128.542  94.575  28.083  1.00  0.00            
ATOM   2120  R4  CHO   325     126.892  94.275  30.483  1.00  0.00            
ATOM   2121  R5  CHO   325     128.992  94.675  30.383  1.00  0.00            
ATOM   2122  C1  CHO   325     128.992  91.425  32.383  1.00  0.00           C
ATOM   2123  C2  CHO   325     129.392  87.775  31.833  1.00  0.00           C
ATOM   2124  ROH CHO   326     223.092  87.625  60.283  1.00  0.00            
ATOM   2125  R1  CHO   326     224.642  87.825  57.933  1.00  0.00            
ATOM   2126  R2  CHO   326     225.142  85.675  56.333  1.00  0.00            
ATOM   2127  R3  CHO   326     224.092  87.275  54.383  1.00  0.00            
ATOM   2128  R4  CHO   326     225.692  85.275  52.933  1.00  0.00            
ATOM   2129  R5  CHO   326     225.842  87.475  52.733  1.00  0.00            
ATOM   2130  C1  CHO   326     225.042  86.575  49.133  1.00  0.00           C
ATOM   2131  C2  CHO   326     225.242  84.225  45.833  1.00  0.00           C
ATOM   2132  ROH CHO   327     171.442  91.325  56.083  1.00  0.00            
ATOM   2133  R1  CHO   327     170.742  91.075  53.333  1.00  0.00            
ATOM   2134  R2  CHO   327     168.292  91.975  52.333  1.00  0.00            
ATOM   2135  R3  CHO   327     169.892  93.325  50.633  1.00  0.00            
ATOM   2136  R4  CHO   327     167.292  93.075  49.233  1.00  0.00            
ATOM   2137  R5  CHO   327     169.292  92.525  48.433  1.00  0.00            
ATOM   2138  C1  CHO   327     168.242  95.025  45.783  1.00  0.00           C
ATOM   2139  C2  CHO   327     167.142  95.025  41.933  1.00  0.00           C
ATOM   2140  ROH CHO   328      86.192 116.725  26.433  1.00  0.00            
ATOM   2141  R1  CHO   328      85.192 115.925  28.983  1.00  0.00            
ATOM   2142  R2  CHO   328      86.742 114.575  30.833  1.00  0.00            
ATOM   2143  R3  CHO   328      86.042 116.625  32.483  1.00  0.00            
ATOM   2144  R4  CHO   328      86.792 114.425  34.283  1.00  0.00            
ATOM   2145  R5  CHO   328      84.892 115.575  34.283  1.00  0.00            
ATOM   2146  C1  CHO   328      86.142 116.325  37.833  1.00  0.00           C
ATOM   2147  C2  CHO   328      86.992 119.575  40.983  1.00  0.00           C
ATOM   2148  ROH CHO   329       6.592 156.225  24.683  1.00  0.00            
ATOM   2149  R1  CHO   329       7.092 156.625  27.433  1.00  0.00            
ATOM   2150  R2  CHO   329       5.242 157.675  29.183  1.00  0.00            
ATOM   2151  R3  CHO   329       5.792 155.425  30.583  1.00  0.00            
ATOM   2152  R4  CHO   329       4.992 157.375  32.633  1.00  0.00            
ATOM   2153  R5  CHO   329       6.792 156.225  32.633  1.00  0.00            
ATOM   2154  C1  CHO   329       5.292 155.125  35.933  1.00  0.00           C
ATOM   2155  C2  CHO   329       8.392 155.725  37.983  1.00  0.00           C
ATOM   2156  ROH CHO   330     213.692  57.225  61.533  1.00  0.00            
ATOM   2157  R1  CHO   330     215.442  57.625  59.333  1.00  0.00            
ATOM   2158  R2  CHO   330     214.742  56.925  56.733  1.00  0.00            
ATOM   2159  R3  CHO   330     215.342  59.475  56.183  1.00  0.00            
ATOM   2160  R4  CHO   330     216.292  58.025  53.833  1.00  0.00            
ATOM   2161  R5  CHO   330     217.442  59.375  55.083  1.00  0.00            
ATOM   2162  C1  CHO   330     217.742  61.075  51.633  1.00  0.00           C
ATOM   2163  C2  CHO   330     218.242  63.925  49.733  1.00  0.00           C
ATOM   2164  ROH CHO   331     162.992  24.225  16.583  1.00  0.00            
ATOM   2165  R1  CHO   331     162.392  24.525  19.333  1.00  0.00            
ATOM   2166  R2  CHO   331     163.792  23.225  21.333  1.00  0.00            
ATOM   2167  R3  CHO   331     164.142  25.775  22.283  1.00  0.00            
ATOM   2168  R4  CHO   331     164.542  24.025  24.633  1.00  0.00            
ATOM   2169  R5  CHO   331     163.192  25.725  24.483  1.00  0.00            
ATOM   2170  C1  CHO   331     165.342  26.825  27.433  1.00  0.00           C
ATOM   2171  C2  CHO   331     165.292  28.475  32.483  1.00  0.00           C
ATOM   2172  ROH CHO   332     111.042 106.225  56.583  1.00  0.00            
ATOM   2173  R1  CHO   332     112.592 108.075  55.133  1.00  0.00            
ATOM   2174  R2  CHO   332     115.092 107.475  54.083  1.00  0.00            
ATOM   2175  R3  CHO   332     113.942 108.275  51.733  1.00  0.00            
ATOM   2176  R4  CHO   332     116.192 110.125  52.183  1.00  0.00            
ATOM   2177  R5  CHO   332     114.142 110.675  51.783  1.00  0.00            
ATOM   2178  C1  CHO   332     115.792 112.425  48.883  1.00  0.00           C
ATOM   2179  C2  CHO   332     116.992 114.875  45.633  1.00  0.00           C
ATOM   2180  ROH CHO   333     114.592 154.525  55.183  1.00  0.00            
ATOM   2181  R1  CHO   333     114.542 154.675  52.333  1.00  0.00            
ATOM   2182  R2  CHO   333     116.692 153.825  50.783  1.00  0.00            
ATOM   2183  R3  CHO   333     114.742 152.375  49.583  1.00  0.00            
ATOM   2184  R4  CHO   333     116.992 152.325  47.683  1.00  0.00            
ATOM   2185  R5  CHO   333     114.942 152.925  47.233  1.00  0.00            
ATOM   2186  C1  CHO   333     115.392 150.125  44.733  1.00  0.00           C
ATOM   2187  C2  CHO   333     116.842 148.675  41.183  1.00  0.00           C
ATOM   2188  ROH CHO   334      24.192 147.275  23.333  1.00  0.00            
ATOM   2189  R1  CHO   334      22.592 148.075  25.533  1.00  0.00            
ATOM   2190  R2  CHO   334      20.742 146.425  26.733  1.00  0.00            
ATOM   2191  R3  CHO   334      22.092 147.075  28.983  1.00  0.00            
ATOM   2192  R4  CHO   334      19.392 146.375  29.933  1.00  0.00            
ATOM   2193  R5  CHO   334      20.542 148.225  30.333  1.00  0.00            
ATOM   2194  C1  CHO   334      19.942 146.975  33.883  1.00  0.00           C
ATOM   2195  C2  CHO   334      18.842 148.575  37.633  1.00  0.00           C
ATOM   2196  ROH CHO   335       8.442  66.475  33.583  1.00  0.00            
ATOM   2197  R1  CHO   335       7.892  68.075  35.833  1.00  0.00            
ATOM   2198  R2  CHO   335       6.392  67.175  37.983  1.00  0.00            
ATOM   2199  R3  CHO   335       8.592  68.075  39.383  1.00  0.00            
ATOM   2200  R4  CHO   335       6.292  68.775  41.033  1.00  0.00            
ATOM   2201  R5  CHO   335       7.842  70.125  40.383  1.00  0.00            
ATOM   2202  C1  CHO   335       8.242  70.475  44.133  1.00  0.00           C
ATOM   2203  C2  CHO   335       7.692  69.975  47.633  1.00  0.00           C
ATOM   2204  ROH CHO   336     112.842  77.575  21.333  1.00  0.00            
ATOM   2205  R1  CHO   336     111.742  78.375  23.783  1.00  0.00            
ATOM   2206  R2  CHO   336     110.092  76.775  25.283  1.00  0.00            
ATOM   2207  R3  CHO   336     111.892  77.325  27.233  1.00  0.00            
ATOM   2208  R4  CHO   336     109.792  75.725  28.583  1.00  0.00            
ATOM   2209  R5  CHO   336     110.542  77.675  29.183  1.00  0.00            
ATOM   2210  C1  CHO   336     111.342  75.675  32.333  1.00  0.00           C
ATOM   2211  C2  CHO   336     107.492  74.275  33.333  1.00  0.00           C
ATOM   2212  ROH CHO   337       3.242  87.925  27.783  1.00  0.00            
ATOM   2213  R1  CHO   337       3.142  86.825  30.383  1.00  0.00            
ATOM   2214  R2  CHO   337       5.142  87.375  32.283  1.00  0.00            
ATOM   2215  R3  CHO   337       2.992  88.125  33.783  1.00  0.00            
ATOM   2216  R4  CHO   337       5.142  87.575  35.733  1.00  0.00            
ATOM   2217  R5  CHO   337       3.142  86.725  35.733  1.00  0.00            
ATOM   2218  C1  CHO   337       3.142  88.425  39.133  1.00  0.00           C
ATOM   2219  C2  CHO   337       3.592  86.825  42.333  1.00  0.00           C
ATOM   2220  ROH CHO   338      -0.058 150.275  19.983  1.00  0.00            
ATOM   2221  R1  CHO   338       0.442 148.825  22.333  1.00  0.00            
ATOM   2222  R2  CHO   338       2.042 149.775  24.383  1.00  0.00            
ATOM   2223  R3  CHO   338      -0.108 149.225  25.883  1.00  0.00            
ATOM   2224  R4  CHO   338       2.142 148.925  27.733  1.00  0.00            
ATOM   2225  R5  CHO   338       0.592 147.475  27.333  1.00  0.00            
ATOM   2226  C1  CHO   338       0.142 147.925  31.133  1.00  0.00           C
ATOM   2227  C2  CHO   338      -0.808 149.025  34.633  1.00  0.00           C
ATOM   2228  ROH CHO   339     103.892 113.975  24.583  1.00  0.00            
ATOM   2229  R1  CHO   339     103.692 114.025  27.383  1.00  0.00            
ATOM   2230  R2  CHO   339     102.542 116.125  28.783  1.00  0.00            
ATOM   2231  R3  CHO   339     101.042 114.175  29.883  1.00  0.00            
ATOM   2232  R4  CHO   339     102.192 115.575  32.183  1.00  0.00            
ATOM   2233  R5  CHO   339     102.342 113.425  31.783  1.00  0.00            
ATOM   2234  C1  CHO   339     100.592 113.425  35.183  1.00  0.00           C
ATOM   2235  C2  CHO   339     101.842 112.625  39.033  1.00  0.00           C
ATOM   2236  ROH CHO   340     213.792 124.875  57.133  1.00  0.00            
ATOM   2237  R1  CHO   340     214.392 125.275  54.383  1.00  0.00            
ATOM   2238  R2  CHO   340     214.842 123.125  52.683  1.00  0.00            
ATOM   2239  R3  CHO   340     212.942 124.325  51.233  1.00  0.00            
ATOM   2240  R4  CHO   340     214.592 122.975  49.233  1.00  0.00            
ATOM   2241  R5  CHO   340     214.042 125.075  49.233  1.00  0.00            
ATOM   2242  C1  CHO   340     212.592 123.975  45.833  1.00  0.00           C
ATOM   2243  C2  CHO   340     212.292 124.575  41.433  1.00  0.00           C
ATOM   2244  ROH CHO   341      92.292 162.325  22.333  1.00  0.00            
ATOM   2245  R1  CHO   341      91.542 163.525  24.783  1.00  0.00            
ATOM   2246  R2  CHO   341      92.492 162.675  27.233  1.00  0.00            
ATOM   2247  R3  CHO   341      93.292 165.275  27.533  1.00  0.00            
ATOM   2248  R4  CHO   341      92.842 164.325  30.233  1.00  0.00            
ATOM   2249  R5  CHO   341      91.942 166.075  29.333  1.00  0.00            
ATOM   2250  C1  CHO   341      93.742 167.725  32.233  1.00  0.00           C
ATOM   2251  C2  CHO   341      94.442 170.575  33.783  1.00  0.00           C
ATOM   2252  ROH CHO   342      79.692 102.925  24.633  1.00  0.00            
ATOM   2253  R1  CHO   342      78.492 102.625  27.233  1.00  0.00            
ATOM   2254  R2  CHO   342      79.292 100.675  28.983  1.00  0.00            
ATOM   2255  R3  CHO   342      79.642 102.775  30.683  1.00  0.00            
ATOM   2256  R4  CHO   342      79.342 100.475  32.433  1.00  0.00            
ATOM   2257  R5  CHO   342      78.192 102.275  32.533  1.00  0.00            
ATOM   2258  C1  CHO   342      79.692 102.325  36.033  1.00  0.00           C
ATOM   2259  C2  CHO   342      81.992 102.975  39.033  1.00  0.00           C
ATOM   2260  ROH CHO   343     216.042  45.675  57.933  1.00  0.00            
ATOM   2261  R1  CHO   343     215.842  43.475  56.183  1.00  0.00            
ATOM   2262  R2  CHO   343     215.242  43.675  53.533  1.00  0.00            
ATOM   2263  R3  CHO   343     217.492  42.275  53.183  1.00  0.00            
ATOM   2264  R4  CHO   343     216.142  42.075  50.583  1.00  0.00            
ATOM   2265  R5  CHO   343     216.892  40.425  51.783  1.00  0.00            
ATOM   2266  C1  CHO   343     218.842  39.825  48.583  1.00  0.00           C
ATOM   2267  C2  CHO   343     218.592  36.175  46.933  1.00  0.00           C
ATOM   2268  ROH CHO   344     186.992 104.975  55.633  1.00  0.00            
ATOM   2269  R1  CHO   344     187.192 104.575  52.833  1.00  0.00            
ATOM   2270  R2  CHO   344     184.992 104.225  51.183  1.00  0.00            
ATOM   2271  R3  CHO   344     186.092 106.325  49.833  1.00  0.00            
ATOM   2272  R4  CHO   344     184.942 104.575  47.783  1.00  0.00            
ATOM   2273  R5  CHO   344     186.992 105.375  47.883  1.00  0.00            
ATOM   2274  C1  CHO   344     185.942 106.775  44.483  1.00  0.00           C
ATOM   2275  C2  CHO   344     183.542 107.575  41.533  1.00  0.00           C
ATOM   2276  ROH CHO   345     206.192 162.025  57.183  1.00  0.00            
ATOM   2277  R1  CHO   345     206.142 163.125  54.633  1.00  0.00            
ATOM   2278  R2  CHO   345     208.092 162.625  52.733  1.00  0.00            
ATOM   2279  R3  CHO   345     205.942 161.925  51.183  1.00  0.00            
ATOM   2280  R4  CHO   345     208.242 162.025  49.333  1.00  0.00            
ATOM   2281  R5  CHO   345     206.292 163.075  49.133  1.00  0.00            
ATOM   2282  C1  CHO   345     206.342 161.025  45.883  1.00  0.00           C
ATOM   2283  C2  CHO   345     207.042 161.275  41.533  1.00  0.00           C
ATOM   2284  ROH CHO   346      16.742  90.575  29.733  1.00  0.00            
ATOM   2285  R1  CHO   346      16.842  92.425  31.883  1.00  0.00            
ATOM   2286  R2  CHO   346      18.642  92.225  33.983  1.00  0.00            
ATOM   2287  R3  CHO   346      19.242  94.775  33.283  1.00  0.00            
ATOM   2288  R4  CHO   346      20.492  94.425  35.883  1.00  0.00            
ATOM   2289  R5  CHO   346      19.142  96.025  35.333  1.00  0.00            
ATOM   2290  C1  CHO   346      22.192  98.075  36.333  1.00  0.00           C
ATOM   2291  C2  CHO   346      23.992 100.325  40.433  1.00  0.00           C
ATOM   2292  ROH CHO   347     119.692  86.225  21.783  1.00  0.00            
ATOM   2293  R1  CHO   347     119.642  84.625  24.133  1.00  0.00            
ATOM   2294  R2  CHO   347     120.442  81.975  24.183  1.00  0.00            
ATOM   2295  R3  CHO   347     122.042  82.875  26.233  1.00  0.00            
ATOM   2296  R4  CHO   347     121.292  80.125  26.933  1.00  0.00            
ATOM   2297  R5  CHO   347     121.042  81.925  28.183  1.00  0.00            
ATOM   2298  C1  CHO   347     123.242  79.825  30.483  1.00  0.00           C
ATOM   2299  C2  CHO   347     123.392  79.575  34.433  1.00  0.00           C
ATOM   2300  ROH CHO   348      49.742  89.825  28.033  1.00  0.00            
ATOM   2301  R1  CHO   348      50.242  90.375  30.783  1.00  0.00            
ATOM   2302  R2  CHO   348      48.442  89.775  32.783  1.00  0.00            
ATOM   2303  R3  CHO   348      50.542  88.425  33.833  1.00  0.00            
ATOM   2304  R4  CHO   348      48.742  88.975  36.133  1.00  0.00            
ATOM   2305  R5  CHO   348      50.892  89.475  35.983  1.00  0.00            
ATOM   2306  C1  CHO   348      50.942  87.275  39.083  1.00  0.00           C
ATOM   2307  C2  CHO   348      51.392  85.275  42.133  1.00  0.00           C
ATOM   2308  ROH CHO   349     203.342 104.875  25.033  1.00  0.00            
ATOM   2309  R1  CHO   349     202.542 105.825  27.583  1.00  0.00            
ATOM   2310  R2  CHO   349     200.342 104.825  28.933  1.00  0.00            
ATOM   2311  R3  CHO   349     202.142 104.425  30.933  1.00  0.00            
ATOM   2312  R4  CHO   349     199.642 104.975  32.333  1.00  0.00            
ATOM   2313  R5  CHO   349     201.492 105.975  32.633  1.00  0.00            
ATOM   2314  C1  CHO   349     200.892 104.675  36.133  1.00  0.00           C
ATOM   2315  C2  CHO   349     202.592 104.775  39.383  1.00  0.00           C
ATOM   2316  ROH CHO   350     131.392  26.275  45.933  1.00  0.00            
ATOM   2317  R1  CHO   350     132.792  26.175  43.483  1.00  0.00            
ATOM   2318  R2  CHO   350     131.892  24.775  41.333  1.00  0.00            
ATOM   2319  R3  CHO   350     132.192  27.175  40.083  1.00  0.00            
ATOM   2320  R4  CHO   350     131.992  25.175  37.933  1.00  0.00            
ATOM   2321  R5  CHO   350     133.592  26.675  38.183  1.00  0.00            
ATOM   2322  C1  CHO   350     132.342  27.675  34.733  1.00  0.00           C
ATOM   2323  C2  CHO   350     131.842  29.625  31.183  1.00  0.00           C
ATOM   2324  ROH CHO   351     211.842  74.275  63.333  1.00  0.00            
ATOM   2325  R1  CHO   351     213.242  74.175  60.933  1.00  0.00            
ATOM   2326  R2  CHO   351     215.942  74.825  60.733  1.00  0.00            
ATOM   2327  R3  CHO   351     216.142  72.375  59.583  1.00  0.00            
ATOM   2328  R4  CHO   351     217.942  74.075  58.033  1.00  0.00            
ATOM   2329  R5  CHO   351     216.292  72.825  57.233  1.00  0.00            
ATOM   2330  C1  CHO   351     219.242  71.325  55.333  1.00  0.00           C
ATOM   2331  C2  CHO   351     220.892  73.475  53.883  1.00  0.00           C
ATOM   2332  ROH CHO   352     215.642  84.475  27.283  1.00  0.00            
ATOM   2333  R1  CHO   352     215.042  86.125  29.483  1.00  0.00            
ATOM   2334  R2  CHO   352     213.342  85.375  31.533  1.00  0.00            
ATOM   2335  R3  CHO   352     215.492  85.975  33.083  1.00  0.00            
ATOM   2336  R4  CHO   352     213.192  85.925  34.933  1.00  0.00            
ATOM   2337  R5  CHO   352     214.642  87.575  34.683  1.00  0.00            
ATOM   2338  C1  CHO   352     215.142  86.825  38.383  1.00  0.00           C
ATOM   2339  C2  CHO   352     213.592  86.625  40.783  1.00  0.00           C
ATOM   2340  ROH CHO   353      55.442  77.575  61.033  1.00  0.00            
ATOM   2341  R1  CHO   353      56.792  76.825  58.733  1.00  0.00            
ATOM   2342  R2  CHO   353      57.892  74.275  58.433  1.00  0.00            
ATOM   2343  R3  CHO   353      56.392  74.275  56.133  1.00  0.00            
ATOM   2344  R4  CHO   353      58.242  72.025  55.833  1.00  0.00            
ATOM   2345  R5  CHO   353      57.942  73.675  54.433  1.00  0.00            
ATOM   2346  C1  CHO   353      57.092  70.725  52.183  1.00  0.00           C
ATOM   2347  C2  CHO   353      54.492  70.675  48.383  1.00  0.00           C
ATOM   2348  ROH CHO   354      75.492 148.575  57.833  1.00  0.00            
ATOM   2349  R1  CHO   354      76.142 147.375  55.333  1.00  0.00            
ATOM   2350  R2  CHO   354      75.542 144.725  54.783  1.00  0.00            
ATOM   2351  R3  CHO   354      74.342 145.825  52.583  1.00  0.00            
ATOM   2352  R4  CHO   354      75.842 143.525  51.533  1.00  0.00            
ATOM   2353  R5  CHO   354      75.942 145.575  50.833  1.00  0.00            
ATOM   2354  C1  CHO   354      74.842 143.825  47.633  1.00  0.00           C
ATOM   2355  C2  CHO   354      73.992 143.225  43.683  1.00  0.00           C
ATOM   2356  ROH CHO   355      94.442  59.125  54.633  1.00  0.00            
ATOM   2357  R1  CHO   355      93.592  60.175  52.133  1.00  0.00            
ATOM   2358  R2  CHO   355      95.342  61.425  50.383  1.00  0.00            
ATOM   2359  R3  CHO   355      94.392  59.625  48.633  1.00  0.00            
ATOM   2360  R4  CHO   355      95.442  61.775  46.933  1.00  0.00            
ATOM   2361  R5  CHO   355      93.392  60.925  46.883  1.00  0.00            
ATOM   2362  C1  CHO   355      94.542  60.325  43.283  1.00  0.00           C
ATOM   2363  C2  CHO   355      96.492  58.575  40.083  1.00  0.00           C
ATOM   2364  ROH CHO   356     206.592  49.375  58.783  1.00  0.00            
ATOM   2365  R1  CHO   356     207.842  48.275  56.483  1.00  0.00            
ATOM   2366  R2  CHO   356     206.492  46.875  54.533  1.00  0.00            
ATOM   2367  R3  CHO   356     207.642  48.675  52.883  1.00  0.00            
ATOM   2368  R4  CHO   356     207.342  46.225  51.283  1.00  0.00            
ATOM   2369  R5  CHO   356     209.192  47.425  51.583  1.00  0.00            
ATOM   2370  C1  CHO   356     208.942  47.575  47.783  1.00  0.00           C
ATOM   2371  C2  CHO   356     207.092  46.275  44.833  1.00  0.00           C
ATOM   2372  ROH CHO   357      90.642   3.975  15.583  1.00  0.00            
ATOM   2373  R1  CHO   357      91.242   4.175  18.333  1.00  0.00            
ATOM   2374  R2  CHO   357      90.842   2.025  20.083  1.00  0.00            
ATOM   2375  R3  CHO   357      93.442   2.475  20.683  1.00  0.00            
ATOM   2376  R4  CHO   357      92.242   1.525  23.183  1.00  0.00            
ATOM   2377  R5  CHO   357      93.392   3.375  22.933  1.00  0.00            
ATOM   2378  C1  CHO   357      95.492   1.625  25.583  1.00  0.00           C
ATOM   2379  C2  CHO   357      94.492   1.125  28.933  1.00  0.00           C
ATOM   2380  ROH CHO   358     171.692  17.675  23.433  1.00  0.00            
ATOM   2381  R1  CHO   358     171.642  19.675  25.383  1.00  0.00            
ATOM   2382  R2  CHO   358     171.442  22.375  24.783  1.00  0.00            
ATOM   2383  R3  CHO   358     169.292  22.275  26.483  1.00  0.00            
ATOM   2384  R4  CHO   358     171.092  24.275  27.633  1.00  0.00            
ATOM   2385  R5  CHO   358     170.242  22.525  28.633  1.00  0.00            
ATOM   2386  C1  CHO   358     168.892  25.325  30.833  1.00  0.00           C
ATOM   2387  C2  CHO   358     170.692  25.525  33.983  1.00  0.00           C
ATOM   2388  ROH CHO   359      11.542 135.875  55.433  1.00  0.00            
ATOM   2389  R1  CHO   359      12.792 136.325  52.933  1.00  0.00            
ATOM   2390  R2  CHO   359      13.442 134.275  51.183  1.00  0.00            
ATOM   2391  R3  CHO   359      11.992 135.725  49.433  1.00  0.00            
ATOM   2392  R4  CHO   359      12.992 133.425  47.833  1.00  0.00            
ATOM   2393  R5  CHO   359      13.192 135.575  47.383  1.00  0.00            
ATOM   2394  C1  CHO   359      11.342 134.325  44.283  1.00  0.00           C
ATOM   2395  C2  CHO   359      10.642 132.325  41.183  1.00  0.00           C
ATOM   2396  ROH CHO   360     145.742 158.275  51.783  1.00  0.00            
ATOM   2397  R1  CHO   360     145.992 158.425  48.983  1.00  0.00            
ATOM   2398  R2  CHO   360     148.292 157.875  47.633  1.00  0.00            
ATOM   2399  R3  CHO   360     146.692 156.175  46.233  1.00  0.00            
ATOM   2400  R4  CHO   360     148.942 156.675  44.433  1.00  0.00            
ATOM   2401  R5  CHO   360     146.842 156.975  43.983  1.00  0.00            
ATOM   2402  C1  CHO   360     147.842 154.425  41.333  1.00  0.00           C
ATOM   2403  C2  CHO   360     147.742 151.625  39.133  1.00  0.00           C
ATOM   2404  ROH CHO   361     181.742 142.725  52.883  1.00  0.00            
ATOM   2405  R1  CHO   361     180.792 143.325  50.283  1.00  0.00            
ATOM   2406  R2  CHO   361     182.442 144.325  48.283  1.00  0.00            
ATOM   2407  R3  CHO   361     181.542 142.175  46.883  1.00  0.00            
ATOM   2408  R4  CHO   361     181.992 144.275  44.883  1.00  0.00            
ATOM   2409  R5  CHO   361     180.142 143.125  45.183  1.00  0.00            
ATOM   2410  C1  CHO   361     180.842 142.175  41.633  1.00  0.00           C
ATOM   2411  C2  CHO   361     179.042 142.075  38.333  1.00  0.00           C
ATOM   2412  ROH CHO   362     170.692 216.325  22.983  1.00  0.00            
ATOM   2413  R1  CHO   362     169.842 216.975  25.633  1.00  0.00            
ATOM   2414  R2  CHO   362     170.792 219.175  26.983  1.00  0.00            
ATOM   2415  R3  CHO   362     168.192 219.775  27.283  1.00  0.00            
ATOM   2416  R4  CHO   362     169.442 221.125  29.483  1.00  0.00            
ATOM   2417  R5  CHO   362     167.792 219.775  29.633  1.00  0.00            
ATOM   2418  C1  CHO   362     166.192 222.825  31.183  1.00  0.00           C
ATOM   2419  C2  CHO   362     165.992 225.825  33.683  1.00  0.00           C
ATOM   2420  ROH CHO   363      78.342 106.675  58.383  1.00  0.00            
ATOM   2421  R1  CHO   363      77.442 106.375  55.733  1.00  0.00            
ATOM   2422  R2  CHO   363      77.442 108.475  53.933  1.00  0.00            
ATOM   2423  R3  CHO   363      78.842 106.725  52.383  1.00  0.00            
ATOM   2424  R4  CHO   363      77.442 108.425  50.483  1.00  0.00            
ATOM   2425  R5  CHO   363      77.392 106.275  50.533  1.00  0.00            
ATOM   2426  C1  CHO   363      78.792 106.775  47.033  1.00  0.00           C
ATOM   2427  C2  CHO   363      79.542 104.975  43.033  1.00  0.00           C
ATOM   2428  ROH CHO   364     200.592  57.175  59.333  1.00  0.00            
ATOM   2429  R1  CHO   364     200.692  56.025  56.783  1.00  0.00            
ATOM   2430  R2  CHO   364     199.042  56.825  54.733  1.00  0.00            
ATOM   2431  R3  CHO   364     201.392  57.125  53.383  1.00  0.00            
ATOM   2432  R4  CHO   364     199.342  56.875  51.283  1.00  0.00            
ATOM   2433  R5  CHO   364     201.142  55.675  51.483  1.00  0.00            
ATOM   2434  C1  CHO   364     201.742  57.225  48.033  1.00  0.00           C
ATOM   2435  C2  CHO   364     201.292  58.325  43.933  1.00  0.00           C
ATOM   2436  ROH CHO   365     199.992 163.275  20.683  1.00  0.00            
ATOM   2437  R1  CHO   365     199.542 162.525  23.333  1.00  0.00            
ATOM   2438  R2  CHO   365     201.392 162.975  25.383  1.00  0.00            
ATOM   2439  R3  CHO   365     199.292 164.225  26.583  1.00  0.00            
ATOM   2440  R4  CHO   365     200.892 163.175  28.783  1.00  0.00            
ATOM   2441  R5  CHO   365     198.742 162.825  28.433  1.00  0.00            
ATOM   2442  C1  CHO   365     198.642 164.475  31.883  1.00  0.00           C
ATOM   2443  C2  CHO   365     200.392 165.975  35.533  1.00  0.00           C
ATOM   2444  ROH CHO   366     151.292  45.225  16.233  1.00  0.00            
ATOM   2445  R1  CHO   366     150.642  45.525  18.983  1.00  0.00            
ATOM   2446  R2  CHO   366     149.592  43.475  20.483  1.00  0.00            
ATOM   2447  R3  CHO   366     151.692  44.025  22.133  1.00  0.00            
ATOM   2448  R4  CHO   366     149.692  42.775  23.883  1.00  0.00            
ATOM   2449  R5  CHO   366     150.692  44.725  24.183  1.00  0.00            
ATOM   2450  C1  CHO   366     151.692  42.925  27.383  1.00  0.00           C
ATOM   2451  C2  CHO   366     155.492  41.175  27.033  1.00  0.00           C
ATOM   2452  ROH CHO   367     116.542 115.975  25.233  1.00  0.00            
ATOM   2453  R1  CHO   367     117.542 115.075  27.733  1.00  0.00            
ATOM   2454  R2  CHO   367     118.042 116.775  29.833  1.00  0.00            
ATOM   2455  R3  CHO   367     116.442 115.075  31.183  1.00  0.00            
ATOM   2456  R4  CHO   367     117.842 116.575  33.283  1.00  0.00            
ATOM   2457  R5  CHO   367     117.742 114.375  33.083  1.00  0.00            
ATOM   2458  C1  CHO   367     116.242 114.825  36.533  1.00  0.00           C
ATOM   2459  C2  CHO   367     118.892 113.325  38.133  1.00  0.00           C
ATOM   2460  ROH CHO   368       5.742 107.225  24.383  1.00  0.00            
ATOM   2461  R1  CHO   368       5.142 107.025  27.133  1.00  0.00            
ATOM   2462  R2  CHO   368       6.792 105.725  28.933  1.00  0.00            
ATOM   2463  R3  CHO   368       6.742 108.125  30.233  1.00  0.00            
ATOM   2464  R4  CHO   368       6.592 106.125  32.383  1.00  0.00            
ATOM   2465  R5  CHO   368       5.242 107.775  32.083  1.00  0.00            
ATOM   2466  C1  CHO   368       6.442 108.575  35.583  1.00  0.00           C
ATOM   2467  C2  CHO   368       6.942 110.925  38.783  1.00  0.00           C
ATOM   2468  ROH CHO   369      28.542 102.425  28.533  1.00  0.00            
ATOM   2469  R1  CHO   369      30.442 102.375  30.633  1.00  0.00            
ATOM   2470  R2  CHO   369      30.242 104.025  32.833  1.00  0.00            
ATOM   2471  R3  CHO   369      30.392 101.675  34.183  1.00  0.00            
ATOM   2472  R4  CHO   369      31.592 103.625  35.983  1.00  0.00            
ATOM   2473  R5  CHO   369      32.492 101.725  35.333  1.00  0.00            
ATOM   2474  C1  CHO   369      32.492 101.175  39.133  1.00  0.00           C
ATOM   2475  C2  CHO   369      36.642 101.225  41.383  1.00  0.00           C
ATOM   2476  ROH CHO   370      17.542 159.875  25.983  1.00  0.00            
ATOM   2477  R1  CHO   370      16.442 160.375  28.533  1.00  0.00            
ATOM   2478  R2  CHO   370      16.692 162.825  29.783  1.00  0.00            
ATOM   2479  R3  CHO   370      13.992 162.675  29.983  1.00  0.00            
ATOM   2480  R4  CHO   370      14.692 164.675  31.933  1.00  0.00            
ATOM   2481  R5  CHO   370      13.492 162.925  32.333  1.00  0.00            
ATOM   2482  C1  CHO   370      11.042 165.625  33.383  1.00  0.00           C
ATOM   2483  C2  CHO   370      10.992 168.575  34.283  1.00  0.00           C
ATOM   2484  ROH CHO   371     186.292 158.975  54.533  1.00  0.00            
ATOM   2485  R1  CHO   371     186.092 159.875  51.833  1.00  0.00            
ATOM   2486  R2  CHO   371     187.792 158.975  49.833  1.00  0.00            
ATOM   2487  R3  CHO   371     185.442 158.325  48.633  1.00  0.00            
ATOM   2488  R4  CHO   371     187.292 158.925  46.433  1.00  0.00            
ATOM   2489  R5  CHO   371     185.292 159.825  46.733  1.00  0.00            
ATOM   2490  C1  CHO   371     184.792 158.325  43.283  1.00  0.00           C
ATOM   2491  C2  CHO   371     185.492 161.725  40.983  1.00  0.00           C
ATOM   2492  ROH CHO   372     208.492 113.225  59.183  1.00  0.00            
ATOM   2493  R1  CHO   372     209.442 113.075  56.533  1.00  0.00            
ATOM   2494  R2  CHO   372     207.892 112.075  54.483  1.00  0.00            
ATOM   2495  R3  CHO   372     208.492 114.475  53.333  1.00  0.00            
ATOM   2496  R4  CHO   372     207.992 112.675  51.083  1.00  0.00            
ATOM   2497  R5  CHO   372     209.742 113.925  51.383  1.00  0.00            
ATOM   2498  C1  CHO   372     208.592 115.275  47.983  1.00  0.00           C
ATOM   2499  C2  CHO   372     208.342 116.925  45.783  1.00  0.00           C
ATOM   2500  ROH CHO   373     126.592 106.075  23.933  1.00  0.00            
ATOM   2501  R1  CHO   373     126.942 107.025  26.583  1.00  0.00            
ATOM   2502  R2  CHO   373     124.892 108.025  28.083  1.00  0.00            
ATOM   2503  R3  CHO   373     125.692 106.175  29.883  1.00  0.00            
ATOM   2504  R4  CHO   373     124.592 108.375  31.533  1.00  0.00            
ATOM   2505  R5  CHO   373     126.542 107.425  31.733  1.00  0.00            
ATOM   2506  C1  CHO   373     125.142 106.775  35.233  1.00  0.00           C
ATOM   2507  C2  CHO   373     121.742 109.775  38.683  1.00  0.00           C
ATOM   2508  ROH CHO   374     140.642 112.475  60.683  1.00  0.00            
ATOM   2509  R1  CHO   374     139.392 112.625  58.133  1.00  0.00            
ATOM   2510  R2  CHO   374     138.542 115.025  57.033  1.00  0.00            
ATOM   2511  R3  CHO   374     140.042 114.175  54.933  1.00  0.00            
ATOM   2512  R4  CHO   374     138.242 116.175  53.783  1.00  0.00            
ATOM   2513  R5  CHO   374     138.492 114.125  53.083  1.00  0.00            
ATOM   2514  C1  CHO   374     139.492 116.075  49.933  1.00  0.00           C
ATOM   2515  C2  CHO   374     140.742 115.375  46.733  1.00  0.00           C
ATOM   2516  ROH CHO   375      86.692  63.425  55.383  1.00  0.00            
ATOM   2517  R1  CHO   375      84.992  61.975  53.633  1.00  0.00            
ATOM   2518  R2  CHO   375      83.092  63.175  52.033  1.00  0.00            
ATOM   2519  R3  CHO   375      84.342  61.825  50.033  1.00  0.00            
ATOM   2520  R4  CHO   375      81.842  62.775  48.833  1.00  0.00            
ATOM   2521  R5  CHO   375      82.592  60.725  48.883  1.00  0.00            
ATOM   2522  C1  CHO   375      82.342  61.275  45.083  1.00  0.00           C
ATOM   2523  C2  CHO   375      78.092  61.625  43.333  1.00  0.00           C
ATOM   2524  ROH CHO   376      52.592 160.075  20.883  1.00  0.00            
ATOM   2525  R1  CHO   376      51.342 160.975  23.233  1.00  0.00            
ATOM   2526  R2  CHO   376      49.042 159.825  24.233  1.00  0.00            
ATOM   2527  R3  CHO   376      50.492 159.575  26.483  1.00  0.00            
ATOM   2528  R4  CHO   376      47.942 160.625  27.433  1.00  0.00            
ATOM   2529  R5  CHO   376      49.892 161.475  27.833  1.00  0.00            
ATOM   2530  C1  CHO   376      48.692 160.825  31.383  1.00  0.00           C
ATOM   2531  C2  CHO   376      47.842 162.025  34.733  1.00  0.00           C
ATOM   2532  ROH CHO   377     163.692  67.125  16.933  1.00  0.00            
ATOM   2533  R1  CHO   377     164.042  65.725  19.383  1.00  0.00            
ATOM   2534  R2  CHO   377     165.742  66.575  21.383  1.00  0.00            
ATOM   2535  R3  CHO   377     163.542  66.375  22.933  1.00  0.00            
ATOM   2536  R4  CHO   377     165.692  65.275  24.583  1.00  0.00            
ATOM   2537  R5  CHO   377     163.792  64.325  24.083  1.00  0.00            
ATOM   2538  C1  CHO   377     163.542  64.325  27.883  1.00  0.00           C
ATOM   2539  C2  CHO   377     163.842  63.325  30.883  1.00  0.00           C
ATOM   2540  ROH CHO   378      40.892 117.975  57.883  1.00  0.00            
ATOM   2541  R1  CHO   378      40.642 119.375  55.433  1.00  0.00            
ATOM   2542  R2  CHO   378      42.842 120.425  54.133  1.00  0.00            
ATOM   2543  R3  CHO   378      41.892 118.975  52.033  1.00  0.00            
ATOM   2544  R4  CHO   378      43.392 121.175  50.783  1.00  0.00            
ATOM   2545  R5  CHO   378      41.342 120.625  50.383  1.00  0.00            
ATOM   2546  C1  CHO   378      42.792 120.225  46.883  1.00  0.00           C
ATOM   2547  C2  CHO   378      39.392 122.425  44.183  1.00  0.00           C
ATOM   2548  ROH CHO   379      63.392 103.625  60.283  1.00  0.00            
ATOM   2549  R1  CHO   379      62.392 102.825  57.783  1.00  0.00            
ATOM   2550  R2  CHO   379      61.192 104.575  55.983  1.00  0.00            
ATOM   2551  R3  CHO   379      63.042 103.575  54.283  1.00  0.00            
ATOM   2552  R4  CHO   379      61.092 104.975  52.583  1.00  0.00            
ATOM   2553  R5  CHO   379      61.792 102.925  52.333  1.00  0.00            
ATOM   2554  C1  CHO   379      62.792 104.275  48.933  1.00  0.00           C
ATOM   2555  C2  CHO   379      63.192 105.775  45.533  1.00  0.00           C
ATOM   2556  ROH CHO   380      26.342 106.825  27.683  1.00  0.00            
ATOM   2557  R1  CHO   380      27.892 106.725  30.033  1.00  0.00            
ATOM   2558  R2  CHO   380      28.492 109.025  31.533  1.00  0.00            
ATOM   2559  R3  CHO   380      27.342 107.625  33.533  1.00  0.00            
ATOM   2560  R4  CHO   380      28.692 109.875  34.833  1.00  0.00            
ATOM   2561  R5  CHO   380      28.942 107.775  35.333  1.00  0.00            
ATOM   2562  C1  CHO   380      27.742 109.075  38.733  1.00  0.00           C
ATOM   2563  C2  CHO   380      24.242 110.775  41.583  1.00  0.00           C
ATOM   2564  ROH CHO   381      42.692  96.675  26.283  1.00  0.00            
ATOM   2565  R1  CHO   381      41.292  96.875  28.733  1.00  0.00            
ATOM   2566  R2  CHO   381      41.142  94.775  30.533  1.00  0.00            
ATOM   2567  R3  CHO   381      42.092  96.675  32.283  1.00  0.00            
ATOM   2568  R4  CHO   381      41.492  94.325  33.933  1.00  0.00            
ATOM   2569  R5  CHO   381      40.792  96.325  34.233  1.00  0.00            
ATOM   2570  C1  CHO   381      42.592  95.775  37.583  1.00  0.00           C
ATOM   2571  C2  CHO   381      45.592  96.025  40.983  1.00  0.00           C
ATOM   2572  ROH CHO   382     106.692  30.375  44.033  1.00  0.00            
ATOM   2573  R1  CHO   382     107.342  28.775  41.833  1.00  0.00            
ATOM   2574  R2  CHO   382     105.692  28.475  39.683  1.00  0.00            
ATOM   2575  R3  CHO   382     107.892  29.325  38.283  1.00  0.00            
ATOM   2576  R4  CHO   382     106.342  27.675  36.383  1.00  0.00            
ATOM   2577  R5  CHO   382     108.442  27.425  36.883  1.00  0.00            
ATOM   2578  C1  CHO   382     108.742  27.975  33.133  1.00  0.00           C
ATOM   2579  C2  CHO   382     109.842  26.175  30.233  1.00  0.00           C
ATOM   2580  ROH CHO   383     160.742 139.075  55.683  1.00  0.00            
ATOM   2581  R1  CHO   383     160.342 140.325  53.183  1.00  0.00            
ATOM   2582  R2  CHO   383     162.142 140.025  51.083  1.00  0.00            
ATOM   2583  R3  CHO   383     159.892 139.275  49.733  1.00  0.00            
ATOM   2584  R4  CHO   383     161.692 140.275  47.633  1.00  0.00            
ATOM   2585  R5  CHO   383     159.642 140.875  47.983  1.00  0.00            
ATOM   2586  C1  CHO   383     159.342 139.625  44.383  1.00  0.00           C
ATOM   2587  C2  CHO   383     157.942 138.425  41.983  1.00  0.00           C
ATOM   2588  ROH CHO   384      98.042  42.025  16.733  1.00  0.00            
ATOM   2589  R1  CHO   384      97.992  43.425  19.233  1.00  0.00            
ATOM   2590  R2  CHO   384      98.592  42.225  21.633  1.00  0.00            
ATOM   2591  R3  CHO   384     100.392  44.275  21.833  1.00  0.00            
ATOM   2592  R4  CHO   384     100.142  43.175  24.583  1.00  0.00            
ATOM   2593  R5  CHO   384      99.892  45.275  23.983  1.00  0.00            
ATOM   2594  C1  CHO   384     102.692  45.625  26.483  1.00  0.00           C
ATOM   2595  C2  CHO   384     104.692  45.675  29.133  1.00  0.00           C
ATOM   2596  ROH CHO   385     116.692  87.675  55.333  1.00  0.00            
ATOM   2597  R1  CHO   385     114.842  86.925  53.283  1.00  0.00            
ATOM   2598  R2  CHO   385     113.742  88.775  51.533  1.00  0.00            
ATOM   2599  R3  CHO   385     114.742  87.075  49.683  1.00  0.00            
ATOM   2600  R4  CHO   385     113.142  89.025  48.183  1.00  0.00            
ATOM   2601  R5  CHO   385     112.942  86.875  48.083  1.00  0.00            
ATOM   2602  C1  CHO   385     113.692  87.575  44.433  1.00  0.00           C
ATOM   2603  C2  CHO   385     115.192  90.075  42.083  1.00  0.00           C
ATOM   2604  ROH CHO   386      72.792  94.025  25.083  1.00  0.00            
ATOM   2605  R1  CHO   386      73.342  94.625  27.783  1.00  0.00            
ATOM   2606  R2  CHO   386      71.342  94.725  29.683  1.00  0.00            
ATOM   2607  R3  CHO   386      72.942  92.925  30.983  1.00  0.00            
ATOM   2608  R4  CHO   386      71.592  94.425  33.133  1.00  0.00            
ATOM   2609  R5  CHO   386      73.742  94.125  32.883  1.00  0.00            
ATOM   2610  C1  CHO   386      73.242  92.525  36.333  1.00  0.00           C
ATOM   2611  C2  CHO   386      71.342  94.475  38.483  1.00  0.00           C
ATOM   2612  ROH CHO   387     154.392  88.075  20.083  1.00  0.00            
ATOM   2613  R1  CHO   387     154.792  88.425  22.883  1.00  0.00            
ATOM   2614  R2  CHO   387     152.692  88.375  24.683  1.00  0.00            
ATOM   2615  R3  CHO   387     154.192  86.475  25.883  1.00  0.00            
ATOM   2616  R4  CHO   387     152.342  87.375  27.983  1.00  0.00            
ATOM   2617  R5  CHO   387     154.492  87.325  28.133  1.00  0.00            
ATOM   2618  C1  CHO   387     153.542  85.025  31.033  1.00  0.00           C
ATOM   2619  C2  CHO   387     154.092  84.175  34.883  1.00  0.00           C
ATOM   2620  ROH CHO   388      14.192 161.825  53.683  1.00  0.00            
ATOM   2621  R1  CHO   388      15.892 162.425  51.533  1.00  0.00            
ATOM   2622  R2  CHO   388      18.592 161.925  51.633  1.00  0.00            
ATOM   2623  R3  CHO   388      18.092 160.575  49.333  1.00  0.00            
ATOM   2624  R4  CHO   388      20.592 161.975  48.783  1.00  0.00            
ATOM   2625  R5  CHO   388      18.792 162.075  47.583  1.00  0.00            
ATOM   2626  C1  CHO   388      21.292 160.775  44.983  1.00  0.00           C
ATOM   2627  C2  CHO   388      22.092 163.725  42.683  1.00  0.00           C
ATOM   2628  ROH CHO   389     109.992  88.325  23.633  1.00  0.00            
ATOM   2629  R1  CHO   389     109.442  89.075  26.283  1.00  0.00            
ATOM   2630  R2  CHO   389     110.142  87.525  28.483  1.00  0.00            
ATOM   2631  R3  CHO   389     111.342  89.825  29.283  1.00  0.00            
ATOM   2632  R4  CHO   389     110.742  88.375  31.783  1.00  0.00            
ATOM   2633  R5  CHO   389     110.192  90.425  31.283  1.00  0.00            
ATOM   2634  C1  CHO   389     112.192  91.025  34.433  1.00  0.00           C
ATOM   2635  C2  CHO   389     112.342  88.525  37.333  1.00  0.00           C
ATOM   2636  ROH CHO   390       7.542  49.025  29.883  1.00  0.00            
ATOM   2637  R1  CHO   390       6.842  48.625  32.583  1.00  0.00            
ATOM   2638  R2  CHO   390       8.692  48.575  34.583  1.00  0.00            
ATOM   2639  R3  CHO   390       7.092  50.525  35.683  1.00  0.00            
ATOM   2640  R4  CHO   390       7.742  48.725  37.933  1.00  0.00            
ATOM   2641  R5  CHO   390       5.742  49.325  37.283  1.00  0.00            
ATOM   2642  C1  CHO   390       5.692  50.625  40.883  1.00  0.00           C
ATOM   2643  C2  CHO   390       4.542  48.375  42.733  1.00  0.00           C
ATOM   2644  ROH CHO   391     179.842  68.675  56.533  1.00  0.00            
ATOM   2645  R1  CHO   391     178.992  68.375  53.833  1.00  0.00            
ATOM   2646  R2  CHO   391     179.592  70.175  51.833  1.00  0.00            
ATOM   2647  R3  CHO   391     180.542  67.975  50.583  1.00  0.00            
ATOM   2648  R4  CHO   391     180.792  70.125  48.633  1.00  0.00            
ATOM   2649  R5  CHO   391     179.792  68.225  48.333  1.00  0.00            
ATOM   2650  C1  CHO   391     182.392  68.025  45.533  1.00  0.00           C
ATOM   2651  C2  CHO   391     183.342  68.225  42.083  1.00  0.00           C
ATOM   2652  ROH CHO   392       5.342  29.225  31.033  1.00  0.00            
ATOM   2653  R1  CHO   392       2.992  29.375  32.583  1.00  0.00            
ATOM   2654  R2  CHO   392       1.392  27.175  33.083  1.00  0.00            
ATOM   2655  R3  CHO   392       1.792  27.925  35.683  1.00  0.00            
ATOM   2656  R4  CHO   392       0.442  25.325  35.833  1.00  0.00            
ATOM   2657  R5  CHO   392      -0.208  27.125  36.833  1.00  0.00            
ATOM   2658  C1  CHO   392       0.242  24.875  39.833  1.00  0.00           C
ATOM   2659  C2  CHO   392      -1.558  24.175  42.883  1.00  0.00           C
ATOM   2660  ROH CHO   393      37.642 127.025  24.733  1.00  0.00            
ATOM   2661  R1  CHO   393      39.592 127.275  26.733  1.00  0.00            
ATOM   2662  R2  CHO   393      39.592 129.375  28.583  1.00  0.00            
ATOM   2663  R3  CHO   393      39.642 127.375  30.383  1.00  0.00            
ATOM   2664  R4  CHO   393      40.442 129.775  31.883  1.00  0.00            
ATOM   2665  R5  CHO   393      41.542 127.875  31.783  1.00  0.00            
ATOM   2666  C1  CHO   393      41.042 128.125  35.533  1.00  0.00           C
ATOM   2667  C2  CHO   393      41.692 127.575  39.933  1.00  0.00           C
ATOM   2668  ROH CHO   394     197.992 127.925  23.333  1.00  0.00            
ATOM   2669  R1  CHO   394     197.592 126.675  25.833  1.00  0.00            
ATOM   2670  R2  CHO   394     199.642 126.325  27.633  1.00  0.00            
ATOM   2671  R3  CHO   394     197.992 127.675  29.333  1.00  0.00            
ATOM   2672  R4  CHO   394     199.592 125.925  31.083  1.00  0.00            
ATOM   2673  R5  CHO   394     197.442 126.025  30.983  1.00  0.00            
ATOM   2674  C1  CHO   394     197.992 126.975  34.683  1.00  0.00           C
ATOM   2675  C2  CHO   394     199.442 127.075  39.183  1.00  0.00           C
ATOM   2676  ROH CHO   395     202.942 111.975  57.933  1.00  0.00            
ATOM   2677  R1  CHO   395     203.642 111.075  55.333  1.00  0.00            
ATOM   2678  R2  CHO   395     201.892 109.575  53.783  1.00  0.00            
ATOM   2679  R3  CHO   395     202.342 111.575  51.933  1.00  0.00            
ATOM   2680  R4  CHO   395     202.142 109.125  50.333  1.00  0.00            
ATOM   2681  R5  CHO   395     203.792 110.525  50.333  1.00  0.00            
ATOM   2682  C1  CHO   395     202.692 110.675  46.683  1.00  0.00           C
ATOM   2683  C2  CHO   395     205.692 111.275  44.083  1.00  0.00           C
ATOM   2684  ROH CHO   396     124.192  58.575  15.233  1.00  0.00            
ATOM   2685  R1  CHO   396     125.142  58.625  17.933  1.00  0.00            
ATOM   2686  R2  CHO   396     123.442  58.675  20.083  1.00  0.00            
ATOM   2687  R3  CHO   396     124.892  56.525  20.883  1.00  0.00            
ATOM   2688  R4  CHO   396     123.892  57.675  23.383  1.00  0.00            
ATOM   2689  R5  CHO   396     125.992  57.175  22.883  1.00  0.00            
ATOM   2690  C1  CHO   396     125.492  55.075  25.983  1.00  0.00           C
ATOM   2691  C2  CHO   396     124.792  53.825  29.683  1.00  0.00           C
ATOM   2692  ROH CHO   397     223.542 111.175  55.883  1.00  0.00            
ATOM   2693  R1  CHO   397     222.392 111.175  53.333  1.00  0.00            
ATOM   2694  R2  CHO   397     223.892 111.425  50.983  1.00  0.00            
ATOM   2695  R3  CHO   397     222.592 109.125  50.333  1.00  0.00            
ATOM   2696  R4  CHO   397     223.792 110.075  47.833  1.00  0.00            
ATOM   2697  R5  CHO   397     221.692 109.575  48.133  1.00  0.00            
ATOM   2698  C1  CHO   397     222.492 107.175  45.283  1.00  0.00           C
ATOM   2699  C2  CHO   397     221.542 107.975  42.183  1.00  0.00           C
ATOM   2700  ROH CHO   398      83.342  74.525  57.933  1.00  0.00            
ATOM   2701  R1  CHO   398      83.342  76.325  55.733  1.00  0.00            
ATOM   2702  R2  CHO   398      83.942  75.525  53.183  1.00  0.00            
ATOM   2703  R3  CHO   398      81.492  76.625  52.633  1.00  0.00            
ATOM   2704  R4  CHO   398      82.942  76.625  50.033  1.00  0.00            
ATOM   2705  R5  CHO   398      81.992  78.375  51.033  1.00  0.00            
ATOM   2706  C1  CHO   398      80.092  78.375  47.733  1.00  0.00           C
ATOM   2707  C2  CHO   398      77.892  78.875  42.933  1.00  0.00           C
ATOM   2708  ROH CHO   399     185.142  34.875  18.633  1.00  0.00            
ATOM   2709  R1  CHO   399     184.842  35.075  21.433  1.00  0.00            
ATOM   2710  R2  CHO   399     186.942  34.575  23.183  1.00  0.00            
ATOM   2711  R3  CHO   399     186.292  37.075  24.133  1.00  0.00            
ATOM   2712  R4  CHO   399     188.342  36.075  25.983  1.00  0.00            
ATOM   2713  R5  CHO   399     186.392  36.825  26.533  1.00  0.00            
ATOM   2714  C1  CHO   399     188.592  39.275  28.483  1.00  0.00           C
ATOM   2715  C2  CHO   399     189.942  38.325  31.733  1.00  0.00           C
ATOM   2716  ROH CHO   400      65.542 120.175  26.833  1.00  0.00            
ATOM   2717  R1  CHO   400      64.242 119.875  29.333  1.00  0.00            
ATOM   2718  R2  CHO   400      65.692 119.925  31.733  1.00  0.00            
ATOM   2719  R3  CHO   400      63.842 121.875  32.333  1.00  0.00            
ATOM   2720  R4  CHO   400      65.242 121.275  34.883  1.00  0.00            
ATOM   2721  R5  CHO   400      63.092 121.225  34.533  1.00  0.00            
ATOM   2722  C1  CHO   400      63.292 123.875  37.283  1.00  0.00           C
ATOM   2723  C2  CHO   400      59.942 122.725  39.733  1.00  0.00           C
ATOM   2724  ROH CHO   401      93.992  37.675  50.483  1.00  0.00            
ATOM   2725  R1  CHO   401      94.142  37.125  47.683  1.00  0.00            
ATOM   2726  R2  CHO   401      92.642  35.175  46.483  1.00  0.00            
ATOM   2727  R3  CHO   401      91.792  37.225  44.883  1.00  0.00            
ATOM   2728  R4  CHO   401      90.892  34.775  43.483  1.00  0.00            
ATOM   2729  R5  CHO   401      92.142  36.375  42.633  1.00  0.00            
ATOM   2730  C1  CHO   401      89.142  36.525  40.333  1.00  0.00           C
ATOM   2731  C2  CHO   401      88.892  35.225  36.683  1.00  0.00           C
ATOM   2732  ROH CHO   402     194.342 199.675  27.583  1.00  0.00            
ATOM   2733  R1  CHO   402     194.392 200.625  30.283  1.00  0.00            
ATOM   2734  R2  CHO   402     195.042 199.025  32.433  1.00  0.00            
ATOM   2735  R3  CHO   402     196.842 200.975  32.933  1.00  0.00            
ATOM   2736  R4  CHO   402     196.792 199.375  35.383  1.00  0.00            
ATOM   2737  R5  CHO   402     196.492 201.525  35.233  1.00  0.00            
ATOM   2738  C1  CHO   402     199.542 201.425  37.583  1.00  0.00           C
ATOM   2739  C2  CHO   402     202.892 200.375  39.333  1.00  0.00           C
ATOM   2740  ROH CHO   403     162.392  80.825  21.083  1.00  0.00            
ATOM   2741  R1  CHO   403     161.492  81.025  23.733  1.00  0.00            
ATOM   2742  R2  CHO   403     159.542  79.375  24.733  1.00  0.00            
ATOM   2743  R3  CHO   403     161.392  78.775  26.633  1.00  0.00            
ATOM   2744  R4  CHO   403     158.892  77.975  27.833  1.00  0.00            
ATOM   2745  R5  CHO   403     160.342  79.325  28.733  1.00  0.00            
ATOM   2746  C1  CHO   403     160.242  76.625  31.433  1.00  0.00           C
ATOM   2747  C2  CHO   403     158.992  76.975  34.583  1.00  0.00           C
ATOM   2748  ROH CHO   404     120.892 203.125  43.933  1.00  0.00            
ATOM   2749  R1  CHO   404     119.792 202.975  41.383  1.00  0.00            
ATOM   2750  R2  CHO   404     121.242 202.175  39.183  1.00  0.00            
ATOM   2751  R3  CHO   404     119.242 200.375  38.883  1.00  0.00            
ATOM   2752  R4  CHO   404     120.592 200.375  36.283  1.00  0.00            
ATOM   2753  R5  CHO   404     118.442 200.675  36.633  1.00  0.00            
ATOM   2754  C1  CHO   404     118.292 197.675  34.333  1.00  0.00           C
ATOM   2755  C2  CHO   404     120.542 195.175  33.283  1.00  0.00           C
ATOM   2756  ROH CHO   405     185.092  53.775  54.533  1.00  0.00            
ATOM   2757  R1  CHO   405     184.742  54.575  51.833  1.00  0.00            
ATOM   2758  R2  CHO   405     186.542  53.875  49.883  1.00  0.00            
ATOM   2759  R3  CHO   405     184.292  52.925  48.633  1.00  0.00            
ATOM   2760  R4  CHO   405     186.392  52.725  46.583  1.00  0.00            
ATOM   2761  R5  CHO   405     184.442  53.725  46.383  1.00  0.00            
ATOM   2762  C1  CHO   405     184.192  51.175  43.583  1.00  0.00           C
ATOM   2763  C2  CHO   405     186.792  48.725  41.483  1.00  0.00           C
ATOM   2764  ROH CHO   406     141.442  41.975  10.883  1.00  0.00            
ATOM   2765  R1  CHO   406     140.492  43.275  13.183  1.00  0.00            
ATOM   2766  R2  CHO   406     138.992  41.975  15.133  1.00  0.00            
ATOM   2767  R3  CHO   406     140.892  42.975  16.783  1.00  0.00            
ATOM   2768  R4  CHO   406     138.642  42.375  18.533  1.00  0.00            
ATOM   2769  R5  CHO   406     139.692  44.275  18.383  1.00  0.00            
ATOM   2770  C1  CHO   406     140.242  43.475  22.083  1.00  0.00           C
ATOM   2771  C2  CHO   406     138.392  41.875  26.133  1.00  0.00           C
ATOM   2772  ROH CHO   407     223.542 121.375  54.133  1.00  0.00            
ATOM   2773  R1  CHO   407     224.142 121.925  51.433  1.00  0.00            
ATOM   2774  R2  CHO   407     224.692 119.925  49.583  1.00  0.00            
ATOM   2775  R3  CHO   407     222.692 121.125  48.183  1.00  0.00            
ATOM   2776  R4  CHO   407     224.292 119.675  46.183  1.00  0.00            
ATOM   2777  R5  CHO   407     223.742 121.775  46.133  1.00  0.00            
ATOM   2778  C1  CHO   407     222.192 120.625  42.833  1.00  0.00           C
ATOM   2779  C2  CHO   407     221.142 122.575  40.383  1.00  0.00           C
ATOM   2780  ROH CHO   408     123.792  35.975  48.283  1.00  0.00            
ATOM   2781  R1  CHO   408     122.092  36.225  46.083  1.00  0.00            
ATOM   2782  R2  CHO   408     122.892  37.175  43.633  1.00  0.00            
ATOM   2783  R3  CHO   408     121.892  34.825  42.733  1.00  0.00            
ATOM   2784  R4  CHO   408     122.242  36.425  40.333  1.00  0.00            
ATOM   2785  R5  CHO   408     120.392  35.475  40.983  1.00  0.00            
ATOM   2786  C1  CHO   408     120.892  33.825  37.583  1.00  0.00           C
ATOM   2787  C2  CHO   408     119.292  35.525  35.833  1.00  0.00           C
ATOM   2788  ROH CHO   409      34.342 170.475  24.983  1.00  0.00            
ATOM   2789  R1  CHO   409      33.042 170.575  27.483  1.00  0.00            
ATOM   2790  R2  CHO   409      34.192 169.575  29.833  1.00  0.00            
ATOM   2791  R3  CHO   409      33.692 172.075  30.783  1.00  0.00            
ATOM   2792  R4  CHO   409      34.092 170.425  33.183  1.00  0.00            
ATOM   2793  R5  CHO   409      32.342 171.725  32.733  1.00  0.00            
ATOM   2794  C1  CHO   409      33.542 173.275  35.983  1.00  0.00           C
ATOM   2795  C2  CHO   409      33.992 175.575  39.383  1.00  0.00           C
ATOM   2796  ROH CHO   410     137.492  34.375  46.583  1.00  0.00            
ATOM   2797  R1  CHO   410     138.042  35.275  43.933  1.00  0.00            
ATOM   2798  R2  CHO   410     139.142  33.575  42.083  1.00  0.00            
ATOM   2799  R3  CHO   410     136.942  34.325  40.633  1.00  0.00            
ATOM   2800  R4  CHO   410     139.042  33.875  38.633  1.00  0.00            
ATOM   2801  R5  CHO   410     137.792  35.675  38.883  1.00  0.00            
ATOM   2802  C1  CHO   410     136.892  34.725  35.283  1.00  0.00           C
ATOM   2803  C2  CHO   410     135.642  34.225  31.833  1.00  0.00           C
ATOM   2804  ROH CHO   411     193.842  28.725  23.183  1.00  0.00            
ATOM   2805  R1  CHO   411     194.092  27.675  25.783  1.00  0.00            
ATOM   2806  R2  CHO   411     195.792  28.725  27.733  1.00  0.00            
ATOM   2807  R3  CHO   411     193.492  28.825  29.233  1.00  0.00            
ATOM   2808  R4  CHO   411     195.692  29.275  31.133  1.00  0.00            
ATOM   2809  R5  CHO   411     194.092  27.725  31.283  1.00  0.00            
ATOM   2810  C1  CHO   411     193.492  29.675  34.533  1.00  0.00           C
ATOM   2811  C2  CHO   411     195.842  29.275  37.783  1.00  0.00           C
ATOM   2812  ROH CHO   412     168.642 114.775  26.333  1.00  0.00            
ATOM   2813  R1  CHO   412     169.892 114.475  28.883  1.00  0.00            
ATOM   2814  R2  CHO   412     169.842 116.375  30.833  1.00  0.00            
ATOM   2815  R3  CHO   412     168.892 114.375  32.333  1.00  0.00            
ATOM   2816  R4  CHO   412     169.892 116.325  34.283  1.00  0.00            
ATOM   2817  R5  CHO   412     170.442 114.225  34.183  1.00  0.00            
ATOM   2818  C1  CHO   412     169.092 114.325  37.733  1.00  0.00           C
ATOM   2819  C2  CHO   412     171.992 115.375  39.833  1.00  0.00           C
ATOM   2820  ROH CHO   413     155.292 203.375  48.283  1.00  0.00            
ATOM   2821  R1  CHO   413     154.942 202.825  45.533  1.00  0.00            
ATOM   2822  R2  CHO   413     154.192 204.775  43.733  1.00  0.00            
ATOM   2823  R3  CHO   413     156.442 203.975  42.433  1.00  0.00            
ATOM   2824  R4  CHO   413     154.492 204.625  40.333  1.00  0.00            
ATOM   2825  R5  CHO   413     155.592 202.775  40.583  1.00  0.00            
ATOM   2826  C1  CHO   413     156.792 203.775  37.133  1.00  0.00           C
ATOM   2827  C2  CHO   413     153.142 204.375  34.733  1.00  0.00           C
ATOM   2828  ROH CHO   414     148.492 124.075  26.783  1.00  0.00            
ATOM   2829  R1  CHO   414     149.042 123.475  29.483  1.00  0.00            
ATOM   2830  R2  CHO   414     151.592 122.975  30.383  1.00  0.00            
ATOM   2831  R3  CHO   414     150.992 124.925  32.183  1.00  0.00            
ATOM   2832  R4  CHO   414     152.842 123.175  33.583  1.00  0.00            
ATOM   2833  R5  CHO   414     150.842 123.825  34.283  1.00  0.00            
ATOM   2834  C1  CHO   414     152.992 125.125  37.133  1.00  0.00           C
ATOM   2835  C2  CHO   414     152.142 126.275  40.433  1.00  0.00           C
ATOM   2836  ROH CHO   415      27.842 142.175  54.583  1.00  0.00            
ATOM   2837  R1  CHO   415      26.542 140.225  52.983  1.00  0.00            
ATOM   2838  R2  CHO   415      26.942 140.125  50.233  1.00  0.00            
ATOM   2839  R3  CHO   415      27.592 137.525  50.733  1.00  0.00            
ATOM   2840  R4  CHO   415      26.992 137.575  47.883  1.00  0.00            
ATOM   2841  R5  CHO   415      26.092 136.225  49.333  1.00  0.00            
ATOM   2842  C1  CHO   415      27.642 133.675  46.983  1.00  0.00           C
ATOM   2843  C2  CHO   415      29.692 130.575  45.583  1.00  0.00           C
ATOM   2844  ROH CHO   416     134.842  54.025  13.333  1.00  0.00            
ATOM   2845  R1  CHO   416     134.392  53.825  16.133  1.00  0.00            
ATOM   2846  R2  CHO   416     131.942  53.075  17.183  1.00  0.00            
ATOM   2847  R3  CHO   416     133.442  51.175  18.433  1.00  0.00            
ATOM   2848  R4  CHO   416     132.042  52.575  20.583  1.00  0.00            
ATOM   2849  R5  CHO   416     134.192  52.275  20.433  1.00  0.00            
ATOM   2850  C1  CHO   416     133.442  50.525  23.783  1.00  0.00           C
ATOM   2851  C2  CHO   416     133.392  49.775  27.433  1.00  0.00           C
ATOM   2852  ROH CHO   417     136.542  68.075  48.483  1.00  0.00            
ATOM   2853  R1  CHO   417     137.292  67.825  45.733  1.00  0.00            
ATOM   2854  R2  CHO   417     136.142  69.325  43.733  1.00  0.00            
ATOM   2855  R3  CHO   417     138.742  69.975  43.183  1.00  0.00            
ATOM   2856  R4  CHO   417     137.292  70.475  40.733  1.00  0.00            
ATOM   2857  R5  CHO   417     139.042  69.225  40.983  1.00  0.00            
ATOM   2858  C1  CHO   417     140.392  71.725  38.433  1.00  0.00           C
ATOM   2859  C2  CHO   417     137.592  71.525  35.683  1.00  0.00           C
ATOM   2860  ROH CHO   418      12.792  60.575  68.483  1.00  0.00            
ATOM   2861  R1  CHO   418      12.742  61.575  65.833  1.00  0.00            
ATOM   2862  R2  CHO   418      13.942  63.975  65.133  1.00  0.00            
ATOM   2863  R3  CHO   418      15.242  62.425  63.283  1.00  0.00            
ATOM   2864  R4  CHO   418      15.992  65.175  62.583  1.00  0.00            
ATOM   2865  R5  CHO   418      15.142  63.675  61.233  1.00  0.00            
ATOM   2866  C1  CHO   418      18.392  64.425  59.433  1.00  0.00           C
ATOM   2867  C2  CHO   418      20.342  64.375  56.083  1.00  0.00           C
ATOM   2868  ROH CHO   419      73.092 103.525  55.033  1.00  0.00            
ATOM   2869  R1  CHO   419      73.492 102.475  52.433  1.00  0.00            
ATOM   2870  R2  CHO   419      71.492 101.275  50.983  1.00  0.00            
ATOM   2871  R3  CHO   419      72.192 103.125  49.083  1.00  0.00            
ATOM   2872  R4  CHO   419      71.842 100.625  47.583  1.00  0.00            
ATOM   2873  R5  CHO   419      73.592 101.875  47.583  1.00  0.00            
ATOM   2874  C1  CHO   419      72.642 101.975  43.883  1.00  0.00           C
ATOM   2875  C2  CHO   419      70.092 102.975  41.783  1.00  0.00           C
ATOM   2876  ROH CHO   420      80.542  95.625  60.083  1.00  0.00            
ATOM   2877  R1  CHO   420      80.992  95.325  57.333  1.00  0.00            
ATOM   2878  R2  CHO   420      79.292  96.375  55.383  1.00  0.00            
ATOM   2879  R3  CHO   420      81.592  97.525  54.483  1.00  0.00            
ATOM   2880  R4  CHO   420      80.042  96.875  52.083  1.00  0.00            
ATOM   2881  R5  CHO   420      82.092  96.275  52.483  1.00  0.00            
ATOM   2882  C1  CHO   420      82.592  98.225  49.233  1.00  0.00           C
ATOM   2883  C2  CHO   420      83.992  98.325  45.983  1.00  0.00           C
ATOM   2884  ROH CHO   421      12.042  80.425  66.683  1.00  0.00            
ATOM   2885  R1  CHO   421      11.542  79.125  64.233  1.00  0.00            
ATOM   2886  R2  CHO   421      11.142  80.525  61.833  1.00  0.00            
ATOM   2887  R3  CHO   421      13.142  78.925  60.933  1.00  0.00            
ATOM   2888  R4  CHO   421      11.892  79.975  58.533  1.00  0.00            
ATOM   2889  R5  CHO   421      12.242  77.875  58.983  1.00  0.00            
ATOM   2890  C1  CHO   421      14.192  78.175  55.733  1.00  0.00           C
ATOM   2891  C2  CHO   421      17.392  76.375  53.983  1.00  0.00           C
ATOM   2892  ROH CHO   422     212.642  75.575  25.133  1.00  0.00            
ATOM   2893  R1  CHO   422     212.742  75.425  27.983  1.00  0.00            
ATOM   2894  R2  CHO   422     213.642  77.475  29.533  1.00  0.00            
ATOM   2895  R3  CHO   422     211.242  77.225  30.783  1.00  0.00            
ATOM   2896  R4  CHO   422     213.142  77.575  32.983  1.00  0.00            
ATOM   2897  R5  CHO   422     211.692  75.925  32.733  1.00  0.00            
ATOM   2898  C1  CHO   422     210.592  77.325  36.083  1.00  0.00           C
ATOM   2899  C2  CHO   422     211.042  78.675  40.583  1.00  0.00           C
ATOM   2900  ROH CHO   423      17.192 130.225  24.383  1.00  0.00            
ATOM   2901  R1  CHO   423      18.742 130.475  26.733  1.00  0.00            
ATOM   2902  R2  CHO   423      17.742 131.575  29.033  1.00  0.00            
ATOM   2903  R3  CHO   423      18.542 129.225  30.133  1.00  0.00            
ATOM   2904  R4  CHO   423      18.342 131.075  32.433  1.00  0.00            
ATOM   2905  R5  CHO   423      20.092 129.875  31.883  1.00  0.00            
ATOM   2906  C1  CHO   423      19.492 128.575  35.433  1.00  0.00           C
ATOM   2907  C2  CHO   423      17.392 128.525  39.183  1.00  0.00           C
ATOM   2908  ROH CHO   424     114.742  58.625  50.533  1.00  0.00            
ATOM   2909  R1  CHO   424     113.892  58.825  47.833  1.00  0.00            
ATOM   2910  R2  CHO   424     113.942  61.225  46.433  1.00  0.00            
ATOM   2911  R3  CHO   424     115.442  59.825  44.683  1.00  0.00            
ATOM   2912  R4  CHO   424     114.242  61.925  43.083  1.00  0.00            
ATOM   2913  R5  CHO   424     114.142  59.775  42.683  1.00  0.00            
ATOM   2914  C1  CHO   424     115.792  60.975  39.483  1.00  0.00           C
ATOM   2915  C2  CHO   424     114.942  62.725  35.833  1.00  0.00           C
ATOM   2916  ROH CHO   425      85.642 187.075  19.433  1.00  0.00            
ATOM   2917  R1  CHO   425      87.242 187.675  21.683  1.00  0.00            
ATOM   2918  R2  CHO   425      86.292 189.175  23.783  1.00  0.00            
ATOM   2919  R3  CHO   425      87.092 187.075  25.283  1.00  0.00            
ATOM   2920  R4  CHO   425      86.942 189.275  27.183  1.00  0.00            
ATOM   2921  R5  CHO   425      88.642 187.975  26.833  1.00  0.00            
ATOM   2922  C1  CHO   425      88.092 187.325  30.533  1.00  0.00           C
ATOM   2923  C2  CHO   425      87.942 189.825  33.933  1.00  0.00           C
ATOM   2924  ROH CHO   426     111.742 140.575  59.133  1.00  0.00            
ATOM   2925  R1  CHO   426     112.792 139.075  56.983  1.00  0.00            
ATOM   2926  R2  CHO   426     111.192 137.625  55.233  1.00  0.00            
ATOM   2927  R3  CHO   426     112.442 139.125  53.333  1.00  0.00            
ATOM   2928  R4  CHO   426     111.392 136.775  51.933  1.00  0.00            
ATOM   2929  R5  CHO   426     113.492 137.475  51.933  1.00  0.00            
ATOM   2930  C1  CHO   426     112.742 137.625  48.183  1.00  0.00           C
ATOM   2931  C2  CHO   426     110.492 136.175  44.983  1.00  0.00           C
ATOM   2932  ROH CHO   427     117.842  53.375  11.283  1.00  0.00            
ATOM   2933  R1  CHO   427     117.642  53.025  14.083  1.00  0.00            
ATOM   2934  R2  CHO   427     116.342  50.925  15.283  1.00  0.00            
ATOM   2935  R3  CHO   427     118.692  50.625  16.583  1.00  0.00            
ATOM   2936  R4  CHO   427     116.742  49.075  18.133  1.00  0.00            
ATOM   2937  R5  CHO   427     118.092  50.625  18.883  1.00  0.00            
ATOM   2938  C1  CHO   427     119.242  47.675  21.083  1.00  0.00           C
ATOM   2939  C2  CHO   427     119.992  47.125  25.333  1.00  0.00           C
ATOM   2940  ROH CHO   428      75.142 207.325  44.283  1.00  0.00            
ATOM   2941  R1  CHO   428      74.792 208.375  41.733  1.00  0.00            
ATOM   2942  R2  CHO   428      72.892 207.325  39.983  1.00  0.00            
ATOM   2943  R3  CHO   428      72.042 209.925  39.883  1.00  0.00            
ATOM   2944  R4  CHO   428      70.592 208.525  37.733  1.00  0.00            
ATOM   2945  R5  CHO   428      71.792 210.375  37.583  1.00  0.00            
ATOM   2946  C1  CHO   428      68.442 211.675  36.333  1.00  0.00           C
ATOM   2947  C2  CHO   428      66.692 211.125  33.233  1.00  0.00           C
ATOM   2948  ROH CHO   429     144.342 150.975  53.733  1.00  0.00            
ATOM   2949  R1  CHO   429     144.242 149.175  51.533  1.00  0.00            
ATOM   2950  R2  CHO   429     142.242 149.175  49.683  1.00  0.00            
ATOM   2951  R3  CHO   429     144.292 149.475  47.933  1.00  0.00            
ATOM   2952  R4  CHO   429     141.992 148.875  46.233  1.00  0.00            
ATOM   2953  R5  CHO   429     143.892 147.825  46.233  1.00  0.00            
ATOM   2954  C1  CHO   429     143.742 148.925  42.583  1.00  0.00           C
ATOM   2955  C2  CHO   429     143.292 150.175  39.083  1.00  0.00           C
ATOM   2956  ROH CHO   430      28.992 140.725  23.683  1.00  0.00            
ATOM   2957  R1  CHO   430      28.892 139.925  26.383  1.00  0.00            
ATOM   2958  R2  CHO   430      31.142 139.725  27.983  1.00  0.00            
ATOM   2959  R3  CHO   430      29.742 141.425  29.583  1.00  0.00            
ATOM   2960  R4  CHO   430      31.042 139.575  31.433  1.00  0.00            
ATOM   2961  R5  CHO   430      28.892 140.025  31.333  1.00  0.00            
ATOM   2962  C1  CHO   430      29.642 141.025  34.933  1.00  0.00           C
ATOM   2963  C2  CHO   430      28.192 141.275  37.983  1.00  0.00           C
ATOM   2964  ROH CHO   431     197.392  89.475  22.283  1.00  0.00            
ATOM   2965  R1  CHO   431     197.092  90.525  24.883  1.00  0.00            
ATOM   2966  R2  CHO   431     195.942  89.075  26.933  1.00  0.00            
ATOM   2967  R3  CHO   431     198.242  89.625  28.233  1.00  0.00            
ATOM   2968  R4  CHO   431     196.142  90.025  30.233  1.00  0.00            
ATOM   2969  R5  CHO   431     197.692  91.475  29.683  1.00  0.00            
ATOM   2970  C1  CHO   431     198.442  91.125  33.383  1.00  0.00           C
ATOM   2971  C2  CHO   431     199.442  89.575  36.633  1.00  0.00           C
ATOM   2972  ROH CHO   432      58.292  70.075  28.733  1.00  0.00            
ATOM   2973  R1  CHO   432      59.142  68.825  31.133  1.00  0.00            
ATOM   2974  R2  CHO   432      61.642  69.225  32.233  1.00  0.00            
ATOM   2975  R3  CHO   432      60.242  69.925  34.433  1.00  0.00            
ATOM   2976  R4  CHO   432      62.392  68.225  35.433  1.00  0.00            
ATOM   2977  R5  CHO   432      60.242  67.975  35.783  1.00  0.00            
ATOM   2978  C1  CHO   432      61.492  68.275  39.383  1.00  0.00           C
ATOM   2979  C2  CHO   432      65.242  67.375  40.583  1.00  0.00           C
ATOM   2980  ROH CHO   433      95.042 115.725  59.633  1.00  0.00            
ATOM   2981  R1  CHO   433      94.942 115.225  56.833  1.00  0.00            
ATOM   2982  R2  CHO   433      93.642 116.925  55.083  1.00  0.00            
ATOM   2983  R3  CHO   433      96.042 116.975  53.833  1.00  0.00            
ATOM   2984  R4  CHO   433      94.242 118.225  51.933  1.00  0.00            
ATOM   2985  R5  CHO   433      95.542 116.525  51.533  1.00  0.00            
ATOM   2986  C1  CHO   433      96.842 119.025  48.933  1.00  0.00           C
ATOM   2987  C2  CHO   433      95.242 117.325  46.033  1.00  0.00           C
ATOM   2988  ROH CHO   434      85.192  92.725  56.733  1.00  0.00            
ATOM   2989  R1  CHO   434      85.142  94.025  54.183  1.00  0.00            
ATOM   2990  R2  CHO   434      87.292  93.875  52.433  1.00  0.00            
ATOM   2991  R3  CHO   434      85.392  92.975  50.733  1.00  0.00            
ATOM   2992  R4  CHO   434      87.342  94.375  49.033  1.00  0.00            
ATOM   2993  R5  CHO   434      85.192  94.725  49.083  1.00  0.00            
ATOM   2994  C1  CHO   434      85.542  93.825  45.433  1.00  0.00           C
ATOM   2995  C2  CHO   434      84.242  94.175  42.383  1.00  0.00           C
ATOM   2996  ROH CHO   435     207.542 168.225  19.783  1.00  0.00            
ATOM   2997  R1  CHO   435     207.942 169.675  22.183  1.00  0.00            
ATOM   2998  R2  CHO   435     207.442 168.575  24.683  1.00  0.00            
ATOM   2999  R3  CHO   435     209.992 169.325  25.183  1.00  0.00            
ATOM   3000  R4  CHO   435     208.842 168.925  27.833  1.00  0.00            
ATOM   3001  R5  CHO   435     209.842 170.725  27.133  1.00  0.00            
ATOM   3002  C1  CHO   435     212.092 169.825  30.083  1.00  0.00           C
ATOM   3003  C2  CHO   435     212.042 171.125  32.783  1.00  0.00           C
ATOM   3004  ROH CHO   436       8.242  98.425  25.383  1.00  0.00            
ATOM   3005  R1  CHO   436       9.392  97.625  27.833  1.00  0.00            
ATOM   3006  R2  CHO   436      11.942  96.475  27.983  1.00  0.00            
ATOM   3007  R3  CHO   436      12.392  98.475  29.783  1.00  0.00            
ATOM   3008  R4  CHO   436      14.292  96.425  30.533  1.00  0.00            
ATOM   3009  R5  CHO   436      12.842  97.375  31.833  1.00  0.00            
ATOM   3010  C1  CHO   436      16.092  98.275  33.633  1.00  0.00           C
ATOM   3011  C2  CHO   436      15.692  99.125  37.433  1.00  0.00           C
ATOM   3012  ROH CHO   437     209.442  98.375  57.733  1.00  0.00            
ATOM   3013  R1  CHO   437     210.842  97.125  55.633  1.00  0.00            
ATOM   3014  R2  CHO   437     210.892  94.375  55.283  1.00  0.00            
ATOM   3015  R3  CHO   437     210.042  95.025  52.783  1.00  0.00            
ATOM   3016  R4  CHO   437     211.242  92.375  52.483  1.00  0.00            
ATOM   3017  R5  CHO   437     211.742  94.125  51.333  1.00  0.00            
ATOM   3018  C1  CHO   437     210.692  91.775  48.533  1.00  0.00           C
ATOM   3019  C2  CHO   437     211.592  89.275  45.583  1.00  0.00           C
ATOM   3020  ROH CHO   438     142.342  74.025  18.083  1.00  0.00            
ATOM   3021  R1  CHO   438     140.592  72.775  19.933  1.00  0.00            
ATOM   3022  R2  CHO   438     141.442  70.875  21.733  1.00  0.00            
ATOM   3023  R3  CHO   438     140.292  72.575  23.533  1.00  0.00            
ATOM   3024  R4  CHO   438     141.092  70.225  25.083  1.00  0.00            
ATOM   3025  R5  CHO   438     139.092  71.125  25.033  1.00  0.00            
ATOM   3026  C1  CHO   438     139.742  71.375  28.733  1.00  0.00           C
ATOM   3027  C2  CHO   438     142.342  69.625  31.133  1.00  0.00           C
ATOM   3028  ROH CHO   439      61.992 162.025  22.783  1.00  0.00            
ATOM   3029  R1  CHO   439      61.142 162.325  25.483  1.00  0.00            
ATOM   3030  R2  CHO   439      59.892 160.325  26.883  1.00  0.00            
ATOM   3031  R3  CHO   439      61.842 160.775  28.683  1.00  0.00            
ATOM   3032  R4  CHO   439      59.892 159.275  30.183  1.00  0.00            
ATOM   3033  R5  CHO   439      60.742 161.175  30.733  1.00  0.00            
ATOM   3034  C1  CHO   439      61.742 159.075  33.783  1.00  0.00           C
ATOM   3035  C2  CHO   439      62.192 158.975  37.233  1.00  0.00           C
ATOM   3036  ROH CHO   440      19.892  82.325  32.533  1.00  0.00            
ATOM   3037  R1  CHO   440      20.442  82.575  35.283  1.00  0.00            
ATOM   3038  R2  CHO   440      19.892  84.875  36.733  1.00  0.00            
ATOM   3039  R3  CHO   440      18.492  83.225  38.333  1.00  0.00            
ATOM   3040  R4  CHO   440      18.642  85.725  39.833  1.00  0.00            
ATOM   3041  R5  CHO   440      19.242  83.725  40.533  1.00  0.00            
ATOM   3042  C1  CHO   440      16.592  84.625  43.083  1.00  0.00           C
ATOM   3043  C2  CHO   440      15.042  86.975  45.683  1.00  0.00           C
ATOM   3044  ROH CHO   441     177.342 108.725  19.183  1.00  0.00            
ATOM   3045  R1  CHO   441     178.392 109.425  21.733  1.00  0.00            
ATOM   3046  R2  CHO   441     177.392 111.525  23.233  1.00  0.00            
ATOM   3047  R3  CHO   441     177.192 109.575  25.133  1.00  0.00            
ATOM   3048  R4  CHO   441     177.942 112.025  26.583  1.00  0.00            
ATOM   3049  R5  CHO   441     178.942 110.075  26.683  1.00  0.00            
ATOM   3050  C1  CHO   441     178.042 110.475  30.383  1.00  0.00           C
ATOM   3051  C2  CHO   441     178.992 111.625  33.433  1.00  0.00           C
ATOM   3052  ROH CHO   442      95.592  54.675  19.983  1.00  0.00            
ATOM   3053  R1  CHO   442      96.342  53.175  22.283  1.00  0.00            
ATOM   3054  R2  CHO   442      98.292  54.125  24.083  1.00  0.00            
ATOM   3055  R3  CHO   442      96.292  53.725  25.883  1.00  0.00            
ATOM   3056  R4  CHO   442      98.692  54.075  27.483  1.00  0.00            
ATOM   3057  R5  CHO   442      97.292  52.425  27.633  1.00  0.00            
ATOM   3058  C1  CHO   442      97.092  53.725  31.233  1.00  0.00           C
ATOM   3059  C2  CHO   442      97.542  55.575  34.183  1.00  0.00           C
ATOM   3060  ROH CHO   443     185.242 221.825  26.933  1.00  0.00            
ATOM   3061  R1  CHO   443     185.642 220.825  29.533  1.00  0.00            
ATOM   3062  R2  CHO   443     184.592 222.075  31.783  1.00  0.00            
ATOM   3063  R3  CHO   443     183.492 219.625  32.233  1.00  0.00            
ATOM   3064  R4  CHO   443     183.692 220.825  34.883  1.00  0.00            
ATOM   3065  R5  CHO   443     184.492 218.875  34.283  1.00  0.00            
ATOM   3066  C1  CHO   443     182.142 217.825  37.133  1.00  0.00           C
ATOM   3067  C2  CHO   443     185.142 217.075  40.383  1.00  0.00           C
ATOM   3068  ROH CHO   444      51.242  79.575  28.083  1.00  0.00            
ATOM   3069  R1  CHO   444      51.792  79.875  30.883  1.00  0.00            
ATOM   3070  R2  CHO   444      50.542  78.325  32.783  1.00  0.00            
ATOM   3071  R3  CHO   444      53.142  77.825  33.533  1.00  0.00            
ATOM   3072  R4  CHO   444      51.692  78.225  36.033  1.00  0.00            
ATOM   3073  R5  CHO   444      53.492  79.225  35.433  1.00  0.00            
ATOM   3074  C1  CHO   444      54.742  77.675  38.633  1.00  0.00           C
ATOM   3075  C2  CHO   444      52.842  77.775  41.383  1.00  0.00           C
ATOM   3076  ROH CHO   445     114.692  89.575  21.833  1.00  0.00            
ATOM   3077  R1  CHO   445     115.692  88.925  24.433  1.00  0.00            
ATOM   3078  R2  CHO   445     114.092  87.925  26.433  1.00  0.00            
ATOM   3079  R3  CHO   445     115.942  85.975  26.483  1.00  0.00            
ATOM   3080  R4  CHO   445     114.592  85.825  29.133  1.00  0.00            
ATOM   3081  R5  CHO   445     116.742  85.975  28.733  1.00  0.00            
ATOM   3082  C1  CHO   445     116.692  82.725  30.733  1.00  0.00           C
ATOM   3083  C2  CHO   445     118.692  81.925  33.233  1.00  0.00           C
ATOM   3084  ROH CHO   446     117.842  96.675  57.133  1.00  0.00            
ATOM   3085  R1  CHO   446     117.092  98.225  54.883  1.00  0.00            
ATOM   3086  R2  CHO   446     116.142 100.825  55.083  1.00  0.00            
ATOM   3087  R3  CHO   446     118.142 101.325  53.333  1.00  0.00            
ATOM   3088  R4  CHO   446     116.242 103.525  52.933  1.00  0.00            
ATOM   3089  R5  CHO   446     116.992 102.175  51.383  1.00  0.00            
ATOM   3090  C1  CHO   446     118.142 105.575  50.033  1.00  0.00           C
ATOM   3091  C2  CHO   446     116.442 107.875  47.433  1.00  0.00           C
ATOM   3092  ROH CHO   447     209.442 124.075  55.033  1.00  0.00            
ATOM   3093  R1  CHO   447     208.892 123.325  52.383  1.00  0.00            
ATOM   3094  R2  CHO   447     206.942 124.475  50.833  1.00  0.00            
ATOM   3095  R3  CHO   447     208.942 124.875  49.083  1.00  0.00            
ATOM   3096  R4  CHO   447     206.542 125.125  47.483  1.00  0.00            
ATOM   3097  R5  CHO   447     208.192 123.775  47.083  1.00  0.00            
ATOM   3098  C1  CHO   447     208.192 125.825  43.833  1.00  0.00           C
ATOM   3099  C2  CHO   447     208.192 127.075  40.483  1.00  0.00           C
ATOM   3100  ROH CHO   448      10.392  89.775  60.883  1.00  0.00            
ATOM   3101  R1  CHO   448      10.142  90.425  58.133  1.00  0.00            
ATOM   3102  R2  CHO   448      11.942  89.525  56.233  1.00  0.00            
ATOM   3103  R3  CHO   448       9.642  88.575  55.033  1.00  0.00            
ATOM   3104  R4  CHO   448      11.742  88.425  52.933  1.00  0.00            
ATOM   3105  R5  CHO   448       9.792  89.425  52.783  1.00  0.00            
ATOM   3106  C1  CHO   448       9.492  86.975  49.883  1.00  0.00           C
ATOM   3107  C2  CHO   448      11.042  84.675  48.383  1.00  0.00           C
ATOM   3108  ROH CHO   449     195.742 138.475  53.333  1.00  0.00            
ATOM   3109  R1  CHO   449     195.142 139.925  50.983  1.00  0.00            
ATOM   3110  R2  CHO   449     195.542 138.875  48.483  1.00  0.00            
ATOM   3111  R3  CHO   449     192.942 139.575  48.133  1.00  0.00            
ATOM   3112  R4  CHO   449     193.692 138.225  45.633  1.00  0.00            
ATOM   3113  R5  CHO   449     192.792 140.225  45.833  1.00  0.00            
ATOM   3114  C1  CHO   449     190.142 138.525  43.633  1.00  0.00           C
ATOM   3115  C2  CHO   449     190.242 137.525  39.733  1.00  0.00           C
ATOM   3116  ROH CHO   450     180.692  93.475  22.933  1.00  0.00            
ATOM   3117  R1  CHO   450     182.242  93.325  25.283  1.00  0.00            
ATOM   3118  R2  CHO   450     182.292  95.375  27.133  1.00  0.00            
ATOM   3119  R3  CHO   450     181.592  93.375  28.883  1.00  0.00            
ATOM   3120  R4  CHO   450     181.992  95.775  30.583  1.00  0.00            
ATOM   3121  R5  CHO   450     182.892  93.825  30.833  1.00  0.00            
ATOM   3122  C1  CHO   450     181.142  94.175  34.183  1.00  0.00           C
ATOM   3123  C2  CHO   450     180.492  96.025  37.483  1.00  0.00           C
ATOM   3124  ROH CHO   451      59.242  70.425  62.433  1.00  0.00            
ATOM   3125  R1  CHO   451      59.392  69.225  59.883  1.00  0.00            
ATOM   3126  R2  CHO   451      58.142  66.825  59.283  1.00  0.00            
ATOM   3127  R3  CHO   451      57.092  68.275  57.233  1.00  0.00            
ATOM   3128  R4  CHO   451      57.642  65.675  56.083  1.00  0.00            
ATOM   3129  R5  CHO   451      58.292  67.575  55.333  1.00  0.00            
ATOM   3130  C1  CHO   451      56.342  66.325  52.283  1.00  0.00           C
ATOM   3131  C2  CHO   451      55.592  65.825  49.033  1.00  0.00           C
ATOM   3132  ROH CHO   452     207.192 192.175  52.783  1.00  0.00            
ATOM   3133  R1  CHO   452     206.692 190.275  50.733  1.00  0.00            
ATOM   3134  R2  CHO   452     206.642 190.975  48.033  1.00  0.00            
ATOM   3135  R3  CHO   452     208.542 188.975  47.833  1.00  0.00            
ATOM   3136  R4  CHO   452     207.292 189.175  45.183  1.00  0.00            
ATOM   3137  R5  CHO   452     207.492 187.375  46.433  1.00  0.00            
ATOM   3138  C1  CHO   452     209.442 186.275  43.283  1.00  0.00           C
ATOM   3139  C2  CHO   452     212.042 185.275  40.833  1.00  0.00           C
ATOM   3140  ROH CHO   453     211.192 105.825  25.233  1.00  0.00            
ATOM   3141  R1  CHO   453     211.142 104.775  27.883  1.00  0.00            
ATOM   3142  R2  CHO   453     212.892 105.625  29.883  1.00  0.00            
ATOM   3143  R3  CHO   453     210.592 106.125  31.233  1.00  0.00            
ATOM   3144  R4  CHO   453     212.392 104.975  33.233  1.00  0.00            
ATOM   3145  R5  CHO   453     210.392 104.275  32.783  1.00  0.00            
ATOM   3146  C1  CHO   453     209.992 105.125  36.483  1.00  0.00           C
ATOM   3147  C2  CHO   453     207.942 105.275  40.183  1.00  0.00           C
ATOM   3148  ROH CHO   454      80.842 168.775  54.333  1.00  0.00            
ATOM   3149  R1  CHO   454      79.842 167.925  51.833  1.00  0.00            
ATOM   3150  R2  CHO   454      79.242 169.625  49.733  1.00  0.00            
ATOM   3151  R3  CHO   454      80.942 168.075  48.333  1.00  0.00            
ATOM   3152  R4  CHO   454      78.892 168.875  46.383  1.00  0.00            
ATOM   3153  R5  CHO   454      79.542 166.825  46.883  1.00  0.00            
ATOM   3154  C1  CHO   454      80.292 166.975  43.133  1.00  0.00           C
ATOM   3155  C2  CHO   454      77.842 165.925  40.133  1.00  0.00           C
ATOM   3156  ROH CHO   455     154.492  23.725  50.983  1.00  0.00            
ATOM   3157  R1  CHO   455     156.092  23.825  48.633  1.00  0.00            
ATOM   3158  R2  CHO   455     156.192  21.675  46.833  1.00  0.00            
ATOM   3159  R3  CHO   455     155.442  23.575  45.033  1.00  0.00            
ATOM   3160  R4  CHO   455     156.692  21.425  43.433  1.00  0.00            
ATOM   3161  R5  CHO   455     157.242  23.575  43.383  1.00  0.00            
ATOM   3162  C1  CHO   455     156.242  23.075  39.783  1.00  0.00           C
ATOM   3163  C2  CHO   455     155.442  25.725  36.033  1.00  0.00           C
ATOM   3164  ROH CHO   456     168.292  90.175  22.683  1.00  0.00            
ATOM   3165  R1  CHO   456     167.142  90.525  25.283  1.00  0.00            
ATOM   3166  R2  CHO   456     166.742  88.425  26.983  1.00  0.00            
ATOM   3167  R3  CHO   456     168.142  90.025  28.733  1.00  0.00            
ATOM   3168  R4  CHO   456     167.192  87.775  30.383  1.00  0.00            
ATOM   3169  R5  CHO   456     166.892  89.925  30.783  1.00  0.00            
ATOM   3170  C1  CHO   456     168.742  88.875  33.933  1.00  0.00           C
ATOM   3171  C2  CHO   456     167.942  86.675  37.633  1.00  0.00           C
ATOM   3172  ROH CHO   457     126.492 140.975  60.033  1.00  0.00            
ATOM   3173  R1  CHO   457     127.342 141.375  57.333  1.00  0.00            
ATOM   3174  R2  CHO   457     129.242 139.775  56.133  1.00  0.00            
ATOM   3175  R3  CHO   457     127.342 139.375  54.283  1.00  0.00            
ATOM   3176  R4  CHO   457     129.742 138.225  53.083  1.00  0.00            
ATOM   3177  R5  CHO   457     128.442 139.725  52.183  1.00  0.00            
ATOM   3178  C1  CHO   457     128.242 136.975  49.533  1.00  0.00           C
ATOM   3179  C2  CHO   457     126.792 136.775  46.083  1.00  0.00           C
ATOM   3180  ROH CHO   458      81.842 163.075  55.983  1.00  0.00            
ATOM   3181  R1  CHO   458      81.392 163.125  53.183  1.00  0.00            
ATOM   3182  R2  CHO   458      82.942 164.625  51.483  1.00  0.00            
ATOM   3183  R3  CHO   458      83.292 162.225  50.233  1.00  0.00            
ATOM   3184  R4  CHO   458      82.992 164.175  48.033  1.00  0.00            
ATOM   3185  R5  CHO   458      81.842 162.375  48.283  1.00  0.00            
ATOM   3186  C1  CHO   458      83.392 161.725  44.883  1.00  0.00           C
ATOM   3187  C2  CHO   458      84.692 165.325  43.583  1.00  0.00           C
ATOM   3188  ROH CHO   459      18.042 115.375  23.283  1.00  0.00            
ATOM   3189  R1  CHO   459      18.342 114.325  25.883  1.00  0.00            
ATOM   3190  R2  CHO   459      20.642 114.725  27.383  1.00  0.00            
ATOM   3191  R3  CHO   459      18.842 115.675  29.233  1.00  0.00            
ATOM   3192  R4  CHO   459      21.192 114.825  30.833  1.00  0.00            
ATOM   3193  R5  CHO   459      19.092 114.225  31.133  1.00  0.00            
ATOM   3194  C1  CHO   459      19.842 115.775  34.533  1.00  0.00           C
ATOM   3195  C2  CHO   459      21.642 116.025  38.083  1.00  0.00           C
ATOM   3196  ROH CHO   460      45.342  44.675  31.183  1.00  0.00            
ATOM   3197  R1  CHO   460      45.592  43.325  33.683  1.00  0.00            
ATOM   3198  R2  CHO   460      48.042  42.625  34.733  1.00  0.00            
ATOM   3199  R3  CHO   460      47.092  43.975  36.883  1.00  0.00            
ATOM   3200  R4  CHO   460      48.892  41.975  38.033  1.00  0.00            
ATOM   3201  R5  CHO   460      46.792  42.325  38.583  1.00  0.00            
ATOM   3202  C1  CHO   460      48.492  42.875  41.983  1.00  0.00           C
ATOM   3203  C2  CHO   460      49.242  42.425  45.583  1.00  0.00           C
ATOM   3204  ROH CHO   461     137.442  46.925  12.383  1.00  0.00            
ATOM   3205  R1  CHO   461     137.342  46.375  15.183  1.00  0.00            
ATOM   3206  R2  CHO   461     136.992  48.375  17.083  1.00  0.00            
ATOM   3207  R3  CHO   461     134.892  46.825  17.833  1.00  0.00            
ATOM   3208  R4  CHO   461     136.242  47.575  20.333  1.00  0.00            
ATOM   3209  R5  CHO   461     135.792  45.575  19.683  1.00  0.00            
ATOM   3210  C1  CHO   461     133.842  45.675  22.983  1.00  0.00           C
ATOM   3211  C2  CHO   461     132.942  44.525  26.433  1.00  0.00           C
ATOM   3212  ROH CHO   462      62.542 119.325  58.283  1.00  0.00            
ATOM   3213  R1  CHO   462      61.292 120.275  55.883  1.00  0.00            
ATOM   3214  R2  CHO   462      62.742 120.875  53.633  1.00  0.00            
ATOM   3215  R3  CHO   462      61.042 119.125  52.433  1.00  0.00            
ATOM   3216  R4  CHO   462      62.442 120.425  50.233  1.00  0.00            
ATOM   3217  R5  CHO   462      60.292 120.225  50.483  1.00  0.00            
ATOM   3218  C1  CHO   462      60.692 118.425  47.133  1.00  0.00           C
ATOM   3219  C2  CHO   462      59.642 120.525  44.233  1.00  0.00           C
ATOM   3220  ROH CHO   463      97.942  22.975  48.583  1.00  0.00            
ATOM   3221  R1  CHO   463      97.142  21.775  46.133  1.00  0.00            
ATOM   3222  R2  CHO   463      94.792  20.325  45.933  1.00  0.00            
ATOM   3223  R3  CHO   463      94.292  22.025  43.883  1.00  0.00            
ATOM   3224  R4  CHO   463      93.542  19.425  42.833  1.00  0.00            
ATOM   3225  R5  CHO   463      94.942  20.825  41.983  1.00  0.00            
ATOM   3226  C1  CHO   463      92.392  20.525  39.183  1.00  0.00           C
ATOM   3227  C2  CHO   463      89.742  20.375  37.983  1.00  0.00           C
ATOM   3228  ROH CHO   464     197.542 174.775  21.133  1.00  0.00            
ATOM   3229  R1  CHO   464     198.192 173.775  23.683  1.00  0.00            
ATOM   3230  R2  CHO   464     199.692 175.225  25.533  1.00  0.00            
ATOM   3231  R3  CHO   464     197.542 174.775  27.133  1.00  0.00            
ATOM   3232  R4  CHO   464     199.842 175.175  28.983  1.00  0.00            
ATOM   3233  R5  CHO   464     198.442 173.475  28.983  1.00  0.00            
ATOM   3234  C1  CHO   464     197.892 174.775  32.533  1.00  0.00           C
ATOM   3235  C2  CHO   464     195.142 177.275  34.183  1.00  0.00           C
ATOM   3236  ROH CHO   465      80.392   9.975  17.083  1.00  0.00            
ATOM   3237  R1  CHO   465      81.042  10.425  19.833  1.00  0.00            
ATOM   3238  R2  CHO   465      80.142   8.775  21.833  1.00  0.00            
ATOM   3239  R3  CHO   465      82.792   8.625  22.433  1.00  0.00            
ATOM   3240  R4  CHO   465      81.392   8.625  25.033  1.00  0.00            
ATOM   3241  R5  CHO   465      82.992   9.975  24.433  1.00  0.00            
ATOM   3242  C1  CHO   465      84.592   8.425  27.483  1.00  0.00           C
ATOM   3243  C2  CHO   465      87.592   9.275  29.483  1.00  0.00           C
ATOM   3244  ROH CHO   466     164.242  33.875  14.583  1.00  0.00            
ATOM   3245  R1  CHO   466     164.642  33.875  17.383  1.00  0.00            
ATOM   3246  R2  CHO   466     164.942  36.225  18.833  1.00  0.00            
ATOM   3247  R3  CHO   466     162.892  35.175  20.283  1.00  0.00            
ATOM   3248  R4  CHO   466     164.592  36.525  22.233  1.00  0.00            
ATOM   3249  R5  CHO   466     163.942  34.475  22.333  1.00  0.00            
ATOM   3250  C1  CHO   466     162.492  35.725  25.633  1.00  0.00           C
ATOM   3251  C2  CHO   466     164.192  37.175  28.783  1.00  0.00           C
ATOM   3252  ROH CHO   467      52.692 129.725  58.533  1.00  0.00            
ATOM   3253  R1  CHO   467      52.792 129.875  55.733  1.00  0.00            
ATOM   3254  R2  CHO   467      51.842 132.025  54.283  1.00  0.00            
ATOM   3255  R3  CHO   467      54.392 132.025  53.233  1.00  0.00            
ATOM   3256  R4  CHO   467      52.592 132.125  50.883  1.00  0.00            
ATOM   3257  R5  CHO   467      54.192 130.675  51.283  1.00  0.00            
ATOM   3258  C1  CHO   467      55.342 132.175  47.933  1.00  0.00           C
ATOM   3259  C2  CHO   467      56.342 131.225  44.133  1.00  0.00           C
ATOM   3260  ROH CHO   468     219.092 156.275  20.583  1.00  0.00            
ATOM   3261  R1  CHO   468     219.942 156.575  23.283  1.00  0.00            
ATOM   3262  R2  CHO   468     222.142 158.075  23.983  1.00  0.00            
ATOM   3263  R3  CHO   468     220.342 159.375  25.583  1.00  0.00            
ATOM   3264  R4  CHO   468     222.942 159.575  26.983  1.00  0.00            
ATOM   3265  R5  CHO   468     221.042 158.825  27.783  1.00  0.00            
ATOM   3266  C1  CHO   468     221.692 161.675  30.233  1.00  0.00           C
ATOM   3267  C2  CHO   468     222.592 163.275  32.883  1.00  0.00           C
ATOM   3268  ROH CHO   469     152.492  61.375  50.633  1.00  0.00            
ATOM   3269  R1  CHO   469     152.342  59.925  48.183  1.00  0.00            
ATOM   3270  R2  CHO   469     150.392  60.425  46.333  1.00  0.00            
ATOM   3271  R3  CHO   469     152.492  60.675  44.633  1.00  0.00            
ATOM   3272  R4  CHO   469     150.242  60.075  42.883  1.00  0.00            
ATOM   3273  R5  CHO   469     152.142  59.025  42.933  1.00  0.00            
ATOM   3274  C1  CHO   469     152.142  60.175  39.333  1.00  0.00           C
ATOM   3275  C2  CHO   469     152.942  59.375  35.533  1.00  0.00           C
ATOM   3276  ROH CHO   470     100.992 185.275  18.283  1.00  0.00            
ATOM   3277  R1  CHO   470     100.942 184.575  21.033  1.00  0.00            
ATOM   3278  R2  CHO   470     103.192 183.725  22.383  1.00  0.00            
ATOM   3279  R3  CHO   470     102.542 185.775  24.083  1.00  0.00            
ATOM   3280  R4  CHO   470     104.192 183.925  25.683  1.00  0.00            
ATOM   3281  R5  CHO   470     102.192 184.675  26.183  1.00  0.00            
ATOM   3282  C1  CHO   470     104.192 185.975  29.183  1.00  0.00           C
ATOM   3283  C2  CHO   470     104.192 183.925  31.483  1.00  0.00           C
ATOM   3284  ROH CHO   471      52.242 108.975  25.183  1.00  0.00            
ATOM   3285  R1  CHO   471      51.092 109.925  27.533  1.00  0.00            
ATOM   3286  R2  CHO   471      49.392 108.425  29.133  1.00  0.00            
ATOM   3287  R3  CHO   471      51.142 109.075  31.083  1.00  0.00            
ATOM   3288  R4  CHO   471      48.742 108.175  32.483  1.00  0.00            
ATOM   3289  R5  CHO   471      49.792 110.075  32.783  1.00  0.00            
ATOM   3290  C1  CHO   471      50.042 108.625  36.333  1.00  0.00           C
ATOM   3291  C2  CHO   471      49.942 107.225  39.333  1.00  0.00           C
ATOM   3292  ROH CHO   472     149.542  86.425  19.383  1.00  0.00            
ATOM   3293  R1  CHO   472     149.042  84.675  21.533  1.00  0.00            
ATOM   3294  R2  CHO   472     150.942  84.025  23.433  1.00  0.00            
ATOM   3295  R3  CHO   472     149.042  84.875  25.183  1.00  0.00            
ATOM   3296  R4  CHO   472     151.092  83.625  26.883  1.00  0.00            
ATOM   3297  R5  CHO   472     148.942  83.175  26.833  1.00  0.00            
ATOM   3298  C1  CHO   472     149.342  84.225  30.483  1.00  0.00           C
ATOM   3299  C2  CHO   472     148.992  82.775  35.233  1.00  0.00           C
ATOM   3300  ROH CHO   473     148.342 101.125  55.733  1.00  0.00            
ATOM   3301  R1  CHO   473     149.792 101.425  53.333  1.00  0.00            
ATOM   3302  R2  CHO   473     149.642  99.575  51.283  1.00  0.00            
ATOM   3303  R3  CHO   473     149.042 101.775  49.833  1.00  0.00            
ATOM   3304  R4  CHO   473     148.992  99.575  47.883  1.00  0.00            
ATOM   3305  R5  CHO   473     150.142 101.425  47.733  1.00  0.00            
ATOM   3306  C1  CHO   473     148.092 101.625  44.533  1.00  0.00           C
ATOM   3307  C2  CHO   473     149.542  99.475  40.533  1.00  0.00           C
ATOM   3308  ROH CHO   474     175.942 192.675  23.683  1.00  0.00            
ATOM   3309  R1  CHO   474     174.342 192.075  25.933  1.00  0.00            
ATOM   3310  R2  CHO   474     174.892 189.925  27.633  1.00  0.00            
ATOM   3311  R3  CHO   474     174.792 191.875  29.533  1.00  0.00            
ATOM   3312  R4  CHO   474     174.642 189.375  31.033  1.00  0.00            
ATOM   3313  R5  CHO   474     173.242 191.025  31.133  1.00  0.00            
ATOM   3314  C1  CHO   474     174.392 190.825  34.783  1.00  0.00           C
ATOM   3315  C2  CHO   474     174.742 191.925  38.633  1.00  0.00           C
ATOM   3316  ROH CHO   475       1.992 106.775  57.033  1.00  0.00            
ATOM   3317  R1  CHO   475       1.192 107.275  54.383  1.00  0.00            
ATOM   3318  R2  CHO   475       2.892 106.975  52.233  1.00  0.00            
ATOM   3319  R3  CHO   475       0.942 105.375  51.283  1.00  0.00            
ATOM   3320  R4  CHO   475       2.642 105.875  48.983  1.00  0.00            
ATOM   3321  R5  CHO   475       0.492 106.175  49.083  1.00  0.00            
ATOM   3322  C1  CHO   475       0.692 103.725  46.183  1.00  0.00           C
ATOM   3323  C2  CHO   475       2.542 102.775  42.283  1.00  0.00           C
ATOM   3324  ROH CHO   476     172.442  88.825  25.383  1.00  0.00            
ATOM   3325  R1  CHO   476     173.492  88.375  27.983  1.00  0.00            
ATOM   3326  R2  CHO   476     172.842  89.925  30.133  1.00  0.00            
ATOM   3327  R3  CHO   476     172.142  87.575  31.233  1.00  0.00            
ATOM   3328  R4  CHO   476     173.292  89.125  33.483  1.00  0.00            
ATOM   3329  R5  CHO   476     173.892  87.125  32.833  1.00  0.00            
ATOM   3330  C1  CHO   476     172.892  86.375  36.433  1.00  0.00           C
ATOM   3331  C2  CHO   476     175.942  85.625  38.583  1.00  0.00           C
ATOM   3332  ROH CHO   477      87.092  50.925  52.733  1.00  0.00            
ATOM   3333  R1  CHO   477      86.142  52.075  50.283  1.00  0.00            
ATOM   3334  R2  CHO   477      87.692  52.275  48.033  1.00  0.00            
ATOM   3335  R3  CHO   477      85.642  50.975  46.883  1.00  0.00            
ATOM   3336  R4  CHO   477      86.592  52.825  44.833  1.00  0.00            
ATOM   3337  R5  CHO   477      84.542  52.625  45.533  1.00  0.00            
ATOM   3338  C1  CHO   477      83.992  51.875  41.883  1.00  0.00           C
ATOM   3339  C2  CHO   477      83.792  53.725  38.783  1.00  0.00           C
ATOM   3340  ROH CHO   478     130.342  85.025  20.333  1.00  0.00            
ATOM   3341  R1  CHO   478     129.292  83.775  22.633  1.00  0.00            
ATOM   3342  R2  CHO   478     130.692  81.975  24.183  1.00  0.00            
ATOM   3343  R3  CHO   478     130.042  83.675  26.183  1.00  0.00            
ATOM   3344  R4  CHO   478     131.242  81.375  27.533  1.00  0.00            
ATOM   3345  R5  CHO   478     129.292  82.275  27.933  1.00  0.00            
ATOM   3346  C1  CHO   478     130.942  82.675  31.383  1.00  0.00           C
ATOM   3347  C2  CHO   478     132.692  82.525  35.033  1.00  0.00           C
ATOM   3348  ROH CHO   479      71.492 222.575  48.883  1.00  0.00            
ATOM   3349  R1  CHO   479      71.042 223.825  46.383  1.00  0.00            
ATOM   3350  R2  CHO   479      70.392 222.425  44.133  1.00  0.00            
ATOM   3351  R3  CHO   479      68.292 224.175  44.033  1.00  0.00            
ATOM   3352  R4  CHO   479      69.292 224.075  41.333  1.00  0.00            
ATOM   3353  R5  CHO   479      68.992 225.875  42.483  1.00  0.00            
ATOM   3354  C1  CHO   479      66.692 226.675  39.633  1.00  0.00           C
ATOM   3355  C2  CHO   479      66.842 226.975  36.333  1.00  0.00           C
ATOM   3356  ROH CHO   480     101.692  81.375  55.683  1.00  0.00            
ATOM   3357  R1  CHO   480     102.742  80.775  53.133  1.00  0.00            
ATOM   3358  R2  CHO   480     101.192  80.725  50.833  1.00  0.00            
ATOM   3359  R3  CHO   480     103.092  82.425  49.883  1.00  0.00            
ATOM   3360  R4  CHO   480     101.042  82.325  47.783  1.00  0.00            
ATOM   3361  R5  CHO   480     103.192  81.975  47.533  1.00  0.00            
ATOM   3362  C1  CHO   480     102.742  84.875  45.133  1.00  0.00           C
ATOM   3363  C2  CHO   480     103.442  85.525  41.733  1.00  0.00           C
ATOM   3364  ROH CHO   481      43.542 111.125  60.933  1.00  0.00            
ATOM   3365  R1  CHO   481      41.892 109.975  58.983  1.00  0.00            
ATOM   3366  R2  CHO   481      41.342 111.225  56.583  1.00  0.00            
ATOM   3367  R3  CHO   481      42.242 108.875  55.533  1.00  0.00            
ATOM   3368  R4  CHO   481      41.742 110.625  53.183  1.00  0.00            
ATOM   3369  R5  CHO   481      40.942 108.625  53.533  1.00  0.00            
ATOM   3370  C1  CHO   481      42.792 108.075  50.233  1.00  0.00           C
ATOM   3371  C2  CHO   481      41.342 106.725  47.033  1.00  0.00           C
ATOM   3372  ROH CHO   482     214.692 141.175  24.233  1.00  0.00            
ATOM   3373  R1  CHO   482     213.442 140.425  26.683  1.00  0.00            
ATOM   3374  R2  CHO   482     213.992 138.025  27.933  1.00  0.00            
ATOM   3375  R3  CHO   482     214.542 139.675  30.033  1.00  0.00            
ATOM   3376  R4  CHO   482     215.042 136.925  31.033  1.00  0.00            
ATOM   3377  R5  CHO   482     213.742 138.425  31.933  1.00  0.00            
ATOM   3378  C1  CHO   482     216.142 137.825  34.833  1.00  0.00           C
ATOM   3379  C2  CHO   482     218.292 136.475  38.233  1.00  0.00           C
ATOM   3380  ROH CHO   483       5.542 116.875  57.933  1.00  0.00            
ATOM   3381  R1  CHO   483       6.942 116.525  55.483  1.00  0.00            
ATOM   3382  R2  CHO   483       7.142 114.075  54.283  1.00  0.00            
ATOM   3383  R3  CHO   483       6.092 115.425  52.133  1.00  0.00            
ATOM   3384  R4  CHO   483       7.542 113.125  50.983  1.00  0.00            
ATOM   3385  R5  CHO   483       7.792 115.275  50.433  1.00  0.00            
ATOM   3386  C1  CHO   483       6.792 113.875  47.033  1.00  0.00           C
ATOM   3387  C2  CHO   483       8.092 111.575  45.433  1.00  0.00           C
ATOM   3388  ROH CHO   484     152.392 133.375  26.733  1.00  0.00            
ATOM   3389  R1  CHO   484     153.992 134.275  28.883  1.00  0.00            
ATOM   3390  R2  CHO   484     153.192 134.175  31.533  1.00  0.00            
ATOM   3391  R3  CHO   484     155.492 132.825  31.883  1.00  0.00            
ATOM   3392  R4  CHO   484     154.942 134.025  34.483  1.00  0.00            
ATOM   3393  R5  CHO   484     156.792 134.225  33.333  1.00  0.00            
ATOM   3394  C1  CHO   484     158.192 132.675  36.533  1.00  0.00           C
ATOM   3395  C2  CHO   484     156.442 133.875  39.483  1.00  0.00           C
ATOM   3396  ROH CHO   485     130.892  89.725  53.433  1.00  0.00            
ATOM   3397  R1  CHO   485     130.192  90.275  50.783  1.00  0.00            
ATOM   3398  R2  CHO   485     128.392  88.725  49.333  1.00  0.00            
ATOM   3399  R3  CHO   485     127.192  91.125  48.933  1.00  0.00            
ATOM   3400  R4  CHO   485     126.742  89.625  46.433  1.00  0.00            
ATOM   3401  R5  CHO   485     127.592  91.625  46.633  1.00  0.00            
ATOM   3402  C1  CHO   485     124.642  92.425  44.383  1.00  0.00           C
ATOM   3403  C2  CHO   485     123.242  91.925  39.533  1.00  0.00           C
ATOM   3404  ROH CHO   486     191.242  83.325  56.033  1.00  0.00            
ATOM   3405  R1  CHO   486     190.292  84.125  53.483  1.00  0.00            
ATOM   3406  R2  CHO   486     191.592  85.875  51.833  1.00  0.00            
ATOM   3407  R3  CHO   486     191.442  83.875  50.033  1.00  0.00            
ATOM   3408  R4  CHO   486     192.342  86.225  48.483  1.00  0.00            
ATOM   3409  R5  CHO   486     190.642  84.925  48.033  1.00  0.00            
ATOM   3410  C1  CHO   486     192.642  84.475  44.833  1.00  0.00           C
ATOM   3411  C2  CHO   486     195.042  83.175  41.233  1.00  0.00           C
ATOM   3412  ROH CHO   487     110.892  28.825  46.533  1.00  0.00            
ATOM   3413  R1  CHO   487     111.742  29.325  43.883  1.00  0.00            
ATOM   3414  R2  CHO   487     113.492  27.675  42.533  1.00  0.00            
ATOM   3415  R3  CHO   487     111.542  27.575  40.733  1.00  0.00            
ATOM   3416  R4  CHO   487     113.992  26.825  39.283  1.00  0.00            
ATOM   3417  R5  CHO   487     112.592  28.425  38.733  1.00  0.00            
ATOM   3418  C1  CHO   487     112.392  26.275  35.583  1.00  0.00           C
ATOM   3419  C2  CHO   487     113.542  27.275  33.333  1.00  0.00           C
ATOM   3420  ROH CHO   488      37.142  65.225  36.583  1.00  0.00            
ATOM   3421  R1  CHO   488      36.192  64.575  39.183  1.00  0.00            
ATOM   3422  R2  CHO   488      37.792  64.525  41.383  1.00  0.00            
ATOM   3423  R3  CHO   488      35.942  66.225  42.333  1.00  0.00            
ATOM   3424  R4  CHO   488      37.692  65.625  44.633  1.00  0.00            
ATOM   3425  R5  CHO   488      35.542  65.425  44.583  1.00  0.00            
ATOM   3426  C1  CHO   488      35.892  67.875  47.483  1.00  0.00           C
ATOM   3427  C2  CHO   488      32.342  69.025  48.883  1.00  0.00           C
ATOM   3428  ROH CHO   489     147.342 182.875  17.833  1.00  0.00            
ATOM   3429  R1  CHO   489     145.392 182.925  19.883  1.00  0.00            
ATOM   3430  R2  CHO   489     146.092 183.175  22.583  1.00  0.00            
ATOM   3431  R3  CHO   489     144.342 185.225  22.483  1.00  0.00            
ATOM   3432  R4  CHO   489     145.492 185.325  25.183  1.00  0.00            
ATOM   3433  R5  CHO   489     143.342 185.275  24.683  1.00  0.00            
ATOM   3434  C1  CHO   489     143.442 188.525  26.633  1.00  0.00           C
ATOM   3435  C2  CHO   489     142.592 188.575  30.783  1.00  0.00           C
ATOM   3436  ROH CHO   490      27.142  60.825  70.783  1.00  0.00            
ATOM   3437  R1  CHO   490      27.542  59.825  68.133  1.00  0.00            
ATOM   3438  R2  CHO   490      29.492  60.775  66.483  1.00  0.00            
ATOM   3439  R3  CHO   490      30.142  58.125  66.283  1.00  0.00            
ATOM   3440  R4  CHO   490      31.342  59.375  63.883  1.00  0.00            
ATOM   3441  R5  CHO   490      29.992  57.675  63.983  1.00  0.00            
ATOM   3442  C1  CHO   490      32.992  56.125  62.233  1.00  0.00           C
ATOM   3443  C2  CHO   490      32.292  56.575  58.583  1.00  0.00           C
ATOM   3444  ROH CHO   491      45.292  29.975  31.083  1.00  0.00            
ATOM   3445  R1  CHO   491      45.892  28.575  33.483  1.00  0.00            
ATOM   3446  R2  CHO   491      48.092  26.925  33.733  1.00  0.00            
ATOM   3447  R3  CHO   491      48.592  28.525  35.883  1.00  0.00            
ATOM   3448  R4  CHO   491      50.442  26.225  36.133  1.00  0.00            
ATOM   3449  R5  CHO   491      49.042  26.975  37.633  1.00  0.00            
ATOM   3450  C1  CHO   491      52.342  27.325  39.583  1.00  0.00           C
ATOM   3451  C2  CHO   491      54.442  25.775  41.033  1.00  0.00           C
ATOM   3452  ROH CHO   492      45.492  50.325  31.033  1.00  0.00            
ATOM   3453  R1  CHO   492      46.842  49.125  33.233  1.00  0.00            
ATOM   3454  R2  CHO   492      48.542  50.525  34.883  1.00  0.00            
ATOM   3455  R3  CHO   492      46.942  49.625  36.833  1.00  0.00            
ATOM   3456  R4  CHO   492      49.542  49.875  38.133  1.00  0.00            
ATOM   3457  R5  CHO   492      48.292  48.075  38.083  1.00  0.00            
ATOM   3458  C1  CHO   492      48.642  48.625  41.833  1.00  0.00           C
ATOM   3459  C2  CHO   492      49.792  47.375  45.783  1.00  0.00           C
ATOM   3460  ROH CHO   493      76.142  59.475  59.033  1.00  0.00            
ATOM   3461  R1  CHO   493      74.792  58.475  56.733  1.00  0.00            
ATOM   3462  R2  CHO   493      72.242  59.225  56.083  1.00  0.00            
ATOM   3463  R3  CHO   493      73.342  59.925  53.683  1.00  0.00            
ATOM   3464  R4  CHO   493      70.442  59.925  53.183  1.00  0.00            
ATOM   3465  R5  CHO   493      71.992  58.875  52.033  1.00  0.00            
ATOM   3466  C1  CHO   493      70.492  61.025  49.283  1.00  0.00           C
ATOM   3467  C2  CHO   493      67.692  62.275  47.383  1.00  0.00           C
ATOM   3468  ROH CHO   494     101.792  97.175  56.183  1.00  0.00            
ATOM   3469  R1  CHO   494     102.492  96.625  53.533  1.00  0.00            
ATOM   3470  R2  CHO   494     100.792  97.025  51.383  1.00  0.00            
ATOM   3471  R3  CHO   494     102.842  98.525  50.433  1.00  0.00            
ATOM   3472  R4  CHO   494     101.642  97.275  48.033  1.00  0.00            
ATOM   3473  R5  CHO   494     103.742  97.175  48.633  1.00  0.00            
ATOM   3474  C1  CHO   494     104.092  98.825  45.183  1.00  0.00           C
ATOM   3475  C2  CHO   494     105.042  98.325  41.933  1.00  0.00           C
ATOM   3476  ROH CHO   495     120.642 132.725  60.883  1.00  0.00            
ATOM   3477  R1  CHO   495     119.092 132.625  58.533  1.00  0.00            
ATOM   3478  R2  CHO   495     120.092 133.425  56.033  1.00  0.00            
ATOM   3479  R3  CHO   495     119.292 130.925  55.283  1.00  0.00            
ATOM   3480  R4  CHO   495     119.392 132.425  52.833  1.00  0.00            
ATOM   3481  R5  CHO   495     117.692 131.275  53.583  1.00  0.00            
ATOM   3482  C1  CHO   495     118.242 129.525  50.233  1.00  0.00           C
ATOM   3483  C2  CHO   495     116.992 130.425  46.833  1.00  0.00           C
ATOM   3484  ROH CHO   496      85.242 159.575  53.983  1.00  0.00            
ATOM   3485  R1  CHO   496      86.092 158.425  51.533  1.00  0.00            
ATOM   3486  R2  CHO   496      84.342 157.875  49.483  1.00  0.00            
ATOM   3487  R3  CHO   496      86.092 159.425  48.033  1.00  0.00            
ATOM   3488  R4  CHO   496      84.942 157.525  46.083  1.00  0.00            
ATOM   3489  R5  CHO   496      87.042 157.875  46.433  1.00  0.00            
ATOM   3490  C1  CHO   496      86.842 158.825  42.733  1.00  0.00           C
ATOM   3491  C2  CHO   496      90.542 157.375  42.483  1.00  0.00           C
ATOM   3492  ROH CHO   497     202.092  42.575  26.583  1.00  0.00            
ATOM   3493  R1  CHO   497     201.642  43.975  28.983  1.00  0.00            
ATOM   3494  R2  CHO   497     199.592  43.325  30.733  1.00  0.00            
ATOM   3495  R3  CHO   497     201.592  43.175  32.533  1.00  0.00            
ATOM   3496  R4  CHO   497     199.142  43.625  34.133  1.00  0.00            
ATOM   3497  R5  CHO   497     200.992  44.775  34.183  1.00  0.00            
ATOM   3498  C1  CHO   497     200.792  43.675  37.833  1.00  0.00           C
ATOM   3499  C2  CHO   497     199.492  41.375  41.633  1.00  0.00           C
ATOM   3500  ROH CHO   498      45.342  75.575  63.283  1.00  0.00            
ATOM   3501  R1  CHO   498      46.692  75.775  60.833  1.00  0.00            
ATOM   3502  R2  CHO   498      45.492  75.275  58.383  1.00  0.00            
ATOM   3503  R3  CHO   498      46.392  77.775  57.783  1.00  0.00            
ATOM   3504  R4  CHO   498      45.642  76.575  55.183  1.00  0.00            
ATOM   3505  R5  CHO   498      47.592  77.475  55.683  1.00  0.00            
ATOM   3506  C1  CHO   498      46.592  79.725  52.783  1.00  0.00           C
ATOM   3507  C2  CHO   498      46.792  79.375  48.833  1.00  0.00           C
ATOM   3508  ROH CHO   499     220.192 122.975  23.433  1.00  0.00            
ATOM   3509  R1  CHO   499     219.592 122.525  26.183  1.00  0.00            
ATOM   3510  R2  CHO   499     221.592 122.175  28.033  1.00  0.00            
ATOM   3511  R3  CHO   499     220.292 124.175  29.333  1.00  0.00            
ATOM   3512  R4  CHO   499     221.742 122.775  31.433  1.00  0.00            
ATOM   3513  R5  CHO   499     219.642 123.225  31.433  1.00  0.00            
ATOM   3514  C1  CHO   499     220.642 125.075  34.633  1.00  0.00           C
ATOM   3515  C2  CHO   499     221.442 126.825  37.933  1.00  0.00           C
ATOM   3516  ROH CHO   500     169.992 142.225  53.833  1.00  0.00            
ATOM   3517  R1  CHO   500     169.742 141.825  51.033  1.00  0.00            
ATOM   3518  R2  CHO   500     167.842 143.075  49.533  1.00  0.00            
ATOM   3519  R3  CHO   500     169.992 143.875  48.083  1.00  0.00            
ATOM   3520  R4  CHO   500     167.742 144.025  46.183  1.00  0.00            
ATOM   3521  R5  CHO   500     169.592 142.975  45.883  1.00  0.00            
ATOM   3522  C1  CHO   500     169.692 145.375  42.933  1.00  0.00           C
ATOM   3523  C2  CHO   500     167.692 145.575  40.333  1.00  0.00           C
ATOM   3524  ROH CHO   501      64.392 166.225  53.833  1.00  0.00            
ATOM   3525  R1  CHO   501      63.242 165.125  51.483  1.00  0.00            
ATOM   3526  R2  CHO   501      63.992 165.925  48.933  1.00  0.00            
ATOM   3527  R3  CHO   501      64.492 163.275  48.583  1.00  0.00            
ATOM   3528  R4  CHO   501      64.142 164.375  45.883  1.00  0.00            
ATOM   3529  R5  CHO   501      63.092 162.675  46.733  1.00  0.00            
ATOM   3530  C1  CHO   501      64.692 160.975  43.733  1.00  0.00           C
ATOM   3531  C2  CHO   501      66.142 158.675  40.383  1.00  0.00           C
ATOM   3532  ROH CHO   502     124.192  63.525  16.233  1.00  0.00            
ATOM   3533  R1  CHO   502     126.192  62.925  18.133  1.00  0.00            
ATOM   3534  R2  CHO   502     126.342  64.125  20.633  1.00  0.00            
ATOM   3535  R3  CHO   502     126.292  61.575  21.533  1.00  0.00            
ATOM   3536  R4  CHO   502     126.842  63.225  23.883  1.00  0.00            
ATOM   3537  R5  CHO   502     128.042  61.525  23.183  1.00  0.00            
ATOM   3538  C1  CHO   502     127.142  60.275  26.683  1.00  0.00           C
ATOM   3539  C2  CHO   502     127.142  58.175  29.533  1.00  0.00           C
ATOM   3540  ROH CHO   503      88.292 147.725  23.483  1.00  0.00            
ATOM   3541  R1  CHO   503      87.742 148.975  25.933  1.00  0.00            
ATOM   3542  R2  CHO   503      85.842 148.025  27.733  1.00  0.00            
ATOM   3543  R3  CHO   503      87.942 148.125  29.483  1.00  0.00            
ATOM   3544  R4  CHO   503      85.542 148.275  31.133  1.00  0.00            
ATOM   3545  R5  CHO   503      87.242 149.625  31.133  1.00  0.00            
ATOM   3546  C1  CHO   503      87.342 148.475  34.783  1.00  0.00           C
ATOM   3547  C2  CHO   503      89.742 149.075  38.133  1.00  0.00           C
ATOM   3548  ROH CHO   504      70.942 129.175  61.283  1.00  0.00            
ATOM   3549  R1  CHO   504      70.292 129.825  58.583  1.00  0.00            
ATOM   3550  R2  CHO   504      72.142 130.875  56.833  1.00  0.00            
ATOM   3551  R3  CHO   504      71.342 128.775  55.283  1.00  0.00            
ATOM   3552  R4  CHO   504      72.692 130.675  53.433  1.00  0.00            
ATOM   3553  R5  CHO   504      70.692 129.825  53.233  1.00  0.00            
ATOM   3554  C1  CHO   504      72.242 128.575  49.983  1.00  0.00           C
ATOM   3555  C2  CHO   504      70.992 128.175  46.083  1.00  0.00           C
ATOM   3556  ROH CHO   505     133.142  99.325  22.183  1.00  0.00            
ATOM   3557  R1  CHO   505     132.992  97.275  24.133  1.00  0.00            
ATOM   3558  R2  CHO   505     134.892  96.975  26.083  1.00  0.00            
ATOM   3559  R3  CHO   505     132.792  97.175  27.783  1.00  0.00            
ATOM   3560  R4  CHO   505     134.942  96.025  29.433  1.00  0.00            
ATOM   3561  R5  CHO   505     132.942  95.225  29.133  1.00  0.00            
ATOM   3562  C1  CHO   505     132.992  95.675  32.933  1.00  0.00           C
ATOM   3563  C2  CHO   505     133.342  96.025  36.933  1.00  0.00           C
ATOM   3564  ROH CHO   506     157.442  92.225  22.233  1.00  0.00            
ATOM   3565  R1  CHO   506     156.992  92.125  25.033  1.00  0.00            
ATOM   3566  R2  CHO   506     157.642  89.925  26.533  1.00  0.00            
ATOM   3567  R3  CHO   506     159.042  91.725  28.033  1.00  0.00            
ATOM   3568  R4  CHO   506     157.742  90.025  30.033  1.00  0.00            
ATOM   3569  R5  CHO   506     157.642  92.175  29.883  1.00  0.00            
ATOM   3570  C1  CHO   506     159.142  91.775  33.383  1.00  0.00           C
ATOM   3571  C2  CHO   506     159.792  91.925  36.933  1.00  0.00           C
ATOM   3572  ROH CHO   507      35.442  84.975  63.033  1.00  0.00            
ATOM   3573  R1  CHO   507      35.342  82.625  61.433  1.00  0.00            
ATOM   3574  R2  CHO   507      33.842  82.425  59.133  1.00  0.00            
ATOM   3575  R3  CHO   507      36.192  81.725  58.033  1.00  0.00            
ATOM   3576  R4  CHO   507      34.292  79.825  56.883  1.00  0.00            
ATOM   3577  R5  CHO   507      36.142  79.325  57.933  1.00  0.00            
ATOM   3578  C1  CHO   507      36.742  77.675  54.533  1.00  0.00           C
ATOM   3579  C2  CHO   507      40.442  75.075  54.383  1.00  0.00           C
ATOM   3580  ROH CHO   508     192.292 105.075  26.483  1.00  0.00            
ATOM   3581  R1  CHO   508     191.842 106.275  28.983  1.00  0.00            
ATOM   3582  R2  CHO   508     190.442 105.025  31.033  1.00  0.00            
ATOM   3583  R3  CHO   508     192.692 105.575  32.483  1.00  0.00            
ATOM   3584  R4  CHO   508     190.592 105.225  34.483  1.00  0.00            
ATOM   3585  R5  CHO   508     191.942 106.975  34.283  1.00  0.00            
ATOM   3586  C1  CHO   508     192.742 105.875  37.833  1.00  0.00           C
ATOM   3587  C2  CHO   508     193.992 109.775  39.433  1.00  0.00           C
ATOM   3588  ROH CHO   509     108.042  24.625  14.183  1.00  0.00            
ATOM   3589  R1  CHO   509     109.842  23.725  16.183  1.00  0.00            
ATOM   3590  R2  CHO   509     111.842  25.325  17.183  1.00  0.00            
ATOM   3591  R3  CHO   509     110.692  24.675  19.583  1.00  0.00            
ATOM   3592  R4  CHO   509     113.292  25.775  20.283  1.00  0.00            
ATOM   3593  R5  CHO   509     112.442  23.825  20.933  1.00  0.00            
ATOM   3594  C1  CHO   509     113.042  25.425  24.333  1.00  0.00           C
ATOM   3595  C2  CHO   509     114.842  25.425  28.333  1.00  0.00           C
ATOM   3596  ROH CHO   510      26.392  84.475  67.633  1.00  0.00            
ATOM   3597  R1  CHO   510      26.542  82.875  65.283  1.00  0.00            
ATOM   3598  R2  CHO   510      25.892  83.875  62.783  1.00  0.00            
ATOM   3599  R3  CHO   510      28.392  83.025  62.133  1.00  0.00            
ATOM   3600  R4  CHO   510      26.892  82.975  59.583  1.00  0.00            
ATOM   3601  R5  CHO   510      28.042  81.325  60.483  1.00  0.00            
ATOM   3602  C1  CHO   510      29.842  81.675  57.133  1.00  0.00           C
ATOM   3603  C2  CHO   510      30.242  79.175  54.283  1.00  0.00           C
ATOM   3604  ROH CHO   511      48.592 167.725  21.033  1.00  0.00            
ATOM   3605  R1  CHO   511      49.342 168.975  23.483  1.00  0.00            
ATOM   3606  R2  CHO   511      48.942 171.625  24.033  1.00  0.00            
ATOM   3607  R3  CHO   511      47.692 170.675  26.233  1.00  0.00            
ATOM   3608  R4  CHO   511      49.592 172.625  27.283  1.00  0.00            
ATOM   3609  R5  CHO   511      49.392 170.575  27.883  1.00  0.00            
ATOM   3610  C1  CHO   511      48.792 172.325  31.233  1.00  0.00           C
ATOM   3611  C2  CHO   511      48.242 175.675  34.033  1.00  0.00           C
ATOM   3612  ROH CHO   512       8.192 162.675  53.983  1.00  0.00            
ATOM   3613  R1  CHO   512       8.692 163.475  51.283  1.00  0.00            
ATOM   3614  R2  CHO   512       9.042 161.625  49.233  1.00  0.00            
ATOM   3615  R3  CHO   512       7.092 163.075  48.033  1.00  0.00            
ATOM   3616  R4  CHO   512       8.642 161.875  45.833  1.00  0.00            
ATOM   3617  R5  CHO   512       8.142 163.975  46.133  1.00  0.00            
ATOM   3618  C1  CHO   512       6.492 163.375  42.733  1.00  0.00           C
ATOM   3619  C2  CHO   512       6.892 165.775  39.633  1.00  0.00           C
ATOM   3620  ROH CHO   513      71.092  10.625  48.233  1.00  0.00            
ATOM   3621  R1  CHO   513      71.692   9.275  45.833  1.00  0.00            
ATOM   3622  R2  CHO   513      72.192  10.625  43.483  1.00  0.00            
ATOM   3623  R3  CHO   513      74.492   9.125  43.483  1.00  0.00            
ATOM   3624  R4  CHO   513      74.442  10.325  40.883  1.00  0.00            
ATOM   3625  R5  CHO   513      74.642   8.225  41.333  1.00  0.00            
ATOM   3626  C1  CHO   513      77.842   8.775  39.383  1.00  0.00           C
ATOM   3627  C2  CHO   513      80.242   9.225  36.083  1.00  0.00           C
ATOM   3628  ROH CHO   514      73.392 126.025  22.733  1.00  0.00            
ATOM   3629  R1  CHO   514      74.492 126.375  25.333  1.00  0.00            
ATOM   3630  R2  CHO   514      73.642 128.325  27.083  1.00  0.00            
ATOM   3631  R3  CHO   514      73.292 126.225  28.733  1.00  0.00            
ATOM   3632  R4  CHO   514      74.092 128.475  30.483  1.00  0.00            
ATOM   3633  R5  CHO   514      74.992 126.525  30.383  1.00  0.00            
ATOM   3634  C1  CHO   514      73.992 126.575  34.083  1.00  0.00           C
ATOM   3635  C2  CHO   514      73.242 126.475  38.083  1.00  0.00           C
ATOM   3636  ROH CHO   515      88.492   5.075  47.383  1.00  0.00            
ATOM   3637  R1  CHO   515      88.842   4.425  44.633  1.00  0.00            
ATOM   3638  R2  CHO   515      86.942   5.075  42.733  1.00  0.00            
ATOM   3639  R3  CHO   515      89.042   6.275  41.583  1.00  0.00            
ATOM   3640  R4  CHO   515      86.792   6.675  39.733  1.00  0.00            
ATOM   3641  R5  CHO   515      88.742   5.825  39.233  1.00  0.00            
ATOM   3642  C1  CHO   515      88.692   8.825  36.833  1.00  0.00           C
ATOM   3643  C2  CHO   515      88.642   6.475  33.683  1.00  0.00           C
ATOM   3644  ROH CHO   516      78.892  82.525  58.983  1.00  0.00            
ATOM   3645  R1  CHO   516      77.192  83.625  56.983  1.00  0.00            
ATOM   3646  R2  CHO   516      77.642  86.175  55.933  1.00  0.00            
ATOM   3647  R3  CHO   516      77.592  84.825  53.583  1.00  0.00            
ATOM   3648  R4  CHO   516      77.692  87.625  52.833  1.00  0.00            
ATOM   3649  R5  CHO   516      76.242  86.175  52.133  1.00  0.00            
ATOM   3650  C1  CHO   516      77.692  87.275  48.783  1.00  0.00           C
ATOM   3651  C2  CHO   516      78.442  87.925  45.133  1.00  0.00           C
ATOM   3652  ROH CHO   517     126.892 179.625  47.283  1.00  0.00            
ATOM   3653  R1  CHO   517     126.292 178.875  44.633  1.00  0.00            
ATOM   3654  R2  CHO   517     127.542 180.075  42.433  1.00  0.00            
ATOM   3655  R3  CHO   517     128.192 177.525  41.833  1.00  0.00            
ATOM   3656  R4  CHO   517     128.892 179.125  39.483  1.00  0.00            
ATOM   3657  R5  CHO   517     127.592 177.375  39.533  1.00  0.00            
ATOM   3658  C1  CHO   517     130.242 176.175  37.083  1.00  0.00           C
ATOM   3659  C2  CHO   517     130.942 173.675  35.183  1.00  0.00           C
ATOM   3660  ROH CHO   518     138.392 154.575  23.483  1.00  0.00            
ATOM   3661  R1  CHO   518     139.242 156.875  24.933  1.00  0.00            
ATOM   3662  R2  CHO   518     138.742 157.125  27.683  1.00  0.00            
ATOM   3663  R3  CHO   518     141.442 157.475  27.783  1.00  0.00            
ATOM   3664  R4  CHO   518     140.392 158.625  30.283  1.00  0.00            
ATOM   3665  R5  CHO   518     141.692 159.625  28.833  1.00  0.00            
ATOM   3666  C1  CHO   518     143.892 159.825  31.933  1.00  0.00           C
ATOM   3667  C2  CHO   518     143.242 162.525  34.383  1.00  0.00           C
ATOM   3668  ROH CHO   519     115.492  98.175  24.233  1.00  0.00            
ATOM   3669  R1  CHO   519     117.242  97.725  26.383  1.00  0.00            
ATOM   3670  R2  CHO   519     118.442  99.775  27.783  1.00  0.00            
ATOM   3671  R3  CHO   519     117.342  98.475  29.933  1.00  0.00            
ATOM   3672  R4  CHO   519     119.892  99.625  30.933  1.00  0.00            
ATOM   3673  R5  CHO   519     119.242  97.525  31.083  1.00  0.00            
ATOM   3674  C1  CHO   519     119.692  98.325  34.783  1.00  0.00           C
ATOM   3675  C2  CHO   519     122.642  99.725  36.533  1.00  0.00           C
ATOM   3676  ROH CHO   520     179.342 135.075  19.583  1.00  0.00            
ATOM   3677  R1  CHO   520     178.542 134.475  22.233  1.00  0.00            
ATOM   3678  R2  CHO   520     179.542 132.375  23.683  1.00  0.00            
ATOM   3679  R3  CHO   520     180.092 134.275  25.533  1.00  0.00            
ATOM   3680  R4  CHO   520     180.042 131.775  27.033  1.00  0.00            
ATOM   3681  R5  CHO   520     178.892 133.625  27.483  1.00  0.00            
ATOM   3682  C1  CHO   520     180.842 133.275  30.733  1.00  0.00           C
ATOM   3683  C2  CHO   520     180.242 132.525  35.133  1.00  0.00           C
ATOM   3684  ROH CHO   521     155.142  38.775  49.433  1.00  0.00            
ATOM   3685  R1  CHO   521     155.592  40.075  46.933  1.00  0.00            
ATOM   3686  R2  CHO   521     157.292  42.225  46.633  1.00  0.00            
ATOM   3687  R3  CHO   521     158.442  40.675  44.733  1.00  0.00            
ATOM   3688  R4  CHO   521     158.192  43.325  43.483  1.00  0.00            
ATOM   3689  R5  CHO   521     157.442  41.425  42.683  1.00  0.00            
ATOM   3690  C1  CHO   521     159.742  42.475  39.883  1.00  0.00           C
ATOM   3691  C2  CHO   521     160.342  41.925  36.283  1.00  0.00           C
ATOM   3692  ROH CHO   522     106.692  96.875  57.183  1.00  0.00            
ATOM   3693  R1  CHO   522     106.842  96.825  54.333  1.00  0.00            
ATOM   3694  R2  CHO   522     106.592  99.075  52.783  1.00  0.00            
ATOM   3695  R3  CHO   522     108.942  98.175  51.733  1.00  0.00            
ATOM   3696  R4  CHO   522     107.692  99.675  49.533  1.00  0.00            
ATOM   3697  R5  CHO   522     108.442  97.625  49.483  1.00  0.00            
ATOM   3698  C1  CHO   522     110.542  99.175  46.683  1.00  0.00           C
ATOM   3699  C2  CHO   522     109.392  96.975  44.283  1.00  0.00           C
ATOM   3700  ROH CHO   523      85.092 128.975  59.233  1.00  0.00            
ATOM   3701  R1  CHO   523      85.692 128.975  56.483  1.00  0.00            
ATOM   3702  R2  CHO   523      87.642 127.325  55.333  1.00  0.00            
ATOM   3703  R3  CHO   523      85.592 126.575  53.733  1.00  0.00            
ATOM   3704  R4  CHO   523      87.992 126.325  52.083  1.00  0.00            
ATOM   3705  R5  CHO   523      86.142 127.425  51.583  1.00  0.00            
ATOM   3706  C1  CHO   523      86.242 125.025  48.633  1.00  0.00           C
ATOM   3707  C2  CHO   523      87.792 123.775  45.683  1.00  0.00           C
ATOM   3708  ROH CHO   524     173.242  20.525  50.183  1.00  0.00            
ATOM   3709  R1  CHO   524     174.492  19.325  47.933  1.00  0.00            
ATOM   3710  R2  CHO   524     175.892  20.825  46.033  1.00  0.00            
ATOM   3711  R3  CHO   524     177.892  19.125  46.633  1.00  0.00            
ATOM   3712  R4  CHO   524     178.242  19.675  43.783  1.00  0.00            
ATOM   3713  R5  CHO   524     178.092  17.725  44.683  1.00  0.00            
ATOM   3714  C1  CHO   524     181.492  17.425  42.983  1.00  0.00           C
ATOM   3715  C2  CHO   524     184.242  15.225  41.533  1.00  0.00           C
ATOM   3716  ROH CHO   525     106.942  10.025  46.733  1.00  0.00            
ATOM   3717  R1  CHO   525     106.492   9.725  43.933  1.00  0.00            
ATOM   3718  R2  CHO   525     106.292  11.875  42.283  1.00  0.00            
ATOM   3719  R3  CHO   525     108.292  10.575  40.933  1.00  0.00            
ATOM   3720  R4  CHO   525     106.742  11.975  38.833  1.00  0.00            
ATOM   3721  R5  CHO   525     107.242   9.825  38.883  1.00  0.00            
ATOM   3722  C1  CHO   525     108.842  10.825  35.583  1.00  0.00           C
ATOM   3723  C2  CHO   525     108.692  12.175  31.833  1.00  0.00           C
ATOM   3724  ROH CHO   526     159.392 115.825  58.283  1.00  0.00            
ATOM   3725  R1  CHO   526     159.042 115.275  55.533  1.00  0.00            
ATOM   3726  R2  CHO   526     157.842 116.975  53.783  1.00  0.00            
ATOM   3727  R3  CHO   526     160.142 116.675  52.383  1.00  0.00            
ATOM   3728  R4  CHO   526     158.142 117.475  50.383  1.00  0.00            
ATOM   3729  R5  CHO   526     159.442 115.725  50.333  1.00  0.00            
ATOM   3730  C1  CHO   526     160.442 117.425  47.083  1.00  0.00           C
ATOM   3731  C2  CHO   526     161.442 118.075  43.833  1.00  0.00           C
ATOM   3732  ROH CHO   527     109.592 184.125  50.583  1.00  0.00            
ATOM   3733  R1  CHO   527     108.942 182.275  48.533  1.00  0.00            
ATOM   3734  R2  CHO   527     106.642 182.475  47.033  1.00  0.00            
ATOM   3735  R3  CHO   527     108.392 182.425  44.933  1.00  0.00            
ATOM   3736  R4  CHO   527     105.792 181.725  43.783  1.00  0.00            
ATOM   3737  R5  CHO   527     107.642 180.575  43.583  1.00  0.00            
ATOM   3738  C1  CHO   527     106.892 181.225  39.983  1.00  0.00           C
ATOM   3739  C2  CHO   527     105.492 180.225  36.233  1.00  0.00           C
ATOM   3740  ROH CHO   528     162.792   8.125  22.333  1.00  0.00            
ATOM   3741  R1  CHO   528     163.042   7.125  24.983  1.00  0.00            
ATOM   3742  R2  CHO   528     161.842   8.275  27.133  1.00  0.00            
ATOM   3743  R3  CHO   528     160.842   5.775  27.533  1.00  0.00            
ATOM   3744  R4  CHO   528     161.142   6.875  30.233  1.00  0.00            
ATOM   3745  R5  CHO   528     161.942   5.025  29.483  1.00  0.00            
ATOM   3746  C1  CHO   528     159.842   3.725  32.383  1.00  0.00           C
ATOM   3747  C2  CHO   528     157.292   4.975  35.033  1.00  0.00           C
ATOM   3748  ROH CHO   529      68.392 102.225  20.633  1.00  0.00            
ATOM   3749  R1  CHO   529      69.292 102.175  23.283  1.00  0.00            
ATOM   3750  R2  CHO   529      69.742 104.475  24.783  1.00  0.00            
ATOM   3751  R3  CHO   529      68.042 103.225  26.533  1.00  0.00            
ATOM   3752  R4  CHO   529      69.392 105.275  28.133  1.00  0.00            
ATOM   3753  R5  CHO   529      69.242 103.175  28.583  1.00  0.00            
ATOM   3754  C1  CHO   529      67.592 104.625  31.733  1.00  0.00           C
ATOM   3755  C2  CHO   529      68.842 104.325  35.583  1.00  0.00           C
ATOM   3756  ROH CHO   530     173.292 146.375  54.333  1.00  0.00            
ATOM   3757  R1  CHO   530     172.292 146.725  51.683  1.00  0.00            
ATOM   3758  R2  CHO   530     171.792 149.175  50.583  1.00  0.00            
ATOM   3759  R3  CHO   530     173.442 148.325  48.633  1.00  0.00            
ATOM   3760  R4  CHO   530     171.292 149.775  47.233  1.00  0.00            
ATOM   3761  R5  CHO   530     171.942 147.725  46.833  1.00  0.00            
ATOM   3762  C1  CHO   530     172.542 149.325  43.433  1.00  0.00           C
ATOM   3763  C2  CHO   530     171.542 150.025  39.133  1.00  0.00           C
ATOM   3764  ROH CHO   531     197.092 127.675  54.783  1.00  0.00            
ATOM   3765  R1  CHO   531     196.842 127.075  51.983  1.00  0.00            
ATOM   3766  R2  CHO   531     195.242 128.525  50.333  1.00  0.00            
ATOM   3767  R3  CHO   531     197.542 128.825  48.883  1.00  0.00            
ATOM   3768  R4  CHO   531     195.392 128.675  46.883  1.00  0.00            
ATOM   3769  R5  CHO   531     197.192 127.425  46.933  1.00  0.00            
ATOM   3770  C1  CHO   531     197.642 129.025  43.533  1.00  0.00           C
ATOM   3771  C2  CHO   531     195.142 129.975  41.733  1.00  0.00           C
ATOM   3772  ROH CHO   532      53.392 145.425  27.133  1.00  0.00            
ATOM   3773  R1  CHO   532      53.942 143.475  29.133  1.00  0.00            
ATOM   3774  R2  CHO   532      54.892 144.175  31.633  1.00  0.00            
ATOM   3775  R3  CHO   532      52.742 142.725  32.483  1.00  0.00            
ATOM   3776  R4  CHO   532      54.192 143.275  34.933  1.00  0.00            
ATOM   3777  R5  CHO   532      53.592 141.325  34.233  1.00  0.00            
ATOM   3778  C1  CHO   532      51.792 141.425  37.583  1.00  0.00           C
ATOM   3779  C2  CHO   532      50.092 139.475  38.833  1.00  0.00           C
ATOM   3780  ROH CHO   533      20.592  53.525  65.733  1.00  0.00            
ATOM   3781  R1  CHO   533      20.192  54.075  62.983  1.00  0.00            
ATOM   3782  R2  CHO   533      22.092  55.375  61.433  1.00  0.00            
ATOM   3783  R3  CHO   533      21.792  53.175  59.883  1.00  0.00            
ATOM   3784  R4  CHO   533      23.092  55.125  58.133  1.00  0.00            
ATOM   3785  R5  CHO   533      21.292  54.075  57.683  1.00  0.00            
ATOM   3786  C1  CHO   533      23.442  52.975  54.733  1.00  0.00           C
ATOM   3787  C2  CHO   533      25.742  53.575  51.933  1.00  0.00           C
ATOM   3788  ROH CHO   534      69.092 150.525  57.833  1.00  0.00            
ATOM   3789  R1  CHO   534      67.692 150.525  55.383  1.00  0.00            
ATOM   3790  R2  CHO   534      68.892 149.925  52.983  1.00  0.00            
ATOM   3791  R3  CHO   534      66.842 148.125  52.783  1.00  0.00            
ATOM   3792  R4  CHO   534      67.742 148.575  50.033  1.00  0.00            
ATOM   3793  R5  CHO   534      65.692 148.775  50.783  1.00  0.00            
ATOM   3794  C1  CHO   534      65.142 146.075  48.083  1.00  0.00           C
ATOM   3795  C2  CHO   534      64.092 143.075  46.233  1.00  0.00           C
ATOM   3796  ROH CHO   535     122.492 162.325  26.683  1.00  0.00            
ATOM   3797  R1  CHO   535     120.992 160.725  28.483  1.00  0.00            
ATOM   3798  R2  CHO   535     121.542 158.025  28.883  1.00  0.00            
ATOM   3799  R3  CHO   535     121.642 158.825  31.483  1.00  0.00            
ATOM   3800  R4  CHO   535     121.542 155.875  31.583  1.00  0.00            
ATOM   3801  R5  CHO   535     120.242 157.275  32.633  1.00  0.00            
ATOM   3802  C1  CHO   535     121.642 155.325  35.633  1.00  0.00           C
ATOM   3803  C2  CHO   535     122.842 154.475  39.583  1.00  0.00           C
ATOM   3804  ROH CHO   536     171.542  38.475  51.833  1.00  0.00            
ATOM   3805  R1  CHO   536     172.742  37.925  49.333  1.00  0.00            
ATOM   3806  R2  CHO   536     171.842  35.925  47.633  1.00  0.00            
ATOM   3807  R3  CHO   536     171.742  37.975  45.833  1.00  0.00            
ATOM   3808  R4  CHO   536     172.592  35.675  44.283  1.00  0.00            
ATOM   3809  R5  CHO   536     173.592  37.575  44.383  1.00  0.00            
ATOM   3810  C1  CHO   536     172.892  37.375  40.683  1.00  0.00           C
ATOM   3811  C2  CHO   536     173.042  34.975  36.883  1.00  0.00           C
ATOM   3812  ROH CHO   537     114.092   2.375  45.033  1.00  0.00            
ATOM   3813  R1  CHO   537     114.942   3.825  42.733  1.00  0.00            
ATOM   3814  R2  CHO   537     116.992   2.975  41.183  1.00  0.00            
ATOM   3815  R3  CHO   537     115.142   3.275  39.183  1.00  0.00            
ATOM   3816  R4  CHO   537     117.542   2.325  37.783  1.00  0.00            
ATOM   3817  R5  CHO   537     116.392   4.125  37.333  1.00  0.00            
ATOM   3818  C1  CHO   537     116.092   2.275  34.033  1.00  0.00           C
ATOM   3819  C2  CHO   537     115.492   0.375  31.033  1.00  0.00           C
ATOM   3820  ROH CHO   538     168.242  55.375  47.633  1.00  0.00            
ATOM   3821  R1  CHO   538     168.742  56.525  45.133  1.00  0.00            
ATOM   3822  R2  CHO   538     171.142  57.675  44.483  1.00  0.00            
ATOM   3823  R3  CHO   538     171.092  55.925  42.383  1.00  0.00            
ATOM   3824  R4  CHO   538     172.992  58.025  41.583  1.00  0.00            
ATOM   3825  R5  CHO   538     171.242  57.325  40.483  1.00  0.00            
ATOM   3826  C1  CHO   538     173.992  56.625  37.933  1.00  0.00           C
ATOM   3827  C2  CHO   538     176.442  59.125  36.033  1.00  0.00           C
ATOM   3828  ROH CHO   539     217.242 120.425  56.083  1.00  0.00            
ATOM   3829  R1  CHO   539     218.542 119.725  53.683  1.00  0.00            
ATOM   3830  R2  CHO   539     217.342 118.225  51.683  1.00  0.00            
ATOM   3831  R3  CHO   539     218.092 120.275  50.133  1.00  0.00            
ATOM   3832  R4  CHO   539     216.392 118.625  48.383  1.00  0.00            
ATOM   3833  R5  CHO   539     218.442 119.325  47.933  1.00  0.00            
ATOM   3834  C1  CHO   539     216.592 120.825  44.983  1.00  0.00           C
ATOM   3835  C2  CHO   539     216.242 121.925  41.983  1.00  0.00           C
ATOM   3836  ROH CHO   540     222.192  28.625  57.083  1.00  0.00            
ATOM   3837  R1  CHO   540     220.392  29.925  55.283  1.00  0.00            
ATOM   3838  R2  CHO   540     221.192  31.275  53.033  1.00  0.00            
ATOM   3839  R3  CHO   540     219.442  29.625  51.783  1.00  0.00            
ATOM   3840  R4  CHO   540     220.342  31.475  49.683  1.00  0.00            
ATOM   3841  R5  CHO   540     218.292  31.025  50.283  1.00  0.00            
ATOM   3842  C1  CHO   540     218.192  30.025  46.583  1.00  0.00           C
ATOM   3843  C2  CHO   540     220.992  28.075  43.883  1.00  0.00           C
ATOM   3844  ROH CHO   541     194.892  94.925  59.033  1.00  0.00            
ATOM   3845  R1  CHO   541     196.042  95.525  56.533  1.00  0.00            
ATOM   3846  R2  CHO   541     195.392  94.125  54.233  1.00  0.00            
ATOM   3847  R3  CHO   541     194.842  96.625  53.283  1.00  0.00            
ATOM   3848  R4  CHO   541     195.642  95.075  50.933  1.00  0.00            
ATOM   3849  R5  CHO   541     196.442  96.975  51.533  1.00  0.00            
ATOM   3850  C1  CHO   541     195.192  97.925  48.083  1.00  0.00           C
ATOM   3851  C2  CHO   541     194.042  99.875  44.733  1.00  0.00           C
ATOM   3852  ROH CHO   542      24.942  17.675  55.933  1.00  0.00            
ATOM   3853  R1  CHO   542      26.142  17.925  53.383  1.00  0.00            
ATOM   3854  R2  CHO   542      24.642  18.175  51.083  1.00  0.00            
ATOM   3855  R3  CHO   542      26.242  20.375  50.733  1.00  0.00            
ATOM   3856  R4  CHO   542      24.942  19.975  48.133  1.00  0.00            
ATOM   3857  R5  CHO   542      27.092  20.175  48.483  1.00  0.00            
ATOM   3858  C1  CHO   542      26.542  23.025  46.033  1.00  0.00           C
ATOM   3859  C2  CHO   542      25.192  22.125  41.383  1.00  0.00           C
ATOM   3860  ROH CHO   543      83.092 108.125  57.833  1.00  0.00            
ATOM   3861  R1  CHO   543      82.192 107.875  55.133  1.00  0.00            
ATOM   3862  R2  CHO   543      81.842 110.025  53.483  1.00  0.00            
ATOM   3863  R3  CHO   543      83.542 108.675  51.883  1.00  0.00            
ATOM   3864  R4  CHO   543      82.192 110.625  50.133  1.00  0.00            
ATOM   3865  R5  CHO   543      82.342 108.475  49.833  1.00  0.00            
ATOM   3866  C1  CHO   543      83.992 109.675  46.583  1.00  0.00           C
ATOM   3867  C2  CHO   543      82.792 109.075  43.533  1.00  0.00           C
ATOM   3868  ROH CHO   544     126.542 145.025  23.433  1.00  0.00            
ATOM   3869  R1  CHO   544     127.442 145.225  26.133  1.00  0.00            
ATOM   3870  R2  CHO   544     126.392 147.025  27.933  1.00  0.00            
ATOM   3871  R3  CHO   544     126.042 144.825  29.433  1.00  0.00            
ATOM   3872  R4  CHO   544     126.542 146.925  31.383  1.00  0.00            
ATOM   3873  R5  CHO   544     127.592 145.025  31.233  1.00  0.00            
ATOM   3874  C1  CHO   544     126.292 144.825  34.833  1.00  0.00           C
ATOM   3875  C2  CHO   544     125.792 143.925  38.933  1.00  0.00           C
ATOM   3876  ROH CHO   545      45.892  64.875  33.933  1.00  0.00            
ATOM   3877  R1  CHO   545      47.192  65.225  36.383  1.00  0.00            
ATOM   3878  R2  CHO   545      45.942  64.875  38.833  1.00  0.00            
ATOM   3879  R3  CHO   545      47.942  63.125  39.283  1.00  0.00            
ATOM   3880  R4  CHO   545      47.142  64.025  41.933  1.00  0.00            
ATOM   3881  R5  CHO   545      49.142  64.075  41.133  1.00  0.00            
ATOM   3882  C1  CHO   545      49.692  61.875  44.183  1.00  0.00           C
ATOM   3883  C2  CHO   545      52.092  63.125  47.283  1.00  0.00           C
ATOM   3884  ROH CHO   546      24.342  98.225  62.433  1.00  0.00            
ATOM   3885  R1  CHO   546      23.292  97.725  59.833  1.00  0.00            
ATOM   3886  R2  CHO   546      24.492  98.675  57.533  1.00  0.00            
ATOM   3887  R3  CHO   546      24.392  96.025  56.833  1.00  0.00            
ATOM   3888  R4  CHO   546      25.242  97.475  54.383  1.00  0.00            
ATOM   3889  R5  CHO   546      23.542  96.075  54.583  1.00  0.00            
ATOM   3890  C1  CHO   546      25.592  94.325  51.883  1.00  0.00           C
ATOM   3891  C2  CHO   546      28.692  92.725  49.983  1.00  0.00           C
ATOM   3892  ROH CHO   547     226.492  53.325  28.183  1.00  0.00            
ATOM   3893  R1  CHO   547     225.492  53.375  30.833  1.00  0.00            
ATOM   3894  R2  CHO   547     222.892  54.175  31.433  1.00  0.00            
ATOM   3895  R3  CHO   547     222.792  51.775  32.633  1.00  0.00            
ATOM   3896  R4  CHO   547     221.442  53.625  34.483  1.00  0.00            
ATOM   3897  R5  CHO   547     223.092  52.275  34.983  1.00  0.00            
ATOM   3898  C1  CHO   547     220.442  51.075  37.433  1.00  0.00           C
ATOM   3899  C2  CHO   547     222.792  53.225  39.583  1.00  0.00           C
ATOM   3900  ROH CHO   548     101.092  64.325  17.633  1.00  0.00            
ATOM   3901  R1  CHO   548     102.742  62.975  19.483  1.00  0.00            
ATOM   3902  R2  CHO   548     104.442  64.325  21.233  1.00  0.00            
ATOM   3903  R3  CHO   548     103.142  62.875  23.133  1.00  0.00            
ATOM   3904  R4  CHO   548     105.342  64.125  24.583  1.00  0.00            
ATOM   3905  R5  CHO   548     104.842  62.025  24.533  1.00  0.00            
ATOM   3906  C1  CHO   548     104.592  62.675  28.283  1.00  0.00           C
ATOM   3907  C2  CHO   548     106.142  60.525  29.983  1.00  0.00           C
ATOM   3908  ROH CHO   549      51.492  26.475  56.483  1.00  0.00            
ATOM   3909  R1  CHO   549      50.842  27.375  53.883  1.00  0.00            
ATOM   3910  R2  CHO   549      50.342  25.625  51.783  1.00  0.00            
ATOM   3911  R3  CHO   549      48.042  27.025  51.583  1.00  0.00            
ATOM   3912  R4  CHO   549      48.142  25.425  49.133  1.00  0.00            
ATOM   3913  R5  CHO   549      47.842  27.575  49.283  1.00  0.00            
ATOM   3914  C1  CHO   549      44.642  26.625  47.433  1.00  0.00           C
ATOM   3915  C2  CHO   549      42.192  23.875  45.433  1.00  0.00           C
ATOM   3916  ROH CHO   550      77.342  54.225  56.333  1.00  0.00            
ATOM   3917  R1  CHO   550      77.342  55.675  53.933  1.00  0.00            
ATOM   3918  R2  CHO   550      77.242  54.475  51.433  1.00  0.00            
ATOM   3919  R3  CHO   550      75.092  56.075  51.083  1.00  0.00            
ATOM   3920  R4  CHO   550      75.642  55.025  48.383  1.00  0.00            
ATOM   3921  R5  CHO   550      75.442  57.125  48.983  1.00  0.00            
ATOM   3922  C1  CHO   550      72.742  56.875  46.333  1.00  0.00           C
ATOM   3923  C2  CHO   550      75.142  56.975  43.033  1.00  0.00           C
ATOM   3924  ROH CHO   551     103.092  53.625  53.783  1.00  0.00            
ATOM   3925  R1  CHO   551     101.592  54.225  51.483  1.00  0.00            
ATOM   3926  R2  CHO   551     102.642  55.525  49.283  1.00  0.00            
ATOM   3927  R3  CHO   551     101.742  53.375  47.933  1.00  0.00            
ATOM   3928  R4  CHO   551     102.142  55.475  45.883  1.00  0.00            
ATOM   3929  R5  CHO   551     100.292  54.325  46.233  1.00  0.00            
ATOM   3930  C1  CHO   551     100.942  53.375  42.633  1.00  0.00           C
ATOM   3931  C2  CHO   551      99.642  54.825  38.583  1.00  0.00           C
ATOM   3932  ROH CHO   552      45.242  80.625  63.783  1.00  0.00            
ATOM   3933  R1  CHO   552      45.792  80.675  60.983  1.00  0.00            
ATOM   3934  R2  CHO   552      44.292  82.125  59.183  1.00  0.00            
ATOM   3935  R3  CHO   552      46.642  83.275  58.533  1.00  0.00            
ATOM   3936  R4  CHO   552      45.092  83.275  56.033  1.00  0.00            
ATOM   3937  R5  CHO   552      47.142  82.475  56.333  1.00  0.00            
ATOM   3938  C1  CHO   552      47.842  85.025  53.633  1.00  0.00           C
ATOM   3939  C2  CHO   552      49.142  88.675  50.433  1.00  0.00           C
ATOM   3940  ROH CHO   553     108.492  37.725  48.983  1.00  0.00            
ATOM   3941  R1  CHO   553     107.342  39.025  46.783  1.00  0.00            
ATOM   3942  R2  CHO   553     108.742  39.625  44.483  1.00  0.00            
ATOM   3943  R3  CHO   553     106.692  38.325  43.283  1.00  0.00            
ATOM   3944  R4  CHO   553     108.342  39.325  41.133  1.00  0.00            
ATOM   3945  R5  CHO   553     106.192  39.625  41.383  1.00  0.00            
ATOM   3946  C1  CHO   553     106.242  37.875  37.983  1.00  0.00           C
ATOM   3947  C2  CHO   553     104.942  37.925  33.933  1.00  0.00           C
ATOM   3948  ROH CHO   554     124.542  83.175  20.183  1.00  0.00            
ATOM   3949  R1  CHO   554     124.392  81.375  22.383  1.00  0.00            
ATOM   3950  R2  CHO   554     126.442  79.575  23.033  1.00  0.00            
ATOM   3951  R3  CHO   554     126.292  80.775  25.433  1.00  0.00            
ATOM   3952  R4  CHO   554     127.342  78.125  25.983  1.00  0.00            
ATOM   3953  R5  CHO   554     125.642  79.025  26.933  1.00  0.00            
ATOM   3954  C1  CHO   554     127.742  78.375  30.033  1.00  0.00           C
ATOM   3955  C2  CHO   554     128.092  78.325  34.183  1.00  0.00           C
ATOM   3956  ROH CHO   555      89.092  47.475  49.683  1.00  0.00            
ATOM   3957  R1  CHO   555      89.092  48.175  46.983  1.00  0.00            
ATOM   3958  R2  CHO   555      89.542  46.325  44.983  1.00  0.00            
ATOM   3959  R3  CHO   555      87.192  47.175  43.983  1.00  0.00            
ATOM   3960  R4  CHO   555      88.892  46.975  41.683  1.00  0.00            
ATOM   3961  R5  CHO   555      87.792  48.725  42.333  1.00  0.00            
ATOM   3962  C1  CHO   555      86.292  48.225  38.833  1.00  0.00           C
ATOM   3963  C2  CHO   555      89.292  46.125  35.583  1.00  0.00           C
ATOM   3964  ROH CHO   556     222.642 109.925  22.983  1.00  0.00            
ATOM   3965  R1  CHO   556     221.092 109.025  25.183  1.00  0.00            
ATOM   3966  R2  CHO   556     222.092 107.275  27.083  1.00  0.00            
ATOM   3967  R3  CHO   556     221.292 109.225  28.783  1.00  0.00            
ATOM   3968  R4  CHO   556     222.042 107.025  30.533  1.00  0.00            
ATOM   3969  R5  CHO   556     220.142 108.075  30.533  1.00  0.00            
ATOM   3970  C1  CHO   556     221.192 108.675  34.133  1.00  0.00           C
ATOM   3971  C2  CHO   556     219.192 109.825  37.633  1.00  0.00           C
ATOM   3972  ROH CHO   557      56.642  98.125  61.183  1.00  0.00            
ATOM   3973  R1  CHO   557      57.092  97.825  58.383  1.00  0.00            
ATOM   3974  R2  CHO   557      57.892  95.425  57.283  1.00  0.00            
ATOM   3975  R3  CHO   557      55.742  95.825  55.683  1.00  0.00            
ATOM   3976  R4  CHO   557      57.692  94.375  53.983  1.00  0.00            
ATOM   3977  R5  CHO   557      56.692  96.275  53.533  1.00  0.00            
ATOM   3978  C1  CHO   557      55.542  94.175  50.583  1.00  0.00           C
ATOM   3979  C2  CHO   557      55.192  93.925  46.833  1.00  0.00           C
ATOM   3980  ROH CHO   558      91.892   9.075  16.133  1.00  0.00            
ATOM   3981  R1  CHO   558      91.342   8.375  18.783  1.00  0.00            
ATOM   3982  R2  CHO   558      93.242   7.475  20.583  1.00  0.00            
ATOM   3983  R3  CHO   558      92.342   9.525  22.083  1.00  0.00            
ATOM   3984  R4  CHO   558      93.992   7.875  23.933  1.00  0.00            
ATOM   3985  R5  CHO   558      91.942   8.525  24.233  1.00  0.00            
ATOM   3986  C1  CHO   558      93.542  10.075  27.283  1.00  0.00           C
ATOM   3987  C2  CHO   558      92.342  10.375  31.633  1.00  0.00           C
ATOM   3988  ROH CHO   559      61.842 110.425  25.733  1.00  0.00            
ATOM   3989  R1  CHO   559      62.392 111.725  28.133  1.00  0.00            
ATOM   3990  R2  CHO   559      60.742 111.575  30.383  1.00  0.00            
ATOM   3991  R3  CHO   559      63.042 110.775  31.633  1.00  0.00            
ATOM   3992  R4  CHO   559      61.092 111.175  33.783  1.00  0.00            
ATOM   3993  R5  CHO   559      63.092 112.075  33.633  1.00  0.00            
ATOM   3994  C1  CHO   559      63.442 110.175  36.933  1.00  0.00           C
ATOM   3995  C2  CHO   559      63.142 108.875  40.683  1.00  0.00           C
ATOM   3996  ROH CHO   560     192.892 134.875  55.383  1.00  0.00            
ATOM   3997  R1  CHO   560     191.142 135.925  53.383  1.00  0.00            
ATOM   3998  R2  CHO   560     191.942 136.275  50.733  1.00  0.00            
ATOM   3999  R3  CHO   560     189.742 134.775  50.233  1.00  0.00            
ATOM   4000  R4  CHO   560     189.842 136.725  48.083  1.00  0.00            
ATOM   4001  R5  CHO   560     188.142 136.375  49.383  1.00  0.00            
ATOM   4002  C1  CHO   560     186.492 135.625  46.033  1.00  0.00           C
ATOM   4003  C2  CHO   560     186.142 134.575  42.383  1.00  0.00           C
ATOM   4004  ROH CHO   561     220.992  37.325  28.633  1.00  0.00            
ATOM   4005  R1  CHO   561     221.092  36.775  31.383  1.00  0.00            
ATOM   4006  R2  CHO   561     219.342  37.925  33.183  1.00  0.00            
ATOM   4007  R3  CHO   561     218.842  35.325  33.883  1.00  0.00            
ATOM   4008  R4  CHO   561     218.242  36.875  36.333  1.00  0.00            
ATOM   4009  R5  CHO   561     219.592  35.175  36.133  1.00  0.00            
ATOM   4010  C1  CHO   561     217.142  33.825  38.733  1.00  0.00           C
ATOM   4011  C2  CHO   561     216.042  32.025  42.233  1.00  0.00           C
ATOM   4012  ROH CHO   562     165.692 159.825  55.133  1.00  0.00            
ATOM   4013  R1  CHO   562     165.592 159.925  52.333  1.00  0.00            
ATOM   4014  R2  CHO   562     165.942 157.725  50.683  1.00  0.00            
ATOM   4015  R3  CHO   562     163.542 158.475  49.683  1.00  0.00            
ATOM   4016  R4  CHO   562     164.792 156.925  47.533  1.00  0.00            
ATOM   4017  R5  CHO   562     163.942 158.925  47.383  1.00  0.00            
ATOM   4018  C1  CHO   562     161.842 157.175  44.733  1.00  0.00           C
ATOM   4019  C2  CHO   562     161.142 157.875  41.133  1.00  0.00           C
ATOM   4020  ROH CHO   563     152.292  79.925  55.283  1.00  0.00            
ATOM   4021  R1  CHO   563     152.542  80.025  52.483  1.00  0.00            
ATOM   4022  R2  CHO   563     150.792  81.425  50.883  1.00  0.00            
ATOM   4023  R3  CHO   563     153.042  82.575  49.933  1.00  0.00            
ATOM   4024  R4  CHO   563     150.992  83.325  47.983  1.00  0.00            
ATOM   4025  R5  CHO   563     152.892  82.375  47.583  1.00  0.00            
ATOM   4026  C1  CHO   563     153.242  85.525  45.433  1.00  0.00           C
ATOM   4027  C2  CHO   563     153.592  88.025  42.833  1.00  0.00           C
ATOM   4028  ROH CHO   564      76.392  11.525  48.583  1.00  0.00            
ATOM   4029  R1  CHO   564      75.342  12.575  46.133  1.00  0.00            
ATOM   4030  R2  CHO   564      75.042  15.275  45.633  1.00  0.00            
ATOM   4031  R3  CHO   564      76.542  14.675  43.433  1.00  0.00            
ATOM   4032  R4  CHO   564      75.192  17.225  42.833  1.00  0.00            
ATOM   4033  R5  CHO   564      75.142  15.425  41.633  1.00  0.00            
ATOM   4034  C1  CHO   564      76.642  17.825  39.133  1.00  0.00           C
ATOM   4035  C2  CHO   564      77.842  18.225  35.683  1.00  0.00           C
ATOM   4036  ROH CHO   565      36.892 107.875  27.383  1.00  0.00            
ATOM   4037  R1  CHO   565      38.542 107.725  29.683  1.00  0.00            
ATOM   4038  R2  CHO   565      39.342 109.975  31.083  1.00  0.00            
ATOM   4039  R3  CHO   565      38.242 108.725  33.183  1.00  0.00            
ATOM   4040  R4  CHO   565      40.392 110.325  34.383  1.00  0.00            
ATOM   4041  R5  CHO   565      40.092 108.175  34.633  1.00  0.00            
ATOM   4042  C1  CHO   565      39.892 109.325  38.283  1.00  0.00           C
ATOM   4043  C2  CHO   565      40.692 109.575  42.433  1.00  0.00           C
ATOM   4044  ROH CHO   566      41.242 131.375  22.983  1.00  0.00            
ATOM   4045  R1  CHO   566      42.592 130.725  25.433  1.00  0.00            
ATOM   4046  R2  CHO   566      44.742 132.175  26.383  1.00  0.00            
ATOM   4047  R3  CHO   566      43.192 132.375  28.583  1.00  0.00            
ATOM   4048  R4  CHO   566      45.842 133.325  29.433  1.00  0.00            
ATOM   4049  R5  CHO   566      44.642 131.775  30.383  1.00  0.00            
ATOM   4050  C1  CHO   566      45.042 134.175  33.333  1.00  0.00           C
ATOM   4051  C2  CHO   566      42.242 133.025  35.683  1.00  0.00           C
ATOM   4052  ROH CHO   567     106.842 110.375  23.583  1.00  0.00            
ATOM   4053  R1  CHO   567     106.692 109.575  26.333  1.00  0.00            
ATOM   4054  R2  CHO   567     108.942 109.375  27.933  1.00  0.00            
ATOM   4055  R3  CHO   567     107.492 111.025  29.533  1.00  0.00            
ATOM   4056  R4  CHO   567     108.992 109.325  31.383  1.00  0.00            
ATOM   4057  R5  CHO   567     106.842 109.625  31.383  1.00  0.00            
ATOM   4058  C1  CHO   567     107.692 110.825  34.933  1.00  0.00           C
ATOM   4059  C2  CHO   567     110.742 109.175  36.333  1.00  0.00           C
ATOM   4060  ROH CHO   568     153.592 124.425  58.683  1.00  0.00            
ATOM   4061  R1  CHO   568     152.142 124.475  56.233  1.00  0.00            
ATOM   4062  R2  CHO   568     150.492 122.375  55.483  1.00  0.00            
ATOM   4063  R3  CHO   568     148.642 124.325  55.283  1.00  0.00            
ATOM   4064  R4  CHO   568     147.542 122.125  53.733  1.00  0.00            
ATOM   4065  R5  CHO   568     147.792 124.175  53.033  1.00  0.00            
ATOM   4066  C1  CHO   568     144.042 123.825  52.533  1.00  0.00           C
ATOM   4067  C2  CHO   568     142.242 124.825  49.833  1.00  0.00           C
ATOM   4068  ROH CHO   569      95.592  23.925  17.583  1.00  0.00            
ATOM   4069  R1  CHO   569      97.092  23.975  19.983  1.00  0.00            
ATOM   4070  R2  CHO   569      97.192  26.225  21.633  1.00  0.00            
ATOM   4071  R3  CHO   569      96.442  24.425  23.533  1.00  0.00            
ATOM   4072  R4  CHO   569      97.292  26.825  25.033  1.00  0.00            
ATOM   4073  R5  CHO   569      97.992  24.775  25.333  1.00  0.00            
ATOM   4074  C1  CHO   569      96.642  25.475  28.783  1.00  0.00           C
ATOM   4075  C2  CHO   569      94.442  22.625  31.883  1.00  0.00           C
ATOM   4076  ROH CHO   570     102.142  95.775  23.383  1.00  0.00            
ATOM   4077  R1  CHO   570     101.242  95.675  26.083  1.00  0.00            
ATOM   4078  R2  CHO   570     102.542  94.125  27.983  1.00  0.00            
ATOM   4079  R3  CHO   570     102.692  96.525  29.333  1.00  0.00            
ATOM   4080  R4  CHO   570     103.442  94.525  31.283  1.00  0.00            
ATOM   4081  R5  CHO   570     101.892  96.025  31.483  1.00  0.00            
ATOM   4082  C1  CHO   570     104.042  96.925  34.483  1.00  0.00           C
ATOM   4083  C2  CHO   570     105.742  96.575  37.283  1.00  0.00           C
ATOM   4084  ROH CHO   571     183.692 155.525  52.033  1.00  0.00            
ATOM   4085  R1  CHO   571     183.842 154.275  49.483  1.00  0.00            
ATOM   4086  R2  CHO   571     181.692 154.025  47.783  1.00  0.00            
ATOM   4087  R3  CHO   571     183.392 155.175  46.033  1.00  0.00            
ATOM   4088  R4  CHO   571     181.242 153.975  44.383  1.00  0.00            
ATOM   4089  R5  CHO   571     183.392 153.675  44.133  1.00  0.00            
ATOM   4090  C1  CHO   571     182.592 155.075  40.733  1.00  0.00           C
ATOM   4091  C2  CHO   571     183.492 151.325  39.533  1.00  0.00           C
ATOM   4092  ROH CHO   572     140.342  82.625  52.733  1.00  0.00            
ATOM   4093  R1  CHO   572     139.342  83.675  50.283  1.00  0.00            
ATOM   4094  R2  CHO   572     140.942  84.175  48.133  1.00  0.00            
ATOM   4095  R3  CHO   572     139.142  82.625  46.833  1.00  0.00            
ATOM   4096  R4  CHO   572     139.692  84.775  44.933  1.00  0.00            
ATOM   4097  R5  CHO   572     137.742  84.125  45.633  1.00  0.00            
ATOM   4098  C1  CHO   572     137.292  83.625  41.933  1.00  0.00           C
ATOM   4099  C2  CHO   572     135.042  86.775  41.533  1.00  0.00           C
ATOM   4100  ROH CHO   573     191.892 105.375  55.983  1.00  0.00            
ATOM   4101  R1  CHO   573     191.842 106.625  53.433  1.00  0.00            
ATOM   4102  R2  CHO   573     193.342 105.725  51.283  1.00  0.00            
ATOM   4103  R3  CHO   573     190.942 105.725  50.033  1.00  0.00            
ATOM   4104  R4  CHO   573     192.892 106.225  47.883  1.00  0.00            
ATOM   4105  R5  CHO   573     191.142 107.425  48.333  1.00  0.00            
ATOM   4106  C1  CHO   573     190.342 106.475  44.733  1.00  0.00           C
ATOM   4107  C2  CHO   573     189.592 108.525  41.483  1.00  0.00           C
ATOM   4108  ROH CHO   574     159.042  21.725  17.283  1.00  0.00            
ATOM   4109  R1  CHO   574     158.342  22.325  19.933  1.00  0.00            
ATOM   4110  R2  CHO   574     155.742  23.075  20.633  1.00  0.00            
ATOM   4111  R3  CHO   574     155.992  21.025  22.433  1.00  0.00            
ATOM   4112  R4  CHO   574     154.242  22.975  23.733  1.00  0.00            
ATOM   4113  R5  CHO   574     156.092  22.125  24.583  1.00  0.00            
ATOM   4114  C1  CHO   574     153.592  20.975  27.233  1.00  0.00           C
ATOM   4115  C2  CHO   574     155.092  24.425  29.083  1.00  0.00           C
ATOM   4116  ROH CHO   575     132.692  21.525  16.433  1.00  0.00            
ATOM   4117  R1  CHO   575     132.842  22.275  19.133  1.00  0.00            
ATOM   4118  R2  CHO   575     131.692  20.775  21.183  1.00  0.00            
ATOM   4119  R3  CHO   575     134.192  20.825  22.183  1.00  0.00            
ATOM   4120  R4  CHO   575     132.542  19.825  24.383  1.00  0.00            
ATOM   4121  R5  CHO   575     133.892  21.525  24.483  1.00  0.00            
ATOM   4122  C1  CHO   575     135.392  19.325  27.233  1.00  0.00           C
ATOM   4123  C2  CHO   575     136.842  18.225  29.333  1.00  0.00           C
ATOM   4124  ROH CHO   576      90.592 108.775  21.983  1.00  0.00            
ATOM   4125  R1  CHO   576      91.192 107.425  24.383  1.00  0.00            
ATOM   4126  R2  CHO   576      93.092 108.325  26.183  1.00  0.00            
ATOM   4127  R3  CHO   576      90.992 108.075  27.933  1.00  0.00            
ATOM   4128  R4  CHO   576      93.392 107.775  29.583  1.00  0.00            
ATOM   4129  R5  CHO   576      91.742 106.375  29.483  1.00  0.00            
ATOM   4130  C1  CHO   576      91.692 107.225  33.183  1.00  0.00           C
ATOM   4131  C2  CHO   576      94.092 104.575  33.733  1.00  0.00           C
ATOM   4132  ROH CHO   577     121.142 144.575  24.633  1.00  0.00            
ATOM   4133  R1  CHO   577     122.242 145.125  27.183  1.00  0.00            
ATOM   4134  R2  CHO   577     120.892 146.625  29.083  1.00  0.00            
ATOM   4135  R3  CHO   577     121.342 144.425  30.633  1.00  0.00            
ATOM   4136  R4  CHO   577     121.042 146.675  32.533  1.00  0.00            
ATOM   4137  R5  CHO   577     122.692 145.275  32.433  1.00  0.00            
ATOM   4138  C1  CHO   577     121.542 144.675  35.983  1.00  0.00           C
ATOM   4139  C2  CHO   577     119.642 145.175  38.633  1.00  0.00           C
ATOM   4140  ROH CHO   578     159.192 125.475  22.433  1.00  0.00            
ATOM   4141  R1  CHO   578     159.592 125.625  25.233  1.00  0.00            
ATOM   4142  R2  CHO   578     160.042 123.425  26.833  1.00  0.00            
ATOM   4143  R3  CHO   578     162.242 124.825  27.583  1.00  0.00            
ATOM   4144  R4  CHO   578     161.692 122.975  29.833  1.00  0.00            
ATOM   4145  R5  CHO   578     161.942 125.175  29.933  1.00  0.00            
ATOM   4146  C1  CHO   578     164.692 124.075  32.333  1.00  0.00           C
ATOM   4147  C2  CHO   578     165.392 124.175  36.483  1.00  0.00           C
ATOM   4148  ROH CHO   579      56.492  34.425  26.933  1.00  0.00            
ATOM   4149  R1  CHO   579      56.242  35.725  29.433  1.00  0.00            
ATOM   4150  R2  CHO   579      54.242  35.125  31.233  1.00  0.00            
ATOM   4151  R3  CHO   579      56.342  34.775  32.933  1.00  0.00            
ATOM   4152  R4  CHO   579      53.992  35.025  34.683  1.00  0.00            
ATOM   4153  R5  CHO   579      55.842  36.175  34.833  1.00  0.00            
ATOM   4154  C1  CHO   579      55.792  34.575  38.283  1.00  0.00           C
ATOM   4155  C2  CHO   579      55.642  34.475  43.083  1.00  0.00           C
ATOM   4156  ROH CHO   580     102.342  59.875  15.783  1.00  0.00            
ATOM   4157  R1  CHO   580     103.392  58.425  17.983  1.00  0.00            
ATOM   4158  R2  CHO   580     106.042  58.575  18.683  1.00  0.00            
ATOM   4159  R3  CHO   580     105.042  59.225  21.133  1.00  0.00            
ATOM   4160  R4  CHO   580     107.292  57.425  21.683  1.00  0.00            
ATOM   4161  R5  CHO   580     105.242  57.225  22.383  1.00  0.00            
ATOM   4162  C1  CHO   580     107.092  57.375  25.733  1.00  0.00           C
ATOM   4163  C2  CHO   580     110.492  56.225  28.433  1.00  0.00           C
ATOM   4164  ROH CHO   581      66.942  88.175  57.483  1.00  0.00            
ATOM   4165  R1  CHO   581      64.842  88.625  55.633  1.00  0.00            
ATOM   4166  R2  CHO   581      65.192  88.075  52.933  1.00  0.00            
ATOM   4167  R3  CHO   581      62.892  86.625  53.283  1.00  0.00            
ATOM   4168  R4  CHO   581      62.892  87.275  50.433  1.00  0.00            
ATOM   4169  R5  CHO   581      61.292  87.625  51.833  1.00  0.00            
ATOM   4170  C1  CHO   581      59.492  85.375  49.333  1.00  0.00           C
ATOM   4171  C2  CHO   581      58.842  85.175  44.883  1.00  0.00           C
ATOM   4172  ROH CHO   582      88.192 126.025  24.083  1.00  0.00            
ATOM   4173  R1  CHO   582      87.542 126.975  26.683  1.00  0.00            
ATOM   4174  R2  CHO   582      85.242 126.325  27.983  1.00  0.00            
ATOM   4175  R3  CHO   582      86.942 125.525  29.983  1.00  0.00            
ATOM   4176  R4  CHO   582      84.542 126.375  31.383  1.00  0.00            
ATOM   4177  R5  CHO   582      86.592 127.075  31.733  1.00  0.00            
ATOM   4178  C1  CHO   582      85.792 125.725  35.183  1.00  0.00           C
ATOM   4179  C2  CHO   582      86.492 124.325  39.883  1.00  0.00           C
ATOM   4180  ROH CHO   583     170.092   2.425  49.383  1.00  0.00            
ATOM   4181  R1  CHO   583     171.142   3.125  46.883  1.00  0.00            
ATOM   4182  R2  CHO   583     173.392   1.925  45.783  1.00  0.00            
ATOM   4183  R3  CHO   583     171.742   1.475  43.683  1.00  0.00            
ATOM   4184  R4  CHO   583     174.242   0.075  42.983  1.00  0.00            
ATOM   4185  R5  CHO   583     173.192   1.575  41.833  1.00  0.00            
ATOM   4186  C1  CHO   583     173.142  -1.375  39.433  1.00  0.00           C
ATOM   4187  C2  CHO   583     176.042  -1.775  38.333  1.00  0.00           C
ATOM   4188  ROH CHO   584     221.792 168.625  51.683  1.00  0.00            
ATOM   4189  R1  CHO   584     222.592 167.725  49.133  1.00  0.00            
ATOM   4190  R2  CHO   584     222.092 165.175  48.233  1.00  0.00            
ATOM   4191  R3  CHO   584     220.942 166.475  46.133  1.00  0.00            
ATOM   4192  R4  CHO   584     221.442 163.775  45.133  1.00  0.00            
ATOM   4193  R5  CHO   584     222.092 165.625  44.183  1.00  0.00            
ATOM   4194  C1  CHO   584     219.992 164.175  41.433  1.00  0.00           C
ATOM   4195  C2  CHO   584     220.442 165.625  36.983  1.00  0.00           C
ATOM   4196  ROH CHO   585     206.842 181.525  24.533  1.00  0.00            
ATOM   4197  R1  CHO   585     208.592 181.275  26.733  1.00  0.00            
ATOM   4198  R2  CHO   585     207.892 182.175  29.283  1.00  0.00            
ATOM   4199  R3  CHO   585     208.492 179.625  29.983  1.00  0.00            
ATOM   4200  R4  CHO   585     209.642 181.275  32.133  1.00  0.00            
ATOM   4201  R5  CHO   585     210.692 179.775  30.933  1.00  0.00            
ATOM   4202  C1  CHO   585     211.242 178.375  34.433  1.00  0.00           C
ATOM   4203  C2  CHO   585     210.942 175.925  37.033  1.00  0.00           C
ATOM   4204  ROH CHO   586     204.992  62.825  59.733  1.00  0.00            
ATOM   4205  R1  CHO   586     206.042  61.675  57.383  1.00  0.00            
ATOM   4206  R2  CHO   586     204.942  62.075  54.883  1.00  0.00            
ATOM   4207  R3  CHO   586     207.442  62.875  54.233  1.00  0.00            
ATOM   4208  R4  CHO   586     206.042  62.825  51.683  1.00  0.00            
ATOM   4209  R5  CHO   586     207.892  61.825  52.133  1.00  0.00            
ATOM   4210  C1  CHO   586     208.992  64.025  49.233  1.00  0.00           C
ATOM   4211  C2  CHO   586     209.692  63.375  45.133  1.00  0.00           C
ATOM   4212  ROH CHO   587     180.142  48.475  18.883  1.00  0.00            
ATOM   4213  R1  CHO   587     181.592  48.525  21.283  1.00  0.00            
ATOM   4214  R2  CHO   587     181.042  50.425  23.283  1.00  0.00            
ATOM   4215  R3  CHO   587     180.842  48.175  24.833  1.00  0.00            
ATOM   4216  R4  CHO   587     181.192  50.425  26.733  1.00  0.00            
ATOM   4217  R5  CHO   587     182.342  48.575  26.633  1.00  0.00            
ATOM   4218  C1  CHO   587     180.992  48.325  30.233  1.00  0.00           C
ATOM   4219  C2  CHO   587     181.192  44.325  32.683  1.00  0.00           C
ATOM   4220  ROH CHO   588      24.992  82.775  32.833  1.00  0.00            
ATOM   4221  R1  CHO   588      25.892  83.725  35.333  1.00  0.00            
ATOM   4222  R2  CHO   588      24.442  85.525  36.833  1.00  0.00            
ATOM   4223  R3  CHO   588      24.692  83.625  38.783  1.00  0.00            
ATOM   4224  R4  CHO   588      23.392  85.875  40.083  1.00  0.00            
ATOM   4225  R5  CHO   588      25.192  84.875  40.733  1.00  0.00            
ATOM   4226  C1  CHO   588      22.992  84.325  43.783  1.00  0.00           C
ATOM   4227  C2  CHO   588      24.442  83.775  46.033  1.00  0.00           C
ATOM   4228  ROH CHO   589     216.642 120.375  21.583  1.00  0.00            
ATOM   4229  R1  CHO   589     216.192 118.725  23.833  1.00  0.00            
ATOM   4230  R2  CHO   589     218.192 118.175  25.683  1.00  0.00            
ATOM   4231  R3  CHO   589     216.342 119.075  27.483  1.00  0.00            
ATOM   4232  R4  CHO   589     218.742 118.625  29.083  1.00  0.00            
ATOM   4233  R5  CHO   589     216.742 117.825  29.483  1.00  0.00            
ATOM   4234  C1  CHO   589     217.342 119.725  32.733  1.00  0.00           C
ATOM   4235  C2  CHO   589     218.892 119.775  36.233  1.00  0.00           C
ATOM   4236  ROH CHO   590      -1.508  50.275  59.333  1.00  0.00            
ATOM   4237  R1  CHO   590      -1.458  51.375  56.733  1.00  0.00            
ATOM   4238  R2  CHO   590      -0.408  53.875  56.183  1.00  0.00            
ATOM   4239  R3  CHO   590       1.042  52.475  54.333  1.00  0.00            
ATOM   4240  R4  CHO   590       1.242  55.275  53.483  1.00  0.00            
ATOM   4241  R5  CHO   590       0.592  53.525  52.283  1.00  0.00            
ATOM   4242  C1  CHO   590       3.592  54.775  50.183  1.00  0.00           C
ATOM   4243  C2  CHO   590       5.642  53.075  48.283  1.00  0.00           C
ATOM   4244  ROH CHO   591     148.292  39.525  44.633  1.00  0.00            
ATOM   4245  R1  CHO   591     147.592  40.525  42.133  1.00  0.00            
ATOM   4246  R2  CHO   591     149.392  41.825  40.483  1.00  0.00            
ATOM   4247  R3  CHO   591     148.592  39.975  38.683  1.00  0.00            
ATOM   4248  R4  CHO   591     150.092  41.925  37.083  1.00  0.00            
ATOM   4249  R5  CHO   591     148.092  41.225  36.733  1.00  0.00            
ATOM   4250  C1  CHO   591     149.742  40.275  33.433  1.00  0.00           C
ATOM   4251  C2  CHO   591     151.792  38.375  29.783  1.00  0.00           C
ATOM   4252  ROH CHO   592      35.892  16.475  23.683  1.00  0.00            
ATOM   4253  R1  CHO   592      34.792  15.075  25.833  1.00  0.00            
ATOM   4254  R2  CHO   592      36.292  13.575  27.633  1.00  0.00            
ATOM   4255  R3  CHO   592      35.092  15.125  29.483  1.00  0.00            
ATOM   4256  R4  CHO   592      36.692  13.225  31.033  1.00  0.00            
ATOM   4257  R5  CHO   592      34.592  13.625  31.283  1.00  0.00            
ATOM   4258  C1  CHO   592      35.792  14.525  34.783  1.00  0.00           C
ATOM   4259  C2  CHO   592      37.592  11.425  36.483  1.00  0.00           C
ATOM   4260  ROH CHO   593     209.442  53.675  61.333  1.00  0.00            
ATOM   4261  R1  CHO   593     209.742  54.125  58.533  1.00  0.00            
ATOM   4262  R2  CHO   593     211.642  52.725  57.033  1.00  0.00            
ATOM   4263  R3  CHO   593     209.442  52.125  55.533  1.00  0.00            
ATOM   4264  R4  CHO   593     211.492  52.925  53.583  1.00  0.00            
ATOM   4265  R5  CHO   593     209.492  53.725  53.733  1.00  0.00            
ATOM   4266  C1  CHO   593     209.392  52.425  50.133  1.00  0.00           C
ATOM   4267  C2  CHO   593     211.792  52.675  47.283  1.00  0.00           C
ATOM   4268  ROH CHO   594      88.942 206.525  21.783  1.00  0.00            
ATOM   4269  R1  CHO   594      90.742 207.375  23.783  1.00  0.00            
ATOM   4270  R2  CHO   594      89.992 207.725  26.433  1.00  0.00            
ATOM   4271  R3  CHO   594      92.092 206.025  26.883  1.00  0.00            
ATOM   4272  R4  CHO   594      91.492 207.175  29.533  1.00  0.00            
ATOM   4273  R5  CHO   594      93.442 207.175  28.533  1.00  0.00            
ATOM   4274  C1  CHO   594      94.292 205.275  31.733  1.00  0.00           C
ATOM   4275  C2  CHO   594      93.742 207.525  33.933  1.00  0.00           C
ATOM   4276  ROH CHO   595      93.292  86.325  54.233  1.00  0.00            
ATOM   4277  R1  CHO   595      94.192  86.425  51.583  1.00  0.00            
ATOM   4278  R2  CHO   595      92.692  85.475  49.433  1.00  0.00            
ATOM   4279  R3  CHO   595      93.042  88.025  48.483  1.00  0.00            
ATOM   4280  R4  CHO   595      92.492  86.375  46.133  1.00  0.00            
ATOM   4281  R5  CHO   595      94.242  87.675  46.433  1.00  0.00            
ATOM   4282  C1  CHO   595      92.742  89.225  43.283  1.00  0.00           C
ATOM   4283  C2  CHO   595      92.892  90.375  39.883  1.00  0.00           C
ATOM   4284  ROH CHO   596      13.092  64.675  35.133  1.00  0.00            
ATOM   4285  R1  CHO   596      11.592  64.875  37.533  1.00  0.00            
ATOM   4286  R2  CHO   596      12.092  63.325  39.783  1.00  0.00            
ATOM   4287  R3  CHO   596      12.242  65.775  41.033  1.00  0.00            
ATOM   4288  R4  CHO   596      12.142  63.775  43.133  1.00  0.00            
ATOM   4289  R5  CHO   596      10.792  65.525  42.883  1.00  0.00            
ATOM   4290  C1  CHO   596      12.292  66.325  46.333  1.00  0.00           C
ATOM   4291  C2  CHO   596      13.242  69.325  47.733  1.00  0.00           C
ATOM   4292  ROH CHO   597      69.442 113.575  56.083  1.00  0.00            
ATOM   4293  R1  CHO   597      70.292 113.725  53.383  1.00  0.00            
ATOM   4294  R2  CHO   597      69.092 112.225  51.333  1.00  0.00            
ATOM   4295  R3  CHO   597      68.842 114.675  50.183  1.00  0.00            
ATOM   4296  R4  CHO   597      69.542 112.875  47.983  1.00  0.00            
ATOM   4297  R5  CHO   597      70.542 114.725  48.533  1.00  0.00            
ATOM   4298  C1  CHO   597      69.592 115.475  44.933  1.00  0.00           C
ATOM   4299  C2  CHO   597      68.692 118.575  42.183  1.00  0.00           C
ATOM   4300  ROH CHO   598     140.692  93.075  53.783  1.00  0.00            
ATOM   4301  R1  CHO   598     141.142  94.675  51.533  1.00  0.00            
ATOM   4302  R2  CHO   598     142.042  93.625  49.133  1.00  0.00            
ATOM   4303  R3  CHO   598     139.892  94.875  48.133  1.00  0.00            
ATOM   4304  R4  CHO   598     141.392  94.025  45.783  1.00  0.00            
ATOM   4305  R5  CHO   598     140.692  96.025  46.183  1.00  0.00            
ATOM   4306  C1  CHO   598     138.992  95.425  42.833  1.00  0.00           C
ATOM   4307  C2  CHO   598     138.192  95.175  39.483  1.00  0.00           C
ATOM   4308  ROH CHO   599      91.492  71.675  57.783  1.00  0.00            
ATOM   4309  R1  CHO   599      92.142  71.725  55.033  1.00  0.00            
ATOM   4310  R2  CHO   599      91.292  69.775  53.283  1.00  0.00            
ATOM   4311  R3  CHO   599      90.392  71.925  51.883  1.00  0.00            
ATOM   4312  R4  CHO   599      91.392  70.125  49.833  1.00  0.00            
ATOM   4313  R5  CHO   599      91.942  72.225  50.083  1.00  0.00            
ATOM   4314  C1  CHO   599      90.592  72.325  46.533  1.00  0.00           C
ATOM   4315  C2  CHO   599      93.042  70.625  45.133  1.00  0.00           C
ATOM   4316  ROH CHO   600     116.292 142.775  59.383  1.00  0.00            
ATOM   4317  R1  CHO   600     115.392 142.825  56.733  1.00  0.00            
ATOM   4318  R2  CHO   600     116.992 143.675  54.633  1.00  0.00            
ATOM   4319  R3  CHO   600     116.342 141.275  53.583  1.00  0.00            
ATOM   4320  R4  CHO   600     117.842 142.575  51.433  1.00  0.00            
ATOM   4321  R5  CHO   600     115.842 141.725  51.283  1.00  0.00            
ATOM   4322  C1  CHO   600     117.692 139.675  48.633  1.00  0.00           C
ATOM   4323  C2  CHO   600     115.892 140.275  46.083  1.00  0.00           C
ATOM   4324  ROH CHO   601      86.742  23.875  50.183  1.00  0.00            
ATOM   4325  R1  CHO   601      85.992  23.125  47.533  1.00  0.00            
ATOM   4326  R2  CHO   601      83.442  22.175  46.933  1.00  0.00            
ATOM   4327  R3  CHO   601      83.492  24.175  45.083  1.00  0.00            
ATOM   4328  R4  CHO   601      81.492  22.325  44.083  1.00  0.00            
ATOM   4329  R5  CHO   601      83.192  23.125  42.983  1.00  0.00            
ATOM   4330  C1  CHO   601      80.342  24.325  40.783  1.00  0.00           C
ATOM   4331  C2  CHO   601      80.442  21.625  38.283  1.00  0.00           C
ATOM   4332  ROH CHO   602      36.642 120.525  57.283  1.00  0.00            
ATOM   4333  R1  CHO   602      35.992 118.975  55.033  1.00  0.00            
ATOM   4334  R2  CHO   602      35.192 120.125  52.633  1.00  0.00            
ATOM   4335  R3  CHO   602      37.242 118.675  51.633  1.00  0.00            
ATOM   4336  R4  CHO   602      36.042 119.975  49.283  1.00  0.00            
ATOM   4337  R5  CHO   602      36.442 117.875  49.533  1.00  0.00            
ATOM   4338  C1  CHO   602      38.492 118.525  46.383  1.00  0.00           C
ATOM   4339  C2  CHO   602      40.692 115.775  44.383  1.00  0.00           C
ATOM   4340  ROH CHO   603     114.592  67.275  52.883  1.00  0.00            
ATOM   4341  R1  CHO   603     115.442  67.075  50.183  1.00  0.00            
ATOM   4342  R2  CHO   603     113.792  66.175  48.133  1.00  0.00            
ATOM   4343  R3  CHO   603     114.442  68.525  46.983  1.00  0.00            
ATOM   4344  R4  CHO   603     113.892  66.725  44.733  1.00  0.00            
ATOM   4345  R5  CHO   603     115.692  67.925  45.033  1.00  0.00            
ATOM   4346  C1  CHO   603     114.542  69.275  41.683  1.00  0.00           C
ATOM   4347  C2  CHO   603     115.742  67.075  38.333  1.00  0.00           C
ATOM   4348  ROH CHO   604     163.542  16.325  51.633  1.00  0.00            
ATOM   4349  R1  CHO   604     163.392  16.775  48.833  1.00  0.00            
ATOM   4350  R2  CHO   604     164.642  15.125  46.983  1.00  0.00            
ATOM   4351  R3  CHO   604     162.142  14.975  45.933  1.00  0.00            
ATOM   4352  R4  CHO   604     163.892  14.125  43.733  1.00  0.00            
ATOM   4353  R5  CHO   604     162.392  15.675  43.683  1.00  0.00            
ATOM   4354  C1  CHO   604     161.092  13.375  40.933  1.00  0.00           C
ATOM   4355  C2  CHO   604     162.092  14.275  36.833  1.00  0.00           C
ATOM   4356  ROH CHO   605      55.042  16.225  49.733  1.00  0.00            
ATOM   4357  R1  CHO   605      55.442  16.375  46.933  1.00  0.00            
ATOM   4358  R2  CHO   605      56.942  14.525  45.583  1.00  0.00            
ATOM   4359  R3  CHO   605      54.692  14.325  44.033  1.00  0.00            
ATOM   4360  R4  CHO   605      56.842  13.275  42.333  1.00  0.00            
ATOM   4361  R5  CHO   605      55.442  14.875  41.883  1.00  0.00            
ATOM   4362  C1  CHO   605      54.642  12.375  39.083  1.00  0.00           C
ATOM   4363  C2  CHO   605      54.692   8.675  36.333  1.00  0.00           C
ATOM   4364  ROH CHO   606     218.392 138.325  21.233  1.00  0.00            
ATOM   4365  R1  CHO   606     219.242 137.875  23.883  1.00  0.00            
ATOM   4366  R2  CHO   606     220.392 139.875  25.433  1.00  0.00            
ATOM   4367  R3  CHO   606     218.442 139.175  27.183  1.00  0.00            
ATOM   4368  R4  CHO   606     220.492 140.475  28.833  1.00  0.00            
ATOM   4369  R5  CHO   606     219.592 138.475  29.183  1.00  0.00            
ATOM   4370  C1  CHO   606     218.692 140.175  32.483  1.00  0.00           C
ATOM   4371  C2  CHO   606     217.342 142.575  36.033  1.00  0.00           C
ATOM   4372  ROH CHO   607     128.192 209.775  40.183  1.00  0.00            
ATOM   4373  R1  CHO   607     127.392 209.575  37.483  1.00  0.00            
ATOM   4374  R2  CHO   607     129.192 209.575  35.383  1.00  0.00            
ATOM   4375  R3  CHO   607     127.892 207.275  34.733  1.00  0.00            
ATOM   4376  R4  CHO   607     129.492 207.925  32.333  1.00  0.00            
ATOM   4377  R5  CHO   607     127.342 207.525  32.383  1.00  0.00            
ATOM   4378  C1  CHO   607     128.442 204.775  29.983  1.00  0.00           C
ATOM   4379  C2  CHO   607     130.192 201.525  28.683  1.00  0.00           C
ATOM   4380  ROH CHO   608      42.692 204.925  17.383  1.00  0.00            
ATOM   4381  R1  CHO   608      41.292 204.475  19.783  1.00  0.00            
ATOM   4382  R2  CHO   608      42.492 203.325  22.033  1.00  0.00            
ATOM   4383  R3  CHO   608      41.542 205.525  23.283  1.00  0.00            
ATOM   4384  R4  CHO   608      42.942 204.025  25.383  1.00  0.00            
ATOM   4385  R5  CHO   608      40.892 204.775  25.433  1.00  0.00            
ATOM   4386  C1  CHO   608      42.342 206.525  28.483  1.00  0.00           C
ATOM   4387  C2  CHO   608      44.242 205.875  31.633  1.00  0.00           C
ATOM   4388  ROH CHO   609     183.592 136.975  20.033  1.00  0.00            
ATOM   4389  R1  CHO   609     183.292 136.375  22.783  1.00  0.00            
ATOM   4390  R2  CHO   609     184.242 134.025  23.933  1.00  0.00            
ATOM   4391  R3  CHO   609     185.492 135.725  25.633  1.00  0.00            
ATOM   4392  R4  CHO   609     184.342 133.675  27.333  1.00  0.00            
ATOM   4393  R5  CHO   609     184.042 135.825  27.533  1.00  0.00            
ATOM   4394  C1  CHO   609     185.592 135.075  30.933  1.00  0.00           C
ATOM   4395  C2  CHO   609     184.092 135.975  33.383  1.00  0.00           C
ATOM   4396  ROH CHO   610      42.192  57.025  39.133  1.00  0.00            
ATOM   4397  R1  CHO   610      41.792  55.225  41.233  1.00  0.00            
ATOM   4398  R2  CHO   610      43.092  55.425  43.633  1.00  0.00            
ATOM   4399  R3  CHO   610      40.542  55.325  44.633  1.00  0.00            
ATOM   4400  R4  CHO   610      42.042  53.525  46.333  1.00  0.00            
ATOM   4401  R5  CHO   610      40.242  53.075  45.233  1.00  0.00            
ATOM   4402  C1  CHO   610      39.092  52.325  48.783  1.00  0.00           C
ATOM   4403  C2  CHO   610      36.592  49.975  48.533  1.00  0.00           C
ATOM   4404  ROH CHO   611      53.692  58.375  28.833  1.00  0.00            
ATOM   4405  R1  CHO   611      53.892  56.625  31.033  1.00  0.00            
ATOM   4406  R2  CHO   611      55.892  54.725  31.283  1.00  0.00            
ATOM   4407  R3  CHO   611      56.292  55.975  33.683  1.00  0.00            
ATOM   4408  R4  CHO   611      57.942  53.575  33.783  1.00  0.00            
ATOM   4409  R5  CHO   611      56.492  54.175  35.233  1.00  0.00            
ATOM   4410  C1  CHO   611      59.542  54.025  37.483  1.00  0.00           C
ATOM   4411  C2  CHO   611      62.892  53.825  38.383  1.00  0.00           C
ATOM   4412  ROH CHO   612     136.942 137.825  25.583  1.00  0.00            
ATOM   4413  R1  CHO   612     137.442 138.675  28.233  1.00  0.00            
ATOM   4414  R2  CHO   612     135.792 140.375  29.633  1.00  0.00            
ATOM   4415  R3  CHO   612     135.792 138.425  31.483  1.00  0.00            
ATOM   4416  R4  CHO   612     134.642 140.725  32.883  1.00  0.00            
ATOM   4417  R5  CHO   612     136.342 139.525  33.533  1.00  0.00            
ATOM   4418  C1  CHO   612     133.992 139.025  36.483  1.00  0.00           C
ATOM   4419  C2  CHO   612     131.892 138.275  38.933  1.00  0.00           C
ATOM   4420  ROH CHO   613     162.892  78.025  55.633  1.00  0.00            
ATOM   4421  R1  CHO   613     162.792  77.925  52.833  1.00  0.00            
ATOM   4422  R2  CHO   613     162.192  80.175  51.283  1.00  0.00            
ATOM   4423  R3  CHO   613     164.492  79.575  50.083  1.00  0.00            
ATOM   4424  R4  CHO   613     162.842  80.725  47.933  1.00  0.00            
ATOM   4425  R5  CHO   613     163.892  78.825  47.883  1.00  0.00            
ATOM   4426  C1  CHO   613     165.442  80.525  44.833  1.00  0.00           C
ATOM   4427  C2  CHO   613     165.942  80.625  41.233  1.00  0.00           C
ATOM   4428  ROH CHO   614     166.242  47.525  19.233  1.00  0.00            
ATOM   4429  R1  CHO   614     165.292  47.025  21.833  1.00  0.00            
ATOM   4430  R2  CHO   614     166.592  45.275  23.583  1.00  0.00            
ATOM   4431  R3  CHO   614     166.542  47.425  25.233  1.00  0.00            
ATOM   4432  R4  CHO   614     166.842  45.125  27.033  1.00  0.00            
ATOM   4433  R5  CHO   614     165.342  46.675  27.133  1.00  0.00            
ATOM   4434  C1  CHO   614     166.992  47.075  30.583  1.00  0.00           C
ATOM   4435  C2  CHO   614     167.542  49.925  33.683  1.00  0.00           C
ATOM   4436  ROH CHO   615     217.892 153.125  53.733  1.00  0.00            
ATOM   4437  R1  CHO   615     216.392 152.775  51.333  1.00  0.00            
ATOM   4438  R2  CHO   615     217.542 153.075  48.833  1.00  0.00            
ATOM   4439  R3  CHO   615     216.592 150.575  48.433  1.00  0.00            
ATOM   4440  R4  CHO   615     216.942 151.675  45.733  1.00  0.00            
ATOM   4441  R5  CHO   615     215.142 150.775  46.533  1.00  0.00            
ATOM   4442  C1  CHO   615     215.742 148.475  43.533  1.00  0.00           C
ATOM   4443  C2  CHO   615     215.992 149.475  40.133  1.00  0.00           C
ATOM   4444  ROH CHO   616     208.492  79.275  25.083  1.00  0.00            
ATOM   4445  R1  CHO   616     206.742  79.075  27.333  1.00  0.00            
ATOM   4446  R2  CHO   616     207.142  77.275  29.383  1.00  0.00            
ATOM   4447  R3  CHO   616     206.992  79.475  30.933  1.00  0.00            
ATOM   4448  R4  CHO   616     206.992  77.225  32.833  1.00  0.00            
ATOM   4449  R5  CHO   616     205.492  78.825  32.733  1.00  0.00            
ATOM   4450  C1  CHO   616     206.742  79.325  36.283  1.00  0.00           C
ATOM   4451  C2  CHO   616     206.942  80.575  39.333  1.00  0.00           C
ATOM   4452  ROH CHO   617     195.192 160.225  54.033  1.00  0.00            
ATOM   4453  R1  CHO   617     196.692 160.325  51.583  1.00  0.00            
ATOM   4454  R2  CHO   617     197.442 158.075  50.233  1.00  0.00            
ATOM   4455  R3  CHO   617     196.142 159.275  48.183  1.00  0.00            
ATOM   4456  R4  CHO   617     198.092 157.475  46.883  1.00  0.00            
ATOM   4457  R5  CHO   617     197.842 159.575  46.533  1.00  0.00            
ATOM   4458  C1  CHO   617     197.242 158.225  42.983  1.00  0.00           C
ATOM   4459  C2  CHO   617     195.942 158.275  40.133  1.00  0.00           C
ATOM   4460  ROH CHO   618     204.792  30.075  58.333  1.00  0.00            
ATOM   4461  R1  CHO   618     205.492  30.175  55.583  1.00  0.00            
ATOM   4462  R2  CHO   618     204.042  31.625  53.733  1.00  0.00            
ATOM   4463  R3  CHO   618     206.492  32.775  53.183  1.00  0.00            
ATOM   4464  R4  CHO   618     205.142  32.625  50.583  1.00  0.00            
ATOM   4465  R5  CHO   618     207.092  31.825  51.083  1.00  0.00            
ATOM   4466  C1  CHO   618     208.042  34.225  48.283  1.00  0.00           C
ATOM   4467  C2  CHO   618     207.842  34.725  44.533  1.00  0.00           C
ATOM   4468  ROH CHO   619      22.942  51.975  30.283  1.00  0.00            
ATOM   4469  R1  CHO   619      23.142  52.275  33.133  1.00  0.00            
ATOM   4470  R2  CHO   619      21.392  53.875  34.583  1.00  0.00            
ATOM   4471  R3  CHO   619      21.042  51.575  35.983  1.00  0.00            
ATOM   4472  R4  CHO   619      20.542  53.725  37.933  1.00  0.00            
ATOM   4473  R5  CHO   619      21.942  52.075  38.133  1.00  0.00            
ATOM   4474  C1  CHO   619      19.692  51.525  41.183  1.00  0.00           C
ATOM   4475  C2  CHO   619      21.042  52.125  44.933  1.00  0.00           C
ATOM   4476  ROH CHO   620     111.792  83.775  56.733  1.00  0.00            
ATOM   4477  R1  CHO   620     109.992  84.575  54.683  1.00  0.00            
ATOM   4478  R2  CHO   620     109.692  87.175  53.883  1.00  0.00            
ATOM   4479  R3  CHO   620     110.192  86.175  51.433  1.00  0.00            
ATOM   4480  R4  CHO   620     108.842  88.725  50.933  1.00  0.00            
ATOM   4481  R5  CHO   620     108.292  86.775  50.133  1.00  0.00            
ATOM   4482  C1  CHO   620     108.842  88.625  46.883  1.00  0.00           C
ATOM   4483  C2  CHO   620     110.042  90.775  43.633  1.00  0.00           C
ATOM   4484  ROH CHO   621      59.392 101.425  26.483  1.00  0.00            
ATOM   4485  R1  CHO   621      60.192 102.425  29.033  1.00  0.00            
ATOM   4486  R2  CHO   621      58.392 103.225  30.933  1.00  0.00            
ATOM   4487  R3  CHO   621      59.742 101.425  32.483  1.00  0.00            
ATOM   4488  R4  CHO   621      58.292 103.125  34.383  1.00  0.00            
ATOM   4489  R5  CHO   621      60.442 102.725  34.383  1.00  0.00            
ATOM   4490  C1  CHO   621      59.492 101.425  37.883  1.00  0.00           C
ATOM   4491  C2  CHO   621      60.492 103.375  41.583  1.00  0.00           C
ATOM   4492  ROH CHO   622     135.542  92.425  54.283  1.00  0.00            
ATOM   4493  R1  CHO   622     134.192  93.125  51.933  1.00  0.00            
ATOM   4494  R2  CHO   622     135.442  94.225  49.683  1.00  0.00            
ATOM   4495  R3  CHO   622     134.242  92.125  48.433  1.00  0.00            
ATOM   4496  R4  CHO   622     135.442  93.725  46.283  1.00  0.00            
ATOM   4497  R5  CHO   622     133.392  93.075  46.433  1.00  0.00            
ATOM   4498  C1  CHO   622     134.342  91.525  43.083  1.00  0.00           C
ATOM   4499  C2  CHO   622     133.742  90.875  39.433  1.00  0.00           C
ATOM   4500  ROH CHO   623      18.192  90.325  64.383  1.00  0.00            
ATOM   4501  R1  CHO   623      18.892  89.475  61.783  1.00  0.00            
ATOM   4502  R2  CHO   623      18.142  87.025  60.733  1.00  0.00            
ATOM   4503  R3  CHO   623      17.142  88.575  58.733  1.00  0.00            
ATOM   4504  R4  CHO   623      18.592  86.425  57.383  1.00  0.00            
ATOM   4505  R5  CHO   623      18.842  88.575  57.083  1.00  0.00            
ATOM   4506  C1  CHO   623      17.892  87.475  53.533  1.00  0.00           C
ATOM   4507  C2  CHO   623      15.142  84.425  51.483  1.00  0.00           C
ATOM   4508  ROH CHO   624     195.242 162.775  20.633  1.00  0.00            
ATOM   4509  R1  CHO   624     195.442 164.125  23.083  1.00  0.00            
ATOM   4510  R2  CHO   624     193.292 165.325  24.333  1.00  0.00            
ATOM   4511  R3  CHO   624     194.142 163.825  26.433  1.00  0.00            
ATOM   4512  R4  CHO   624     192.842 166.175  27.683  1.00  0.00            
ATOM   4513  R5  CHO   624     194.842 165.425  28.083  1.00  0.00            
ATOM   4514  C1  CHO   624     193.392 165.275  31.583  1.00  0.00           C
ATOM   4515  C2  CHO   624     194.542 164.275  34.433  1.00  0.00           C
ATOM   4516  ROH CHO   625     185.642  41.575  57.233  1.00  0.00            
ATOM   4517  R1  CHO   625     185.492  42.625  54.633  1.00  0.00            
ATOM   4518  R2  CHO   625     187.192  44.575  53.733  1.00  0.00            
ATOM   4519  R3  CHO   625     187.692  42.825  51.733  1.00  0.00            
ATOM   4520  R4  CHO   625     188.942  45.275  50.833  1.00  0.00            
ATOM   4521  R5  CHO   625     187.542  44.125  49.733  1.00  0.00            
ATOM   4522  C1  CHO   625     190.492  44.025  47.333  1.00  0.00           C
ATOM   4523  C2  CHO   625     192.092  46.075  43.933  1.00  0.00           C
ATOM   4524  ROH CHO   626     195.342 194.975  27.983  1.00  0.00            
ATOM   4525  R1  CHO   626     194.542 194.725  30.683  1.00  0.00            
ATOM   4526  R2  CHO   626     195.092 192.475  32.183  1.00  0.00            
ATOM   4527  R3  CHO   626     196.142 194.275  33.933  1.00  0.00            
ATOM   4528  R4  CHO   626     195.992 191.825  35.483  1.00  0.00            
ATOM   4529  R5  CHO   626     195.142 193.725  36.033  1.00  0.00            
ATOM   4530  C1  CHO   626     197.492 193.125  38.983  1.00  0.00           C
ATOM   4531  C2  CHO   626     197.492 192.525  42.933  1.00  0.00           C
ATOM   4532  ROH CHO   627     213.392  42.725  25.683  1.00  0.00            
ATOM   4533  R1  CHO   627     213.692  43.975  28.183  1.00  0.00            
ATOM   4534  R2  CHO   627     211.542  44.675  29.783  1.00  0.00            
ATOM   4535  R3  CHO   627     212.792  43.225  31.633  1.00  0.00            
ATOM   4536  R4  CHO   627     211.442  45.325  33.183  1.00  0.00            
ATOM   4537  R5  CHO   627     213.542  44.825  33.283  1.00  0.00            
ATOM   4538  C1  CHO   627     212.592  44.275  36.933  1.00  0.00           C
ATOM   4539  C2  CHO   627     210.092  45.525  40.583  1.00  0.00           C
ATOM   4540  ROH CHO   628     159.042  66.725  15.283  1.00  0.00            
ATOM   4541  R1  CHO   628     158.942  65.275  17.733  1.00  0.00            
ATOM   4542  R2  CHO   628     159.842  66.275  20.133  1.00  0.00            
ATOM   4543  R3  CHO   628     157.342  65.675  20.983  1.00  0.00            
ATOM   4544  R4  CHO   628     159.092  65.225  23.333  1.00  0.00            
ATOM   4545  R5  CHO   628     157.692  63.825  22.483  1.00  0.00            
ATOM   4546  C1  CHO   628     156.292  64.075  25.983  1.00  0.00           C
ATOM   4547  C2  CHO   628     155.242  61.675  28.583  1.00  0.00           C
ATOM   4548  ROH CHO   629      28.692  70.375  35.283  1.00  0.00            
ATOM   4549  R1  CHO   629      28.342  71.575  37.833  1.00  0.00            
ATOM   4550  R2  CHO   629      26.442  70.625  39.683  1.00  0.00            
ATOM   4551  R3  CHO   629      28.592  70.525  41.333  1.00  0.00            
ATOM   4552  R4  CHO   629      26.292  70.575  43.083  1.00  0.00            
ATOM   4553  R5  CHO   629      27.992  71.875  43.133  1.00  0.00            
ATOM   4554  C1  CHO   629      28.192  70.425  46.633  1.00  0.00           C
ATOM   4555  C2  CHO   629      26.492  69.025  49.483  1.00  0.00           C
ATOM   4556  ROH CHO   630     121.142 193.325  43.533  1.00  0.00            
ATOM   4557  R1  CHO   630     122.242 191.375  41.833  1.00  0.00            
ATOM   4558  R2  CHO   630     122.192 191.625  39.083  1.00  0.00            
ATOM   4559  R3  CHO   630     124.892 191.175  39.333  1.00  0.00            
ATOM   4560  R4  CHO   630     124.192 190.175  36.683  1.00  0.00            
ATOM   4561  R5  CHO   630     125.242 189.075  38.233  1.00  0.00            
ATOM   4562  C1  CHO   630     127.892 188.875  35.483  1.00  0.00           C
ATOM   4563  C2  CHO   630     128.542 189.125  31.183  1.00  0.00           C
ATOM   4564  ROH CHO   631     150.892  20.875  49.283  1.00  0.00            
ATOM   4565  R1  CHO   631     152.042  20.975  46.683  1.00  0.00            
ATOM   4566  R2  CHO   631     152.742  18.675  45.283  1.00  0.00            
ATOM   4567  R3  CHO   631     151.142  19.775  43.383  1.00  0.00            
ATOM   4568  R4  CHO   631     153.292  18.425  41.933  1.00  0.00            
ATOM   4569  R5  CHO   631     152.642  20.525  41.733  1.00  0.00            
ATOM   4570  C1  CHO   631     152.092  19.275  38.133  1.00  0.00           C
ATOM   4571  C2  CHO   631     154.092  20.775  34.733  1.00  0.00           C
ATOM   4572  ROH CHO   632      76.942 148.225  23.483  1.00  0.00            
ATOM   4573  R1  CHO   632      75.342 148.775  25.733  1.00  0.00            
ATOM   4574  R2  CHO   632      76.092 148.025  28.333  1.00  0.00            
ATOM   4575  R3  CHO   632      75.692 150.675  28.833  1.00  0.00            
ATOM   4576  R4  CHO   632      75.142 149.275  31.383  1.00  0.00            
ATOM   4577  R5  CHO   632      73.842 150.675  30.333  1.00  0.00            
ATOM   4578  C1  CHO   632      74.242 152.525  33.683  1.00  0.00           C
ATOM   4579  C2  CHO   632      71.542 154.825  35.533  1.00  0.00           C
ATOM   4580  ROH CHO   633      88.442  36.825  19.133  1.00  0.00            
ATOM   4581  R1  CHO   633      86.342  36.275  20.983  1.00  0.00            
ATOM   4582  R2  CHO   633      86.842  35.425  23.533  1.00  0.00            
ATOM   4583  R3  CHO   633      85.292  37.575  24.183  1.00  0.00            
ATOM   4584  R4  CHO   633      86.042  36.375  26.783  1.00  0.00            
ATOM   4585  R5  CHO   633      84.042  36.825  26.133  1.00  0.00            
ATOM   4586  C1  CHO   633      84.192  38.975  29.283  1.00  0.00           C
ATOM   4587  C2  CHO   633      86.142  41.525  30.583  1.00  0.00           C
ATOM   4588  ROH CHO   634     129.842  58.725  48.483  1.00  0.00            
ATOM   4589  R1  CHO   634     131.642  59.175  46.383  1.00  0.00            
ATOM   4590  R2  CHO   634     131.692  57.675  44.083  1.00  0.00            
ATOM   4591  R3  CHO   634     131.492  60.075  42.883  1.00  0.00            
ATOM   4592  R4  CHO   634     133.092  58.475  41.083  1.00  0.00            
ATOM   4593  R5  CHO   634     133.592  60.425  41.883  1.00  0.00            
ATOM   4594  C1  CHO   634     133.692  61.175  38.133  1.00  0.00           C
ATOM   4595  C2  CHO   634     134.592  58.575  35.633  1.00  0.00           C
ATOM   4596  ROH CHO   635     107.942 160.075  23.483  1.00  0.00            
ATOM   4597  R1  CHO   635     108.242 161.025  26.133  1.00  0.00            
ATOM   4598  R2  CHO   635     106.442 162.675  27.333  1.00  0.00            
ATOM   4599  R3  CHO   635     106.442 160.775  29.283  1.00  0.00            
ATOM   4600  R4  CHO   635     105.942 163.225  30.733  1.00  0.00            
ATOM   4601  R5  CHO   635     107.492 161.775  31.133  1.00  0.00            
ATOM   4602  C1  CHO   635     105.592 161.775  34.483  1.00  0.00           C
ATOM   4603  C2  CHO   635     105.392 162.275  38.283  1.00  0.00           C
ATOM   4604  ROH CHO   636      57.442  61.325  28.433  1.00  0.00            
ATOM   4605  R1  CHO   636      57.792  59.725  30.733  1.00  0.00            
ATOM   4606  R2  CHO   636      60.292  58.775  31.533  1.00  0.00            
ATOM   4607  R3  CHO   636      59.642  59.975  33.883  1.00  0.00            
ATOM   4608  R4  CHO   636      61.292  57.675  34.633  1.00  0.00            
ATOM   4609  R5  CHO   636      59.342  58.175  35.433  1.00  0.00            
ATOM   4610  C1  CHO   636      61.292  58.225  38.683  1.00  0.00           C
ATOM   4611  C2  CHO   636      60.092  58.825  41.733  1.00  0.00           C
ATOM   4612  ROH CHO   637      70.092 181.025  18.283  1.00  0.00            
ATOM   4613  R1  CHO   637      71.042 181.475  20.933  1.00  0.00            
ATOM   4614  R2  CHO   637      72.692 183.625  21.533  1.00  0.00            
ATOM   4615  R3  CHO   637      70.792 184.125  23.433  1.00  0.00            
ATOM   4616  R4  CHO   637      72.992 185.875  24.133  1.00  0.00            
ATOM   4617  R5  CHO   637      72.042 184.425  25.433  1.00  0.00            
ATOM   4618  C1  CHO   637      71.392 187.625  27.433  1.00  0.00           C
ATOM   4619  C2  CHO   637      69.242 189.925  28.833  1.00  0.00           C
ATOM   4620  ROH CHO   638     101.042  28.325  45.933  1.00  0.00            
ATOM   4621  R1  CHO   638     100.742  30.425  43.983  1.00  0.00            
ATOM   4622  R2  CHO   638     101.892  30.225  41.533  1.00  0.00            
ATOM   4623  R3  CHO   638      99.392  30.675  40.683  1.00  0.00            
ATOM   4624  R4  CHO   638     101.042  30.875  38.283  1.00  0.00            
ATOM   4625  R5  CHO   638      99.592  32.375  38.983  1.00  0.00            
ATOM   4626  C1  CHO   638      98.092  31.625  35.533  1.00  0.00           C
ATOM   4627  C2  CHO   638      96.692  32.125  31.733  1.00  0.00           C
ATOM   4628  ROH CHO   639     213.442  28.075  60.833  1.00  0.00            
ATOM   4629  R1  CHO   639     214.742  30.225  59.533  1.00  0.00            
ATOM   4630  R2  CHO   639     216.142  29.925  57.183  1.00  0.00            
ATOM   4631  R3  CHO   639     214.492  31.975  56.333  1.00  0.00            
ATOM   4632  R4  CHO   639     216.592  31.875  54.333  1.00  0.00            
ATOM   4633  R5  CHO   639     215.992  33.625  55.433  1.00  0.00            
ATOM   4634  C1  CHO   639     215.342  34.825  51.883  1.00  0.00           C
ATOM   4635  C2  CHO   639     213.942  35.575  47.983  1.00  0.00           C
ATOM   4636  ROH CHO   640      91.292  85.475  21.233  1.00  0.00            
ATOM   4637  R1  CHO   640      90.742  86.375  23.833  1.00  0.00            
ATOM   4638  R2  CHO   640      89.142  84.925  25.633  1.00  0.00            
ATOM   4639  R3  CHO   640      91.342  85.225  27.233  1.00  0.00            
ATOM   4640  R4  CHO   640      89.192  84.225  28.983  1.00  0.00            
ATOM   4641  R5  CHO   640      90.442  85.975  29.283  1.00  0.00            
ATOM   4642  C1  CHO   640      91.292  84.025  32.483  1.00  0.00           C
ATOM   4643  C2  CHO   640      92.242  86.425  35.833  1.00  0.00           C
ATOM   4644  ROH CHO   641      23.842  97.075  27.883  1.00  0.00            
ATOM   4645  R1  CHO   641      24.542  96.975  30.633  1.00  0.00            
ATOM   4646  R2  CHO   641      27.092  96.225  31.483  1.00  0.00            
ATOM   4647  R3  CHO   641      27.042  98.625  32.733  1.00  0.00            
ATOM   4648  R4  CHO   641      28.142  96.775  34.733  1.00  0.00            
ATOM   4649  R5  CHO   641      26.442  98.075  34.983  1.00  0.00            
ATOM   4650  C1  CHO   641      28.692  99.325  37.833  1.00  0.00           C
ATOM   4651  C2  CHO   641      28.442  97.325  40.633  1.00  0.00           C
ATOM   4652  ROH CHO   642     202.092  33.175  25.983  1.00  0.00            
ATOM   4653  R1  CHO   642     203.592  33.425  28.383  1.00  0.00            
ATOM   4654  R2  CHO   642     202.692  34.825  30.583  1.00  0.00            
ATOM   4655  R3  CHO   642     203.242  32.475  31.883  1.00  0.00            
ATOM   4656  R4  CHO   642     203.092  34.525  33.983  1.00  0.00            
ATOM   4657  R5  CHO   642     204.742  33.125  33.633  1.00  0.00            
ATOM   4658  C1  CHO   642     203.842  32.125  37.183  1.00  0.00           C
ATOM   4659  C2  CHO   642     203.692  32.675  40.883  1.00  0.00           C
ATOM   4660  ROH CHO   643     190.042  84.325  26.133  1.00  0.00            
ATOM   4661  R1  CHO   643     189.992  84.225  28.933  1.00  0.00            
ATOM   4662  R2  CHO   643     188.392  85.925  30.483  1.00  0.00            
ATOM   4663  R3  CHO   643     187.542  83.575  31.533  1.00  0.00            
ATOM   4664  R4  CHO   643     187.542  85.475  33.783  1.00  0.00            
ATOM   4665  R5  CHO   643     188.542  83.525  33.733  1.00  0.00            
ATOM   4666  C1  CHO   643     186.242  83.025  36.733  1.00  0.00           C
ATOM   4667  C2  CHO   643     185.342  82.325  40.733  1.00  0.00           C
ATOM   4668  ROH CHO   644     139.892 197.825  17.083  1.00  0.00            
ATOM   4669  R1  CHO   644     142.392 196.775  17.983  1.00  0.00            
ATOM   4670  R2  CHO   644     144.492 198.425  18.733  1.00  0.00            
ATOM   4671  R3  CHO   644     144.342 197.025  21.033  1.00  0.00            
ATOM   4672  R4  CHO   644     146.542 198.875  21.433  1.00  0.00            
ATOM   4673  R5  CHO   644     146.642 196.725  21.683  1.00  0.00            
ATOM   4674  C1  CHO   644     147.642 197.775  25.183  1.00  0.00           C
ATOM   4675  C2  CHO   644     147.142 196.375  27.833  1.00  0.00           C
ATOM   4676  ROH CHO   645     178.092 168.225  54.083  1.00  0.00            
ATOM   4677  R1  CHO   645     179.092 167.475  51.583  1.00  0.00            
ATOM   4678  R2  CHO   645     178.092 165.325  50.133  1.00  0.00            
ATOM   4679  R3  CHO   645     177.842 167.175  48.133  1.00  0.00            
ATOM   4680  R4  CHO   645     178.042 164.625  46.733  1.00  0.00            
ATOM   4681  R5  CHO   645     179.242 166.375  46.383  1.00  0.00            
ATOM   4682  C1  CHO   645     177.742 165.925  42.933  1.00  0.00           C
ATOM   4683  C2  CHO   645     176.992 164.325  40.133  1.00  0.00           C
ATOM   4684  ROH CHO   646      75.142 112.975  23.883  1.00  0.00            
ATOM   4685  R1  CHO   646      75.992 111.875  26.333  1.00  0.00            
ATOM   4686  R2  CHO   646      77.492 113.325  28.183  1.00  0.00            
ATOM   4687  R3  CHO   646      75.442 112.575  29.883  1.00  0.00            
ATOM   4688  R4  CHO   646      77.742 113.075  31.633  1.00  0.00            
ATOM   4689  R5  CHO   646      76.542 111.225  31.583  1.00  0.00            
ATOM   4690  C1  CHO   646      76.042 112.225  35.233  1.00  0.00           C
ATOM   4691  C2  CHO   646      77.542 112.425  38.933  1.00  0.00           C
ATOM   4692  ROH CHO   647      75.742  92.675  59.183  1.00  0.00            
ATOM   4693  R1  CHO   647      75.192  91.825  56.533  1.00  0.00            
ATOM   4694  R2  CHO   647      74.142  93.525  54.633  1.00  0.00            
ATOM   4695  R3  CHO   647      76.292  92.775  53.183  1.00  0.00            
ATOM   4696  R4  CHO   647      74.092  92.675  51.283  1.00  0.00            
ATOM   4697  R5  CHO   647      75.492  91.075  51.733  1.00  0.00            
ATOM   4698  C1  CHO   647      76.092  91.425  47.983  1.00  0.00           C
ATOM   4699  C2  CHO   647      75.742  92.575  45.633  1.00  0.00           C
ATOM   4700  ROH CHO   648     103.942  16.225  17.133  1.00  0.00            
ATOM   4701  R1  CHO   648     104.792  17.425  19.583  1.00  0.00            
ATOM   4702  R2  CHO   648     104.392  16.275  22.033  1.00  0.00            
ATOM   4703  R3  CHO   648     107.042  16.575  22.283  1.00  0.00            
ATOM   4704  R4  CHO   648     106.142  15.975  24.983  1.00  0.00            
ATOM   4705  R5  CHO   648     107.342  17.675  24.383  1.00  0.00            
ATOM   4706  C1  CHO   648     109.692  16.075  26.983  1.00  0.00           C
ATOM   4707  C2  CHO   648     112.392  16.325  28.733  1.00  0.00           C
ATOM   4708  ROH CHO   649     206.742  79.125  60.733  1.00  0.00            
ATOM   4709  R1  CHO   649     206.442  79.325  57.933  1.00  0.00            
ATOM   4710  R2  CHO   649     208.642  79.475  56.233  1.00  0.00            
ATOM   4711  R3  CHO   649     207.392  77.375  55.033  1.00  0.00            
ATOM   4712  R4  CHO   649     209.642  78.025  53.283  1.00  0.00            
ATOM   4713  R5  CHO   649     207.542  77.875  52.683  1.00  0.00            
ATOM   4714  C1  CHO   649     209.092  75.225  50.383  1.00  0.00           C
ATOM   4715  C2  CHO   649     209.442  76.675  47.133  1.00  0.00           C
ATOM   4716  ROH CHO   650     180.392  34.825  52.433  1.00  0.00            
ATOM   4717  R1  CHO   650     182.492  35.025  50.483  1.00  0.00            
ATOM   4718  R2  CHO   650     182.042  34.475  47.783  1.00  0.00            
ATOM   4719  R3  CHO   650     183.092  36.975  47.483  1.00  0.00            
ATOM   4720  R4  CHO   650     183.292  35.725  44.833  1.00  0.00            
ATOM   4721  R5  CHO   650     184.892  36.625  45.933  1.00  0.00            
ATOM   4722  C1  CHO   650     184.942  38.775  42.783  1.00  0.00           C
ATOM   4723  C2  CHO   650     185.592  40.425  39.783  1.00  0.00           C
ATOM   4724  ROH CHO   651      89.842  17.275  17.483  1.00  0.00            
ATOM   4725  R1  CHO   651      90.492  16.925  20.233  1.00  0.00            
ATOM   4726  R2  CHO   651      90.842  14.375  21.333  1.00  0.00            
ATOM   4727  R3  CHO   651      93.292  15.375  22.083  1.00  0.00            
ATOM   4728  R4  CHO   651      92.742  13.275  24.033  1.00  0.00            
ATOM   4729  R5  CHO   651      93.242  15.375  24.433  1.00  0.00            
ATOM   4730  C1  CHO   651      96.092  13.625  26.233  1.00  0.00           C
ATOM   4731  C2  CHO   651      97.292  11.675  29.783  1.00  0.00           C
ATOM   4732  ROH CHO   652     133.692  68.325  18.983  1.00  0.00            
ATOM   4733  R1  CHO   652     131.192  68.925  20.083  1.00  0.00            
ATOM   4734  R2  CHO   652     129.542  67.075  21.333  1.00  0.00            
ATOM   4735  R3  CHO   652     129.642  68.825  23.383  1.00  0.00            
ATOM   4736  R4  CHO   652     126.992  67.575  23.583  1.00  0.00            
ATOM   4737  R5  CHO   652     127.392  69.675  23.533  1.00  0.00            
ATOM   4738  C1  CHO   652     125.542  69.525  26.833  1.00  0.00           C
ATOM   4739  C2  CHO   652     127.142  69.325  31.483  1.00  0.00           C
ATOM   4740  ROH CHO   653     162.442  31.375  49.333  1.00  0.00            
ATOM   4741  R1  CHO   653     162.542  30.725  46.583  1.00  0.00            
ATOM   4742  R2  CHO   653     164.442  31.775  44.883  1.00  0.00            
ATOM   4743  R3  CHO   653     164.942  29.125  44.333  1.00  0.00            
ATOM   4744  R4  CHO   653     165.792  30.575  41.933  1.00  0.00            
ATOM   4745  R5  CHO   653     164.392  28.875  42.033  1.00  0.00            
ATOM   4746  C1  CHO   653     167.042  27.425  39.683  1.00  0.00           C
ATOM   4747  C2  CHO   653     167.492  29.225  37.133  1.00  0.00           C
ATOM   4748  ROH CHO   654       7.992 142.225  21.633  1.00  0.00            
ATOM   4749  R1  CHO   654       9.092 141.775  24.183  1.00  0.00            
ATOM   4750  R2  CHO   654       9.492 143.825  26.033  1.00  0.00            
ATOM   4751  R3  CHO   654       7.992 142.225  27.633  1.00  0.00            
ATOM   4752  R4  CHO   654       9.542 143.875  29.483  1.00  0.00            
ATOM   4753  R5  CHO   654       9.442 141.725  29.483  1.00  0.00            
ATOM   4754  C1  CHO   654       8.192 142.475  32.983  1.00  0.00           C
ATOM   4755  C2  CHO   654      11.292 142.975  34.883  1.00  0.00           C
ATOM   4756  NC3 DPP   655      57.642  89.275  23.683  1.00  0.00           N
ATOM   4757  PO4 DPP   655      58.742  93.075  22.183  1.00  0.00           P
ATOM   4758  GL1 DPP   655      57.692  93.625  26.583  1.00  0.00            
ATOM   4759  GL2 DPP   655      59.242  96.075  27.033  1.00  0.00            
ATOM   4760  C1A DPP   655      56.392  93.675  30.983  1.00  0.00           C
ATOM   4761  C2A DPP   655      57.692  93.925  34.533  1.00  0.00           C
ATOM   4762  C3A DPP   655      59.242  92.225  38.283  1.00  0.00           C
ATOM   4763  C4A DPP   655      56.942  92.825  42.283  1.00  0.00           C
ATOM   4764  C1B DPP   655      60.542  96.775  31.583  1.00  0.00           C
ATOM   4765  C2B DPP   655      61.392  97.475  35.783  1.00  0.00           C
ATOM   4766  C3B DPP   655      62.992  95.975  39.783  1.00  0.00           C
ATOM   4767  C4B DPP   655      61.142  94.425  44.233  1.00  0.00           C
ATOM   4768  NC3 DPP   656     156.042 106.325  14.433  1.00  0.00           N
ATOM   4769  PO4 DPP   656     158.292 103.325  16.333  1.00  0.00           P
ATOM   4770  GL1 DPP   656     156.492 104.175  20.883  1.00  0.00            
ATOM   4771  GL2 DPP   656     159.792 104.925  22.533  1.00  0.00            
ATOM   4772  C1A DPP   656     156.442 102.075  24.533  1.00  0.00           C
ATOM   4773  C2A DPP   656     156.942 100.725  29.383  1.00  0.00           C
ATOM   4774  C3A DPP   656     155.992  99.125  33.483  1.00  0.00           C
ATOM   4775  C4A DPP   656     156.492  95.875  37.133  1.00  0.00           C
ATOM   4776  C1B DPP   656     161.592 102.425  25.833  1.00  0.00           C
ATOM   4777  C2B DPP   656     161.842 101.125  30.433  1.00  0.00           C
ATOM   4778  C3B DPP   656     163.992 100.725  34.983  1.00  0.00           C
ATOM   4779  C4B DPP   656     164.042 100.275  39.183  1.00  0.00           C
ATOM   4780  NC3 DPP   657     214.342  96.725  19.583  1.00  0.00           N
ATOM   4781  PO4 DPP   657     218.392  94.775  22.233  1.00  0.00           P
ATOM   4782  GL1 DPP   657     216.892  97.775  24.583  1.00  0.00            
ATOM   4783  GL2 DPP   657     219.292  99.725  25.383  1.00  0.00            
ATOM   4784  C1A DPP   657     214.942 100.425  27.783  1.00  0.00           C
ATOM   4785  C2A DPP   657     214.392 100.375  32.133  1.00  0.00           C
ATOM   4786  C3A DPP   657     214.492 100.375  36.133  1.00  0.00           C
ATOM   4787  C4A DPP   657     214.442 104.775  37.883  1.00  0.00           C
ATOM   4788  C1B DPP   657     219.442  98.725  29.033  1.00  0.00           C
ATOM   4789  C2B DPP   657     219.642  99.825  33.083  1.00  0.00           C
ATOM   4790  C3B DPP   657     220.642  99.425  38.283  1.00  0.00           C
ATOM   4791  C4B DPP   657     220.292  98.125  42.283  1.00  0.00           C
ATOM   4792  NC3 DPP   658     172.192  94.275  17.533  1.00  0.00           N
ATOM   4793  PO4 DPP   658     172.192  91.425  19.883  1.00  0.00           P
ATOM   4794  GL1 DPP   658     171.492  93.825  23.033  1.00  0.00            
ATOM   4795  GL2 DPP   658     168.992  95.625  24.233  1.00  0.00            
ATOM   4796  C1A DPP   658     172.592  94.675  27.583  1.00  0.00           C
ATOM   4797  C2A DPP   658     174.392  94.675  31.933  1.00  0.00           C
ATOM   4798  C3A DPP   658     176.042  93.225  35.833  1.00  0.00           C
ATOM   4799  C4A DPP   658     175.942  90.925  38.933  1.00  0.00           C
ATOM   4800  C1B DPP   658     167.742  95.125  27.383  1.00  0.00           C
ATOM   4801  C2B DPP   658     169.592  93.825  33.283  1.00  0.00           C
ATOM   4802  C3B DPP   658     171.192  92.075  36.283  1.00  0.00           C
ATOM   4803  C4B DPP   658     171.442  94.825  38.683  1.00  0.00           C
ATOM   4804  NC3 DPP   659     215.342 118.675  14.033  1.00  0.00           N
ATOM   4805  PO4 DPP   659     214.842 122.875  17.433  1.00  0.00           P
ATOM   4806  GL1 DPP   659     214.242 124.575  20.833  1.00  0.00            
ATOM   4807  GL2 DPP   659     216.992 125.825  21.083  1.00  0.00            
ATOM   4808  C1A DPP   659     214.842 123.225  25.283  1.00  0.00           C
ATOM   4809  C2A DPP   659     215.392 124.025  29.033  1.00  0.00           C
ATOM   4810  C3A DPP   659     215.292 125.725  32.883  1.00  0.00           C
ATOM   4811  C4A DPP   659     215.842 123.575  36.983  1.00  0.00           C
ATOM   4812  C1B DPP   659     218.542 127.375  25.583  1.00  0.00           C
ATOM   4813  C2B DPP   659     218.692 128.575  30.283  1.00  0.00           C
ATOM   4814  C3B DPP   659     218.892 129.575  34.333  1.00  0.00           C
ATOM   4815  C4B DPP   659     218.142 131.775  37.383  1.00  0.00           C
ATOM   4816  NC3 DPP   660     215.842  61.175  21.683  1.00  0.00           N
ATOM   4817  PO4 DPP   660     216.092  57.125  21.233  1.00  0.00           P
ATOM   4818  GL1 DPP   660     214.042  57.175  24.633  1.00  0.00            
ATOM   4819  GL2 DPP   660     214.892  57.925  27.683  1.00  0.00            
ATOM   4820  C1A DPP   660     209.592  57.475  26.533  1.00  0.00           C
ATOM   4821  C2A DPP   660     209.492  57.475  30.533  1.00  0.00           C
ATOM   4822  C3A DPP   660     208.492  57.825  34.933  1.00  0.00           C
ATOM   4823  C4A DPP   660     206.692  58.125  38.233  1.00  0.00           C
ATOM   4824  C1B DPP   660     215.092  58.225  31.833  1.00  0.00           C
ATOM   4825  C2B DPP   660     214.092  59.975  35.583  1.00  0.00           C
ATOM   4826  C3B DPP   660     213.942  58.925  39.933  1.00  0.00           C
ATOM   4827  C4B DPP   660     210.792  58.525  41.433  1.00  0.00           C
ATOM   4828  NC3 DPP   661      21.342 163.975  16.833  1.00  0.00           N
ATOM   4829  PO4 DPP   661      20.442 159.975  17.733  1.00  0.00           P
ATOM   4830  GL1 DPP   661      22.342 159.975  22.033  1.00  0.00            
ATOM   4831  GL2 DPP   661      21.942 157.925  24.333  1.00  0.00            
ATOM   4832  C1A DPP   661      23.642 161.925  26.233  1.00  0.00           C
ATOM   4833  C2A DPP   661      23.292 162.275  31.283  1.00  0.00           C
ATOM   4834  C3A DPP   661      23.842 160.325  35.683  1.00  0.00           C
ATOM   4835  C4A DPP   661      27.442 162.725  37.933  1.00  0.00           C
ATOM   4836  C1B DPP   661      21.192 158.175  29.433  1.00  0.00           C
ATOM   4837  C2B DPP   661      19.592 157.775  33.383  1.00  0.00           C
ATOM   4838  C3B DPP   661      19.142 156.275  37.383  1.00  0.00           C
ATOM   4839  C4B DPP   661      19.542 155.825  41.933  1.00  0.00           C
ATOM   4840  NC3 DPP   662     120.542 123.375  19.933  1.00  0.00           N
ATOM   4841  PO4 DPP   662     122.192 120.475  20.533  1.00  0.00           P
ATOM   4842  GL1 DPP   662     121.992 118.875  23.933  1.00  0.00            
ATOM   4843  GL2 DPP   662     120.542 121.475  25.583  1.00  0.00            
ATOM   4844  C1A DPP   662     122.192 117.575  27.483  1.00  0.00           C
ATOM   4845  C2A DPP   662     122.592 117.325  31.583  1.00  0.00           C
ATOM   4846  C3A DPP   662     121.642 117.825  36.283  1.00  0.00           C
ATOM   4847  C4A DPP   662     123.392 118.025  39.783  1.00  0.00           C
ATOM   4848  C1B DPP   662     121.242 122.075  29.683  1.00  0.00           C
ATOM   4849  C2B DPP   662     121.542 123.525  33.833  1.00  0.00           C
ATOM   4850  C3B DPP   662     124.092 124.725  37.633  1.00  0.00           C
ATOM   4851  C4B DPP   662     123.892 124.475  42.133  1.00  0.00           C
ATOM   4852  NC3 DPP   663     205.692 123.475  13.533  1.00  0.00           N
ATOM   4853  PO4 DPP   663     201.742 122.725  14.633  1.00  0.00           P
ATOM   4854  GL1 DPP   663     200.192 122.875  19.333  1.00  0.00            
ATOM   4855  GL2 DPP   663     196.342 122.075  20.633  1.00  0.00            
ATOM   4856  C1A DPP   663     201.692 124.775  22.933  1.00  0.00           C
ATOM   4857  C2A DPP   663     201.742 121.925  26.433  1.00  0.00           C
ATOM   4858  C3A DPP   663     202.542 121.825  31.233  1.00  0.00           C
ATOM   4859  C4A DPP   663     201.392 123.175  34.933  1.00  0.00           C
ATOM   4860  C1B DPP   663     197.292 121.775  23.933  1.00  0.00           C
ATOM   4861  C2B DPP   663     196.542 121.975  28.533  1.00  0.00           C
ATOM   4862  C3B DPP   663     193.742 122.975  31.983  1.00  0.00           C
ATOM   4863  C4B DPP   663     194.192 124.075  36.033  1.00  0.00           C
ATOM   4864  NC3 DPP   664      38.142  36.875  30.833  1.00  0.00           N
ATOM   4865  PO4 DPP   664      34.592  36.875  29.283  1.00  0.00           P
ATOM   4866  GL1 DPP   664      32.942  38.425  33.233  1.00  0.00            
ATOM   4867  GL2 DPP   664      36.042  37.425  35.733  1.00  0.00            
ATOM   4868  C1A DPP   664      30.042  37.225  36.383  1.00  0.00           C
ATOM   4869  C2A DPP   664      31.592  35.075  40.833  1.00  0.00           C
ATOM   4870  C3A DPP   664      34.142  35.025  44.483  1.00  0.00           C
ATOM   4871  C4A DPP   664      35.792  30.775  46.233  1.00  0.00           C
ATOM   4872  C1B DPP   664      37.492  35.175  39.883  1.00  0.00           C
ATOM   4873  C2B DPP   664      39.142  33.425  43.583  1.00  0.00           C
ATOM   4874  C3B DPP   664      40.092  33.125  47.633  1.00  0.00           C
ATOM   4875  C4B DPP   664      40.842  32.625  51.683  1.00  0.00           C
ATOM   4876  NC3 DPP   665     197.092 200.725  22.733  1.00  0.00           N
ATOM   4877  PO4 DPP   665     198.592 196.925  24.483  1.00  0.00           P
ATOM   4878  GL1 DPP   665     199.692 198.925  29.383  1.00  0.00            
ATOM   4879  GL2 DPP   665     199.442 196.375  31.383  1.00  0.00            
ATOM   4880  C1A DPP   665     202.542 199.725  33.433  1.00  0.00           C
ATOM   4881  C2A DPP   665     205.892 197.125  35.983  1.00  0.00           C
ATOM   4882  C3A DPP   665     208.692 194.225  36.733  1.00  0.00           C
ATOM   4883  C4A DPP   665     210.242 191.875  39.083  1.00  0.00           C
ATOM   4884  C1B DPP   665     200.542 196.175  36.233  1.00  0.00           C
ATOM   4885  C2B DPP   665     202.792 193.625  38.383  1.00  0.00           C
ATOM   4886  C3B DPP   665     204.942 190.025  39.883  1.00  0.00           C
ATOM   4887  C4B DPP   665     204.492 185.575  41.983  1.00  0.00           C
ATOM   4888  NC3 DPP   666     110.992  78.575  14.033  1.00  0.00           N
ATOM   4889  PO4 DPP   666     113.592  76.825  16.183  1.00  0.00           P
ATOM   4890  GL1 DPP   666     112.642  72.875  17.733  1.00  0.00            
ATOM   4891  GL2 DPP   666     112.642  70.675  16.483  1.00  0.00            
ATOM   4892  C1A DPP   666     110.242  72.325  21.783  1.00  0.00           C
ATOM   4893  C2A DPP   666     109.942  71.575  26.083  1.00  0.00           C
ATOM   4894  C3A DPP   666     109.792  70.875  30.433  1.00  0.00           C
ATOM   4895  C4A DPP   666     112.342  70.025  33.883  1.00  0.00           C
ATOM   4896  C1B DPP   666     113.942  69.075  20.583  1.00  0.00           C
ATOM   4897  C2B DPP   666     115.792  68.825  24.633  1.00  0.00           C
ATOM   4898  C3B DPP   666     118.992  69.075  27.333  1.00  0.00           C
ATOM   4899  C4B DPP   666     121.592  70.525  31.333  1.00  0.00           C
ATOM   4900  NC3 DPP   667     126.992  57.575  10.583  1.00  0.00           N
ATOM   4901  PO4 DPP   667     122.842  55.675  10.133  1.00  0.00           P
ATOM   4902  GL1 DPP   667     122.242  53.725  14.283  1.00  0.00            
ATOM   4903  GL2 DPP   667     121.992  50.625  12.783  1.00  0.00            
ATOM   4904  C1A DPP   667     121.392  55.025  17.233  1.00  0.00           C
ATOM   4905  C2A DPP   667     121.842  52.975  21.483  1.00  0.00           C
ATOM   4906  C3A DPP   667     122.342  51.575  24.833  1.00  0.00           C
ATOM   4907  C4A DPP   667     124.492  49.175  28.033  1.00  0.00           C
ATOM   4908  C1B DPP   667     123.192  48.725  17.033  1.00  0.00           C
ATOM   4909  C2B DPP   667     123.892  48.075  20.933  1.00  0.00           C
ATOM   4910  C3B DPP   667     125.592  46.225  24.333  1.00  0.00           C
ATOM   4911  C4B DPP   667     125.592  41.525  25.433  1.00  0.00           C
ATOM   4912  NC3 DPP   668     185.042  21.275  17.583  1.00  0.00           N
ATOM   4913  PO4 DPP   668     180.692  20.725  18.133  1.00  0.00           P
ATOM   4914  GL1 DPP   668     180.342  21.075  22.383  1.00  0.00            
ATOM   4915  GL2 DPP   668     177.192  21.725  24.133  1.00  0.00            
ATOM   4916  C1A DPP   668     182.092  22.075  26.833  1.00  0.00           C
ATOM   4917  C2A DPP   668     180.642  24.025  30.583  1.00  0.00           C
ATOM   4918  C3A DPP   668     181.192  25.675  34.783  1.00  0.00           C
ATOM   4919  C4A DPP   668     179.142  29.725  37.283  1.00  0.00           C
ATOM   4920  C1B DPP   668     175.842  22.475  28.533  1.00  0.00           C
ATOM   4921  C2B DPP   668     174.842  21.725  32.933  1.00  0.00           C
ATOM   4922  C3B DPP   668     177.792  21.675  35.033  1.00  0.00           C
ATOM   4923  C4B DPP   668     180.292  20.275  39.183  1.00  0.00           C
ATOM   4924  NC3 DPP   669      81.592  44.875  14.883  1.00  0.00           N
ATOM   4925  PO4 DPP   669      86.142  44.125  14.583  1.00  0.00           P
ATOM   4926  GL1 DPP   669      87.992  44.725  18.333  1.00  0.00            
ATOM   4927  GL2 DPP   669      87.842  41.875  19.483  1.00  0.00            
ATOM   4928  C1A DPP   669      88.992  46.725  21.733  1.00  0.00           C
ATOM   4929  C2A DPP   669      91.292  44.975  25.783  1.00  0.00           C
ATOM   4930  C3A DPP   669      90.542  44.825  29.883  1.00  0.00           C
ATOM   4931  C4A DPP   669      93.942  43.475  33.333  1.00  0.00           C
ATOM   4932  C1B DPP   669      89.242  40.175  23.133  1.00  0.00           C
ATOM   4933  C2B DPP   669      89.792  39.975  27.083  1.00  0.00           C
ATOM   4934  C3B DPP   669      92.392  39.475  31.183  1.00  0.00           C
ATOM   4935  C4B DPP   669      93.592  35.425  35.233  1.00  0.00           C
ATOM   4936  NC3 DPP   670      34.392 142.025  22.633  1.00  0.00           N
ATOM   4937  PO4 DPP   670      31.292 145.225  20.283  1.00  0.00           P
ATOM   4938  GL1 DPP   670      29.142 145.925  23.683  1.00  0.00            
ATOM   4939  GL2 DPP   670      27.942 147.875  27.083  1.00  0.00            
ATOM   4940  C1A DPP   670      32.342 146.025  27.583  1.00  0.00           C
ATOM   4941  C2A DPP   670      33.692 143.875  32.583  1.00  0.00           C
ATOM   4942  C3A DPP   670      33.542 144.175  36.683  1.00  0.00           C
ATOM   4943  C4A DPP   670      32.442 142.275  40.183  1.00  0.00           C
ATOM   4944  C1B DPP   670      29.242 145.775  31.383  1.00  0.00           C
ATOM   4945  C2B DPP   670      29.292 146.425  35.633  1.00  0.00           C
ATOM   4946  C3B DPP   670      29.642 146.225  39.083  1.00  0.00           C
ATOM   4947  C4B DPP   670      26.592 144.675  41.783  1.00  0.00           C
ATOM   4948  NC3 DPP   671      43.592 141.575  21.533  1.00  0.00           N
ATOM   4949  PO4 DPP   671      47.692 140.175  23.083  1.00  0.00           P
ATOM   4950  GL1 DPP   671      49.792 141.175  26.933  1.00  0.00            
ATOM   4951  GL2 DPP   671      51.492 138.775  28.233  1.00  0.00            
ATOM   4952  C1A DPP   671      48.942 143.825  29.583  1.00  0.00           C
ATOM   4953  C2A DPP   671      48.992 145.125  34.483  1.00  0.00           C
ATOM   4954  C3A DPP   671      48.642 145.725  38.533  1.00  0.00           C
ATOM   4955  C4A DPP   671      48.092 143.125  42.383  1.00  0.00           C
ATOM   4956  C1B DPP   671      50.042 138.575  31.333  1.00  0.00           C
ATOM   4957  C2B DPP   671      49.342 136.275  35.133  1.00  0.00           C
ATOM   4958  C3B DPP   671      46.492 135.725  38.233  1.00  0.00           C
ATOM   4959  C4B DPP   671      43.992 132.975  40.083  1.00  0.00           C
ATOM   4960  NC3 DPP   672      73.942 121.575  14.383  1.00  0.00           N
ATOM   4961  PO4 DPP   672      71.842 119.075  18.733  1.00  0.00           P
ATOM   4962  GL1 DPP   672      71.992 116.825  22.883  1.00  0.00            
ATOM   4963  GL2 DPP   672      69.542 117.575  24.333  1.00  0.00            
ATOM   4964  C1A DPP   672      70.992 113.775  26.583  1.00  0.00           C
ATOM   4965  C2A DPP   672      71.292 113.825  31.383  1.00  0.00           C
ATOM   4966  C3A DPP   672      70.992 114.175  34.733  1.00  0.00           C
ATOM   4967  C4A DPP   672      71.242 114.925  39.583  1.00  0.00           C
ATOM   4968  C1B DPP   672      69.792 118.525  28.733  1.00  0.00           C
ATOM   4969  C2B DPP   672      70.592 118.675  32.833  1.00  0.00           C
ATOM   4970  C3B DPP   672      71.392 119.075  36.983  1.00  0.00           C
ATOM   4971  C4B DPP   672      72.292 121.575  39.683  1.00  0.00           C
ATOM   4972  NC3 DPP   673     195.592  21.125  16.533  1.00  0.00           N
ATOM   4973  PO4 DPP   673     194.742  24.475  18.833  1.00  0.00           P
ATOM   4974  GL1 DPP   673     192.342  23.575  23.033  1.00  0.00            
ATOM   4975  GL2 DPP   673     189.842  25.575  23.683  1.00  0.00            
ATOM   4976  C1A DPP   673     190.642  24.775  28.783  1.00  0.00           C
ATOM   4977  C2A DPP   673     188.092  26.975  31.983  1.00  0.00           C
ATOM   4978  C3A DPP   673     184.292  30.175  33.183  1.00  0.00           C
ATOM   4979  C4A DPP   673     183.642  33.525  35.483  1.00  0.00           C
ATOM   4980  C1B DPP   673     186.242  25.675  26.383  1.00  0.00           C
ATOM   4981  C2B DPP   673     183.392  27.925  28.683  1.00  0.00           C
ATOM   4982  C3B DPP   673     180.042  29.425  29.133  1.00  0.00           C
ATOM   4983  C4B DPP   673     176.692  32.175  27.183  1.00  0.00           C
ATOM   4984  NC3 DPP   674      51.042 125.675  15.783  1.00  0.00           N
ATOM   4985  PO4 DPP   674      53.792 125.075  20.433  1.00  0.00           P
ATOM   4986  GL1 DPP   674      52.942 125.725  25.083  1.00  0.00            
ATOM   4987  GL2 DPP   674      50.942 127.825  25.183  1.00  0.00            
ATOM   4988  C1A DPP   674      52.692 123.675  28.433  1.00  0.00           C
ATOM   4989  C2A DPP   674      54.242 121.975  32.383  1.00  0.00           C
ATOM   4990  C3A DPP   674      52.692 122.275  36.033  1.00  0.00           C
ATOM   4991  C4A DPP   674      54.942 124.575  39.083  1.00  0.00           C
ATOM   4992  C1B DPP   674      50.142 128.125  28.933  1.00  0.00           C
ATOM   4993  C2B DPP   674      52.192 127.525  33.333  1.00  0.00           C
ATOM   4994  C3B DPP   674      56.292 125.975  34.233  1.00  0.00           C
ATOM   4995  C4B DPP   674      59.842 125.325  32.833  1.00  0.00           C
ATOM   4996  NC3 DPP   675      45.342 133.025  20.333  1.00  0.00           N
ATOM   4997  PO4 DPP   675      42.492 136.875  20.133  1.00  0.00           P
ATOM   4998  GL1 DPP   675      42.942 136.025  23.383  1.00  0.00            
ATOM   4999  GL2 DPP   675      45.342 137.775  26.433  1.00  0.00            
ATOM   5000  C1A DPP   675      40.392 137.075  27.433  1.00  0.00           C
ATOM   5001  C2A DPP   675      40.292 136.125  31.483  1.00  0.00           C
ATOM   5002  C3A DPP   675      40.192 138.475  34.683  1.00  0.00           C
ATOM   5003  C4A DPP   675      40.492 136.925  39.983  1.00  0.00           C
ATOM   5004  C1B DPP   675      44.892 139.225  31.183  1.00  0.00           C
ATOM   5005  C2B DPP   675      46.292 140.125  35.483  1.00  0.00           C
ATOM   5006  C3B DPP   675      44.942 140.425  39.833  1.00  0.00           C
ATOM   5007  C4B DPP   675      44.042 139.625  43.933  1.00  0.00           C
ATOM   5008  NC3 DPP   676     155.042  45.275  11.983  1.00  0.00           N
ATOM   5009  PO4 DPP   676     159.292  46.075  12.233  1.00  0.00           P
ATOM   5010  GL1 DPP   676     160.092  44.325  15.383  1.00  0.00            
ATOM   5011  GL2 DPP   676     157.792  43.725  16.833  1.00  0.00            
ATOM   5012  C1A DPP   676     162.242  41.075  17.383  1.00  0.00           C
ATOM   5013  C2A DPP   676     163.042  42.625  21.233  1.00  0.00           C
ATOM   5014  C3A DPP   676     164.892  40.775  25.433  1.00  0.00           C
ATOM   5015  C4A DPP   676     166.642  41.275  30.283  1.00  0.00           C
ATOM   5016  C1B DPP   676     156.542  44.125  21.783  1.00  0.00           C
ATOM   5017  C2B DPP   676     155.442  46.025  24.733  1.00  0.00           C
ATOM   5018  C3B DPP   676     155.542  46.325  28.933  1.00  0.00           C
ATOM   5019  C4B DPP   676     153.092  45.075  32.283  1.00  0.00           C
ATOM   5020  NC3 DPP   677      44.042 150.875  19.183  1.00  0.00           N
ATOM   5021  PO4 DPP   677      41.742 150.175  22.683  1.00  0.00           P
ATOM   5022  GL1 DPP   677      41.192 151.775  26.733  1.00  0.00            
ATOM   5023  GL2 DPP   677      43.592 153.475  26.683  1.00  0.00            
ATOM   5024  C1A DPP   677      39.992 153.925  30.783  1.00  0.00           C
ATOM   5025  C2A DPP   677      35.942 154.775  32.383  1.00  0.00           C
ATOM   5026  C3A DPP   677      31.292 153.725  34.033  1.00  0.00           C
ATOM   5027  C4A DPP   677      29.392 150.525  32.583  1.00  0.00           C
ATOM   5028  C1B DPP   677      44.942 152.675  31.183  1.00  0.00           C
ATOM   5029  C2B DPP   677      47.092 150.375  34.333  1.00  0.00           C
ATOM   5030  C3B DPP   677      47.492 150.975  38.383  1.00  0.00           C
ATOM   5031  C4B DPP   677      46.942 154.675  40.483  1.00  0.00           C
ATOM   5032  NC3 DPP   678     169.892  26.675  14.683  1.00  0.00           N
ATOM   5033  PO4 DPP   678     171.242  22.325  15.533  1.00  0.00           P
ATOM   5034  GL1 DPP   678     172.142  24.875  19.583  1.00  0.00            
ATOM   5035  GL2 DPP   678     171.442  28.825  19.333  1.00  0.00            
ATOM   5036  C1A DPP   678     173.842  26.675  23.733  1.00  0.00           C
ATOM   5037  C2A DPP   678     175.642  27.075  27.783  1.00  0.00           C
ATOM   5038  C3A DPP   678     176.842  26.825  32.233  1.00  0.00           C
ATOM   5039  C4A DPP   678     175.142  26.075  36.333  1.00  0.00           C
ATOM   5040  C1B DPP   678     167.142  30.025  20.633  1.00  0.00           C
ATOM   5041  C2B DPP   678     166.992  32.075  25.033  1.00  0.00           C
ATOM   5042  C3B DPP   678     165.942  32.325  29.083  1.00  0.00           C
ATOM   5043  C4B DPP   678     167.342  32.775  33.333  1.00  0.00           C
ATOM   5044  NC3 DPP   679     200.992  97.975  18.983  1.00  0.00           N
ATOM   5045  PO4 DPP   679     198.192  93.925  19.083  1.00  0.00           P
ATOM   5046  GL1 DPP   679     199.542  95.275  22.733  1.00  0.00            
ATOM   5047  GL2 DPP   679     196.092  95.025  23.633  1.00  0.00            
ATOM   5048  C1A DPP   679     200.892  94.125  26.933  1.00  0.00           C
ATOM   5049  C2A DPP   679     202.242  94.725  31.233  1.00  0.00           C
ATOM   5050  C3A DPP   679     201.992  93.475  35.783  1.00  0.00           C
ATOM   5051  C4A DPP   679     203.942  92.425  39.633  1.00  0.00           C
ATOM   5052  C1B DPP   679     196.342  95.875  27.633  1.00  0.00           C
ATOM   5053  C2B DPP   679     196.892  95.625  32.333  1.00  0.00           C
ATOM   5054  C3B DPP   679     197.392  96.825  36.283  1.00  0.00           C
ATOM   5055  C4B DPP   679     199.542  96.075  39.383  1.00  0.00           C
ATOM   5056  NC3 DPP   680      37.492 118.475  21.833  1.00  0.00           N
ATOM   5057  PO4 DPP   680      39.342 122.225  21.483  1.00  0.00           P
ATOM   5058  GL1 DPP   680      39.242 121.325  25.633  1.00  0.00            
ATOM   5059  GL2 DPP   680      38.192 117.475  26.683  1.00  0.00            
ATOM   5060  C1A DPP   680      41.542 122.575  28.933  1.00  0.00           C
ATOM   5061  C2A DPP   680      43.742 123.275  32.033  1.00  0.00           C
[truncated: 4,167,894 more chars]
