# Supplementary material for: Data showing the lipid conformations and membrane binding behaviors of beta-amyloid fibrils in phase-separated cholesterol-enriched lipid domains with and without glycolipid and oxidized cholesterol from coarse-grained molecular dynamics simulations
Source: Data Brief. 2020 Apr 19;30:105496. doi: 10.1016/j.dib.2020.105496 (PMC7186522; doi:10.1016/j.dib.2020.105496)
Supplement: Supplementary file 1 [file mmc1.zip › Supplementary-Data/S08-12/P4-ABC-2.pdb]

TITLE     P4-ABC system t= 20000000.00000
REMARK    THIS IS A SIMULATION BOX
CRYST1  224.812  226.558  126.987  90.00  90.00  90.00 P 1           1
MODEL        1
ATOM      1  BB  LEU     1      97.725 114.576  68.367  1.00  0.00           B
ATOM      2  SC1 LEU     1      96.875 116.826  67.217  1.00  0.00           S
ATOM      3  BB  VAL     2     101.175 114.526  70.017  1.00  0.00           B
ATOM      4  SC1 VAL     2     102.225 114.726  71.717  1.00  0.00           S
ATOM      5  BB  PHE     3     103.575 113.876  67.267  1.00  0.00           B
ATOM      6  SC1 PHE     3     102.575 116.426  65.667  1.00  0.00           S
ATOM      7  SC2 PHE     3     101.375 114.626  64.617  1.00  0.00           S
ATOM      8  SC3 PHE     3     100.875 116.876  64.017  1.00  0.00           S
ATOM      9  BB  PHE     4     107.225 114.926  66.667  1.00  0.00           B
ATOM     10  SC1 PHE     4     106.225 118.176  66.567  1.00  0.00           S
ATOM     11  SC2 PHE     4     108.375 118.176  67.617  1.00  0.00           S
ATOM     12  SC3 PHE     4     106.825 120.026  68.017  1.00  0.00           S
ATOM     13  BB  ALA     5     109.775 113.526  69.067  1.00  0.00           B
ATOM     14  BB  GLU     6     112.925 114.926  70.567  1.00  0.00           B
ATOM     15  SC1 GLU     6     112.425 117.526  70.767  1.00  0.00           S
ATOM     16  BB  ASP     7     116.475 113.876  71.067  1.00  0.00           B
ATOM     17  SC1 ASP     7     118.075 114.176  69.067  1.00  0.00           S
ATOM     18  BB  VAL     8     119.025 113.726  73.967  1.00  0.00           B
ATOM     19  SC1 VAL     8     119.925 114.576  75.517  1.00  0.00           S
ATOM     20  BB  GLY     9     122.175 113.226  72.017  1.00  0.00           B
ATOM     21  BB  SER    10     125.175 113.726  74.267  1.00  0.00           B
ATOM     22  SC1 SER    10     125.725 114.376  76.017  1.00  0.00           S
ATOM     23  BB  ASN    11     126.875 115.926  71.567  1.00  0.00           B
ATOM     24  SC1 ASN    11     125.825 118.076  70.767  1.00  0.00           S
ATOM     25  BB  LYS    12     129.075 114.276  68.967  1.00  0.00           B
ATOM     26  SC1 LYS    12     131.275 114.526  70.017  1.00  0.00           S
ATOM     27  SC2 LYS    12     133.625 113.176  70.717  1.00  0.00           S
ATOM     28  BB  GLY    13     127.625 116.426  66.167  1.00  0.00           B
ATOM     29  BB  ALA    14     129.225 116.026  62.817  1.00  0.00           B
ATOM     30  BB  ILE    15     125.875 116.826  61.167  1.00  0.00           B
ATOM     31  SC1 ILE    15     125.925 117.876  59.067  1.00  0.00           S
ATOM     32  BB  ILE    16     122.375 116.526  62.767  1.00  0.00           B
ATOM     33  SC1 ILE    16     121.975 118.726  62.167  1.00  0.00           S
ATOM     34  BB  GLY    17     119.075 116.076  64.567  1.00  0.00           B
ATOM     35  BB  LEU    18     116.125 117.976  63.167  1.00  0.00           B
ATOM     36  SC1 LEU    18     114.675 119.526  61.617  1.00  0.00           S
ATOM     37  BB  MET    19     113.075 117.076  65.167  1.00  0.00           B
ATOM     38  SC1 MET    19     113.925 114.976  66.167  1.00  0.00           S
ATOM     39  BB  VAL    20     109.825 117.676  63.117  1.00  0.00           B
ATOM     40  SC1 VAL    20     109.425 119.626  63.117  1.00  0.00           S
ATOM     41  BB  GLY    21     106.675 116.876  61.217  1.00  0.00           B
ATOM     42  BB  GLY    22     104.325 119.726  62.067  1.00  0.00           B
ATOM     43  BB  VAL    23     101.225 120.926  60.217  1.00  0.00           B
ATOM     44  SC1 VAL    23     101.675 122.176  58.717  1.00  0.00           S
ATOM     45  BB  VAL    24      97.825 120.876  61.767  1.00  0.00           B
ATOM     46  SC1 VAL    24      97.925 120.426  63.717  1.00  0.00           S
ATOM     47  BB  ILE    25      95.075 121.776  59.317  1.00  0.00           B
ATOM     48  SC1 ILE    25      96.925 122.126  57.717  1.00  0.00           S
ATOM     49  BB  ALA    26      91.425 121.326  60.167  1.00  0.00           B
ATOM     50  BB  LEU    27      97.975 110.776  65.217  1.00  0.00           B
ATOM     51  SC1 LEU    27      97.975 111.226  62.617  1.00  0.00           S
ATOM     52  BB  VAL    28     100.575 110.726  68.017  1.00  0.00           B
ATOM     53  SC1 VAL    28     101.225 109.826  69.667  1.00  0.00           S
ATOM     54  BB  PHE    29     103.675 110.526  65.767  1.00  0.00           B
ATOM     55  SC1 PHE    29     105.425 111.026  63.117  1.00  0.00           S
ATOM     56  SC2 PHE    29     103.275 111.276  62.167  1.00  0.00           S
ATOM     57  SC3 PHE    29     104.925 109.976  61.017  1.00  0.00           S
ATOM     58  BB  PHE    30     107.025 110.026  67.567  1.00  0.00           B
ATOM     59  SC1 PHE    30     106.025 108.126  70.067  1.00  0.00           S
ATOM     60  SC2 PHE    30     105.825 110.476  70.567  1.00  0.00           S
ATOM     61  SC3 PHE    30     105.875 108.876  72.367  1.00  0.00           S
ATOM     62  BB  ALA    31     110.775 110.326  67.467  1.00  0.00           B
ATOM     63  BB  GLU    32     111.825 110.226  71.217  1.00  0.00           B
ATOM     64  SC1 GLU    32     110.575 111.326  73.167  1.00  0.00           S
ATOM     65  BB  ASP    33     115.475 109.326  71.917  1.00  0.00           B
ATOM     66  SC1 ASP    33     116.625 109.426  69.617  1.00  0.00           S
ATOM     67  BB  VAL    34     118.375 109.426  74.317  1.00  0.00           B
ATOM     68  SC1 VAL    34     118.375 109.276  76.317  1.00  0.00           S
ATOM     69  BB  GLY    35     120.975 109.426  71.617  1.00  0.00           B
ATOM     70  BB  SER    36     124.525 109.126  72.817  1.00  0.00           B
ATOM     71  SC1 SER    36     124.925 108.426  74.617  1.00  0.00           S
ATOM     72  BB  ASN    37     127.375 110.876  70.967  1.00  0.00           B
ATOM     73  SC1 ASN    37     129.375 110.376  72.417  1.00  0.00           S
ATOM     74  BB  LYS    38     126.075 110.126  67.567  1.00  0.00           B
ATOM     75  SC1 LYS    38     124.125 111.726  67.817  1.00  0.00           S
ATOM     76  SC2 LYS    38     123.125 114.476  67.467  1.00  0.00           S
ATOM     77  BB  GLY    39     127.625 112.726  65.167  1.00  0.00           B
ATOM     78  BB  ALA    40     128.075 111.676  61.617  1.00  0.00           B
ATOM     79  BB  ILE    41     125.375 111.576  58.967  1.00  0.00           B
ATOM     80  SC1 ILE    41     125.975 111.476  56.867  1.00  0.00           S
ATOM     81  BB  ILE    42     122.325 111.726  61.167  1.00  0.00           B
ATOM     82  SC1 ILE    42     123.025 110.826  62.917  1.00  0.00           S
ATOM     83  BB  GLY    43     118.575 112.476  60.667  1.00  0.00           B
ATOM     84  BB  LEU    44     115.175 112.676  62.117  1.00  0.00           B
ATOM     85  SC1 LEU    44     114.525 110.726  63.817  1.00  0.00           S
ATOM     86  BB  MET    45     113.225 114.776  59.717  1.00  0.00           B
ATOM     87  SC1 MET    45     115.175 115.576  58.317  1.00  0.00           S
ATOM     88  BB  VAL    46     109.875 113.176  60.817  1.00  0.00           B
ATOM     89  SC1 VAL    46     110.225 112.326  62.567  1.00  0.00           S
ATOM     90  BB  GLY    47     107.025 115.026  59.317  1.00  0.00           B
ATOM     91  BB  GLY    48     103.375 115.726  59.617  1.00  0.00           B
ATOM     92  BB  VAL    49     100.375 117.276  57.767  1.00  0.00           B
ATOM     93  SC1 VAL    49      99.925 117.526  55.817  1.00  0.00           S
ATOM     94  BB  VAL    50      97.025 116.926  59.467  1.00  0.00           B
ATOM     95  SC1 VAL    50      96.875 116.026  61.217  1.00  0.00           S
ATOM     96  BB  ILE    51      94.275 117.226  56.867  1.00  0.00           B
ATOM     97  SC1 ILE    51      94.975 118.126  55.017  1.00  0.00           S
ATOM     98  BB  ALA    52      91.225 116.376  59.067  1.00  0.00           B
ATOM     99  BB  LEU    53      96.925 106.326  66.067  1.00  0.00           B
ATOM    100  SC1 LEU    53      96.725 104.026  64.717  1.00  0.00           S
ATOM    101  BB  VAL    54     100.425 105.776  67.467  1.00  0.00           B
ATOM    102  SC1 VAL    54     101.275 104.876  69.017  1.00  0.00           S
ATOM    103  BB  PHE    55     103.225 106.026  64.917  1.00  0.00           B
ATOM    104  SC1 PHE    55     101.625 104.876  62.117  1.00  0.00           S
ATOM    105  SC2 PHE    55     100.925 107.076  62.817  1.00  0.00           S
ATOM    106  SC3 PHE    55      99.925 106.026  60.917  1.00  0.00           S
ATOM    107  BB  PHE    56     106.975 106.226  65.767  1.00  0.00           B
ATOM    108  SC1 PHE    56     109.775 105.676  63.267  1.00  0.00           S
ATOM    109  SC2 PHE    56     108.925 107.926  63.267  1.00  0.00           S
ATOM    110  SC3 PHE    56     111.225 107.476  62.667  1.00  0.00           S
ATOM    111  BB  ALA    57     110.075 105.426  67.817  1.00  0.00           B
ATOM    112  BB  GLU    58     112.125 106.276  70.917  1.00  0.00           B
ATOM    113  SC1 GLU    58     109.525 105.576  72.217  1.00  0.00           S
ATOM    114  BB  ASP    59     115.475 104.426  71.217  1.00  0.00           B
ATOM    115  SC1 ASP    59     115.675 102.726  69.317  1.00  0.00           S
ATOM    116  BB  VAL    60     118.175 104.626  73.867  1.00  0.00           B
ATOM    117  SC1 VAL    60     117.225 104.426  75.567  1.00  0.00           S
ATOM    118  BB  GLY    61     121.075 105.076  71.517  1.00  0.00           B
ATOM    119  BB  SER    62     124.575 103.926  72.267  1.00  0.00           B
ATOM    120  SC1 SER    62     125.175 103.376  74.067  1.00  0.00           S
ATOM    121  BB  ASN    63     126.775 105.976  70.117  1.00  0.00           B
ATOM    122  SC1 ASN    63     129.225 105.976  69.617  1.00  0.00           S
ATOM    123  BB  LYS    64     124.625 106.326  66.967  1.00  0.00           B
ATOM    124  SC1 LYS    64     122.125 106.476  66.667  1.00  0.00           S
ATOM    125  SC2 LYS    64     119.175 106.126  67.017  1.00  0.00           S
ATOM    126  BB  GLY    65     126.725 108.176  64.417  1.00  0.00           B
ATOM    127  BB  ALA    66     126.775 107.676  60.567  1.00  0.00           B
ATOM    128  BB  ILE    67     123.625 107.476  58.567  1.00  0.00           B
ATOM    129  SC1 ILE    67     122.075 108.476  56.767  1.00  0.00           S
ATOM    130  BB  ILE    68     120.975 106.526  61.117  1.00  0.00           B
ATOM    131  SC1 ILE    68     120.975 104.126  60.817  1.00  0.00           S
ATOM    132  BB  GLY    69     117.475 107.726  61.817  1.00  0.00           B
ATOM    133  BB  LEU    70     115.325 108.876  58.867  1.00  0.00           B
ATOM    134  SC1 LEU    70     116.925 109.526  56.917  1.00  0.00           S
ATOM    135  BB  MET    71     112.325 110.926  57.817  1.00  0.00           B
ATOM    136  SC1 MET    71     112.625 111.576  55.117  1.00  0.00           S
ATOM    137  BB  VAL    72     108.775 109.776  58.567  1.00  0.00           B
ATOM    138  SC1 VAL    72     109.125 107.826  58.267  1.00  0.00           S
ATOM    139  BB  GLY    73     107.075 112.126  56.017  1.00  0.00           B
ATOM    140  BB  GLY    74     103.675 113.076  57.467  1.00  0.00           B
ATOM    141  BB  VAL    75     100.125 112.026  57.817  1.00  0.00           B
ATOM    142  SC1 VAL    75     100.325 110.126  58.417  1.00  0.00           S
ATOM    143  BB  VAL    76      96.575 112.976  56.717  1.00  0.00           B
ATOM    144  SC1 VAL    76      96.475 112.476  54.817  1.00  0.00           S
ATOM    145  BB  ILE    77      94.625 111.126  59.317  1.00  0.00           B
ATOM    146  SC1 ILE    77      95.575 108.926  58.917  1.00  0.00           S
ATOM    147  BB  ALA    78      91.475 113.076  60.167  1.00  0.00           B
ATOM    148  ROH CHO    79     211.075  99.676  58.717  1.00  0.00            
ATOM    149  R1  CHO    79     209.225 100.276  56.667  1.00  0.00            
ATOM    150  R2  CHO    79     209.375 102.626  55.167  1.00  0.00            
ATOM    151  R3  CHO    79     209.375 100.876  53.067  1.00  0.00            
ATOM    152  R4  CHO    79     209.175 103.526  51.867  1.00  0.00            
ATOM    153  R5  CHO    79     207.825 101.826  51.517  1.00  0.00            
ATOM    154  C1  CHO    79     209.075 102.426  47.967  1.00  0.00           C
ATOM    155  C2  CHO    79     206.275 103.976  46.217  1.00  0.00           C
ATOM    156  ROH CHO    80      95.025 139.926  53.417  1.00  0.00            
ATOM    157  R1  CHO    80      94.175 138.126  51.417  1.00  0.00            
ATOM    158  R2  CHO    80      91.475 137.526  50.967  1.00  0.00            
ATOM    159  R3  CHO    80      92.075 138.326  48.417  1.00  0.00            
ATOM    160  R4  CHO    80      90.075 136.176  48.117  1.00  0.00            
ATOM    161  R5  CHO    80      92.075 136.276  47.167  1.00  0.00            
ATOM    162  C1  CHO    80      89.825 136.126  44.067  1.00  0.00           C
ATOM    163  C2  CHO    80      86.525 137.976  42.167  1.00  0.00           C
ATOM    164  ROH CHO    81     201.025 161.426  17.817  1.00  0.00            
ATOM    165  R1  CHO    81     201.525 162.426  20.417  1.00  0.00            
ATOM    166  R2  CHO    81     199.475 162.876  22.217  1.00  0.00            
ATOM    167  R3  CHO    81     200.975 161.276  23.817  1.00  0.00            
ATOM    168  R4  CHO    81     199.075 162.576  25.617  1.00  0.00            
ATOM    169  R5  CHO    81     201.275 162.576  25.817  1.00  0.00            
ATOM    170  C1  CHO    81     200.275 160.926  29.117  1.00  0.00           C
ATOM    171  C2  CHO    81     200.025 163.026  31.517  1.00  0.00           C
ATOM    172  ROH CHO    82      97.375   0.626  48.967  1.00  0.00            
ATOM    173  R1  CHO    82      98.775   0.326  46.567  1.00  0.00            
ATOM    174  R2  CHO    82      97.525  -0.174  44.117  1.00  0.00            
ATOM    175  R3  CHO    82      98.875   2.076  43.317  1.00  0.00            
ATOM    176  R4  CHO    82      97.775   0.926  40.867  1.00  0.00            
ATOM    177  R5  CHO    82      99.875   1.426  41.217  1.00  0.00            
ATOM    178  C1  CHO    82      99.175   3.676  38.217  1.00  0.00           C
ATOM    179  C2  CHO    82     101.775   2.576  35.917  1.00  0.00           C
ATOM    180  ROH CHO    83     189.375  92.026  56.267  1.00  0.00            
ATOM    181  R1  CHO    83     188.575  92.326  53.567  1.00  0.00            
ATOM    182  R2  CHO    83     189.425  94.426  51.967  1.00  0.00            
ATOM    183  R3  CHO    83     190.225  92.426  50.317  1.00  0.00            
ATOM    184  R4  CHO    83     189.775  94.726  48.567  1.00  0.00            
ATOM    185  R5  CHO    83     188.925  92.726  48.367  1.00  0.00            
ATOM    186  C1  CHO    83     190.725  93.026  45.017  1.00  0.00           C
ATOM    187  C2  CHO    83     190.525  96.276  42.317  1.00  0.00           C
ATOM    188  ROH CHO    84      34.325 177.376  49.117  1.00  0.00            
ATOM    189  R1  CHO    84      33.025 177.826  46.617  1.00  0.00            
ATOM    190  R2  CHO    84      34.425 177.926  44.267  1.00  0.00            
ATOM    191  R3  CHO    84      32.625 176.076  43.517  1.00  0.00            
ATOM    192  R4  CHO    84      32.775 177.876  41.217  1.00  0.00            
ATOM    193  R5  CHO    84      30.975 177.276  42.267  1.00  0.00            
ATOM    194  C1  CHO    84      30.125 176.076  38.717  1.00  0.00           C
ATOM    195  C2  CHO    84      26.825 176.876  37.367  1.00  0.00           C
ATOM    196  ROH CHO    85     174.625 211.776  11.367  1.00  0.00            
ATOM    197  R1  CHO    85     174.375 210.976  14.067  1.00  0.00            
ATOM    198  R2  CHO    85     175.275 212.526  16.167  1.00  0.00            
ATOM    199  R3  CHO    85     172.725 212.176  17.067  1.00  0.00            
ATOM    200  R4  CHO    85     174.225 212.876  19.467  1.00  0.00            
ATOM    201  R5  CHO    85     172.925 211.126  19.217  1.00  0.00            
ATOM    202  C1  CHO    85     171.225 212.776  22.167  1.00  0.00           C
ATOM    203  C2  CHO    85     168.675 210.726  24.467  1.00  0.00           C
ATOM    204  ROH CHO    86     131.025 110.576  56.167  1.00  0.00            
ATOM    205  R1  CHO    86     130.975 110.776  53.317  1.00  0.00            
ATOM    206  R2  CHO    86     133.025 109.826  51.767  1.00  0.00            
ATOM    207  R3  CHO    86     131.075 108.426  50.517  1.00  0.00            
ATOM    208  R4  CHO    86     132.925 109.126  48.367  1.00  0.00            
ATOM    209  R5  CHO    86     130.775 109.526  48.417  1.00  0.00            
ATOM    210  C1  CHO    86     130.975 107.426  45.267  1.00  0.00           C
ATOM    211  C2  CHO    86     129.625 108.826  42.017  1.00  0.00           C
ATOM    212  ROH CHO    87      83.225 112.426  52.067  1.00  0.00            
ATOM    213  R1  CHO    87      81.875 112.176  49.617  1.00  0.00            
ATOM    214  R2  CHO    87      82.725 113.326  47.267  1.00  0.00            
ATOM    215  R3  CHO    87      82.575 110.826  46.317  1.00  0.00            
ATOM    216  R4  CHO    87      82.975 112.476  43.967  1.00  0.00            
ATOM    217  R5  CHO    87      81.375 111.026  44.267  1.00  0.00            
ATOM    218  C1  CHO    87      82.975 109.626  41.117  1.00  0.00           C
ATOM    219  C2  CHO    87      81.975 112.626  38.667  1.00  0.00           C
ATOM    220  ROH CHO    88      89.675 161.076  49.467  1.00  0.00            
ATOM    221  R1  CHO    88      88.475 160.326  46.967  1.00  0.00            
ATOM    222  R2  CHO    88      88.425 162.026  44.817  1.00  0.00            
ATOM    223  R3  CHO    88      89.575 159.926  43.517  1.00  0.00            
ATOM    224  R4  CHO    88      88.425 161.526  41.367  1.00  0.00            
ATOM    225  R5  CHO    88      88.125 159.426  41.717  1.00  0.00            
ATOM    226  C1  CHO    88      89.525 159.276  38.217  1.00  0.00           C
ATOM    227  C2  CHO    88      89.175 162.676  35.467  1.00  0.00           C
ATOM    228  ROH CHO    89      76.125 181.626  43.467  1.00  0.00            
ATOM    229  R1  CHO    89      76.375 181.326  40.667  1.00  0.00            
ATOM    230  R2  CHO    89      74.575 182.476  38.917  1.00  0.00            
ATOM    231  R3  CHO    89      76.775 183.526  37.817  1.00  0.00            
ATOM    232  R4  CHO    89      75.025 182.976  35.517  1.00  0.00            
ATOM    233  R5  CHO    89      77.125 182.326  35.767  1.00  0.00            
ATOM    234  C1  CHO    89      77.425 184.326  32.517  1.00  0.00           C
ATOM    235  C2  CHO    89      78.175 183.326  29.467  1.00  0.00           C
ATOM    236  ROH CHO    90      90.225 164.126  14.767  1.00  0.00            
ATOM    237  R1  CHO    90      89.025 164.726  17.267  1.00  0.00            
ATOM    238  R2  CHO    90      89.175 163.026  19.467  1.00  0.00            
ATOM    239  R3  CHO    90      90.125 165.226  20.717  1.00  0.00            
ATOM    240  R4  CHO    90      89.075 163.576  22.867  1.00  0.00            
ATOM    241  R5  CHO    90      88.575 165.676  22.467  1.00  0.00            
ATOM    242  C1  CHO    90      89.975 165.976  26.017  1.00  0.00           C
ATOM    243  C2  CHO    90      91.575 168.376  28.917  1.00  0.00           C
ATOM    244  ROH CHO    91     166.975 167.226  51.217  1.00  0.00            
ATOM    245  R1  CHO    91     166.225 167.526  48.517  1.00  0.00            
ATOM    246  R2  CHO    91     167.575 169.226  46.767  1.00  0.00            
ATOM    247  R3  CHO    91     167.725 166.976  45.267  1.00  0.00            
ATOM    248  R4  CHO    91     168.075 169.176  43.367  1.00  0.00            
ATOM    249  R5  CHO    91     166.625 167.526  43.217  1.00  0.00            
ATOM    250  C1  CHO    91     168.575 167.026  39.967  1.00  0.00           C
ATOM    251  C2  CHO    91     169.025 165.976  37.017  1.00  0.00           C
ATOM    252  ROH CHO    92     122.075 215.026  50.267  1.00  0.00            
ATOM    253  R1  CHO    92     120.775 215.576  47.817  1.00  0.00            
ATOM    254  R2  CHO    92     122.025 215.426  45.367  1.00  0.00            
ATOM    255  R3  CHO    92     119.975 213.776  44.767  1.00  0.00            
ATOM    256  R4  CHO    92     119.725 215.976  42.867  1.00  0.00            
ATOM    257  R5  CHO    92     118.175 215.226  44.167  1.00  0.00            
ATOM    258  C1  CHO    92     116.475 214.676  40.817  1.00  0.00           C
ATOM    259  C2  CHO    92     113.625 217.126  38.717  1.00  0.00           C
ATOM    260  ROH CHO    93     187.975 195.276  12.017  1.00  0.00            
ATOM    261  R1  CHO    93     188.725 196.076  14.617  1.00  0.00            
ATOM    262  R2  CHO    93     187.725 198.376  15.817  1.00  0.00            
ATOM    263  R3  CHO    93     187.025 196.676  17.817  1.00  0.00            
ATOM    264  R4  CHO    93     186.525 199.326  18.917  1.00  0.00            
ATOM    265  R5  CHO    93     187.725 197.726  19.817  1.00  0.00            
ATOM    266  C1  CHO    93     185.175 198.276  22.567  1.00  0.00           C
ATOM    267  C2  CHO    93     184.925 199.726  26.167  1.00  0.00           C
ATOM    268  ROH CHO    94      13.425 143.726  53.117  1.00  0.00            
ATOM    269  R1  CHO    94      13.125 142.976  50.367  1.00  0.00            
ATOM    270  R2  CHO    94      10.775 143.376  48.967  1.00  0.00            
ATOM    271  R3  CHO    94      12.425 144.676  47.217  1.00  0.00            
ATOM    272  R4  CHO    94       9.975 144.226  45.717  1.00  0.00            
ATOM    273  R5  CHO    94      11.975 143.626  45.117  1.00  0.00            
ATOM    274  C1  CHO    94      11.025 145.926  42.217  1.00  0.00           C
ATOM    275  C2  CHO    94       8.775 147.426  40.367  1.00  0.00           C
ATOM    276  ROH CHO    95     150.975 160.026  49.667  1.00  0.00            
ATOM    277  R1  CHO    95     151.825 161.526  47.417  1.00  0.00            
ATOM    278  R2  CHO    95     152.975 160.326  45.217  1.00  0.00            
ATOM    279  R3  CHO    95     151.025 161.626  43.867  1.00  0.00            
ATOM    280  R4  CHO    95     152.275 159.926  41.867  1.00  0.00            
ATOM    281  R5  CHO    95     151.975 162.076  41.717  1.00  0.00            
ATOM    282  C1  CHO    95     150.025 160.926  38.617  1.00  0.00           C
ATOM    283  C2  CHO    95     151.575 159.076  35.767  1.00  0.00           C
ATOM    284  ROH CHO    96      26.725  45.026  19.267  1.00  0.00            
ATOM    285  R1  CHO    96      25.375  44.376  21.617  1.00  0.00            
ATOM    286  R2  CHO    96      26.175  45.226  24.117  1.00  0.00            
ATOM    287  R3  CHO    96      23.625  46.126  24.267  1.00  0.00            
ATOM    288  R4  CHO    96      24.575  46.176  27.017  1.00  0.00            
ATOM    289  R5  CHO    96      22.775  45.176  26.317  1.00  0.00            
ATOM    290  C1  CHO    96      21.275  47.576  28.867  1.00  0.00           C
ATOM    291  C2  CHO    96      18.475  50.026  31.217  1.00  0.00           C
ATOM    292  ROH CHO    97     155.775 165.176  52.017  1.00  0.00            
ATOM    293  R1  CHO    97     154.875 164.776  49.367  1.00  0.00            
ATOM    294  R2  CHO    97     154.475 166.876  47.567  1.00  0.00            
ATOM    295  R3  CHO    97     156.175 165.426  46.017  1.00  0.00            
ATOM    296  R4  CHO    97     154.025 166.276  44.217  1.00  0.00            
ATOM    297  R5  CHO    97     154.725 164.276  44.517  1.00  0.00            
ATOM    298  C1  CHO    97     155.325 164.576  40.767  1.00  0.00           C
ATOM    299  C2  CHO    97     153.925 166.476  39.317  1.00  0.00           C
ATOM    300  ROH CHO    98      37.425 146.876  17.217  1.00  0.00            
ATOM    301  R1  CHO    98      36.825 145.426  19.567  1.00  0.00            
ATOM    302  R2  CHO    98      38.725 144.826  21.467  1.00  0.00            
ATOM    303  R3  CHO    98      36.975 146.026  23.167  1.00  0.00            
ATOM    304  R4  CHO    98      39.175 145.176  24.867  1.00  0.00            
ATOM    305  R5  CHO    98      37.075 144.726  25.167  1.00  0.00            
ATOM    306  C1  CHO    98      37.775 146.576  28.417  1.00  0.00           C
ATOM    307  C2  CHO    98      37.025 145.276  32.117  1.00  0.00           C
ATOM    308  ROH CHO    99     147.425 105.626  23.117  1.00  0.00            
ATOM    309  R1  CHO    99     147.725 104.276  25.617  1.00  0.00            
ATOM    310  R2  CHO    99     149.575 105.126  27.467  1.00  0.00            
ATOM    311  R3  CHO    99     147.375 105.226  29.117  1.00  0.00            
ATOM    312  R4  CHO    99     149.425 103.726  30.667  1.00  0.00            
ATOM    313  R5  CHO    99     147.375 103.076  30.217  1.00  0.00            
ATOM    314  C1  CHO    99     147.275 103.026  34.017  1.00  0.00           C
ATOM    315  C2  CHO    99     148.475 103.076  37.817  1.00  0.00           C
ATOM    316  ROH CHO   100      78.625 199.926  10.517  1.00  0.00            
ATOM    317  R1  CHO   100      78.125 198.976  13.117  1.00  0.00            
ATOM    318  R2  CHO   100      78.725 196.376  13.867  1.00  0.00            
ATOM    319  R3  CHO   100      80.075 197.626  15.867  1.00  0.00            
ATOM    320  R4  CHO   100      79.425 195.026  16.967  1.00  0.00            
ATOM    321  R5  CHO   100      78.975 196.926  17.867  1.00  0.00            
ATOM    322  C1  CHO   100      81.075 195.376  20.667  1.00  0.00           C
ATOM    323  C2  CHO   100      77.575 195.376  22.517  1.00  0.00           C
ATOM    324  ROH CHO   101      60.825 179.426  11.017  1.00  0.00            
ATOM    325  R1  CHO   101      61.975 179.776  13.617  1.00  0.00            
ATOM    326  R2  CHO   101      60.825 181.376  15.517  1.00  0.00            
ATOM    327  R3  CHO   101      60.925 179.176  17.017  1.00  0.00            
ATOM    328  R4  CHO   101      60.425 181.326  18.967  1.00  0.00            
ATOM    329  R5  CHO   101      62.025 179.876  19.017  1.00  0.00            
ATOM    330  C1  CHO   101      60.325 179.176  22.367  1.00  0.00           C
ATOM    331  C2  CHO   101      60.775 178.776  25.867  1.00  0.00           C
ATOM    332  ROH CHO   102      52.925  66.126  42.267  1.00  0.00            
ATOM    333  R1  CHO   102      51.625  67.526  40.167  1.00  0.00            
ATOM    334  R2  CHO   102      52.625  67.526  37.567  1.00  0.00            
ATOM    335  R3  CHO   102      50.075  66.726  36.967  1.00  0.00            
ATOM    336  R4  CHO   102      51.075  68.026  34.517  1.00  0.00            
ATOM    337  R5  CHO   102      49.225  68.426  35.567  1.00  0.00            
ATOM    338  C1  CHO   102      47.775  67.476  32.167  1.00  0.00           C
ATOM    339  C2  CHO   102      46.475  68.226  28.167  1.00  0.00           C
ATOM    340  ROH CHO   103     171.475 147.776  49.567  1.00  0.00            
ATOM    341  R1  CHO   103     172.925 147.226  47.167  1.00  0.00            
ATOM    342  R2  CHO   103     171.775 147.376  44.667  1.00  0.00            
ATOM    343  R3  CHO   103     173.825 149.076  44.167  1.00  0.00            
ATOM    344  R4  CHO   103     173.375 147.676  41.617  1.00  0.00            
ATOM    345  R5  CHO   103     175.275 147.876  42.667  1.00  0.00            
ATOM    346  C1  CHO   103     176.225 149.476  39.367  1.00  0.00           C
ATOM    347  C2  CHO   103     174.175 148.576  36.417  1.00  0.00           C
ATOM    348  ROH CHO   104     222.625 121.926  57.217  1.00  0.00            
ATOM    349  R1  CHO   104     223.375 120.876  54.717  1.00  0.00            
ATOM    350  R2  CHO   104     221.575 119.676  53.017  1.00  0.00            
ATOM    351  R3  CHO   104     222.525 121.476  51.217  1.00  0.00            
ATOM    352  R4  CHO   104     221.375 119.326  49.567  1.00  0.00            
ATOM    353  R5  CHO   104     223.375 120.126  49.417  1.00  0.00            
ATOM    354  C1  CHO   104     222.175 120.826  45.867  1.00  0.00           C
ATOM    355  C2  CHO   104     223.275 121.276  42.767  1.00  0.00           C
ATOM    356  ROH CHO   105      12.075 147.876  50.917  1.00  0.00            
ATOM    357  R1  CHO   105      11.525 149.126  48.417  1.00  0.00            
ATOM    358  R2  CHO   105      13.425 150.376  46.867  1.00  0.00            
ATOM    359  R3  CHO   105      12.475 148.726  44.967  1.00  0.00            
ATOM    360  R4  CHO   105      14.225 150.576  43.517  1.00  0.00            
ATOM    361  R5  CHO   105      12.125 150.176  43.067  1.00  0.00            
ATOM    362  C1  CHO   105      13.725 149.176  39.767  1.00  0.00           C
ATOM    363  C2  CHO   105      13.475 150.726  36.817  1.00  0.00           C
ATOM    364  ROH CHO   106     119.625 186.576  15.667  1.00  0.00            
ATOM    365  R1  CHO   106     120.075 185.676  18.317  1.00  0.00            
ATOM    366  R2  CHO   106     121.725 186.926  20.117  1.00  0.00            
ATOM    367  R3  CHO   106     119.525 186.926  21.717  1.00  0.00            
ATOM    368  R4  CHO   106     121.725 187.626  23.467  1.00  0.00            
ATOM    369  R5  CHO   106     120.275 186.026  23.767  1.00  0.00            
ATOM    370  C1  CHO   106     119.675 188.026  26.967  1.00  0.00           C
ATOM    371  C2  CHO   106     120.375 188.326  30.817  1.00  0.00           C
ATOM    372  ROH CHO   107     131.825 150.426  18.467  1.00  0.00            
ATOM    373  R1  CHO   107     130.725 150.476  21.067  1.00  0.00            
ATOM    374  R2  CHO   107     130.175 148.126  22.467  1.00  0.00            
ATOM    375  R3  CHO   107     131.775 149.326  24.367  1.00  0.00            
ATOM    376  R4  CHO   107     130.225 147.326  25.817  1.00  0.00            
ATOM    377  R5  CHO   107     130.375 149.426  26.317  1.00  0.00            
ATOM    378  C1  CHO   107     131.675 147.926  29.567  1.00  0.00           C
ATOM    379  C2  CHO   107     131.875 148.726  33.517  1.00  0.00           C
ATOM    380  ROH CHO   108     148.475 118.326  22.517  1.00  0.00            
ATOM    381  R1  CHO   108     149.025 118.426  25.267  1.00  0.00            
ATOM    382  R2  CHO   108     147.375 117.226  27.167  1.00  0.00            
ATOM    383  R3  CHO   108     149.675 116.026  27.917  1.00  0.00            
ATOM    384  R4  CHO   108     148.125 116.276  30.417  1.00  0.00            
ATOM    385  R5  CHO   108     150.175 116.976  30.067  1.00  0.00            
ATOM    386  C1  CHO   108     150.725 114.626  33.017  1.00  0.00           C
ATOM    387  C2  CHO   108     152.075 111.926  34.517  1.00  0.00           C
ATOM    388  ROH CHO   109       8.175 128.326  23.417  1.00  0.00            
ATOM    389  R1  CHO   109       8.125 129.326  26.117  1.00  0.00            
ATOM    390  R2  CHO   109       8.225 127.626  28.267  1.00  0.00            
ATOM    391  R3  CHO   109      10.325 129.176  28.967  1.00  0.00            
ATOM    392  R4  CHO   109       9.175 128.376  31.517  1.00  0.00            
ATOM    393  R5  CHO   109       9.575 130.426  30.917  1.00  0.00            
ATOM    394  C1  CHO   109      11.725 130.226  34.067  1.00  0.00           C
ATOM    395  C2  CHO   109      10.275 129.726  37.167  1.00  0.00           C
ATOM    396  ROH CHO   110     104.075 131.176  53.667  1.00  0.00            
ATOM    397  R1  CHO   110     102.975 129.676  51.517  1.00  0.00            
ATOM    398  R2  CHO   110     104.425 127.826  50.067  1.00  0.00            
ATOM    399  R3  CHO   110     102.425 126.126  50.817  1.00  0.00            
ATOM    400  R4  CHO   110     102.975 125.476  48.017  1.00  0.00            
ATOM    401  R5  CHO   110     101.025 125.976  48.817  1.00  0.00            
ATOM    402  C1  CHO   110     100.275 122.526  47.467  1.00  0.00           C
ATOM    403  C2  CHO   110      98.675 119.626  45.717  1.00  0.00           C
ATOM    404  ROH CHO   111      66.825 171.376  47.317  1.00  0.00            
ATOM    405  R1  CHO   111      65.375 171.376  44.867  1.00  0.00            
ATOM    406  R2  CHO   111      66.375 172.376  42.517  1.00  0.00            
ATOM    407  R3  CHO   111      65.725 169.926  41.567  1.00  0.00            
ATOM    408  R4  CHO   111      66.475 171.526  39.167  1.00  0.00            
ATOM    409  R5  CHO   111      64.625 170.426  39.467  1.00  0.00            
ATOM    410  C1  CHO   111      65.875 168.676  36.317  1.00  0.00           C
ATOM    411  C2  CHO   111      65.025 169.676  34.017  1.00  0.00           C
ATOM    412  ROH CHO   112     103.375  91.326  57.417  1.00  0.00            
ATOM    413  R1  CHO   112     103.075  92.526  54.867  1.00  0.00            
ATOM    414  R2  CHO   112     105.175  93.476  53.367  1.00  0.00            
ATOM    415  R3  CHO   112     104.175  91.826  51.467  1.00  0.00            
ATOM    416  R4  CHO   112     105.925  93.676  49.967  1.00  0.00            
ATOM    417  R5  CHO   112     103.825  93.276  49.567  1.00  0.00            
ATOM    418  C1  CHO   112     105.375  92.226  46.217  1.00  0.00           C
ATOM    419  C2  CHO   112     105.525  89.576  43.467  1.00  0.00           C
ATOM    420  ROH CHO   113      69.175 205.476  44.467  1.00  0.00            
ATOM    421  R1  CHO   113      70.475 205.176  41.967  1.00  0.00            
ATOM    422  R2  CHO   113      69.125 204.576  39.667  1.00  0.00            
ATOM    423  R3  CHO   113      70.325 206.826  38.717  1.00  0.00            
ATOM    424  R4  CHO   113      69.725 205.276  36.317  1.00  0.00            
ATOM    425  R5  CHO   113      71.675 206.076  36.917  1.00  0.00            
ATOM    426  C1  CHO   113      71.225 207.826  33.517  1.00  0.00           C
ATOM    427  C2  CHO   113      72.075 208.426  30.017  1.00  0.00           C
ATOM    428  ROH CHO   114       6.025 166.626  50.867  1.00  0.00            
ATOM    429  R1  CHO   114       5.475 167.476  48.267  1.00  0.00            
ATOM    430  R2  CHO   114       7.125 169.276  46.917  1.00  0.00            
ATOM    431  R3  CHO   114       7.125 167.326  45.017  1.00  0.00            
ATOM    432  R4  CHO   114       7.025 169.826  43.517  1.00  0.00            
ATOM    433  R5  CHO   114       5.625 168.126  43.317  1.00  0.00            
ATOM    434  C1  CHO   114       6.975 168.326  39.717  1.00  0.00           C
ATOM    435  C2  CHO   114       8.575 168.626  35.717  1.00  0.00           C
ATOM    436  ROH CHO   115     108.975  83.426  25.267  1.00  0.00            
ATOM    437  R1  CHO   115     110.025  83.726  27.867  1.00  0.00            
ATOM    438  R2  CHO   115     109.575  85.976  29.417  1.00  0.00            
ATOM    439  R3  CHO   115     108.675  84.176  31.217  1.00  0.00            
ATOM    440  R4  CHO   115     109.375  86.526  32.817  1.00  0.00            
ATOM    441  R5  CHO   115     110.075  84.476  33.117  1.00  0.00            
ATOM    442  C1  CHO   115     108.375  85.126  36.517  1.00  0.00           C
ATOM    443  C2  CHO   115     109.275  87.426  39.617  1.00  0.00           C
ATOM    444  ROH CHO   116      31.975 169.076  14.917  1.00  0.00            
ATOM    445  R1  CHO   116      31.575 168.576  17.667  1.00  0.00            
ATOM    446  R2  CHO   116      33.525 169.126  19.567  1.00  0.00            
ATOM    447  R3  CHO   116      31.575 170.576  20.717  1.00  0.00            
ATOM    448  R4  CHO   116      33.325 169.776  22.917  1.00  0.00            
ATOM    449  R5  CHO   116      31.175 169.476  22.817  1.00  0.00            
ATOM    450  C1  CHO   116      31.375 171.576  26.017  1.00  0.00           C
ATOM    451  C2  CHO   116      29.025 171.476  27.967  1.00  0.00           C
ATOM    452  ROH CHO   117     142.175 172.926  49.067  1.00  0.00            
ATOM    453  R1  CHO   117     142.125 172.126  46.367  1.00  0.00            
ATOM    454  R2  CHO   117     139.925 172.426  44.767  1.00  0.00            
ATOM    455  R3  CHO   117     141.625 173.726  43.117  1.00  0.00            
ATOM    456  R4  CHO   117     140.025 172.076  41.317  1.00  0.00            
ATOM    457  R5  CHO   117     142.225 172.176  41.417  1.00  0.00            
ATOM    458  C1  CHO   117     141.725 173.176  37.767  1.00  0.00           C
ATOM    459  C2  CHO   117     143.625 171.976  34.317  1.00  0.00           C
ATOM    460  ROH CHO   118      81.425 140.576  21.467  1.00  0.00            
ATOM    461  R1  CHO   118      80.275 142.276  23.467  1.00  0.00            
ATOM    462  R2  CHO   118      77.575 142.176  24.067  1.00  0.00            
ATOM    463  R3  CHO   118      78.525 141.826  26.617  1.00  0.00            
ATOM    464  R4  CHO   118      75.875 143.026  26.967  1.00  0.00            
ATOM    465  R5  CHO   118      77.775 143.726  27.817  1.00  0.00            
ATOM    466  C1  CHO   118      75.725 143.226  31.017  1.00  0.00           C
ATOM    467  C2  CHO   118      74.975 143.326  35.217  1.00  0.00           C
ATOM    468  ROH CHO   119      50.775  29.276  43.567  1.00  0.00            
ATOM    469  R1  CHO   119      51.825  28.376  41.117  1.00  0.00            
ATOM    470  R2  CHO   119      51.225  29.626  38.717  1.00  0.00            
ATOM    471  R3  CHO   119      53.925  29.776  38.467  1.00  0.00            
ATOM    472  R4  CHO   119      52.975  29.576  35.717  1.00  0.00            
ATOM    473  R5  CHO   119      54.475  28.326  36.667  1.00  0.00            
ATOM    474  C1  CHO   119      56.525  29.726  33.767  1.00  0.00           C
ATOM    475  C2  CHO   119      59.425  27.226  31.417  1.00  0.00           C
ATOM    476  ROH CHO   120      55.575 132.326  49.767  1.00  0.00            
ATOM    477  R1  CHO   120      55.625 131.076  47.217  1.00  0.00            
ATOM    478  R2  CHO   120      53.525 131.126  45.467  1.00  0.00            
ATOM    479  R3  CHO   120      55.375 132.076  43.767  1.00  0.00            
ATOM    480  R4  CHO   120      52.875 132.176  42.217  1.00  0.00            
ATOM    481  R5  CHO   120      54.725 131.226  41.617  1.00  0.00            
ATOM    482  C1  CHO   120      54.275 133.676  38.717  1.00  0.00           C
ATOM    483  C2  CHO   120      52.525 137.226  36.917  1.00  0.00           C
ATOM    484  ROH CHO   121     102.675  88.276  24.317  1.00  0.00            
ATOM    485  R1  CHO   121     100.925  88.676  26.517  1.00  0.00            
ATOM    486  R2  CHO   121      99.875  86.576  27.967  1.00  0.00            
ATOM    487  R3  CHO   121     100.925  87.926  30.067  1.00  0.00            
ATOM    488  R4  CHO   121      99.125  85.976  31.267  1.00  0.00            
ATOM    489  R5  CHO   121      99.125  88.126  31.617  1.00  0.00            
ATOM    490  C1  CHO   121      99.675  86.926  35.167  1.00  0.00           C
ATOM    491  C2  CHO   121      97.475  86.326  38.317  1.00  0.00           C
ATOM    492  ROH CHO   122     132.525  28.626  50.567  1.00  0.00            
ATOM    493  R1  CHO   122     130.825  29.826  48.667  1.00  0.00            
ATOM    494  R2  CHO   122     131.525  32.076  47.217  1.00  0.00            
ATOM    495  R3  CHO   122     130.825  30.476  45.117  1.00  0.00            
ATOM    496  R4  CHO   122     130.725  33.226  44.067  1.00  0.00            
ATOM    497  R5  CHO   122     129.125  31.776  43.967  1.00  0.00            
ATOM    498  C1  CHO   122     129.625  32.476  40.217  1.00  0.00           C
ATOM    499  C2  CHO   122     130.575  36.176  39.467  1.00  0.00           C
ATOM    500  ROH CHO   123     189.325 123.276  23.517  1.00  0.00            
ATOM    501  R1  CHO   123     189.875 124.776  25.867  1.00  0.00            
ATOM    502  R2  CHO   123     187.875 125.476  27.667  1.00  0.00            
ATOM    503  R3  CHO   123     189.575 124.276  29.467  1.00  0.00            
ATOM    504  R4  CHO   123     187.375 125.326  31.067  1.00  0.00            
ATOM    505  R5  CHO   123     189.475 125.726  31.367  1.00  0.00            
ATOM    506  C1  CHO   123     188.625 124.176  34.717  1.00  0.00           C
ATOM    507  C2  CHO   123     189.225 122.726  37.617  1.00  0.00           C
ATOM    508  ROH CHO   124     123.775 162.926  49.567  1.00  0.00            
ATOM    509  R1  CHO   124     122.775 161.976  47.067  1.00  0.00            
ATOM    510  R2  CHO   124     123.225 163.326  44.717  1.00  0.00            
ATOM    511  R3  CHO   124     124.175 160.876  43.917  1.00  0.00            
ATOM    512  R4  CHO   124     123.075 162.076  41.467  1.00  0.00            
ATOM    513  R5  CHO   124     122.575 160.126  42.317  1.00  0.00            
ATOM    514  C1  CHO   124     123.825 159.076  38.867  1.00  0.00           C
ATOM    515  C2  CHO   124     123.075 158.376  35.717  1.00  0.00           C
ATOM    516  ROH CHO   125     130.925 170.376  48.717  1.00  0.00            
ATOM    517  R1  CHO   125     132.125 169.326  46.367  1.00  0.00            
ATOM    518  R2  CHO   125     131.275 166.976  45.167  1.00  0.00            
ATOM    519  R3  CHO   125     131.125 168.576  42.967  1.00  0.00            
ATOM    520  R4  CHO   125     130.575 165.876  41.967  1.00  0.00            
ATOM    521  R5  CHO   125     132.075 167.226  41.217  1.00  0.00            
ATOM    522  C1  CHO   125     130.075 166.726  38.017  1.00  0.00           C
ATOM    523  C2  CHO   125     130.375 165.426  34.667  1.00  0.00           C
ATOM    524  ROH CHO   126     203.975  27.976  19.917  1.00  0.00            
ATOM    525  R1  CHO   126     204.775  27.976  22.617  1.00  0.00            
ATOM    526  R2  CHO   126     203.275  29.176  24.617  1.00  0.00            
ATOM    527  R3  CHO   126     203.525  26.726  25.767  1.00  0.00            
ATOM    528  R4  CHO   126     202.225  28.426  27.817  1.00  0.00            
ATOM    529  R5  CHO   126     204.025  27.226  28.067  1.00  0.00            
ATOM    530  C1  CHO   126     201.775  25.676  30.767  1.00  0.00           C
ATOM    531  C2  CHO   126     201.975  22.376  33.067  1.00  0.00           C
ATOM    532  ROH CHO   127     104.175 125.826  55.667  1.00  0.00            
ATOM    533  R1  CHO   127     104.625 123.476  54.167  1.00  0.00            
ATOM    534  R2  CHO   127     102.625 121.676  53.567  1.00  0.00            
ATOM    535  R3  CHO   127     103.475 122.126  51.017  1.00  0.00            
ATOM    536  R4  CHO   127     102.425 119.376  50.967  1.00  0.00            
ATOM    537  R5  CHO   127     104.425 119.976  50.317  1.00  0.00            
ATOM    538  C1  CHO   127     103.075 118.426  47.117  1.00  0.00           C
ATOM    539  C2  CHO   127     102.525 115.476  44.367  1.00  0.00           C
ATOM    540  ROH CHO   128      79.475 206.626  45.517  1.00  0.00            
ATOM    541  R1  CHO   128      78.975 206.426  42.767  1.00  0.00            
ATOM    542  R2  CHO   128      79.075 208.626  41.067  1.00  0.00            
ATOM    543  R3  CHO   128      80.775 207.076  39.667  1.00  0.00            
ATOM    544  R4  CHO   128      79.975 209.176  37.767  1.00  0.00            
ATOM    545  R5  CHO   128      79.875 207.026  37.467  1.00  0.00            
ATOM    546  C1  CHO   128      82.125 207.976  34.567  1.00  0.00           C
ATOM    547  C2  CHO   128      83.375 206.926  30.217  1.00  0.00           C
ATOM    548  ROH CHO   129      71.525 191.626  45.067  1.00  0.00            
ATOM    549  R1  CHO   129      71.375 190.626  42.417  1.00  0.00            
ATOM    550  R2  CHO   129      69.425 191.476  40.617  1.00  0.00            
ATOM    551  R3  CHO   129      71.575 192.026  39.067  1.00  0.00            
ATOM    552  R4  CHO   129      69.325 191.626  37.167  1.00  0.00            
ATOM    553  R5  CHO   129      71.275 190.626  37.117  1.00  0.00            
ATOM    554  C1  CHO   129      71.325 192.226  33.667  1.00  0.00           C
ATOM    555  C2  CHO   129      69.125 192.476  31.517  1.00  0.00           C
ATOM    556  ROH CHO   130     159.675 138.526  53.717  1.00  0.00            
ATOM    557  R1  CHO   130     159.975 138.926  50.917  1.00  0.00            
ATOM    558  R2  CHO   130     160.275 136.776  49.167  1.00  0.00            
ATOM    559  R3  CHO   130     158.125 137.926  47.917  1.00  0.00            
ATOM    560  R4  CHO   130     159.275 136.126  45.917  1.00  0.00            
ATOM    561  R5  CHO   130     158.825 138.276  45.667  1.00  0.00            
ATOM    562  C1  CHO   130     156.675 136.826  42.867  1.00  0.00           C
ATOM    563  C2  CHO   130     157.575 136.226  39.917  1.00  0.00           C
ATOM    564  ROH CHO   131      44.925 200.726  50.767  1.00  0.00            
ATOM    565  R1  CHO   131      44.675 201.076  47.967  1.00  0.00            
ATOM    566  R2  CHO   131      42.925 199.576  46.467  1.00  0.00            
ATOM    567  R3  CHO   131      42.075 202.026  45.667  1.00  0.00            
ATOM    568  R4  CHO   131      42.575 200.576  43.167  1.00  0.00            
ATOM    569  R5  CHO   131      43.375 202.526  43.717  1.00  0.00            
ATOM    570  C1  CHO   131      41.575 203.426  40.467  1.00  0.00           C
ATOM    571  C2  CHO   131      43.525 203.576  36.567  1.00  0.00           C
ATOM    572  ROH CHO   132      64.525 200.276  14.367  1.00  0.00            
ATOM    573  R1  CHO   132      63.825 201.526  16.817  1.00  0.00            
ATOM    574  R2  CHO   132      62.825 200.126  18.967  1.00  0.00            
ATOM    575  R3  CHO   132      64.875 201.326  20.267  1.00  0.00            
ATOM    576  R4  CHO   132      63.025 200.426  22.367  1.00  0.00            
ATOM    577  R5  CHO   132      63.825 202.426  22.117  1.00  0.00            
ATOM    578  C1  CHO   132      65.125 201.776  25.617  1.00  0.00           C
ATOM    579  C2  CHO   132      63.675 205.726  28.417  1.00  0.00           C
ATOM    580  ROH CHO   133      51.125 157.476  50.417  1.00  0.00            
ATOM    581  R1  CHO   133      51.625 156.226  47.917  1.00  0.00            
ATOM    582  R2  CHO   133      49.775 154.726  46.567  1.00  0.00            
ATOM    583  R3  CHO   133      50.325 156.426  44.517  1.00  0.00            
ATOM    584  R4  CHO   133      49.725 153.926  43.217  1.00  0.00            
ATOM    585  R5  CHO   133      51.525 155.076  42.917  1.00  0.00            
ATOM    586  C1  CHO   133      50.225 155.026  39.367  1.00  0.00           C
ATOM    587  C2  CHO   133      50.625 155.126  35.967  1.00  0.00           C
ATOM    588  ROH CHO   134       8.975 112.176  23.417  1.00  0.00            
ATOM    589  R1  CHO   134       9.075 111.176  26.017  1.00  0.00            
ATOM    590  R2  CHO   134      11.425 110.926  27.467  1.00  0.00            
ATOM    591  R3  CHO   134      10.075 112.326  29.317  1.00  0.00            
ATOM    592  R4  CHO   134      11.875 110.676  30.867  1.00  0.00            
ATOM    593  R5  CHO   134       9.725 110.826  31.117  1.00  0.00            
ATOM    594  C1  CHO   134      10.875 111.876  34.617  1.00  0.00           C
ATOM    595  C2  CHO   134      12.125 112.076  37.467  1.00  0.00           C
ATOM    596  ROH CHO   135      38.575  30.176  44.317  1.00  0.00            
ATOM    597  R1  CHO   135      39.175  30.476  41.567  1.00  0.00            
ATOM    598  R2  CHO   135      40.125  32.826  40.517  1.00  0.00            
ATOM    599  R3  CHO   135      42.075  31.226  39.567  1.00  0.00            
ATOM    600  R4  CHO   135      41.425  32.976  37.317  1.00  0.00            
ATOM    601  R5  CHO   135      41.475  30.826  37.267  1.00  0.00            
ATOM    602  C1  CHO   135      44.025  31.576  34.567  1.00  0.00           C
ATOM    603  C2  CHO   135      46.975  34.076  31.917  1.00  0.00           C
ATOM    604  ROH CHO   136     173.275 107.476  22.367  1.00  0.00            
ATOM    605  R1  CHO   136     172.975 106.726  25.117  1.00  0.00            
ATOM    606  R2  CHO   136     175.175 106.276  26.717  1.00  0.00            
ATOM    607  R3  CHO   136     173.925 108.126  28.317  1.00  0.00            
ATOM    608  R4  CHO   136     175.925 106.876  30.067  1.00  0.00            
ATOM    609  R5  CHO   136     173.825 107.026  30.467  1.00  0.00            
ATOM    610  C1  CHO   136     175.225 108.876  33.517  1.00  0.00           C
ATOM    611  C2  CHO   136     175.625 110.626  37.467  1.00  0.00           C
ATOM    612  ROH CHO   137      11.125 158.326  51.867  1.00  0.00            
ATOM    613  R1  CHO   137      10.575 159.476  49.317  1.00  0.00            
ATOM    614  R2  CHO   137      12.575 160.476  47.667  1.00  0.00            
ATOM    615  R3  CHO   137      11.475 158.826  45.867  1.00  0.00            
ATOM    616  R4  CHO   137      13.075 160.676  44.267  1.00  0.00            
ATOM    617  R5  CHO   137      10.975 160.226  44.017  1.00  0.00            
ATOM    618  C1  CHO   137      12.275 159.226  40.567  1.00  0.00           C
ATOM    619  C2  CHO   137      13.275 161.526  36.867  1.00  0.00           C
ATOM    620  ROH CHO   138     142.275 188.776  49.867  1.00  0.00            
ATOM    621  R1  CHO   138     143.175 188.876  47.167  1.00  0.00            
ATOM    622  R2  CHO   138     143.625 186.626  45.667  1.00  0.00            
ATOM    623  R3  CHO   138     141.925 187.776  43.917  1.00  0.00            
ATOM    624  R4  CHO   138     143.475 185.926  42.267  1.00  0.00            
ATOM    625  R5  CHO   138     143.175 188.076  41.917  1.00  0.00            
ATOM    626  C1  CHO   138     141.775 186.676  38.667  1.00  0.00           C
ATOM    627  C2  CHO   138     140.975 185.226  34.667  1.00  0.00           C
ATOM    628  ROH CHO   139      74.375 207.076  44.617  1.00  0.00            
ATOM    629  R1  CHO   139      73.525 207.976  42.067  1.00  0.00            
ATOM    630  R2  CHO   139      74.675 210.176  40.817  1.00  0.00            
ATOM    631  R3  CHO   139      74.975 208.426  38.767  1.00  0.00            
ATOM    632  R4  CHO   139      75.575 211.026  37.617  1.00  0.00            
ATOM    633  R5  CHO   139      74.175 209.576  36.867  1.00  0.00            
ATOM    634  C1  CHO   139      76.425 209.876  33.817  1.00  0.00           C
ATOM    635  C2  CHO   139      79.675 212.376  32.467  1.00  0.00           C
ATOM    636  ROH CHO   140     120.325 200.626  15.617  1.00  0.00            
ATOM    637  R1  CHO   140     122.225 200.076  17.667  1.00  0.00            
ATOM    638  R2  CHO   140     124.475 201.676  18.067  1.00  0.00            
ATOM    639  R3  CHO   140     123.525 201.826  20.617  1.00  0.00            
ATOM    640  R4  CHO   140     126.325 202.526  20.817  1.00  0.00            
ATOM    641  R5  CHO   140     125.275 200.976  21.967  1.00  0.00            
ATOM    642  C1  CHO   140     126.525 203.176  24.817  1.00  0.00           C
ATOM    643  C2  CHO   140     126.325 203.126  28.317  1.00  0.00           C
ATOM    644  ROH CHO   141      96.875 152.326  17.467  1.00  0.00            
ATOM    645  R1  CHO   141      95.825 151.576  19.967  1.00  0.00            
ATOM    646  R2  CHO   141      97.375 150.426  21.967  1.00  0.00            
ATOM    647  R3  CHO   141      96.375 152.476  23.467  1.00  0.00            
ATOM    648  R4  CHO   141      97.575 150.626  25.417  1.00  0.00            
ATOM    649  R5  CHO   141      95.525 151.426  25.467  1.00  0.00            
ATOM    650  C1  CHO   141      96.775 152.676  28.817  1.00  0.00           C
ATOM    651  C2  CHO   141      97.775 153.676  31.767  1.00  0.00           C
ATOM    652  ROH CHO   142       5.925 184.676  15.217  1.00  0.00            
ATOM    653  R1  CHO   142       7.125 184.226  17.767  1.00  0.00            
ATOM    654  R2  CHO   142       6.725 185.976  19.867  1.00  0.00            
ATOM    655  R3  CHO   142       5.925 183.776  21.167  1.00  0.00            
ATOM    656  R4  CHO   142       7.175 185.426  23.217  1.00  0.00            
ATOM    657  R5  CHO   142       7.675 183.326  22.767  1.00  0.00            
ATOM    658  C1  CHO   142       6.675 182.926  26.417  1.00  0.00           C
ATOM    659  C2  CHO   142       7.025 183.126  29.917  1.00  0.00           C
ATOM    660  ROH CHO   143      84.525   4.926  47.067  1.00  0.00            
ATOM    661  R1  CHO   143      83.775   5.376  44.367  1.00  0.00            
ATOM    662  R2  CHO   143      84.125   7.826  43.117  1.00  0.00            
ATOM    663  R3  CHO   143      85.425   6.326  41.267  1.00  0.00            
ATOM    664  R4  CHO   143      84.175   8.476  39.717  1.00  0.00            
ATOM    665  R5  CHO   143      84.025   6.376  39.367  1.00  0.00            
ATOM    666  C1  CHO   143      85.475   7.476  36.017  1.00  0.00           C
ATOM    667  C2  CHO   143      84.275  10.326  32.317  1.00  0.00           C
ATOM    668  ROH CHO   144     144.675 208.876  44.817  1.00  0.00            
ATOM    669  R1  CHO   144     143.625 207.576  42.567  1.00  0.00            
ATOM    670  R2  CHO   144     143.175 208.876  40.167  1.00  0.00            
ATOM    671  R3  CHO   144     144.675 206.876  39.167  1.00  0.00            
ATOM    672  R4  CHO   144     143.125 207.826  36.867  1.00  0.00            
ATOM    673  R5  CHO   144     143.275 205.776  37.567  1.00  0.00            
ATOM    674  C1  CHO   144     144.525 205.326  34.017  1.00  0.00           C
ATOM    675  C2  CHO   144     143.575 203.826  31.267  1.00  0.00           C
ATOM    676  ROH CHO   145     112.175 170.026  49.717  1.00  0.00            
ATOM    677  R1  CHO   145     114.025 169.076  47.767  1.00  0.00            
ATOM    678  R2  CHO   145     113.425 167.026  46.067  1.00  0.00            
ATOM    679  R3  CHO   145     114.175 168.826  44.167  1.00  0.00            
ATOM    680  R4  CHO   145     114.325 166.226  42.817  1.00  0.00            
ATOM    681  R5  CHO   145     115.925 167.776  42.917  1.00  0.00            
ATOM    682  C1  CHO   145     115.525 167.476  39.167  1.00  0.00           C
ATOM    683  C2  CHO   145     117.025 165.326  36.267  1.00  0.00           C
ATOM    684  ROH CHO   146     219.925 104.826  59.467  1.00  0.00            
ATOM    685  R1  CHO   146     220.425 104.576  56.717  1.00  0.00            
ATOM    686  R2  CHO   146     220.725 102.126  55.467  1.00  0.00            
ATOM    687  R3  CHO   146     218.775 103.076  53.867  1.00  0.00            
ATOM    688  R4  CHO   146     220.475 101.476  52.067  1.00  0.00            
ATOM    689  R5  CHO   146     219.875 103.526  51.767  1.00  0.00            
ATOM    690  C1  CHO   146     218.425 101.976  48.617  1.00  0.00           C
ATOM    691  C2  CHO   146     218.675 100.026  45.017  1.00  0.00           C
ATOM    692  ROH CHO   147      82.475  95.626  51.367  1.00  0.00            
ATOM    693  R1  CHO   147      83.425  96.326  48.767  1.00  0.00            
ATOM    694  R2  CHO   147      85.975  95.776  47.917  1.00  0.00            
ATOM    695  R3  CHO   147      84.625  94.626  45.817  1.00  0.00            
ATOM    696  R4  CHO   147      87.125  95.676  44.667  1.00  0.00            
ATOM    697  R5  CHO   147      85.075  96.076  43.967  1.00  0.00            
ATOM    698  C1  CHO   147      86.525  94.526  40.817  1.00  0.00           C
ATOM    699  C2  CHO   147      87.475  92.476  37.867  1.00  0.00           C
ATOM    700  ROH CHO   148      19.575 185.676  48.867  1.00  0.00            
ATOM    701  R1  CHO   148      20.675 185.126  46.267  1.00  0.00            
ATOM    702  R2  CHO   148      19.425 183.476  44.467  1.00  0.00            
ATOM    703  R3  CHO   148      19.675 185.676  42.817  1.00  0.00            
ATOM    704  R4  CHO   148      19.375 183.426  40.967  1.00  0.00            
ATOM    705  R5  CHO   148      20.975 184.876  40.967  1.00  0.00            
ATOM    706  C1  CHO   148      19.625 185.376  37.467  1.00  0.00           C
ATOM    707  C2  CHO   148      20.575 185.276  34.017  1.00  0.00           C
ATOM    708  ROH CHO   149      56.325 133.176  18.117  1.00  0.00            
ATOM    709  R1  CHO   149      56.825 134.226  20.667  1.00  0.00            
ATOM    710  R2  CHO   149      56.675 136.926  21.267  1.00  0.00            
ATOM    711  R3  CHO   149      54.925 136.076  23.167  1.00  0.00            
ATOM    712  R4  CHO   149      56.525 138.176  24.467  1.00  0.00            
ATOM    713  R5  CHO   149      56.225 136.126  25.217  1.00  0.00            
ATOM    714  C1  CHO   149      54.825 138.126  28.167  1.00  0.00           C
ATOM    715  C2  CHO   149      55.175 137.376  31.867  1.00  0.00           C
ATOM    716  ROH CHO   150     175.075  54.676  24.417  1.00  0.00            
ATOM    717  R1  CHO   150     175.225  53.276  26.867  1.00  0.00            
ATOM    718  R2  CHO   150     176.075  54.476  29.167  1.00  0.00            
ATOM    719  R3  CHO   150     173.725  53.576  30.167  1.00  0.00            
ATOM    720  R4  CHO   150     175.275  54.326  32.567  1.00  0.00            
ATOM    721  R5  CHO   150     174.275  52.376  32.167  1.00  0.00            
ATOM    722  C1  CHO   150     172.575  53.376  35.417  1.00  0.00           C
ATOM    723  C2  CHO   150     173.525  54.976  39.667  1.00  0.00           C
ATOM    724  ROH CHO   151      63.725 109.276  46.867  1.00  0.00            
ATOM    725  R1  CHO   151      62.675 108.076  44.517  1.00  0.00            
ATOM    726  R2  CHO   151      63.325 108.976  41.967  1.00  0.00            
ATOM    727  R3  CHO   151      64.075 106.426  41.567  1.00  0.00            
ATOM    728  R4  CHO   151      63.925 107.576  38.867  1.00  0.00            
ATOM    729  R5  CHO   151      62.925 105.726  39.567  1.00  0.00            
ATOM    730  C1  CHO   151      65.025 104.326  36.717  1.00  0.00           C
ATOM    731  C2  CHO   151      67.325 100.926  35.567  1.00  0.00           C
ATOM    732  ROH CHO   152     168.525 125.026  18.217  1.00  0.00            
ATOM    733  R1  CHO   152     169.025 124.526  20.967  1.00  0.00            
ATOM    734  R2  CHO   152     171.425 125.076  22.167  1.00  0.00            
ATOM    735  R3  CHO   152     169.825 126.476  23.917  1.00  0.00            
ATOM    736  R4  CHO   152     172.525 126.526  25.117  1.00  0.00            
ATOM    737  R5  CHO   152     170.675 125.876  26.067  1.00  0.00            
ATOM    738  C1  CHO   152     171.675 128.676  28.467  1.00  0.00           C
ATOM    739  C2  CHO   152     172.625 129.926  31.417  1.00  0.00           C
ATOM    740  ROH CHO   153      23.875 176.526  15.467  1.00  0.00            
ATOM    741  R1  CHO   153      22.375 175.776  17.767  1.00  0.00            
ATOM    742  R2  CHO   153      23.025 173.576  19.267  1.00  0.00            
ATOM    743  R3  CHO   153      23.075 175.376  21.317  1.00  0.00            
ATOM    744  R4  CHO   153      21.675 173.076  22.417  1.00  0.00            
ATOM    745  R5  CHO   153      20.975 175.126  22.367  1.00  0.00            
ATOM    746  C1  CHO   153      20.925 174.476  26.117  1.00  0.00           C
ATOM    747  C2  CHO   153      20.475 173.426  30.117  1.00  0.00           C
ATOM    748  ROH CHO   154     189.275  67.576  25.117  1.00  0.00            
ATOM    749  R1  CHO   154     187.125  67.726  26.967  1.00  0.00            
ATOM    750  R2  CHO   154     185.175  65.776  27.117  1.00  0.00            
ATOM    751  R3  CHO   154     185.925  65.726  29.717  1.00  0.00            
ATOM    752  R4  CHO   154     183.075  65.076  29.767  1.00  0.00            
ATOM    753  R5  CHO   154     184.075  66.626  30.917  1.00  0.00            
ATOM    754  C1  CHO   154     182.525  64.626  33.767  1.00  0.00           C
ATOM    755  C2  CHO   154     182.125  64.576  37.867  1.00  0.00           C
ATOM    756  ROH CHO   155      53.625 186.326  13.067  1.00  0.00            
ATOM    757  R1  CHO   155      55.225 186.176  15.367  1.00  0.00            
ATOM    758  R2  CHO   155      56.175 188.476  16.667  1.00  0.00            
ATOM    759  R3  CHO   155      54.975 187.276  18.817  1.00  0.00            
ATOM    760  R4  CHO   155      57.175 188.876  19.917  1.00  0.00            
ATOM    761  R5  CHO   155      56.825 186.776  20.267  1.00  0.00            
ATOM    762  C1  CHO   155      56.675 187.976  23.867  1.00  0.00           C
ATOM    763  C2  CHO   155      57.275 186.226  27.167  1.00  0.00           C
ATOM    764  ROH CHO   156      33.975  33.726  44.917  1.00  0.00            
ATOM    765  R1  CHO   156      34.475  32.126  42.617  1.00  0.00            
ATOM    766  R2  CHO   156      33.375  32.676  40.117  1.00  0.00            
ATOM    767  R3  CHO   156      35.975  32.576  39.317  1.00  0.00            
ATOM    768  R4  CHO   156      34.425  32.326  36.867  1.00  0.00            
ATOM    769  R5  CHO   156      35.975  30.976  37.567  1.00  0.00            
ATOM    770  C1  CHO   156      37.475  32.026  34.217  1.00  0.00           C
ATOM    771  C2  CHO   156      36.625  31.526  31.117  1.00  0.00           C
ATOM    772  ROH CHO   157       1.475 164.176  51.667  1.00  0.00            
ATOM    773  R1  CHO   157       2.075 163.726  48.967  1.00  0.00            
ATOM    774  R2  CHO   157       0.225 164.126  46.917  1.00  0.00            
ATOM    775  R3  CHO   157       2.175 165.726  45.917  1.00  0.00            
ATOM    776  R4  CHO   157       0.325 165.276  43.667  1.00  0.00            
ATOM    777  R5  CHO   157       2.475 164.926  43.667  1.00  0.00            
ATOM    778  C1  CHO   157       2.175 167.426  40.817  1.00  0.00           C
ATOM    779  C2  CHO   157       2.275 167.976  36.967  1.00  0.00           C
ATOM    780  ROH CHO   158     102.825 163.626  49.867  1.00  0.00            
ATOM    781  R1  CHO   158     103.325 164.776  47.367  1.00  0.00            
ATOM    782  R2  CHO   158     105.075 163.726  45.517  1.00  0.00            
ATOM    783  R3  CHO   158     102.925 163.826  43.867  1.00  0.00            
ATOM    784  R4  CHO   158     105.225 163.876  42.067  1.00  0.00            
ATOM    785  R5  CHO   158     103.575 165.276  42.117  1.00  0.00            
ATOM    786  C1  CHO   158     103.275 164.026  38.517  1.00  0.00           C
ATOM    787  C2  CHO   158     105.375 165.876  37.267  1.00  0.00           C
ATOM    788  ROH CHO   159     191.425 133.276  20.717  1.00  0.00            
ATOM    789  R1  CHO   159     193.375 133.626  22.667  1.00  0.00            
ATOM    790  R2  CHO   159     193.225 135.576  24.617  1.00  0.00            
ATOM    791  R3  CHO   159     193.575 133.476  26.317  1.00  0.00            
ATOM    792  R4  CHO   159     194.125 135.826  27.967  1.00  0.00            
ATOM    793  R5  CHO   159     195.425 134.076  27.667  1.00  0.00            
ATOM    794  C1  CHO   159     194.975 133.976  31.467  1.00  0.00           C
ATOM    795  C2  CHO   159     194.575 133.376  34.817  1.00  0.00           C
ATOM    796  ROH CHO   160     145.775 195.726  14.817  1.00  0.00            
ATOM    797  R1  CHO   160     143.575 196.576  16.417  1.00  0.00            
ATOM    798  R2  CHO   160     143.025 195.426  18.867  1.00  0.00            
ATOM    799  R3  CHO   160     143.125 197.976  19.717  1.00  0.00            
ATOM    800  R4  CHO   160     142.125 196.476  22.067  1.00  0.00            
ATOM    801  R5  CHO   160     141.175 198.226  21.167  1.00  0.00            
ATOM    802  C1  CHO   160     141.725 199.526  24.667  1.00  0.00           C
ATOM    803  C2  CHO   160     141.525 200.776  28.517  1.00  0.00           C
ATOM    804  ROH CHO   161     194.025 197.726  47.717  1.00  0.00            
ATOM    805  R1  CHO   161     192.775 198.026  45.167  1.00  0.00            
ATOM    806  R2  CHO   161     193.875 199.526  43.167  1.00  0.00            
ATOM    807  R3  CHO   161     193.625 197.226  41.717  1.00  0.00            
ATOM    808  R4  CHO   161     194.725 199.176  39.817  1.00  0.00            
ATOM    809  R5  CHO   161     192.975 197.976  39.567  1.00  0.00            
ATOM    810  C1  CHO   161     195.025 196.826  36.567  1.00  0.00           C
ATOM    811  C2  CHO   161     194.825 196.776  32.967  1.00  0.00           C
ATOM    812  ROH CHO   162     221.975 120.376  22.517  1.00  0.00            
ATOM    813  R1  CHO   162     221.775 121.076  25.267  1.00  0.00            
ATOM    814  R2  CHO   162     220.325 119.526  27.067  1.00  0.00            
ATOM    815  R3  CHO   162     222.675 119.576  28.467  1.00  0.00            
ATOM    816  R4  CHO   162     220.675 118.926  30.467  1.00  0.00            
ATOM    817  R5  CHO   162     222.125 120.526  30.567  1.00  0.00            
ATOM    818  C1  CHO   162     223.075 118.576  33.717  1.00  0.00           C
ATOM    819  C2  CHO   162     222.775 119.976  37.117  1.00  0.00           C
ATOM    820  ROH CHO   163     110.375 143.076  19.117  1.00  0.00            
ATOM    821  R1  CHO   163     111.325 143.076  21.817  1.00  0.00            
ATOM    822  R2  CHO   163     111.725 145.376  23.267  1.00  0.00            
ATOM    823  R3  CHO   163     110.075 144.126  25.067  1.00  0.00            
ATOM    824  R4  CHO   163     111.725 145.976  26.667  1.00  0.00            
ATOM    825  R5  CHO   163     111.475 143.826  26.967  1.00  0.00            
ATOM    826  C1  CHO   163     110.225 145.126  30.317  1.00  0.00           C
ATOM    827  C2  CHO   163     113.375 143.926  33.467  1.00  0.00           C
ATOM    828  ROH CHO   164     167.675   0.376  39.167  1.00  0.00            
ATOM    829  R1  CHO   164     166.525   0.776  36.617  1.00  0.00            
ATOM    830  R2  CHO   164     167.975   1.726  34.417  1.00  0.00            
ATOM    831  R3  CHO   164     166.975  -0.524  33.267  1.00  0.00            
ATOM    832  R4  CHO   164     167.125   1.426  31.067  1.00  0.00            
ATOM    833  R5  CHO   164     165.375   0.276  31.667  1.00  0.00            
ATOM    834  C1  CHO   164     165.725  -0.824  28.017  1.00  0.00           C
ATOM    835  C2  CHO   164     166.875  -2.074  24.017  1.00  0.00           C
ATOM    836  ROH CHO   165      64.775  25.576  38.667  1.00  0.00            
ATOM    837  R1  CHO   165      67.475  25.226  37.917  1.00  0.00            
ATOM    838  R2  CHO   165      68.275  24.076  35.517  1.00  0.00            
ATOM    839  R3  CHO   165      69.675  26.376  35.267  1.00  0.00            
ATOM    840  R4  CHO   165      70.775  24.576  33.217  1.00  0.00            
ATOM    841  R5  CHO   165      71.925  25.626  34.767  1.00  0.00            
ATOM    842  C1  CHO   165      73.575  27.076  31.617  1.00  0.00           C
ATOM    843  C2  CHO   165      74.575  25.076  27.817  1.00  0.00           C
ATOM    844  ROH CHO   166      69.775 138.726  52.767  1.00  0.00            
ATOM    845  R1  CHO   166      70.225 138.126  50.067  1.00  0.00            
ATOM    846  R2  CHO   166      68.225 137.126  48.367  1.00  0.00            
ATOM    847  R3  CHO   166      68.925 139.276  46.867  1.00  0.00            
ATOM    848  R4  CHO   166      67.325 137.526  45.067  1.00  0.00            
ATOM    849  R5  CHO   166      69.325 138.326  44.667  1.00  0.00            
ATOM    850  C1  CHO   166      67.425 139.776  41.717  1.00  0.00           C
ATOM    851  C2  CHO   166      66.775 137.976  38.317  1.00  0.00           C
ATOM    852  ROH CHO   167     111.575 174.276  16.467  1.00  0.00            
ATOM    853  R1  CHO   167     110.575 175.776  18.667  1.00  0.00            
ATOM    854  R2  CHO   167     108.725 174.726  20.467  1.00  0.00            
ATOM    855  R3  CHO   167     110.575 175.426  22.317  1.00  0.00            
ATOM    856  R4  CHO   167     108.025 175.826  23.667  1.00  0.00            
ATOM    857  R5  CHO   167     109.625 177.276  23.467  1.00  0.00            
ATOM    858  C1  CHO   167     109.375 177.076  27.267  1.00  0.00           C
ATOM    859  C2  CHO   167     109.525 176.576  31.017  1.00  0.00           C
ATOM    860  ROH CHO   168     219.275  78.876  20.517  1.00  0.00            
ATOM    861  R1  CHO   168     220.175  78.176  23.117  1.00  0.00            
ATOM    862  R2  CHO   168     218.825  78.976  25.417  1.00  0.00            
ATOM    863  R3  CHO   168     218.875  76.326  25.967  1.00  0.00            
ATOM    864  R4  CHO   168     219.075  77.626  28.567  1.00  0.00            
ATOM    865  R5  CHO   168     220.425  76.126  27.767  1.00  0.00            
ATOM    866  C1  CHO   168     219.275  74.326  30.967  1.00  0.00           C
ATOM    867  C2  CHO   168     221.275  72.476  33.017  1.00  0.00           C
ATOM    868  ROH CHO   169     187.575 178.076  48.367  1.00  0.00            
ATOM    869  R1  CHO   169     186.275 177.976  45.817  1.00  0.00            
ATOM    870  R2  CHO   169     185.725 180.276  44.367  1.00  0.00            
ATOM    871  R3  CHO   169     187.075 178.976  42.417  1.00  0.00            
ATOM    872  R4  CHO   169     185.425 180.926  40.967  1.00  0.00            
ATOM    873  R5  CHO   169     185.525 178.776  40.617  1.00  0.00            
ATOM    874  C1  CHO   169     186.575 180.076  37.167  1.00  0.00           C
ATOM    875  C2  CHO   169     184.075 182.676  36.017  1.00  0.00           C
ATOM    876  ROH CHO   170      19.425 158.326  50.567  1.00  0.00            
ATOM    877  R1  CHO   170      19.275 158.076  47.767  1.00  0.00            
ATOM    878  R2  CHO   170      17.575 159.576  46.217  1.00  0.00            
ATOM    879  R3  CHO   170      19.825 160.226  44.917  1.00  0.00            
ATOM    880  R4  CHO   170      17.775 160.026  42.817  1.00  0.00            
ATOM    881  R5  CHO   170      19.725 158.976  42.867  1.00  0.00            
ATOM    882  C1  CHO   170      20.075 160.876  39.567  1.00  0.00           C
ATOM    883  C2  CHO   170      21.425 161.726  37.017  1.00  0.00           C
ATOM    884  ROH CHO   171      31.075 122.326  55.667  1.00  0.00            
ATOM    885  R1  CHO   171      31.425 122.376  52.867  1.00  0.00            
ATOM    886  R2  CHO   171      31.475 120.126  51.317  1.00  0.00            
ATOM    887  R3  CHO   171      29.525 121.376  49.917  1.00  0.00            
ATOM    888  R4  CHO   171      30.825 119.676  47.967  1.00  0.00            
ATOM    889  R5  CHO   171      30.475 121.826  47.817  1.00  0.00            
ATOM    890  C1  CHO   171      28.625 120.626  44.667  1.00  0.00           C
ATOM    891  C2  CHO   171      30.575 121.926  42.067  1.00  0.00           C
ATOM    892  ROH CHO   172      17.375  81.076  20.867  1.00  0.00            
ATOM    893  R1  CHO   172      19.075  81.026  23.167  1.00  0.00            
ATOM    894  R2  CHO   172      18.675  82.776  25.267  1.00  0.00            
ATOM    895  R3  CHO   172      18.675  80.476  26.717  1.00  0.00            
ATOM    896  R4  CHO   172      19.025  82.576  28.717  1.00  0.00            
ATOM    897  R5  CHO   172      20.275  80.826  28.417  1.00  0.00            
ATOM    898  C1  CHO   172      19.225  80.326  32.067  1.00  0.00           C
ATOM    899  C2  CHO   172      19.975  79.726  35.817  1.00  0.00           C
ATOM    900  ROH CHO   173     132.075 104.376  26.017  1.00  0.00            
ATOM    901  R1  CHO   173     133.325 104.676  28.567  1.00  0.00            
ATOM    902  R2  CHO   173     131.925 105.076  30.917  1.00  0.00            
ATOM    903  R3  CHO   173     133.325 102.876  31.717  1.00  0.00            
ATOM    904  R4  CHO   173     132.625 104.276  34.167  1.00  0.00            
ATOM    905  R5  CHO   173     134.625 103.676  33.567  1.00  0.00            
ATOM    906  C1  CHO   173     134.325 101.826  36.867  1.00  0.00           C
ATOM    907  C2  CHO   173     133.125  99.926  39.117  1.00  0.00           C
ATOM    908  ROH CHO   174     100.725  18.876  52.567  1.00  0.00            
ATOM    909  R1  CHO   174     100.875  17.676  50.017  1.00  0.00            
ATOM    910  R2  CHO   174      99.025  15.826  49.167  1.00  0.00            
ATOM    911  R3  CHO   174      98.825  17.526  47.017  1.00  0.00            
ATOM    912  R4  CHO   174      97.225  15.176  46.267  1.00  0.00            
ATOM    913  R5  CHO   174      98.825  16.076  45.117  1.00  0.00            
ATOM    914  C1  CHO   174      95.975  16.426  42.617  1.00  0.00           C
ATOM    915  C2  CHO   174      96.775  14.876  39.217  1.00  0.00           C
ATOM    916  ROH CHO   175      44.175 188.276  14.217  1.00  0.00            
ATOM    917  R1  CHO   175      46.125 188.126  16.317  1.00  0.00            
ATOM    918  R2  CHO   175      46.125 189.876  18.417  1.00  0.00            
ATOM    919  R3  CHO   175      46.075 187.576  19.867  1.00  0.00            
ATOM    920  R4  CHO   175      47.025 189.626  21.767  1.00  0.00            
ATOM    921  R5  CHO   175      47.975 187.726  21.317  1.00  0.00            
ATOM    922  C1  CHO   175      47.425 187.326  25.067  1.00  0.00           C
ATOM    923  C2  CHO   175      49.275 188.276  29.317  1.00  0.00           C
ATOM    924  ROH CHO   176      91.825 113.176  55.417  1.00  0.00            
ATOM    925  R1  CHO   176      92.075 114.676  53.017  1.00  0.00            
ATOM    926  R2  CHO   176      93.975 114.126  51.067  1.00  0.00            
ATOM    927  R3  CHO   176      91.825 114.026  49.417  1.00  0.00            
ATOM    928  R4  CHO   176      94.125 113.476  47.667  1.00  0.00            
ATOM    929  R5  CHO   176      92.575 115.026  47.417  1.00  0.00            
ATOM    930  C1  CHO   176      92.175 113.026  44.167  1.00  0.00           C
ATOM    931  C2  CHO   176      94.525 112.026  40.417  1.00  0.00           C
ATOM    932  ROH CHO   177       1.625 125.426  55.617  1.00  0.00            
ATOM    933  R1  CHO   177       0.175 124.726  53.317  1.00  0.00            
ATOM    934  R2  CHO   177      -1.025 126.626  51.667  1.00  0.00            
ATOM    935  R3  CHO   177       0.425 125.376  49.717  1.00  0.00            
ATOM    936  R4  CHO   177      -1.675 126.826  48.267  1.00  0.00            
ATOM    937  R5  CHO   177      -1.175 124.726  48.117  1.00  0.00            
ATOM    938  C1  CHO   177      -0.625 125.826  44.467  1.00  0.00           C
ATOM    939  C2  CHO   177      -0.425 125.676  39.917  1.00  0.00           C
ATOM    940  ROH CHO   178      53.125  80.176  47.367  1.00  0.00            
ATOM    941  R1  CHO   178      52.625  80.026  44.617  1.00  0.00            
ATOM    942  R2  CHO   178      52.425  82.276  43.017  1.00  0.00            
ATOM    943  R3  CHO   178      54.325  80.976  41.517  1.00  0.00            
ATOM    944  R4  CHO   178      53.025  82.776  39.617  1.00  0.00            
ATOM    945  R5  CHO   178      53.325  80.626  39.417  1.00  0.00            
ATOM    946  C1  CHO   178      55.125  81.876  36.317  1.00  0.00           C
ATOM    947  C2  CHO   178      56.275  84.976  35.017  1.00  0.00           C
ATOM    948  ROH CHO   179     113.425 128.976  21.767  1.00  0.00            
ATOM    949  R1  CHO   179     113.025 130.426  24.167  1.00  0.00            
ATOM    950  R2  CHO   179     111.875 129.276  26.417  1.00  0.00            
ATOM    951  R3  CHO   179     114.125 130.226  27.617  1.00  0.00            
ATOM    952  R4  CHO   179     112.475 129.226  29.817  1.00  0.00            
ATOM    953  R5  CHO   179     113.375 131.226  29.667  1.00  0.00            
ATOM    954  C1  CHO   179     114.925 130.076  32.967  1.00  0.00           C
ATOM    955  C2  CHO   179     112.975 128.426  35.267  1.00  0.00           C
ATOM    956  ROH CHO   180     204.225 203.826  51.167  1.00  0.00            
ATOM    957  R1  CHO   180     204.925 202.376  48.867  1.00  0.00            
ATOM    958  R2  CHO   180     203.125 200.876  47.367  1.00  0.00            
ATOM    959  R3  CHO   180     204.075 202.426  45.317  1.00  0.00            
ATOM    960  R4  CHO   180     202.475 200.326  44.017  1.00  0.00            
ATOM    961  R5  CHO   180     204.525 200.826  43.567  1.00  0.00            
ATOM    962  C1  CHO   180     202.975 201.426  40.167  1.00  0.00           C
ATOM    963  C2  CHO   180     205.175 203.576  36.867  1.00  0.00           C
ATOM    964  ROH CHO   181     191.325 143.626  51.917  1.00  0.00            
ATOM    965  R1  CHO   181     192.125 143.576  49.217  1.00  0.00            
ATOM    966  R2  CHO   181     194.025 141.776  48.267  1.00  0.00            
ATOM    967  R3  CHO   181     192.075 141.126  46.517  1.00  0.00            
ATOM    968  R4  CHO   181     194.575 140.576  45.067  1.00  0.00            
ATOM    969  R5  CHO   181     192.925 141.826  44.367  1.00  0.00            
ATOM    970  C1  CHO   181     193.025 139.276  41.567  1.00  0.00           C
ATOM    971  C2  CHO   181     193.275 135.626  38.867  1.00  0.00           C
ATOM    972  ROH CHO   182     143.875 107.326  56.967  1.00  0.00            
ATOM    973  R1  CHO   182     143.975 108.026  54.217  1.00  0.00            
ATOM    974  R2  CHO   182     144.275 106.126  52.217  1.00  0.00            
ATOM    975  R3  CHO   182     142.025 107.326  51.217  1.00  0.00            
ATOM    976  R4  CHO   182     143.375 106.126  48.917  1.00  0.00            
ATOM    977  R5  CHO   182     142.725 108.226  49.117  1.00  0.00            
ATOM    978  C1  CHO   182     140.725 107.276  46.017  1.00  0.00           C
ATOM    979  C2  CHO   182     141.825 105.176  43.317  1.00  0.00           C
ATOM    980  ROH CHO   183      86.725 183.226  10.467  1.00  0.00            
ATOM    981  R1  CHO   183      86.025 183.576  13.167  1.00  0.00            
ATOM    982  R2  CHO   183      85.525 181.476  14.867  1.00  0.00            
ATOM    983  R3  CHO   183      87.425 182.626  16.417  1.00  0.00            
ATOM    984  R4  CHO   183      85.375 181.776  18.317  1.00  0.00            
ATOM    985  R5  CHO   183      86.175 183.776  18.117  1.00  0.00            
ATOM    986  C1  CHO   183      87.075 183.076  21.767  1.00  0.00           C
ATOM    987  C2  CHO   183      87.225 182.976  25.317  1.00  0.00           C
ATOM    988  ROH CHO   184     161.025 148.326  51.217  1.00  0.00            
ATOM    989  R1  CHO   184     161.825 147.726  48.567  1.00  0.00            
ATOM    990  R2  CHO   184     159.975 147.476  46.517  1.00  0.00            
ATOM    991  R3  CHO   184     161.575 149.326  45.317  1.00  0.00            
ATOM    992  R4  CHO   184     160.275 147.926  43.067  1.00  0.00            
ATOM    993  R5  CHO   184     162.425 148.226  43.367  1.00  0.00            
ATOM    994  C1  CHO   184     161.925 149.926  39.967  1.00  0.00           C
ATOM    995  C2  CHO   184     162.875 148.976  35.567  1.00  0.00           C
ATOM    996  ROH CHO   185     202.625 152.726  53.567  1.00  0.00            
ATOM    997  R1  CHO   185     202.825 153.976  51.017  1.00  0.00            
ATOM    998  R2  CHO   185     204.625 153.126  49.067  1.00  0.00            
ATOM    999  R3  CHO   185     202.375 152.926  47.517  1.00  0.00            
ATOM   1000  R4  CHO   185     204.525 152.076  45.767  1.00  0.00            
ATOM   1001  R5  CHO   185     203.075 153.676  45.367  1.00  0.00            
ATOM   1002  C1  CHO   185     202.375 151.326  42.417  1.00  0.00           C
ATOM   1003  C2  CHO   185     201.575 151.026  38.517  1.00  0.00           C
ATOM   1004  ROH CHO   186     151.175  43.476  26.317  1.00  0.00            
ATOM   1005  R1  CHO   186     151.525  42.576  28.967  1.00  0.00            
ATOM   1006  R2  CHO   186     153.375  43.726  30.717  1.00  0.00            
ATOM   1007  R3  CHO   186     151.225  43.976  32.317  1.00  0.00            
ATOM   1008  R4  CHO   186     153.475  43.626  34.167  1.00  0.00            
ATOM   1009  R5  CHO   186     151.625  42.476  34.117  1.00  0.00            
ATOM   1010  C1  CHO   186     151.475  43.826  37.667  1.00  0.00           C
ATOM   1011  C2  CHO   186     150.975  41.926  40.867  1.00  0.00           C
ATOM   1012  ROH CHO   187     223.875 224.226  45.167  1.00  0.00            
ATOM   1013  R1  CHO   187     223.575 223.476  42.467  1.00  0.00            
ATOM   1014  R2  CHO   187     221.525 221.776  41.617  1.00  0.00            
ATOM   1015  R3  CHO   187     220.975 223.826  39.917  1.00  0.00            
ATOM   1016  R4  CHO   187     219.375 221.626  38.917  1.00  0.00            
ATOM   1017  R5  CHO   187     220.825 222.776  37.767  1.00  0.00            
ATOM   1018  C1  CHO   187     217.675 223.426  35.717  1.00  0.00           C
ATOM   1019  C2  CHO   187     214.175 223.376  33.567  1.00  0.00           C
ATOM   1020  ROH CHO   188      84.375 131.626  22.717  1.00  0.00            
ATOM   1021  R1  CHO   188      85.925 133.276  24.467  1.00  0.00            
ATOM   1022  R2  CHO   188      84.725 134.876  26.367  1.00  0.00            
ATOM   1023  R3  CHO   188      86.425 133.576  28.017  1.00  0.00            
ATOM   1024  R4  CHO   188      84.575 134.976  29.817  1.00  0.00            
ATOM   1025  R5  CHO   188      86.775 135.076  29.867  1.00  0.00            
ATOM   1026  C1  CHO   188      86.125 133.776  33.417  1.00  0.00           C
ATOM   1027  C2  CHO   188      84.825 134.876  37.167  1.00  0.00           C
ATOM   1028  ROH CHO   189     158.175 103.826  18.667  1.00  0.00            
ATOM   1029  R1  CHO   189     157.675 104.576  21.317  1.00  0.00            
ATOM   1030  R2  CHO   189     157.375 102.726  23.367  1.00  0.00            
ATOM   1031  R3  CHO   189     159.375 104.176  24.517  1.00  0.00            
ATOM   1032  R4  CHO   189     158.075 102.776  26.767  1.00  0.00            
ATOM   1033  R5  CHO   189     158.425 104.926  26.617  1.00  0.00            
ATOM   1034  C1  CHO   189     160.325 104.126  29.817  1.00  0.00           C
ATOM   1035  C2  CHO   189     158.525 105.326  33.667  1.00  0.00           C
ATOM   1036  ROH CHO   190     113.225  76.426  24.917  1.00  0.00            
ATOM   1037  R1  CHO   190     113.475  75.826  27.667  1.00  0.00            
ATOM   1038  R2  CHO   190     115.925  75.526  28.917  1.00  0.00            
ATOM   1039  R3  CHO   190     114.975  77.426  30.567  1.00  0.00            
ATOM   1040  R4  CHO   190     116.275  75.476  32.317  1.00  0.00            
ATOM   1041  R5  CHO   190     114.225  76.226  32.467  1.00  0.00            
ATOM   1042  C1  CHO   190     115.525  77.226  35.917  1.00  0.00           C
ATOM   1043  C2  CHO   190     112.925  77.376  39.067  1.00  0.00           C
ATOM   1044  ROH CHO   191     103.275   4.526  17.617  1.00  0.00            
ATOM   1045  R1  CHO   191     102.225   3.876  20.167  1.00  0.00            
ATOM   1046  R2  CHO   191     102.625   1.426  21.367  1.00  0.00            
ATOM   1047  R3  CHO   191     103.525   2.976  23.417  1.00  0.00            
ATOM   1048  R4  CHO   191     102.425   0.576  24.717  1.00  0.00            
ATOM   1049  R5  CHO   191     101.875   2.676  25.167  1.00  0.00            
ATOM   1050  C1  CHO   191     103.125   1.526  28.617  1.00  0.00           C
ATOM   1051  C2  CHO   191     100.675   1.226  30.117  1.00  0.00           C
ATOM   1052  ROH CHO   192       6.025  74.926  23.867  1.00  0.00            
ATOM   1053  R1  CHO   192       5.375  73.826  26.367  1.00  0.00            
ATOM   1054  R2  CHO   192       7.325  72.776  28.067  1.00  0.00            
ATOM   1055  R3  CHO   192       6.175  74.476  29.867  1.00  0.00            
ATOM   1056  R4  CHO   192       8.325  73.126  31.367  1.00  0.00            
ATOM   1057  R5  CHO   192       6.175  73.276  31.917  1.00  0.00            
ATOM   1058  C1  CHO   192       7.775  74.926  34.967  1.00  0.00           C
ATOM   1059  C2  CHO   192       9.125  74.476  39.617  1.00  0.00           C
ATOM   1060  ROH CHO   193      31.725 182.376  49.817  1.00  0.00            
ATOM   1061  R1  CHO   193      30.225 181.926  47.467  1.00  0.00            
ATOM   1062  R2  CHO   193      30.325 183.676  45.317  1.00  0.00            
ATOM   1063  R3  CHO   193      30.925 181.426  43.917  1.00  0.00            
ATOM   1064  R4  CHO   193      29.725 183.176  41.917  1.00  0.00            
ATOM   1065  R5  CHO   193      29.125 181.126  42.367  1.00  0.00            
ATOM   1066  C1  CHO   193      29.975 180.776  38.667  1.00  0.00           C
ATOM   1067  C2  CHO   193      30.125 180.426  35.417  1.00  0.00           C
ATOM   1068  ROH CHO   194      78.525  21.876  17.067  1.00  0.00            
ATOM   1069  R1  CHO   194      77.775  22.676  19.667  1.00  0.00            
ATOM   1070  R2  CHO   194      76.525  20.976  21.467  1.00  0.00            
ATOM   1071  R3  CHO   194      78.575  21.676  23.067  1.00  0.00            
ATOM   1072  R4  CHO   194      76.575  20.526  24.867  1.00  0.00            
ATOM   1073  R5  CHO   194      77.525  22.476  25.067  1.00  0.00            
ATOM   1074  C1  CHO   194      78.525  20.976  28.417  1.00  0.00           C
ATOM   1075  C2  CHO   194      77.625  17.326  30.417  1.00  0.00           C
ATOM   1076  ROH CHO   195       4.725 152.976  18.667  1.00  0.00            
ATOM   1077  R1  CHO   195       6.125 153.226  21.167  1.00  0.00            
ATOM   1078  R2  CHO   195       5.975 155.526  22.667  1.00  0.00            
ATOM   1079  R3  CHO   195       5.225 153.776  24.617  1.00  0.00            
ATOM   1080  R4  CHO   195       6.225 156.076  26.067  1.00  0.00            
ATOM   1081  R5  CHO   195       6.875 154.026  26.317  1.00  0.00            
ATOM   1082  C1  CHO   195       5.675 154.776  29.867  1.00  0.00           C
ATOM   1083  C2  CHO   195       3.425 154.876  32.917  1.00  0.00           C
ATOM   1084  ROH CHO   196      64.775 162.676  12.567  1.00  0.00            
ATOM   1085  R1  CHO   196      65.975 164.126  14.717  1.00  0.00            
ATOM   1086  R2  CHO   196      64.625 166.026  16.167  1.00  0.00            
ATOM   1087  R3  CHO   196      65.425 164.526  18.267  1.00  0.00            
ATOM   1088  R4  CHO   196      64.475 167.026  19.467  1.00  0.00            
ATOM   1089  R5  CHO   196      66.375 166.126  19.817  1.00  0.00            
ATOM   1090  C1  CHO   196      65.075 166.226  23.367  1.00  0.00           C
ATOM   1091  C2  CHO   196      63.375 166.526  27.217  1.00  0.00           C
ATOM   1092  ROH CHO   197     106.825 123.326  59.267  1.00  0.00            
ATOM   1093  R1  CHO   197     107.075 120.776  57.967  1.00  0.00            
ATOM   1094  R2  CHO   197     104.925 119.526  56.717  1.00  0.00            
ATOM   1095  R3  CHO   197     106.625 119.476  54.617  1.00  0.00            
ATOM   1096  R4  CHO   197     104.825 117.126  54.267  1.00  0.00            
ATOM   1097  R5  CHO   197     107.025 117.126  54.267  1.00  0.00            
ATOM   1098  C1  CHO   197     106.375 115.676  50.817  1.00  0.00           C
ATOM   1099  C2  CHO   197     106.225 114.476  47.367  1.00  0.00           C
ATOM   1100  ROH CHO   198     153.675  97.976  23.517  1.00  0.00            
ATOM   1101  R1  CHO   198     152.425  96.326  25.467  1.00  0.00            
ATOM   1102  R2  CHO   198     153.725  94.226  26.667  1.00  0.00            
ATOM   1103  R3  CHO   198     153.025  95.476  28.967  1.00  0.00            
ATOM   1104  R4  CHO   198     154.125  92.876  29.817  1.00  0.00            
ATOM   1105  R5  CHO   198     152.175  93.726  30.367  1.00  0.00            
ATOM   1106  C1  CHO   198     153.625  93.276  33.817  1.00  0.00           C
ATOM   1107  C2  CHO   198     151.225  92.876  37.067  1.00  0.00           C
ATOM   1108  ROH CHO   199      74.025 167.376  47.867  1.00  0.00            
ATOM   1109  R1  CHO   199      75.375 166.176  45.717  1.00  0.00            
ATOM   1110  R2  CHO   199      74.075 164.726  43.767  1.00  0.00            
ATOM   1111  R3  CHO   199      75.325 166.476  42.067  1.00  0.00            
ATOM   1112  R4  CHO   199      73.525 164.976  40.317  1.00  0.00            
ATOM   1113  R5  CHO   199      75.625 165.226  40.067  1.00  0.00            
ATOM   1114  C1  CHO   199      74.375 166.726  36.817  1.00  0.00           C
ATOM   1115  C2  CHO   199      74.125 167.926  32.817  1.00  0.00           C
ATOM   1116  ROH CHO   200     151.625 122.676  20.467  1.00  0.00            
ATOM   1117  R1  CHO   200     151.325 122.826  23.267  1.00  0.00            
ATOM   1118  R2  CHO   200     153.425 122.526  25.017  1.00  0.00            
ATOM   1119  R3  CHO   200     152.575 124.926  25.967  1.00  0.00            
ATOM   1120  R4  CHO   200     153.575 123.476  28.367  1.00  0.00            
ATOM   1121  R5  CHO   200     151.625 124.426  28.117  1.00  0.00            
ATOM   1122  C1  CHO   200     152.875 126.326  31.167  1.00  0.00           C
ATOM   1123  C2  CHO   200     152.025 126.576  36.367  1.00  0.00           C
ATOM   1124  ROH CHO   201     107.275 203.426  47.967  1.00  0.00            
ATOM   1125  R1  CHO   201     107.225 204.776  45.467  1.00  0.00            
ATOM   1126  R2  CHO   201     108.525 203.726  43.217  1.00  0.00            
ATOM   1127  R3  CHO   201     106.075 204.026  42.117  1.00  0.00            
ATOM   1128  R4  CHO   201     107.925 203.826  39.817  1.00  0.00            
ATOM   1129  R5  CHO   201     106.475 205.426  40.167  1.00  0.00            
ATOM   1130  C1  CHO   201     105.275 204.176  36.817  1.00  0.00           C
ATOM   1131  C2  CHO   201     102.875 202.776  35.317  1.00  0.00           C
ATOM   1132  ROH CHO   202      75.875 164.076  12.317  1.00  0.00            
ATOM   1133  R1  CHO   202      75.375 165.426  14.767  1.00  0.00            
ATOM   1134  R2  CHO   202      73.525 164.626  16.617  1.00  0.00            
ATOM   1135  R3  CHO   202      75.575 164.626  18.317  1.00  0.00            
ATOM   1136  R4  CHO   202      73.225 164.976  20.017  1.00  0.00            
ATOM   1137  R5  CHO   202      74.975 166.276  19.967  1.00  0.00            
ATOM   1138  C1  CHO   202      75.075 165.226  23.617  1.00  0.00           C
ATOM   1139  C2  CHO   202      76.425 167.626  24.867  1.00  0.00           C
ATOM   1140  ROH CHO   203       2.125  96.126  23.867  1.00  0.00            
ATOM   1141  R1  CHO   203       3.875  95.826  26.067  1.00  0.00            
ATOM   1142  R2  CHO   203       4.275  97.826  27.917  1.00  0.00            
ATOM   1143  R3  CHO   203       3.575  95.876  29.667  1.00  0.00            
ATOM   1144  R4  CHO   203       4.375  98.176  31.317  1.00  0.00            
ATOM   1145  R5  CHO   203       5.125  96.176  31.467  1.00  0.00            
ATOM   1146  C1  CHO   203       3.725  96.576  35.017  1.00  0.00           C
ATOM   1147  C2  CHO   203       2.075  98.576  37.767  1.00  0.00           C
ATOM   1148  ROH CHO   204     102.225 158.876  48.967  1.00  0.00            
ATOM   1149  R1  CHO   204     102.125 159.976  46.367  1.00  0.00            
ATOM   1150  R2  CHO   204     103.875 159.226  44.367  1.00  0.00            
ATOM   1151  R3  CHO   204     101.575 158.726  42.967  1.00  0.00            
ATOM   1152  R4  CHO   204     103.425 159.826  41.017  1.00  0.00            
ATOM   1153  R5  CHO   204     101.375 160.526  41.467  1.00  0.00            
ATOM   1154  C1  CHO   204     100.975 159.726  37.767  1.00  0.00           C
ATOM   1155  C2  CHO   204      99.125 158.776  34.467  1.00  0.00           C
ATOM   1156  ROH CHO   205     118.525 136.776  20.217  1.00  0.00            
ATOM   1157  R1  CHO   205     119.625 138.176  22.467  1.00  0.00            
ATOM   1158  R2  CHO   205     118.075 139.126  24.517  1.00  0.00            
ATOM   1159  R3  CHO   205     119.825 137.676  26.067  1.00  0.00            
ATOM   1160  R4  CHO   205     118.725 139.676  27.867  1.00  0.00            
ATOM   1161  R5  CHO   205     120.825 139.326  27.517  1.00  0.00            
ATOM   1162  C1  CHO   205     120.725 138.676  31.267  1.00  0.00           C
ATOM   1163  C2  CHO   205     122.525 137.226  34.467  1.00  0.00           C
ATOM   1164  ROH CHO   206     106.025  69.376  49.067  1.00  0.00            
ATOM   1165  R1  CHO   206     105.075  70.176  46.517  1.00  0.00            
ATOM   1166  R2  CHO   206     106.275  72.176  45.067  1.00  0.00            
ATOM   1167  R3  CHO   206     106.375  70.226  43.117  1.00  0.00            
ATOM   1168  R4  CHO   206     106.525  72.776  41.667  1.00  0.00            
ATOM   1169  R5  CHO   206     105.125  71.176  41.317  1.00  0.00            
ATOM   1170  C1  CHO   206     106.725  71.326  37.867  1.00  0.00           C
ATOM   1171  C2  CHO   206     107.275  70.576  33.967  1.00  0.00           C
ATOM   1172  ROH CHO   207       2.275 181.126  16.467  1.00  0.00            
ATOM   1173  R1  CHO   207       2.575 182.076  19.117  1.00  0.00            
ATOM   1174  R2  CHO   207       0.575 181.926  21.017  1.00  0.00            
ATOM   1175  R3  CHO   207       2.525 180.726  22.467  1.00  0.00            
ATOM   1176  R4  CHO   207       0.775 181.976  24.467  1.00  0.00            
ATOM   1177  R5  CHO   207       2.925 182.226  24.267  1.00  0.00            
ATOM   1178  C1  CHO   207       2.675 180.876  27.817  1.00  0.00           C
ATOM   1179  C2  CHO   207       3.025 180.526  31.467  1.00  0.00           C
ATOM   1180  ROH CHO   208      33.275 190.926  49.917  1.00  0.00            
ATOM   1181  R1  CHO   208      31.875 190.876  47.467  1.00  0.00            
ATOM   1182  R2  CHO   208      32.175 192.826  45.567  1.00  0.00            
ATOM   1183  R3  CHO   208      32.775 190.776  43.917  1.00  0.00            
ATOM   1184  R4  CHO   208      32.875 193.126  42.167  1.00  0.00            
ATOM   1185  R5  CHO   208      31.725 191.276  41.867  1.00  0.00            
ATOM   1186  C1  CHO   208      33.825 191.276  38.717  1.00  0.00           C
ATOM   1187  C2  CHO   208      36.275 191.876  35.917  1.00  0.00           C
ATOM   1188  ROH CHO   209      58.075  82.026  47.417  1.00  0.00            
ATOM   1189  R1  CHO   209      57.475  81.476  44.717  1.00  0.00            
ATOM   1190  R2  CHO   209      57.525  83.426  42.767  1.00  0.00            
ATOM   1191  R3  CHO   209      59.175  81.676  41.517  1.00  0.00            
ATOM   1192  R4  CHO   209      58.225  83.376  39.367  1.00  0.00            
ATOM   1193  R5  CHO   209      58.175  81.226  39.417  1.00  0.00            
ATOM   1194  C1  CHO   209      60.275  81.776  36.267  1.00  0.00           C
ATOM   1195  C2  CHO   209      61.275  82.476  32.917  1.00  0.00           C
ATOM   1196  ROH CHO   210     223.925 159.726  14.017  1.00  0.00            
ATOM   1197  R1  CHO   210     222.875 159.326  16.617  1.00  0.00            
ATOM   1198  R2  CHO   210     224.275 159.926  18.867  1.00  0.00            
ATOM   1199  R3  CHO   210     222.075 161.326  19.517  1.00  0.00            
ATOM   1200  R4  CHO   210     223.275 160.726  22.067  1.00  0.00            
ATOM   1201  R5  CHO   210     221.225 160.326  21.467  1.00  0.00            
ATOM   1202  C1  CHO   210     220.575 162.526  24.517  1.00  0.00           C
ATOM   1203  C2  CHO   210     220.425 164.276  27.617  1.00  0.00           C
ATOM   1204  ROH CHO   211      13.075 121.776  21.267  1.00  0.00            
ATOM   1205  R1  CHO   211      13.825 120.626  23.767  1.00  0.00            
ATOM   1206  R2  CHO   211      16.175 121.326  25.067  1.00  0.00            
ATOM   1207  R3  CHO   211      14.425 121.776  27.167  1.00  0.00            
ATOM   1208  R4  CHO   211      17.025 121.326  28.417  1.00  0.00            
ATOM   1209  R5  CHO   211      15.175 120.276  28.867  1.00  0.00            
ATOM   1210  C1  CHO   211      15.925 121.726  32.317  1.00  0.00           C
ATOM   1211  C2  CHO   211      15.875 121.326  36.217  1.00  0.00           C
ATOM   1212  ROH CHO   212     145.075 118.326  55.417  1.00  0.00            
ATOM   1213  R1  CHO   212     143.525 118.176  53.067  1.00  0.00            
ATOM   1214  R2  CHO   212     144.025 119.676  50.817  1.00  0.00            
ATOM   1215  R3  CHO   212     144.025 117.276  49.567  1.00  0.00            
ATOM   1216  R4  CHO   212     143.875 119.226  47.417  1.00  0.00            
ATOM   1217  R5  CHO   212     142.525 117.576  47.717  1.00  0.00            
ATOM   1218  C1  CHO   212     143.825 116.676  44.267  1.00  0.00           C
ATOM   1219  C2  CHO   212     146.025 113.826  42.417  1.00  0.00           C
ATOM   1220  ROH CHO   213     125.925 154.076  52.167  1.00  0.00            
ATOM   1221  R1  CHO   213     127.125 153.576  49.617  1.00  0.00            
ATOM   1222  R2  CHO   213     127.275 151.076  48.517  1.00  0.00            
ATOM   1223  R3  CHO   213     126.025 152.276  46.417  1.00  0.00            
ATOM   1224  R4  CHO   213     127.125 149.776  45.317  1.00  0.00            
ATOM   1225  R5  CHO   213     127.475 151.776  44.517  1.00  0.00            
ATOM   1226  C1  CHO   213     125.875 150.176  41.467  1.00  0.00           C
ATOM   1227  C2  CHO   213     123.925 148.876  38.617  1.00  0.00           C
ATOM   1228  ROH CHO   214     137.275 163.976  16.567  1.00  0.00            
ATOM   1229  R1  CHO   214     136.775 164.826  19.217  1.00  0.00            
ATOM   1230  R2  CHO   214     134.475 164.126  20.617  1.00  0.00            
ATOM   1231  R3  CHO   214     136.225 163.176  22.417  1.00  0.00            
ATOM   1232  R4  CHO   214     133.775 163.726  23.967  1.00  0.00            
ATOM   1233  R5  CHO   214     135.775 164.476  24.417  1.00  0.00            
ATOM   1234  C1  CHO   214     134.975 162.576  27.617  1.00  0.00           C
ATOM   1235  C2  CHO   214     134.675 161.326  30.667  1.00  0.00           C
ATOM   1236  ROH CHO   215       4.175 107.876  22.467  1.00  0.00            
ATOM   1237  R1  CHO   215       5.075 109.426  24.667  1.00  0.00            
ATOM   1238  R2  CHO   215       3.325 110.576  26.467  1.00  0.00            
ATOM   1239  R3  CHO   215       4.875 109.226  28.267  1.00  0.00            
ATOM   1240  R4  CHO   215       3.625 111.376  29.817  1.00  0.00            
ATOM   1241  R5  CHO   215       5.775 110.876  29.717  1.00  0.00            
ATOM   1242  C1  CHO   215       5.175 110.526  33.467  1.00  0.00           C
ATOM   1243  C2  CHO   215       5.275 111.626  37.317  1.00  0.00           C
ATOM   1244  ROH CHO   216     177.775 100.426  22.817  1.00  0.00            
ATOM   1245  R1  CHO   216     177.325 100.276  25.617  1.00  0.00            
ATOM   1246  R2  CHO   216     179.225 101.176  27.417  1.00  0.00            
ATOM   1247  R3  CHO   216     177.125 102.576  28.417  1.00  0.00            
ATOM   1248  R4  CHO   216     178.925 102.276  30.667  1.00  0.00            
ATOM   1249  R5  CHO   216     176.775 101.776  30.617  1.00  0.00            
ATOM   1250  C1  CHO   216     176.775 104.276  33.467  1.00  0.00           C
ATOM   1251  C2  CHO   216     179.275 103.176  36.017  1.00  0.00           C
ATOM   1252  ROH CHO   217     211.525 161.676  50.417  1.00  0.00            
ATOM   1253  R1  CHO   217     210.325 161.926  47.867  1.00  0.00            
ATOM   1254  R2  CHO   217     210.675 164.176  46.317  1.00  0.00            
ATOM   1255  R3  CHO   217     211.525 162.376  44.467  1.00  0.00            
ATOM   1256  R4  CHO   217     210.725 164.726  42.867  1.00  0.00            
ATOM   1257  R5  CHO   217     210.025 162.676  42.617  1.00  0.00            
ATOM   1258  C1  CHO   217     211.575 163.376  39.167  1.00  0.00           C
ATOM   1259  C2  CHO   217     213.425 162.126  36.217  1.00  0.00           C
ATOM   1260  ROH CHO   218     155.825 201.726  45.617  1.00  0.00            
ATOM   1261  R1  CHO   218     157.325 200.726  43.417  1.00  0.00            
ATOM   1262  R2  CHO   218     156.125 200.076  41.017  1.00  0.00            
ATOM   1263  R3  CHO   218     157.975 201.776  40.017  1.00  0.00            
ATOM   1264  R4  CHO   218     157.525 199.826  37.867  1.00  0.00            
ATOM   1265  R5  CHO   218     159.425 200.376  38.717  1.00  0.00            
ATOM   1266  C1  CHO   218     160.075 201.276  35.067  1.00  0.00           C
ATOM   1267  C2  CHO   218     162.375 199.976  32.167  1.00  0.00           C
ATOM   1268  ROH CHO   219      10.375 131.276  19.367  1.00  0.00            
ATOM   1269  R1  CHO   219      11.975 132.076  21.567  1.00  0.00            
ATOM   1270  R2  CHO   219      10.875 133.076  23.917  1.00  0.00            
ATOM   1271  R3  CHO   219      12.325 131.076  25.067  1.00  0.00            
ATOM   1272  R4  CHO   219      12.125 133.126  27.167  1.00  0.00            
ATOM   1273  R5  CHO   219      13.925 132.226  26.417  1.00  0.00            
ATOM   1274  C1  CHO   219      14.225 131.326  30.117  1.00  0.00           C
ATOM   1275  C2  CHO   219      16.525 132.026  33.067  1.00  0.00           C
ATOM   1276  ROH CHO   220     144.075 132.176  20.067  1.00  0.00            
ATOM   1277  R1  CHO   220     145.525 132.326  22.517  1.00  0.00            
ATOM   1278  R2  CHO   220     145.625 134.626  24.067  1.00  0.00            
ATOM   1279  R3  CHO   220     144.725 132.976  26.017  1.00  0.00            
ATOM   1280  R4  CHO   220     146.075 135.126  27.417  1.00  0.00            
ATOM   1281  R5  CHO   220     146.425 133.026  27.667  1.00  0.00            
ATOM   1282  C1  CHO   220     145.475 133.926  31.267  1.00  0.00           C
ATOM   1283  C2  CHO   220     146.675 134.576  34.517  1.00  0.00           C
ATOM   1284  ROH CHO   221     140.925 135.376  22.067  1.00  0.00            
ATOM   1285  R1  CHO   221     139.775 136.176  24.517  1.00  0.00            
ATOM   1286  R2  CHO   221     138.675 134.376  26.267  1.00  0.00            
ATOM   1287  R3  CHO   221     140.325 135.576  28.067  1.00  0.00            
ATOM   1288  R4  CHO   221     138.725 133.726  29.667  1.00  0.00            
ATOM   1289  R5  CHO   221     139.025 135.876  30.017  1.00  0.00            
ATOM   1290  C1  CHO   221     140.325 134.526  33.317  1.00  0.00           C
ATOM   1291  C2  CHO   221     142.475 135.476  36.717  1.00  0.00           C
ATOM   1292  ROH CHO   222      58.675 184.726  49.617  1.00  0.00            
ATOM   1293  R1  CHO   222      58.475 184.276  46.817  1.00  0.00            
ATOM   1294  R2  CHO   222      58.575 181.726  45.717  1.00  0.00            
ATOM   1295  R3  CHO   222      56.225 182.476  44.617  1.00  0.00            
ATOM   1296  R4  CHO   222      57.075 180.126  43.067  1.00  0.00            
ATOM   1297  R5  CHO   222      56.525 182.076  42.267  1.00  0.00            
ATOM   1298  C1  CHO   222      53.975 179.926  40.417  1.00  0.00           C
ATOM   1299  C2  CHO   222      52.575 179.126  37.817  1.00  0.00           C
ATOM   1300  ROH CHO   223      44.125  22.076  43.717  1.00  0.00            
ATOM   1301  R1  CHO   223      45.875  21.576  41.517  1.00  0.00            
ATOM   1302  R2  CHO   223      45.475  19.526  39.767  1.00  0.00            
ATOM   1303  R3  CHO   223      45.575  21.476  37.917  1.00  0.00            
ATOM   1304  R4  CHO   223      46.525  19.076  36.517  1.00  0.00            
ATOM   1305  R5  CHO   223      47.575  20.976  36.667  1.00  0.00            
ATOM   1306  C1  CHO   223      47.225  20.676  32.867  1.00  0.00           C
ATOM   1307  C2  CHO   223      47.275  19.026  29.567  1.00  0.00           C
ATOM   1308  ROH CHO   224     212.125   6.826  19.767  1.00  0.00            
ATOM   1309  R1  CHO   224     212.525   7.276  22.567  1.00  0.00            
ATOM   1310  R2  CHO   224     210.575   6.776  24.417  1.00  0.00            
ATOM   1311  R3  CHO   224     212.525   5.276  25.567  1.00  0.00            
ATOM   1312  R4  CHO   224     210.375   5.326  27.567  1.00  0.00            
ATOM   1313  R5  CHO   224     212.475   5.876  27.917  1.00  0.00            
ATOM   1314  C1  CHO   224     212.125   3.076  30.467  1.00  0.00           C
ATOM   1315  C2  CHO   224     212.875   1.826  33.367  1.00  0.00           C
ATOM   1316  ROH CHO   225      11.675 102.776  20.867  1.00  0.00            
ATOM   1317  R1  CHO   225      11.125 101.926  23.517  1.00  0.00            
ATOM   1318  R2  CHO   225      12.975 100.426  24.967  1.00  0.00            
ATOM   1319  R3  CHO   225      12.625 102.376  26.817  1.00  0.00            
ATOM   1320  R4  CHO   225      13.975 100.226  28.267  1.00  0.00            
ATOM   1321  R5  CHO   225      12.125 101.226  28.817  1.00  0.00            
ATOM   1322  C1  CHO   225      14.225 101.976  31.917  1.00  0.00           C
ATOM   1323  C2  CHO   225      15.275 101.626  36.017  1.00  0.00           C
ATOM   1324  ROH CHO   226     137.075  59.976  39.017  1.00  0.00            
ATOM   1325  R1  CHO   226     139.075  58.676  40.567  1.00  0.00            
ATOM   1326  R2  CHO   226     140.025  56.176  39.917  1.00  0.00            
ATOM   1327  R3  CHO   226     142.425  57.426  39.967  1.00  0.00            
ATOM   1328  R4  CHO   226     142.975  54.726  41.067  1.00  0.00            
ATOM   1329  R5  CHO   226     143.475  56.676  42.017  1.00  0.00            
ATOM   1330  C1  CHO   226     146.925  55.076  41.817  1.00  0.00           C
ATOM   1331  C2  CHO   226     149.225  51.826  40.467  1.00  0.00           C
ATOM   1332  ROH CHO   227      93.675   2.826  45.317  1.00  0.00            
ATOM   1333  R1  CHO   227      93.725   1.926  42.617  1.00  0.00            
ATOM   1334  R2  CHO   227      92.625  -0.474  41.817  1.00  0.00            
ATOM   1335  R3  CHO   227      91.225   1.126  40.067  1.00  0.00            
ATOM   1336  R4  CHO   227      90.725  -1.624  39.167  1.00  0.00            
ATOM   1337  R5  CHO   227      91.475   0.026  37.967  1.00  0.00            
ATOM   1338  C1  CHO   227      88.325  -0.824  35.967  1.00  0.00           C
ATOM   1339  C2  CHO   227      84.975  -2.024  33.817  1.00  0.00           C
ATOM   1340  ROH CHO   228     224.575  81.976  21.967  1.00  0.00            
ATOM   1341  R1  CHO   228     224.425  81.776  24.767  1.00  0.00            
ATOM   1342  R2  CHO   228     222.075  82.026  26.167  1.00  0.00            
ATOM   1343  R3  CHO   228     222.775  79.626  27.217  1.00  0.00            
ATOM   1344  R4  CHO   228     221.325  80.976  29.367  1.00  0.00            
ATOM   1345  R5  CHO   228     223.325  80.126  29.517  1.00  0.00            
ATOM   1346  C1  CHO   228     221.625  78.126  32.267  1.00  0.00           C
ATOM   1347  C2  CHO   228     221.475  76.926  35.067  1.00  0.00           C
ATOM   1348  ROH CHO   229     214.775 127.226  23.417  1.00  0.00            
ATOM   1349  R1  CHO   229     215.125 127.976  26.117  1.00  0.00            
ATOM   1350  R2  CHO   229     213.175 127.626  28.067  1.00  0.00            
ATOM   1351  R3  CHO   229     215.175 126.326  29.367  1.00  0.00            
ATOM   1352  R4  CHO   229     213.225 126.926  31.467  1.00  0.00            
ATOM   1353  R5  CHO   229     215.375 127.426  31.467  1.00  0.00            
ATOM   1354  C1  CHO   229     215.125 125.326  34.617  1.00  0.00           C
ATOM   1355  C2  CHO   229     215.725 125.676  37.567  1.00  0.00           C
ATOM   1356  ROH CHO   230      84.125  22.626  17.667  1.00  0.00            
ATOM   1357  R1  CHO   230      82.875  22.326  20.167  1.00  0.00            
ATOM   1358  R2  CHO   230      84.075  20.976  22.267  1.00  0.00            
ATOM   1359  R3  CHO   230      83.625  23.276  23.617  1.00  0.00            
ATOM   1360  R4  CHO   230      84.525  21.376  25.667  1.00  0.00            
ATOM   1361  R5  CHO   230      82.675  22.576  25.717  1.00  0.00            
ATOM   1362  C1  CHO   230      84.375  23.776  28.917  1.00  0.00           C
ATOM   1363  C2  CHO   230      85.675  21.576  30.467  1.00  0.00           C
ATOM   1364  ROH CHO   231      87.875  17.976  16.467  1.00  0.00            
ATOM   1365  R1  CHO   231      86.725  18.126  19.017  1.00  0.00            
ATOM   1366  R2  CHO   231      86.525  15.876  20.667  1.00  0.00            
ATOM   1367  R3  CHO   231      87.825  17.476  22.467  1.00  0.00            
ATOM   1368  R4  CHO   231      87.325  14.976  23.917  1.00  0.00            
ATOM   1369  R5  CHO   231      86.775  16.976  24.567  1.00  0.00            
ATOM   1370  C1  CHO   231      89.025  15.926  27.467  1.00  0.00           C
ATOM   1371  C2  CHO   231      86.725  13.776  29.417  1.00  0.00           C
ATOM   1372  ROH CHO   232     192.675 156.676  17.317  1.00  0.00            
ATOM   1373  R1  CHO   232     193.225 156.776  20.067  1.00  0.00            
ATOM   1374  R2  CHO   232     191.625 158.176  21.867  1.00  0.00            
ATOM   1375  R3  CHO   232     191.525 155.826  23.167  1.00  0.00            
ATOM   1376  R4  CHO   232     191.275 157.826  25.267  1.00  0.00            
ATOM   1377  R5  CHO   232     192.725 156.176  25.217  1.00  0.00            
ATOM   1378  C1  CHO   232     190.975 155.376  28.467  1.00  0.00           C
ATOM   1379  C2  CHO   232     193.075 156.426  30.567  1.00  0.00           C
ATOM   1380  ROH CHO   233      13.425  77.926  22.417  1.00  0.00            
ATOM   1381  R1  CHO   233      14.525  78.776  24.917  1.00  0.00            
ATOM   1382  R2  CHO   233      13.175  80.376  26.667  1.00  0.00            
ATOM   1383  R3  CHO   233      13.775  78.376  28.417  1.00  0.00            
ATOM   1384  R4  CHO   233      13.625  80.826  30.067  1.00  0.00            
ATOM   1385  R5  CHO   233      15.275  79.426  29.967  1.00  0.00            
ATOM   1386  C1  CHO   233      14.475  79.226  33.717  1.00  0.00           C
ATOM   1387  C2  CHO   233      15.525  82.126  35.917  1.00  0.00           C
ATOM   1388  ROH CHO   234     118.125 161.976  49.867  1.00  0.00            
ATOM   1389  R1  CHO   234     118.675 159.676  48.367  1.00  0.00            
ATOM   1390  R2  CHO   234     117.025 158.826  46.267  1.00  0.00            
ATOM   1391  R3  CHO   234     119.375 158.876  44.867  1.00  0.00            
ATOM   1392  R4  CHO   234     117.525 157.376  43.167  1.00  0.00            
ATOM   1393  R5  CHO   234     119.475 156.726  43.817  1.00  0.00            
ATOM   1394  C1  CHO   234     119.975 156.626  40.017  1.00  0.00           C
ATOM   1395  C2  CHO   234     119.475 153.926  37.317  1.00  0.00           C
ATOM   1396  ROH CHO   235      33.275 173.626  17.167  1.00  0.00            
ATOM   1397  R1  CHO   235      34.125 174.426  19.767  1.00  0.00            
ATOM   1398  R2  CHO   235      32.825 176.476  21.167  1.00  0.00            
ATOM   1399  R3  CHO   235      32.625 174.576  23.117  1.00  0.00            
ATOM   1400  R4  CHO   235      32.475 177.076  24.517  1.00  0.00            
ATOM   1401  R5  CHO   235      33.825 175.426  24.967  1.00  0.00            
ATOM   1402  C1  CHO   235      32.025 175.676  28.317  1.00  0.00           C
ATOM   1403  C2  CHO   235      33.625 177.226  30.967  1.00  0.00           C
ATOM   1404  ROH CHO   236      80.275 170.276  11.917  1.00  0.00            
ATOM   1405  R1  CHO   236      79.625 170.426  14.667  1.00  0.00            
ATOM   1406  R2  CHO   236      79.175 168.176  16.217  1.00  0.00            
ATOM   1407  R3  CHO   236      81.125 169.276  17.817  1.00  0.00            
ATOM   1408  R4  CHO   236      79.475 167.626  19.617  1.00  0.00            
ATOM   1409  R5  CHO   236      79.975 169.776  19.867  1.00  0.00            
ATOM   1410  C1  CHO   236      81.475 168.376  23.067  1.00  0.00           C
ATOM   1411  C2  CHO   236      80.875 168.376  25.767  1.00  0.00           C
ATOM   1412  ROH CHO   237       4.875 181.826  51.417  1.00  0.00            
ATOM   1413  R1  CHO   237       6.525 180.976  49.267  1.00  0.00            
ATOM   1414  R2  CHO   237       5.725 179.176  47.367  1.00  0.00            
ATOM   1415  R3  CHO   237       6.375 181.126  45.617  1.00  0.00            
ATOM   1416  R4  CHO   237       6.275 178.676  43.967  1.00  0.00            
ATOM   1417  R5  CHO   237       7.925 180.076  44.117  1.00  0.00            
ATOM   1418  C1  CHO   237       7.225 180.276  40.367  1.00  0.00           C
ATOM   1419  C2  CHO   237       7.175 178.176  37.667  1.00  0.00           C
ATOM   1420  ROH CHO   238     168.125 199.926  45.367  1.00  0.00            
ATOM   1421  R1  CHO   238     169.575 199.776  42.917  1.00  0.00            
ATOM   1422  R2  CHO   238     168.525 198.726  40.617  1.00  0.00            
ATOM   1423  R3  CHO   238     169.225 201.126  39.567  1.00  0.00            
ATOM   1424  R4  CHO   238     169.325 199.276  37.317  1.00  0.00            
ATOM   1425  R5  CHO   238     170.925 200.576  37.967  1.00  0.00            
ATOM   1426  C1  CHO   238     170.525 201.826  34.417  1.00  0.00           C
ATOM   1427  C2  CHO   238     173.175 202.826  32.817  1.00  0.00           C
ATOM   1428  ROH CHO   239     163.775 153.076  49.917  1.00  0.00            
ATOM   1429  R1  CHO   239     163.675 153.876  47.167  1.00  0.00            
ATOM   1430  R2  CHO   239     165.975 154.126  45.617  1.00  0.00            
ATOM   1431  R3  CHO   239     164.625 152.426  43.967  1.00  0.00            
ATOM   1432  R4  CHO   239     166.525 153.876  42.217  1.00  0.00            
ATOM   1433  R5  CHO   239     164.375 153.676  41.967  1.00  0.00            
ATOM   1434  C1  CHO   239     165.575 152.126  38.667  1.00  0.00           C
ATOM   1435  C2  CHO   239     163.525 154.476  36.267  1.00  0.00           C
ATOM   1436  ROH CHO   240      89.775  67.926  22.667  1.00  0.00            
ATOM   1437  R1  CHO   240      91.225  66.926  24.917  1.00  0.00            
ATOM   1438  R2  CHO   240      91.225  68.176  27.367  1.00  0.00            
ATOM   1439  R3  CHO   240      90.425  65.726  28.267  1.00  0.00            
ATOM   1440  R4  CHO   240      91.325  67.176  30.667  1.00  0.00            
ATOM   1441  R5  CHO   240      92.025  65.226  29.967  1.00  0.00            
ATOM   1442  C1  CHO   240      90.625  64.276  33.417  1.00  0.00           C
ATOM   1443  C2  CHO   240      92.725  60.626  33.567  1.00  0.00           C
ATOM   1444  ROH CHO   241     130.175 155.176  19.017  1.00  0.00            
ATOM   1445  R1  CHO   241     130.925 155.626  21.717  1.00  0.00            
ATOM   1446  R2  CHO   241     129.075 156.126  23.717  1.00  0.00            
ATOM   1447  R3  CHO   241     130.375 154.026  24.917  1.00  0.00            
ATOM   1448  R4  CHO   241     128.475 155.026  26.917  1.00  0.00            
ATOM   1449  R5  CHO   241     130.625 154.776  27.217  1.00  0.00            
ATOM   1450  C1  CHO   241     129.275 152.476  29.967  1.00  0.00           C
ATOM   1451  C2  CHO   241     127.875 151.226  33.617  1.00  0.00           C
ATOM   1452  ROH CHO   242     100.925  93.576  23.867  1.00  0.00            
ATOM   1453  R1  CHO   242     101.975  93.226  26.467  1.00  0.00            
ATOM   1454  R2  CHO   242     101.175  94.776  28.617  1.00  0.00            
ATOM   1455  R3  CHO   242     100.625  92.326  29.717  1.00  0.00            
ATOM   1456  R4  CHO   242     100.225  94.276  31.867  1.00  0.00            
ATOM   1457  R5  CHO   242     101.525  92.476  31.967  1.00  0.00            
ATOM   1458  C1  CHO   242      99.175  91.726  34.867  1.00  0.00           C
ATOM   1459  C2  CHO   242      96.175  94.226  37.567  1.00  0.00           C
ATOM   1460  ROH CHO   243     200.475 178.526  15.617  1.00  0.00            
ATOM   1461  R1  CHO   243     201.675 180.026  17.667  1.00  0.00            
ATOM   1462  R2  CHO   243     200.375 181.976  19.067  1.00  0.00            
ATOM   1463  R3  CHO   243     201.175 180.526  21.217  1.00  0.00            
ATOM   1464  R4  CHO   243     200.525 183.176  22.317  1.00  0.00            
ATOM   1465  R5  CHO   243     202.375 182.076  22.567  1.00  0.00            
ATOM   1466  C1  CHO   243     201.325 182.526  26.217  1.00  0.00           C
ATOM   1467  C2  CHO   243     200.925 186.076  27.017  1.00  0.00           C
ATOM   1468  ROH CHO   244     191.925  96.176  56.717  1.00  0.00            
ATOM   1469  R1  CHO   244     193.875  95.976  54.617  1.00  0.00            
ATOM   1470  R2  CHO   244     193.925  93.826  52.867  1.00  0.00            
ATOM   1471  R3  CHO   244     193.875  95.826  51.017  1.00  0.00            
ATOM   1472  R4  CHO   244     194.525  93.376  49.517  1.00  0.00            
ATOM   1473  R5  CHO   244     195.625  95.226  49.467  1.00  0.00            
ATOM   1474  C1  CHO   244     194.775  94.926  45.767  1.00  0.00           C
ATOM   1475  C2  CHO   244     195.225  92.976  43.267  1.00  0.00           C
ATOM   1476  ROH CHO   245     107.325 135.376  54.417  1.00  0.00            
ATOM   1477  R1  CHO   245     107.175 136.026  51.667  1.00  0.00            
ATOM   1478  R2  CHO   245     109.075 137.626  50.417  1.00  0.00            
ATOM   1479  R3  CHO   245     109.275 135.476  48.717  1.00  0.00            
ATOM   1480  R4  CHO   245     110.525 137.726  47.267  1.00  0.00            
ATOM   1481  R5  CHO   245     108.925 136.426  46.567  1.00  0.00            
ATOM   1482  C1  CHO   245     111.575 135.776  43.917  1.00  0.00           C
ATOM   1483  C2  CHO   245     112.225 135.026  40.767  1.00  0.00           C
ATOM   1484  ROH CHO   246     146.675   0.626  44.017  1.00  0.00            
ATOM   1485  R1  CHO   246     144.725   1.276  42.117  1.00  0.00            
ATOM   1486  R2  CHO   246     145.325   1.826  39.467  1.00  0.00            
ATOM   1487  R3  CHO   246     143.525  -0.124  38.967  1.00  0.00            
ATOM   1488  R4  CHO   246     143.375   1.676  36.617  1.00  0.00            
ATOM   1489  R5  CHO   246     141.725   1.026  37.867  1.00  0.00            
ATOM   1490  C1  CHO   246     140.575  -0.274  34.467  1.00  0.00           C
ATOM   1491  C2  CHO   246     137.175   0.626  31.167  1.00  0.00           C
ATOM   1492  ROH CHO   247     221.625 144.876  18.317  1.00  0.00            
ATOM   1493  R1  CHO   247     221.425 146.676  20.517  1.00  0.00            
ATOM   1494  R2  CHO   247     219.975 146.076  22.817  1.00  0.00            
ATOM   1495  R3  CHO   247     222.325 146.676  24.017  1.00  0.00            
ATOM   1496  R4  CHO   247     220.325 146.876  26.167  1.00  0.00            
ATOM   1497  R5  CHO   247     221.775 148.426  25.567  1.00  0.00            
ATOM   1498  C1  CHO   247     222.775 147.926  29.217  1.00  0.00           C
ATOM   1499  C2  CHO   247     219.625 146.876  31.817  1.00  0.00           C
ATOM   1500  ROH CHO   248     158.775 118.726  18.867  1.00  0.00            
ATOM   1501  R1  CHO   248     159.225 120.026  21.317  1.00  0.00            
ATOM   1502  R2  CHO   248     157.275 120.326  23.217  1.00  0.00            
ATOM   1503  R3  CHO   248     159.075 119.126  24.867  1.00  0.00            
ATOM   1504  R4  CHO   248     157.825 121.126  26.517  1.00  0.00            
ATOM   1505  R5  CHO   248     159.975 120.876  26.217  1.00  0.00            
ATOM   1506  C1  CHO   248     159.825 120.476  29.967  1.00  0.00           C
ATOM   1507  C2  CHO   248     164.075 122.826  29.367  1.00  0.00           C
ATOM   1508  ROH CHO   249      74.675 162.176  47.867  1.00  0.00            
ATOM   1509  R1  CHO   249      74.425 160.476  45.667  1.00  0.00            
ATOM   1510  R2  CHO   249      72.075 159.076  45.067  1.00  0.00            
ATOM   1511  R3  CHO   249      72.375 160.276  42.667  1.00  0.00            
ATOM   1512  R4  CHO   249      69.875 158.726  42.467  1.00  0.00            
ATOM   1513  R5  CHO   249      71.575 158.626  41.117  1.00  0.00            
ATOM   1514  C1  CHO   249      68.825 159.626  38.667  1.00  0.00           C
ATOM   1515  C2  CHO   249      68.575 159.876  35.217  1.00  0.00           C
ATOM   1516  ROH CHO   250      94.775   4.176  17.067  1.00  0.00            
ATOM   1517  R1  CHO   250      94.925   3.976  19.867  1.00  0.00            
ATOM   1518  R2  CHO   250      93.875   1.876  21.317  1.00  0.00            
ATOM   1519  R3  CHO   250      96.375   1.676  22.317  1.00  0.00            
ATOM   1520  R4  CHO   250      94.725  -0.024  24.017  1.00  0.00            
ATOM   1521  R5  CHO   250      96.075   1.576  24.667  1.00  0.00            
ATOM   1522  C1  CHO   250      97.625  -1.324  26.567  1.00  0.00           C
ATOM   1523  C2  CHO   250      96.225  -0.774  29.517  1.00  0.00           C
ATOM   1524  ROH CHO   251      49.925 189.826  13.317  1.00  0.00            
ATOM   1525  R1  CHO   251      51.575 190.026  15.567  1.00  0.00            
ATOM   1526  R2  CHO   251      51.075 191.826  17.617  1.00  0.00            
ATOM   1527  R3  CHO   251      51.175 189.576  19.167  1.00  0.00            
ATOM   1528  R4  CHO   251      51.325 191.826  21.067  1.00  0.00            
ATOM   1529  R5  CHO   251      52.725 190.176  20.917  1.00  0.00            
ATOM   1530  C1  CHO   251      51.575 189.726  24.517  1.00  0.00           C
ATOM   1531  C2  CHO   251      53.025 190.426  27.067  1.00  0.00           C
ATOM   1532  ROH CHO   252      28.125  98.976  17.617  1.00  0.00            
ATOM   1533  R1  CHO   252      26.775 100.126  19.817  1.00  0.00            
ATOM   1534  R2  CHO   252      26.625  98.976  22.317  1.00  0.00            
ATOM   1535  R3  CHO   252      27.625 101.326  23.117  1.00  0.00            
ATOM   1536  R4  CHO   252      27.375  99.776  25.567  1.00  0.00            
ATOM   1537  R5  CHO   252      26.525 101.726  25.217  1.00  0.00            
ATOM   1538  C1  CHO   252      28.725 102.476  28.267  1.00  0.00           C
ATOM   1539  C2  CHO   252      28.525 103.226  32.017  1.00  0.00           C
ATOM   1540  ROH CHO   253      29.175 110.426  55.467  1.00  0.00            
ATOM   1541  R1  CHO   253      30.025 111.176  52.867  1.00  0.00            
ATOM   1542  R2  CHO   253      31.025 109.376  51.017  1.00  0.00            
ATOM   1543  R3  CHO   253      29.075 110.426  49.417  1.00  0.00            
ATOM   1544  R4  CHO   253      31.075 109.376  47.567  1.00  0.00            
ATOM   1545  R5  CHO   253      30.275 111.426  47.617  1.00  0.00            
ATOM   1546  C1  CHO   253      29.325 110.376  44.067  1.00  0.00           C
ATOM   1547  C2  CHO   253      27.675 109.176  40.267  1.00  0.00           C
ATOM   1548  ROH CHO   254     173.325 135.776  52.667  1.00  0.00            
ATOM   1549  R1  CHO   254     174.925 135.676  50.317  1.00  0.00            
ATOM   1550  R2  CHO   254     174.025 134.426  48.017  1.00  0.00            
ATOM   1551  R3  CHO   254     174.575 136.826  46.867  1.00  0.00            
ATOM   1552  R4  CHO   254     173.475 135.176  44.717  1.00  0.00            
ATOM   1553  R5  CHO   254     175.375 136.276  44.667  1.00  0.00            
ATOM   1554  C1  CHO   254     173.625 137.876  41.717  1.00  0.00           C
ATOM   1555  C2  CHO   254     173.275 139.526  38.517  1.00  0.00           C
ATOM   1556  ROH CHO   255     127.325   4.276  34.417  1.00  0.00            
ATOM   1557  R1  CHO   255     130.125   3.976  33.867  1.00  0.00            
ATOM   1558  R2  CHO   255     131.925   6.026  34.317  1.00  0.00            
ATOM   1559  R3  CHO   255     133.225   4.076  35.767  1.00  0.00            
ATOM   1560  R4  CHO   255     135.375   5.676  34.567  1.00  0.00            
ATOM   1561  R5  CHO   255     135.125   3.476  34.417  1.00  0.00            
ATOM   1562  C1  CHO   255     138.575   3.676  36.067  1.00  0.00           C
ATOM   1563  C2  CHO   255     140.275   5.676  33.267  1.00  0.00           C
ATOM   1564  ROH CHO   256      88.475 212.176  43.967  1.00  0.00            
ATOM   1565  R1  CHO   256      88.925 214.276  42.117  1.00  0.00            
ATOM   1566  R2  CHO   256      89.325 213.826  39.417  1.00  0.00            
ATOM   1567  R3  CHO   256      87.275 215.576  39.167  1.00  0.00            
ATOM   1568  R4  CHO   256      88.075 215.026  36.417  1.00  0.00            
ATOM   1569  R5  CHO   256      87.925 216.976  37.317  1.00  0.00            
ATOM   1570  C1  CHO   256      85.475 217.376  34.417  1.00  0.00           C
ATOM   1571  C2  CHO   256      83.825 219.926  33.367  1.00  0.00           C
ATOM   1572  ROH CHO   257     220.425 136.076  22.717  1.00  0.00            
ATOM   1573  R1  CHO   257     221.275 136.026  25.417  1.00  0.00            
ATOM   1574  R2  CHO   257     220.325 137.826  27.317  1.00  0.00            
ATOM   1575  R3  CHO   257     219.725 135.526  28.667  1.00  0.00            
ATOM   1576  R4  CHO   257     219.775 137.626  30.717  1.00  0.00            
ATOM   1577  R5  CHO   257     220.875 135.776  30.767  1.00  0.00            
ATOM   1578  C1  CHO   257     218.925 135.376  33.967  1.00  0.00           C
ATOM   1579  C2  CHO   257     218.925 135.576  38.267  1.00  0.00           C
ATOM   1580  ROH CHO   258     183.975 156.526  52.417  1.00  0.00            
ATOM   1581  R1  CHO   258     184.125 158.126  50.067  1.00  0.00            
ATOM   1582  R2  CHO   258     186.375 158.226  48.467  1.00  0.00            
ATOM   1583  R3  CHO   258     184.625 157.576  46.517  1.00  0.00            
ATOM   1584  R4  CHO   258     186.875 158.826  45.117  1.00  0.00            
ATOM   1585  R5  CHO   258     184.775 159.376  44.967  1.00  0.00            
ATOM   1586  C1  CHO   258     185.525 158.576  41.317  1.00  0.00           C
ATOM   1587  C2  CHO   258     185.375 157.276  37.767  1.00  0.00           C
ATOM   1588  ROH CHO   259     114.125 128.026  57.867  1.00  0.00            
ATOM   1589  R1  CHO   259     114.275 128.176  55.017  1.00  0.00            
ATOM   1590  R2  CHO   259     115.275 126.126  53.467  1.00  0.00            
ATOM   1591  R3  CHO   259     112.875 126.376  52.167  1.00  0.00            
ATOM   1592  R4  CHO   259     114.475 124.626  50.467  1.00  0.00            
ATOM   1593  R5  CHO   259     113.475 126.476  49.867  1.00  0.00            
ATOM   1594  C1  CHO   259     111.775 123.976  47.517  1.00  0.00           C
ATOM   1595  C2  CHO   259     113.175 124.176  44.017  1.00  0.00           C
ATOM   1596  ROH CHO   260     135.475 116.076  22.267  1.00  0.00            
ATOM   1597  R1  CHO   260     134.475 116.326  24.917  1.00  0.00            
ATOM   1598  R2  CHO   260     132.475 114.726  25.917  1.00  0.00            
ATOM   1599  R3  CHO   260     134.275 114.276  27.917  1.00  0.00            
ATOM   1600  R4  CHO   260     131.675 114.376  29.267  1.00  0.00            
ATOM   1601  R5  CHO   260     133.425 115.576  29.767  1.00  0.00            
ATOM   1602  C1  CHO   260     132.925 113.776  33.067  1.00  0.00           C
ATOM   1603  C2  CHO   260     132.875 116.076  36.017  1.00  0.00           C
ATOM   1604  ROH CHO   261      45.225 187.476  51.617  1.00  0.00            
ATOM   1605  R1  CHO   261      43.775 187.226  49.167  1.00  0.00            
ATOM   1606  R2  CHO   261      42.375 189.326  48.067  1.00  0.00            
ATOM   1607  R3  CHO   261      43.925 188.726  45.867  1.00  0.00            
ATOM   1608  R4  CHO   261      41.325 189.576  44.767  1.00  0.00            
ATOM   1609  R5  CHO   261      42.375 187.726  44.317  1.00  0.00            
ATOM   1610  C1  CHO   261      42.175 189.226  40.817  1.00  0.00           C
ATOM   1611  C2  CHO   261      41.575 190.026  37.017  1.00  0.00           C
ATOM   1612  ROH CHO   262      67.375 222.876  44.867  1.00  0.00            
ATOM   1613  R1  CHO   262      66.775 221.826  42.317  1.00  0.00            
ATOM   1614  R2  CHO   262      64.975 222.976  40.567  1.00  0.00            
ATOM   1615  R3  CHO   262      67.025 222.876  38.817  1.00  0.00            
ATOM   1616  R4  CHO   262      64.675 222.876  37.167  1.00  0.00            
ATOM   1617  R5  CHO   262      66.325 221.476  37.067  1.00  0.00            
ATOM   1618  C1  CHO   262      66.425 222.776  33.517  1.00  0.00           C
ATOM   1619  C2  CHO   262      65.725 221.676  30.717  1.00  0.00           C
ATOM   1620  ROH CHO   263      20.025 186.276  14.217  1.00  0.00            
ATOM   1621  R1  CHO   263      20.975 184.776  16.417  1.00  0.00            
ATOM   1622  R2  CHO   263      22.275 185.926  18.567  1.00  0.00            
ATOM   1623  R3  CHO   263      20.325 184.726  20.017  1.00  0.00            
ATOM   1624  R4  CHO   263      22.325 185.476  22.017  1.00  0.00            
ATOM   1625  R5  CHO   263      21.475 183.476  21.717  1.00  0.00            
ATOM   1626  C1  CHO   263      20.475 184.076  25.317  1.00  0.00           C
ATOM   1627  C2  CHO   263      20.525 184.276  29.617  1.00  0.00           C
ATOM   1628  ROH CHO   264      57.225  16.126  46.067  1.00  0.00            
ATOM   1629  R1  CHO   264      58.825  16.626  43.767  1.00  0.00            
ATOM   1630  R2  CHO   264      59.375  14.676  41.917  1.00  0.00            
ATOM   1631  R3  CHO   264      58.325  16.426  40.167  1.00  0.00            
ATOM   1632  R4  CHO   264      60.075  14.726  38.517  1.00  0.00            
ATOM   1633  R5  CHO   264      60.125  16.926  38.617  1.00  0.00            
ATOM   1634  C1  CHO   264      59.475  16.426  34.917  1.00  0.00           C
ATOM   1635  C2  CHO   264      57.775  14.176  33.167  1.00  0.00           C
ATOM   1636  ROH CHO   265     215.975 177.426  14.767  1.00  0.00            
ATOM   1637  R1  CHO   265     217.525 177.826  17.067  1.00  0.00            
ATOM   1638  R2  CHO   265     218.225 180.376  17.967  1.00  0.00            
ATOM   1639  R3  CHO   265     217.075 179.526  20.267  1.00  0.00            
ATOM   1640  R4  CHO   265     218.425 182.076  20.967  1.00  0.00            
ATOM   1641  R5  CHO   265     218.675 180.126  21.967  1.00  0.00            
ATOM   1642  C1  CHO   265     217.475 182.276  24.917  1.00  0.00           C
ATOM   1643  C2  CHO   265     220.925 182.176  27.217  1.00  0.00           C
ATOM   1644  ROH CHO   266     198.575 102.826  58.517  1.00  0.00            
ATOM   1645  R1  CHO   266     198.925 104.526  56.317  1.00  0.00            
ATOM   1646  R2  CHO   266     199.325 103.576  53.767  1.00  0.00            
ATOM   1647  R3  CHO   266     197.225 105.226  53.167  1.00  0.00            
ATOM   1648  R4  CHO   266     198.725 105.026  50.667  1.00  0.00            
ATOM   1649  R5  CHO   266     198.125 106.876  51.717  1.00  0.00            
ATOM   1650  C1  CHO   266     196.375 107.426  48.367  1.00  0.00           C
ATOM   1651  C2  CHO   266     196.775 107.776  44.917  1.00  0.00           C
ATOM   1652  ROH CHO   267     187.075 191.076  48.917  1.00  0.00            
ATOM   1653  R1  CHO   267     185.375 191.626  46.767  1.00  0.00            
ATOM   1654  R2  CHO   267     186.275 192.126  44.217  1.00  0.00            
ATOM   1655  R3  CHO   267     184.525 190.126  43.567  1.00  0.00            
ATOM   1656  R4  CHO   267     185.425 191.176  40.967  1.00  0.00            
ATOM   1657  R5  CHO   267     183.375 190.976  41.617  1.00  0.00            
ATOM   1658  C1  CHO   267     183.325 188.776  38.467  1.00  0.00           C
ATOM   1659  C2  CHO   267     184.625 188.376  34.467  1.00  0.00           C
ATOM   1660  ROH CHO   268      98.125 150.126  51.567  1.00  0.00            
ATOM   1661  R1  CHO   268      98.925 148.626  49.317  1.00  0.00            
ATOM   1662  R2  CHO   268      97.075 147.176  47.817  1.00  0.00            
ATOM   1663  R3  CHO   268      98.125 148.626  45.767  1.00  0.00            
ATOM   1664  R4  CHO   268      97.225 146.076  44.517  1.00  0.00            
ATOM   1665  R5  CHO   268      99.175 146.976  44.367  1.00  0.00            
ATOM   1666  C1  CHO   268      98.225 146.776  40.667  1.00  0.00           C
ATOM   1667  C2  CHO   268     100.825 146.076  38.467  1.00  0.00           C
ATOM   1668  ROH CHO   269       8.075  98.726  53.017  1.00  0.00            
ATOM   1669  R1  CHO   269       8.575 100.726  51.067  1.00  0.00            
ATOM   1670  R2  CHO   269      11.075 101.276  50.117  1.00  0.00            
ATOM   1671  R3  CHO   269       9.925 100.776  47.667  1.00  0.00            
ATOM   1672  R4  CHO   269      11.625 103.126  47.217  1.00  0.00            
ATOM   1673  R5  CHO   269       9.475 102.926  46.767  1.00  0.00            
ATOM   1674  C1  CHO   269      10.825 103.726  43.267  1.00  0.00           C
ATOM   1675  C2  CHO   269      12.325 102.376  40.317  1.00  0.00           C
ATOM   1676  ROH CHO   270     176.925   0.726  44.417  1.00  0.00            
ATOM   1677  R1  CHO   270     176.875   1.676  41.767  1.00  0.00            
ATOM   1678  R2  CHO   270     179.175   2.126  40.267  1.00  0.00            
ATOM   1679  R3  CHO   270     177.925   0.476  38.467  1.00  0.00            
ATOM   1680  R4  CHO   270     179.625   2.276  36.867  1.00  0.00            
ATOM   1681  R5  CHO   270     177.475   1.926  36.617  1.00  0.00            
ATOM   1682  C1  CHO   270     178.725   0.776  33.167  1.00  0.00           C
ATOM   1683  C2  CHO   270     177.875  -2.924  29.667  1.00  0.00           C
ATOM   1684  ROH CHO   271      26.475 161.326  16.567  1.00  0.00            
ATOM   1685  R1  CHO   271      24.325 160.726  18.267  1.00  0.00            
ATOM   1686  R2  CHO   271      24.475 158.826  20.267  1.00  0.00            
ATOM   1687  R3  CHO   271      23.675 160.876  21.867  1.00  0.00            
ATOM   1688  R4  CHO   271      23.725 158.526  23.617  1.00  0.00            
ATOM   1689  R5  CHO   271      22.075 159.926  23.317  1.00  0.00            
ATOM   1690  C1  CHO   271      22.575 160.276  27.067  1.00  0.00           C
ATOM   1691  C2  CHO   271      23.225 157.576  29.467  1.00  0.00           C
ATOM   1692  ROH CHO   272      26.275 212.876  17.167  1.00  0.00            
ATOM   1693  R1  CHO   272      27.375 211.376  19.317  1.00  0.00            
ATOM   1694  R2  CHO   272      30.075 211.226  19.817  1.00  0.00            
ATOM   1695  R3  CHO   272      29.325 212.026  22.267  1.00  0.00            
ATOM   1696  R4  CHO   272      32.225 211.676  22.467  1.00  0.00            
ATOM   1697  R5  CHO   272      30.725 210.776  23.767  1.00  0.00            
ATOM   1698  C1  CHO   272      32.825 212.676  26.367  1.00  0.00           C
ATOM   1699  C2  CHO   272      35.825 212.476  28.967  1.00  0.00           C
ATOM   1700  ROH CHO   273     220.125  62.076  24.967  1.00  0.00            
ATOM   1701  R1  CHO   273     220.575  60.326  27.167  1.00  0.00            
ATOM   1702  R2  CHO   273     223.125  59.426  27.817  1.00  0.00            
ATOM   1703  R3  CHO   273     222.475  60.426  30.267  1.00  0.00            
ATOM   1704  R4  CHO   273     225.025  59.026  30.667  1.00  0.00            
ATOM   1705  R5  CHO   273     223.225  58.726  31.817  1.00  0.00            
ATOM   1706  C1  CHO   273     225.575  59.776  34.617  1.00  0.00           C
ATOM   1707  C2  CHO   273     226.075  58.376  37.817  1.00  0.00           C
ATOM   1708  ROH CHO   274     177.475 174.076  53.067  1.00  0.00            
ATOM   1709  R1  CHO   274     177.675 172.926  50.467  1.00  0.00            
ATOM   1710  R2  CHO   274     175.675 173.176  48.567  1.00  0.00            
ATOM   1711  R3  CHO   274     177.675 174.176  47.067  1.00  0.00            
ATOM   1712  R4  CHO   274     175.325 174.326  45.317  1.00  0.00            
ATOM   1713  R5  CHO   274     177.225 173.376  44.867  1.00  0.00            
ATOM   1714  C1  CHO   274     177.025 175.926  42.017  1.00  0.00           C
ATOM   1715  C2  CHO   274     174.025 175.826  38.917  1.00  0.00           C
ATOM   1716  ROH CHO   275     166.275  55.826  24.367  1.00  0.00            
ATOM   1717  R1  CHO   275     166.675  56.676  27.017  1.00  0.00            
ATOM   1718  R2  CHO   275     164.725  57.826  28.567  1.00  0.00            
ATOM   1719  R3  CHO   275     165.275  55.826  30.267  1.00  0.00            
ATOM   1720  R4  CHO   275     164.175  57.976  31.967  1.00  0.00            
ATOM   1721  R5  CHO   275     166.125  56.976  32.217  1.00  0.00            
ATOM   1722  C1  CHO   275     164.425  56.176  35.567  1.00  0.00           C
ATOM   1723  C2  CHO   275     163.125  57.176  38.517  1.00  0.00           C
ATOM   1724  ROH CHO   276     100.475 108.426  26.167  1.00  0.00            
ATOM   1725  R1  CHO   276     101.925 107.626  28.467  1.00  0.00            
ATOM   1726  R2  CHO   276     103.225 109.426  30.167  1.00  0.00            
ATOM   1727  R3  CHO   276     101.725 108.176  32.067  1.00  0.00            
ATOM   1728  R4  CHO   276     103.775 109.676  33.567  1.00  0.00            
ATOM   1729  R5  CHO   276     103.325 107.576  33.717  1.00  0.00            
ATOM   1730  C1  CHO   276     102.675 108.676  37.317  1.00  0.00           C
ATOM   1731  C2  CHO   276     101.725 106.576  40.217  1.00  0.00           C
ATOM   1732  ROH CHO   277     177.925  70.626  55.067  1.00  0.00            
ATOM   1733  R1  CHO   277     177.325  69.626  52.467  1.00  0.00            
ATOM   1734  R2  CHO   277     177.025  71.326  50.317  1.00  0.00            
ATOM   1735  R3  CHO   277     178.925  69.676  49.217  1.00  0.00            
ATOM   1736  R4  CHO   277     177.475  70.826  46.917  1.00  0.00            
ATOM   1737  R5  CHO   277     177.825  68.726  47.317  1.00  0.00            
ATOM   1738  C1  CHO   277     179.525  69.076  43.917  1.00  0.00           C
ATOM   1739  C2  CHO   277     178.925  67.876  40.117  1.00  0.00           C
ATOM   1740  ROH CHO   278     162.875 105.176  20.967  1.00  0.00            
ATOM   1741  R1  CHO   278     163.825 106.426  23.317  1.00  0.00            
ATOM   1742  R2  CHO   278     162.175 107.926  24.967  1.00  0.00            
ATOM   1743  R3  CHO   278     163.125 106.226  26.867  1.00  0.00            
ATOM   1744  R4  CHO   278     162.125 108.526  28.367  1.00  0.00            
ATOM   1745  R5  CHO   278     164.125 107.626  28.517  1.00  0.00            
ATOM   1746  C1  CHO   278     163.025 107.276  32.167  1.00  0.00           C
ATOM   1747  C2  CHO   278     163.025 109.126  35.667  1.00  0.00           C
ATOM   1748  ROH CHO   279      34.625 158.926  16.667  1.00  0.00            
ATOM   1749  R1  CHO   279      35.375 158.576  19.367  1.00  0.00            
ATOM   1750  R2  CHO   279      35.475 160.726  21.117  1.00  0.00            
ATOM   1751  R3  CHO   279      33.775 159.176  22.617  1.00  0.00            
ATOM   1752  R4  CHO   279      34.675 161.326  24.417  1.00  0.00            
ATOM   1753  R5  CHO   279      34.775 159.176  24.817  1.00  0.00            
ATOM   1754  C1  CHO   279      32.625 160.226  27.767  1.00  0.00           C
ATOM   1755  C2  CHO   279      31.725 162.876  30.267  1.00  0.00           C
ATOM   1756  ROH CHO   280     146.575 222.776   8.817  1.00  0.00            
ATOM   1757  R1  CHO   280     147.125 222.426  11.617  1.00  0.00            
ATOM   1758  R2  CHO   280     149.225 220.926  12.517  1.00  0.00            
ATOM   1759  R3  CHO   280     149.875 223.226  13.867  1.00  0.00            
ATOM   1760  R4  CHO   280     151.125 221.076  15.417  1.00  0.00            
ATOM   1761  R5  CHO   280     149.775 222.626  16.167  1.00  0.00            
ATOM   1762  C1  CHO   280     152.825 223.326  18.317  1.00  0.00           C
ATOM   1763  C2  CHO   280     155.175 224.826  20.617  1.00  0.00           C
ATOM   1764  ROH CHO   281      15.575 183.076  49.567  1.00  0.00            
ATOM   1765  R1  CHO   281      15.625 181.076  47.517  1.00  0.00            
ATOM   1766  R2  CHO   281      13.725 180.926  45.567  1.00  0.00            
ATOM   1767  R3  CHO   281      15.875 181.076  43.917  1.00  0.00            
ATOM   1768  R4  CHO   281      13.575 181.026  42.117  1.00  0.00            
ATOM   1769  R5  CHO   281      15.275 179.676  42.017  1.00  0.00            
ATOM   1770  C1  CHO   281      15.475 181.226  38.567  1.00  0.00           C
ATOM   1771  C2  CHO   281      18.075 181.476  35.867  1.00  0.00           C
ATOM   1772  ROH CHO   282      48.375 146.076  17.517  1.00  0.00            
ATOM   1773  R1  CHO   282      48.775 144.676  19.967  1.00  0.00            
ATOM   1774  R2  CHO   282      50.275 145.726  22.017  1.00  0.00            
ATOM   1775  R3  CHO   282      48.025 145.226  23.467  1.00  0.00            
ATOM   1776  R4  CHO   282      50.175 145.376  25.467  1.00  0.00            
ATOM   1777  R5  CHO   282      48.775 143.776  25.217  1.00  0.00            
ATOM   1778  C1  CHO   282      48.025 144.726  28.817  1.00  0.00           C
ATOM   1779  C2  CHO   282      48.525 143.776  32.667  1.00  0.00           C
ATOM   1780  ROH CHO   283     181.825 119.026  57.117  1.00  0.00            
ATOM   1781  R1  CHO   283     182.025 117.926  54.517  1.00  0.00            
ATOM   1782  R2  CHO   283     179.775 116.976  53.167  1.00  0.00            
ATOM   1783  R3  CHO   283     180.725 118.676  51.217  1.00  0.00            
ATOM   1784  R4  CHO   283     180.075 116.226  49.767  1.00  0.00            
ATOM   1785  R5  CHO   283     181.975 117.276  49.767  1.00  0.00            
ATOM   1786  C1  CHO   283     181.125 117.376  46.017  1.00  0.00           C
ATOM   1787  C2  CHO   283     181.875 116.826  42.217  1.00  0.00           C
ATOM   1788  ROH CHO   284      62.925 186.426  47.167  1.00  0.00            
ATOM   1789  R1  CHO   284      62.725 185.476  44.467  1.00  0.00            
ATOM   1790  R2  CHO   284      60.375 185.526  43.067  1.00  0.00            
ATOM   1791  R3  CHO   284      61.825 186.876  41.217  1.00  0.00            
ATOM   1792  R4  CHO   284      59.625 185.776  39.717  1.00  0.00            
ATOM   1793  R5  CHO   284      61.725 185.526  39.267  1.00  0.00            
ATOM   1794  C1  CHO   284      60.575 187.176  36.017  1.00  0.00           C
ATOM   1795  C2  CHO   284      59.875 189.476  33.117  1.00  0.00           C
ATOM   1796  ROH CHO   285     166.625 114.576  20.017  1.00  0.00            
ATOM   1797  R1  CHO   285     167.525 114.026  22.617  1.00  0.00            
ATOM   1798  R2  CHO   285     169.675 115.276  23.767  1.00  0.00            
ATOM   1799  R3  CHO   285     167.875 115.876  25.717  1.00  0.00            
ATOM   1800  R4  CHO   285     170.375 115.376  27.167  1.00  0.00            
ATOM   1801  R5  CHO   285     168.475 114.426  27.567  1.00  0.00            
ATOM   1802  C1  CHO   285     169.125 115.976  30.967  1.00  0.00           C
ATOM   1803  C2  CHO   285     169.075 117.376  34.717  1.00  0.00           C
ATOM   1804  ROH CHO   286      75.675  75.676  47.567  1.00  0.00            
ATOM   1805  R1  CHO   286      75.475  76.926  45.017  1.00  0.00            
ATOM   1806  R2  CHO   286      77.025  76.176  42.867  1.00  0.00            
ATOM   1807  R3  CHO   286      74.575  75.926  41.667  1.00  0.00            
ATOM   1808  R4  CHO   286      76.525  75.426  39.517  1.00  0.00            
ATOM   1809  R5  CHO   286      74.925  76.876  39.467  1.00  0.00            
ATOM   1810  C1  CHO   286      73.975  74.726  36.467  1.00  0.00           C
ATOM   1811  C2  CHO   286      76.675  76.476  33.467  1.00  0.00           C
ATOM   1812  ROH CHO   287     151.375  15.926  16.617  1.00  0.00            
ATOM   1813  R1  CHO   287     151.475  14.576  19.067  1.00  0.00            
ATOM   1814  R2  CHO   287     150.925  15.776  21.467  1.00  0.00            
ATOM   1815  R3  CHO   287     149.125  13.776  21.767  1.00  0.00            
ATOM   1816  R4  CHO   287     149.375  14.926  24.417  1.00  0.00            
ATOM   1817  R5  CHO   287     149.575  12.826  23.867  1.00  0.00            
ATOM   1818  C1  CHO   287     146.725  12.526  26.367  1.00  0.00           C
ATOM   1819  C2  CHO   287     144.675  13.276  29.367  1.00  0.00           C
ATOM   1820  ROH CHO   288     168.975 119.376  20.867  1.00  0.00            
ATOM   1821  R1  CHO   288     170.075 119.926  23.417  1.00  0.00            
ATOM   1822  R2  CHO   288     169.325 122.076  24.967  1.00  0.00            
ATOM   1823  R3  CHO   288     168.875 120.176  26.867  1.00  0.00            
ATOM   1824  R4  CHO   288     169.075 122.726  28.367  1.00  0.00            
ATOM   1825  R5  CHO   288     170.175 120.876  28.717  1.00  0.00            
ATOM   1826  C1  CHO   288     168.475 121.276  32.117  1.00  0.00           C
ATOM   1827  C2  CHO   288     166.625 122.276  34.617  1.00  0.00           C
ATOM   1828  ROH CHO   289       9.025  79.626  24.117  1.00  0.00            
ATOM   1829  R1  CHO   289       8.075  78.876  26.667  1.00  0.00            
ATOM   1830  R2  CHO   289       9.625  77.426  28.467  1.00  0.00            
ATOM   1831  R3  CHO   289       9.075  79.476  30.117  1.00  0.00            
ATOM   1832  R4  CHO   289      10.325  77.476  31.867  1.00  0.00            
ATOM   1833  R5  CHO   289       8.375  78.426  32.167  1.00  0.00            
ATOM   1834  C1  CHO   289      10.225  79.476  35.367  1.00  0.00           C
ATOM   1835  C2  CHO   289      11.375  79.976  38.617  1.00  0.00           C
ATOM   1836  ROH CHO   290     189.025 169.676  16.917  1.00  0.00            
ATOM   1837  R1  CHO   290     187.975 168.276  19.167  1.00  0.00            
ATOM   1838  R2  CHO   290     189.575 166.826  20.817  1.00  0.00            
ATOM   1839  R3  CHO   290     188.475 168.376  22.767  1.00  0.00            
ATOM   1840  R4  CHO   290     190.175 166.526  24.217  1.00  0.00            
ATOM   1841  R5  CHO   290     188.075 166.926  24.617  1.00  0.00            
ATOM   1842  C1  CHO   290     189.525 167.876  28.017  1.00  0.00           C
ATOM   1843  C2  CHO   290     191.325 166.676  31.567  1.00  0.00           C
ATOM   1844  ROH CHO   291     181.275 147.526  53.317  1.00  0.00            
ATOM   1845  R1  CHO   291     181.525 147.876  50.517  1.00  0.00            
ATOM   1846  R2  CHO   291     183.725 149.026  49.367  1.00  0.00            
ATOM   1847  R3  CHO   291     183.725 146.726  47.917  1.00  0.00            
ATOM   1848  R4  CHO   291     184.025 148.876  45.917  1.00  0.00            
ATOM   1849  R5  CHO   291     182.525 147.276  45.917  1.00  0.00            
ATOM   1850  C1  CHO   291     184.225 146.626  42.567  1.00  0.00           C
ATOM   1851  C2  CHO   291     184.775 150.226  41.417  1.00  0.00           C
ATOM   1852  ROH CHO   292     127.675 124.126  22.167  1.00  0.00            
ATOM   1853  R1  CHO   292     127.775 124.976  24.867  1.00  0.00            
ATOM   1854  R2  CHO   292     126.775 123.476  26.967  1.00  0.00            
ATOM   1855  R3  CHO   292     129.275 123.726  27.967  1.00  0.00            
ATOM   1856  R4  CHO   292     127.525 123.576  30.317  1.00  0.00            
ATOM   1857  R5  CHO   292     128.925 125.126  29.917  1.00  0.00            
ATOM   1858  C1  CHO   292     130.275 123.876  33.267  1.00  0.00           C
ATOM   1859  C2  CHO   292     129.975 121.926  36.917  1.00  0.00           C
ATOM   1860  ROH CHO   293     112.325 207.076  17.917  1.00  0.00            
ATOM   1861  R1  CHO   293     111.675 206.926  20.667  1.00  0.00            
ATOM   1862  R2  CHO   293     113.125 205.426  22.467  1.00  0.00            
ATOM   1863  R3  CHO   293     113.275 207.776  23.817  1.00  0.00            
ATOM   1864  R4  CHO   293     113.325 205.726  25.917  1.00  0.00            
ATOM   1865  R5  CHO   293     111.975 207.376  25.767  1.00  0.00            
ATOM   1866  C1  CHO   293     113.575 208.076  29.167  1.00  0.00           C
ATOM   1867  C2  CHO   293     112.975 209.726  33.267  1.00  0.00           C
ATOM   1868  ROH CHO   294      98.525  42.576  23.617  1.00  0.00            
ATOM   1869  R1  CHO   294      98.625  42.226  26.417  1.00  0.00            
ATOM   1870  R2  CHO   294      99.475  44.176  28.167  1.00  0.00            
ATOM   1871  R3  CHO   294      97.075  43.776  29.317  1.00  0.00            
ATOM   1872  R4  CHO   294      98.775  44.676  31.517  1.00  0.00            
ATOM   1873  R5  CHO   294      97.575  42.876  31.517  1.00  0.00            
ATOM   1874  C1  CHO   294      96.075  44.626  34.517  1.00  0.00           C
ATOM   1875  C2  CHO   294      97.075  43.926  36.667  1.00  0.00           C
ATOM   1876  ROH CHO   295     173.975 216.776  12.567  1.00  0.00            
ATOM   1877  R1  CHO   295     172.775 216.026  15.017  1.00  0.00            
ATOM   1878  R2  CHO   295     173.675 216.976  17.467  1.00  0.00            
ATOM   1879  R3  CHO   295     171.025 217.676  17.717  1.00  0.00            
ATOM   1880  R4  CHO   295     171.925 216.926  20.417  1.00  0.00            
ATOM   1881  R5  CHO   295     170.175 216.126  19.367  1.00  0.00            
ATOM   1882  C1  CHO   295     168.425 217.526  22.417  1.00  0.00           C
ATOM   1883  C2  CHO   295     165.575 214.876  23.017  1.00  0.00           C
ATOM   1884  ROH CHO   296     195.425 138.176  56.067  1.00  0.00            
ATOM   1885  R1  CHO   296     194.975 136.626  53.717  1.00  0.00            
ATOM   1886  R2  CHO   296     193.425 137.576  51.617  1.00  0.00            
ATOM   1887  R3  CHO   296     195.675 136.976  50.167  1.00  0.00            
ATOM   1888  R4  CHO   296     193.525 137.176  48.167  1.00  0.00            
ATOM   1889  R5  CHO   296     194.875 135.476  48.467  1.00  0.00            
ATOM   1890  C1  CHO   296     195.675 136.376  44.817  1.00  0.00           C
ATOM   1891  C2  CHO   296     197.075 136.876  41.717  1.00  0.00           C
ATOM   1892  ROH CHO   297     108.375 197.276  17.867  1.00  0.00            
ATOM   1893  R1  CHO   297     109.675 196.576  20.267  1.00  0.00            
ATOM   1894  R2  CHO   297     109.625 198.176  22.517  1.00  0.00            
ATOM   1895  R3  CHO   297     108.675 195.876  23.717  1.00  0.00            
ATOM   1896  R4  CHO   297     109.125 197.776  25.917  1.00  0.00            
ATOM   1897  R5  CHO   297     109.925 195.726  25.767  1.00  0.00            
ATOM   1898  C1  CHO   297     107.925 195.426  29.017  1.00  0.00           C
ATOM   1899  C2  CHO   297     106.925 194.476  32.967  1.00  0.00           C
ATOM   1900  ROH CHO   298     117.725 148.976  51.517  1.00  0.00            
ATOM   1901  R1  CHO   298     116.475 149.126  48.967  1.00  0.00            
ATOM   1902  R2  CHO   298     117.825 148.576  46.617  1.00  0.00            
ATOM   1903  R3  CHO   298     115.775 146.876  46.217  1.00  0.00            
ATOM   1904  R4  CHO   298     117.125 147.026  43.617  1.00  0.00            
ATOM   1905  R5  CHO   298     114.975 147.376  44.017  1.00  0.00            
ATOM   1906  C1  CHO   298     114.725 144.526  41.517  1.00  0.00           C
ATOM   1907  C2  CHO   298     115.975 144.076  38.167  1.00  0.00           C
ATOM   1908  ROH CHO   299      63.475 196.376  47.417  1.00  0.00            
ATOM   1909  R1  CHO   299      62.025 196.676  45.017  1.00  0.00            
ATOM   1910  R2  CHO   299      61.975 199.076  43.617  1.00  0.00            
ATOM   1911  R3  CHO   299      62.825 197.526  41.567  1.00  0.00            
ATOM   1912  R4  CHO   299      61.325 199.676  40.267  1.00  0.00            
ATOM   1913  R5  CHO   299      61.025 197.526  40.017  1.00  0.00            
ATOM   1914  C1  CHO   299      61.725 198.526  36.417  1.00  0.00           C
ATOM   1915  C2  CHO   299      58.625 200.576  35.067  1.00  0.00           C
ATOM   1916  ROH CHO   300     154.275 178.776  17.517  1.00  0.00            
ATOM   1917  R1  CHO   300     152.425 178.426  19.617  1.00  0.00            
ATOM   1918  R2  CHO   300     153.225 177.826  22.167  1.00  0.00            
ATOM   1919  R3  CHO   300     151.675 179.976  22.817  1.00  0.00            
ATOM   1920  R4  CHO   300     151.425 178.176  25.117  1.00  0.00            
ATOM   1921  R5  CHO   300     149.775 179.076  23.967  1.00  0.00            
ATOM   1922  C1  CHO   300     148.925 180.426  27.417  1.00  0.00           C
ATOM   1923  C2  CHO   300     147.075 181.476  30.717  1.00  0.00           C
ATOM   1924  ROH CHO   301      85.675 169.526  47.167  1.00  0.00            
ATOM   1925  R1  CHO   301      84.925 170.826  44.767  1.00  0.00            
ATOM   1926  R2  CHO   301      86.725 171.176  42.667  1.00  0.00            
ATOM   1927  R3  CHO   301      84.825 169.876  41.217  1.00  0.00            
ATOM   1928  R4  CHO   301      85.975 171.826  39.367  1.00  0.00            
ATOM   1929  R5  CHO   301      83.875 171.576  39.867  1.00  0.00            
ATOM   1930  C1  CHO   301      83.725 171.026  36.067  1.00  0.00           C
ATOM   1931  C2  CHO   301      84.575 170.976  33.067  1.00  0.00           C
ATOM   1932  ROH CHO   302     140.975 198.476  47.267  1.00  0.00            
ATOM   1933  R1  CHO   302     141.425 198.626  44.517  1.00  0.00            
ATOM   1934  R2  CHO   302     142.275 196.526  42.967  1.00  0.00            
ATOM   1935  R3  CHO   302     140.025 197.076  41.517  1.00  0.00            
ATOM   1936  R4  CHO   302     141.975 196.026  39.567  1.00  0.00            
ATOM   1937  R5  CHO   302     140.925 197.926  39.467  1.00  0.00            
ATOM   1938  C1  CHO   302     139.775 196.326  36.217  1.00  0.00           C
ATOM   1939  C2  CHO   302     140.475 197.326  32.117  1.00  0.00           C
ATOM   1940  ROH CHO   303     104.025 136.576  20.317  1.00  0.00            
ATOM   1941  R1  CHO   303     103.425 136.226  23.017  1.00  0.00            
ATOM   1942  R2  CHO   303     105.325 135.626  24.917  1.00  0.00            
ATOM   1943  R3  CHO   303     104.325 137.826  26.167  1.00  0.00            
ATOM   1944  R4  CHO   303     105.525 136.226  28.317  1.00  0.00            
ATOM   1945  R5  CHO   303     103.525 136.976  28.267  1.00  0.00            
ATOM   1946  C1  CHO   303     104.725 138.626  31.467  1.00  0.00           C
ATOM   1947  C2  CHO   303     106.725 137.426  33.867  1.00  0.00           C
ATOM   1948  ROH CHO   304     167.425  68.026  22.567  1.00  0.00            
ATOM   1949  R1  CHO   304     166.675  67.626  25.267  1.00  0.00            
ATOM   1950  R2  CHO   304     168.175  66.076  27.017  1.00  0.00            
ATOM   1951  R3  CHO   304     168.125  68.276  28.517  1.00  0.00            
ATOM   1952  R4  CHO   304     168.825  66.126  30.417  1.00  0.00            
ATOM   1953  R5  CHO   304     167.225  67.576  30.617  1.00  0.00            
ATOM   1954  C1  CHO   304     169.175  68.276  33.817  1.00  0.00           C
ATOM   1955  C2  CHO   304     171.025  65.826  35.617  1.00  0.00           C
ATOM   1956  ROH CHO   305     211.125 161.426  17.267  1.00  0.00            
ATOM   1957  R1  CHO   305     212.225 161.876  19.867  1.00  0.00            
ATOM   1958  R2  CHO   305     211.175 163.726  21.617  1.00  0.00            
ATOM   1959  R3  CHO   305     211.125 161.626  23.317  1.00  0.00            
ATOM   1960  R4  CHO   305     210.875 163.926  25.067  1.00  0.00            
ATOM   1961  R5  CHO   305     212.325 162.326  25.217  1.00  0.00            
ATOM   1962  C1  CHO   305     210.625 162.076  28.617  1.00  0.00           C
ATOM   1963  C2  CHO   305     209.925 162.176  31.867  1.00  0.00           C
ATOM   1964  ROH CHO   306      72.075 101.326  48.617  1.00  0.00            
ATOM   1965  R1  CHO   306      70.875 101.676  46.067  1.00  0.00            
ATOM   1966  R2  CHO   306      72.375 102.376  43.867  1.00  0.00            
ATOM   1967  R3  CHO   306      71.225 100.176  42.767  1.00  0.00            
ATOM   1968  R4  CHO   306      72.375 101.576  40.517  1.00  0.00            
ATOM   1969  R5  CHO   306      70.325 100.926  40.717  1.00  0.00            
ATOM   1970  C1  CHO   306      71.325  99.076  37.517  1.00  0.00           C
ATOM   1971  C2  CHO   306      72.325  99.026  34.167  1.00  0.00           C
ATOM   1972  ROH CHO   307     141.875 106.776  22.617  1.00  0.00            
ATOM   1973  R1  CHO   307     142.975 106.076  25.167  1.00  0.00            
ATOM   1974  R2  CHO   307     144.275 107.926  26.767  1.00  0.00            
ATOM   1975  R3  CHO   307     142.425 107.076  28.617  1.00  0.00            
ATOM   1976  R4  CHO   307     144.325 108.726  30.167  1.00  0.00            
ATOM   1977  R5  CHO   307     143.725 106.676  30.617  1.00  0.00            
ATOM   1978  C1  CHO   307     142.625 108.426  33.817  1.00  0.00           C
ATOM   1979  C2  CHO   307     142.425 109.976  36.167  1.00  0.00           C
ATOM   1980  ROH CHO   308     151.675  70.026  24.217  1.00  0.00            
ATOM   1981  R1  CHO   308     150.025  69.476  26.417  1.00  0.00            
ATOM   1982  R2  CHO   308     150.875  69.626  29.017  1.00  0.00            
ATOM   1983  R3  CHO   308     148.725  71.226  29.317  1.00  0.00            
ATOM   1984  R4  CHO   308     149.525  70.576  32.067  1.00  0.00            
ATOM   1985  R5  CHO   308     147.525  70.326  31.167  1.00  0.00            
ATOM   1986  C1  CHO   308     146.725  72.676  34.067  1.00  0.00           C
ATOM   1987  C2  CHO   308     147.925  71.976  38.117  1.00  0.00           C
ATOM   1988  ROH CHO   309     129.575 161.226  20.117  1.00  0.00            
ATOM   1989  R1  CHO   309     130.025 161.576  22.867  1.00  0.00            
ATOM   1990  R2  CHO   309     128.375 160.526  24.817  1.00  0.00            
ATOM   1991  R3  CHO   309     130.675 159.426  25.767  1.00  0.00            
ATOM   1992  R4  CHO   309     128.775 159.226  28.017  1.00  0.00            
ATOM   1993  R5  CHO   309     130.775 160.126  28.067  1.00  0.00            
ATOM   1994  C1  CHO   309     131.225 157.476  30.717  1.00  0.00           C
ATOM   1995  C2  CHO   309     130.475 159.926  33.267  1.00  0.00           C
ATOM   1996  ROH CHO   310     203.825 127.676  21.217  1.00  0.00            
ATOM   1997  R1  CHO   310     204.475 128.576  23.817  1.00  0.00            
ATOM   1998  R2  CHO   310     202.625 129.726  25.517  1.00  0.00            
ATOM   1999  R3  CHO   310     203.525 127.776  27.217  1.00  0.00            
ATOM   2000  R4  CHO   310     201.975 129.626  28.917  1.00  0.00            
ATOM   2001  R5  CHO   310     204.025 128.976  29.217  1.00  0.00            
ATOM   2002  C1  CHO   310     202.475 127.776  32.517  1.00  0.00           C
ATOM   2003  C2  CHO   310     203.125 128.776  37.067  1.00  0.00           C
ATOM   2004  ROH CHO   311     176.025 217.076  45.417  1.00  0.00            
ATOM   2005  R1  CHO   311     175.475 216.326  42.767  1.00  0.00            
ATOM   2006  R2  CHO   311     173.025 216.826  41.567  1.00  0.00            
ATOM   2007  R3  CHO   311     174.575 217.976  39.667  1.00  0.00            
ATOM   2008  R4  CHO   311     172.025 217.476  38.317  1.00  0.00            
ATOM   2009  R5  CHO   311     173.975 216.826  37.617  1.00  0.00            
ATOM   2010  C1  CHO   311     172.875 218.926  34.617  1.00  0.00           C
ATOM   2011  C2  CHO   311     171.225 217.926  32.017  1.00  0.00           C
ATOM   2012  ROH CHO   312      60.725 162.226  49.467  1.00  0.00            
ATOM   2013  R1  CHO   312      60.875 163.126  46.767  1.00  0.00            
ATOM   2014  R2  CHO   312      61.375 161.426  44.667  1.00  0.00            
ATOM   2015  R3  CHO   312      59.075 162.526  43.667  1.00  0.00            
ATOM   2016  R4  CHO   312      60.025 160.826  41.517  1.00  0.00            
ATOM   2017  R5  CHO   312      59.475 162.926  41.367  1.00  0.00            
ATOM   2018  C1  CHO   312      57.075 161.426  38.817  1.00  0.00           C
ATOM   2019  C2  CHO   312      56.025 159.726  35.317  1.00  0.00           C
ATOM   2020  ROH CHO   313     168.425 152.026  51.667  1.00  0.00            
ATOM   2021  R1  CHO   313     168.375 152.426  48.817  1.00  0.00            
ATOM   2022  R2  CHO   313     170.025 154.226  47.567  1.00  0.00            
ATOM   2023  R3  CHO   313     170.775 152.076  46.117  1.00  0.00            
ATOM   2024  R4  CHO   313     171.775 154.376  44.617  1.00  0.00            
ATOM   2025  R5  CHO   313     170.525 152.826  43.817  1.00  0.00            
ATOM   2026  C1  CHO   313     173.475 152.426  41.517  1.00  0.00           C
ATOM   2027  C2  CHO   313     172.775 154.076  39.117  1.00  0.00           C
ATOM   2028  ROH CHO   314      62.075  70.126  14.467  1.00  0.00            
ATOM   2029  R1  CHO   314      63.075  69.076  16.917  1.00  0.00            
ATOM   2030  R2  CHO   314      63.375  70.626  19.167  1.00  0.00            
ATOM   2031  R3  CHO   314      61.825  68.726  20.317  1.00  0.00            
ATOM   2032  R4  CHO   314      63.475  69.826  22.517  1.00  0.00            
ATOM   2033  R5  CHO   314      63.275  67.726  21.917  1.00  0.00            
ATOM   2034  C1  CHO   314      62.075  67.526  25.567  1.00  0.00           C
ATOM   2035  C2  CHO   314      64.425  69.376  28.717  1.00  0.00           C
ATOM   2036  ROH CHO   315      21.275  11.626  45.767  1.00  0.00            
ATOM   2037  R1  CHO   315      21.775  12.376  43.067  1.00  0.00            
ATOM   2038  R2  CHO   315      21.875  15.026  42.267  1.00  0.00            
ATOM   2039  R3  CHO   315      24.325  14.276  41.317  1.00  0.00            
ATOM   2040  R4  CHO   315      23.575  16.626  39.717  1.00  0.00            
ATOM   2041  R5  CHO   315      24.175  14.676  38.917  1.00  0.00            
ATOM   2042  C1  CHO   315      26.825  16.876  37.317  1.00  0.00           C
ATOM   2043  C2  CHO   315      29.725  16.876  34.667  1.00  0.00           C
ATOM   2044  ROH CHO   316     216.325 138.226  54.717  1.00  0.00            
ATOM   2045  R1  CHO   316     215.275 137.576  52.167  1.00  0.00            
ATOM   2046  R2  CHO   316     213.775 139.376  50.667  1.00  0.00            
ATOM   2047  R3  CHO   316     215.625 138.826  48.767  1.00  0.00            
ATOM   2048  R4  CHO   316     213.275 139.726  47.267  1.00  0.00            
ATOM   2049  R5  CHO   316     214.325 137.876  46.967  1.00  0.00            
ATOM   2050  C1  CHO   316     214.675 139.426  43.517  1.00  0.00           C
ATOM   2051  C2  CHO   316     214.125 139.126  40.067  1.00  0.00           C
ATOM   2052  ROH CHO   317      35.325 124.376  18.767  1.00  0.00            
ATOM   2053  R1  CHO   317      36.025 125.076  21.417  1.00  0.00            
ATOM   2054  R2  CHO   317      34.225 124.926  23.517  1.00  0.00            
ATOM   2055  R3  CHO   317      36.225 123.426  24.617  1.00  0.00            
ATOM   2056  R4  CHO   317      34.325 123.976  26.817  1.00  0.00            
ATOM   2057  R5  CHO   317      36.475 124.376  26.817  1.00  0.00            
ATOM   2058  C1  CHO   317      36.275 122.026  29.817  1.00  0.00           C
ATOM   2059  C2  CHO   317      37.375 123.526  33.717  1.00  0.00           C
ATOM   2060  ROH CHO   318     206.425 132.226  21.117  1.00  0.00            
ATOM   2061  R1  CHO   318     207.175 132.876  23.767  1.00  0.00            
ATOM   2062  R2  CHO   318     205.575 134.376  25.417  1.00  0.00            
ATOM   2063  R3  CHO   318     205.825 132.226  27.067  1.00  0.00            
ATOM   2064  R4  CHO   318     204.475 134.276  28.717  1.00  0.00            
ATOM   2065  R5  CHO   318     206.275 133.226  29.217  1.00  0.00            
ATOM   2066  C1  CHO   318     204.025 132.226  32.167  1.00  0.00           C
ATOM   2067  C2  CHO   318     206.625 131.526  35.617  1.00  0.00           C
ATOM   2068  ROH CHO   319     176.425  83.276  54.717  1.00  0.00            
ATOM   2069  R1  CHO   319     177.875  82.226  52.567  1.00  0.00            
ATOM   2070  R2  CHO   319     176.775  80.476  50.717  1.00  0.00            
ATOM   2071  R3  CHO   319     177.725  82.326  48.917  1.00  0.00            
ATOM   2072  R4  CHO   319     178.225  79.726  47.667  1.00  0.00            
ATOM   2073  R5  CHO   319     179.675  81.276  48.017  1.00  0.00            
ATOM   2074  C1  CHO   319     179.975  80.976  44.217  1.00  0.00           C
ATOM   2075  C2  CHO   319     182.275  81.976  41.467  1.00  0.00           C
ATOM   2076  ROH CHO   320     219.325 190.276  49.467  1.00  0.00            
ATOM   2077  R1  CHO   320     219.875 189.226  46.917  1.00  0.00            
ATOM   2078  R2  CHO   320     218.475 189.976  44.617  1.00  0.00            
ATOM   2079  R3  CHO   320     220.925 190.576  43.667  1.00  0.00            
ATOM   2080  R4  CHO   320     219.175 190.876  41.367  1.00  0.00            
ATOM   2081  R5  CHO   320     220.975 189.676  41.467  1.00  0.00            
ATOM   2082  C1  CHO   320     221.875 191.976  38.567  1.00  0.00           C
ATOM   2083  C2  CHO   320     224.725 191.926  36.367  1.00  0.00           C
ATOM   2084  ROH CHO   321     132.425 205.026  46.467  1.00  0.00            
ATOM   2085  R1  CHO   321     133.325 203.426  44.317  1.00  0.00            
ATOM   2086  R2  CHO   321     131.825 203.026  42.017  1.00  0.00            
ATOM   2087  R3  CHO   321     134.075 203.876  40.767  1.00  0.00            
ATOM   2088  R4  CHO   321     132.175 203.326  38.567  1.00  0.00            
ATOM   2089  R5  CHO   321     134.175 202.526  38.767  1.00  0.00            
ATOM   2090  C1  CHO   321     134.525 204.326  35.417  1.00  0.00           C
ATOM   2091  C2  CHO   321     135.675 203.526  31.967  1.00  0.00           C
ATOM   2092  ROH CHO   322     120.425 128.426  22.067  1.00  0.00            
ATOM   2093  R1  CHO   322     120.575 129.476  24.667  1.00  0.00            
ATOM   2094  R2  CHO   322     118.375 129.676  26.367  1.00  0.00            
ATOM   2095  R3  CHO   322     119.925 128.276  28.067  1.00  0.00            
ATOM   2096  R4  CHO   322     118.025 129.726  29.767  1.00  0.00            
ATOM   2097  R5  CHO   322     120.225 129.726  29.967  1.00  0.00            
ATOM   2098  C1  CHO   322     119.325 128.426  33.417  1.00  0.00           C
ATOM   2099  C2  CHO   322     117.775 128.726  36.867  1.00  0.00           C
ATOM   2100  ROH CHO   323      60.475 156.876  49.317  1.00  0.00            
ATOM   2101  R1  CHO   323      61.475 156.226  46.767  1.00  0.00            
ATOM   2102  R2  CHO   323      59.975 154.976  44.817  1.00  0.00            
ATOM   2103  R3  CHO   323      60.775 157.126  43.317  1.00  0.00            
ATOM   2104  R4  CHO   323      59.475 155.326  41.417  1.00  0.00            
ATOM   2105  R5  CHO   323      61.475 156.176  41.217  1.00  0.00            
ATOM   2106  C1  CHO   323      59.925 157.526  38.017  1.00  0.00           C
ATOM   2107  C2  CHO   323      60.275 156.126  35.617  1.00  0.00           C
ATOM   2108  ROH CHO   324     147.075  87.776  20.867  1.00  0.00            
ATOM   2109  R1  CHO   324     147.625  88.226  23.617  1.00  0.00            
ATOM   2110  R2  CHO   324     146.175  90.026  25.167  1.00  0.00            
ATOM   2111  R3  CHO   324     145.825  87.876  26.767  1.00  0.00            
ATOM   2112  R4  CHO   324     144.775  90.176  28.317  1.00  0.00            
ATOM   2113  R5  CHO   324     146.275  88.726  28.967  1.00  0.00            
ATOM   2114  C1  CHO   324     143.575  88.226  31.667  1.00  0.00           C
ATOM   2115  C2  CHO   324     141.725  89.726  34.617  1.00  0.00           C
ATOM   2116  ROH CHO   325      62.775 210.926  43.967  1.00  0.00            
ATOM   2117  R1  CHO   325      62.525 212.726  41.767  1.00  0.00            
ATOM   2118  R2  CHO   325      64.175 212.576  39.517  1.00  0.00            
ATOM   2119  R3  CHO   325      61.775 212.376  38.217  1.00  0.00            
ATOM   2120  R4  CHO   325      63.775 212.976  36.117  1.00  0.00            
ATOM   2121  R5  CHO   325      61.975 214.076  36.517  1.00  0.00            
ATOM   2122  C1  CHO   325      61.375 213.076  32.867  1.00  0.00           C
ATOM   2123  C2  CHO   325      58.425 212.126  31.117  1.00  0.00           C
ATOM   2124  ROH CHO   326     203.825 113.776  23.117  1.00  0.00            
ATOM   2125  R1  CHO   326     204.825 113.076  25.667  1.00  0.00            
ATOM   2126  R2  CHO   326     204.775 114.826  27.817  1.00  0.00            
ATOM   2127  R3  CHO   326     203.475 112.826  29.067  1.00  0.00            
ATOM   2128  R4  CHO   326     204.725 114.376  31.217  1.00  0.00            
ATOM   2129  R5  CHO   326     204.925 112.226  30.867  1.00  0.00            
ATOM   2130  C1  CHO   326     203.425 112.176  34.367  1.00  0.00           C
ATOM   2131  C2  CHO   326     200.775 114.126  38.817  1.00  0.00           C
ATOM   2132  ROH CHO   327      46.525 150.176  52.467  1.00  0.00            
ATOM   2133  R1  CHO   327      46.525 149.226  49.817  1.00  0.00            
ATOM   2134  R2  CHO   327      44.775 150.176  47.917  1.00  0.00            
ATOM   2135  R3  CHO   327      47.075 150.626  46.517  1.00  0.00            
ATOM   2136  R4  CHO   327      45.025 150.276  44.467  1.00  0.00            
ATOM   2137  R5  CHO   327      46.925 149.226  44.567  1.00  0.00            
ATOM   2138  C1  CHO   327      47.325 150.776  41.117  1.00  0.00           C
ATOM   2139  C2  CHO   327      48.575 150.576  38.117  1.00  0.00           C
ATOM   2140  ROH CHO   328     187.425 186.626  14.767  1.00  0.00            
ATOM   2141  R1  CHO   328     188.825 186.876  17.217  1.00  0.00            
ATOM   2142  R2  CHO   328     188.675 189.126  18.817  1.00  0.00            
ATOM   2143  R3  CHO   328     187.925 187.376  20.717  1.00  0.00            
ATOM   2144  R4  CHO   328     188.025 189.976  22.117  1.00  0.00            
ATOM   2145  R5  CHO   328     189.075 188.126  22.717  1.00  0.00            
ATOM   2146  C1  CHO   328     186.925 188.776  25.817  1.00  0.00           C
ATOM   2147  C2  CHO   328     187.275 190.276  28.967  1.00  0.00           C
ATOM   2148  ROH CHO   329      70.425  62.276  48.067  1.00  0.00            
ATOM   2149  R1  CHO   329      70.525  62.076  45.267  1.00  0.00            
ATOM   2150  R2  CHO   329      72.575  63.126  43.717  1.00  0.00            
ATOM   2151  R3  CHO   329      72.725  60.626  42.767  1.00  0.00            
ATOM   2152  R4  CHO   329      72.975  62.276  40.417  1.00  0.00            
ATOM   2153  R5  CHO   329      71.575  60.676  40.717  1.00  0.00            
ATOM   2154  C1  CHO   329      73.375  59.426  37.567  1.00  0.00           C
ATOM   2155  C2  CHO   329      74.775  61.876  35.717  1.00  0.00           C
ATOM   2156  ROH CHO   330      62.725 114.726  49.417  1.00  0.00            
ATOM   2157  R1  CHO   330      61.625 114.126  46.917  1.00  0.00            
ATOM   2158  R2  CHO   330      62.225 115.626  44.617  1.00  0.00            
ATOM   2159  R3  CHO   330      62.875 113.176  43.617  1.00  0.00            
ATOM   2160  R4  CHO   330      62.925 114.976  41.317  1.00  0.00            
ATOM   2161  R5  CHO   330      61.825 113.126  41.467  1.00  0.00            
ATOM   2162  C1  CHO   330      63.975 112.376  38.417  1.00  0.00           C
ATOM   2163  C2  CHO   330      65.475 111.326  35.467  1.00  0.00           C
ATOM   2164  ROH CHO   331      76.325 176.426  46.767  1.00  0.00            
ATOM   2165  R1  CHO   331      75.725 175.626  44.117  1.00  0.00            
ATOM   2166  R2  CHO   331      74.275 177.226  42.417  1.00  0.00            
ATOM   2167  R3  CHO   331      76.425 176.876  40.767  1.00  0.00            
ATOM   2168  R4  CHO   331      74.325 177.926  39.017  1.00  0.00            
ATOM   2169  R5  CHO   331      75.475 176.076  38.717  1.00  0.00            
ATOM   2170  C1  CHO   331      76.375 177.976  35.517  1.00  0.00           C
ATOM   2171  C2  CHO   331      75.225 179.076  31.467  1.00  0.00           C
ATOM   2172  ROH CHO   332     159.725 198.276  15.417  1.00  0.00            
ATOM   2173  R1  CHO   332     159.525 197.276  18.067  1.00  0.00            
ATOM   2174  R2  CHO   332     161.275 198.076  20.067  1.00  0.00            
ATOM   2175  R3  CHO   332     158.975 198.726  21.367  1.00  0.00            
ATOM   2176  R4  CHO   332     161.125 199.176  23.317  1.00  0.00            
ATOM   2177  R5  CHO   332     159.375 197.976  23.617  1.00  0.00            
ATOM   2178  C1  CHO   332     158.925 200.476  26.417  1.00  0.00           C
ATOM   2179  C2  CHO   332     157.775 201.426  30.367  1.00  0.00           C
ATOM   2180  ROH CHO   333      27.125 146.526  14.167  1.00  0.00            
ATOM   2181  R1  CHO   333      27.925 147.376  16.767  1.00  0.00            
ATOM   2182  R2  CHO   333      26.175 148.626  18.517  1.00  0.00            
ATOM   2183  R3  CHO   333      26.925 146.626  20.167  1.00  0.00            
ATOM   2184  R4  CHO   333      26.175 148.826  21.967  1.00  0.00            
ATOM   2185  R5  CHO   333      28.025 147.726  21.967  1.00  0.00            
ATOM   2186  C1  CHO   333      26.825 147.076  25.517  1.00  0.00           C
ATOM   2187  C2  CHO   333      24.975 146.976  27.267  1.00  0.00           C
ATOM   2188  ROH CHO   334     176.025  33.876  54.267  1.00  0.00            
ATOM   2189  R1  CHO   334     174.575  35.526  52.517  1.00  0.00            
ATOM   2190  R2  CHO   334     175.525  38.026  51.717  1.00  0.00            
ATOM   2191  R3  CHO   334     175.125  37.026  49.217  1.00  0.00            
ATOM   2192  R4  CHO   334     175.625  39.876  48.817  1.00  0.00            
ATOM   2193  R5  CHO   334     173.925  38.726  48.067  1.00  0.00            
ATOM   2194  C1  CHO   334     175.325  39.976  44.767  1.00  0.00           C
ATOM   2195  C2  CHO   334     174.575  42.326  43.767  1.00  0.00           C
ATOM   2196  ROH CHO   335       4.925  89.076  52.767  1.00  0.00            
ATOM   2197  R1  CHO   335       3.125  87.576  51.167  1.00  0.00            
ATOM   2198  R2  CHO   335       1.425  88.726  49.317  1.00  0.00            
ATOM   2199  R3  CHO   335       2.575  86.926  47.667  1.00  0.00            
ATOM   2200  R4  CHO   335       0.075  87.726  46.317  1.00  0.00            
ATOM   2201  R5  CHO   335       0.725  85.676  46.767  1.00  0.00            
ATOM   2202  C1  CHO   335       0.375  85.476  42.967  1.00  0.00           C
ATOM   2203  C2  CHO   335      -2.425  83.476  41.267  1.00  0.00           C
ATOM   2204  ROH CHO   336     111.975  88.226  56.917  1.00  0.00            
ATOM   2205  R1  CHO   336     114.125  87.876  55.117  1.00  0.00            
ATOM   2206  R2  CHO   336     113.875  86.476  52.767  1.00  0.00            
ATOM   2207  R3  CHO   336     114.775  88.776  51.667  1.00  0.00            
ATOM   2208  R4  CHO   336     114.175  87.026  49.367  1.00  0.00            
ATOM   2209  R5  CHO   336     116.075  88.026  49.767  1.00  0.00            
ATOM   2210  C1  CHO   336     115.225  89.526  46.367  1.00  0.00           C
ATOM   2211  C2  CHO   336     118.125  89.676  42.767  1.00  0.00           C
ATOM   2212  ROH CHO   337     184.225 205.326  46.067  1.00  0.00            
ATOM   2213  R1  CHO   337     183.875 203.426  44.017  1.00  0.00            
ATOM   2214  R2  CHO   337     182.475 203.976  41.717  1.00  0.00            
ATOM   2215  R3  CHO   337     184.775 203.226  40.467  1.00  0.00            
ATOM   2216  R4  CHO   337     182.675 202.626  38.517  1.00  0.00            
ATOM   2217  R5  CHO   337     184.175 201.226  39.267  1.00  0.00            
ATOM   2218  C1  CHO   337     184.925 201.126  35.517  1.00  0.00           C
ATOM   2219  C2  CHO   337     185.575 198.476  32.317  1.00  0.00           C
ATOM   2220  ROH CHO   338     157.375  77.526  22.717  1.00  0.00            
ATOM   2221  R1  CHO   338     157.325  79.076  25.117  1.00  0.00            
ATOM   2222  R2  CHO   338     155.925  78.326  27.367  1.00  0.00            
ATOM   2223  R3  CHO   338     158.375  78.626  28.567  1.00  0.00            
ATOM   2224  R4  CHO   338     156.425  79.776  30.467  1.00  0.00            
ATOM   2225  R5  CHO   338     158.225  80.726  29.667  1.00  0.00            
ATOM   2226  C1  CHO   338     158.975  80.926  33.367  1.00  0.00           C
ATOM   2227  C2  CHO   338     158.175  80.926  36.917  1.00  0.00           C
ATOM   2228  ROH CHO   339     198.225  80.076  54.817  1.00  0.00            
ATOM   2229  R1  CHO   339     199.475  80.776  52.367  1.00  0.00            
ATOM   2230  R2  CHO   339     201.525  79.226  51.267  1.00  0.00            
ATOM   2231  R3  CHO   339     199.875  79.276  49.067  1.00  0.00            
ATOM   2232  R4  CHO   339     202.525  79.376  47.967  1.00  0.00            
ATOM   2233  R5  CHO   339     200.925  80.776  47.517  1.00  0.00            
ATOM   2234  C1  CHO   339     201.625  79.476  44.017  1.00  0.00           C
ATOM   2235  C2  CHO   339     199.025  80.476  40.417  1.00  0.00           C
ATOM   2236  ROH CHO   340     140.125  11.526  15.117  1.00  0.00            
ATOM   2237  R1  CHO   340     140.975   9.926  17.267  1.00  0.00            
ATOM   2238  R2  CHO   340     139.225   8.676  19.017  1.00  0.00            
ATOM   2239  R3  CHO   340     140.675   6.476  18.317  1.00  0.00            
ATOM   2240  R4  CHO   340     140.475   6.376  21.267  1.00  0.00            
ATOM   2241  R5  CHO   340     142.275   6.226  20.067  1.00  0.00            
ATOM   2242  C1  CHO   340     142.475   2.926  21.967  1.00  0.00           C
ATOM   2243  C2  CHO   340     142.775   2.626  24.667  1.00  0.00           C
ATOM   2244  ROH CHO   341     166.275  97.176  21.617  1.00  0.00            
ATOM   2245  R1  CHO   341     167.175  96.776  24.267  1.00  0.00            
ATOM   2246  R2  CHO   341     168.375  98.726  25.767  1.00  0.00            
ATOM   2247  R3  CHO   341     166.375  98.126  27.567  1.00  0.00            
ATOM   2248  R4  CHO   341     168.625  98.976  29.217  1.00  0.00            
ATOM   2249  R5  CHO   341     167.575  97.126  29.417  1.00  0.00            
ATOM   2250  C1  CHO   341     166.975  98.576  32.867  1.00  0.00           C
ATOM   2251  C2  CHO   341     168.025 101.526  35.467  1.00  0.00           C
ATOM   2252  ROH CHO   342     125.825 128.676  21.617  1.00  0.00            
ATOM   2253  R1  CHO   342     125.175 129.376  24.267  1.00  0.00            
ATOM   2254  R2  CHO   342     123.975 127.576  26.017  1.00  0.00            
ATOM   2255  R3  CHO   342     126.075 128.276  27.617  1.00  0.00            
ATOM   2256  R4  CHO   342     124.175 126.976  29.417  1.00  0.00            
ATOM   2257  R5  CHO   342     125.075 128.926  29.667  1.00  0.00            
ATOM   2258  C1  CHO   342     126.275 127.226  32.867  1.00  0.00           C
ATOM   2259  C2  CHO   342     125.575 123.476  35.017  1.00  0.00           C
ATOM   2260  ROH CHO   343      96.175 119.126  26.117  1.00  0.00            
ATOM   2261  R1  CHO   343      95.425 117.376  28.217  1.00  0.00            
ATOM   2262  R2  CHO   343      96.775 117.276  30.617  1.00  0.00            
ATOM   2263  R3  CHO   343      94.275 117.726  31.667  1.00  0.00            
ATOM   2264  R4  CHO   343      95.675 116.126  33.717  1.00  0.00            
ATOM   2265  R5  CHO   343      93.725 115.676  32.767  1.00  0.00            
ATOM   2266  C1  CHO   343      92.675 115.826  36.417  1.00  0.00           C
ATOM   2267  C2  CHO   343      90.175 112.826  37.767  1.00  0.00           C
ATOM   2268  ROH CHO   344     221.075 136.276  56.267  1.00  0.00            
ATOM   2269  R1  CHO   344     221.275 135.826  53.467  1.00  0.00            
ATOM   2270  R2  CHO   344     219.175 134.826  51.967  1.00  0.00            
ATOM   2271  R3  CHO   344     219.575 137.026  50.467  1.00  0.00            
ATOM   2272  R4  CHO   344     218.675 135.026  48.567  1.00  0.00            
ATOM   2273  R5  CHO   344     220.475 136.226  48.417  1.00  0.00            
ATOM   2274  C1  CHO   344     218.775 137.226  45.167  1.00  0.00           C
ATOM   2275  C2  CHO   344     217.975 133.976  43.467  1.00  0.00           C
ATOM   2276  ROH CHO   345      31.975  25.676  17.817  1.00  0.00            
ATOM   2277  R1  CHO   345      32.975  23.776  19.667  1.00  0.00            
ATOM   2278  R2  CHO   345      35.175  24.326  21.267  1.00  0.00            
ATOM   2279  R3  CHO   345      33.475  23.626  23.267  1.00  0.00            
ATOM   2280  R4  CHO   345      36.075  22.526  24.117  1.00  0.00            
ATOM   2281  R5  CHO   345      34.175  21.426  23.917  1.00  0.00            
ATOM   2282  C1  CHO   345      34.975  20.826  27.617  1.00  0.00           C
ATOM   2283  C2  CHO   345      34.525  19.176  30.967  1.00  0.00           C
ATOM   2284  ROH CHO   346      43.275 106.626  50.117  1.00  0.00            
ATOM   2285  R1  CHO   346      44.125 107.026  47.467  1.00  0.00            
ATOM   2286  R2  CHO   346      44.875 104.976  45.817  1.00  0.00            
ATOM   2287  R3  CHO   346      43.025 106.026  44.117  1.00  0.00            
ATOM   2288  R4  CHO   346      44.575 104.226  42.417  1.00  0.00            
ATOM   2289  R5  CHO   346      44.175 106.326  42.067  1.00  0.00            
ATOM   2290  C1  CHO   346      42.675 104.826  38.917  1.00  0.00           C
ATOM   2291  C2  CHO   346      43.025 107.076  35.417  1.00  0.00           C
ATOM   2292  ROH CHO   347     120.925 105.676  27.217  1.00  0.00            
ATOM   2293  R1  CHO   347     121.375 104.776  29.867  1.00  0.00            
ATOM   2294  R2  CHO   347     123.475 105.626  31.417  1.00  0.00            
ATOM   2295  R3  CHO   347     121.475 106.276  33.167  1.00  0.00            
ATOM   2296  R4  CHO   347     123.925 106.326  34.767  1.00  0.00            
ATOM   2297  R5  CHO   347     122.125 105.226  35.217  1.00  0.00            
ATOM   2298  C1  CHO   347     122.325 107.326  38.367  1.00  0.00           C
ATOM   2299  C2  CHO   347     124.575 106.926  41.467  1.00  0.00           C
ATOM   2300  ROH CHO   348     113.975  98.226  24.167  1.00  0.00            
ATOM   2301  R1  CHO   348     115.425  97.026  26.317  1.00  0.00            
ATOM   2302  R2  CHO   348     114.925  97.676  28.917  1.00  0.00            
ATOM   2303  R3  CHO   348     114.575  95.026  29.217  1.00  0.00            
ATOM   2304  R4  CHO   348     115.275  95.926  31.917  1.00  0.00            
ATOM   2305  R5  CHO   348     116.275  94.326  30.767  1.00  0.00            
ATOM   2306  C1  CHO   348     115.125  92.376  33.867  1.00  0.00           C
ATOM   2307  C2  CHO   348     115.975  95.676  36.967  1.00  0.00           C
ATOM   2308  ROH CHO   349      59.525   2.226  11.267  1.00  0.00            
ATOM   2309  R1  CHO   349      59.125   2.976  13.967  1.00  0.00            
ATOM   2310  R2  CHO   349      58.075   1.276  15.867  1.00  0.00            
ATOM   2311  R3  CHO   349      60.375   1.876  17.217  1.00  0.00            
ATOM   2312  R4  CHO   349      58.675   0.526  19.217  1.00  0.00            
ATOM   2313  R5  CHO   349      59.625   2.476  19.417  1.00  0.00            
ATOM   2314  C1  CHO   349      61.175   0.626  22.367  1.00  0.00           C
ATOM   2315  C2  CHO   349      60.325  -1.524  25.967  1.00  0.00           C
ATOM   2316  ROH CHO   350      90.475 131.976  24.517  1.00  0.00            
ATOM   2317  R1  CHO   350      91.075 131.526  27.267  1.00  0.00            
ATOM   2318  R2  CHO   350      90.725 133.476  29.167  1.00  0.00            
ATOM   2319  R3  CHO   350      89.225 131.526  30.367  1.00  0.00            
ATOM   2320  R4  CHO   350      90.425 133.026  32.617  1.00  0.00            
ATOM   2321  R5  CHO   350      90.525 130.876  32.317  1.00  0.00            
ATOM   2322  C1  CHO   350      88.875 130.976  35.717  1.00  0.00           C
ATOM   2323  C2  CHO   350      87.325 129.176  38.517  1.00  0.00           C
ATOM   2324  ROH CHO   351      78.775  34.676  49.367  1.00  0.00            
ATOM   2325  R1  CHO   351      81.375  34.776  48.267  1.00  0.00            
ATOM   2326  R2  CHO   351      81.825  35.226  45.567  1.00  0.00            
ATOM   2327  R3  CHO   351      83.375  37.276  46.467  1.00  0.00            
ATOM   2328  R4  CHO   351      84.075  37.026  43.617  1.00  0.00            
ATOM   2329  R5  CHO   351      85.475  37.026  45.317  1.00  0.00            
ATOM   2330  C1  CHO   351      86.775  40.026  43.317  1.00  0.00           C
ATOM   2331  C2  CHO   351      87.925  39.526  40.417  1.00  0.00           C
ATOM   2332  ROH CHO   352     167.875 182.176  16.117  1.00  0.00            
ATOM   2333  R1  CHO   352     168.675 183.576  18.467  1.00  0.00            
ATOM   2334  R2  CHO   352     166.875 184.776  20.167  1.00  0.00            
ATOM   2335  R3  CHO   352     168.175 183.276  22.017  1.00  0.00            
ATOM   2336  R4  CHO   352     167.375 185.726  23.467  1.00  0.00            
ATOM   2337  R5  CHO   352     169.375 184.876  23.317  1.00  0.00            
ATOM   2338  C1  CHO   352     168.925 184.826  27.117  1.00  0.00           C
ATOM   2339  C2  CHO   352     169.775 186.276  30.467  1.00  0.00           C
ATOM   2340  ROH CHO   353      61.575  79.376  45.717  1.00  0.00            
ATOM   2341  R1  CHO   353      63.325  79.326  43.467  1.00  0.00            
ATOM   2342  R2  CHO   353      63.625  77.126  41.867  1.00  0.00            
ATOM   2343  R3  CHO   353      62.975  78.876  39.867  1.00  0.00            
ATOM   2344  R4  CHO   353      63.875  76.476  38.467  1.00  0.00            
ATOM   2345  R5  CHO   353      64.625  78.476  38.167  1.00  0.00            
ATOM   2346  C1  CHO   353      63.425  77.726  34.617  1.00  0.00           C
ATOM   2347  C2  CHO   353      63.975  77.576  30.267  1.00  0.00           C
ATOM   2348  ROH CHO   354      31.175 141.826  51.617  1.00  0.00            
ATOM   2349  R1  CHO   354      30.675 142.526  48.917  1.00  0.00            
ATOM   2350  R2  CHO   354      32.625 142.476  47.017  1.00  0.00            
ATOM   2351  R3  CHO   354      30.875 140.876  45.667  1.00  0.00            
ATOM   2352  R4  CHO   354      32.625 141.976  43.567  1.00  0.00            
ATOM   2353  R5  CHO   354      30.425 142.026  43.617  1.00  0.00            
ATOM   2354  C1  CHO   354      30.975 140.126  40.367  1.00  0.00           C
ATOM   2355  C2  CHO   354      33.475 138.926  37.667  1.00  0.00           C
ATOM   2356  ROH CHO   355      96.025  30.126  24.667  1.00  0.00            
ATOM   2357  R1  CHO   355      97.175  29.226  27.117  1.00  0.00            
ATOM   2358  R2  CHO   355      98.875  30.826  28.617  1.00  0.00            
ATOM   2359  R3  CHO   355      97.125  30.276  30.617  1.00  0.00            
ATOM   2360  R4  CHO   355      99.525  31.126  32.017  1.00  0.00            
ATOM   2361  R5  CHO   355      98.425  29.276  32.367  1.00  0.00            
ATOM   2362  C1  CHO   355      98.225  30.776  35.817  1.00  0.00           C
ATOM   2363  C2  CHO   355      97.675  32.676  39.267  1.00  0.00           C
ATOM   2364  ROH CHO   356      41.625 157.876  46.817  1.00  0.00            
ATOM   2365  R1  CHO   356      40.475 158.326  44.267  1.00  0.00            
ATOM   2366  R2  CHO   356      41.875 159.526  42.217  1.00  0.00            
ATOM   2367  R3  CHO   356      41.175 157.276  40.867  1.00  0.00            
ATOM   2368  R4  CHO   356      42.175 159.076  38.817  1.00  0.00            
ATOM   2369  R5  CHO   356      40.275 158.076  38.817  1.00  0.00            
ATOM   2370  C1  CHO   356      41.725 156.726  35.517  1.00  0.00           C
ATOM   2371  C2  CHO   356      40.675 155.326  31.417  1.00  0.00           C
ATOM   2372  ROH CHO   357     208.475 156.676  19.167  1.00  0.00            
ATOM   2373  R1  CHO   357     209.775 157.726  21.467  1.00  0.00            
ATOM   2374  R2  CHO   357     208.525 157.826  23.967  1.00  0.00            
ATOM   2375  R3  CHO   357     210.775 156.526  24.767  1.00  0.00            
ATOM   2376  R4  CHO   357     209.825 157.826  27.167  1.00  0.00            
ATOM   2377  R5  CHO   357     211.825 157.976  26.317  1.00  0.00            
ATOM   2378  C1  CHO   357     212.625 156.576  29.817  1.00  0.00           C
ATOM   2379  C2  CHO   357     212.975 158.576  32.717  1.00  0.00           C
ATOM   2380  ROH CHO   358     136.775 159.826  51.317  1.00  0.00            
ATOM   2381  R1  CHO   358     137.725 158.876  48.867  1.00  0.00            
ATOM   2382  R2  CHO   358     136.275 157.176  47.217  1.00  0.00            
ATOM   2383  R3  CHO   358     136.725 159.076  45.367  1.00  0.00            
ATOM   2384  R4  CHO   358     136.575 156.576  43.867  1.00  0.00            
ATOM   2385  R5  CHO   358     138.175 158.026  43.767  1.00  0.00            
ATOM   2386  C1  CHO   358     137.175 158.026  40.117  1.00  0.00           C
ATOM   2387  C2  CHO   358     140.025 159.176  38.017  1.00  0.00           C
ATOM   2388  ROH CHO   359     162.975 174.026  15.917  1.00  0.00            
ATOM   2389  R1  CHO   359     163.425 172.876  18.467  1.00  0.00            
ATOM   2390  R2  CHO   359     165.225 173.926  20.267  1.00  0.00            
ATOM   2391  R3  CHO   359     163.025 173.876  21.917  1.00  0.00            
ATOM   2392  R4  CHO   359     165.375 173.826  23.717  1.00  0.00            
ATOM   2393  R5  CHO   359     163.675 172.426  23.717  1.00  0.00            
ATOM   2394  C1  CHO   359     163.425 173.776  27.267  1.00  0.00           C
ATOM   2395  C2  CHO   359     164.375 176.626  29.267  1.00  0.00           C
ATOM   2396  ROH CHO   360     106.625 155.276  49.867  1.00  0.00            
ATOM   2397  R1  CHO   360     106.625 154.176  47.267  1.00  0.00            
ATOM   2398  R2  CHO   360     104.925 155.076  45.267  1.00  0.00            
ATOM   2399  R3  CHO   360     107.275 155.326  43.917  1.00  0.00            
ATOM   2400  R4  CHO   360     105.175 155.476  41.867  1.00  0.00            
ATOM   2401  R5  CHO   360     106.875 154.126  41.867  1.00  0.00            
ATOM   2402  C1  CHO   360     107.475 155.926  38.567  1.00  0.00           C
ATOM   2403  C2  CHO   360     110.725 154.326  35.617  1.00  0.00           C
ATOM   2404  ROH CHO   361     224.525 110.976  22.867  1.00  0.00            
ATOM   2405  R1  CHO   361     223.325 110.226  25.267  1.00  0.00            
ATOM   2406  R2  CHO   361     224.275 108.126  26.817  1.00  0.00            
ATOM   2407  R3  CHO   361     224.275 110.026  28.767  1.00  0.00            
ATOM   2408  R4  CHO   361     224.975 107.526  30.167  1.00  0.00            
ATOM   2409  R5  CHO   361     223.375 108.926  30.717  1.00  0.00            
ATOM   2410  C1  CHO   361     225.375 108.926  33.917  1.00  0.00           C
ATOM   2411  C2  CHO   361     222.975 109.226  36.917  1.00  0.00           C
ATOM   2412  ROH CHO   362     157.275  57.076  22.467  1.00  0.00            
ATOM   2413  R1  CHO   362     156.475  57.826  25.067  1.00  0.00            
ATOM   2414  R2  CHO   362     154.175  56.826  26.267  1.00  0.00            
ATOM   2415  R3  CHO   362     155.875  56.126  28.267  1.00  0.00            
ATOM   2416  R4  CHO   362     153.625  57.426  29.617  1.00  0.00            
ATOM   2417  R5  CHO   362     155.725  57.926  29.817  1.00  0.00            
ATOM   2418  C1  CHO   362     154.925  57.126  33.467  1.00  0.00           C
ATOM   2419  C2  CHO   362     155.625  61.476  34.517  1.00  0.00           C
ATOM   2420  ROH CHO   363     177.525 108.776  57.367  1.00  0.00            
ATOM   2421  R1  CHO   363     178.075 108.876  54.567  1.00  0.00            
ATOM   2422  R2  CHO   363     178.175 106.576  53.017  1.00  0.00            
ATOM   2423  R3  CHO   363     176.375 107.926  51.517  1.00  0.00            
ATOM   2424  R4  CHO   363     177.675 106.076  49.667  1.00  0.00            
ATOM   2425  R5  CHO   363     177.475 108.226  49.417  1.00  0.00            
ATOM   2426  C1  CHO   363     175.675 107.026  46.267  1.00  0.00           C
ATOM   2427  C2  CHO   363     176.625 107.776  42.867  1.00  0.00           C
ATOM   2428  ROH CHO   364     129.925 214.926  48.517  1.00  0.00            
ATOM   2429  R1  CHO   364     131.175 213.926  46.167  1.00  0.00            
ATOM   2430  R2  CHO   364     130.175 211.776  44.767  1.00  0.00            
ATOM   2431  R3  CHO   364     130.325 213.526  42.667  1.00  0.00            
ATOM   2432  R4  CHO   364     130.125 210.876  41.417  1.00  0.00            
ATOM   2433  R5  CHO   364     131.625 212.376  41.017  1.00  0.00            
ATOM   2434  C1  CHO   364     130.175 211.976  37.517  1.00  0.00           C
ATOM   2435  C2  CHO   364     128.325 213.776  34.817  1.00  0.00           C
ATOM   2436  ROH CHO   365     122.875 212.326  17.817  1.00  0.00            
ATOM   2437  R1  CHO   365     122.875 211.276  20.417  1.00  0.00            
ATOM   2438  R2  CHO   365     124.075 212.576  22.567  1.00  0.00            
ATOM   2439  R3  CHO   365     121.625 212.326  23.667  1.00  0.00            
ATOM   2440  R4  CHO   365     123.425 212.476  25.967  1.00  0.00            
ATOM   2441  R5  CHO   365     121.975 210.926  25.567  1.00  0.00            
ATOM   2442  C1  CHO   365     120.775 212.176  28.967  1.00  0.00           C
ATOM   2443  C2  CHO   365     121.175 213.026  32.067  1.00  0.00           C
ATOM   2444  ROH CHO   366     117.225 152.526  17.617  1.00  0.00            
ATOM   2445  R1  CHO   366     116.375 154.226  19.767  1.00  0.00            
ATOM   2446  R2  CHO   366     115.875 153.276  22.267  1.00  0.00            
ATOM   2447  R3  CHO   366     117.625 155.176  23.017  1.00  0.00            
ATOM   2448  R4  CHO   366     116.425 154.326  25.517  1.00  0.00            
ATOM   2449  R5  CHO   366     116.525 156.376  24.817  1.00  0.00            
ATOM   2450  C1  CHO   366     118.375 156.726  28.117  1.00  0.00           C
ATOM   2451  C2  CHO   366     118.875 154.076  31.217  1.00  0.00           C
ATOM   2452  ROH CHO   367     109.425 115.326  26.517  1.00  0.00            
ATOM   2453  R1  CHO   367     109.775 116.076  29.217  1.00  0.00            
ATOM   2454  R2  CHO   367     108.875 118.526  30.217  1.00  0.00            
ATOM   2455  R3  CHO   367     107.575 116.976  32.017  1.00  0.00            
ATOM   2456  R4  CHO   367     107.675 119.626  33.267  1.00  0.00            
ATOM   2457  R5  CHO   367     108.375 117.776  34.117  1.00  0.00            
ATOM   2458  C1  CHO   367     105.775 118.776  36.717  1.00  0.00           C
ATOM   2459  C2  CHO   367     103.575 117.976  39.667  1.00  0.00           C
ATOM   2460  ROH CHO   368      73.625  96.476  49.367  1.00  0.00            
ATOM   2461  R1  CHO   368      73.475  97.126  46.617  1.00  0.00            
ATOM   2462  R2  CHO   368      74.975  99.176  45.517  1.00  0.00            
ATOM   2463  R3  CHO   368      75.775  97.176  43.817  1.00  0.00            
ATOM   2464  R4  CHO   368      76.175  99.676  42.317  1.00  0.00            
ATOM   2465  R5  CHO   368      75.025  97.926  41.667  1.00  0.00            
ATOM   2466  C1  CHO   368      77.575  98.126  38.867  1.00  0.00           C
ATOM   2467  C2  CHO   368      77.175 100.126  35.367  1.00  0.00           C
ATOM   2468  ROH CHO   369     165.725 186.176  14.567  1.00  0.00            
ATOM   2469  R1  CHO   369     164.325 187.726  16.417  1.00  0.00            
ATOM   2470  R2  CHO   369     161.525 187.676  16.667  1.00  0.00            
ATOM   2471  R3  CHO   369     162.075 187.126  19.267  1.00  0.00            
ATOM   2472  R4  CHO   369     159.175 187.076  19.067  1.00  0.00            
ATOM   2473  R5  CHO   369     160.375 188.226  20.467  1.00  0.00            
ATOM   2474  C1  CHO   369     158.275 186.226  22.917  1.00  0.00           C
ATOM   2475  C2  CHO   369     157.225 188.026  25.117  1.00  0.00           C
ATOM   2476  ROH CHO   370     194.075 168.526  17.617  1.00  0.00            
ATOM   2477  R1  CHO   370     194.475 167.626  20.267  1.00  0.00            
ATOM   2478  R2  CHO   370     196.975 167.226  21.317  1.00  0.00            
ATOM   2479  R3  CHO   370     196.075 168.876  23.267  1.00  0.00            
ATOM   2480  R4  CHO   370     198.075 167.176  24.617  1.00  0.00            
ATOM   2481  R5  CHO   370     195.975 167.476  25.217  1.00  0.00            
ATOM   2482  C1  CHO   370     197.825 168.676  28.367  1.00  0.00           C
ATOM   2483  C2  CHO   370     198.525 169.976  32.267  1.00  0.00           C
ATOM   2484  ROH CHO   371     125.975 144.276  52.517  1.00  0.00            
ATOM   2485  R1  CHO   371     125.925 142.526  50.317  1.00  0.00            
ATOM   2486  R2  CHO   371     123.625 141.426  49.317  1.00  0.00            
ATOM   2487  R3  CHO   371     124.525 142.426  46.967  1.00  0.00            
ATOM   2488  R4  CHO   371     123.025 140.076  46.217  1.00  0.00            
ATOM   2489  R5  CHO   371     125.075 140.526  45.667  1.00  0.00            
ATOM   2490  C1  CHO   371     123.525 140.226  42.167  1.00  0.00           C
ATOM   2491  C2  CHO   371     121.675 140.776  38.167  1.00  0.00           C
ATOM   2492  ROH CHO   372      31.425 147.076  51.267  1.00  0.00            
ATOM   2493  R1  CHO   372      30.625 147.776  48.667  1.00  0.00            
ATOM   2494  R2  CHO   372      32.375 147.876  46.517  1.00  0.00            
ATOM   2495  R3  CHO   372      30.625 146.176  45.417  1.00  0.00            
ATOM   2496  R4  CHO   372      32.375 147.026  43.167  1.00  0.00            
ATOM   2497  R5  CHO   372      30.175 147.076  43.217  1.00  0.00            
ATOM   2498  C1  CHO   372      30.725 144.876  40.167  1.00  0.00           C
ATOM   2499  C2  CHO   372      30.075 143.626  37.017  1.00  0.00           C
ATOM   2500  ROH CHO   373     158.325 140.026  21.417  1.00  0.00            
ATOM   2501  R1  CHO   373     159.475 139.226  23.917  1.00  0.00            
ATOM   2502  R2  CHO   373     161.625 140.526  25.067  1.00  0.00            
ATOM   2503  R3  CHO   373     159.975 140.676  27.217  1.00  0.00            
ATOM   2504  R4  CHO   373     162.675 140.876  28.317  1.00  0.00            
ATOM   2505  R5  CHO   373     161.125 139.476  28.917  1.00  0.00            
ATOM   2506  C1  CHO   373     161.725 141.226  32.267  1.00  0.00           C
ATOM   2507  C2  CHO   373     163.475 143.176  34.967  1.00  0.00           C
ATOM   2508  ROH CHO   374      22.125  90.826  20.417  1.00  0.00            
ATOM   2509  R1  CHO   374      22.125  89.976  23.117  1.00  0.00            
ATOM   2510  R2  CHO   374      24.425  89.826  24.617  1.00  0.00            
ATOM   2511  R3  CHO   374      23.025  91.376  26.317  1.00  0.00            
ATOM   2512  R4  CHO   374      25.125  90.126  28.017  1.00  0.00            
ATOM   2513  R5  CHO   374      22.975  90.126  28.367  1.00  0.00            
ATOM   2514  C1  CHO   374      24.225  91.826  31.567  1.00  0.00           C
ATOM   2515  C2  CHO   374      27.275  93.826  33.467  1.00  0.00           C
ATOM   2516  ROH CHO   375     190.175 111.776  60.017  1.00  0.00            
ATOM   2517  R1  CHO   375     189.375 109.926  57.967  1.00  0.00            
ATOM   2518  R2  CHO   375     187.375 110.526  56.167  1.00  0.00            
ATOM   2519  R3  CHO   375     189.275 109.926  54.317  1.00  0.00            
ATOM   2520  R4  CHO   375     186.725 109.726  52.867  1.00  0.00            
ATOM   2521  R5  CHO   375     188.275 108.176  52.967  1.00  0.00            
ATOM   2522  C1  CHO   375     188.175 108.726  49.217  1.00  0.00           C
ATOM   2523  C2  CHO   375     188.475 108.726  45.967  1.00  0.00           C
ATOM   2524  ROH CHO   376     212.275  58.026  25.917  1.00  0.00            
ATOM   2525  R1  CHO   376     214.425  56.726  27.217  1.00  0.00            
ATOM   2526  R2  CHO   376     216.825  57.976  27.717  1.00  0.00            
ATOM   2527  R3  CHO   376     216.375  57.176  30.267  1.00  0.00            
ATOM   2528  R4  CHO   376     219.275  56.726  29.867  1.00  0.00            
ATOM   2529  R5  CHO   376     217.825  55.276  30.567  1.00  0.00            
ATOM   2530  C1  CHO   376     220.225  55.276  33.517  1.00  0.00           C
ATOM   2531  C2  CHO   376     221.275  55.926  36.517  1.00  0.00           C
ATOM   2532  ROH CHO   377     182.175 187.126  14.767  1.00  0.00            
ATOM   2533  R1  CHO   377     183.175 188.226  17.167  1.00  0.00            
ATOM   2534  R2  CHO   377     181.525 189.226  19.167  1.00  0.00            
ATOM   2535  R3  CHO   377     182.925 187.526  20.717  1.00  0.00            
ATOM   2536  R4  CHO   377     181.575 189.326  22.617  1.00  0.00            
ATOM   2537  R5  CHO   377     183.725 188.876  22.517  1.00  0.00            
ATOM   2538  C1  CHO   377     182.925 187.776  26.117  1.00  0.00           C
ATOM   2539  C2  CHO   377     183.625 186.676  29.317  1.00  0.00           C
ATOM   2540  ROH CHO   378     145.075 200.526  12.717  1.00  0.00            
ATOM   2541  R1  CHO   378     144.075 200.626  15.417  1.00  0.00            
ATOM   2542  R2  CHO   378     145.725 200.626  17.617  1.00  0.00            
ATOM   2543  R3  CHO   378     144.375 202.876  18.217  1.00  0.00            
ATOM   2544  R4  CHO   378     144.925 201.626  20.817  1.00  0.00            
ATOM   2545  R5  CHO   378     142.975 202.276  20.067  1.00  0.00            
ATOM   2546  C1  CHO   378     143.175 204.326  23.267  1.00  0.00           C
ATOM   2547  C2  CHO   378     142.225 206.676  25.567  1.00  0.00           C
ATOM   2548  ROH CHO   379     123.825 171.626  47.717  1.00  0.00            
ATOM   2549  R1  CHO   379     123.125 172.826  45.267  1.00  0.00            
ATOM   2550  R2  CHO   379     124.875 173.076  43.167  1.00  0.00            
ATOM   2551  R3  CHO   379     122.875 171.776  41.817  1.00  0.00            
ATOM   2552  R4  CHO   379     124.025 173.676  39.867  1.00  0.00            
ATOM   2553  R5  CHO   379     121.925 173.476  40.417  1.00  0.00            
ATOM   2554  C1  CHO   379     121.625 172.876  36.667  1.00  0.00           C
ATOM   2555  C2  CHO   379     119.225 175.376  35.617  1.00  0.00           C
ATOM   2556  ROH CHO   380      51.375 191.626  47.967  1.00  0.00            
ATOM   2557  R1  CHO   380      51.875 192.426  45.317  1.00  0.00            
ATOM   2558  R2  CHO   380      52.625 190.626  43.317  1.00  0.00            
ATOM   2559  R3  CHO   380      50.525 191.676  42.017  1.00  0.00            
ATOM   2560  R4  CHO   380      52.025 190.226  39.967  1.00  0.00            
ATOM   2561  R5  CHO   380      51.425 192.326  39.867  1.00  0.00            
ATOM   2562  C1  CHO   380      49.725 191.026  36.717  1.00  0.00           C
ATOM   2563  C2  CHO   380      49.875 192.626  34.167  1.00  0.00           C
ATOM   2564  ROH CHO   381     166.625 108.026  55.967  1.00  0.00            
ATOM   2565  R1  CHO   381     165.575 109.476  53.767  1.00  0.00            
ATOM   2566  R2  CHO   381     167.175 110.726  51.867  1.00  0.00            
ATOM   2567  R3  CHO   381     165.725 109.276  50.117  1.00  0.00            
ATOM   2568  R4  CHO   381     167.375 111.026  48.467  1.00  0.00            
ATOM   2569  R5  CHO   381     165.225 110.826  48.367  1.00  0.00            
ATOM   2570  C1  CHO   381     166.125 109.826  44.767  1.00  0.00           C
ATOM   2571  C2  CHO   381     164.925 109.326  40.217  1.00  0.00           C
ATOM   2572  ROH CHO   382     161.325 121.876  54.517  1.00  0.00            
ATOM   2573  R1  CHO   382     162.325 122.376  51.917  1.00  0.00            
ATOM   2574  R2  CHO   382     161.975 120.626  49.817  1.00  0.00            
ATOM   2575  R3  CHO   382     160.975 122.776  48.567  1.00  0.00            
ATOM   2576  R4  CHO   382     161.525 120.926  46.417  1.00  0.00            
ATOM   2577  R5  CHO   382     162.175 122.976  46.517  1.00  0.00            
ATOM   2578  C1  CHO   382     160.275 123.126  43.267  1.00  0.00           C
ATOM   2579  C2  CHO   382     160.075 124.276  39.367  1.00  0.00           C
ATOM   2580  ROH CHO   383     189.675  27.576  19.717  1.00  0.00            
ATOM   2581  R1  CHO   383     191.475  27.226  21.867  1.00  0.00            
ATOM   2582  R2  CHO   383     190.625  27.276  24.517  1.00  0.00            
ATOM   2583  R3  CHO   383     191.875  24.876  24.567  1.00  0.00            
ATOM   2584  R4  CHO   383     192.675  26.226  27.067  1.00  0.00            
ATOM   2585  R5  CHO   383     194.025  25.326  25.567  1.00  0.00            
ATOM   2586  C1  CHO   383     195.075  23.326  28.617  1.00  0.00           C
ATOM   2587  C2  CHO   383     192.625  25.076  31.317  1.00  0.00           C
ATOM   2588  ROH CHO   384     129.425 191.576  14.067  1.00  0.00            
ATOM   2589  R1  CHO   384     130.175 192.876  16.467  1.00  0.00            
ATOM   2590  R2  CHO   384     129.225 192.126  18.967  1.00  0.00            
ATOM   2591  R3  CHO   384     131.875 191.926  19.567  1.00  0.00            
ATOM   2592  R4  CHO   384     130.525 191.076  22.017  1.00  0.00            
ATOM   2593  R5  CHO   384     132.025 192.626  21.867  1.00  0.00            
ATOM   2594  C1  CHO   384     133.725 190.276  24.317  1.00  0.00           C
ATOM   2595  C2  CHO   384     135.825 191.576  25.767  1.00  0.00           C
ATOM   2596  ROH CHO   385      50.125 176.176  49.067  1.00  0.00            
ATOM   2597  R1  CHO   385      48.275 176.026  46.967  1.00  0.00            
ATOM   2598  R2  CHO   385      45.925 177.476  46.917  1.00  0.00            
ATOM   2599  R3  CHO   385      46.875 178.276  44.467  1.00  0.00            
ATOM   2600  R4  CHO   385      43.975 178.026  44.067  1.00  0.00            
ATOM   2601  R5  CHO   385      45.525 177.076  42.917  1.00  0.00            
ATOM   2602  C1  CHO   385      43.725 179.026  40.167  1.00  0.00           C
ATOM   2603  C2  CHO   385      42.875 178.126  36.767  1.00  0.00           C
ATOM   2604  ROH CHO   386      75.325 223.826  42.617  1.00  0.00            
ATOM   2605  R1  CHO   386      74.975 223.626  39.817  1.00  0.00            
ATOM   2606  R2  CHO   386      76.075 225.476  38.067  1.00  0.00            
ATOM   2607  R3  CHO   386      77.175 223.226  36.967  1.00  0.00            
ATOM   2608  R4  CHO   386      77.725 225.326  35.017  1.00  0.00            
ATOM   2609  R5  CHO   386      76.725 223.476  34.617  1.00  0.00            
ATOM   2610  C1  CHO   386      79.625 223.176  32.167  1.00  0.00           C
ATOM   2611  C2  CHO   386      81.075 226.276  31.467  1.00  0.00           C
ATOM   2612  ROH CHO   387      87.075 184.326  50.067  1.00  0.00            
ATOM   2613  R1  CHO   387      87.525 185.426  47.517  1.00  0.00            
ATOM   2614  R2  CHO   387      89.875 184.976  46.067  1.00  0.00            
ATOM   2615  R3  CHO   387      88.175 184.126  44.167  1.00  0.00            
ATOM   2616  R4  CHO   387      90.775 184.176  42.867  1.00  0.00            
ATOM   2617  R5  CHO   387      88.925 185.126  42.117  1.00  0.00            
ATOM   2618  C1  CHO   387      89.725 182.876  39.167  1.00  0.00           C
ATOM   2619  C2  CHO   387      92.525 180.326  39.317  1.00  0.00           C
ATOM   2620  ROH CHO   388     152.775 150.226  16.467  1.00  0.00            
ATOM   2621  R1  CHO   388     152.075 152.176  18.367  1.00  0.00            
ATOM   2622  R2  CHO   388     149.975 151.926  20.117  1.00  0.00            
ATOM   2623  R3  CHO   388     151.875 152.426  21.967  1.00  0.00            
ATOM   2624  R4  CHO   388     149.325 153.076  23.267  1.00  0.00            
ATOM   2625  R5  CHO   388     151.075 154.376  23.117  1.00  0.00            
ATOM   2626  C1  CHO   388     150.725 154.226  26.917  1.00  0.00           C
ATOM   2627  C2  CHO   388     151.675 150.826  28.317  1.00  0.00           C
ATOM   2628  ROH CHO   389      20.675   9.276  19.117  1.00  0.00            
ATOM   2629  R1  CHO   389      21.175  10.476  21.617  1.00  0.00            
ATOM   2630  R2  CHO   389      19.175  10.776  23.567  1.00  0.00            
ATOM   2631  R3  CHO   389      20.975   9.426  25.117  1.00  0.00            
ATOM   2632  R4  CHO   389      19.075  10.676  27.017  1.00  0.00            
ATOM   2633  R5  CHO   389      21.275  10.876  27.017  1.00  0.00            
ATOM   2634  C1  CHO   389      20.675   9.376  30.467  1.00  0.00           C
ATOM   2635  C2  CHO   389      21.875   7.226  33.317  1.00  0.00           C
ATOM   2636  ROH CHO   390     194.775 164.276  51.817  1.00  0.00            
ATOM   2637  R1  CHO   390     194.525 165.326  49.167  1.00  0.00            
ATOM   2638  R2  CHO   390     196.625 166.376  47.767  1.00  0.00            
ATOM   2639  R3  CHO   390     195.875 164.576  45.917  1.00  0.00            
ATOM   2640  R4  CHO   390     197.525 166.526  44.467  1.00  0.00            
ATOM   2641  R5  CHO   390     195.525 165.926  43.917  1.00  0.00            
ATOM   2642  C1  CHO   390     197.325 164.926  40.717  1.00  0.00           C
ATOM   2643  C2  CHO   390     197.575 164.776  36.917  1.00  0.00           C
ATOM   2644  ROH CHO   391      38.475 204.226  14.767  1.00  0.00            
ATOM   2645  R1  CHO   391      39.425 204.576  17.417  1.00  0.00            
ATOM   2646  R2  CHO   391      38.075 206.126  19.317  1.00  0.00            
ATOM   2647  R3  CHO   391      38.175 203.826  20.767  1.00  0.00            
ATOM   2648  R4  CHO   391      38.625 205.976  22.717  1.00  0.00            
ATOM   2649  R5  CHO   391      39.925 204.276  22.367  1.00  0.00            
ATOM   2650  C1  CHO   391      39.075 203.776  26.067  1.00  0.00           C
ATOM   2651  C2  CHO   391      41.575 203.026  27.867  1.00  0.00           C
ATOM   2652  ROH CHO   392     175.725 123.876  52.167  1.00  0.00            
ATOM   2653  R1  CHO   392     176.825 123.576  49.567  1.00  0.00            
ATOM   2654  R2  CHO   392     177.575 121.126  48.517  1.00  0.00            
ATOM   2655  R3  CHO   392     175.925 121.876  46.467  1.00  0.00            
ATOM   2656  R4  CHO   392     177.925 120.126  45.217  1.00  0.00            
ATOM   2657  R5  CHO   392     177.425 122.176  44.617  1.00  0.00            
ATOM   2658  C1  CHO   392     176.575 120.276  41.417  1.00  0.00           C
ATOM   2659  C2  CHO   392     179.325 119.276  38.617  1.00  0.00           C
ATOM   2660  ROH CHO   393      -0.225  63.476  22.767  1.00  0.00            
ATOM   2661  R1  CHO   393       0.775  64.526  25.167  1.00  0.00            
ATOM   2662  R2  CHO   393       0.225  63.426  27.667  1.00  0.00            
ATOM   2663  R3  CHO   393       2.925  63.376  27.917  1.00  0.00            
ATOM   2664  R4  CHO   393       1.925  62.926  30.617  1.00  0.00            
ATOM   2665  R5  CHO   393       3.325  64.476  30.017  1.00  0.00            
ATOM   2666  C1  CHO   393       5.425  62.576  32.567  1.00  0.00           C
ATOM   2667  C2  CHO   393       5.425  60.926  35.817  1.00  0.00           C
ATOM   2668  ROH CHO   394     218.225 175.926  51.667  1.00  0.00            
ATOM   2669  R1  CHO   394     218.725 176.076  48.867  1.00  0.00            
ATOM   2670  R2  CHO   394     217.475 174.376  47.067  1.00  0.00            
ATOM   2671  R3  CHO   394     216.725 176.726  45.917  1.00  0.00            
ATOM   2672  R4  CHO   394     215.775 174.626  44.067  1.00  0.00            
ATOM   2673  R5  CHO   394     217.025 176.326  43.567  1.00  0.00            
ATOM   2674  C1  CHO   394     214.075 176.926  41.217  1.00  0.00           C
ATOM   2675  C2  CHO   394     213.775 177.726  36.967  1.00  0.00           C
ATOM   2676  ROH CHO   395      94.775 166.276  13.667  1.00  0.00            
ATOM   2677  R1  CHO   395      95.275 165.276  16.267  1.00  0.00            
ATOM   2678  R2  CHO   395      96.675 166.726  18.167  1.00  0.00            
ATOM   2679  R3  CHO   395      94.425 166.276  19.667  1.00  0.00            
ATOM   2680  R4  CHO   395      96.475 167.026  21.617  1.00  0.00            
ATOM   2681  R5  CHO   395      95.275 165.176  21.667  1.00  0.00            
ATOM   2682  C1  CHO   395      94.325 166.676  25.017  1.00  0.00           C
ATOM   2683  C2  CHO   395      96.825 168.226  27.467  1.00  0.00           C
ATOM   2684  ROH CHO   396     199.675 218.876  45.467  1.00  0.00            
ATOM   2685  R1  CHO   396     199.075 217.326  43.217  1.00  0.00            
ATOM   2686  R2  CHO   396     197.675 218.376  41.017  1.00  0.00            
ATOM   2687  R3  CHO   396     199.825 217.476  39.617  1.00  0.00            
ATOM   2688  R4  CHO   396     197.975 218.476  37.617  1.00  0.00            
ATOM   2689  R5  CHO   396     198.875 216.476  37.667  1.00  0.00            
ATOM   2690  C1  CHO   396     200.175 217.676  34.267  1.00  0.00           C
ATOM   2691  C2  CHO   396     200.675 220.726  31.267  1.00  0.00           C
ATOM   2692  ROH CHO   397     162.725  70.376  23.617  1.00  0.00            
ATOM   2693  R1  CHO   397     161.525  69.626  26.067  1.00  0.00            
ATOM   2694  R2  CHO   397     163.025  68.876  28.267  1.00  0.00            
ATOM   2695  R3  CHO   397     161.575  70.776  29.517  1.00  0.00            
ATOM   2696  R4  CHO   397     162.575  69.126  31.667  1.00  0.00            
ATOM   2697  R5  CHO   397     160.475  69.676  31.317  1.00  0.00            
ATOM   2698  C1  CHO   397     160.925  71.076  34.867  1.00  0.00           C
ATOM   2699  C2  CHO   397     161.275  68.226  37.467  1.00  0.00           C
ATOM   2700  ROH CHO   398      74.475  51.176  47.117  1.00  0.00            
ATOM   2701  R1  CHO   398      75.075  49.826  44.717  1.00  0.00            
ATOM   2702  R2  CHO   398      74.425  47.126  44.317  1.00  0.00            
ATOM   2703  R3  CHO   398      73.125  48.126  42.117  1.00  0.00            
ATOM   2704  R4  CHO   398      72.875  45.176  41.917  1.00  0.00            
ATOM   2705  R5  CHO   398      73.675  46.526  40.367  1.00  0.00            
ATOM   2706  C1  CHO   398      70.775  44.976  38.467  1.00  0.00           C
ATOM   2707  C2  CHO   398      69.175  41.776  35.917  1.00  0.00           C
ATOM   2708  ROH CHO   399     201.575 174.076  18.567  1.00  0.00            
ATOM   2709  R1  CHO   399     201.675 176.076  20.617  1.00  0.00            
ATOM   2710  R2  CHO   399     200.775 175.576  23.167  1.00  0.00            
ATOM   2711  R3  CHO   399     203.275 176.426  23.867  1.00  0.00            
ATOM   2712  R4  CHO   399     201.725 176.676  26.317  1.00  0.00            
ATOM   2713  R5  CHO   399     202.875 178.226  25.367  1.00  0.00            
ATOM   2714  C1  CHO   399     204.575 178.076  28.817  1.00  0.00           C
ATOM   2715  C2  CHO   399     205.325 175.876  32.067  1.00  0.00           C
ATOM   2716  ROH CHO   400      41.275 165.776  17.517  1.00  0.00            
ATOM   2717  R1  CHO   400      41.825 166.126  20.267  1.00  0.00            
ATOM   2718  R2  CHO   400      43.625 168.026  21.217  1.00  0.00            
ATOM   2719  R3  CHO   400      41.475 168.776  22.767  1.00  0.00            
ATOM   2720  R4  CHO   400      43.775 168.976  24.517  1.00  0.00            
ATOM   2721  R5  CHO   400      41.975 167.876  24.917  1.00  0.00            
ATOM   2722  C1  CHO   400      41.925 170.226  27.917  1.00  0.00           C
ATOM   2723  C2  CHO   400      44.125 169.876  31.667  1.00  0.00           C
ATOM   2724  ROH CHO   401      87.025 157.426  50.917  1.00  0.00            
ATOM   2725  R1  CHO   401      86.775 155.876  48.567  1.00  0.00            
ATOM   2726  R2  CHO   401      84.725 156.276  46.767  1.00  0.00            
ATOM   2727  R3  CHO   401      86.775 156.476  44.967  1.00  0.00            
ATOM   2728  R4  CHO   401      84.475 155.726  43.367  1.00  0.00            
ATOM   2729  R5  CHO   401      86.375 154.726  43.417  1.00  0.00            
ATOM   2730  C1  CHO   401      86.225 155.576  39.717  1.00  0.00           C
ATOM   2731  C2  CHO   401      83.825 156.076  36.867  1.00  0.00           C
ATOM   2732  ROH CHO   402      49.975 201.226  47.267  1.00  0.00            
ATOM   2733  R1  CHO   402      49.525 200.276  44.617  1.00  0.00            
ATOM   2734  R2  CHO   402      47.425 201.176  43.067  1.00  0.00            
ATOM   2735  R3  CHO   402      49.425 201.676  41.267  1.00  0.00            
ATOM   2736  R4  CHO   402      46.975 201.926  39.717  1.00  0.00            
ATOM   2737  R5  CHO   402      48.675 200.676  39.267  1.00  0.00            
ATOM   2738  C1  CHO   402      48.575 202.776  36.067  1.00  0.00           C
ATOM   2739  C2  CHO   402      50.025 203.976  31.967  1.00  0.00           C
ATOM   2740  ROH CHO   403     101.125 126.626  25.617  1.00  0.00            
ATOM   2741  R1  CHO   403     101.225 127.876  28.167  1.00  0.00            
ATOM   2742  R2  CHO   403     100.475 126.576  30.517  1.00  0.00            
ATOM   2743  R3  CHO   403     102.925 127.276  31.367  1.00  0.00            
ATOM   2744  R4  CHO   403     101.375 126.926  33.817  1.00  0.00            
ATOM   2745  R5  CHO   403     102.525 128.676  33.217  1.00  0.00            
ATOM   2746  C1  CHO   403     104.225 127.826  36.517  1.00  0.00           C
ATOM   2747  C2  CHO   403     104.425 125.876  39.517  1.00  0.00           C
ATOM   2748  ROH CHO   404     117.525  29.226  26.567  1.00  0.00            
ATOM   2749  R1  CHO   404     118.725  30.576  28.767  1.00  0.00            
ATOM   2750  R2  CHO   404     117.975  33.076  29.567  1.00  0.00            
ATOM   2751  R3  CHO   404     117.675  31.876  31.967  1.00  0.00            
ATOM   2752  R4  CHO   404     117.075  34.676  32.467  1.00  0.00            
ATOM   2753  R5  CHO   404     118.525  33.476  33.567  1.00  0.00            
ATOM   2754  C1  CHO   404     116.275  34.476  36.467  1.00  0.00           C
ATOM   2755  C2  CHO   404     115.075  35.426  39.217  1.00  0.00           C
ATOM   2756  ROH CHO   405      57.475   6.976  44.667  1.00  0.00            
ATOM   2757  R1  CHO   405      55.625   5.926  42.767  1.00  0.00            
ATOM   2758  R2  CHO   405      55.875   6.376  40.067  1.00  0.00            
ATOM   2759  R3  CHO   405      55.725   3.676  39.917  1.00  0.00            
ATOM   2760  R4  CHO   405      55.775   4.576  37.117  1.00  0.00            
ATOM   2761  R5  CHO   405      54.325   3.276  38.017  1.00  0.00            
ATOM   2762  C1  CHO   405      55.575   0.976  35.267  1.00  0.00           C
ATOM   2763  C2  CHO   405      55.525   0.626  31.167  1.00  0.00           C
ATOM   2764  ROH CHO   406     163.475 137.926  21.167  1.00  0.00            
ATOM   2765  R1  CHO   406     165.425 139.476  22.517  1.00  0.00            
ATOM   2766  R2  CHO   406     165.625 139.526  25.267  1.00  0.00            
ATOM   2767  R3  CHO   406     168.225 138.876  24.767  1.00  0.00            
ATOM   2768  R4  CHO   406     168.325 140.326  27.267  1.00  0.00            
ATOM   2769  R5  CHO   406     169.525 140.726  25.517  1.00  0.00            
ATOM   2770  C1  CHO   406     172.325 140.126  28.017  1.00  0.00           C
ATOM   2771  C2  CHO   406     174.475 141.726  29.417  1.00  0.00           C
ATOM   2772  ROH CHO   407     189.025 182.226  51.117  1.00  0.00            
ATOM   2773  R1  CHO   407     189.025 183.126  48.417  1.00  0.00            
ATOM   2774  R2  CHO   407     191.275 183.126  46.867  1.00  0.00            
ATOM   2775  R3  CHO   407     189.725 181.626  45.167  1.00  0.00            
ATOM   2776  R4  CHO   407     191.425 183.226  43.417  1.00  0.00            
ATOM   2777  R5  CHO   407     189.275 183.126  43.367  1.00  0.00            
ATOM   2778  C1  CHO   407     190.075 181.926  39.817  1.00  0.00           C
ATOM   2779  C2  CHO   407     192.825 181.726  37.617  1.00  0.00           C
ATOM   2780  ROH CHO   408      82.475 123.476  23.767  1.00  0.00            
ATOM   2781  R1  CHO   408      82.925 122.926  26.517  1.00  0.00            
ATOM   2782  R2  CHO   408      83.175 124.926  28.417  1.00  0.00            
ATOM   2783  R3  CHO   408      81.225 123.526  29.667  1.00  0.00            
ATOM   2784  R4  CHO   408      82.375 125.176  31.767  1.00  0.00            
ATOM   2785  R5  CHO   408      82.125 123.026  31.817  1.00  0.00            
ATOM   2786  C1  CHO   408      80.075 124.026  34.867  1.00  0.00           C
ATOM   2787  C2  CHO   408      79.425 122.776  39.117  1.00  0.00           C
ATOM   2788  ROH CHO   409      48.675 200.776  12.967  1.00  0.00            
ATOM   2789  R1  CHO   409      48.375 201.876  15.517  1.00  0.00            
ATOM   2790  R2  CHO   409      46.575 200.876  17.417  1.00  0.00            
ATOM   2791  R3  CHO   409      48.825 200.776  18.967  1.00  0.00            
ATOM   2792  R4  CHO   409      46.525 200.376  20.817  1.00  0.00            
ATOM   2793  R5  CHO   409      48.125 201.876  21.017  1.00  0.00            
ATOM   2794  C1  CHO   409      48.575 200.026  24.317  1.00  0.00           C
ATOM   2795  C2  CHO   409      47.075 201.326  27.967  1.00  0.00           C
ATOM   2796  ROH CHO   410      77.475 134.076  21.017  1.00  0.00            
ATOM   2797  R1  CHO   410      75.475 133.276  22.817  1.00  0.00            
ATOM   2798  R2  CHO   410      75.975 131.476  24.867  1.00  0.00            
ATOM   2799  R3  CHO   410      74.925 133.476  26.417  1.00  0.00            
ATOM   2800  R4  CHO   410      75.175 131.176  28.217  1.00  0.00            
ATOM   2801  R5  CHO   410      73.375 132.376  27.867  1.00  0.00            
ATOM   2802  C1  CHO   410      73.725 132.876  31.617  1.00  0.00           C
ATOM   2803  C2  CHO   410      74.775 131.476  36.017  1.00  0.00           C
ATOM   2804  ROH CHO   411     150.025 192.376  19.417  1.00  0.00            
ATOM   2805  R1  CHO   411     151.125 193.176  21.867  1.00  0.00            
ATOM   2806  R2  CHO   411     150.225 192.276  24.317  1.00  0.00            
ATOM   2807  R3  CHO   411     152.825 191.576  24.667  1.00  0.00            
ATOM   2808  R4  CHO   411     151.475 190.876  27.217  1.00  0.00            
ATOM   2809  R5  CHO   411     153.225 192.126  26.967  1.00  0.00            
ATOM   2810  C1  CHO   411     154.675 189.476  29.267  1.00  0.00           C
ATOM   2811  C2  CHO   411     155.075 186.426  31.517  1.00  0.00           C
ATOM   2812  ROH CHO   412      84.475   5.876  14.667  1.00  0.00            
ATOM   2813  R1  CHO   412      84.325   6.626  17.417  1.00  0.00            
ATOM   2814  R2  CHO   412      81.925   7.076  18.717  1.00  0.00            
ATOM   2815  R3  CHO   412      82.975   5.276  20.467  1.00  0.00            
ATOM   2816  R4  CHO   412      82.525   7.676  22.067  1.00  0.00            
ATOM   2817  R5  CHO   412      84.375   6.576  21.917  1.00  0.00            
ATOM   2818  C1  CHO   412      83.825   6.376  25.667  1.00  0.00           C
ATOM   2819  C2  CHO   412      87.025   8.776  27.067  1.00  0.00           C
ATOM   2820  ROH CHO   413      71.975   9.326  46.917  1.00  0.00            
ATOM   2821  R1  CHO   413      73.625   9.676  44.667  1.00  0.00            
ATOM   2822  R2  CHO   413      73.875   7.776  42.667  1.00  0.00            
ATOM   2823  R3  CHO   413      73.225   9.876  41.067  1.00  0.00            
ATOM   2824  R4  CHO   413      73.925   7.726  39.217  1.00  0.00            
ATOM   2825  R5  CHO   413      74.725   9.776  39.267  1.00  0.00            
ATOM   2826  C1  CHO   413      73.325   9.676  35.717  1.00  0.00           C
ATOM   2827  C2  CHO   413      71.475  10.926  32.867  1.00  0.00           C
ATOM   2828  ROH CHO   414      73.625  85.676  46.467  1.00  0.00            
ATOM   2829  R1  CHO   414      75.175  86.926  44.467  1.00  0.00            
ATOM   2830  R2  CHO   414      77.125  85.576  43.017  1.00  0.00            
ATOM   2831  R3  CHO   414      75.775  86.526  40.867  1.00  0.00            
ATOM   2832  R4  CHO   414      78.275  85.476  39.767  1.00  0.00            
ATOM   2833  R5  CHO   414      77.425  87.476  39.467  1.00  0.00            
ATOM   2834  C1  CHO   414      77.625  86.276  35.867  1.00  0.00           C
ATOM   2835  C2  CHO   414      75.375  84.426  32.817  1.00  0.00           C
ATOM   2836  ROH CHO   415     189.375  88.276  24.417  1.00  0.00            
ATOM   2837  R1  CHO   415     190.225  89.476  26.867  1.00  0.00            
ATOM   2838  R2  CHO   415     188.675  91.176  28.317  1.00  0.00            
ATOM   2839  R3  CHO   415     189.225  89.426  30.317  1.00  0.00            
ATOM   2840  R4  CHO   415     187.375  91.376  31.517  1.00  0.00            
ATOM   2841  R5  CHO   415     189.325  90.826  32.317  1.00  0.00            
ATOM   2842  C1  CHO   415     187.175  89.876  35.267  1.00  0.00           C
ATOM   2843  C2  CHO   415     187.725  88.126  38.217  1.00  0.00           C
ATOM   2844  ROH CHO   416     165.025  45.526  27.267  1.00  0.00            
ATOM   2845  R1  CHO   416     166.525  46.376  29.517  1.00  0.00            
ATOM   2846  R2  CHO   416     165.375  47.626  31.667  1.00  0.00            
ATOM   2847  R3  CHO   416     166.575  45.626  33.067  1.00  0.00            
ATOM   2848  R4  CHO   416     165.875  47.626  35.117  1.00  0.00            
ATOM   2849  R5  CHO   416     167.825  46.776  34.767  1.00  0.00            
ATOM   2850  C1  CHO   416     167.225  45.726  38.417  1.00  0.00           C
ATOM   2851  C2  CHO   416     170.025  44.926  40.417  1.00  0.00           C
ATOM   2852  ROH CHO   417     155.375 139.876  51.617  1.00  0.00            
ATOM   2853  R1  CHO   417     153.725 139.226  49.367  1.00  0.00            
ATOM   2854  R2  CHO   417     152.875 141.126  47.567  1.00  0.00            
ATOM   2855  R3  CHO   417     154.025 139.426  45.717  1.00  0.00            
ATOM   2856  R4  CHO   417     152.825 141.576  44.117  1.00  0.00            
ATOM   2857  R5  CHO   417     152.525 139.476  43.867  1.00  0.00            
ATOM   2858  C1  CHO   417     153.925 140.326  40.417  1.00  0.00           C
ATOM   2859  C2  CHO   417     153.775 138.226  36.567  1.00  0.00           C
ATOM   2860  ROH CHO   418     109.275 174.226  49.967  1.00  0.00            
ATOM   2861  R1  CHO   418     109.225 173.976  47.167  1.00  0.00            
ATOM   2862  R2  CHO   418     106.925 173.426  45.767  1.00  0.00            
ATOM   2863  R3  CHO   418     107.625 175.676  44.367  1.00  0.00            
ATOM   2864  R4  CHO   418     106.775 173.776  42.317  1.00  0.00            
ATOM   2865  R5  CHO   418     108.675 174.826  42.367  1.00  0.00            
ATOM   2866  C1  CHO   418     107.375 176.076  39.017  1.00  0.00           C
ATOM   2867  C2  CHO   418     108.875 176.826  36.117  1.00  0.00           C
ATOM   2868  ROH CHO   419     105.475 140.276  52.317  1.00  0.00            
ATOM   2869  R1  CHO   419     104.575 140.126  49.617  1.00  0.00            
ATOM   2870  R2  CHO   419     105.475 138.176  47.867  1.00  0.00            
ATOM   2871  R3  CHO   419     102.825 137.726  47.517  1.00  0.00            
ATOM   2872  R4  CHO   419     104.125 136.176  45.417  1.00  0.00            
ATOM   2873  R5  CHO   419     102.525 137.626  45.167  1.00  0.00            
ATOM   2874  C1  CHO   419     100.825 134.576  43.667  1.00  0.00           C
ATOM   2875  C2  CHO   419      98.575 132.076  42.317  1.00  0.00           C
ATOM   2876  ROH CHO   420       2.975 128.676  24.017  1.00  0.00            
ATOM   2877  R1  CHO   420       2.925 130.226  26.417  1.00  0.00            
ATOM   2878  R2  CHO   420       2.175 129.126  28.817  1.00  0.00            
ATOM   2879  R3  CHO   420       4.575 130.076  29.667  1.00  0.00            
ATOM   2880  R4  CHO   420       3.375 128.976  32.067  1.00  0.00            
ATOM   2881  R5  CHO   420       4.125 130.976  31.817  1.00  0.00            
ATOM   2882  C1  CHO   420       6.325 129.776  34.717  1.00  0.00           C
ATOM   2883  C2  CHO   420       3.325 130.926  36.767  1.00  0.00           C
ATOM   2884  ROH CHO   421      71.475 147.326  16.017  1.00  0.00            
ATOM   2885  R1  CHO   421      72.625 148.726  18.217  1.00  0.00            
ATOM   2886  R2  CHO   421      71.475 150.976  19.317  1.00  0.00            
ATOM   2887  R3  CHO   421      71.675 149.526  21.617  1.00  0.00            
ATOM   2888  R4  CHO   421      70.625 152.126  22.467  1.00  0.00            
ATOM   2889  R5  CHO   421      72.425 151.076  23.267  1.00  0.00            
ATOM   2890  C1  CHO   421      70.375 151.476  26.467  1.00  0.00           C
ATOM   2891  C2  CHO   421      72.375 152.476  30.517  1.00  0.00           C
ATOM   2892  ROH CHO   422     179.425 159.076  52.367  1.00  0.00            
ATOM   2893  R1  CHO   422     178.975 157.976  49.817  1.00  0.00            
ATOM   2894  R2  CHO   422     177.975 159.426  47.667  1.00  0.00            
ATOM   2895  R3  CHO   422     180.225 158.526  46.417  1.00  0.00            
ATOM   2896  R4  CHO   422     178.525 159.526  44.267  1.00  0.00            
ATOM   2897  R5  CHO   422     179.425 157.526  44.417  1.00  0.00            
ATOM   2898  C1  CHO   422     180.925 158.726  41.117  1.00  0.00           C
ATOM   2899  C2  CHO   422     179.225 158.526  38.117  1.00  0.00           C
ATOM   2900  ROH CHO   423      43.725 123.326  53.367  1.00  0.00            
ATOM   2901  R1  CHO   423      44.925 124.626  51.167  1.00  0.00            
ATOM   2902  R2  CHO   423      45.975 123.276  49.017  1.00  0.00            
ATOM   2903  R3  CHO   423      44.275 124.926  47.617  1.00  0.00            
ATOM   2904  R4  CHO   423      45.925 123.576  45.567  1.00  0.00            
ATOM   2905  R5  CHO   423      45.675 125.726  45.767  1.00  0.00            
ATOM   2906  C1  CHO   423      44.325 125.276  42.217  1.00  0.00           C
ATOM   2907  C2  CHO   423      46.925 125.426  39.417  1.00  0.00           C
ATOM   2908  ROH CHO   424      62.975  99.226  48.267  1.00  0.00            
ATOM   2909  R1  CHO   424      61.575  97.926  46.167  1.00  0.00            
ATOM   2910  R2  CHO   424      62.325  98.176  43.517  1.00  0.00            
ATOM   2911  R3  CHO   424      62.375  95.426  43.617  1.00  0.00            
ATOM   2912  R4  CHO   424      62.325  96.076  40.767  1.00  0.00            
ATOM   2913  R5  CHO   424      60.925  94.776  41.817  1.00  0.00            
ATOM   2914  C1  CHO   424      62.375  92.326  39.267  1.00  0.00           C
ATOM   2915  C2  CHO   424      60.025  90.776  36.117  1.00  0.00           C
ATOM   2916  ROH CHO   425      95.325 134.276  24.067  1.00  0.00            
ATOM   2917  R1  CHO   425      94.025 134.776  26.517  1.00  0.00            
ATOM   2918  R2  CHO   425      94.775 133.576  28.867  1.00  0.00            
ATOM   2919  R3  CHO   425      94.875 136.176  29.767  1.00  0.00            
ATOM   2920  R4  CHO   425      95.275 134.526  32.167  1.00  0.00            
ATOM   2921  R5  CHO   425      93.775 136.126  31.917  1.00  0.00            
ATOM   2922  C1  CHO   425      95.675 137.526  34.917  1.00  0.00           C
ATOM   2923  C2  CHO   425      98.775 140.376  36.167  1.00  0.00           C
ATOM   2924  ROH CHO   426     100.225 174.926  14.117  1.00  0.00            
ATOM   2925  R1  CHO   426      99.125 175.326  16.717  1.00  0.00            
ATOM   2926  R2  CHO   426     100.325 174.326  19.017  1.00  0.00            
ATOM   2927  R3  CHO   426     100.225 176.926  19.767  1.00  0.00            
ATOM   2928  R4  CHO   426      99.875 175.426  22.267  1.00  0.00            
ATOM   2929  R5  CHO   426      98.575 176.976  21.517  1.00  0.00            
ATOM   2930  C1  CHO   426      99.525 178.476  24.867  1.00  0.00           C
ATOM   2931  C2  CHO   426      98.475 179.976  28.217  1.00  0.00           C
ATOM   2932  ROH CHO   427      38.475  66.326  42.967  1.00  0.00            
ATOM   2933  R1  CHO   427      36.925  68.426  41.967  1.00  0.00            
ATOM   2934  R2  CHO   427      37.675  69.926  39.767  1.00  0.00            
ATOM   2935  R3  CHO   427      35.225  69.176  38.817  1.00  0.00            
ATOM   2936  R4  CHO   427      35.625  71.926  37.817  1.00  0.00            
ATOM   2937  R5  CHO   427      33.925  71.226  38.967  1.00  0.00            
ATOM   2938  C1  CHO   427      32.125  72.376  35.817  1.00  0.00           C
ATOM   2939  C2  CHO   427      33.125  76.576  34.117  1.00  0.00           C
ATOM   2940  ROH CHO   428     155.275 174.326  52.667  1.00  0.00            
ATOM   2941  R1  CHO   428     155.175 175.426  50.067  1.00  0.00            
ATOM   2942  R2  CHO   428     157.275 175.326  48.267  1.00  0.00            
ATOM   2943  R3  CHO   428     155.425 174.226  46.617  1.00  0.00            
ATOM   2944  R4  CHO   428     157.475 175.326  44.817  1.00  0.00            
ATOM   2945  R5  CHO   428     155.325 175.726  44.767  1.00  0.00            
ATOM   2946  C1  CHO   428     155.825 174.276  41.267  1.00  0.00           C
ATOM   2947  C2  CHO   428     156.325 175.426  37.667  1.00  0.00           C
ATOM   2948  ROH CHO   429      22.175 200.126  17.967  1.00  0.00            
ATOM   2949  R1  CHO   429      23.475 200.376  20.467  1.00  0.00            
ATOM   2950  R2  CHO   429      24.625 202.726  21.317  1.00  0.00            
ATOM   2951  R3  CHO   429      23.025 202.376  23.517  1.00  0.00            
ATOM   2952  R4  CHO   429      25.375 203.826  24.517  1.00  0.00            
ATOM   2953  R5  CHO   429      24.575 201.976  25.317  1.00  0.00            
ATOM   2954  C1  CHO   429      24.275 204.126  28.417  1.00  0.00           C
ATOM   2955  C2  CHO   429      25.475 206.676  30.017  1.00  0.00           C
ATOM   2956  ROH CHO   430     172.725  69.676  56.667  1.00  0.00            
ATOM   2957  R1  CHO   430     172.525  71.726  54.767  1.00  0.00            
ATOM   2958  R2  CHO   430     172.225  71.276  52.067  1.00  0.00            
ATOM   2959  R3  CHO   430     170.125  72.926  52.317  1.00  0.00            
ATOM   2960  R4  CHO   430     170.225  72.376  49.467  1.00  0.00            
ATOM   2961  R5  CHO   430     170.175  74.326  50.367  1.00  0.00            
ATOM   2962  C1  CHO   430     167.075  74.526  48.217  1.00  0.00           C
ATOM   2963  C2  CHO   430     166.825  77.876  47.817  1.00  0.00           C
ATOM   2964  ROH CHO   431     131.625 118.826  21.367  1.00  0.00            
ATOM   2965  R1  CHO   431     131.725 119.976  23.967  1.00  0.00            
ATOM   2966  R2  CHO   431     129.525 119.976  25.667  1.00  0.00            
ATOM   2967  R3  CHO   431     131.275 118.826  27.367  1.00  0.00            
ATOM   2968  R4  CHO   431     128.825 119.326  28.967  1.00  0.00            
ATOM   2969  R5  CHO   431     130.825 119.976  29.467  1.00  0.00            
ATOM   2970  C1  CHO   431     130.075 117.826  32.517  1.00  0.00           C
ATOM   2971  C2  CHO   431     127.475 118.176  35.167  1.00  0.00           C
ATOM   2972  ROH CHO   432      45.075 117.526  52.417  1.00  0.00            
ATOM   2973  R1  CHO   432      46.375 117.726  49.917  1.00  0.00            
ATOM   2974  R2  CHO   432      45.425 116.526  47.617  1.00  0.00            
ATOM   2975  R3  CHO   432      45.575 119.076  46.617  1.00  0.00            
ATOM   2976  R4  CHO   432      45.875 117.276  44.317  1.00  0.00            
ATOM   2977  R5  CHO   432      47.225 118.876  44.917  1.00  0.00            
ATOM   2978  C1  CHO   432      46.325 120.076  41.417  1.00  0.00           C
ATOM   2979  C2  CHO   432      48.525 120.676  38.117  1.00  0.00           C
ATOM   2980  ROH CHO   433     211.575  93.026  25.317  1.00  0.00            
ATOM   2981  R1  CHO   433     210.575  92.426  27.917  1.00  0.00            
ATOM   2982  R2  CHO   433     210.825  89.926  29.067  1.00  0.00            
ATOM   2983  R3  CHO   433     212.025  91.276  31.067  1.00  0.00            
ATOM   2984  R4  CHO   433     210.425  89.226  32.417  1.00  0.00            
ATOM   2985  R5  CHO   433     210.325  91.376  32.817  1.00  0.00            
ATOM   2986  C1  CHO   433     211.275  90.126  36.267  1.00  0.00           C
ATOM   2987  C2  CHO   433     210.775  90.526  39.867  1.00  0.00           C
ATOM   2988  ROH CHO   434     170.775  57.876  24.617  1.00  0.00            
ATOM   2989  R1  CHO   434     171.425  56.776  27.167  1.00  0.00            
ATOM   2990  R2  CHO   434     172.125  58.376  29.317  1.00  0.00            
ATOM   2991  R3  CHO   434     170.125  57.026  30.517  1.00  0.00            
ATOM   2992  R4  CHO   434     171.775  57.976  32.717  1.00  0.00            
ATOM   2993  R5  CHO   434     171.175  55.926  32.367  1.00  0.00            
ATOM   2994  C1  CHO   434     169.675  56.476  35.867  1.00  0.00           C
ATOM   2995  C2  CHO   434     168.575  55.526  39.967  1.00  0.00           C
ATOM   2996  ROH CHO   435      19.675 129.726  54.867  1.00  0.00            
ATOM   2997  R1  CHO   435      18.575 130.926  52.517  1.00  0.00            
ATOM   2998  R2  CHO   435      20.125 132.326  50.717  1.00  0.00            
ATOM   2999  R3  CHO   435      19.075 130.576  48.917  1.00  0.00            
ATOM   3000  R4  CHO   435      19.875 132.876  47.317  1.00  0.00            
ATOM   3001  R5  CHO   435      17.925 131.976  47.317  1.00  0.00            
ATOM   3002  C1  CHO   435      18.775 131.576  43.617  1.00  0.00           C
ATOM   3003  C2  CHO   435      19.925 130.276  40.567  1.00  0.00           C
ATOM   3004  ROH CHO   436      29.125 151.926  51.217  1.00  0.00            
ATOM   3005  R1  CHO   436      27.525 151.026  49.067  1.00  0.00            
ATOM   3006  R2  CHO   436      27.325 152.376  46.667  1.00  0.00            
ATOM   3007  R3  CHO   436      28.075 149.976  45.617  1.00  0.00            
ATOM   3008  R4  CHO   436      26.575 151.326  43.467  1.00  0.00            
ATOM   3009  R5  CHO   436      26.225 149.326  44.267  1.00  0.00            
ATOM   3010  C1  CHO   436      26.875 148.426  40.617  1.00  0.00           C
ATOM   3011  C2  CHO   436      28.225 148.226  37.317  1.00  0.00           C
ATOM   3012  ROH CHO   437     134.625 122.526  57.067  1.00  0.00            
ATOM   3013  R1  CHO   437     135.425 121.376  54.617  1.00  0.00            
ATOM   3014  R2  CHO   437     133.825 119.626  53.217  1.00  0.00            
ATOM   3015  R3  CHO   437     134.175 121.376  51.167  1.00  0.00            
ATOM   3016  R4  CHO   437     132.675 119.176  49.967  1.00  0.00            
ATOM   3017  R5  CHO   437     134.575 120.026  49.267  1.00  0.00            
ATOM   3018  C1  CHO   437     132.375 120.576  46.167  1.00  0.00           C
ATOM   3019  C2  CHO   437     130.175 117.376  45.467  1.00  0.00           C
ATOM   3020  ROH CHO   438      31.175 188.826  13.667  1.00  0.00            
ATOM   3021  R1  CHO   438      30.775 187.626  16.217  1.00  0.00            
ATOM   3022  R2  CHO   438      32.875 186.626  17.767  1.00  0.00            
ATOM   3023  R3  CHO   438      31.825 188.276  19.667  1.00  0.00            
ATOM   3024  R4  CHO   438      33.775 186.576  21.067  1.00  0.00            
ATOM   3025  R5  CHO   438      31.675 186.876  21.617  1.00  0.00            
ATOM   3026  C1  CHO   438      33.325 188.126  24.817  1.00  0.00           C
ATOM   3027  C2  CHO   438      33.825 187.876  29.767  1.00  0.00           C
ATOM   3028  ROH CHO   439     150.225 118.226  55.317  1.00  0.00            
ATOM   3029  R1  CHO   439     150.375 117.126  52.717  1.00  0.00            
ATOM   3030  R2  CHO   439     148.225 117.026  51.017  1.00  0.00            
ATOM   3031  R3  CHO   439     149.925 118.326  49.317  1.00  0.00            
ATOM   3032  R4  CHO   439     148.125 116.776  47.567  1.00  0.00            
ATOM   3033  R5  CHO   439     150.325 116.726  47.567  1.00  0.00            
ATOM   3034  C1  CHO   439     149.675 117.826  43.967  1.00  0.00           C
ATOM   3035  C2  CHO   439     148.025 119.326  41.217  1.00  0.00           C
ATOM   3036  ROH CHO   440     185.225 221.226  43.717  1.00  0.00            
ATOM   3037  R1  CHO   440     183.875 219.926  41.667  1.00  0.00            
ATOM   3038  R2  CHO   440     184.425 220.326  38.967  1.00  0.00            
ATOM   3039  R3  CHO   440     184.725 217.626  38.967  1.00  0.00            
ATOM   3040  R4  CHO   440     185.225 218.426  36.217  1.00  0.00            
ATOM   3041  R5  CHO   440     183.825 216.926  36.867  1.00  0.00            
ATOM   3042  C1  CHO   440     185.975 214.826  34.567  1.00  0.00           C
ATOM   3043  C2  CHO   440     186.975 214.076  30.867  1.00  0.00           C
ATOM   3044  ROH CHO   441     227.175 144.876  55.717  1.00  0.00            
ATOM   3045  R1  CHO   441     224.875 144.776  54.117  1.00  0.00            
ATOM   3046  R2  CHO   441     223.775 147.076  53.017  1.00  0.00            
ATOM   3047  R3  CHO   441     224.025 145.676  50.667  1.00  0.00            
ATOM   3048  R4  CHO   441     221.825 147.576  50.167  1.00  0.00            
ATOM   3049  R5  CHO   441     221.775 145.426  49.867  1.00  0.00            
ATOM   3050  C1  CHO   441     220.975 146.576  46.367  1.00  0.00           C
ATOM   3051  C2  CHO   441     219.475 145.776  42.117  1.00  0.00           C
ATOM   3052  ROH CHO   442      76.625 150.576  19.217  1.00  0.00            
ATOM   3053  R1  CHO   442      78.325 150.376  21.517  1.00  0.00            
ATOM   3054  R2  CHO   442      80.475 152.026  21.867  1.00  0.00            
ATOM   3055  R3  CHO   442      79.275 152.526  24.267  1.00  0.00            
ATOM   3056  R4  CHO   442      81.975 153.576  24.617  1.00  0.00            
ATOM   3057  R5  CHO   442      80.975 152.126  25.917  1.00  0.00            
ATOM   3058  C1  CHO   442      81.725 154.926  28.417  1.00  0.00           C
ATOM   3059  C2  CHO   442      81.575 156.526  32.017  1.00  0.00           C
ATOM   3060  ROH CHO   443     192.725 209.976  46.617  1.00  0.00            
ATOM   3061  R1  CHO   443     191.875 209.276  44.067  1.00  0.00            
ATOM   3062  R2  CHO   443     191.675 211.076  41.967  1.00  0.00            
ATOM   3063  R3  CHO   443     193.275 209.276  40.667  1.00  0.00            
ATOM   3064  R4  CHO   443     191.075 209.776  38.817  1.00  0.00            
ATOM   3065  R5  CHO   443     191.725 207.826  39.567  1.00  0.00            
ATOM   3066  C1  CHO   443     192.175 207.326  35.767  1.00  0.00           C
ATOM   3067  C2  CHO   443     190.275 208.126  31.867  1.00  0.00           C
ATOM   3068  ROH CHO   444      13.125  30.876  47.717  1.00  0.00            
ATOM   3069  R1  CHO   444      12.675  30.626  44.917  1.00  0.00            
ATOM   3070  R2  CHO   444      14.425  31.626  43.017  1.00  0.00            
ATOM   3071  R3  CHO   444      14.375  29.076  42.117  1.00  0.00            
ATOM   3072  R4  CHO   444      15.075  30.676  39.767  1.00  0.00            
ATOM   3073  R5  CHO   444      13.475  29.226  39.917  1.00  0.00            
ATOM   3074  C1  CHO   444      15.425  27.726  37.017  1.00  0.00           C
ATOM   3075  C2  CHO   444      14.325  26.726  34.117  1.00  0.00           C
ATOM   3076  ROH CHO   445      64.125 122.926  48.567  1.00  0.00            
ATOM   3077  R1  CHO   445      65.875 124.126  46.667  1.00  0.00            
ATOM   3078  R2  CHO   445      67.025 122.676  44.567  1.00  0.00            
ATOM   3079  R3  CHO   445      65.875 124.626  43.067  1.00  0.00            
ATOM   3080  R4  CHO   445      68.125 123.626  41.417  1.00  0.00            
ATOM   3081  R5  CHO   445      67.725 125.726  41.967  1.00  0.00            
ATOM   3082  C1  CHO   445      67.725 126.026  38.167  1.00  0.00           C
ATOM   3083  C2  CHO   445      71.475 125.826  36.867  1.00  0.00           C
ATOM   3084  ROH CHO   446      58.875 156.176  16.467  1.00  0.00            
ATOM   3085  R1  CHO   446      59.125 155.626  19.267  1.00  0.00            
ATOM   3086  R2  CHO   446      61.125 156.726  20.817  1.00  0.00            
ATOM   3087  R3  CHO   446      59.075 157.526  22.367  1.00  0.00            
ATOM   3088  R4  CHO   446      61.225 156.976  24.267  1.00  0.00            
ATOM   3089  R5  CHO   446      59.175 156.126  24.267  1.00  0.00            
ATOM   3090  C1  CHO   446      59.275 157.826  27.717  1.00  0.00           C
ATOM   3091  C2  CHO   446      58.975 158.526  31.367  1.00  0.00           C
ATOM   3092  ROH CHO   447      20.475 112.626  19.017  1.00  0.00            
ATOM   3093  R1  CHO   447      20.825 111.476  21.567  1.00  0.00            
ATOM   3094  R2  CHO   447      22.975 112.126  23.217  1.00  0.00            
ATOM   3095  R3  CHO   447      21.025 112.676  25.017  1.00  0.00            
ATOM   3096  R4  CHO   447      23.525 112.676  26.567  1.00  0.00            
ATOM   3097  R5  CHO   447      21.725 111.526  27.017  1.00  0.00            
ATOM   3098  C1  CHO   447      21.975 113.526  30.217  1.00  0.00           C
ATOM   3099  C2  CHO   447      24.075 115.526  34.267  1.00  0.00           C
ATOM   3100  ROH CHO   448      19.175 175.926  12.067  1.00  0.00            
ATOM   3101  R1  CHO   448      18.275 175.976  14.767  1.00  0.00            
ATOM   3102  R2  CHO   448      16.325 174.276  15.717  1.00  0.00            
ATOM   3103  R3  CHO   448      18.275 173.676  17.567  1.00  0.00            
ATOM   3104  R4  CHO   448      15.725 173.076  18.917  1.00  0.00            
ATOM   3105  R5  CHO   448      17.325 174.376  19.667  1.00  0.00            
ATOM   3106  C1  CHO   448      17.125 171.826  22.467  1.00  0.00           C
ATOM   3107  C2  CHO   448      17.025 171.476  26.417  1.00  0.00           C
ATOM   3108  ROH CHO   449     178.475 155.676  15.417  1.00  0.00            
ATOM   3109  R1  CHO   449     179.775 156.426  17.817  1.00  0.00            
ATOM   3110  R2  CHO   449     178.625 156.026  20.317  1.00  0.00            
ATOM   3111  R3  CHO   449     180.925 154.726  20.817  1.00  0.00            
ATOM   3112  R4  CHO   449     180.125 155.876  23.417  1.00  0.00            
ATOM   3113  R5  CHO   449     182.075 156.126  22.417  1.00  0.00            
ATOM   3114  C1  CHO   449     183.175 154.526  25.667  1.00  0.00           C
ATOM   3115  C2  CHO   449     183.675 155.476  29.617  1.00  0.00           C
ATOM   3116  ROH CHO   450     167.525 108.576  21.267  1.00  0.00            
ATOM   3117  R1  CHO   450     168.475 109.726  23.617  1.00  0.00            
ATOM   3118  R2  CHO   450     167.025 109.826  25.967  1.00  0.00            
ATOM   3119  R3  CHO   450     169.225 108.676  27.017  1.00  0.00            
ATOM   3120  R4  CHO   450     168.025 110.226  29.217  1.00  0.00            
ATOM   3121  R5  CHO   450     170.075 110.326  28.517  1.00  0.00            
ATOM   3122  C1  CHO   450     170.725 109.326  32.167  1.00  0.00           C
ATOM   3123  C2  CHO   450     170.975 109.976  35.917  1.00  0.00           C
ATOM   3124  ROH CHO   451      19.675 191.026  48.317  1.00  0.00            
ATOM   3125  R1  CHO   451      19.325 189.676  45.867  1.00  0.00            
ATOM   3126  R2  CHO   451      17.125 190.126  44.217  1.00  0.00            
ATOM   3127  R3  CHO   451      19.075 190.576  42.367  1.00  0.00            
ATOM   3128  R4  CHO   451      16.575 190.526  40.817  1.00  0.00            
ATOM   3129  R5  CHO   451      18.375 189.326  40.467  1.00  0.00            
ATOM   3130  C1  CHO   451      18.025 191.126  37.117  1.00  0.00           C
ATOM   3131  C2  CHO   451      17.225 189.026  34.367  1.00  0.00           C
ATOM   3132  ROH CHO   452     159.375 126.176  53.967  1.00  0.00            
ATOM   3133  R1  CHO   452     158.925 125.126  51.367  1.00  0.00            
ATOM   3134  R2  CHO   452     156.425 125.026  50.217  1.00  0.00            
ATOM   3135  R3  CHO   452     157.675 126.376  48.217  1.00  0.00            
ATOM   3136  R4  CHO   452     155.625 124.776  46.867  1.00  0.00            
ATOM   3137  R5  CHO   452     157.725 124.826  46.417  1.00  0.00            
ATOM   3138  C1  CHO   452     156.325 125.876  43.067  1.00  0.00           C
ATOM   3139  C2  CHO   452     155.875 127.126  39.567  1.00  0.00           C
ATOM   3140  ROH CHO   453     209.675 127.326  57.617  1.00  0.00            
ATOM   3141  R1  CHO   453     209.075 128.176  55.017  1.00  0.00            
ATOM   3142  R2  CHO   453     211.025 129.076  53.267  1.00  0.00            
ATOM   3143  R3  CHO   453     209.975 127.176  51.617  1.00  0.00            
ATOM   3144  R4  CHO   453     210.725 129.376  49.817  1.00  0.00            
ATOM   3145  R5  CHO   453     208.775 128.426  49.967  1.00  0.00            
ATOM   3146  C1  CHO   453     209.575 127.776  46.317  1.00  0.00           C
ATOM   3147  C2  CHO   453     207.475 127.776  43.717  1.00  0.00           C
ATOM   3148  ROH CHO   454     139.725  15.376  49.817  1.00  0.00            
ATOM   3149  R1  CHO   454     138.825  17.676  48.417  1.00  0.00            
ATOM   3150  R2  CHO   454     137.675  17.526  45.917  1.00  0.00            
ATOM   3151  R3  CHO   454     135.675  18.926  47.117  1.00  0.00            
ATOM   3152  R4  CHO   454     135.025  19.026  44.217  1.00  0.00            
ATOM   3153  R5  CHO   454     135.175  20.726  45.617  1.00  0.00            
ATOM   3154  C1  CHO   454     131.625  21.176  44.367  1.00  0.00           C
ATOM   3155  C2  CHO   454     127.975  22.226  43.817  1.00  0.00           C
ATOM   3156  ROH CHO   455     227.025 214.426  18.167  1.00  0.00            
ATOM   3157  R1  CHO   455     226.025 212.326  19.817  1.00  0.00            
ATOM   3158  R2  CHO   455     227.275 211.676  22.217  1.00  0.00            
ATOM   3159  R3  CHO   455     224.775 212.076  23.217  1.00  0.00            
ATOM   3160  R4  CHO   455     225.975 210.026  25.017  1.00  0.00            
ATOM   3161  R5  CHO   455     224.075 209.876  23.967  1.00  0.00            
ATOM   3162  C1  CHO   455     222.875 209.476  27.567  1.00  0.00           C
ATOM   3163  C2  CHO   455     222.275 205.826  27.567  1.00  0.00           C
ATOM   3164  ROH CHO   456     167.275 146.976  19.617  1.00  0.00            
ATOM   3165  R1  CHO   456     168.025 148.726  21.717  1.00  0.00            
ATOM   3166  R2  CHO   456     166.625 148.826  24.117  1.00  0.00            
ATOM   3167  R3  CHO   456     169.125 148.426  25.167  1.00  0.00            
ATOM   3168  R4  CHO   456     167.525 149.426  27.417  1.00  0.00            
ATOM   3169  R5  CHO   456     169.425 150.226  26.717  1.00  0.00            
ATOM   3170  C1  CHO   456     170.325 149.376  30.317  1.00  0.00           C
ATOM   3171  C2  CHO   456     170.275 147.776  33.917  1.00  0.00           C
ATOM   3172  ROH CHO   457     127.975 138.976  53.667  1.00  0.00            
ATOM   3173  R1  CHO   457     129.475 139.726  51.367  1.00  0.00            
ATOM   3174  R2  CHO   457     129.625 138.126  49.117  1.00  0.00            
ATOM   3175  R3  CHO   457     128.825 140.376  47.867  1.00  0.00            
ATOM   3176  R4  CHO   457     129.275 138.476  45.717  1.00  0.00            
ATOM   3177  R5  CHO   457     130.125 140.476  45.867  1.00  0.00            
ATOM   3178  C1  CHO   457     128.325 140.826  42.517  1.00  0.00           C
ATOM   3179  C2  CHO   457     130.125 141.376  38.967  1.00  0.00           C
ATOM   3180  ROH CHO   458     107.375  34.676  27.767  1.00  0.00            
ATOM   3181  R1  CHO   458     107.975  36.476  29.917  1.00  0.00            
ATOM   3182  R2  CHO   458     106.875  38.976  30.067  1.00  0.00            
ATOM   3183  R3  CHO   458     106.125  38.176  32.517  1.00  0.00            
ATOM   3184  R4  CHO   458     106.525  41.026  32.817  1.00  0.00            
ATOM   3185  R5  CHO   458     107.425  39.476  34.017  1.00  0.00            
ATOM   3186  C1  CHO   458     105.625  41.476  36.767  1.00  0.00           C
ATOM   3187  C2  CHO   458     108.025  44.076  37.567  1.00  0.00           C
ATOM   3188  ROH CHO   459     179.325   0.976  10.617  1.00  0.00            
ATOM   3189  R1  CHO   459     177.775   1.026  13.017  1.00  0.00            
ATOM   3190  R2  CHO   459     176.375  -1.174  13.917  1.00  0.00            
ATOM   3191  R3  CHO   459     177.775  -0.774  16.167  1.00  0.00            
ATOM   3192  R4  CHO   459     175.025  -1.274  17.117  1.00  0.00            
ATOM   3193  R5  CHO   459     176.275   0.426  17.617  1.00  0.00            
ATOM   3194  C1  CHO   459     175.625  -1.024  21.117  1.00  0.00           C
ATOM   3195  C2  CHO   459     175.775  -0.224  25.967  1.00  0.00           C
ATOM   3196  ROH CHO   460     219.475 205.176  45.867  1.00  0.00            
ATOM   3197  R1  CHO   460     219.475 204.576  43.117  1.00  0.00            
ATOM   3198  R2  CHO   460     219.025 206.526  41.167  1.00  0.00            
ATOM   3199  R3  CHO   460     221.375 205.676  40.217  1.00  0.00            
ATOM   3200  R4  CHO   460     220.125 207.076  37.967  1.00  0.00            
ATOM   3201  R5  CHO   460     220.925 205.026  37.967  1.00  0.00            
ATOM   3202  C1  CHO   460     222.975 206.626  35.167  1.00  0.00           C
ATOM   3203  C2  CHO   460     222.575 205.376  32.317  1.00  0.00           C
ATOM   3204  ROH CHO   461     107.175 185.226  49.267  1.00  0.00            
ATOM   3205  R1  CHO   461     107.825 184.876  46.517  1.00  0.00            
ATOM   3206  R2  CHO   461     105.875 184.626  44.567  1.00  0.00            
ATOM   3207  R3  CHO   461     107.275 186.676  43.417  1.00  0.00            
ATOM   3208  R4  CHO   461     105.925 185.326  41.167  1.00  0.00            
ATOM   3209  R5  CHO   461     108.075 185.726  41.367  1.00  0.00            
ATOM   3210  C1  CHO   461     107.275 187.626  38.117  1.00  0.00           C
ATOM   3211  C2  CHO   461     108.225 189.326  34.967  1.00  0.00           C
ATOM   3212  ROH CHO   462       2.275 120.176  24.617  1.00  0.00            
ATOM   3213  R1  CHO   462       2.425 119.026  27.167  1.00  0.00            
ATOM   3214  R2  CHO   462       4.575 119.426  28.867  1.00  0.00            
ATOM   3215  R3  CHO   462       2.675 120.226  30.617  1.00  0.00            
ATOM   3216  R4  CHO   462       5.025 119.776  32.267  1.00  0.00            
ATOM   3217  R5  CHO   462       3.025 118.926  32.567  1.00  0.00            
ATOM   3218  C1  CHO   462       3.475 120.726  35.867  1.00  0.00           C
ATOM   3219  C2  CHO   462       3.425 121.426  39.667  1.00  0.00           C
ATOM   3220  ROH CHO   463     118.625 171.676  49.017  1.00  0.00            
ATOM   3221  R1  CHO   463     117.425 172.026  46.467  1.00  0.00            
ATOM   3222  R2  CHO   463     118.525 173.676  44.517  1.00  0.00            
ATOM   3223  R3  CHO   463     118.325 171.426  42.967  1.00  0.00            
ATOM   3224  R4  CHO   463     117.625 173.626  41.167  1.00  0.00            
ATOM   3225  R5  CHO   463     116.425 171.826  41.567  1.00  0.00            
ATOM   3226  C1  CHO   463     116.925 171.476  37.817  1.00  0.00           C
ATOM   3227  C2  CHO   463     116.575 170.276  34.917  1.00  0.00           C
ATOM   3228  ROH CHO   464      13.825  33.276  18.117  1.00  0.00            
ATOM   3229  R1  CHO   464      14.975  33.876  20.617  1.00  0.00            
ATOM   3230  R2  CHO   464      13.975  32.826  22.967  1.00  0.00            
ATOM   3231  R3  CHO   464      16.575  32.026  23.317  1.00  0.00            
ATOM   3232  R4  CHO   464      15.225  31.226  25.817  1.00  0.00            
ATOM   3233  R5  CHO   464      17.025  32.476  25.667  1.00  0.00            
ATOM   3234  C1  CHO   464      18.375  29.576  27.767  1.00  0.00           C
ATOM   3235  C2  CHO   464      18.625  25.676  29.767  1.00  0.00           C
ATOM   3236  ROH CHO   465      48.725  95.026  51.017  1.00  0.00            
ATOM   3237  R1  CHO   465      49.125  95.176  48.217  1.00  0.00            
ATOM   3238  R2  CHO   465      51.625  94.976  47.067  1.00  0.00            
ATOM   3239  R3  CHO   465      50.425  92.976  45.617  1.00  0.00            
ATOM   3240  R4  CHO   465      52.625  93.926  43.917  1.00  0.00            
ATOM   3241  R5  CHO   465      50.525  93.726  43.367  1.00  0.00            
ATOM   3242  C1  CHO   465      52.075  91.426  40.767  1.00  0.00           C
ATOM   3243  C2  CHO   465      48.975  91.026  38.567  1.00  0.00           C
ATOM   3244  ROH CHO   466     151.075 113.126  56.767  1.00  0.00            
ATOM   3245  R1  CHO   466     151.775 112.326  54.117  1.00  0.00            
ATOM   3246  R2  CHO   466     149.975 111.176  52.367  1.00  0.00            
ATOM   3247  R3  CHO   466     150.825 113.176  50.717  1.00  0.00            
ATOM   3248  R4  CHO   466     149.525 111.226  48.967  1.00  0.00            
ATOM   3249  R5  CHO   466     151.575 112.026  48.767  1.00  0.00            
ATOM   3250  C1  CHO   466     150.075 113.126  45.417  1.00  0.00           C
ATOM   3251  C2  CHO   466     151.825 113.376  42.517  1.00  0.00           C
ATOM   3252  ROH CHO   467     205.275 170.526  18.317  1.00  0.00            
ATOM   3253  R1  CHO   467     205.425 172.276  20.567  1.00  0.00            
ATOM   3254  R2  CHO   467     204.475 171.526  23.067  1.00  0.00            
ATOM   3255  R3  CHO   467     207.025 172.176  23.867  1.00  0.00            
ATOM   3256  R4  CHO   467     205.325 172.676  26.217  1.00  0.00            
ATOM   3257  R5  CHO   467     206.725 174.076  25.267  1.00  0.00            
ATOM   3258  C1  CHO   467     208.225 173.976  28.767  1.00  0.00           C
ATOM   3259  C2  CHO   467     210.675 175.626  30.417  1.00  0.00           C
ATOM   3260  ROH CHO   468     204.275 136.926  54.667  1.00  0.00            
ATOM   3261  R1  CHO   468     205.575 135.076  52.967  1.00  0.00            
ATOM   3262  R2  CHO   468     204.475 132.626  52.267  1.00  0.00            
ATOM   3263  R3  CHO   468     204.875 133.526  49.717  1.00  0.00            
ATOM   3264  R4  CHO   468     203.775 130.826  49.367  1.00  0.00            
ATOM   3265  R5  CHO   468     205.625 131.576  48.517  1.00  0.00            
ATOM   3266  C1  CHO   468     203.775 130.626  45.317  1.00  0.00           C
ATOM   3267  C2  CHO   468     202.575 128.876  42.067  1.00  0.00           C
ATOM   3268  ROH CHO   469     155.875   6.426  41.717  1.00  0.00            
ATOM   3269  R1  CHO   469     157.175   7.526  39.467  1.00  0.00            
ATOM   3270  R2  CHO   469     156.525   6.826  36.867  1.00  0.00            
ATOM   3271  R3  CHO   469     156.225   9.476  36.567  1.00  0.00            
ATOM   3272  R4  CHO   469     156.075   8.376  33.817  1.00  0.00            
ATOM   3273  R5  CHO   469     157.425   9.976  34.567  1.00  0.00            
ATOM   3274  C1  CHO   469     155.575  11.826  31.767  1.00  0.00           C
ATOM   3275  C2  CHO   469     157.925  11.676  28.867  1.00  0.00           C
ATOM   3276  ROH CHO   470     127.775 172.626  14.617  1.00  0.00            
ATOM   3277  R1  CHO   470     126.175 173.526  16.767  1.00  0.00            
ATOM   3278  R2  CHO   470     124.025 172.076  17.717  1.00  0.00            
ATOM   3279  R3  CHO   470     125.325 172.326  20.067  1.00  0.00            
ATOM   3280  R4  CHO   470     123.025 170.576  20.667  1.00  0.00            
ATOM   3281  R5  CHO   470     123.525 172.426  21.667  1.00  0.00            
ATOM   3282  C1  CHO   470     123.625 169.976  24.617  1.00  0.00           C
ATOM   3283  C2  CHO   470     124.675 168.776  28.467  1.00  0.00           C
ATOM   3284  ROH CHO   471     166.775  78.726  23.867  1.00  0.00            
ATOM   3285  R1  CHO   471     166.725  77.626  26.467  1.00  0.00            
ATOM   3286  R2  CHO   471     169.025  77.026  27.867  1.00  0.00            
ATOM   3287  R3  CHO   471     167.875  78.576  29.767  1.00  0.00            
ATOM   3288  R4  CHO   471     169.525  76.676  31.317  1.00  0.00            
ATOM   3289  R5  CHO   471     167.425  77.076  31.617  1.00  0.00            
ATOM   3290  C1  CHO   471     168.725  77.976  35.067  1.00  0.00           C
ATOM   3291  C2  CHO   471     168.875  79.126  38.917  1.00  0.00           C
ATOM   3292  ROH CHO   472      28.175  61.726  46.217  1.00  0.00            
ATOM   3293  R1  CHO   472      27.925  61.126  43.467  1.00  0.00            
ATOM   3294  R2  CHO   472      28.475  58.576  42.467  1.00  0.00            
ATOM   3295  R3  CHO   472      25.975  58.826  41.467  1.00  0.00            
ATOM   3296  R4  CHO   472      27.225  56.726  39.867  1.00  0.00            
ATOM   3297  R5  CHO   472      26.275  58.476  39.117  1.00  0.00            
ATOM   3298  C1  CHO   472      24.175  55.826  37.367  1.00  0.00           C
ATOM   3299  C2  CHO   472      22.875  56.626  34.117  1.00  0.00           C
ATOM   3300  ROH CHO   473      55.325 191.776  12.367  1.00  0.00            
ATOM   3301  R1  CHO   473      56.375 192.426  14.917  1.00  0.00            
ATOM   3302  R2  CHO   473      55.175 194.276  16.567  1.00  0.00            
ATOM   3303  R3  CHO   473      55.225 192.176  18.367  1.00  0.00            
ATOM   3304  R4  CHO   473      55.275 194.626  20.017  1.00  0.00            
ATOM   3305  R5  CHO   473      56.675 192.976  20.117  1.00  0.00            
ATOM   3306  C1  CHO   473      55.375 192.876  23.667  1.00  0.00           C
ATOM   3307  C2  CHO   473      57.325 192.476  26.117  1.00  0.00           C
ATOM   3308  ROH CHO   474     162.675 178.226  48.067  1.00  0.00            
ATOM   3309  R1  CHO   474     161.275 176.976  45.967  1.00  0.00            
ATOM   3310  R2  CHO   474     161.125 178.026  43.417  1.00  0.00            
ATOM   3311  R3  CHO   474     162.075 175.576  42.667  1.00  0.00            
ATOM   3312  R4  CHO   474     160.275 176.326  40.517  1.00  0.00            
ATOM   3313  R5  CHO   474     160.175 174.526  41.667  1.00  0.00            
ATOM   3314  C1  CHO   474     160.625 173.076  38.167  1.00  0.00           C
ATOM   3315  C2  CHO   474     158.225 171.726  35.217  1.00  0.00           C
ATOM   3316  ROH CHO   475      33.075 100.876  17.117  1.00  0.00            
ATOM   3317  R1  CHO   475      33.575 100.926  19.867  1.00  0.00            
ATOM   3318  R2  CHO   475      31.825 101.976  21.717  1.00  0.00            
ATOM   3319  R3  CHO   475      32.075  99.526  22.867  1.00  0.00            
ATOM   3320  R4  CHO   475      31.775 101.426  25.117  1.00  0.00            
ATOM   3321  R5  CHO   475      33.375  99.976  24.867  1.00  0.00            
ATOM   3322  C1  CHO   475      31.975  98.826  28.217  1.00  0.00           C
ATOM   3323  C2  CHO   475      32.175  99.126  31.517  1.00  0.00           C
ATOM   3324  ROH CHO   476      58.425 171.676  13.067  1.00  0.00            
ATOM   3325  R1  CHO   476      56.775 172.126  15.317  1.00  0.00            
ATOM   3326  R2  CHO   476      56.325 170.226  17.267  1.00  0.00            
ATOM   3327  R3  CHO   476      57.175 172.176  18.917  1.00  0.00            
ATOM   3328  R4  CHO   476      56.075 170.126  20.717  1.00  0.00            
ATOM   3329  R5  CHO   476      55.525 172.226  20.667  1.00  0.00            
ATOM   3330  C1  CHO   476      56.675 171.876  24.267  1.00  0.00           C
ATOM   3331  C2  CHO   476      54.525 171.926  28.067  1.00  0.00           C
ATOM   3332  ROH CHO   477      52.925 221.926  45.217  1.00  0.00            
ATOM   3333  R1  CHO   477      52.475 221.226  42.567  1.00  0.00            
ATOM   3334  R2  CHO   477      53.925 219.226  41.267  1.00  0.00            
ATOM   3335  R3  CHO   477      51.475 218.226  40.767  1.00  0.00            
ATOM   3336  R4  CHO   477      53.125 217.226  38.567  1.00  0.00            
ATOM   3337  R5  CHO   477      51.275 218.326  38.367  1.00  0.00            
ATOM   3338  C1  CHO   477      50.375 215.176  36.467  1.00  0.00           C
ATOM   3339  C2  CHO   477      48.875 216.876  33.217  1.00  0.00           C
ATOM   3340  ROH CHO   478     199.975 116.276  57.917  1.00  0.00            
ATOM   3341  R1  CHO   478     200.375 117.126  55.217  1.00  0.00            
ATOM   3342  R2  CHO   478     201.775 115.526  53.417  1.00  0.00            
ATOM   3343  R3  CHO   478     199.475 115.876  51.917  1.00  0.00            
ATOM   3344  R4  CHO   478     201.675 116.126  50.017  1.00  0.00            
ATOM   3345  R5  CHO   478     200.075 117.576  50.317  1.00  0.00            
ATOM   3346  C1  CHO   478     199.525 116.826  46.617  1.00  0.00           C
ATOM   3347  C2  CHO   478     200.925 115.976  43.417  1.00  0.00           C
ATOM   3348  ROH CHO   479     167.825 157.126  15.767  1.00  0.00            
ATOM   3349  R1  CHO   479     166.575 157.226  18.317  1.00  0.00            
ATOM   3350  R2  CHO   479     167.925 157.726  20.667  1.00  0.00            
ATOM   3351  R3  CHO   479     166.125 159.726  20.917  1.00  0.00            
ATOM   3352  R4  CHO   479     167.075 159.176  23.667  1.00  0.00            
ATOM   3353  R5  CHO   479     165.025 159.226  23.017  1.00  0.00            
ATOM   3354  C1  CHO   479     164.875 161.926  25.667  1.00  0.00           C
ATOM   3355  C2  CHO   479     164.325 161.776  29.667  1.00  0.00           C
ATOM   3356  ROH CHO   480       1.175 169.376  18.467  1.00  0.00            
ATOM   3357  R1  CHO   480       2.775 169.226  20.817  1.00  0.00            
ATOM   3358  R2  CHO   480       2.475 170.976  22.917  1.00  0.00            
ATOM   3359  R3  CHO   480       2.275 168.676  24.367  1.00  0.00            
ATOM   3360  R4  CHO   480       3.275 170.626  26.267  1.00  0.00            
ATOM   3361  R5  CHO   480       4.125 168.676  25.817  1.00  0.00            
ATOM   3362  C1  CHO   480       3.475 168.276  29.567  1.00  0.00           C
ATOM   3363  C2  CHO   480       4.725 171.126  33.317  1.00  0.00           C
ATOM   3364  ROH CHO   481      64.725   3.576  11.817  1.00  0.00            
ATOM   3365  R1  CHO   481      63.775   2.976  14.417  1.00  0.00            
ATOM   3366  R2  CHO   481      65.225   1.526  16.217  1.00  0.00            
ATOM   3367  R3  CHO   481      64.875   3.676  17.817  1.00  0.00            
ATOM   3368  R4  CHO   481      66.175   1.726  19.517  1.00  0.00            
ATOM   3369  R5  CHO   481      64.325   2.776  19.967  1.00  0.00            
ATOM   3370  C1  CHO   481      66.375   3.876  22.967  1.00  0.00           C
ATOM   3371  C2  CHO   481      65.525   4.476  27.317  1.00  0.00           C
ATOM   3372  ROH CHO   482     202.675  73.726  23.217  1.00  0.00            
ATOM   3373  R1  CHO   482     202.175  74.376  25.917  1.00  0.00            
ATOM   3374  R2  CHO   482     203.925  73.676  27.917  1.00  0.00            
ATOM   3375  R3  CHO   482     203.875  76.376  28.517  1.00  0.00            
ATOM   3376  R4  CHO   482     203.325  75.026  31.067  1.00  0.00            
ATOM   3377  R5  CHO   482     202.075  76.576  30.117  1.00  0.00            
ATOM   3378  C1  CHO   482     202.875  78.326  33.417  1.00  0.00           C
ATOM   3379  C2  CHO   482     199.575  77.776  35.917  1.00  0.00           C
ATOM   3380  ROH CHO   483      88.175 118.826  56.567  1.00  0.00            
ATOM   3381  R1  CHO   483      88.525 119.676  53.867  1.00  0.00            
ATOM   3382  R2  CHO   483      90.825 119.226  52.467  1.00  0.00            
ATOM   3383  R3  CHO   483      89.175 118.076  50.667  1.00  0.00            
ATOM   3384  R4  CHO   483      91.325 119.226  49.067  1.00  0.00            
ATOM   3385  R5  CHO   483      89.175 119.576  48.817  1.00  0.00            
ATOM   3386  C1  CHO   483      89.975 118.176  45.367  1.00  0.00           C
ATOM   3387  C2  CHO   483      93.925 118.426  44.717  1.00  0.00           C
ATOM   3388  ROH CHO   484     174.225 194.226  14.217  1.00  0.00            
ATOM   3389  R1  CHO   484     173.025 193.526  16.717  1.00  0.00            
ATOM   3390  R2  CHO   484     174.425 193.576  19.067  1.00  0.00            
ATOM   3391  R3  CHO   484     172.325 195.126  19.867  1.00  0.00            
ATOM   3392  R4  CHO   484     173.625 194.326  22.367  1.00  0.00            
ATOM   3393  R5  CHO   484     171.525 194.076  21.867  1.00  0.00            
ATOM   3394  C1  CHO   484     171.175 196.176  25.017  1.00  0.00           C
ATOM   3395  C2  CHO   484     169.225 196.026  28.017  1.00  0.00           C
ATOM   3396  ROH CHO   485     206.975 151.626  19.417  1.00  0.00            
ATOM   3397  R1  CHO   485     206.325 152.726  21.917  1.00  0.00            
ATOM   3398  R2  CHO   485     206.475 151.276  24.267  1.00  0.00            
ATOM   3399  R3  CHO   485     208.025 153.326  25.067  1.00  0.00            
ATOM   3400  R4  CHO   485     206.775 152.426  27.517  1.00  0.00            
ATOM   3401  R5  CHO   485     206.725 154.426  26.767  1.00  0.00            
ATOM   3402  C1  CHO   485     208.375 155.026  30.167  1.00  0.00           C
ATOM   3403  C2  CHO   485     208.475 157.376  32.417  1.00  0.00           C
ATOM   3404  ROH CHO   486     140.125 216.826  47.367  1.00  0.00            
ATOM   3405  R1  CHO   486     138.575 217.776  45.217  1.00  0.00            
ATOM   3406  R2  CHO   486     139.675 218.826  42.917  1.00  0.00            
ATOM   3407  R3  CHO   486     138.175 216.976  41.717  1.00  0.00            
ATOM   3408  R4  CHO   486     138.875 218.826  39.567  1.00  0.00            
ATOM   3409  R5  CHO   486     136.875 218.176  40.117  1.00  0.00            
ATOM   3410  C1  CHO   486     136.925 217.076  36.467  1.00  0.00           C
ATOM   3411  C2  CHO   486     138.125 216.126  33.667  1.00  0.00           C
ATOM   3412  ROH CHO   487      49.825   8.076  14.017  1.00  0.00            
ATOM   3413  R1  CHO   487      48.925   6.676  16.317  1.00  0.00            
ATOM   3414  R2  CHO   487      50.675   5.226  17.867  1.00  0.00            
ATOM   3415  R3  CHO   487      49.625   6.776  19.867  1.00  0.00            
ATOM   3416  R4  CHO   487      51.425   4.876  21.267  1.00  0.00            
ATOM   3417  R5  CHO   487      49.325   5.226  21.717  1.00  0.00            
ATOM   3418  C1  CHO   487      50.925   6.126  25.067  1.00  0.00           C
ATOM   3419  C2  CHO   487      52.425   4.276  27.867  1.00  0.00           C
ATOM   3420  ROH CHO   488      56.325  21.176  17.767  1.00  0.00            
ATOM   3421  R1  CHO   488      54.675  21.226  20.067  1.00  0.00            
ATOM   3422  R2  CHO   488      52.275  19.876  20.167  1.00  0.00            
ATOM   3423  R3  CHO   488      53.375  18.776  22.417  1.00  0.00            
ATOM   3424  R4  CHO   488      50.475  18.826  22.917  1.00  0.00            
ATOM   3425  R5  CHO   488      52.025  19.626  24.217  1.00  0.00            
ATOM   3426  C1  CHO   488      50.425  17.126  26.617  1.00  0.00           C
ATOM   3427  C2  CHO   488      47.175  14.826  25.717  1.00  0.00           C
ATOM   3428  ROH CHO   489     160.475 166.576  50.567  1.00  0.00            
ATOM   3429  R1  CHO   489     160.225 167.026  47.767  1.00  0.00            
ATOM   3430  R2  CHO   489     162.225 166.376  45.967  1.00  0.00            
ATOM   3431  R3  CHO   489     160.225 164.976  44.767  1.00  0.00            
ATOM   3432  R4  CHO   489     162.375 165.126  42.767  1.00  0.00            
ATOM   3433  R5  CHO   489     160.325 165.726  42.467  1.00  0.00            
ATOM   3434  C1  CHO   489     160.625 163.126  39.717  1.00  0.00           C
ATOM   3435  C2  CHO   489     163.625 164.426  37.367  1.00  0.00           C
ATOM   3436  ROH CHO   490      10.625  89.126  22.317  1.00  0.00            
ATOM   3437  R1  CHO   490      12.325  88.826  24.567  1.00  0.00            
ATOM   3438  R2  CHO   490      12.875  90.876  26.267  1.00  0.00            
ATOM   3439  R3  CHO   490      11.975  89.126  28.167  1.00  0.00            
ATOM   3440  R4  CHO   490      13.125  91.376  29.717  1.00  0.00            
ATOM   3441  R5  CHO   490      13.625  89.226  29.917  1.00  0.00            
ATOM   3442  C1  CHO   490      12.425  89.976  33.467  1.00  0.00           C
ATOM   3443  C2  CHO   490      14.175  93.176  35.317  1.00  0.00           C
ATOM   3444  ROH CHO   491      28.825 157.276  51.517  1.00  0.00            
ATOM   3445  R1  CHO   491      28.225 156.676  48.817  1.00  0.00            
ATOM   3446  R2  CHO   491      28.575 158.526  46.767  1.00  0.00            
ATOM   3447  R3  CHO   491      30.075 156.526  45.667  1.00  0.00            
ATOM   3448  R4  CHO   491      28.975 157.976  43.417  1.00  0.00            
ATOM   3449  R5  CHO   491      28.825 155.826  43.767  1.00  0.00            
ATOM   3450  C1  CHO   491      30.575 155.776  40.367  1.00  0.00           C
ATOM   3451  C2  CHO   491      30.775 157.576  36.417  1.00  0.00           C
ATOM   3452  ROH CHO   492      41.775 183.276  15.667  1.00  0.00            
ATOM   3453  R1  CHO   492      43.125 184.376  17.867  1.00  0.00            
ATOM   3454  R2  CHO   492      41.975 186.176  19.617  1.00  0.00            
ATOM   3455  R3  CHO   492      42.725 184.426  21.467  1.00  0.00            
ATOM   3456  R4  CHO   492      41.975 186.776  23.017  1.00  0.00            
ATOM   3457  R5  CHO   492      43.875 185.726  23.167  1.00  0.00            
ATOM   3458  C1  CHO   492      42.675 185.426  26.767  1.00  0.00           C
ATOM   3459  C2  CHO   492      43.625 185.476  30.267  1.00  0.00           C
ATOM   3460  ROH CHO   493      90.825 141.526  20.967  1.00  0.00            
ATOM   3461  R1  CHO   493      89.475 141.876  23.467  1.00  0.00            
ATOM   3462  R2  CHO   493      90.825 142.226  25.817  1.00  0.00            
ATOM   3463  R3  CHO   493      89.275 144.426  26.017  1.00  0.00            
ATOM   3464  R4  CHO   493      90.625 144.276  28.617  1.00  0.00            
ATOM   3465  R5  CHO   493      88.475 144.426  28.267  1.00  0.00            
ATOM   3466  C1  CHO   493      89.025 147.576  30.367  1.00  0.00           C
ATOM   3467  C2  CHO   493      89.225 149.376  33.667  1.00  0.00           C
ATOM   3468  ROH CHO   494     129.575 189.526  47.667  1.00  0.00            
ATOM   3469  R1  CHO   494     128.575 191.026  45.517  1.00  0.00            
ATOM   3470  R2  CHO   494     130.075 193.026  44.317  1.00  0.00            
ATOM   3471  R3  CHO   494     129.525 191.626  42.017  1.00  0.00            
ATOM   3472  R4  CHO   494     130.625 194.176  41.067  1.00  0.00            
ATOM   3473  R5  CHO   494     128.725 193.276  40.467  1.00  0.00            
ATOM   3474  C1  CHO   494     130.425 193.526  37.117  1.00  0.00           C
ATOM   3475  C2  CHO   494     130.475 196.376  34.617  1.00  0.00           C
ATOM   3476  ROH CHO   495     215.625 137.076  22.267  1.00  0.00            
ATOM   3477  R1  CHO   495     216.175 136.426  25.017  1.00  0.00            
ATOM   3478  R2  CHO   495     215.775 138.226  27.067  1.00  0.00            
ATOM   3479  R3  CHO   495     214.325 136.226  28.117  1.00  0.00            
ATOM   3480  R4  CHO   495     214.925 137.926  30.367  1.00  0.00            
ATOM   3481  R5  CHO   495     215.275 135.776  30.217  1.00  0.00            
ATOM   3482  C1  CHO   495     213.025 135.826  33.317  1.00  0.00           C
ATOM   3483  C2  CHO   495     213.925 136.226  36.317  1.00  0.00           C
ATOM   3484  ROH CHO   496      96.475  28.826  52.917  1.00  0.00            
ATOM   3485  R1  CHO   496      95.825  30.876  51.117  1.00  0.00            
ATOM   3486  R2  CHO   496      97.525  31.826  49.167  1.00  0.00            
ATOM   3487  R3  CHO   496      95.475  31.276  47.517  1.00  0.00            
ATOM   3488  R4  CHO   496      96.825  33.576  46.267  1.00  0.00            
ATOM   3489  R5  CHO   496      94.725  33.426  46.817  1.00  0.00            
ATOM   3490  C1  CHO   496      94.475  34.076  43.017  1.00  0.00           C
ATOM   3491  C2  CHO   496      93.325  37.176  41.617  1.00  0.00           C
ATOM   3492  ROH CHO   497      22.625 170.976  52.367  1.00  0.00            
ATOM   3493  R1  CHO   497      21.325 171.576  49.917  1.00  0.00            
ATOM   3494  R2  CHO   497      21.375 169.876  47.717  1.00  0.00            
ATOM   3495  R3  CHO   497      18.675 170.076  47.917  1.00  0.00            
ATOM   3496  R4  CHO   497      19.225 169.226  45.117  1.00  0.00            
ATOM   3497  R5  CHO   497      18.025 170.976  45.767  1.00  0.00            
ATOM   3498  C1  CHO   497      15.375 169.026  43.767  1.00  0.00           C
ATOM   3499  C2  CHO   497      15.775 168.726  39.617  1.00  0.00           C
ATOM   3500  ROH CHO   498      56.375 114.876  48.817  1.00  0.00            
ATOM   3501  R1  CHO   498      56.175 115.576  46.067  1.00  0.00            
ATOM   3502  R2  CHO   498      58.125 116.976  44.717  1.00  0.00            
ATOM   3503  R3  CHO   498      58.025 114.876  43.017  1.00  0.00            
ATOM   3504  R4  CHO   498      58.825 117.126  41.367  1.00  0.00            
ATOM   3505  R5  CHO   498      57.175 115.776  40.967  1.00  0.00            
ATOM   3506  C1  CHO   498      59.175 115.276  37.817  1.00  0.00           C
ATOM   3507  C2  CHO   498      59.175 115.926  33.967  1.00  0.00           C
ATOM   3508  ROH CHO   499     152.575 215.126  43.517  1.00  0.00            
ATOM   3509  R1  CHO   499     153.025 214.076  40.917  1.00  0.00            
ATOM   3510  R2  CHO   499     151.025 212.776  39.467  1.00  0.00            
ATOM   3511  R3  CHO   499     151.625 214.676  37.617  1.00  0.00            
ATOM   3512  R4  CHO   499     151.375 212.126  36.117  1.00  0.00            
ATOM   3513  R5  CHO   499     153.075 213.526  36.067  1.00  0.00            
ATOM   3514  C1  CHO   499     152.175 213.526  32.367  1.00  0.00           C
ATOM   3515  C2  CHO   499     152.425 214.376  29.417  1.00  0.00           C
ATOM   3516  ROH CHO   500     117.425 132.476  22.017  1.00  0.00            
ATOM   3517  R1  CHO   500     117.925 134.176  24.217  1.00  0.00            
ATOM   3518  R2  CHO   500     116.075 134.576  26.267  1.00  0.00            
ATOM   3519  R3  CHO   500     118.175 133.876  27.817  1.00  0.00            
ATOM   3520  R4  CHO   500     116.175 134.776  29.717  1.00  0.00            
ATOM   3521  R5  CHO   500     118.225 135.476  29.617  1.00  0.00            
ATOM   3522  C1  CHO   500     118.175 134.226  33.217  1.00  0.00           C
ATOM   3523  C2  CHO   500     119.475 133.626  36.367  1.00  0.00           C
ATOM   3524  ROH CHO   501      68.675 153.576  51.817  1.00  0.00            
ATOM   3525  R1  CHO   501      68.825 152.726  49.117  1.00  0.00            
ATOM   3526  R2  CHO   501      69.275 150.126  48.367  1.00  0.00            
ATOM   3527  R3  CHO   501      67.025 150.426  46.917  1.00  0.00            
ATOM   3528  R4  CHO   501      68.575 148.526  45.367  1.00  0.00            
ATOM   3529  R5  CHO   501      67.725 150.376  44.667  1.00  0.00            
ATOM   3530  C1  CHO   501      66.025 147.926  42.267  1.00  0.00           C
ATOM   3531  C2  CHO   501      62.475 147.076  40.417  1.00  0.00           C
ATOM   3532  ROH CHO   502      38.525  98.376  51.367  1.00  0.00            
ATOM   3533  R1  CHO   502      36.575  98.426  49.317  1.00  0.00            
ATOM   3534  R2  CHO   502      36.675 100.226  47.217  1.00  0.00            
ATOM   3535  R3  CHO   502      36.575  97.976  45.667  1.00  0.00            
ATOM   3536  R4  CHO   502      35.475 100.076  43.967  1.00  0.00            
ATOM   3537  R5  CHO   502      34.525  98.176  44.467  1.00  0.00            
ATOM   3538  C1  CHO   502      34.675  97.876  40.667  1.00  0.00           C
ATOM   3539  C2  CHO   502      35.375  96.576  36.667  1.00  0.00           C
ATOM   3540  ROH CHO   503      84.475 173.426  13.417  1.00  0.00            
ATOM   3541  R1  CHO   503      84.225 171.626  15.567  1.00  0.00            
ATOM   3542  R2  CHO   503      86.325 170.276  16.667  1.00  0.00            
ATOM   3543  R3  CHO   503      85.475 171.376  18.967  1.00  0.00            
ATOM   3544  R4  CHO   503      86.825 168.926  19.817  1.00  0.00            
ATOM   3545  R5  CHO   503      84.775 169.526  20.317  1.00  0.00            
ATOM   3546  C1  CHO   503      86.275 169.226  23.817  1.00  0.00           C
ATOM   3547  C2  CHO   503      86.375 169.476  28.117  1.00  0.00           C
ATOM   3548  ROH CHO   504     112.025 163.476  12.967  1.00  0.00            
ATOM   3549  R1  CHO   504     110.425 163.776  15.317  1.00  0.00            
ATOM   3550  R2  CHO   504     110.825 162.226  17.567  1.00  0.00            
ATOM   3551  R3  CHO   504     110.975 164.626  18.817  1.00  0.00            
ATOM   3552  R4  CHO   504     110.125 162.826  20.917  1.00  0.00            
ATOM   3553  R5  CHO   504     109.175 164.676  20.317  1.00  0.00            
ATOM   3554  C1  CHO   504     109.925 165.426  24.017  1.00  0.00           C
ATOM   3555  C2  CHO   504     109.275 166.176  27.317  1.00  0.00           C
ATOM   3556  ROH CHO   505      98.025 157.626  15.667  1.00  0.00            
ATOM   3557  R1  CHO   505      99.225 159.476  17.367  1.00  0.00            
ATOM   3558  R2  CHO   505      98.375 162.126  17.567  1.00  0.00            
ATOM   3559  R3  CHO   505      98.225 161.526  20.217  1.00  0.00            
ATOM   3560  R4  CHO   505      99.825 163.976  20.117  1.00  0.00            
ATOM   3561  R5  CHO   505     100.375 162.076  21.117  1.00  0.00            
ATOM   3562  C1  CHO   505     100.525 164.476  24.067  1.00  0.00           C
ATOM   3563  C2  CHO   505     101.175 165.626  27.967  1.00  0.00           C
ATOM   3564  ROH CHO   506      13.675 193.726  14.267  1.00  0.00            
ATOM   3565  R1  CHO   506      14.125 192.576  16.817  1.00  0.00            
ATOM   3566  R2  CHO   506      16.575 192.576  18.067  1.00  0.00            
ATOM   3567  R3  CHO   506      15.225 193.726  20.067  1.00  0.00            
ATOM   3568  R4  CHO   506      17.125 191.926  21.417  1.00  0.00            
ATOM   3569  R5  CHO   506      14.975 191.976  21.717  1.00  0.00            
ATOM   3570  C1  CHO   506      16.175 192.676  25.267  1.00  0.00           C
ATOM   3571  C2  CHO   506      18.425 194.326  28.117  1.00  0.00           C
ATOM   3572  ROH CHO   507     207.025 188.226  49.617  1.00  0.00            
ATOM   3573  R1  CHO   507     205.175 187.626  47.567  1.00  0.00            
ATOM   3574  R2  CHO   507     204.625 189.376  45.517  1.00  0.00            
ATOM   3575  R3  CHO   507     205.325 187.326  43.917  1.00  0.00            
ATOM   3576  R4  CHO   507     204.575 189.426  42.067  1.00  0.00            
ATOM   3577  R5  CHO   507     203.775 187.376  42.117  1.00  0.00            
ATOM   3578  C1  CHO   507     205.225 187.476  38.567  1.00  0.00           C
ATOM   3579  C2  CHO   507     207.575 187.826  34.567  1.00  0.00           C
ATOM   3580  ROH CHO   508      90.625 198.176  45.317  1.00  0.00            
ATOM   3581  R1  CHO   508      91.025 196.876  42.867  1.00  0.00            
ATOM   3582  R2  CHO   508      89.375 197.276  40.667  1.00  0.00            
ATOM   3583  R3  CHO   508      91.675 197.826  39.417  1.00  0.00            
ATOM   3584  R4  CHO   508      89.775 197.426  37.267  1.00  0.00            
ATOM   3585  R5  CHO   508      91.675 196.426  37.467  1.00  0.00            
ATOM   3586  C1  CHO   508      92.175 198.076  34.067  1.00  0.00           C
ATOM   3587  C2  CHO   508      89.375 196.526  30.367  1.00  0.00           C
ATOM   3588  ROH CHO   509      56.025 126.226  51.517  1.00  0.00            
ATOM   3589  R1  CHO   509      55.575 125.326  48.867  1.00  0.00            
ATOM   3590  R2  CHO   509      54.025 126.726  47.067  1.00  0.00            
ATOM   3591  R3  CHO   509      56.225 126.576  45.517  1.00  0.00            
ATOM   3592  R4  CHO   509      54.075 127.226  43.667  1.00  0.00            
ATOM   3593  R5  CHO   509      55.475 125.576  43.467  1.00  0.00            
ATOM   3594  C1  CHO   509      56.225 127.376  40.217  1.00  0.00           C
ATOM   3595  C2  CHO   509      57.925 127.426  35.617  1.00  0.00           C
ATOM   3596  ROH CHO   510     129.975 125.926  58.767  1.00  0.00            
ATOM   3597  R1  CHO   510     127.675 126.076  57.117  1.00  0.00            
ATOM   3598  R2  CHO   510     127.825 126.076  54.367  1.00  0.00            
ATOM   3599  R3  CHO   510     126.125 123.926  54.567  1.00  0.00            
ATOM   3600  R4  CHO   510     125.975 124.726  51.767  1.00  0.00            
ATOM   3601  R5  CHO   510     124.275 124.526  53.117  1.00  0.00            
ATOM   3602  C1  CHO   510     123.275 121.976  50.417  1.00  0.00           C
ATOM   3603  C2  CHO   510     120.425 119.576  48.917  1.00  0.00           C
ATOM   3604  ROH CHO   511      38.275 175.576  16.217  1.00  0.00            
ATOM   3605  R1  CHO   511      38.875 176.526  18.817  1.00  0.00            
ATOM   3606  R2  CHO   511      37.425 178.476  20.067  1.00  0.00            
ATOM   3607  R3  CHO   511      37.275 176.626  22.067  1.00  0.00            
ATOM   3608  R4  CHO   511      36.825 179.226  23.417  1.00  0.00            
ATOM   3609  R5  CHO   511      38.325 177.676  23.917  1.00  0.00            
ATOM   3610  C1  CHO   511      36.375 177.926  27.217  1.00  0.00           C
ATOM   3611  C2  CHO   511      38.325 179.526  29.667  1.00  0.00           C
ATOM   3612  ROH CHO   512     152.775 152.726  48.217  1.00  0.00            
ATOM   3613  R1  CHO   512     151.875 150.976  46.167  1.00  0.00            
ATOM   3614  R2  CHO   512     150.275 151.826  44.067  1.00  0.00            
ATOM   3615  R3  CHO   512     152.225 150.776  42.517  1.00  0.00            
ATOM   3616  R4  CHO   512     150.025 151.426  40.667  1.00  0.00            
ATOM   3617  R5  CHO   512     151.025 149.476  40.867  1.00  0.00            
ATOM   3618  C1  CHO   512     151.775 150.176  37.217  1.00  0.00           C
ATOM   3619  C2  CHO   512     148.625 149.976  34.917  1.00  0.00           C
ATOM   3620  ROH CHO   513     198.475 156.526  18.467  1.00  0.00            
ATOM   3621  R1  CHO   513     198.825 157.826  20.967  1.00  0.00            
ATOM   3622  R2  CHO   513     196.775 157.926  22.817  1.00  0.00            
ATOM   3623  R3  CHO   513     198.675 156.826  24.467  1.00  0.00            
ATOM   3624  R4  CHO   513     196.625 157.926  26.267  1.00  0.00            
ATOM   3625  R5  CHO   513     198.775 158.326  26.317  1.00  0.00            
ATOM   3626  C1  CHO   513     198.275 156.826  29.817  1.00  0.00           C
ATOM   3627  C2  CHO   513     196.125 160.076  31.767  1.00  0.00           C
ATOM   3628  ROH CHO   514     122.225 182.026  49.217  1.00  0.00            
ATOM   3629  R1  CHO   514     122.025 181.476  46.417  1.00  0.00            
ATOM   3630  R2  CHO   514     120.625 183.126  44.667  1.00  0.00            
ATOM   3631  R3  CHO   514     122.975 183.126  43.317  1.00  0.00            
ATOM   3632  R4  CHO   514     120.925 183.226  41.217  1.00  0.00            
ATOM   3633  R5  CHO   514     122.575 181.776  41.367  1.00  0.00            
ATOM   3634  C1  CHO   514     123.325 183.276  37.967  1.00  0.00           C
ATOM   3635  C2  CHO   514     121.275 181.326  34.567  1.00  0.00           C
ATOM   3636  ROH CHO   515     199.375 106.026  21.767  1.00  0.00            
ATOM   3637  R1  CHO   515     197.725 106.026  24.067  1.00  0.00            
ATOM   3638  R2  CHO   515     197.025 103.676  25.417  1.00  0.00            
ATOM   3639  R3  CHO   515     198.025 105.076  27.567  1.00  0.00            
ATOM   3640  R4  CHO   515     196.575 102.826  28.717  1.00  0.00            
ATOM   3641  R5  CHO   515     196.275 104.926  29.217  1.00  0.00            
ATOM   3642  C1  CHO   515     197.175 103.576  32.667  1.00  0.00           C
ATOM   3643  C2  CHO   515     197.825 103.576  36.817  1.00  0.00           C
ATOM   3644  ROH CHO   516     116.275   4.676  18.817  1.00  0.00            
ATOM   3645  R1  CHO   516     116.575   5.226  21.567  1.00  0.00            
ATOM   3646  R2  CHO   516     114.525   4.926  23.367  1.00  0.00            
ATOM   3647  R3  CHO   516     116.375   3.376  24.667  1.00  0.00            
ATOM   3648  R4  CHO   516     114.575   4.326  26.767  1.00  0.00            
ATOM   3649  R5  CHO   516     116.725   4.476  26.767  1.00  0.00            
ATOM   3650  C1  CHO   516     116.325   2.476  29.967  1.00  0.00           C
ATOM   3651  C2  CHO   516     115.175  -0.074  33.817  1.00  0.00           C
ATOM   3652  ROH CHO   517      65.275 149.326  16.167  1.00  0.00            
ATOM   3653  R1  CHO   517      66.875 148.776  18.467  1.00  0.00            
ATOM   3654  R2  CHO   517      66.725 150.276  20.767  1.00  0.00            
ATOM   3655  R3  CHO   517      66.275 147.876  21.917  1.00  0.00            
ATOM   3656  R4  CHO   517      67.175 149.576  24.117  1.00  0.00            
ATOM   3657  R5  CHO   517      68.025 147.676  23.567  1.00  0.00            
ATOM   3658  C1  CHO   517      67.075 146.876  27.167  1.00  0.00           C
ATOM   3659  C2  CHO   517      66.725 145.176  30.917  1.00  0.00           C
ATOM   3660  ROH CHO   518     120.275 181.576  15.067  1.00  0.00            
ATOM   3661  R1  CHO   518     119.375 180.626  17.567  1.00  0.00            
ATOM   3662  R2  CHO   518     120.925 180.676  19.867  1.00  0.00            
ATOM   3663  R3  CHO   518     118.825 182.026  20.867  1.00  0.00            
ATOM   3664  R4  CHO   518     120.425 181.226  23.217  1.00  0.00            
ATOM   3665  R5  CHO   518     118.275 180.826  22.917  1.00  0.00            
ATOM   3666  C1  CHO   518     118.125 182.826  26.167  1.00  0.00           C
ATOM   3667  C2  CHO   518     119.475 183.176  29.517  1.00  0.00           C
ATOM   3668  ROH CHO   519     194.825 116.826  57.417  1.00  0.00            
ATOM   3669  R1  CHO   519     195.875 116.726  54.817  1.00  0.00            
ATOM   3670  R2  CHO   519     195.725 114.476  53.217  1.00  0.00            
ATOM   3671  R3  CHO   519     194.575 116.176  51.467  1.00  0.00            
ATOM   3672  R4  CHO   519     195.675 114.026  49.767  1.00  0.00            
ATOM   3673  R5  CHO   519     196.025 116.176  49.567  1.00  0.00            
ATOM   3674  C1  CHO   519     194.525 115.426  46.117  1.00  0.00           C
ATOM   3675  C2  CHO   519     195.975 116.626  42.817  1.00  0.00           C
ATOM   3676  ROH CHO   520     208.875 112.726  22.367  1.00  0.00            
ATOM   3677  R1  CHO   520     210.025 112.676  24.967  1.00  0.00            
ATOM   3678  R2  CHO   520     209.425 114.576  26.917  1.00  0.00            
ATOM   3679  R3  CHO   520     208.775 112.426  28.367  1.00  0.00            
ATOM   3680  R4  CHO   520     209.125 114.576  30.317  1.00  0.00            
ATOM   3681  R5  CHO   520     210.125 112.626  30.367  1.00  0.00            
ATOM   3682  C1  CHO   520     208.325 112.526  33.767  1.00  0.00           C
ATOM   3683  C2  CHO   520     209.075 112.276  38.417  1.00  0.00           C
ATOM   3684  ROH CHO   521      90.375 115.526  20.617  1.00  0.00            
ATOM   3685  R1  CHO   521      89.975 115.226  23.417  1.00  0.00            
ATOM   3686  R2  CHO   521      92.075 115.276  25.217  1.00  0.00            
ATOM   3687  R3  CHO   521      90.575 117.226  26.417  1.00  0.00            
ATOM   3688  R4  CHO   521      91.575 115.526  28.617  1.00  0.00            
ATOM   3689  R5  CHO   521      89.475 116.076  28.167  1.00  0.00            
ATOM   3690  C1  CHO   521      89.825 117.476  31.717  1.00  0.00           C
ATOM   3691  C2  CHO   521      87.875 115.576  33.867  1.00  0.00           C
ATOM   3692  ROH CHO   522     157.875 143.876  18.267  1.00  0.00            
ATOM   3693  R1  CHO   522     158.025 145.026  20.817  1.00  0.00            
ATOM   3694  R2  CHO   522     156.325 144.326  22.917  1.00  0.00            
ATOM   3695  R3  CHO   522     158.675 143.876  24.217  1.00  0.00            
ATOM   3696  R4  CHO   522     156.775 144.676  26.317  1.00  0.00            
ATOM   3697  R5  CHO   522     158.725 145.576  25.917  1.00  0.00            
ATOM   3698  C1  CHO   522     159.225 144.476  29.567  1.00  0.00           C
ATOM   3699  C2  CHO   522     158.475 146.376  33.417  1.00  0.00           C
ATOM   3700  ROH CHO   523     106.825 151.876  18.117  1.00  0.00            
ATOM   3701  R1  CHO   523     105.625 153.026  20.417  1.00  0.00            
ATOM   3702  R2  CHO   523     106.125 152.076  22.967  1.00  0.00            
ATOM   3703  R3  CHO   523     106.725 154.726  23.417  1.00  0.00            
ATOM   3704  R4  CHO   523     106.675 153.476  26.117  1.00  0.00            
ATOM   3705  R5  CHO   523     105.575 155.226  25.467  1.00  0.00            
ATOM   3706  C1  CHO   523     107.575 156.726  28.367  1.00  0.00           C
ATOM   3707  C2  CHO   523     109.025 157.976  32.117  1.00  0.00           C
ATOM   3708  ROH CHO   524     171.575 109.726  57.167  1.00  0.00            
ATOM   3709  R1  CHO   524     172.575 109.226  54.567  1.00  0.00            
ATOM   3710  R2  CHO   524     171.025 108.126  52.567  1.00  0.00            
ATOM   3711  R3  CHO   524     171.875 110.326  51.217  1.00  0.00            
ATOM   3712  R4  CHO   524     171.075 108.376  49.117  1.00  0.00            
ATOM   3713  R5  CHO   524     172.975 109.426  49.267  1.00  0.00            
ATOM   3714  C1  CHO   524     171.875 110.626  45.817  1.00  0.00           C
ATOM   3715  C2  CHO   524     173.675 112.826  43.067  1.00  0.00           C
ATOM   3716  ROH CHO   525     205.275 200.776  18.017  1.00  0.00            
ATOM   3717  R1  CHO   525     203.475 201.576  20.017  1.00  0.00            
ATOM   3718  R2  CHO   525     203.575 200.626  22.617  1.00  0.00            
ATOM   3719  R3  CHO   525     203.725 203.276  23.267  1.00  0.00            
ATOM   3720  R4  CHO   525     203.075 201.926  25.767  1.00  0.00            
ATOM   3721  R5  CHO   525     201.975 203.576  24.867  1.00  0.00            
ATOM   3722  C1  CHO   525     202.875 205.126  28.217  1.00  0.00           C
ATOM   3723  C2  CHO   525     203.725 207.226  31.017  1.00  0.00           C
ATOM   3724  ROH CHO   526      53.875 199.876  13.567  1.00  0.00            
ATOM   3725  R1  CHO   526      53.125 200.026  16.267  1.00  0.00            
ATOM   3726  R2  CHO   526      54.625 198.876  18.317  1.00  0.00            
ATOM   3727  R3  CHO   526      54.575 201.376  19.317  1.00  0.00            
ATOM   3728  R4  CHO   526      54.325 199.626  21.667  1.00  0.00            
ATOM   3729  R5  CHO   526      52.975 201.276  21.117  1.00  0.00            
ATOM   3730  C1  CHO   526      54.075 202.426  24.567  1.00  0.00           C
ATOM   3731  C2  CHO   526      54.275 204.176  28.317  1.00  0.00           C
ATOM   3732  ROH CHO   527      66.675  36.826  17.167  1.00  0.00            
ATOM   3733  R1  CHO   527      66.725  37.526  19.917  1.00  0.00            
ATOM   3734  R2  CHO   527      64.825  36.626  21.717  1.00  0.00            
ATOM   3735  R3  CHO   527      67.025  35.776  23.067  1.00  0.00            
ATOM   3736  R4  CHO   527      64.775  34.976  24.767  1.00  0.00            
ATOM   3737  R5  CHO   527      66.475  36.126  25.367  1.00  0.00            
ATOM   3738  C1  CHO   527      66.825  33.226  27.767  1.00  0.00           C
ATOM   3739  C2  CHO   527      66.175  33.776  30.767  1.00  0.00           C
ATOM   3740  ROH CHO   528     150.975 138.376  54.467  1.00  0.00            
ATOM   3741  R1  CHO   528     150.575 136.926  52.067  1.00  0.00            
ATOM   3742  R2  CHO   528     148.175 136.926  50.667  1.00  0.00            
ATOM   3743  R3  CHO   528     149.775 137.676  48.617  1.00  0.00            
ATOM   3744  R4  CHO   528     147.225 136.876  47.367  1.00  0.00            
ATOM   3745  R5  CHO   528     149.225 136.176  46.867  1.00  0.00            
ATOM   3746  C1  CHO   528     148.175 137.576  43.467  1.00  0.00           C
ATOM   3747  C2  CHO   528     147.925 138.776  39.967  1.00  0.00           C
ATOM   3748  ROH CHO   529      53.525 196.976  46.467  1.00  0.00            
ATOM   3749  R1  CHO   529      52.925 196.176  43.817  1.00  0.00            
ATOM   3750  R2  CHO   529      50.325 195.976  42.917  1.00  0.00            
ATOM   3751  R3  CHO   529      51.225 197.626  40.967  1.00  0.00            
ATOM   3752  R4  CHO   529      49.125 196.076  39.667  1.00  0.00            
ATOM   3753  R5  CHO   529      51.125 196.326  38.967  1.00  0.00            
ATOM   3754  C1  CHO   529      49.225 197.726  35.967  1.00  0.00           C
ATOM   3755  C2  CHO   529      48.875 198.826  32.567  1.00  0.00           C
ATOM   3756  ROH CHO   530     204.175 221.426  45.367  1.00  0.00            
ATOM   3757  R1  CHO   530     203.525 219.976  43.017  1.00  0.00            
ATOM   3758  R2  CHO   530     202.775 221.226  40.667  1.00  0.00            
ATOM   3759  R3  CHO   530     204.825 219.826  39.617  1.00  0.00            
ATOM   3760  R4  CHO   530     202.925 220.176  37.417  1.00  0.00            
ATOM   3761  R5  CHO   530     203.775 218.276  38.117  1.00  0.00            
ATOM   3762  C1  CHO   530     204.975 218.226  34.467  1.00  0.00           C
ATOM   3763  C2  CHO   530     207.175 217.426  31.717  1.00  0.00           C
ATOM   3764  ROH CHO   531      91.425  15.726  49.817  1.00  0.00            
ATOM   3765  R1  CHO   531      93.425  16.926  48.217  1.00  0.00            
ATOM   3766  R2  CHO   531      92.825  18.126  45.767  1.00  0.00            
ATOM   3767  R3  CHO   531      94.075  20.276  46.867  1.00  0.00            
ATOM   3768  R4  CHO   531      94.375  20.676  44.017  1.00  0.00            
ATOM   3769  R5  CHO   531      95.975  20.676  45.467  1.00  0.00            
ATOM   3770  C1  CHO   531      96.425  24.176  44.017  1.00  0.00           C
ATOM   3771  C2  CHO   531      99.175  25.076  43.517  1.00  0.00           C
ATOM   3772  ROH CHO   532     179.525 165.026  16.217  1.00  0.00            
ATOM   3773  R1  CHO   532     179.675 165.926  18.917  1.00  0.00            
ATOM   3774  R2  CHO   532     177.575 165.676  20.667  1.00  0.00            
ATOM   3775  R3  CHO   532     179.425 164.376  22.167  1.00  0.00            
ATOM   3776  R4  CHO   532     177.525 165.526  24.117  1.00  0.00            
ATOM   3777  R5  CHO   532     179.725 165.776  24.117  1.00  0.00            
ATOM   3778  C1  CHO   532     179.225 164.226  27.567  1.00  0.00           C
ATOM   3779  C2  CHO   532     180.025 164.076  32.067  1.00  0.00           C
ATOM   3780  ROH CHO   533      94.775 188.626  15.767  1.00  0.00            
ATOM   3781  R1  CHO   533      92.925 189.076  17.867  1.00  0.00            
ATOM   3782  R2  CHO   533      93.625 190.376  20.217  1.00  0.00            
ATOM   3783  R3  CHO   533      91.525 191.976  19.617  1.00  0.00            
ATOM   3784  R4  CHO   533      92.125 192.626  22.417  1.00  0.00            
ATOM   3785  R5  CHO   533      90.175 192.026  21.617  1.00  0.00            
ATOM   3786  C1  CHO   533      89.275 195.426  23.067  1.00  0.00           C
ATOM   3787  C2  CHO   533      90.075 199.176  24.917  1.00  0.00           C
ATOM   3788  ROH CHO   534     178.975 183.126  16.467  1.00  0.00            
ATOM   3789  R1  CHO   534     179.975 183.726  19.017  1.00  0.00            
ATOM   3790  R2  CHO   534     178.925 185.726  20.567  1.00  0.00            
ATOM   3791  R3  CHO   534     178.675 183.776  22.417  1.00  0.00            
ATOM   3792  R4  CHO   534     179.025 186.226  24.017  1.00  0.00            
ATOM   3793  R5  CHO   534     180.175 184.376  24.167  1.00  0.00            
ATOM   3794  C1  CHO   534     178.825 184.626  27.717  1.00  0.00           C
ATOM   3795  C2  CHO   534     179.075 186.976  32.267  1.00  0.00           C
ATOM   3796  ROH CHO   535     138.475 125.976  54.117  1.00  0.00            
ATOM   3797  R1  CHO   535     136.825 124.976  52.017  1.00  0.00            
ATOM   3798  R2  CHO   535     135.575 126.626  50.217  1.00  0.00            
ATOM   3799  R3  CHO   535     136.825 125.076  48.417  1.00  0.00            
ATOM   3800  R4  CHO   535     134.425 125.976  47.017  1.00  0.00            
ATOM   3801  R5  CHO   535     135.075 123.926  47.267  1.00  0.00            
ATOM   3802  C1  CHO   535     134.975 124.176  43.417  1.00  0.00           C
ATOM   3803  C2  CHO   535     136.275 123.426  39.917  1.00  0.00           C
ATOM   3804  ROH CHO   536       9.775 188.576  14.517  1.00  0.00            
ATOM   3805  R1  CHO   536       9.625 188.076  17.267  1.00  0.00            
ATOM   3806  R2  CHO   536      11.625 186.726  18.617  1.00  0.00            
ATOM   3807  R3  CHO   536      11.575 188.926  20.217  1.00  0.00            
ATOM   3808  R4  CHO   536      12.125 186.726  22.067  1.00  0.00            
ATOM   3809  R5  CHO   536      10.525 188.176  22.267  1.00  0.00            
ATOM   3810  C1  CHO   536      12.375 188.776  25.567  1.00  0.00           C
ATOM   3811  C2  CHO   536      10.425 186.076  27.317  1.00  0.00           C
ATOM   3812  ROH CHO   537     177.075 207.026  11.417  1.00  0.00            
ATOM   3813  R1  CHO   537     177.925 206.926  14.117  1.00  0.00            
ATOM   3814  R2  CHO   537     177.975 209.176  15.717  1.00  0.00            
ATOM   3815  R3  CHO   537     176.475 207.626  17.367  1.00  0.00            
ATOM   3816  R4  CHO   537     177.375 209.826  19.067  1.00  0.00            
ATOM   3817  R5  CHO   537     177.625 207.676  19.467  1.00  0.00            
ATOM   3818  C1  CHO   537     175.675 208.676  22.567  1.00  0.00           C
ATOM   3819  C2  CHO   537     173.475 207.576  23.817  1.00  0.00           C
ATOM   3820  ROH CHO   538     179.875 174.976  16.517  1.00  0.00            
ATOM   3821  R1  CHO   538     180.175 173.926  19.167  1.00  0.00            
ATOM   3822  R2  CHO   538     181.975 174.976  20.967  1.00  0.00            
ATOM   3823  R3  CHO   538     179.775 175.176  22.567  1.00  0.00            
ATOM   3824  R4  CHO   538     182.025 175.476  24.417  1.00  0.00            
ATOM   3825  R5  CHO   538     180.375 174.026  24.567  1.00  0.00            
ATOM   3826  C1  CHO   538     179.975 175.926  27.867  1.00  0.00           C
ATOM   3827  C2  CHO   538     177.475 175.376  31.417  1.00  0.00           C
ATOM   3828  ROH CHO   539     205.325 170.576  52.567  1.00  0.00            
ATOM   3829  R1  CHO   539     204.475 172.226  50.417  1.00  0.00            
ATOM   3830  R2  CHO   539     206.125 172.826  48.267  1.00  0.00            
ATOM   3831  R3  CHO   539     203.975 171.876  46.867  1.00  0.00            
ATOM   3832  R4  CHO   539     205.975 172.626  44.817  1.00  0.00            
ATOM   3833  R5  CHO   539     203.875 173.276  44.917  1.00  0.00            
ATOM   3834  C1  CHO   539     203.875 171.626  41.467  1.00  0.00           C
ATOM   3835  C2  CHO   539     204.675 170.126  37.517  1.00  0.00           C
ATOM   3836  ROH CHO   540     197.425 127.326  57.067  1.00  0.00            
ATOM   3837  R1  CHO   540     198.925 127.526  54.667  1.00  0.00            
ATOM   3838  R2  CHO   540     199.475 125.376  53.017  1.00  0.00            
ATOM   3839  R3  CHO   540     198.375 126.976  51.117  1.00  0.00            
ATOM   3840  R4  CHO   540     200.325 125.326  49.667  1.00  0.00            
ATOM   3841  R5  CHO   540     200.175 127.526  49.667  1.00  0.00            
ATOM   3842  C1  CHO   540     199.775 126.776  45.917  1.00  0.00           C
ATOM   3843  C2  CHO   540     198.525 125.976  41.917  1.00  0.00           C
ATOM   3844  ROH CHO   541       9.875 194.876  50.167  1.00  0.00            
ATOM   3845  R1  CHO   541       8.075 195.176  47.967  1.00  0.00            
ATOM   3846  R2  CHO   541       8.875 196.126  45.517  1.00  0.00            
ATOM   3847  R3  CHO   541       7.775 193.826  44.617  1.00  0.00            
ATOM   3848  R4  CHO   541       8.125 195.476  42.217  1.00  0.00            
ATOM   3849  R5  CHO   541       6.275 194.526  42.867  1.00  0.00            
ATOM   3850  C1  CHO   541       6.625 192.926  39.417  1.00  0.00           C
ATOM   3851  C2  CHO   541       4.625 194.926  37.467  1.00  0.00           C
ATOM   3852  ROH CHO   542     187.725   3.426  46.167  1.00  0.00            
ATOM   3853  R1  CHO   542     186.575   3.576  43.567  1.00  0.00            
ATOM   3854  R2  CHO   542     187.775   4.926  41.517  1.00  0.00            
ATOM   3855  R3  CHO   542     187.525   2.526  40.217  1.00  0.00            
ATOM   3856  R4  CHO   542     188.575   4.326  38.167  1.00  0.00            
ATOM   3857  R5  CHO   542     186.825   3.076  38.017  1.00  0.00            
ATOM   3858  C1  CHO   542     188.825   1.776  35.067  1.00  0.00           C
ATOM   3859  C2  CHO   542     187.825  -0.324  32.067  1.00  0.00           C
ATOM   3860  ROH CHO   543      40.225 115.626  52.767  1.00  0.00            
ATOM   3861  R1  CHO   543      40.625 115.326  50.017  1.00  0.00            
ATOM   3862  R2  CHO   543      38.775 114.076  48.367  1.00  0.00            
ATOM   3863  R3  CHO   543      38.925 116.376  46.967  1.00  0.00            
ATOM   3864  R4  CHO   543      38.325 114.326  44.967  1.00  0.00            
ATOM   3865  R5  CHO   543      39.975 115.776  44.917  1.00  0.00            
ATOM   3866  C1  CHO   543      38.225 116.676  41.617  1.00  0.00           C
ATOM   3867  C2  CHO   543      39.175 113.676  39.617  1.00  0.00           C
ATOM   3868  ROH CHO   544      50.875  70.976  14.967  1.00  0.00            
ATOM   3869  R1  CHO   544      51.925  69.126  16.867  1.00  0.00            
ATOM   3870  R2  CHO   544      52.925  69.876  19.317  1.00  0.00            
ATOM   3871  R3  CHO   544      51.125  68.126  20.267  1.00  0.00            
ATOM   3872  R4  CHO   544      52.725  68.876  22.617  1.00  0.00            
ATOM   3873  R5  CHO   544      52.325  66.826  21.917  1.00  0.00            
ATOM   3874  C1  CHO   544      50.875  66.626  25.417  1.00  0.00           C
ATOM   3875  C2  CHO   544      51.225  67.676  27.667  1.00  0.00           C
ATOM   3876  ROH CHO   545     220.825 184.626  48.517  1.00  0.00            
ATOM   3877  R1  CHO   545     219.775 184.476  45.917  1.00  0.00            
ATOM   3878  R2  CHO   545     220.925 185.876  43.767  1.00  0.00            
ATOM   3879  R3  CHO   545     221.025 183.426  42.617  1.00  0.00            
ATOM   3880  R4  CHO   545     221.175 185.276  40.367  1.00  0.00            
ATOM   3881  R5  CHO   545     219.775 183.626  40.617  1.00  0.00            
ATOM   3882  C1  CHO   545     221.425 182.626  37.317  1.00  0.00           C
ATOM   3883  C2  CHO   545     224.275 181.576  36.367  1.00  0.00           C
ATOM   3884  ROH CHO   546      20.125 140.076  18.167  1.00  0.00            
ATOM   3885  R1  CHO   546      19.175 139.426  20.767  1.00  0.00            
ATOM   3886  R2  CHO   546      20.425 137.576  22.417  1.00  0.00            
ATOM   3887  R3  CHO   546      20.375 139.626  24.167  1.00  0.00            
ATOM   3888  R4  CHO   546      20.775 137.226  25.817  1.00  0.00            
ATOM   3889  R5  CHO   546      19.225 138.726  26.067  1.00  0.00            
ATOM   3890  C1  CHO   546      20.925 138.976  29.467  1.00  0.00           C
ATOM   3891  C2  CHO   546      19.175 141.626  32.867  1.00  0.00           C
ATOM   3892  ROH CHO   547      19.675 120.176  56.117  1.00  0.00            
ATOM   3893  R1  CHO   547      19.375 121.676  53.767  1.00  0.00            
ATOM   3894  R2  CHO   547      21.075 121.326  51.567  1.00  0.00            
ATOM   3895  R3  CHO   547      18.725 120.926  50.217  1.00  0.00            
ATOM   3896  R4  CHO   547      20.675 121.476  48.117  1.00  0.00            
ATOM   3897  R5  CHO   547      18.775 122.526  48.467  1.00  0.00            
ATOM   3898  C1  CHO   547      18.275 121.276  44.917  1.00  0.00           C
ATOM   3899  C2  CHO   547      18.675 119.376  41.117  1.00  0.00           C
ATOM   3900  ROH CHO   548     147.775  47.526  25.817  1.00  0.00            
ATOM   3901  R1  CHO   548     149.125  47.976  28.267  1.00  0.00            
ATOM   3902  R2  CHO   548     148.475  49.976  30.017  1.00  0.00            
ATOM   3903  R3  CHO   548     148.225  47.976  31.817  1.00  0.00            
ATOM   3904  R4  CHO   548     147.775  50.426  33.367  1.00  0.00            
ATOM   3905  R5  CHO   548     149.225  48.876  33.817  1.00  0.00            
ATOM   3906  C1  CHO   548     147.175  48.776  37.017  1.00  0.00           C
ATOM   3907  C2  CHO   548     144.625  47.676  39.617  1.00  0.00           C
ATOM   3908  ROH CHO   549      11.725 156.376  17.017  1.00  0.00            
ATOM   3909  R1  CHO   549      10.525 154.826  19.017  1.00  0.00            
ATOM   3910  R2  CHO   549      11.475 152.276  19.667  1.00  0.00            
ATOM   3911  R3  CHO   549      11.575 153.326  22.167  1.00  0.00            
ATOM   3912  R4  CHO   549      10.975 150.476  22.617  1.00  0.00            
ATOM   3913  R5  CHO   549       9.825 152.176  23.367  1.00  0.00            
ATOM   3914  C1  CHO   549      10.775 150.426  26.667  1.00  0.00           C
ATOM   3915  C2  CHO   549      10.025 152.426  29.867  1.00  0.00           C
ATOM   3916  ROH CHO   550       0.875 183.476  48.567  1.00  0.00            
ATOM   3917  R1  CHO   550       1.575 181.926  46.317  1.00  0.00            
ATOM   3918  R2  CHO   550       0.375 182.326  43.817  1.00  0.00            
ATOM   3919  R3  CHO   550       2.925 182.576  43.017  1.00  0.00            
ATOM   3920  R4  CHO   550       1.325 183.076  40.617  1.00  0.00            
ATOM   3921  R5  CHO   550       2.925 181.626  40.817  1.00  0.00            
ATOM   3922  C1  CHO   550       4.325 183.726  37.917  1.00  0.00           C
ATOM   3923  C2  CHO   550       5.675 182.176  35.167  1.00  0.00           C
ATOM   3924  ROH CHO   551       7.775 135.126  54.117  1.00  0.00            
ATOM   3925  R1  CHO   551       8.725 134.576  51.517  1.00  0.00            
ATOM   3926  R2  CHO   551       7.375 132.976  49.717  1.00  0.00            
ATOM   3927  R3  CHO   551       7.625 135.126  48.067  1.00  0.00            
ATOM   3928  R4  CHO   551       7.675 132.826  46.267  1.00  0.00            
ATOM   3929  R5  CHO   551       9.175 134.426  46.417  1.00  0.00            
ATOM   3930  C1  CHO   551       8.075 134.726  42.767  1.00  0.00           C
ATOM   3931  C2  CHO   551       7.025 130.676  41.117  1.00  0.00           C
ATOM   3932  ROH CHO   552      74.375 110.676  18.567  1.00  0.00            
ATOM   3933  R1  CHO   552      73.175 110.826  21.167  1.00  0.00            
ATOM   3934  R2  CHO   552      71.025 109.276  21.867  1.00  0.00            
ATOM   3935  R3  CHO   552      72.625 108.576  23.967  1.00  0.00            
ATOM   3936  R4  CHO   552      69.925 107.876  24.867  1.00  0.00            
ATOM   3937  R5  CHO   552      71.375 109.126  25.917  1.00  0.00            
ATOM   3938  C1  CHO   552      70.775 106.376  28.517  1.00  0.00           C
ATOM   3939  C2  CHO   552      67.975 103.226  31.567  1.00  0.00           C
ATOM   3940  ROH CHO   553      20.475 109.776  55.117  1.00  0.00            
ATOM   3941  R1  CHO   553      19.375 111.426  53.117  1.00  0.00            
ATOM   3942  R2  CHO   553      20.025 111.176  50.417  1.00  0.00            
ATOM   3943  R3  CHO   553      17.325 110.976  50.117  1.00  0.00            
ATOM   3944  R4  CHO   553      18.325 111.626  47.467  1.00  0.00            
ATOM   3945  R5  CHO   553      16.775 112.676  48.517  1.00  0.00            
ATOM   3946  C1  CHO   553      14.825 111.676  45.417  1.00  0.00           C
ATOM   3947  C2  CHO   553      14.775 113.576  42.817  1.00  0.00           C
ATOM   3948  ROH CHO   554     212.275  18.826  46.617  1.00  0.00            
ATOM   3949  R1  CHO   554     211.675  20.676  44.567  1.00  0.00            
ATOM   3950  R2  CHO   554     213.025  20.626  42.117  1.00  0.00            
ATOM   3951  R3  CHO   554     210.475  20.476  41.117  1.00  0.00            
ATOM   3952  R4  CHO   554     212.025  21.726  39.017  1.00  0.00            
ATOM   3953  R5  CHO   554     210.225  22.526  39.917  1.00  0.00            
ATOM   3954  C1  CHO   554     209.125  22.276  36.267  1.00  0.00           C
ATOM   3955  C2  CHO   554     205.925  19.376  34.667  1.00  0.00           C
ATOM   3956  ROH CHO   555      63.025 174.926  47.467  1.00  0.00            
ATOM   3957  R1  CHO   555      61.725 174.076  45.067  1.00  0.00            
ATOM   3958  R2  CHO   555      61.225 175.826  43.017  1.00  0.00            
ATOM   3959  R3  CHO   555      62.575 173.976  41.567  1.00  0.00            
ATOM   3960  R4  CHO   555      61.625 175.876  39.567  1.00  0.00            
ATOM   3961  R5  CHO   555      61.275 173.726  39.517  1.00  0.00            
ATOM   3962  C1  CHO   555      63.075 174.176  36.217  1.00  0.00           C
ATOM   3963  C2  CHO   555      65.625 174.326  33.867  1.00  0.00           C
ATOM   3964  ROH CHO   556     153.675 127.826  21.267  1.00  0.00            
ATOM   3965  R1  CHO   556     154.625 128.026  23.917  1.00  0.00            
ATOM   3966  R2  CHO   556     156.325 130.076  24.717  1.00  0.00            
ATOM   3967  R3  CHO   556     154.425 130.476  26.617  1.00  0.00            
ATOM   3968  R4  CHO   556     157.025 130.676  28.067  1.00  0.00            
ATOM   3969  R5  CHO   556     155.325 129.376  28.567  1.00  0.00            
ATOM   3970  C1  CHO   556     155.575 131.476  31.767  1.00  0.00           C
ATOM   3971  C2  CHO   556     156.875 134.526  35.067  1.00  0.00           C
ATOM   3972  ROH CHO   557      50.725 166.576  48.017  1.00  0.00            
ATOM   3973  R1  CHO   557      49.125 167.176  45.717  1.00  0.00            
ATOM   3974  R2  CHO   557      50.175 167.226  43.167  1.00  0.00            
ATOM   3975  R3  CHO   557      48.125 165.476  42.667  1.00  0.00            
ATOM   3976  R4  CHO   557      49.275 166.026  40.017  1.00  0.00            
ATOM   3977  R5  CHO   557      47.175 166.176  40.617  1.00  0.00            
ATOM   3978  C1  CHO   557      46.875 163.676  37.767  1.00  0.00           C
ATOM   3979  C2  CHO   557      44.325 162.276  34.517  1.00  0.00           C
ATOM   3980  ROH CHO   558     190.525 176.826  20.067  1.00  0.00            
ATOM   3981  R1  CHO   558     192.175 176.526  22.317  1.00  0.00            
ATOM   3982  R2  CHO   558     192.475 178.526  24.217  1.00  0.00            
ATOM   3983  R3  CHO   558     191.775 176.476  25.917  1.00  0.00            
ATOM   3984  R4  CHO   558     192.525 178.726  27.667  1.00  0.00            
ATOM   3985  R5  CHO   558     193.375 176.676  27.717  1.00  0.00            
ATOM   3986  C1  CHO   558     191.975 176.976  31.267  1.00  0.00           C
ATOM   3987  C2  CHO   558     192.675 176.776  33.917  1.00  0.00           C
ATOM   3988  ROH CHO   559     176.825 167.776  53.017  1.00  0.00            
ATOM   3989  R1  CHO   559     176.825 168.876  50.417  1.00  0.00            
ATOM   3990  R2  CHO   559     179.025 168.776  48.767  1.00  0.00            
ATOM   3991  R3  CHO   559     177.225 167.626  47.017  1.00  0.00            
ATOM   3992  R4  CHO   559     179.475 168.426  45.367  1.00  0.00            
ATOM   3993  R5  CHO   559     177.425 168.926  45.067  1.00  0.00            
ATOM   3994  C1  CHO   559     178.125 167.126  41.767  1.00  0.00           C
ATOM   3995  C2  CHO   559     178.875 167.476  37.817  1.00  0.00           C
ATOM   3996  ROH CHO   560      65.975 189.526  11.067  1.00  0.00            
ATOM   3997  R1  CHO   560      66.825 189.626  13.767  1.00  0.00            
ATOM   3998  R2  CHO   560      65.475 191.176  15.667  1.00  0.00            
ATOM   3999  R3  CHO   560      65.375 188.826  17.017  1.00  0.00            
ATOM   4000  R4  CHO   560      65.825 190.876  19.067  1.00  0.00            
ATOM   4001  R5  CHO   560      67.025 189.026  18.767  1.00  0.00            
ATOM   4002  C1  CHO   560      65.925 188.476  22.367  1.00  0.00           C
ATOM   4003  C2  CHO   560      65.625 187.326  26.567  1.00  0.00           C
ATOM   4004  ROH CHO   561     146.825 190.076  50.517  1.00  0.00            
ATOM   4005  R1  CHO   561     148.025 190.126  47.967  1.00  0.00            
ATOM   4006  R2  CHO   561     148.325 187.876  46.417  1.00  0.00            
ATOM   4007  R3  CHO   561     147.075 189.426  44.517  1.00  0.00            
ATOM   4008  R4  CHO   561     148.025 187.076  43.067  1.00  0.00            
ATOM   4009  R5  CHO   561     148.425 189.176  42.567  1.00  0.00            
ATOM   4010  C1  CHO   561     146.725 188.026  39.317  1.00  0.00           C
ATOM   4011  C2  CHO   561     145.775 185.276  35.767  1.00  0.00           C
ATOM   4012  ROH CHO   562     120.975 176.476  14.667  1.00  0.00            
ATOM   4013  R1  CHO   562     120.625 175.276  17.217  1.00  0.00            
ATOM   4014  R2  CHO   562     122.125 175.976  19.417  1.00  0.00            
ATOM   4015  R3  CHO   562     119.725 176.426  20.567  1.00  0.00            
ATOM   4016  R4  CHO   562     121.625 176.576  22.767  1.00  0.00            
ATOM   4017  R5  CHO   562     119.875 175.326  22.667  1.00  0.00            
ATOM   4018  C1  CHO   562     119.075 177.326  25.817  1.00  0.00           C
ATOM   4019  C2  CHO   562     120.075 178.176  28.817  1.00  0.00           C
ATOM   4020  ROH CHO   563     214.625 123.726  55.967  1.00  0.00            
ATOM   4021  R1  CHO   563     213.375 124.526  53.567  1.00  0.00            
ATOM   4022  R2  CHO   563     214.675 126.126  51.667  1.00  0.00            
ATOM   4023  R3  CHO   563     213.975 124.126  49.967  1.00  0.00            
ATOM   4024  R4  CHO   563     213.975 126.526  48.317  1.00  0.00            
ATOM   4025  R5  CHO   563     212.375 125.076  48.517  1.00  0.00            
ATOM   4026  C1  CHO   563     212.925 124.876  44.767  1.00  0.00           C
ATOM   4027  C2  CHO   563     212.025 126.126  40.967  1.00  0.00           C
ATOM   4028  ROH CHO   564     208.475 103.576  23.617  1.00  0.00            
ATOM   4029  R1  CHO   564     207.375 102.426  25.917  1.00  0.00            
ATOM   4030  R2  CHO   564     208.875 101.376  27.967  1.00  0.00            
ATOM   4031  R3  CHO   564     207.425 103.076  29.517  1.00  0.00            
ATOM   4032  R4  CHO   564     208.625 101.176  31.417  1.00  0.00            
ATOM   4033  R5  CHO   564     206.475 101.676  31.217  1.00  0.00            
ATOM   4034  C1  CHO   564     207.075 102.676  34.867  1.00  0.00           C
ATOM   4035  C2  CHO   564     206.275  99.926  36.817  1.00  0.00           C
ATOM   4036  ROH CHO   565     214.225 173.176  15.717  1.00  0.00            
ATOM   4037  R1  CHO   565     215.175 172.626  18.317  1.00  0.00            
ATOM   4038  R2  CHO   565     217.575 173.626  19.267  1.00  0.00            
ATOM   4039  R3  CHO   565     216.025 174.526  21.317  1.00  0.00            
ATOM   4040  R4  CHO   565     218.725 175.376  22.017  1.00  0.00            
ATOM   4041  R5  CHO   565     217.375 174.226  23.267  1.00  0.00            
ATOM   4042  C1  CHO   565     217.925 177.226  25.517  1.00  0.00           C
ATOM   4043  C2  CHO   565     214.725 178.026  27.567  1.00  0.00           C
ATOM   4044  ROH CHO   566     157.775 182.376  15.117  1.00  0.00            
ATOM   4045  R1  CHO   566     158.475 182.326  17.867  1.00  0.00            
ATOM   4046  R2  CHO   566     156.875 183.276  19.867  1.00  0.00            
ATOM   4047  R3  CHO   566     157.175 180.776  20.867  1.00  0.00            
ATOM   4048  R4  CHO   566     155.975 182.376  23.067  1.00  0.00            
ATOM   4049  R5  CHO   566     157.825 181.176  23.167  1.00  0.00            
ATOM   4050  C1  CHO   566     155.725 179.526  25.917  1.00  0.00           C
ATOM   4051  C2  CHO   566     154.425 177.476  28.717  1.00  0.00           C
ATOM   4052  ROH CHO   567     216.125 145.176  53.717  1.00  0.00            
ATOM   4053  R1  CHO   567     216.775 145.226  50.917  1.00  0.00            
ATOM   4054  R2  CHO   567     216.175 143.126  49.267  1.00  0.00            
ATOM   4055  R3  CHO   567     214.975 145.076  47.817  1.00  0.00            
ATOM   4056  R4  CHO   567     215.875 143.076  45.817  1.00  0.00            
ATOM   4057  R5  CHO   567     216.275 145.226  45.817  1.00  0.00            
ATOM   4058  C1  CHO   567     214.525 144.876  42.417  1.00  0.00           C
ATOM   4059  C2  CHO   567     213.525 143.476  37.967  1.00  0.00           C
ATOM   4060  ROH CHO   568      41.825 137.726  52.317  1.00  0.00            
ATOM   4061  R1  CHO   568      43.025 137.926  49.767  1.00  0.00            
ATOM   4062  R2  CHO   568      43.625 135.726  48.217  1.00  0.00            
ATOM   4063  R3  CHO   568      42.175 137.026  46.367  1.00  0.00            
ATOM   4064  R4  CHO   568      44.475 135.926  44.867  1.00  0.00            
ATOM   4065  R5  CHO   568      43.825 138.026  44.917  1.00  0.00            
ATOM   4066  C1  CHO   568      43.625 137.326  41.167  1.00  0.00           C
ATOM   4067  C2  CHO   568      44.425 135.776  38.067  1.00  0.00           C
ATOM   4068  ROH CHO   569     180.725  78.126  56.567  1.00  0.00            
ATOM   4069  R1  CHO   569     182.675  78.526  54.567  1.00  0.00            
ATOM   4070  R2  CHO   569     182.075  79.226  51.967  1.00  0.00            
ATOM   4071  R3  CHO   569     183.825  81.276  52.467  1.00  0.00            
ATOM   4072  R4  CHO   569     183.775  81.026  49.567  1.00  0.00            
ATOM   4073  R5  CHO   569     185.525  80.976  50.817  1.00  0.00            
ATOM   4074  C1  CHO   569     186.375  83.976  48.617  1.00  0.00           C
ATOM   4075  C2  CHO   569     186.775  83.626  46.017  1.00  0.00           C
ATOM   4076  ROH CHO   570     177.175  81.776  23.967  1.00  0.00            
ATOM   4077  R1  CHO   570     178.575  81.376  26.367  1.00  0.00            
ATOM   4078  R2  CHO   570     177.425  81.676  28.867  1.00  0.00            
ATOM   4079  R3  CHO   570     178.375  79.176  29.267  1.00  0.00            
ATOM   4080  R4  CHO   570     178.225  80.326  31.967  1.00  0.00            
ATOM   4081  R5  CHO   570     179.975  79.426  31.017  1.00  0.00            
ATOM   4082  C1  CHO   570     179.525  77.176  34.117  1.00  0.00           C
ATOM   4083  C2  CHO   570     182.175  77.376  36.317  1.00  0.00           C
ATOM   4084  ROH CHO   571     141.775 167.276  51.517  1.00  0.00            
ATOM   4085  R1  CHO   571     142.775 168.276  49.067  1.00  0.00            
ATOM   4086  R2  CHO   571     143.625 166.576  47.067  1.00  0.00            
ATOM   4087  R3  CHO   571     141.875 167.976  45.567  1.00  0.00            
ATOM   4088  R4  CHO   571     143.675 166.676  43.617  1.00  0.00            
ATOM   4089  R5  CHO   571     143.225 168.826  43.717  1.00  0.00            
ATOM   4090  C1  CHO   571     142.025 168.076  40.167  1.00  0.00           C
ATOM   4091  C2  CHO   571     144.475 167.576  36.817  1.00  0.00           C
ATOM   4092  ROH CHO   572     220.725 201.926  19.867  1.00  0.00            
ATOM   4093  R1  CHO   572     219.625 201.026  22.317  1.00  0.00            
ATOM   4094  R2  CHO   572     220.975 201.326  24.717  1.00  0.00            
ATOM   4095  R3  CHO   572     218.625 202.526  25.467  1.00  0.00            
ATOM   4096  R4  CHO   572     219.725 201.376  27.967  1.00  0.00            
ATOM   4097  R5  CHO   572     217.725 201.076  27.167  1.00  0.00            
ATOM   4098  C1  CHO   572     216.825 202.526  30.517  1.00  0.00           C
ATOM   4099  C2  CHO   572     218.325 202.376  32.967  1.00  0.00           C
ATOM   4100  ROH CHO   573       1.025  15.726  45.417  1.00  0.00            
ATOM   4101  R1  CHO   573       2.425  17.176  43.367  1.00  0.00            
ATOM   4102  R2  CHO   573       4.675  16.176  42.167  1.00  0.00            
ATOM   4103  R3  CHO   573       3.275  16.626  39.867  1.00  0.00            
ATOM   4104  R4  CHO   573       6.125  16.826  39.067  1.00  0.00            
ATOM   4105  R5  CHO   573       4.575  18.326  38.717  1.00  0.00            
ATOM   4106  C1  CHO   573       5.625  17.626  35.117  1.00  0.00           C
ATOM   4107  C2  CHO   573       6.925  18.676  31.817  1.00  0.00           C
ATOM   4108  ROH CHO   574     103.675  44.426  25.667  1.00  0.00            
ATOM   4109  R1  CHO   574     104.225  43.676  28.317  1.00  0.00            
ATOM   4110  R2  CHO   574     105.275  45.426  30.217  1.00  0.00            
ATOM   4111  R3  CHO   574     103.075  44.676  31.667  1.00  0.00            
ATOM   4112  R4  CHO   574     104.575  46.426  33.417  1.00  0.00            
ATOM   4113  R5  CHO   574     103.925  44.426  33.867  1.00  0.00            
ATOM   4114  C1  CHO   574     102.125  46.326  36.667  1.00  0.00           C
ATOM   4115  C2  CHO   574     103.675  44.976  40.517  1.00  0.00           C
ATOM   4116  ROH CHO   575      38.825 129.876  17.017  1.00  0.00            
ATOM   4117  R1  CHO   575      37.325 129.576  19.417  1.00  0.00            
ATOM   4118  R2  CHO   575      38.425 128.576  21.717  1.00  0.00            
ATOM   4119  R3  CHO   575      37.525 130.876  22.817  1.00  0.00            
ATOM   4120  R4  CHO   575      37.575 128.976  25.067  1.00  0.00            
ATOM   4121  R5  CHO   575      35.875 130.226  24.417  1.00  0.00            
ATOM   4122  C1  CHO   575      36.225 131.426  28.017  1.00  0.00           C
ATOM   4123  C2  CHO   575      37.625 131.776  31.067  1.00  0.00           C
ATOM   4124  ROH CHO   576      42.875 178.726  17.417  1.00  0.00            
ATOM   4125  R1  CHO   576      43.125 180.076  19.867  1.00  0.00            
ATOM   4126  R2  CHO   576      41.025 180.376  21.617  1.00  0.00            
ATOM   4127  R3  CHO   576      42.675 179.226  23.417  1.00  0.00            
ATOM   4128  R4  CHO   576      41.175 181.176  24.967  1.00  0.00            
ATOM   4129  R5  CHO   576      43.325 181.026  24.867  1.00  0.00            
ATOM   4130  C1  CHO   576      42.825 180.526  28.617  1.00  0.00           C
ATOM   4131  C2  CHO   576      43.275 180.726  31.767  1.00  0.00           C
ATOM   4132  ROH CHO   577     191.025 125.176  56.567  1.00  0.00            
ATOM   4133  R1  CHO   577     189.825 124.276  54.167  1.00  0.00            
ATOM   4134  R2  CHO   577     187.125 124.676  53.617  1.00  0.00            
ATOM   4135  R3  CHO   577     188.125 125.776  51.317  1.00  0.00            
ATOM   4136  R4  CHO   577     185.225 126.026  51.067  1.00  0.00            
ATOM   4137  R5  CHO   577     186.575 125.126  49.617  1.00  0.00            
ATOM   4138  C1  CHO   577     185.025 127.876  47.467  1.00  0.00           C
ATOM   4139  C2  CHO   577     184.125 126.226  44.417  1.00  0.00           C
ATOM   4140  ROH CHO   578      54.325  98.276  19.217  1.00  0.00            
ATOM   4141  R1  CHO   578      54.975  96.076  20.867  1.00  0.00            
ATOM   4142  R2  CHO   578      55.375  96.326  23.567  1.00  0.00            
ATOM   4143  R3  CHO   578      53.475  94.426  23.767  1.00  0.00            
ATOM   4144  R4  CHO   578      54.775  94.426  26.367  1.00  0.00            
ATOM   4145  R5  CHO   578      54.525  92.676  25.067  1.00  0.00            
ATOM   4146  C1  CHO   578      52.625  91.476  28.167  1.00  0.00           C
ATOM   4147  C2  CHO   578      51.025  90.226  32.317  1.00  0.00           C
ATOM   4148  ROH CHO   579       4.725 115.726  24.317  1.00  0.00            
ATOM   4149  R1  CHO   579       5.525 114.576  26.767  1.00  0.00            
ATOM   4150  R2  CHO   579       7.475 115.626  28.367  1.00  0.00            
ATOM   4151  R3  CHO   579       5.575 115.526  30.267  1.00  0.00            
ATOM   4152  R4  CHO   579       8.025 116.176  31.717  1.00  0.00            
ATOM   4153  R5  CHO   579       6.625 114.526  32.167  1.00  0.00            
ATOM   4154  C1  CHO   579       6.475 116.426  35.467  1.00  0.00           C
ATOM   4155  C2  CHO   579       5.775 117.576  39.517  1.00  0.00           C
ATOM   4156  ROH CHO   580     217.325 131.376  22.167  1.00  0.00            
ATOM   4157  R1  CHO   580     218.175 132.076  24.767  1.00  0.00            
ATOM   4158  R2  CHO   580     216.425 132.426  26.867  1.00  0.00            
ATOM   4159  R3  CHO   580     218.025 130.626  28.067  1.00  0.00            
ATOM   4160  R4  CHO   580     216.675 131.976  30.267  1.00  0.00            
ATOM   4161  R5  CHO   580     218.825 131.726  30.067  1.00  0.00            
ATOM   4162  C1  CHO   580     218.275 129.926  33.417  1.00  0.00           C
ATOM   4163  C2  CHO   580     217.425 130.926  37.017  1.00  0.00           C
ATOM   4164  ROH CHO   581     161.175  99.976  53.667  1.00  0.00            
ATOM   4165  R1  CHO   581     160.725 100.426  50.917  1.00  0.00            
ATOM   4166  R2  CHO   581     162.275 102.176  49.467  1.00  0.00            
ATOM   4167  R3  CHO   581     162.675 100.026  47.867  1.00  0.00            
ATOM   4168  R4  CHO   581     162.775 102.326  46.017  1.00  0.00            
ATOM   4169  R5  CHO   581     161.475 100.576  45.817  1.00  0.00            
ATOM   4170  C1  CHO   581     163.425 100.326  42.517  1.00  0.00           C
ATOM   4171  C2  CHO   581     166.525 100.526  40.267  1.00  0.00           C
ATOM   4172  ROH CHO   582     161.975 143.626  52.017  1.00  0.00            
ATOM   4173  R1  CHO   582     162.675 142.626  49.467  1.00  0.00            
ATOM   4174  R2  CHO   582     161.375 143.376  47.167  1.00  0.00            
ATOM   4175  R3  CHO   582     163.875 143.976  46.317  1.00  0.00            
ATOM   4176  R4  CHO   582     162.325 143.626  43.867  1.00  0.00            
ATOM   4177  R5  CHO   582     164.225 142.626  44.367  1.00  0.00            
ATOM   4178  C1  CHO   582     165.225 144.376  41.167  1.00  0.00           C
ATOM   4179  C2  CHO   582     166.225 145.926  38.167  1.00  0.00           C
ATOM   4180  ROH CHO   583     168.175 217.776  12.817  1.00  0.00            
ATOM   4181  R1  CHO   583     167.675 219.126  15.217  1.00  0.00            
ATOM   4182  R2  CHO   583     165.125 219.726  16.067  1.00  0.00            
ATOM   4183  R3  CHO   583     165.925 218.476  18.367  1.00  0.00            
ATOM   4184  R4  CHO   583     163.675 220.126  19.167  1.00  0.00            
ATOM   4185  R5  CHO   583     165.625 220.076  20.067  1.00  0.00            
ATOM   4186  C1  CHO   583     163.525 219.126  23.117  1.00  0.00           C
ATOM   4187  C2  CHO   583     163.125 217.726  26.117  1.00  0.00           C
ATOM   4188  ROH CHO   584      14.875 156.526  49.217  1.00  0.00            
ATOM   4189  R1  CHO   584      15.175 155.126  46.817  1.00  0.00            
ATOM   4190  R2  CHO   584      14.875 156.276  44.367  1.00  0.00            
ATOM   4191  R3  CHO   584      17.375 155.276  43.917  1.00  0.00            
ATOM   4192  R4  CHO   584      16.375 156.026  41.267  1.00  0.00            
ATOM   4193  R5  CHO   584      17.175 154.076  41.867  1.00  0.00            
ATOM   4194  C1  CHO   584      19.625 154.976  39.067  1.00  0.00           C
ATOM   4195  C2  CHO   584      22.025 154.976  35.617  1.00  0.00           C
ATOM   4196  ROH CHO   585      37.875 172.626  49.567  1.00  0.00            
ATOM   4197  R1  CHO   585      37.125 172.026  46.917  1.00  0.00            
ATOM   4198  R2  CHO   585      36.225 173.926  45.117  1.00  0.00            
ATOM   4199  R3  CHO   585      38.225 172.976  43.567  1.00  0.00            
ATOM   4200  R4  CHO   585      36.025 173.626  41.717  1.00  0.00            
ATOM   4201  R5  CHO   585      37.075 171.726  41.867  1.00  0.00            
ATOM   4202  C1  CHO   585      37.825 172.526  38.217  1.00  0.00           C
ATOM   4203  C2  CHO   585      34.525 172.576  35.567  1.00  0.00           C
ATOM   4204  ROH CHO   586       6.525 142.276  19.217  1.00  0.00            
ATOM   4205  R1  CHO   586       6.075 143.376  21.817  1.00  0.00            
ATOM   4206  R2  CHO   586       5.375 141.776  23.967  1.00  0.00            
ATOM   4207  R3  CHO   586       7.475 143.076  25.117  1.00  0.00            
ATOM   4208  R4  CHO   586       6.075 141.776  27.367  1.00  0.00            
ATOM   4209  R5  CHO   586       6.625 143.876  27.217  1.00  0.00            
ATOM   4210  C1  CHO   586       8.425 142.976  30.417  1.00  0.00           C
ATOM   4211  C2  CHO   586       6.475 145.426  32.317  1.00  0.00           C
ATOM   4212  ROH CHO   587     146.375 162.826  19.417  1.00  0.00            
ATOM   4213  R1  CHO   587     147.125 162.626  22.167  1.00  0.00            
ATOM   4214  R2  CHO   587     146.175 164.376  24.067  1.00  0.00            
ATOM   4215  R3  CHO   587     145.425 162.076  25.317  1.00  0.00            
ATOM   4216  R4  CHO   587     145.225 164.126  27.417  1.00  0.00            
ATOM   4217  R5  CHO   587     146.375 162.276  27.517  1.00  0.00            
ATOM   4218  C1  CHO   587     144.025 161.826  30.517  1.00  0.00           C
ATOM   4219  C2  CHO   587     142.675 164.626  32.917  1.00  0.00           C
ATOM   4220  ROH CHO   588     216.725 161.926  52.817  1.00  0.00            
ATOM   4221  R1  CHO   588     217.125 161.576  50.067  1.00  0.00            
ATOM   4222  R2  CHO   588     216.325 159.376  48.667  1.00  0.00            
ATOM   4223  R3  CHO   588     215.075 161.176  47.117  1.00  0.00            
ATOM   4224  R4  CHO   588     215.625 158.926  45.317  1.00  0.00            
ATOM   4225  R5  CHO   588     216.175 160.976  44.967  1.00  0.00            
ATOM   4226  C1  CHO   588     214.075 160.376  41.867  1.00  0.00           C
ATOM   4227  C2  CHO   588     215.825 158.626  39.167  1.00  0.00           C
ATOM   4228  ROH CHO   589     195.775 115.026  19.367  1.00  0.00            
ATOM   4229  R1  CHO   589     194.325 115.976  21.617  1.00  0.00            
ATOM   4230  R2  CHO   589     192.775 114.326  23.167  1.00  0.00            
ATOM   4231  R3  CHO   589     194.275 115.326  25.217  1.00  0.00            
ATOM   4232  R4  CHO   589     192.075 113.976  26.567  1.00  0.00            
ATOM   4233  R5  CHO   589     192.725 116.026  26.867  1.00  0.00            
ATOM   4234  C1  CHO   589     193.125 114.676  30.417  1.00  0.00           C
ATOM   4235  C2  CHO   589     192.625 114.176  34.267  1.00  0.00           C
ATOM   4236  ROH CHO   590     118.825 158.176  16.917  1.00  0.00            
ATOM   4237  R1  CHO   590     119.625 158.226  19.667  1.00  0.00            
ATOM   4238  R2  CHO   590     120.575 160.476  20.867  1.00  0.00            
ATOM   4239  R3  CHO   590     118.575 159.976  22.667  1.00  0.00            
ATOM   4240  R4  CHO   590     120.525 161.526  24.167  1.00  0.00            
ATOM   4241  R5  CHO   590     119.725 159.576  24.717  1.00  0.00            
ATOM   4242  C1  CHO   590     118.675 161.626  27.767  1.00  0.00           C
ATOM   4243  C2  CHO   590     121.375 164.676  29.917  1.00  0.00           C
ATOM   4244  ROH CHO   591      96.525  12.326  16.667  1.00  0.00            
ATOM   4245  R1  CHO   591      96.675  11.626  19.417  1.00  0.00            
ATOM   4246  R2  CHO   591      98.375  12.876  21.167  1.00  0.00            
ATOM   4247  R3  CHO   591      96.125  13.276  22.617  1.00  0.00            
ATOM   4248  R4  CHO   591      98.275  13.276  24.617  1.00  0.00            
ATOM   4249  R5  CHO   591      96.475  12.026  24.667  1.00  0.00            
ATOM   4250  C1  CHO   591      96.025  13.876  27.967  1.00  0.00           C
ATOM   4251  C2  CHO   591      99.075  13.126  29.517  1.00  0.00           C
ATOM   4252  ROH CHO   592     200.825  94.376  25.067  1.00  0.00            
ATOM   4253  R1  CHO   592     201.225  93.126  27.617  1.00  0.00            
ATOM   4254  R2  CHO   592     201.475  94.526  29.967  1.00  0.00            
ATOM   4255  R3  CHO   592     199.425  92.976  30.767  1.00  0.00            
ATOM   4256  R4  CHO   592     200.325  94.326  33.217  1.00  0.00            
ATOM   4257  R5  CHO   592     200.125  92.176  32.917  1.00  0.00            
ATOM   4258  C1  CHO   592     197.725  92.676  35.867  1.00  0.00           C
ATOM   4259  C2  CHO   592     197.075  90.626  38.367  1.00  0.00           C
ATOM   4260  ROH CHO   593      38.625 126.076  52.467  1.00  0.00            
ATOM   4261  R1  CHO   593      40.025 125.876  50.017  1.00  0.00            
ATOM   4262  R2  CHO   593      38.775 124.926  47.717  1.00  0.00            
ATOM   4263  R3  CHO   593      39.675 127.276  46.667  1.00  0.00            
ATOM   4264  R4  CHO   593      39.075 125.626  44.317  1.00  0.00            
ATOM   4265  R5  CHO   593      40.975 126.626  44.767  1.00  0.00            
ATOM   4266  C1  CHO   593      40.125 128.226  41.417  1.00  0.00           C
ATOM   4267  C2  CHO   593      38.725 125.576  38.367  1.00  0.00           C
ATOM   4268  ROH CHO   594      15.925  56.476  17.267  1.00  0.00            
ATOM   4269  R1  CHO   594      17.125  55.826  19.767  1.00  0.00            
ATOM   4270  R2  CHO   594      16.975  57.476  21.967  1.00  0.00            
ATOM   4271  R3  CHO   594      16.025  55.226  23.167  1.00  0.00            
ATOM   4272  R4  CHO   594      17.675  56.526  25.217  1.00  0.00            
ATOM   4273  R5  CHO   594      17.875  54.476  24.517  1.00  0.00            
ATOM   4274  C1  CHO   594      17.225  53.876  28.217  1.00  0.00           C
ATOM   4275  C2  CHO   594      18.975  57.276  29.967  1.00  0.00           C
ATOM   4276  ROH CHO   595      25.975  32.426  20.417  1.00  0.00            
ATOM   4277  R1  CHO   595      26.375  32.476  23.217  1.00  0.00            
ATOM   4278  R2  CHO   595      26.375  30.176  24.767  1.00  0.00            
ATOM   4279  R3  CHO   595      28.825  31.126  25.567  1.00  0.00            
ATOM   4280  R4  CHO   595      27.975  29.276  27.667  1.00  0.00            
ATOM   4281  R5  CHO   595      28.625  31.376  27.917  1.00  0.00            
ATOM   4282  C1  CHO   595      31.225  29.626  30.117  1.00  0.00           C
ATOM   4283  C2  CHO   595      33.375  28.226  33.617  1.00  0.00           C
ATOM   4284  ROH CHO   596      98.025 179.426  47.567  1.00  0.00            
ATOM   4285  R1  CHO   596      98.475 179.676  44.817  1.00  0.00            
ATOM   4286  R2  CHO   596      98.425 177.476  43.067  1.00  0.00            
ATOM   4287  R3  CHO   596      96.625 179.026  41.717  1.00  0.00            
ATOM   4288  R4  CHO   596      98.125 177.626  39.617  1.00  0.00            
ATOM   4289  R5  CHO   596      97.775 179.776  39.767  1.00  0.00            
ATOM   4290  C1  CHO   596      96.225 179.076  36.367  1.00  0.00           C
ATOM   4291  C2  CHO   596      99.675 179.976  33.267  1.00  0.00           C
ATOM   4292  ROH CHO   597      97.025 101.326  60.617  1.00  0.00            
ATOM   4293  R1  CHO   597      97.825 102.276  58.067  1.00  0.00            
ATOM   4294  R2  CHO   597      96.475 104.326  56.767  1.00  0.00            
ATOM   4295  R3  CHO   597      98.975 105.426  56.667  1.00  0.00            
ATOM   4296  R4  CHO   597      97.425 106.876  54.617  1.00  0.00            
ATOM   4297  R5  CHO   597      99.325 105.876  54.317  1.00  0.00            
ATOM   4298  C1  CHO   597     100.275 109.426  53.267  1.00  0.00           C
ATOM   4299  C2  CHO   597     100.675 113.576  52.667  1.00  0.00           C
ATOM   4300  ROH CHO   598      23.975 175.426  50.867  1.00  0.00            
ATOM   4301  R1  CHO   598      23.575 175.376  48.067  1.00  0.00            
ATOM   4302  R2  CHO   598      24.175 173.176  46.517  1.00  0.00            
ATOM   4303  R3  CHO   598      21.575 173.476  45.717  1.00  0.00            
ATOM   4304  R4  CHO   598      22.875 171.926  43.567  1.00  0.00            
ATOM   4305  R5  CHO   598      21.725 173.776  43.367  1.00  0.00            
ATOM   4306  C1  CHO   598      19.725 171.426  41.117  1.00  0.00           C
ATOM   4307  C2  CHO   598      19.275 170.426  37.067  1.00  0.00           C
ATOM   4308  ROH CHO   599      81.575 147.776  50.767  1.00  0.00            
ATOM   4309  R1  CHO   599      80.825 146.626  48.267  1.00  0.00            
ATOM   4310  R2  CHO   599      79.925 148.176  46.167  1.00  0.00            
ATOM   4311  R3  CHO   599      81.925 146.926  44.817  1.00  0.00            
ATOM   4312  R4  CHO   599      79.975 147.626  42.767  1.00  0.00            
ATOM   4313  R5  CHO   599      80.825 145.626  43.117  1.00  0.00            
ATOM   4314  C1  CHO   599      81.925 146.176  39.517  1.00  0.00           C
ATOM   4315  C2  CHO   599      82.875 144.476  36.317  1.00  0.00           C
ATOM   4316  ROH CHO   600     190.675  61.476  55.317  1.00  0.00            
ATOM   4317  R1  CHO   600     188.625  60.826  53.517  1.00  0.00            
ATOM   4318  R2  CHO   600     187.725  62.576  51.517  1.00  0.00            
ATOM   4319  R3  CHO   600     188.275  60.426  49.917  1.00  0.00            
ATOM   4320  R4  CHO   600     186.875  62.376  48.167  1.00  0.00            
ATOM   4321  R5  CHO   600     186.325  60.326  48.467  1.00  0.00            
ATOM   4322  C1  CHO   600     186.875  60.276  44.717  1.00  0.00           C
ATOM   4323  C2  CHO   600     185.325  62.026  40.617  1.00  0.00           C
ATOM   4324  ROH CHO   601      81.825 193.676  45.817  1.00  0.00            
ATOM   4325  R1  CHO   601      80.375 194.326  43.467  1.00  0.00            
ATOM   4326  R2  CHO   601      80.825 196.626  42.017  1.00  0.00            
ATOM   4327  R3  CHO   601      81.125 194.876  39.967  1.00  0.00            
ATOM   4328  R4  CHO   601      80.575 197.426  38.667  1.00  0.00            
ATOM   4329  R5  CHO   601      79.525 195.576  38.317  1.00  0.00            
ATOM   4330  C1  CHO   601      80.725 196.276  34.767  1.00  0.00           C
ATOM   4331  C2  CHO   601      83.175 196.426  31.667  1.00  0.00           C
ATOM   4332  ROH CHO   602      27.975 115.126  20.317  1.00  0.00            
ATOM   4333  R1  CHO   602      27.625 116.826  22.517  1.00  0.00            
ATOM   4334  R2  CHO   602      26.475 115.976  24.917  1.00  0.00            
ATOM   4335  R3  CHO   602      28.775 116.926  25.967  1.00  0.00            
ATOM   4336  R4  CHO   602      27.075 116.326  28.267  1.00  0.00            
ATOM   4337  R5  CHO   602      28.025 118.226  27.867  1.00  0.00            
ATOM   4338  C1  CHO   602      29.575 117.376  31.267  1.00  0.00           C
ATOM   4339  C2  CHO   602      29.075 116.676  34.617  1.00  0.00           C
ATOM   4340  ROH CHO   603     125.875 132.426  55.517  1.00  0.00            
ATOM   4341  R1  CHO   603     126.125 131.826  52.767  1.00  0.00            
ATOM   4342  R2  CHO   603     125.325 129.376  51.717  1.00  0.00            
ATOM   4343  R3  CHO   603     123.875 130.926  50.067  1.00  0.00            
ATOM   4344  R4  CHO   603     123.975 128.326  48.717  1.00  0.00            
ATOM   4345  R5  CHO   603     124.525 130.226  47.867  1.00  0.00            
ATOM   4346  C1  CHO   603     121.825 129.176  45.417  1.00  0.00           C
ATOM   4347  C2  CHO   603     120.425 129.926  41.017  1.00  0.00           C
ATOM   4348  ROH CHO   604      76.175 186.226  46.967  1.00  0.00            
ATOM   4349  R1  CHO   604      75.125 186.476  44.317  1.00  0.00            
ATOM   4350  R2  CHO   604      75.375 188.776  42.867  1.00  0.00            
ATOM   4351  R3  CHO   604      76.475 187.126  41.017  1.00  0.00            
ATOM   4352  R4  CHO   604      74.925 189.026  39.467  1.00  0.00            
ATOM   4353  R5  CHO   604      74.775 186.876  39.367  1.00  0.00            
ATOM   4354  C1  CHO   604      75.625 187.576  35.717  1.00  0.00           C
ATOM   4355  C2  CHO   604      74.375 188.776  32.667  1.00  0.00           C
ATOM   4356  ROH CHO   605      74.925 169.376  11.817  1.00  0.00            
ATOM   4357  R1  CHO   605      74.375 170.776  14.217  1.00  0.00            
ATOM   4358  R2  CHO   605      74.425 169.526  16.717  1.00  0.00            
ATOM   4359  R3  CHO   605      76.175 171.526  17.317  1.00  0.00            
ATOM   4360  R4  CHO   605      75.175 170.576  19.917  1.00  0.00            
ATOM   4361  R5  CHO   605      75.175 172.626  19.167  1.00  0.00            
ATOM   4362  C1  CHO   605      77.275 173.026  22.317  1.00  0.00           C
ATOM   4363  C2  CHO   605      77.575 172.626  26.067  1.00  0.00           C
ATOM   4364  ROH CHO   606     104.925 217.026  48.217  1.00  0.00            
ATOM   4365  R1  CHO   606     105.175 218.576  45.817  1.00  0.00            
ATOM   4366  R2  CHO   606     104.425 221.226  45.667  1.00  0.00            
ATOM   4367  R3  CHO   606     106.975 221.526  44.767  1.00  0.00            
ATOM   4368  R4  CHO   606     105.325 222.926  42.767  1.00  0.00            
ATOM   4369  R5  CHO   606     106.775 221.376  42.367  1.00  0.00            
ATOM   4370  C1  CHO   606     108.225 224.176  40.267  1.00  0.00           C
ATOM   4371  C2  CHO   606     106.725 225.076  37.017  1.00  0.00           C
ATOM   4372  ROH CHO   607      48.375 161.776  48.267  1.00  0.00            
ATOM   4373  R1  CHO   607      48.175 160.176  45.967  1.00  0.00            
ATOM   4374  R2  CHO   607      46.275 160.576  43.967  1.00  0.00            
ATOM   4375  R3  CHO   607      48.475 160.626  42.367  1.00  0.00            
ATOM   4376  R4  CHO   607      46.275 159.776  40.617  1.00  0.00            
ATOM   4377  R5  CHO   607      48.175 158.726  40.917  1.00  0.00            
ATOM   4378  C1  CHO   607      48.325 159.326  37.167  1.00  0.00           C
ATOM   4379  C2  CHO   607      48.625 160.026  33.517  1.00  0.00           C
ATOM   4380  ROH CHO   608      42.675  81.076  53.117  1.00  0.00            
ATOM   4381  R1  CHO   608      42.025  81.876  50.517  1.00  0.00            
ATOM   4382  R2  CHO   608      43.625  81.376  48.317  1.00  0.00            
ATOM   4383  R3  CHO   608      41.375  80.226  47.317  1.00  0.00            
ATOM   4384  R4  CHO   608      43.175  80.476  45.017  1.00  0.00            
ATOM   4385  R5  CHO   608      41.125  81.276  45.167  1.00  0.00            
ATOM   4386  C1  CHO   608      40.775  78.976  42.117  1.00  0.00           C
ATOM   4387  C2  CHO   608      43.625  78.476  39.567  1.00  0.00           C
ATOM   4388  ROH CHO   609     135.125  90.476  27.167  1.00  0.00            
ATOM   4389  R1  CHO   609     135.125  91.676  29.717  1.00  0.00            
ATOM   4390  R2  CHO   609     134.625  90.276  32.067  1.00  0.00            
ATOM   4391  R3  CHO   609     136.975  91.376  32.817  1.00  0.00            
ATOM   4392  R4  CHO   609     135.525  90.876  35.317  1.00  0.00            
ATOM   4393  R5  CHO   609     136.425  92.776  34.717  1.00  0.00            
ATOM   4394  C1  CHO   609     138.325  92.276  37.967  1.00  0.00           C
ATOM   4395  C2  CHO   609     137.725  95.976  38.817  1.00  0.00           C
ATOM   4396  ROH CHO   610      65.375 184.576  11.067  1.00  0.00            
ATOM   4397  R1  CHO   610      64.425 184.076  13.667  1.00  0.00            
ATOM   4398  R2  CHO   610      65.675 182.326  15.417  1.00  0.00            
ATOM   4399  R3  CHO   610      65.675 184.476  17.067  1.00  0.00            
ATOM   4400  R4  CHO   610      66.775 182.276  18.667  1.00  0.00            
ATOM   4401  R5  CHO   610      65.125 183.576  19.217  1.00  0.00            
ATOM   4402  C1  CHO   610      67.425 184.276  22.167  1.00  0.00           C
ATOM   4403  C2  CHO   610      65.725 181.376  23.867  1.00  0.00           C
ATOM   4404  ROH CHO   611     204.325 143.476  55.367  1.00  0.00            
ATOM   4405  R1  CHO   611     204.375 142.476  52.767  1.00  0.00            
ATOM   4406  R2  CHO   611     202.725 143.476  50.717  1.00  0.00            
ATOM   4407  R3  CHO   611     205.125 143.726  49.417  1.00  0.00            
ATOM   4408  R4  CHO   611     203.125 143.226  47.317  1.00  0.00            
ATOM   4409  R5  CHO   611     205.025 142.126  47.667  1.00  0.00            
ATOM   4410  C1  CHO   611     205.575 143.376  44.067  1.00  0.00           C
ATOM   4411  C2  CHO   611     204.725 142.426  40.267  1.00  0.00           C
ATOM   4412  ROH CHO   612     150.975  90.176  53.667  1.00  0.00            
ATOM   4413  R1  CHO   612     151.825  89.976  50.967  1.00  0.00            
ATOM   4414  R2  CHO   612     154.025  88.526  50.217  1.00  0.00            
ATOM   4415  R3  CHO   612     152.325  87.276  48.567  1.00  0.00            
ATOM   4416  R4  CHO   612     154.925  86.776  47.367  1.00  0.00            
ATOM   4417  R5  CHO   612     153.175  87.626  46.367  1.00  0.00            
ATOM   4418  C1  CHO   612     153.825  84.526  44.167  1.00  0.00           C
ATOM   4419  C2  CHO   612     154.325  81.876  40.067  1.00  0.00           C
ATOM   4420  ROH CHO   613     180.375 118.776  18.067  1.00  0.00            
ATOM   4421  R1  CHO   613     179.375 118.826  20.717  1.00  0.00            
ATOM   4422  R2  CHO   613     181.025 118.726  22.967  1.00  0.00            
ATOM   4423  R3  CHO   613     179.675 120.976  23.667  1.00  0.00            
ATOM   4424  R4  CHO   613     180.825 120.026  26.167  1.00  0.00            
ATOM   4425  R5  CHO   613     178.725 120.476  25.767  1.00  0.00            
ATOM   4426  C1  CHO   613     179.425 122.876  28.667  1.00  0.00           C
ATOM   4427  C2  CHO   613     177.275 121.026  31.017  1.00  0.00           C
ATOM   4428  ROH CHO   614     156.975  62.276  23.067  1.00  0.00            
ATOM   4429  R1  CHO   614     155.425  63.226  25.217  1.00  0.00            
ATOM   4430  R2  CHO   614     154.075  61.576  26.967  1.00  0.00            
ATOM   4431  R3  CHO   614     155.475  62.926  28.867  1.00  0.00            
ATOM   4432  R4  CHO   614     152.725  62.976  29.767  1.00  0.00            
ATOM   4433  R5  CHO   614     154.025  64.676  29.517  1.00  0.00            
ATOM   4434  C1  CHO   614     153.225  65.076  33.217  1.00  0.00           C
ATOM   4435  C2  CHO   614     153.325  68.226  36.367  1.00  0.00           C
ATOM   4436  ROH CHO   615     200.325 123.426  21.167  1.00  0.00            
ATOM   4437  R1  CHO   615     201.275 123.976  23.767  1.00  0.00            
ATOM   4438  R2  CHO   615     199.925 125.626  25.517  1.00  0.00            
ATOM   4439  R3  CHO   615     200.125 123.476  27.167  1.00  0.00            
ATOM   4440  R4  CHO   615     199.225 125.676  28.917  1.00  0.00            
ATOM   4441  R5  CHO   615     200.975 124.376  29.217  1.00  0.00            
ATOM   4442  C1  CHO   615     198.975 123.676  32.417  1.00  0.00           C
ATOM   4443  C2  CHO   615     196.625 122.376  34.417  1.00  0.00           C
ATOM   4444  ROH CHO   616       1.875  48.926  48.317  1.00  0.00            
ATOM   4445  R1  CHO   616       1.875  48.626  45.517  1.00  0.00            
ATOM   4446  R2  CHO   616      -0.225  49.426  43.917  1.00  0.00            
ATOM   4447  R3  CHO   616       1.675  50.876  42.617  1.00  0.00            
ATOM   4448  R4  CHO   616      -0.625  50.876  40.817  1.00  0.00            
ATOM   4449  R5  CHO   616       1.375  50.276  40.317  1.00  0.00            
ATOM   4450  C1  CHO   616       0.975  53.076  37.767  1.00  0.00           C
ATOM   4451  C2  CHO   616       0.075  53.676  34.217  1.00  0.00           C
ATOM   4452  ROH CHO   617     134.875 146.476  18.367  1.00  0.00            
ATOM   4453  R1  CHO   617     134.325 146.226  21.117  1.00  0.00            
ATOM   4454  R2  CHO   617     136.075 145.126  22.967  1.00  0.00            
ATOM   4455  R3  CHO   617     135.675 147.526  24.217  1.00  0.00            
ATOM   4456  R4  CHO   617     137.125 145.826  26.167  1.00  0.00            
ATOM   4457  R5  CHO   617     135.275 146.876  26.517  1.00  0.00            
ATOM   4458  C1  CHO   617     137.375 148.476  29.267  1.00  0.00           C
ATOM   4459  C2  CHO   617     140.475 147.676  32.017  1.00  0.00           C
ATOM   4460  ROH CHO   618      28.675  65.876  48.667  1.00  0.00            
ATOM   4461  R1  CHO   618      27.725  67.876  46.917  1.00  0.00            
ATOM   4462  R2  CHO   618      27.125  67.376  44.267  1.00  0.00            
ATOM   4463  R3  CHO   618      24.675  68.426  44.917  1.00  0.00            
ATOM   4464  R4  CHO   618      25.025  69.126  42.117  1.00  0.00            
ATOM   4465  R5  CHO   618      24.575  70.476  43.717  1.00  0.00            
ATOM   4466  C1  CHO   618      21.525  71.126  41.517  1.00  0.00           C
ATOM   4467  C2  CHO   618      19.075  71.026  37.817  1.00  0.00           C
ATOM   4468  ROH CHO   619      84.225  95.376  34.817  1.00  0.00            
ATOM   4469  R1  CHO   619      81.675  94.426  34.017  1.00  0.00            
ATOM   4470  R2  CHO   619      79.325  95.726  34.717  1.00  0.00            
ATOM   4471  R3  CHO   619      78.875  95.676  32.017  1.00  0.00            
ATOM   4472  R4  CHO   619      76.175  95.476  33.217  1.00  0.00            
ATOM   4473  R5  CHO   619      77.075  94.126  31.717  1.00  0.00            
ATOM   4474  C1  CHO   619      73.975  95.326  29.817  1.00  0.00           C
ATOM   4475  C2  CHO   619      70.775  92.076  29.917  1.00  0.00           C
ATOM   4476  ROH CHO   620      18.175 194.726  46.067  1.00  0.00            
ATOM   4477  R1  CHO   620      18.025 195.926  43.467  1.00  0.00            
ATOM   4478  R2  CHO   620      17.575 194.476  41.167  1.00  0.00            
ATOM   4479  R3  CHO   620      15.525 196.276  40.867  1.00  0.00            
ATOM   4480  R4  CHO   620      15.675 194.776  38.317  1.00  0.00            
ATOM   4481  R5  CHO   620      15.725 196.926  38.567  1.00  0.00            
ATOM   4482  C1  CHO   620      12.675 196.676  36.317  1.00  0.00           C
ATOM   4483  C2  CHO   620      11.125 199.076  34.667  1.00  0.00           C
ATOM   4484  ROH CHO   621     144.625 174.826  17.717  1.00  0.00            
ATOM   4485  R1  CHO   621     143.825 172.826  19.567  1.00  0.00            
ATOM   4486  R2  CHO   621     145.425 170.676  20.217  1.00  0.00            
ATOM   4487  R3  CHO   621     144.925 171.526  22.767  1.00  0.00            
ATOM   4488  R4  CHO   621     145.625 168.726  23.067  1.00  0.00            
ATOM   4489  R5  CHO   621     143.825 169.726  23.817  1.00  0.00            
ATOM   4490  C1  CHO   621     145.275 168.376  27.067  1.00  0.00           C
ATOM   4491  C2  CHO   621     146.425 167.626  31.067  1.00  0.00           C
ATOM   4492  ROH CHO   622     189.825 224.376  44.467  1.00  0.00            
ATOM   4493  R1  CHO   622     188.775 225.126  41.917  1.00  0.00            
ATOM   4494  R2  CHO   622     190.175 224.676  39.567  1.00  0.00            
ATOM   4495  R3  CHO   622     187.875 223.376  38.867  1.00  0.00            
ATOM   4496  R4  CHO   622     189.375 223.676  36.367  1.00  0.00            
ATOM   4497  R5  CHO   622     187.325 224.326  36.717  1.00  0.00            
ATOM   4498  C1  CHO   622     186.775 221.926  33.817  1.00  0.00           C
ATOM   4499  C2  CHO   622     186.325 218.876  30.967  1.00  0.00           C
ATOM   4500  ROH CHO   623      88.825 110.176  52.517  1.00  0.00            
ATOM   4501  R1  CHO   623      88.975 108.876  50.017  1.00  0.00            
ATOM   4502  R2  CHO   623      90.625 109.826  48.017  1.00  0.00            
ATOM   4503  R3  CHO   623      91.575 107.276  48.017  1.00  0.00            
ATOM   4504  R4  CHO   623      93.425 108.726  46.267  1.00  0.00            
ATOM   4505  R5  CHO   623      92.325 106.876  45.817  1.00  0.00            
ATOM   4506  C1  CHO   623      95.925 105.676  45.317  1.00  0.00           C
ATOM   4507  C2  CHO   623      96.275 107.426  41.467  1.00  0.00           C
ATOM   4508  ROH CHO   624     205.025 117.876  57.667  1.00  0.00            
ATOM   4509  R1  CHO   624     205.975 118.626  55.067  1.00  0.00            
ATOM   4510  R2  CHO   624     207.975 117.276  53.767  1.00  0.00            
ATOM   4511  R3  CHO   624     206.175 117.076  51.767  1.00  0.00            
ATOM   4512  R4  CHO   624     208.725 116.526  50.467  1.00  0.00            
ATOM   4513  R5  CHO   624     207.275 118.026  49.867  1.00  0.00            
ATOM   4514  C1  CHO   624     207.475 115.926  46.717  1.00  0.00           C
ATOM   4515  C2  CHO   624     209.075 116.726  43.667  1.00  0.00           C
ATOM   4516  ROH CHO   625     173.325  89.776  25.017  1.00  0.00            
ATOM   4517  R1  CHO   625     174.575  89.476  27.567  1.00  0.00            
ATOM   4518  R2  CHO   625     175.525  91.626  29.017  1.00  0.00            
ATOM   4519  R3  CHO   625     173.925  90.576  30.967  1.00  0.00            
ATOM   4520  R4  CHO   625     176.425  91.326  32.367  1.00  0.00            
ATOM   4521  R5  CHO   625     175.425  89.376  32.367  1.00  0.00            
ATOM   4522  C1  CHO   625     175.475  90.176  36.117  1.00  0.00           C
ATOM   4523  C2  CHO   625     176.625  92.626  38.167  1.00  0.00           C
ATOM   4524  ROH CHO   626     222.375  86.576  53.367  1.00  0.00            
ATOM   4525  R1  CHO   626     222.675  86.276  50.567  1.00  0.00            
ATOM   4526  R2  CHO   626     221.075  84.526  49.117  1.00  0.00            
ATOM   4527  R3  CHO   626     220.525  86.726  47.667  1.00  0.00            
ATOM   4528  R4  CHO   626     219.575  84.526  46.017  1.00  0.00            
ATOM   4529  R5  CHO   626     220.975  86.076  45.417  1.00  0.00            
ATOM   4530  C1  CHO   626     218.175  86.576  42.817  1.00  0.00           C
ATOM   4531  C2  CHO   626     216.725  84.476  38.767  1.00  0.00           C
ATOM   4532  ROH CHO   627     100.075 210.626  45.067  1.00  0.00            
ATOM   4533  R1  CHO   627     100.925 210.876  42.367  1.00  0.00            
ATOM   4534  R2  CHO   627      99.175 211.176  40.267  1.00  0.00            
ATOM   4535  R3  CHO   627     100.725 213.326  39.717  1.00  0.00            
ATOM   4536  R4  CHO   627      99.775 212.376  37.117  1.00  0.00            
ATOM   4537  R5  CHO   627     101.825 212.726  37.667  1.00  0.00            
ATOM   4538  C1  CHO   627     101.625 215.126  34.717  1.00  0.00           C
ATOM   4539  C2  CHO   627     101.575 217.676  32.617  1.00  0.00           C
ATOM   4540  ROH CHO   628     121.825   9.026  49.017  1.00  0.00            
ATOM   4541  R1  CHO   628     121.575   6.626  47.617  1.00  0.00            
ATOM   4542  R2  CHO   628     119.275   5.926  46.217  1.00  0.00            
ATOM   4543  R3  CHO   628     120.975   5.576  44.167  1.00  0.00            
ATOM   4544  R4  CHO   628     118.475   4.376  43.217  1.00  0.00            
ATOM   4545  R5  CHO   628     120.475   3.426  43.267  1.00  0.00            
ATOM   4546  C1  CHO   628     119.625   3.126  39.567  1.00  0.00           C
ATOM   4547  C2  CHO   628     116.475   3.026  38.067  1.00  0.00           C
ATOM   4548  ROH CHO   629      48.075 126.776  17.417  1.00  0.00            
ATOM   4549  R1  CHO   629      49.025 126.726  20.067  1.00  0.00            
ATOM   4550  R2  CHO   629      47.425 127.176  22.217  1.00  0.00            
ATOM   4551  R3  CHO   629      48.425 124.776  23.067  1.00  0.00            
ATOM   4552  R4  CHO   629      46.925 125.776  25.367  1.00  0.00            
ATOM   4553  R5  CHO   629      48.975 125.126  25.367  1.00  0.00            
ATOM   4554  C1  CHO   629      47.525 122.726  27.917  1.00  0.00           C
ATOM   4555  C2  CHO   629      44.975 123.026  30.317  1.00  0.00           C
ATOM   4556  ROH CHO   630      66.125  29.926  17.167  1.00  0.00            
ATOM   4557  R1  CHO   630      66.475  28.876  19.717  1.00  0.00            
ATOM   4558  R2  CHO   630      66.425  30.426  22.017  1.00  0.00            
ATOM   4559  R3  CHO   630      64.525  28.676  22.817  1.00  0.00            
ATOM   4560  R4  CHO   630      65.625  29.726  25.317  1.00  0.00            
ATOM   4561  R5  CHO   630      65.425  27.626  24.767  1.00  0.00            
ATOM   4562  C1  CHO   630      63.375  27.626  27.967  1.00  0.00           C
ATOM   4563  C2  CHO   630      62.175  23.676  29.617  1.00  0.00           C
ATOM   4564  ROH CHO   631      53.125 148.976  20.217  1.00  0.00            
ATOM   4565  R1  CHO   631      52.275 150.476  22.467  1.00  0.00            
ATOM   4566  R2  CHO   631      49.625 150.726  23.217  1.00  0.00            
ATOM   4567  R3  CHO   631      50.575 149.826  25.617  1.00  0.00            
ATOM   4568  R4  CHO   631      47.725 150.276  26.067  1.00  0.00            
ATOM   4569  R5  CHO   631      49.375 151.076  27.267  1.00  0.00            
ATOM   4570  C1  CHO   631      47.525 149.226  29.967  1.00  0.00           C
ATOM   4571  C2  CHO   631      47.375 148.576  33.367  1.00  0.00           C
ATOM   4572  ROH CHO   632       8.325  38.076  44.967  1.00  0.00            
ATOM   4573  R1  CHO   632       6.875  37.926  42.567  1.00  0.00            
ATOM   4574  R2  CHO   632       7.725  36.376  40.417  1.00  0.00            
ATOM   4575  R3  CHO   632       5.225  35.326  40.617  1.00  0.00            
ATOM   4576  R4  CHO   632       5.675  35.676  37.717  1.00  0.00            
ATOM   4577  R5  CHO   632       3.975  36.476  38.917  1.00  0.00            
ATOM   4578  C1  CHO   632       2.125  34.326  36.367  1.00  0.00           C
ATOM   4579  C2  CHO   632      -0.475  32.626  35.217  1.00  0.00           C
ATOM   4580  ROH CHO   633     120.875  87.926  20.667  1.00  0.00            
ATOM   4581  R1  CHO   633     119.425  87.626  23.117  1.00  0.00            
ATOM   4582  R2  CHO   633     118.425  85.226  23.967  1.00  0.00            
ATOM   4583  R3  CHO   633     119.825  85.826  26.217  1.00  0.00            
ATOM   4584  R4  CHO   633     118.325  83.426  26.917  1.00  0.00            
ATOM   4585  R5  CHO   633     118.325  85.276  28.017  1.00  0.00            
ATOM   4586  C1  CHO   633     119.575  82.926  30.767  1.00  0.00           C
ATOM   4587  C2  CHO   633     118.975  79.676  32.617  1.00  0.00           C
ATOM   4588  ROH CHO   634     114.475 174.876  50.267  1.00  0.00            
ATOM   4589  R1  CHO   634     114.625 175.876  47.617  1.00  0.00            
ATOM   4590  R2  CHO   634     113.675 174.426  45.467  1.00  0.00            
ATOM   4591  R3  CHO   634     112.275 176.726  44.967  1.00  0.00            
ATOM   4592  R4  CHO   634     112.975 175.726  42.317  1.00  0.00            
ATOM   4593  R5  CHO   634     113.375 177.726  43.067  1.00  0.00            
ATOM   4594  C1  CHO   634     111.225 178.576  40.067  1.00  0.00           C
ATOM   4595  C2  CHO   634     111.075 182.276  39.667  1.00  0.00           C
ATOM   4596  ROH CHO   635      30.875 133.376  54.067  1.00  0.00            
ATOM   4597  R1  CHO   635      30.925 131.976  51.617  1.00  0.00            
ATOM   4598  R2  CHO   635      28.925 132.226  49.717  1.00  0.00            
ATOM   4599  R3  CHO   635      31.025 132.776  48.067  1.00  0.00            
ATOM   4600  R4  CHO   635      29.125 131.326  46.367  1.00  0.00            
ATOM   4601  R5  CHO   635      31.225 130.826  46.717  1.00  0.00            
ATOM   4602  C1  CHO   635      31.225 131.276  42.917  1.00  0.00           C
ATOM   4603  C2  CHO   635      30.125 130.076  39.117  1.00  0.00           C
ATOM   4604  ROH CHO   636      15.175 132.076  17.117  1.00  0.00            
ATOM   4605  R1  CHO   636      17.025 131.276  19.067  1.00  0.00            
ATOM   4606  R2  CHO   636      17.975 133.026  21.017  1.00  0.00            
ATOM   4607  R3  CHO   636      17.125 131.076  22.717  1.00  0.00            
ATOM   4608  R4  CHO   636      18.525 132.976  24.467  1.00  0.00            
ATOM   4609  R5  CHO   636      18.925 130.826  24.317  1.00  0.00            
ATOM   4610  C1  CHO   636      18.075 131.076  28.017  1.00  0.00           C
ATOM   4611  C2  CHO   636      19.575 134.226  29.567  1.00  0.00           C
ATOM   4612  ROH CHO   637     114.875 191.476  52.067  1.00  0.00            
ATOM   4613  R1  CHO   637     115.675 190.776  49.417  1.00  0.00            
ATOM   4614  R2  CHO   637     113.925 190.976  47.267  1.00  0.00            
ATOM   4615  R3  CHO   637     115.875 192.526  46.217  1.00  0.00            
ATOM   4616  R4  CHO   637     115.025 190.826  44.017  1.00  0.00            
ATOM   4617  R5  CHO   637     117.075 191.076  44.717  1.00  0.00            
ATOM   4618  C1  CHO   637     117.525 192.226  41.117  1.00  0.00           C
ATOM   4619  C2  CHO   637     117.275 191.226  38.517  1.00  0.00           C
ATOM   4620  ROH CHO   638     183.825 108.976  20.167  1.00  0.00            
ATOM   4621  R1  CHO   638     184.675 109.926  22.717  1.00  0.00            
ATOM   4622  R2  CHO   638     183.075 111.476  24.317  1.00  0.00            
ATOM   4623  R3  CHO   638     183.575 109.526  26.167  1.00  0.00            
ATOM   4624  R4  CHO   638     183.675 112.026  27.667  1.00  0.00            
ATOM   4625  R5  CHO   638     185.225 110.476  27.567  1.00  0.00            
ATOM   4626  C1  CHO   638     184.525 110.526  31.317  1.00  0.00           C
ATOM   4627  C2  CHO   638     184.425 109.676  35.367  1.00  0.00           C
ATOM   4628  ROH CHO   639      69.575 123.726  20.917  1.00  0.00            
ATOM   4629  R1  CHO   639      69.875 122.676  23.517  1.00  0.00            
ATOM   4630  R2  CHO   639      69.925 124.326  25.767  1.00  0.00            
ATOM   4631  R3  CHO   639      67.925 122.626  26.567  1.00  0.00            
ATOM   4632  R4  CHO   639      68.775 124.026  29.017  1.00  0.00            
ATOM   4633  R5  CHO   639      68.625 121.876  28.767  1.00  0.00            
ATOM   4634  C1  CHO   639      66.275 122.326  31.667  1.00  0.00           C
ATOM   4635  C2  CHO   639      66.225 121.926  35.517  1.00  0.00           C
ATOM   4636  ROH CHO   640     180.325  97.326  55.267  1.00  0.00            
ATOM   4637  R1  CHO   640     180.575  96.176  52.717  1.00  0.00            
ATOM   4638  R2  CHO   640     178.625  96.376  50.767  1.00  0.00            
ATOM   4639  R3  CHO   640     180.625  97.376  49.267  1.00  0.00            
ATOM   4640  R4  CHO   640     178.525  96.726  47.367  1.00  0.00            
ATOM   4641  R5  CHO   640     180.575  96.076  47.267  1.00  0.00            
ATOM   4642  C1  CHO   640     180.325  97.876  43.917  1.00  0.00           C
ATOM   4643  C2  CHO   640     181.275  94.776  42.117  1.00  0.00           C
ATOM   4644  ROH CHO   641     208.225  88.326  57.017  1.00  0.00            
ATOM   4645  R1  CHO   641     208.675  87.326  54.417  1.00  0.00            
ATOM   4646  R2  CHO   641     206.675  87.026  52.517  1.00  0.00            
ATOM   4647  R3  CHO   641     208.325  88.526  50.967  1.00  0.00            
ATOM   4648  R4  CHO   641     207.125  86.626  49.117  1.00  0.00            
ATOM   4649  R5  CHO   641     209.225  86.976  49.417  1.00  0.00            
ATOM   4650  C1  CHO   641     208.925  87.776  45.717  1.00  0.00           C
ATOM   4651  C2  CHO   641     208.775  84.976  44.167  1.00  0.00           C
ATOM   4652  ROH CHO   642      56.475 160.876  16.267  1.00  0.00            
ATOM   4653  R1  CHO   642      57.125 160.576  19.017  1.00  0.00            
ATOM   4654  R2  CHO   642      57.075 162.676  20.767  1.00  0.00            
ATOM   4655  R3  CHO   642      55.425 161.076  22.217  1.00  0.00            
ATOM   4656  R4  CHO   642      56.725 162.776  24.217  1.00  0.00            
ATOM   4657  R5  CHO   642      56.625 160.576  24.217  1.00  0.00            
ATOM   4658  C1  CHO   642      54.975 161.326  27.567  1.00  0.00           C
ATOM   4659  C2  CHO   642      57.025 163.526  29.867  1.00  0.00           C
ATOM   4660  ROH CHO   643      80.625 192.176  11.917  1.00  0.00            
ATOM   4661  R1  CHO   643      80.075 190.276  13.967  1.00  0.00            
ATOM   4662  R2  CHO   643      81.975 189.576  15.867  1.00  0.00            
ATOM   4663  R3  CHO   643      79.975 190.276  17.567  1.00  0.00            
ATOM   4664  R4  CHO   643      82.425 190.126  19.217  1.00  0.00            
ATOM   4665  R5  CHO   643      80.525 189.076  19.617  1.00  0.00            
ATOM   4666  C1  CHO   643      80.825 191.076  22.817  1.00  0.00           C
ATOM   4667  C2  CHO   643      78.775 192.076  25.917  1.00  0.00           C
ATOM   4668  ROH CHO   644     119.225 202.176  23.667  1.00  0.00            
ATOM   4669  R1  CHO   644     121.625 201.776  25.067  1.00  0.00            
ATOM   4670  R2  CHO   644     121.725 200.176  27.367  1.00  0.00            
ATOM   4671  R3  CHO   644     123.675 198.876  25.967  1.00  0.00            
ATOM   4672  R4  CHO   644     123.825 197.776  28.717  1.00  0.00            
ATOM   4673  R5  CHO   644     125.475 198.626  27.567  1.00  0.00            
ATOM   4674  C1  CHO   644     126.825 195.126  28.167  1.00  0.00           C
ATOM   4675  C2  CHO   644     127.125 194.376  31.417  1.00  0.00           C
ATOM   4676  ROH CHO   645     163.025 159.626  14.217  1.00  0.00            
ATOM   4677  R1  CHO   645     163.625 160.826  16.717  1.00  0.00            
ATOM   4678  R2  CHO   645     162.475 163.176  17.517  1.00  0.00            
ATOM   4679  R3  CHO   645     161.825 161.726  19.717  1.00  0.00            
ATOM   4680  R4  CHO   645     160.975 164.476  20.367  1.00  0.00            
ATOM   4681  R5  CHO   645     162.275 163.176  21.567  1.00  0.00            
ATOM   4682  C1  CHO   645     159.525 163.826  24.117  1.00  0.00           C
ATOM   4683  C2  CHO   645     160.275 164.776  28.017  1.00  0.00           C
ATOM   4684  ROH CHO   646     219.425 110.576  59.817  1.00  0.00            
ATOM   4685  R1  CHO   646     221.025 110.926  57.517  1.00  0.00            
ATOM   4686  R2  CHO   646     221.375 108.926  55.667  1.00  0.00            
ATOM   4687  R3  CHO   646     220.475 110.776  53.917  1.00  0.00            
ATOM   4688  R4  CHO   646     221.575 108.626  52.217  1.00  0.00            
ATOM   4689  R5  CHO   646     222.075 110.776  52.117  1.00  0.00            
ATOM   4690  C1  CHO   646     220.825 110.276  48.567  1.00  0.00           C
ATOM   4691  C2  CHO   646     222.075 111.976  45.867  1.00  0.00           C
ATOM   4692  ROH CHO   647      96.125 193.726  16.467  1.00  0.00            
ATOM   4693  R1  CHO   647      96.925 192.476  18.867  1.00  0.00            
ATOM   4694  R2  CHO   647      98.525 193.776  20.717  1.00  0.00            
ATOM   4695  R3  CHO   647      96.475 193.176  22.417  1.00  0.00            
ATOM   4696  R4  CHO   647      98.875 193.326  24.167  1.00  0.00            
ATOM   4697  R5  CHO   647      97.475 191.676  24.017  1.00  0.00            
ATOM   4698  C1  CHO   647      97.125 192.526  27.717  1.00  0.00           C
ATOM   4699  C2  CHO   647      95.625 192.476  31.367  1.00  0.00           C
ATOM   4700  ROH CHO   648     137.975 126.526  19.967  1.00  0.00            
ATOM   4701  R1  CHO   648     138.425 124.676  22.067  1.00  0.00            
ATOM   4702  R2  CHO   648     140.575 124.826  23.817  1.00  0.00            
ATOM   4703  R3  CHO   648     138.625 124.776  25.717  1.00  0.00            
ATOM   4704  R4  CHO   648     141.125 124.926  27.217  1.00  0.00            
ATOM   4705  R5  CHO   648     139.575 123.426  27.467  1.00  0.00            
ATOM   4706  C1  CHO   648     139.675 124.926  30.967  1.00  0.00           C
ATOM   4707  C2  CHO   648     139.725 121.476  33.917  1.00  0.00           C
ATOM   4708  ROH CHO   649      33.025  89.276  51.417  1.00  0.00            
ATOM   4709  R1  CHO   649      33.375  89.726  48.667  1.00  0.00            
ATOM   4710  R2  CHO   649      35.625  88.876  47.267  1.00  0.00            
ATOM   4711  R3  CHO   649      33.775  87.676  45.667  1.00  0.00            
ATOM   4712  R4  CHO   649      35.925  88.576  43.867  1.00  0.00            
ATOM   4713  R5  CHO   649      33.825  89.026  43.667  1.00  0.00            
ATOM   4714  C1  CHO   649      34.375  87.276  40.317  1.00  0.00           C
ATOM   4715  C2  CHO   649      36.675  85.776  37.367  1.00  0.00           C
ATOM   4716  ROH CHO   650     178.825 146.326  15.617  1.00  0.00            
ATOM   4717  R1  CHO   650     178.925 147.126  18.317  1.00  0.00            
ATOM   4718  R2  CHO   650     176.825 146.576  20.117  1.00  0.00            
ATOM   4719  R3  CHO   650     178.825 145.476  21.567  1.00  0.00            
ATOM   4720  R4  CHO   650     176.625 145.776  23.467  1.00  0.00            
ATOM   4721  R5  CHO   650     178.625 146.476  23.717  1.00  0.00            
ATOM   4722  C1  CHO   650     178.325 144.226  26.767  1.00  0.00           C
ATOM   4723  C2  CHO   650     179.175 143.976  30.417  1.00  0.00           C
ATOM   4724  ROH CHO   651     192.875 186.526  14.167  1.00  0.00            
ATOM   4725  R1  CHO   651     193.375 186.476  16.967  1.00  0.00            
ATOM   4726  R2  CHO   651     195.025 188.276  18.217  1.00  0.00            
ATOM   4727  R3  CHO   651     192.825 188.626  19.817  1.00  0.00            
ATOM   4728  R4  CHO   651     195.025 190.026  21.217  1.00  0.00            
ATOM   4729  R5  CHO   651     193.675 188.526  22.017  1.00  0.00            
ATOM   4730  C1  CHO   651     192.975 191.376  24.417  1.00  0.00           C
ATOM   4731  C2  CHO   651     190.925 193.026  28.117  1.00  0.00           C
ATOM   4732  ROH CHO   652      57.725 217.826  12.917  1.00  0.00            
ATOM   4733  R1  CHO   652      57.925 216.326  15.317  1.00  0.00            
ATOM   4734  R2  CHO   652      59.775 216.876  17.267  1.00  0.00            
ATOM   4735  R3  CHO   652      57.525 217.026  18.867  1.00  0.00            
ATOM   4736  R4  CHO   652      59.575 215.626  20.517  1.00  0.00            
ATOM   4737  R5  CHO   652      57.525 214.926  20.017  1.00  0.00            
ATOM   4738  C1  CHO   652      57.375 215.026  23.867  1.00  0.00           C
ATOM   4739  C2  CHO   652      56.325 212.026  26.517  1.00  0.00           C
ATOM   4740  ROH CHO   653      18.375 108.026  18.717  1.00  0.00            
ATOM   4741  R1  CHO   653      18.225 107.326  21.467  1.00  0.00            
ATOM   4742  R2  CHO   653      20.325 106.226  22.817  1.00  0.00            
ATOM   4743  R3  CHO   653      19.825 108.276  24.567  1.00  0.00            
ATOM   4744  R4  CHO   653      20.925 106.126  26.267  1.00  0.00            
ATOM   4745  R5  CHO   653      19.025 107.176  26.567  1.00  0.00            
ATOM   4746  C1  CHO   653      20.775 107.976  29.867  1.00  0.00           C
ATOM   4747  C2  CHO   653      22.225 109.726  33.417  1.00  0.00           C
ATOM   4748  ROH CHO   654     191.925 193.226  48.767  1.00  0.00            
ATOM   4749  R1  CHO   654     190.525 192.926  46.317  1.00  0.00            
ATOM   4750  R2  CHO   654     189.575 195.026  44.867  1.00  0.00            
ATOM   4751  R3  CHO   654     191.025 193.876  42.867  1.00  0.00            
ATOM   4752  R4  CHO   654     189.275 195.776  41.467  1.00  0.00            
ATOM   4753  R5  CHO   654     189.475 193.626  41.067  1.00  0.00            
ATOM   4754  C1  CHO   654     190.425 195.076  37.667  1.00  0.00           C
ATOM   4755  C2  CHO   654     190.275 193.676  33.667  1.00  0.00           C
ATOM   4756  NC3 DPP   655     193.225 193.676  11.167  1.00  0.00           N
ATOM   4757  PO4 DPP   655     195.375 190.276  11.867  1.00  0.00           P
ATOM   4758  GL1 DPP   655     198.275 190.076  14.917  1.00  0.00            
ATOM   4759  GL2 DPP   655     198.825 186.976  14.867  1.00  0.00            
ATOM   4760  C1A DPP   655     198.225 192.776  18.717  1.00  0.00           C
ATOM   4761  C2A DPP   655     195.275 195.226  20.967  1.00  0.00           C
ATOM   4762  C3A DPP   655     193.675 196.826  24.367  1.00  0.00           C
ATOM   4763  C4A DPP   655     194.375 199.476  28.067  1.00  0.00           C
ATOM   4764  C1B DPP   655     200.275 187.076  19.117  1.00  0.00           C
ATOM   4765  C2B DPP   655     199.925 189.026  22.867  1.00  0.00           C
ATOM   4766  C3B DPP   655     198.475 192.026  24.517  1.00  0.00           C
ATOM   4767  C4B DPP   655     197.675 194.726  26.467  1.00  0.00           C
ATOM   4768  NC3 DPP   656     158.825 124.226  10.017  1.00  0.00           N
ATOM   4769  PO4 DPP   656     163.175 123.526  13.317  1.00  0.00           P
ATOM   4770  GL1 DPP   656     163.525 122.276  18.467  1.00  0.00            
ATOM   4771  GL2 DPP   656     164.175 119.226  19.317  1.00  0.00            
ATOM   4772  C1A DPP   656     163.825 123.376  22.917  1.00  0.00           C
ATOM   4773  C2A DPP   656     165.325 126.026  26.017  1.00  0.00           C
ATOM   4774  C3A DPP   656     166.825 126.976  29.017  1.00  0.00           C
ATOM   4775  C4A DPP   656     167.875 126.926  33.567  1.00  0.00           C
ATOM   4776  C1B DPP   656     164.225 118.626  23.717  1.00  0.00           C
ATOM   4777  C2B DPP   656     164.275 117.776  28.167  1.00  0.00           C
ATOM   4778  C3B DPP   656     164.275 118.726  32.017  1.00  0.00           C
ATOM   4779  C4B DPP   656     161.925 121.326  34.917  1.00  0.00           C
ATOM   4780  NC3 DPP   657     117.425  81.326  20.717  1.00  0.00           N
ATOM   4781  PO4 DPP   657     114.125  79.076  20.217  1.00  0.00           P
ATOM   4782  GL1 DPP   657     114.425  82.576  23.967  1.00  0.00            
ATOM   4783  GL2 DPP   657     114.125  80.876  26.767  1.00  0.00            
ATOM   4784  C1A DPP   657     113.675  85.876  25.617  1.00  0.00           C
ATOM   4785  C2A DPP   657     113.875  87.626  30.767  1.00  0.00           C
ATOM   4786  C3A DPP   657     112.825  88.076  35.867  1.00  0.00           C
ATOM   4787  C4A DPP   657     114.475  86.976  40.567  1.00  0.00           C
ATOM   4788  C1B DPP   657     114.175  82.926  30.267  1.00  0.00           C
ATOM   4789  C2B DPP   657     115.875  83.226  33.867  1.00  0.00           C
ATOM   4790  C3B DPP   657     117.175  82.326  38.567  1.00  0.00           C
ATOM   4791  C4B DPP   657     115.625  80.976  42.217  1.00  0.00           C
ATOM   4792  NC3 DPP   658     143.225 131.976  13.617  1.00  0.00           N
ATOM   4793  PO4 DPP   658     145.475 135.426  15.867  1.00  0.00           P
ATOM   4794  GL1 DPP   658     149.375 137.076  17.167  1.00  0.00            
ATOM   4795  GL2 DPP   658     148.725 137.076  20.967  1.00  0.00            
ATOM   4796  C1A DPP   658     153.525 136.376  19.517  1.00  0.00           C
ATOM   4797  C2A DPP   658     154.925 135.576  23.467  1.00  0.00           C
ATOM   4798  C3A DPP   658     157.025 136.226  27.467  1.00  0.00           C
ATOM   4799  C4A DPP   658     160.125 134.576  30.317  1.00  0.00           C
ATOM   4800  C1B DPP   658     149.375 138.176  25.817  1.00  0.00           C
ATOM   4801  C2B DPP   658     151.275 139.176  29.717  1.00  0.00           C
ATOM   4802  C3B DPP   658     148.825 138.726  33.617  1.00  0.00           C
ATOM   4803  C4B DPP   658     146.625 141.876  34.717  1.00  0.00           C
ATOM   4804  NC3 DPP   659     107.825 112.576  22.717  1.00  0.00           N
ATOM   4805  PO4 DPP   659     106.075 109.726  20.267  1.00  0.00           P
ATOM   4806  GL1 DPP   659     105.525 108.026  25.067  1.00  0.00            
ATOM   4807  GL2 DPP   659     107.125 110.626  27.117  1.00  0.00            
ATOM   4808  C1A DPP   659     106.925 106.376  29.767  1.00  0.00           C
ATOM   4809  C2A DPP   659     108.075 106.726  33.767  1.00  0.00           C
ATOM   4810  C3A DPP   659     107.125 108.176  38.417  1.00  0.00           C
ATOM   4811  C4A DPP   659     108.725 107.676  42.067  1.00  0.00           C
ATOM   4812  C1B DPP   659     108.125 111.576  31.017  1.00  0.00           C
ATOM   4813  C2B DPP   659     109.625 112.126  35.617  1.00  0.00           C
ATOM   4814  C3B DPP   659     110.725 111.576  39.867  1.00  0.00           C
ATOM   4815  C4B DPP   659     109.025 112.126  43.667  1.00  0.00           C
ATOM   4816  NC3 DPP   660      11.975  84.626  13.717  1.00  0.00           N
ATOM   4817  PO4 DPP   660      12.425  83.476  17.567  1.00  0.00           P
ATOM   4818  GL1 DPP   660      13.375  83.626  22.467  1.00  0.00            
ATOM   4819  GL2 DPP   660      10.475  84.476  23.717  1.00  0.00            
ATOM   4820  C1A DPP   660      14.825  84.976  26.867  1.00  0.00           C
ATOM   4821  C2A DPP   660      15.975  84.876  31.617  1.00  0.00           C
ATOM   4822  C3A DPP   660      16.175  87.776  34.867  1.00  0.00           C
ATOM   4823  C4A DPP   660      14.725  88.576  38.767  1.00  0.00           C
ATOM   4824  C1B DPP   660      10.425  84.076  28.117  1.00  0.00           C
ATOM   4825  C2B DPP   660      10.675  84.276  32.217  1.00  0.00           C
ATOM   4826  C3B DPP   660      10.775  85.226  35.717  1.00  0.00           C
ATOM   4827  C4B DPP   660       9.925  86.326  40.417  1.00  0.00           C
ATOM   4828  NC3 DPP   661     127.825  92.076  19.167  1.00  0.00           N
ATOM   4829  PO4 DPP   661     127.925  95.476  20.667  1.00  0.00           P
ATOM   4830  GL1 DPP   661     126.725  95.526  24.417  1.00  0.00            
ATOM   4831  GL2 DPP   661     126.925  93.026  25.067  1.00  0.00            
ATOM   4832  C1A DPP   661     126.375  96.126  28.717  1.00  0.00           C
ATOM   4833  C2A DPP   661     125.475  94.926  33.817  1.00  0.00           C
ATOM   4834  C3A DPP   661     125.275  97.176  37.417  1.00  0.00           C
ATOM   4835  C4A DPP   661     128.725  98.276  38.767  1.00  0.00           C
ATOM   4836  C1B DPP   661     127.275  91.226  27.967  1.00  0.00           C
ATOM   4837  C2B DPP   661     128.925  88.926  31.717  1.00  0.00           C
ATOM   4838  C3B DPP   661     127.225  87.626  36.217  1.00  0.00           C
ATOM   4839  C4B DPP   661     125.325  84.126  38.867  1.00  0.00           C
ATOM   4840  NC3 DPP   662     145.675 114.826  19.117  1.00  0.00           N
ATOM   4841  PO4 DPP   662     144.125 110.876  20.067  1.00  0.00           P
ATOM   4842  GL1 DPP   662     144.825 112.126  23.717  1.00  0.00            
ATOM   4843  GL2 DPP   662     144.325 115.176  24.017  1.00  0.00            
ATOM   4844  C1A DPP   662     144.725 113.026  28.067  1.00  0.00           C
ATOM   4845  C2A DPP   662     143.725 113.276  31.967  1.00  0.00           C
ATOM   4846  C3A DPP   662     146.875 112.576  35.817  1.00  0.00           C
ATOM   4847  C4A DPP   662     149.425 110.526  39.117  1.00  0.00           C
ATOM   4848  C1B DPP   662     141.175 115.676  26.267  1.00  0.00           C
ATOM   4849  C2B DPP   662     140.375 116.276  30.767  1.00  0.00           C
ATOM   4850  C3B DPP   662     141.675 116.526  34.767  1.00  0.00           C
ATOM   4851  C4B DPP   662     143.775 116.476  38.817  1.00  0.00           C
ATOM   4852  NC3 DPP   663     156.225 200.026   7.667  1.00  0.00           N
ATOM   4853  PO4 DPP   663     157.125 196.776  11.217  1.00  0.00           P
ATOM   4854  GL1 DPP   663     154.725 197.176  15.117  1.00  0.00            
ATOM   4855  GL2 DPP   663     153.225 200.826  15.717  1.00  0.00            
ATOM   4856  C1A DPP   663     153.825 197.226  19.617  1.00  0.00           C
ATOM   4857  C2A DPP   663     154.275 196.476  23.517  1.00  0.00           C
ATOM   4858  C3A DPP   663     155.975 196.176  27.017  1.00  0.00           C
ATOM   4859  C4A DPP   663     160.125 196.576  29.817  1.00  0.00           C
ATOM   4860  C1B DPP   663     151.575 201.876  19.417  1.00  0.00           C
ATOM   4861  C2B DPP   663     151.125 200.476  24.167  1.00  0.00           C
ATOM   4862  C3B DPP   663     150.375 197.576  26.867  1.00  0.00           C
ATOM   4863  C4B DPP   663     148.325 194.326  29.417  1.00  0.00           C
ATOM   4864  NC3 DPP   664     136.625 143.626  14.667  1.00  0.00           N
ATOM   4865  PO4 DPP   664     132.575 140.676  14.717  1.00  0.00           P
ATOM   4866  GL1 DPP   664     128.825 141.426  17.867  1.00  0.00            
ATOM   4867  GL2 DPP   664     131.325 143.576  19.017  1.00  0.00            
ATOM   4868  C1A DPP   664     127.575 142.526  21.767  1.00  0.00           C
ATOM   4869  C2A DPP   664     127.125 142.476  27.067  1.00  0.00           C
ATOM   4870  C3A DPP   664     127.775 144.426  30.067  1.00  0.00           C
ATOM   4871  C4A DPP   664     130.575 142.026  32.667  1.00  0.00           C
ATOM   4872  C1B DPP   664     132.075 142.776  23.667  1.00  0.00           C
ATOM   4873  C2B DPP   664     132.125 142.976  27.817  1.00  0.00           C
ATOM   4874  C3B DPP   664     135.325 144.576  31.317  1.00  0.00           C
ATOM   4875  C4B DPP   664     138.275 145.126  35.817  1.00  0.00           C
ATOM   4876  NC3 DPP   665     174.375 185.526  11.417  1.00  0.00           N
ATOM   4877  PO4 DPP   665     170.775 186.126  13.117  1.00  0.00           P
ATOM   4878  GL1 DPP   665     173.075 187.126  16.167  1.00  0.00            
ATOM   4879  GL2 DPP   665     174.375 185.126  17.767  1.00  0.00            
ATOM   4880  C1A DPP   665     171.125 188.776  19.567  1.00  0.00           C
ATOM   4881  C2A DPP   665     171.075 189.226  22.767  1.00  0.00           C
ATOM   4882  C3A DPP   665     171.925 190.926  26.667  1.00  0.00           C
ATOM   4883  C4A DPP   665     173.825 193.526  28.367  1.00  0.00           C
ATOM   4884  C1B DPP   665     174.075 184.726  21.967  1.00  0.00           C
ATOM   4885  C2B DPP   665     174.825 186.926  26.917  1.00  0.00           C
ATOM   4886  C3B DPP   665     174.025 188.276  31.867  1.00  0.00           C
ATOM   4887  C4B DPP   665     174.775 185.526  35.667  1.00  0.00           C
ATOM   4888  NC3 DPP   666     195.325 180.326   8.967  1.00  0.00           N
ATOM   4889  PO4 DPP   666     197.375 182.526  12.267  1.00  0.00           P
ATOM   4890  GL1 DPP   666     196.525 182.226  16.367  1.00  0.00            
ATOM   4891  GL2 DPP   666     195.275 178.676  16.517  1.00  0.00            
ATOM   4892  C1A DPP   666     195.925 183.676  21.117  1.00  0.00           C
ATOM   4893  C2A DPP   666     196.175 184.526  25.417  1.00  0.00           C
ATOM   4894  C3A DPP   666     195.125 182.976  28.867  1.00  0.00           C
ATOM   4895  C4A DPP   666     192.475 182.226  32.517  1.00  0.00           C
ATOM   4896  C1B DPP   666     196.675 178.276  21.117  1.00  0.00           C
ATOM   4897  C2B DPP   666     197.175 179.476  25.217  1.00  0.00           C
ATOM   4898  C3B DPP   666     198.475 179.926  29.267  1.00  0.00           C
ATOM   4899  C4B DPP   666     197.025 181.776  34.067  1.00  0.00           C
ATOM   4900  NC3 DPP   667     116.375 128.626  17.917  1.00  0.00           N
ATOM   4901  PO4 DPP   667     116.825 124.926  20.317  1.00  0.00           P
ATOM   4902  GL1 DPP   667     116.025 125.576  24.167  1.00  0.00            
ATOM   4903  GL2 DPP   667     113.575 124.776  24.867  1.00  0.00            
ATOM   4904  C1A DPP   667     116.025 125.026  28.867  1.00  0.00           C
ATOM   4905  C2A DPP   667     115.725 124.976  32.867  1.00  0.00           C
ATOM   4906  C3A DPP   667     115.175 124.526  36.817  1.00  0.00           C
ATOM   4907  C4A DPP   667     112.525 125.326  39.617  1.00  0.00           C
ATOM   4908  C1B DPP   667     110.375 124.626  28.267  1.00  0.00           C
ATOM   4909  C2B DPP   667     109.775 124.876  32.417  1.00  0.00           C
ATOM   4910  C3B DPP   667     108.875 126.376  36.617  1.00  0.00           C
ATOM   4911  C4B DPP   667     108.575 129.376  39.517  1.00  0.00           C
ATOM   4912  NC3 DPP   668      65.725 123.676  11.317  1.00  0.00           N
ATOM   4913  PO4 DPP   668      66.075 126.576  14.517  1.00  0.00           P
ATOM   4914  GL1 DPP   668      64.875 125.526  19.167  1.00  0.00            
ATOM   4915  GL2 DPP   668      66.475 128.376  21.167  1.00  0.00            
ATOM   4916  C1A DPP   668      64.325 124.926  23.917  1.00  0.00           C
ATOM   4917  C2A DPP   668      63.175 122.476  27.867  1.00  0.00           C
ATOM   4918  C3A DPP   668      59.725 123.876  30.817  1.00  0.00           C
ATOM   4919  C4A DPP   668      57.125 125.776  29.967  1.00  0.00           C
ATOM   4920  C1B DPP   668      65.325 131.126  23.917  1.00  0.00           C
ATOM   4921  C2B DPP   668      64.625 133.526  27.567  1.00  0.00           C
ATOM   4922  C3B DPP   668      64.525 135.626  30.717  1.00  0.00           C
ATOM   4923  C4B DPP   668      68.125 136.626  33.767  1.00  0.00           C
ATOM   4924  NC3 DPP   669     113.575 144.876  16.117  1.00  0.00           N
ATOM   4925  PO4 DPP   669     114.525 139.426  17.117  1.00  0.00           P
ATOM   4926  GL1 DPP   669     116.225 143.226  20.067  1.00  0.00            
ATOM   4927  GL2 DPP   669     118.925 142.276  20.417  1.00  0.00            
ATOM   4928  C1A DPP   669     116.325 143.626  24.417  1.00  0.00           C
ATOM   4929  C2A DPP   669     117.125 144.276  28.067  1.00  0.00           C
ATOM   4930  C3A DPP   669     118.425 143.226  31.517  1.00  0.00           C
ATOM   4931  C4A DPP   669     117.625 140.126  34.767  1.00  0.00           C
ATOM   4932  C1B DPP   669     122.225 142.976  23.917  1.00  0.00           C
ATOM   4933  C2B DPP   669     122.975 143.476  28.667  1.00  0.00           C
ATOM   4934  C3B DPP   669     124.525 141.876  33.267  1.00  0.00           C
ATOM   4935  C4B DPP   669     126.125 140.476  36.367  1.00  0.00           C
ATOM   4936  NC3 DPP   670     201.825 157.576  13.817  1.00  0.00           N
ATOM   4937  PO4 DPP   670     205.675 154.926  15.167  1.00  0.00           P
ATOM   4938  GL1 DPP   670     203.225 155.476  18.717  1.00  0.00            
ATOM   4939  GL2 DPP   670     203.625 157.126  20.067  1.00  0.00            
ATOM   4940  C1A DPP   670     201.075 153.026  20.317  1.00  0.00           C
ATOM   4941  C2A DPP   670     201.325 151.726  24.517  1.00  0.00           C
ATOM   4942  C3A DPP   670     201.575 153.276  28.417  1.00  0.00           C
ATOM   4943  C4A DPP   670     204.275 151.576  31.317  1.00  0.00           C
ATOM   4944  C1B DPP   670     203.525 156.776  23.867  1.00  0.00           C
ATOM   4945  C2B DPP   670     203.625 157.976  26.917  1.00  0.00           C
ATOM   4946  C3B DPP   670     203.225 157.476  31.417  1.00  0.00           C
ATOM   4947  C4B DPP   670     200.875 154.576  34.617  1.00  0.00           C
ATOM   4948  NC3 DPP   671     203.975  93.676  21.067  1.00  0.00           N
ATOM   4949  PO4 DPP   671     202.425  97.726  21.067  1.00  0.00           P
ATOM   4950  GL1 DPP   671     201.125  99.226  24.517  1.00  0.00            
ATOM   4951  GL2 DPP   671     201.975 102.276  25.017  1.00  0.00            
ATOM   4952  C1A DPP   671     198.975  98.076  27.667  1.00  0.00           C
ATOM   4953  C2A DPP   671     198.575  98.776  31.317  1.00  0.00           C
ATOM   4954  C3A DPP   671     198.425  98.276  36.117  1.00  0.00           C
ATOM   4955  C4A DPP   671     200.975  99.726  39.067  1.00  0.00           C
ATOM   4956  C1B DPP   671     202.075 101.976  29.417  1.00  0.00           C
ATOM   4957  C2B DPP   671     202.525 102.076  34.017  1.00  0.00           C
ATOM   4958  C3B DPP   671     203.125 104.126  37.617  1.00  0.00           C
ATOM   4959  C4B DPP   671     205.175 105.576  41.167  1.00  0.00           C
ATOM   4960  NC3 DPP   672      91.675 173.426   8.867  1.00  0.00           N
ATOM   4961  PO4 DPP   672      89.725 170.226   9.317  1.00  0.00           P
ATOM   4962  GL1 DPP   672      90.975 170.226  13.117  1.00  0.00            
ATOM   4963  GL2 DPP   672      89.375 172.526  13.567  1.00  0.00            
ATOM   4964  C1A DPP   672      91.275 169.476  17.917  1.00  0.00           C
ATOM   4965  C2A DPP   672      91.275 170.676  21.767  1.00  0.00           C
ATOM   4966  C3A DPP   672      93.875 172.226  25.667  1.00  0.00           C
ATOM   4967  C4A DPP   672      94.975 172.226  30.317  1.00  0.00           C
ATOM   4968  C1B DPP   672      89.725 174.076  18.267  1.00  0.00           C
ATOM   4969  C2B DPP   672      88.425 174.876  22.617  1.00  0.00           C
ATOM   4970  C3B DPP   672      87.925 173.326  25.717  1.00  0.00           C
ATOM   4971  C4B DPP   672      89.475 175.176  28.667  1.00  0.00           C
ATOM   4972  NC3 DPP   673     197.875 173.626  14.117  1.00  0.00           N
ATOM   4973  PO4 DPP   673     193.025 175.626  13.567  1.00  0.00           P
ATOM   4974  GL1 DPP   673     193.625 173.176  17.567  1.00  0.00            
ATOM   4975  GL2 DPP   673     195.625 174.276  18.917  1.00  0.00            
ATOM   4976  C1A DPP   673     191.675 171.826  21.017  1.00  0.00           C
ATOM   4977  C2A DPP   673     191.675 171.326  24.467  1.00  0.00           C
ATOM   4978  C3A DPP   673     193.775 171.676  27.317  1.00  0.00           C
ATOM   4979  C4A DPP   673     193.725 172.126  31.667  1.00  0.00           C
ATOM   4980  C1B DPP   673     196.175 174.026  23.767  1.00  0.00           C
ATOM   4981  C2B DPP   673     198.075 174.876  28.367  1.00  0.00           C
ATOM   4982  C3B DPP   673     197.325 176.126  32.817  1.00  0.00           C
ATOM   4983  C4B DPP   673     196.475 177.876  37.117  1.00  0.00           C
ATOM   4984  NC3 DPP   674      48.375 132.276   9.667  1.00  0.00           N
ATOM   4985  PO4 DPP   674      45.675 131.626  12.617  1.00  0.00           P
ATOM   4986  GL1 DPP   674      45.125 135.176  15.567  1.00  0.00            
ATOM   4987  GL2 DPP   674      42.525 133.376  16.417  1.00  0.00            
ATOM   4988  C1A DPP   674      44.225 137.326  19.767  1.00  0.00           C
ATOM   4989  C2A DPP   674      43.675 137.476  24.667  1.00  0.00           C
ATOM   4990  C3A DPP   674      42.025 137.376  28.717  1.00  0.00           C
ATOM   4991  C4A DPP   674      39.925 136.576  32.417  1.00  0.00           C
ATOM   4992  C1B DPP   674      41.825 132.076  20.867  1.00  0.00           C
ATOM   4993  C2B DPP   674      43.025 128.926  24.067  1.00  0.00           C
ATOM   4994  C3B DPP   674      42.375 126.726  28.217  1.00  0.00           C
ATOM   4995  C4B DPP   674      39.525 127.276  30.167  1.00  0.00           C
ATOM   4996  NC3 DPP   675      63.625 215.176   7.167  1.00  0.00           N
ATOM   4997  PO4 DPP   675      67.675 216.476   6.067  1.00  0.00           P
ATOM   4998  GL1 DPP   675      66.925 218.876   9.117  1.00  0.00            
ATOM   4999  GL2 DPP   675      63.525 220.226   9.867  1.00  0.00            
ATOM   5000  C1A DPP   675      67.275 217.076  13.217  1.00  0.00           C
ATOM   5001  C2A DPP   675      68.225 215.276  17.567  1.00  0.00           C
ATOM   5002  C3A DPP   675      68.775 213.126  21.867  1.00  0.00           C
ATOM   5003  C4A DPP   675      67.325 210.926  25.167  1.00  0.00           C
ATOM   5004  C1B DPP   675      62.925 219.876  14.367  1.00  0.00           C
ATOM   5005  C2B DPP   675      64.775 218.726  17.317  1.00  0.00           C
ATOM   5006  C3B DPP   675      66.075 217.676  21.867  1.00  0.00           C
ATOM   5007  C4B DPP   675      68.825 216.126  25.817  1.00  0.00           C
ATOM   5008  NC3 DPP   676     145.625  83.226  13.017  1.00  0.00           N
ATOM   5009  PO4 DPP   676     141.775  82.876  14.567  1.00  0.00           P
ATOM   5010  GL1 DPP   676     141.425  80.126  19.217  1.00  0.00            
ATOM   5011  GL2 DPP   676     143.725  79.626  21.767  1.00  0.00            
ATOM   5012  C1A DPP   676     138.675  80.126  22.817  1.00  0.00           C
ATOM   5013  C2A DPP   676     136.875  78.526  25.917  1.00  0.00           C
ATOM   5014  C3A DPP   676     135.575  80.526  29.967  1.00  0.00           C
ATOM   5015  C4A DPP   676     133.975  80.976  33.317  1.00  0.00           C
ATOM   5016  C1B DPP   676     145.925  79.926  25.967  1.00  0.00           C
ATOM   5017  C2B DPP   676     146.175  79.726  30.317  1.00  0.00           C
ATOM   5018  C3B DPP   676     146.525  80.676  34.267  1.00  0.00           C
ATOM   5019  C4B DPP   676     146.575  80.826  38.267  1.00  0.00           C
ATOM   5020  NC3 DPP   677      61.575 176.476   7.117  1.00  0.00           N
ATOM   5021  PO4 DPP   677      61.075 171.376   8.717  1.00  0.00           P
ATOM   5022  GL1 DPP   677      62.475 174.076  11.217  1.00  0.00            
ATOM   5023  GL2 DPP   677      65.775 174.926  11.267  1.00  0.00            
ATOM   5024  C1A DPP   677      61.575 174.676  15.867  1.00  0.00           C
ATOM   5025  C2A DPP   677      61.275 174.926  19.317  1.00  0.00           C
ATOM   5026  C3A DPP   677      60.125 174.826  22.817  1.00  0.00           C
ATOM   5027  C4A DPP   677      59.825 173.826  27.517  1.00  0.00           C
ATOM   5028  C1B DPP   677      66.275 176.926  15.317  1.00  0.00           C
ATOM   5029  C2B DPP   677      65.675 177.026  19.817  1.00  0.00           C
ATOM   5030  C3B DPP   677      64.575 176.276  23.167  1.00  0.00           C
ATOM   5031  C4B DPP   677      64.525 176.776  28.067  1.00  0.00           C
ATOM   5032  NC3 DPP   678     112.375 159.526   8.417  1.00  0.00           N
ATOM   5033  PO4 DPP   678     115.725 158.876  11.917  1.00  0.00           P
ATOM   5034  GL1 DPP   678     114.525 160.176  15.717  1.00  0.00            
ATOM   5035  GL2 DPP   678     113.575 158.176  17.317  1.00  0.00            
ATOM   5036  C1A DPP   678     115.225 162.326  19.567  1.00  0.00           C
ATOM   5037  C2A DPP   678     115.225 165.926  21.717  1.00  0.00           C
ATOM   5038  C3A DPP   678     114.375 168.276  25.867  1.00  0.00           C
ATOM   5039  C4A DPP   678     112.825 171.326  29.167  1.00  0.00           C
ATOM   5040  C1B DPP   678     113.775 158.526  21.867  1.00  0.00           C
ATOM   5041  C2B DPP   678     114.225 161.926  24.417  1.00  0.00           C
ATOM   5042  C3B DPP   678     114.325 164.476  28.667  1.00  0.00           C
ATOM   5043  C4B DPP   678     113.325 167.276  31.817  1.00  0.00           C
ATOM   5044  NC3 DPP   679     114.375 150.626   9.017  1.00  0.00           N
ATOM   5045  PO4 DPP   679     113.875 149.576  14.267  1.00  0.00           P
ATOM   5046  GL1 DPP   679     112.275 150.976  17.717  1.00  0.00            
ATOM   5047  GL2 DPP   679     110.475 148.676  19.567  1.00  0.00            
ATOM   5048  C1A DPP   679     110.725 154.526  20.967  1.00  0.00           C
ATOM   5049  C2A DPP   679     111.175 155.276  25.167  1.00  0.00           C
ATOM   5050  C3A DPP   679     112.125 157.176  27.917  1.00  0.00           C
ATOM   5051  C4A DPP   679     114.625 159.476  29.667  1.00  0.00           C
ATOM   5052  C1B DPP   679     110.375 150.076  23.617  1.00  0.00           C
ATOM   5053  C2B DPP   679     111.775 150.826  27.567  1.00  0.00           C
ATOM   5054  C3B DPP   679     113.575 153.176  30.317  1.00  0.00           C
ATOM   5055  C4B DPP   679     115.125 152.776  34.667  1.00  0.00           C
ATOM   5056  NC3 DPP   680     189.325 185.326  10.317  1.00  0.00           N
ATOM   5057  PO4 DPP   680     187.725 181.826  11.717  1.00  0.00           P
ATOM   5058  GL1 DPP   680     188.075 182.126  16.317  1.00  0.00            
ATOM   5059  GL2 DPP   680     189.975 181.126  17.417  1.00  0.00            
ATOM   5060  C1A DPP   680     184.725 183.226  18.917  1.00  0.00           C
ATOM   5061  C2A DPP   680     185.275 184.176  23.367  1.00  0.00           C
[truncated: 4,168,210 more chars]
