# Supplementary material for: Data showing the lipid conformations and membrane binding behaviors of beta-amyloid fibrils in phase-separated cholesterol-enriched lipid domains with and without glycolipid and oxidized cholesterol from coarse-grained molecular dynamics simulations
Source: Data Brief. 2020 Apr 19;30:105496. doi: 10.1016/j.dib.2020.105496 (PMC7186522; doi:10.1016/j.dib.2020.105496)
Supplement: Supplementary file 1 [file mmc1.zip › Supplementary-Data/S08-12/P1-ABCDE-1.pdb]

TITLE     P1-ABCDE system t= 20000000.00000
REMARK    THIS IS A SIMULATION BOX
CRYST1  226.548  228.309  125.157  90.00  90.00  90.00 P 1           1
MODEL        1
ATOM      1  BB  LEU     1     115.641 100.437  66.950  1.00  0.00           B
ATOM      2  SC1 LEU     1     115.991 100.437  64.350  1.00  0.00           S
ATOM      3  BB  VAL     2     112.541 101.237  69.050  1.00  0.00           B
ATOM      4  SC1 VAL     2     111.341 100.937  70.600  1.00  0.00           S
ATOM      5  BB  PHE     3     111.991 104.637  67.550  1.00  0.00           B
ATOM      6  SC1 PHE     3     110.441 105.187  64.550  1.00  0.00           S
ATOM      7  SC2 PHE     3     112.691 104.537  64.100  1.00  0.00           S
ATOM      8  SC3 PHE     3     111.491 105.937  62.550  1.00  0.00           S
ATOM      9  BB  PHE     4     110.441 107.487  69.300  1.00  0.00           B
ATOM     10  SC1 PHE     4     110.341 105.837  72.200  1.00  0.00           S
ATOM     11  SC2 PHE     4     108.491 107.287  71.700  1.00  0.00           S
ATOM     12  SC3 PHE     4     108.941 106.687  73.950  1.00  0.00           S
ATOM     13  BB  ALA     5     109.241 109.187  66.150  1.00  0.00           B
ATOM     14  BB  GLU     6     105.891 110.587  66.600  1.00  0.00           B
ATOM     15  SC1 GLU     6     104.591 107.537  67.250  1.00  0.00           S
ATOM     16  BB  ASP     7     103.691 113.087  65.000  1.00  0.00           B
ATOM     17  SC1 ASP     7     102.941 112.337  62.650  1.00  0.00           S
ATOM     18  BB  VAL     8     102.141 115.337  67.600  1.00  0.00           B
ATOM     19  SC1 VAL     8     102.291 114.437  69.350  1.00  0.00           S
ATOM     20  BB  GLY     9     100.641 118.537  66.450  1.00  0.00           B
ATOM     21  BB  SER    10      97.041 119.637  67.100  1.00  0.00           B
ATOM     22  SC1 SER    10      96.341 120.337  68.750  1.00  0.00           S
ATOM     23  BB  ASN    11      96.291 119.737  63.400  1.00  0.00           B
ATOM     24  SC1 ASN    11      94.341 118.437  62.500  1.00  0.00           S
ATOM     25  BB  LYS    12      97.391 122.487  61.100  1.00  0.00           B
ATOM     26  SC1 LYS    12      95.191 123.137  60.250  1.00  0.00           S
ATOM     27  SC2 LYS    12      92.141 122.887  60.100  1.00  0.00           S
ATOM     28  BB  GLY    13      99.091 120.137  58.750  1.00  0.00           B
ATOM     29  BB  ALA    14      98.491 121.687  55.350  1.00  0.00           B
ATOM     30  BB  ILE    15     101.191 120.737  52.850  1.00  0.00           B
ATOM     31  SC1 ILE    15     100.441 120.737  50.700  1.00  0.00           S
ATOM     32  BB  ILE    16     102.941 117.937  54.600  1.00  0.00           B
ATOM     33  SC1 ILE    16     103.741 116.937  52.700  1.00  0.00           S
ATOM     34  BB  GLY    17     104.741 116.337  57.450  1.00  0.00           B
ATOM     35  BB  LEU    18     105.391 112.787  56.450  1.00  0.00           B
ATOM     36  SC1 LEU    18     106.741 113.087  54.200  1.00  0.00           S
ATOM     37  BB  MET    19     106.391 109.887  58.700  1.00  0.00           B
ATOM     38  SC1 MET    19     107.191 108.687  61.650  1.00  0.00           S
ATOM     39  BB  VAL    20     108.891 107.787  56.850  1.00  0.00           B
ATOM     40  SC1 VAL    20     109.291 108.837  55.200  1.00  0.00           S
ATOM     41  BB  GLY    21     111.141 104.987  57.950  1.00  0.00           B
ATOM     42  BB  GLY    22     113.141 101.887  58.950  1.00  0.00           B
ATOM     43  BB  VAL    23     114.241  99.437  56.350  1.00  0.00           B
ATOM     44  SC1 VAL    23     113.091  98.337  55.150  1.00  0.00           S
ATOM     45  BB  VAL    24     115.691  96.937  58.800  1.00  0.00           B
ATOM     46  SC1 VAL    24     114.741  97.287  60.500  1.00  0.00           S
ATOM     47  BB  ILE    25     118.341  94.937  56.850  1.00  0.00           B
ATOM     48  SC1 ILE    25     117.641  95.237  54.600  1.00  0.00           S
ATOM     49  BB  ALA    26     121.341  93.387  58.800  1.00  0.00           B
ATOM     50  BB  LEU    27     119.241 101.587  69.400  1.00  0.00           B
ATOM     51  SC1 LEU    27     120.141 100.687  71.700  1.00  0.00           S
ATOM     52  BB  VAL    28     116.491 103.837  70.850  1.00  0.00           B
ATOM     53  SC1 VAL    28     115.291 104.337  72.400  1.00  0.00           S
ATOM     54  BB  PHE    29     116.041 106.637  68.450  1.00  0.00           B
ATOM     55  SC1 PHE    29     114.941 108.637  65.700  1.00  0.00           S
ATOM     56  SC2 PHE    29     116.591 106.987  65.100  1.00  0.00           S
ATOM     57  SC3 PHE    29     115.591 108.387  63.400  1.00  0.00           S
ATOM     58  BB  PHE    30     113.741 109.137  70.150  1.00  0.00           B
ATOM     59  SC1 PHE    30     112.641 110.687  72.900  1.00  0.00           S
ATOM     60  SC2 PHE    30     114.041 108.837  73.500  1.00  0.00           S
ATOM     61  SC3 PHE    30     112.491 109.737  75.100  1.00  0.00           S
ATOM     62  BB  ALA    31     112.191 111.987  68.150  1.00  0.00           B
ATOM     63  BB  GLU    32     109.091 113.787  69.450  1.00  0.00           B
ATOM     64  SC1 GLU    32     108.491 112.137  71.400  1.00  0.00           S
ATOM     65  BB  ASP    33     107.791 116.787  67.500  1.00  0.00           B
ATOM     66  SC1 ASP    33     106.541 117.137  65.350  1.00  0.00           S
ATOM     67  BB  VAL    34     105.391 118.087  70.150  1.00  0.00           B
ATOM     68  SC1 VAL    34     105.091 117.437  72.050  1.00  0.00           S
ATOM     69  BB  GLY    35     104.091 120.387  67.500  1.00  0.00           B
ATOM     70  BB  SER    36     100.991 122.437  68.350  1.00  0.00           B
ATOM     71  SC1 SER    36     100.241 123.487  69.800  1.00  0.00           S
ATOM     72  BB  ASN    37      99.741 123.537  65.000  1.00  0.00           B
ATOM     73  SC1 ASN    37      97.791 124.937  65.600  1.00  0.00           S
ATOM     74  BB  LYS    38     102.491 122.887  62.350  1.00  0.00           B
ATOM     75  SC1 LYS    38     102.991 120.687  62.200  1.00  0.00           S
ATOM     76  SC2 LYS    38     102.891 117.687  62.200  1.00  0.00           S
ATOM     77  BB  GLY    39     100.541 123.487  59.100  1.00  0.00           B
ATOM     78  BB  ALA    40     102.491 125.287  56.450  1.00  0.00           B
ATOM     79  BB  ILE    41     104.641 123.837  53.750  1.00  0.00           B
ATOM     80  SC1 ILE    41     104.241 124.487  51.700  1.00  0.00           S
ATOM     81  BB  ILE    42     106.241 121.337  56.150  1.00  0.00           B
ATOM     82  SC1 ILE    42     105.041 121.537  57.700  1.00  0.00           S
ATOM     83  BB  GLY    43     108.091 118.187  55.700  1.00  0.00           B
ATOM     84  BB  LEU    44     109.291 115.037  57.600  1.00  0.00           B
ATOM     85  SC1 LEU    44     108.291 114.337  60.000  1.00  0.00           S
ATOM     86  BB  MET    45     111.841 112.587  56.450  1.00  0.00           B
ATOM     87  SC1 MET    45     113.741 111.487  54.250  1.00  0.00           S
ATOM     88  BB  VAL    46     112.391 110.387  59.400  1.00  0.00           B
ATOM     89  SC1 VAL    46     111.891 110.587  61.300  1.00  0.00           S
ATOM     90  BB  GLY    47     114.941 107.687  58.600  1.00  0.00           B
ATOM     91  BB  GLY    48     115.991 104.637  60.700  1.00  0.00           B
ATOM     92  BB  VAL    49     118.091 102.687  58.200  1.00  0.00           B
ATOM     93  SC1 VAL    49     117.541 103.287  56.400  1.00  0.00           S
ATOM     94  BB  VAL    50     119.891  99.687  59.500  1.00  0.00           B
ATOM     95  SC1 VAL    50     119.591  99.337  61.450  1.00  0.00           S
ATOM     96  BB  ILE    51     121.941  98.487  56.450  1.00  0.00           B
ATOM     97  SC1 ILE    51     121.191  99.887  54.550  1.00  0.00           S
ATOM     98  BB  ALA    52     123.891  95.387  57.450  1.00  0.00           B
ATOM     99  BB  LEU    53     121.441 104.787  67.250  1.00  0.00           B
ATOM    100  SC1 LEU    53     121.591 104.837  64.650  1.00  0.00           S
ATOM    101  BB  VAL    54     120.491 106.487  70.550  1.00  0.00           B
ATOM    102  SC1 VAL    54     119.891 106.487  72.450  1.00  0.00           S
ATOM    103  BB  PHE    55     118.791 109.737  69.600  1.00  0.00           B
ATOM    104  SC1 PHE    55     118.191 111.387  66.800  1.00  0.00           S
ATOM    105  SC2 PHE    55     119.841 109.687  66.400  1.00  0.00           S
ATOM    106  SC3 PHE    55     118.991 111.037  64.550  1.00  0.00           S
ATOM    107  BB  PHE    56     117.491 112.537  71.650  1.00  0.00           B
ATOM    108  SC1 PHE    56     115.891 112.987  74.450  1.00  0.00           S
ATOM    109  SC2 PHE    56     117.491 111.237  74.550  1.00  0.00           S
ATOM    110  SC3 PHE    56     116.641 112.187  76.600  1.00  0.00           S
ATOM    111  BB  ALA    57     115.441 114.687  69.300  1.00  0.00           B
ATOM    112  BB  GLU    58     112.691 116.537  71.050  1.00  0.00           B
ATOM    113  SC1 GLU    58     111.891 115.287  73.500  1.00  0.00           S
ATOM    114  BB  ASP    59     111.891 119.737  69.150  1.00  0.00           B
ATOM    115  SC1 ASP    59     111.991 118.987  66.700  1.00  0.00           S
ATOM    116  BB  VAL    60     109.141 121.437  71.150  1.00  0.00           B
ATOM    117  SC1 VAL    60     108.591 120.887  73.000  1.00  0.00           S
ATOM    118  BB  GLY    61     107.241 123.637  68.850  1.00  0.00           B
ATOM    119  BB  SER    62     104.591 126.287  69.550  1.00  0.00           B
ATOM    120  SC1 SER    62     103.691 126.837  71.200  1.00  0.00           S
ATOM    121  BB  ASN    63     102.791 126.237  66.200  1.00  0.00           B
ATOM    122  SC1 ASN    63     101.341 128.287  66.100  1.00  0.00           S
ATOM    123  BB  LYS    64     105.691 126.087  63.700  1.00  0.00           B
ATOM    124  SC1 LYS    64     106.541 123.737  64.300  1.00  0.00           S
ATOM    125  SC2 LYS    64     108.191 121.537  65.050  1.00  0.00           S
ATOM    126  BB  GLY    65     104.091 126.337  60.250  1.00  0.00           B
ATOM    127  BB  ALA    66     105.941 127.937  57.350  1.00  0.00           B
ATOM    128  BB  ILE    67     108.341 126.037  55.200  1.00  0.00           B
ATOM    129  SC1 ILE    67     108.841 126.937  53.450  1.00  0.00           S
ATOM    130  BB  ILE    68     109.691 123.487  57.700  1.00  0.00           B
ATOM    131  SC1 ILE    68     108.741 124.237  59.600  1.00  0.00           S
ATOM    132  BB  GLY    69     111.891 120.687  56.450  1.00  0.00           B
ATOM    133  BB  LEU    70     112.591 117.437  58.200  1.00  0.00           B
ATOM    134  SC1 LEU    70     112.341 116.837  60.750  1.00  0.00           S
ATOM    135  BB  MET    71     115.441 114.887  57.850  1.00  0.00           B
ATOM    136  SC1 MET    71     117.291 114.587  55.600  1.00  0.00           S
ATOM    137  BB  VAL    72     115.941 113.037  61.150  1.00  0.00           B
ATOM    138  SC1 VAL    72     115.041 113.487  62.900  1.00  0.00           S
ATOM    139  BB  GLY    73     118.641 110.937  59.450  1.00  0.00           B
ATOM    140  BB  GLY    74     119.491 107.537  60.800  1.00  0.00           B
ATOM    141  BB  VAL    75     121.491 105.437  58.400  1.00  0.00           B
ATOM    142  SC1 VAL    75     121.591 106.337  56.650  1.00  0.00           S
ATOM    143  BB  VAL    76     123.791 102.587  59.450  1.00  0.00           B
ATOM    144  SC1 VAL    76     123.791 102.087  61.400  1.00  0.00           S
ATOM    145  BB  ILE    77     125.341 101.137  56.300  1.00  0.00           B
ATOM    146  SC1 ILE    77     124.891 102.687  54.650  1.00  0.00           S
ATOM    147  BB  ALA    78     127.591  98.687  58.150  1.00  0.00           B
ATOM    148  BB  LEU    79     125.941 108.487  69.550  1.00  0.00           B
ATOM    149  SC1 LEU    79     127.141 109.137  67.250  1.00  0.00           S
ATOM    150  BB  VAL    80     123.591 109.087  72.400  1.00  0.00           B
ATOM    151  SC1 VAL    80     123.191 109.187  74.400  1.00  0.00           S
ATOM    152  BB  PHE    81     122.391 112.187  70.650  1.00  0.00           B
ATOM    153  SC1 PHE    81     121.691 113.987  67.900  1.00  0.00           S
ATOM    154  SC2 PHE    81     123.141 112.137  67.600  1.00  0.00           S
ATOM    155  SC3 PHE    81     123.091 113.887  65.950  1.00  0.00           S
ATOM    156  BB  PHE    82     120.741 115.087  72.500  1.00  0.00           B
ATOM    157  SC1 PHE    82     121.841 113.837  75.250  1.00  0.00           S
ATOM    158  SC2 PHE    82     120.291 115.587  75.700  1.00  0.00           S
ATOM    159  SC3 PHE    82     120.891 114.087  77.450  1.00  0.00           S
ATOM    160  BB  ALA    83     119.341 117.687  70.150  1.00  0.00           B
ATOM    161  BB  GLU    84     116.541 119.537  71.850  1.00  0.00           B
ATOM    162  SC1 GLU    84     116.391 117.687  73.900  1.00  0.00           S
ATOM    163  BB  ASP    85     114.341 122.687  71.350  1.00  0.00           B
ATOM    164  SC1 ASP    85     115.941 124.437  70.400  1.00  0.00           S
ATOM    165  BB  VAL    86     112.191 124.937  73.450  1.00  0.00           B
ATOM    166  SC1 VAL    86     111.641 125.337  75.350  1.00  0.00           S
ATOM    167  BB  GLY    87     111.041 127.087  70.550  1.00  0.00           B
ATOM    168  BB  SER    88     107.891 129.137  70.650  1.00  0.00           B
ATOM    169  SC1 SER    88     107.491 130.287  72.200  1.00  0.00           S
ATOM    170  BB  ASN    89     106.591 128.837  67.150  1.00  0.00           B
ATOM    171  SC1 ASN    89     105.941 131.037  66.200  1.00  0.00           S
ATOM    172  BB  LYS    90     109.241 128.037  64.600  1.00  0.00           B
ATOM    173  SC1 LYS    90     110.491 125.637  65.500  1.00  0.00           S
ATOM    174  SC2 LYS    90     112.491 124.037  66.950  1.00  0.00           S
ATOM    175  BB  GLY    91     107.991 128.587  61.150  1.00  0.00           B
ATOM    176  BB  ALA    92     109.441 130.937  58.450  1.00  0.00           B
ATOM    177  BB  ILE    93     112.141 129.187  56.550  1.00  0.00           B
ATOM    178  SC1 ILE    93     113.291 129.837  55.000  1.00  0.00           S
ATOM    179  BB  ILE    94     113.141 126.487  59.050  1.00  0.00           B
ATOM    180  SC1 ILE    94     112.341 127.237  61.000  1.00  0.00           S
ATOM    181  BB  GLY    95     115.091 123.387  58.200  1.00  0.00           B
ATOM    182  BB  LEU    96     116.591 120.287  59.850  1.00  0.00           B
ATOM    183  SC1 LEU    96     116.141 119.887  62.400  1.00  0.00           S
ATOM    184  BB  MET    97     119.591 118.137  58.950  1.00  0.00           B
ATOM    185  SC1 MET    97     121.041 117.487  56.750  1.00  0.00           S
ATOM    186  BB  VAL    98     120.041 115.937  62.000  1.00  0.00           B
ATOM    187  SC1 VAL    98     119.341 116.787  63.650  1.00  0.00           S
ATOM    188  BB  GLY    99     122.591 113.337  60.800  1.00  0.00           B
ATOM    189  BB  GLY   100     123.041 110.237  62.850  1.00  0.00           B
ATOM    190  BB  VAL   101     124.841 108.587  59.850  1.00  0.00           B
ATOM    191  SC1 VAL   101     124.491 109.637  58.200  1.00  0.00           S
ATOM    192  BB  VAL   102     127.191 105.837  61.050  1.00  0.00           B
ATOM    193  SC1 VAL   102     126.841 105.337  62.950  1.00  0.00           S
ATOM    194  BB  ILE   103     128.991 104.337  58.100  1.00  0.00           B
ATOM    195  SC1 ILE   103     127.941 106.037  56.650  1.00  0.00           S
ATOM    196  BB  ALA   104     130.941 101.187  58.800  1.00  0.00           B
ATOM    197  BB  LEU   105     130.091 111.637  72.250  1.00  0.00           B
ATOM    198  SC1 LEU   105     132.541 111.137  73.100  1.00  0.00           S
ATOM    199  BB  VAL   106     127.191 112.387  74.600  1.00  0.00           B
ATOM    200  SC1 VAL   106     126.241 112.487  76.350  1.00  0.00           S
ATOM    201  BB  PHE   107     125.941 114.737  71.900  1.00  0.00           B
ATOM    202  SC1 PHE   107     125.841 116.187  68.750  1.00  0.00           S
ATOM    203  SC2 PHE   107     127.141 114.237  69.100  1.00  0.00           S
ATOM    204  SC3 PHE   107     127.541 115.587  67.200  1.00  0.00           S
ATOM    205  BB  PHE   108     124.491 118.037  73.150  1.00  0.00           B
ATOM    206  SC1 PHE   108     124.591 117.637  76.650  1.00  0.00           S
ATOM    207  SC2 PHE   108     126.791 117.637  75.700  1.00  0.00           S
ATOM    208  SC3 PHE   108     126.491 117.087  78.000  1.00  0.00           S
ATOM    209  BB  ALA   109     121.191 119.837  73.600  1.00  0.00           B
ATOM    210  BB  GLU   110     120.491 123.537  73.150  1.00  0.00           B
ATOM    211  SC1 GLU   110     120.641 124.737  71.400  1.00  0.00           S
ATOM    212  BB  ASP   111     117.491 124.487  75.200  1.00  0.00           B
ATOM    213  SC1 ASP   111     116.791 122.287  76.300  1.00  0.00           S
ATOM    214  BB  VAL   112     115.741 127.737  74.600  1.00  0.00           B
ATOM    215  SC1 VAL   112     116.291 128.937  76.050  1.00  0.00           S
ATOM    216  BB  GLY   113     113.941 128.687  71.450  1.00  0.00           B
ATOM    217  BB  SER   114     112.091 131.937  71.450  1.00  0.00           B
ATOM    218  SC1 SER   114     113.141 133.187  72.500  1.00  0.00           S
ATOM    219  BB  ASN   115     110.641 132.737  68.050  1.00  0.00           B
ATOM    220  SC1 ASN   115     110.791 135.187  67.650  1.00  0.00           S
ATOM    221  BB  LYS   116     112.441 130.487  65.600  1.00  0.00           B
ATOM    222  SC1 LYS   116     114.341 129.087  65.450  1.00  0.00           S
ATOM    223  SC2 LYS   116     116.741 127.487  66.100  1.00  0.00           S
ATOM    224  BB  GLY   117     111.041 132.187  62.600  1.00  0.00           B
ATOM    225  BB  ALA   118     113.641 133.237  60.200  1.00  0.00           B
ATOM    226  BB  ILE   119     116.391 131.887  58.100  1.00  0.00           B
ATOM    227  SC1 ILE   119     117.241 132.537  56.300  1.00  0.00           S
ATOM    228  BB  ILE   120     116.641 128.137  58.700  1.00  0.00           B
ATOM    229  SC1 ILE   120     117.841 127.637  56.850  1.00  0.00           S
ATOM    230  BB  GLY   121     116.991 125.137  60.900  1.00  0.00           B
ATOM    231  BB  LEU   122     119.991 123.037  62.000  1.00  0.00           B
ATOM    232  SC1 LEU   122     120.441 122.287  64.500  1.00  0.00           S
ATOM    233  BB  MET   123     122.141 120.337  60.650  1.00  0.00           B
ATOM    234  SC1 MET   123     124.291 120.487  58.600  1.00  0.00           S
ATOM    235  BB  VAL   124     123.991 118.237  63.300  1.00  0.00           B
ATOM    236  SC1 VAL   124     123.541 118.887  65.100  1.00  0.00           S
ATOM    237  BB  GLY   125     126.941 116.137  62.250  1.00  0.00           B
ATOM    238  BB  GLY   126     126.991 112.537  63.500  1.00  0.00           B
ATOM    239  BB  VAL   127     128.641 111.437  60.350  1.00  0.00           B
ATOM    240  SC1 VAL   127     128.941 111.287  58.350  1.00  0.00           S
ATOM    241  BB  VAL   128     130.741 108.537  61.750  1.00  0.00           B
ATOM    242  SC1 VAL   128     130.991 108.787  63.700  1.00  0.00           S
ATOM    243  BB  ILE   129     133.691 107.637  59.550  1.00  0.00           B
ATOM    244  SC1 ILE   129     133.491 108.987  57.650  1.00  0.00           S
ATOM    245  BB  ALA   130     134.091 103.887  60.100  1.00  0.00           B
ATOM    246  ROH CHO   131     159.841 219.487  33.350  1.00  0.00            
ATOM    247  R1  CHO   131     161.141 220.087  30.900  1.00  0.00            
ATOM    248  R2  CHO   131     163.091 218.437  29.850  1.00  0.00            
ATOM    249  R3  CHO   131     161.491 218.537  27.600  1.00  0.00            
ATOM    250  R4  CHO   131     164.041 217.437  26.650  1.00  0.00            
ATOM    251  R5  CHO   131     162.941 219.137  25.800  1.00  0.00            
ATOM    252  C1  CHO   131     163.091 216.937  22.700  1.00  0.00           C
ATOM    253  C2  CHO   131     166.041 214.487  20.300  1.00  0.00           C
ATOM    254  ROH CHO   132     135.941 136.787  44.300  1.00  0.00            
ATOM    255  R1  CHO   132     135.941 137.387  47.100  1.00  0.00            
ATOM    256  R2  CHO   132     137.341 135.887  48.950  1.00  0.00            
ATOM    257  R3  CHO   132     138.441 138.337  49.600  1.00  0.00            
ATOM    258  R4  CHO   132     138.591 136.737  52.050  1.00  0.00            
ATOM    259  R5  CHO   132     137.641 138.687  51.850  1.00  0.00            
ATOM    260  C1  CHO   132     140.291 139.487  54.500  1.00  0.00           C
ATOM    261  C2  CHO   132     142.041 141.787  57.250  1.00  0.00           C
ATOM    262  ROH CHO   133      89.991 143.237  35.950  1.00  0.00            
ATOM    263  R1  CHO   133      89.791 145.887  34.900  1.00  0.00            
ATOM    264  R2  CHO   133      91.441 146.787  32.900  1.00  0.00            
ATOM    265  R3  CHO   133      89.091 147.387  31.650  1.00  0.00            
ATOM    266  R4  CHO   133      90.891 149.537  30.850  1.00  0.00            
ATOM    267  R5  CHO   133      88.941 149.737  31.750  1.00  0.00            
ATOM    268  C1  CHO   133      88.391 151.687  28.500  1.00  0.00           C
ATOM    269  C2  CHO   133      90.291 154.537  26.700  1.00  0.00           C
ATOM    270  ROH CHO   134      81.091  77.187  41.400  1.00  0.00            
ATOM    271  R1  CHO   134      79.491  77.937  43.600  1.00  0.00            
ATOM    272  R2  CHO   134      77.241  76.587  44.350  1.00  0.00            
ATOM    273  R3  CHO   134      78.491  76.487  46.750  1.00  0.00            
ATOM    274  R4  CHO   134      75.641  76.037  47.400  1.00  0.00            
ATOM    275  R5  CHO   134      76.941  77.537  48.300  1.00  0.00            
ATOM    276  C1  CHO   134      75.891  75.687  51.400  1.00  0.00           C
ATOM    277  C2  CHO   134      75.041  72.487  53.950  1.00  0.00           C
ATOM    278  ROH CHO   135     169.591  97.537  33.650  1.00  0.00            
ATOM    279  R1  CHO   135     169.191  98.987  31.250  1.00  0.00            
ATOM    280  R2  CHO   135     170.691  98.537  28.950  1.00  0.00            
ATOM    281  R3  CHO   135     168.241  98.187  27.750  1.00  0.00            
ATOM    282  R4  CHO   135     170.041  99.037  25.550  1.00  0.00            
ATOM    283  R5  CHO   135     168.141  99.987  26.150  1.00  0.00            
ATOM    284  C1  CHO   135     167.341  99.037  22.500  1.00  0.00           C
ATOM    285  C2  CHO   135     167.691  97.787  19.350  1.00  0.00           C
ATOM    286  ROH CHO   136      24.241 156.537  56.150  1.00  0.00            
ATOM    287  R1  CHO   136      23.341 157.537  53.650  1.00  0.00            
ATOM    288  R2  CHO   136      22.041 155.937  51.800  1.00  0.00            
ATOM    289  R3  CHO   136      20.141 157.937  51.900  1.00  0.00            
ATOM    290  R4  CHO   136      19.741 156.637  49.300  1.00  0.00            
ATOM    291  R5  CHO   136      20.041 158.787  49.700  1.00  0.00            
ATOM    292  C1  CHO   136      16.641 158.937  48.000  1.00  0.00           C
ATOM    293  C2  CHO   136      17.391 161.737  45.600  1.00  0.00           C
ATOM    294  ROH CHO   137     205.841  54.387  23.000  1.00  0.00            
ATOM    295  R1  CHO   137     206.191  52.937  25.450  1.00  0.00            
ATOM    296  R2  CHO   137     207.541  53.987  27.600  1.00  0.00            
ATOM    297  R3  CHO   137     205.241  53.437  28.950  1.00  0.00            
ATOM    298  R4  CHO   137     207.241  53.787  31.050  1.00  0.00            
ATOM    299  R5  CHO   137     205.941  52.037  30.800  1.00  0.00            
ATOM    300  C1  CHO   137     204.891  53.087  34.300  1.00  0.00           C
ATOM    301  C2  CHO   137     203.841  54.937  37.500  1.00  0.00           C
ATOM    302  ROH CHO   138      98.391 202.087  36.400  1.00  0.00            
ATOM    303  R1  CHO   138      98.741 200.587  38.750  1.00  0.00            
ATOM    304  R2  CHO   138     100.791 201.037  40.500  1.00  0.00            
ATOM    305  R3  CHO   138      98.791 201.237  42.350  1.00  0.00            
ATOM    306  R4  CHO   138     101.291 201.387  43.900  1.00  0.00            
ATOM    307  R5  CHO   138      99.591 200.037  44.250  1.00  0.00            
ATOM    308  C1  CHO   138      99.641 201.837  47.600  1.00  0.00           C
ATOM    309  C2  CHO   138     102.641 201.487  51.700  1.00  0.00           C
ATOM    310  ROH CHO   139     164.441  79.937  28.500  1.00  0.00            
ATOM    311  R1  CHO   139     166.741  79.837  26.800  1.00  0.00            
ATOM    312  R2  CHO   139     167.791  77.487  25.800  1.00  0.00            
ATOM    313  R3  CHO   139     167.491  78.737  23.450  1.00  0.00            
ATOM    314  R4  CHO   139     169.241  76.487  22.850  1.00  0.00            
ATOM    315  R5  CHO   139     169.641  78.537  22.400  1.00  0.00            
ATOM    316  C1  CHO   139     169.841  77.087  18.900  1.00  0.00           C
ATOM    317  C2  CHO   139     170.441  73.537  16.600  1.00  0.00           C
ATOM    318  ROH CHO   140      73.941  85.537  25.700  1.00  0.00            
ATOM    319  R1  CHO   140      74.241  83.737  27.900  1.00  0.00            
ATOM    320  R2  CHO   140      73.441  81.137  27.750  1.00  0.00            
ATOM    321  R3  CHO   140      75.991  80.637  28.550  1.00  0.00            
ATOM    322  R4  CHO   140      74.441  78.787  30.150  1.00  0.00            
ATOM    323  R5  CHO   140      75.841  80.187  30.900  1.00  0.00            
ATOM    324  C1  CHO   140      77.391  76.987  32.250  1.00  0.00           C
ATOM    325  C2  CHO   140      76.941  73.387  34.400  1.00  0.00           C
ATOM    326  ROH CHO   141      12.941  89.937  37.200  1.00  0.00            
ATOM    327  R1  CHO   141      12.191  89.437  34.550  1.00  0.00            
ATOM    328  R2  CHO   141      14.041  89.187  32.500  1.00  0.00            
ATOM    329  R3  CHO   141      12.791  86.837  32.050  1.00  0.00            
ATOM    330  R4  CHO   141      13.791  87.587  29.450  1.00  0.00            
ATOM    331  R5  CHO   141      11.741  87.087  29.950  1.00  0.00            
ATOM    332  C1  CHO   141      12.441  84.437  27.200  1.00  0.00           C
ATOM    333  C2  CHO   141      14.241  84.587  24.800  1.00  0.00           C
ATOM    334  ROH CHO   142     131.691  67.487  33.050  1.00  0.00            
ATOM    335  R1  CHO   142     132.441  68.187  30.400  1.00  0.00            
ATOM    336  R2  CHO   142     130.591  69.087  28.500  1.00  0.00            
ATOM    337  R3  CHO   142     132.291  71.187  28.300  1.00  0.00            
ATOM    338  R4  CHO   142     131.191  70.887  25.600  1.00  0.00            
ATOM    339  R5  CHO   142     133.341  70.937  26.150  1.00  0.00            
ATOM    340  C1  CHO   142     133.141  73.887  23.700  1.00  0.00           C
ATOM    341  C2  CHO   142     132.791  75.037  19.850  1.00  0.00           C
ATOM    342  ROH CHO   143      30.141  96.587  25.450  1.00  0.00            
ATOM    343  R1  CHO   143      30.341  98.387  27.650  1.00  0.00            
ATOM    344  R2  CHO   143      28.291  98.787  29.450  1.00  0.00            
ATOM    345  R3  CHO   143      30.191  98.187  31.300  1.00  0.00            
ATOM    346  R4  CHO   143      28.191  99.787  32.800  1.00  0.00            
ATOM    347  R5  CHO   143      30.341 100.137  32.650  1.00  0.00            
ATOM    348  C1  CHO   143      29.991  99.787  36.450  1.00  0.00           C
ATOM    349  C2  CHO   143      31.441 102.587  38.950  1.00  0.00           C
ATOM    350  ROH CHO   144      36.991 151.187  35.700  1.00  0.00            
ATOM    351  R1  CHO   144      35.841 152.987  33.800  1.00  0.00            
ATOM    352  R2  CHO   144      33.941 152.187  31.950  1.00  0.00            
ATOM    353  R3  CHO   144      32.491 154.187  33.050  1.00  0.00            
ATOM    354  R4  CHO   144      32.091 154.437  30.150  1.00  0.00            
ATOM    355  R5  CHO   144      32.741 155.987  31.500  1.00  0.00            
ATOM    356  C1  CHO   144      29.591 157.637  30.150  1.00  0.00           C
ATOM    357  C2  CHO   144      28.991 161.037  27.050  1.00  0.00           C
ATOM    358  ROH CHO   145     185.041  70.187  35.850  1.00  0.00            
ATOM    359  R1  CHO   145     183.541  69.837  38.250  1.00  0.00            
ATOM    360  R2  CHO   145     184.141  67.937  40.150  1.00  0.00            
ATOM    361  R3  CHO   145     184.091  70.087  41.800  1.00  0.00            
ATOM    362  R4  CHO   145     183.541  67.787  43.550  1.00  0.00            
ATOM    363  R5  CHO   145     182.341  69.587  43.350  1.00  0.00            
ATOM    364  C1  CHO   145     183.141  69.687  47.100  1.00  0.00           C
ATOM    365  C2  CHO   145     180.691  69.337  49.100  1.00  0.00           C
ATOM    366  ROH CHO   146     168.491 190.287  53.350  1.00  0.00            
ATOM    367  R1  CHO   146     167.741 191.187  50.800  1.00  0.00            
ATOM    368  R2  CHO   146     168.641 189.987  48.450  1.00  0.00            
ATOM    369  R3  CHO   146     165.991 189.887  47.900  1.00  0.00            
ATOM    370  R4  CHO   146     167.341 189.737  45.250  1.00  0.00            
ATOM    371  R5  CHO   146     165.741 191.137  45.850  1.00  0.00            
ATOM    372  C1  CHO   146     164.091 189.487  42.900  1.00  0.00           C
ATOM    373  C2  CHO   146     162.291 189.037  39.100  1.00  0.00           C
ATOM    374  ROH CHO   147     155.491   9.237  19.650  1.00  0.00            
ATOM    375  R1  CHO   147     154.941   8.387  22.300  1.00  0.00            
ATOM    376  R2  CHO   147     156.841   8.537  24.350  1.00  0.00            
ATOM    377  R3  CHO   147     154.891   9.937  25.600  1.00  0.00            
ATOM    378  R4  CHO   147     156.641   9.037  27.750  1.00  0.00            
ATOM    379  R5  CHO   147     154.491   8.737  27.650  1.00  0.00            
ATOM    380  C1  CHO   147     154.741  10.637  31.000  1.00  0.00           C
ATOM    381  C2  CHO   147     157.041  10.287  33.650  1.00  0.00           C
ATOM    382  ROH CHO   148     104.141 112.637  38.750  1.00  0.00            
ATOM    383  R1  CHO   148     106.691 112.687  37.600  1.00  0.00            
ATOM    384  R2  CHO   148     107.741 110.487  36.250  1.00  0.00            
ATOM    385  R3  CHO   148     108.091 112.287  34.250  1.00  0.00            
ATOM    386  R4  CHO   148     110.091 110.187  33.700  1.00  0.00            
ATOM    387  R5  CHO   148     110.441 112.337  33.900  1.00  0.00            
ATOM    388  C1  CHO   148     111.741 111.737  30.350  1.00  0.00           C
ATOM    389  C2  CHO   148     112.941 112.487  26.700  1.00  0.00           C
ATOM    390  ROH CHO   149      34.791  96.787  26.050  1.00  0.00            
ATOM    391  R1  CHO   149      34.341  96.237  28.850  1.00  0.00            
ATOM    392  R2  CHO   149      36.341  96.537  30.750  1.00  0.00            
ATOM    393  R3  CHO   149      34.441  98.087  32.000  1.00  0.00            
ATOM    394  R4  CHO   149      36.141  97.037  34.150  1.00  0.00            
ATOM    395  R5  CHO   149      33.941  96.887  34.000  1.00  0.00            
ATOM    396  C1  CHO   149      34.241  98.787  37.300  1.00  0.00           C
ATOM    397  C2  CHO   149      36.291  98.237  40.300  1.00  0.00           C
ATOM    398  ROH CHO   150      26.041 101.937  55.100  1.00  0.00            
ATOM    399  R1  CHO   150      27.541 102.937  52.950  1.00  0.00            
ATOM    400  R2  CHO   150      27.241 102.037  50.350  1.00  0.00            
ATOM    401  R3  CHO   150      26.841 104.637  49.800  1.00  0.00            
ATOM    402  R4  CHO   150      27.541 103.437  47.200  1.00  0.00            
ATOM    403  R5  CHO   150      28.491 105.137  48.150  1.00  0.00            
ATOM    404  C1  CHO   150      27.341 106.737  44.850  1.00  0.00           C
ATOM    405  C2  CHO   150      31.341 108.737  42.500  1.00  0.00           C
ATOM    406  ROH CHO   151      47.041  79.087  47.750  1.00  0.00            
ATOM    407  R1  CHO   151      47.291  76.387  48.500  1.00  0.00            
ATOM    408  R2  CHO   151      48.541  75.587  50.850  1.00  0.00            
ATOM    409  R3  CHO   151      46.191  74.237  51.200  1.00  0.00            
ATOM    410  R4  CHO   151      47.591  74.037  53.800  1.00  0.00            
ATOM    411  R5  CHO   151      46.791  72.387  52.600  1.00  0.00            
ATOM    412  C1  CHO   151      44.841  71.887  55.850  1.00  0.00           C
ATOM    413  C2  CHO   151      43.341  69.487  58.400  1.00  0.00           C
ATOM    414  ROH CHO   152      95.641   1.337  35.600  1.00  0.00            
ATOM    415  R1  CHO   152      96.191   3.287  37.550  1.00  0.00            
ATOM    416  R2  CHO   152      94.291   4.437  39.150  1.00  0.00            
ATOM    417  R3  CHO   152      95.941   3.587  41.150  1.00  0.00            
ATOM    418  R4  CHO   152      93.891   5.187  42.500  1.00  0.00            
ATOM    419  R5  CHO   152      96.041   5.487  42.650  1.00  0.00            
ATOM    420  C1  CHO   152      95.191   4.887  46.350  1.00  0.00           C
ATOM    421  C2  CHO   152      96.241   6.787  49.300  1.00  0.00           C
ATOM    422  ROH CHO   153     156.041  61.637  36.900  1.00  0.00            
ATOM    423  R1  CHO   153     156.041  60.887  39.600  1.00  0.00            
ATOM    424  R2  CHO   153     154.441  62.137  41.500  1.00  0.00            
ATOM    425  R3  CHO   153     153.641  59.587  42.000  1.00  0.00            
ATOM    426  R4  CHO   153     154.141  60.737  44.650  1.00  0.00            
ATOM    427  R5  CHO   153     154.991  58.887  43.850  1.00  0.00            
ATOM    428  C1  CHO   153     153.191  57.537  46.950  1.00  0.00           C
ATOM    429  C2  CHO   153     153.141  57.337  50.850  1.00  0.00           C
ATOM    430  ROH CHO   154      16.641 140.737  55.900  1.00  0.00            
ATOM    431  R1  CHO   154      16.491 139.287  53.500  1.00  0.00            
ATOM    432  R2  CHO   154      14.441 139.587  51.700  1.00  0.00            
ATOM    433  R3  CHO   154      16.441 140.087  49.950  1.00  0.00            
ATOM    434  R4  CHO   154      14.491 138.537  48.400  1.00  0.00            
ATOM    435  R5  CHO   154      16.591 138.087  48.650  1.00  0.00            
ATOM    436  C1  CHO   154      16.391 138.387  44.850  1.00  0.00           C
ATOM    437  C2  CHO   154      13.091 136.337  44.000  1.00  0.00           C
ATOM    438  ROH CHO   155       5.291  69.137  40.800  1.00  0.00            
ATOM    439  R1  CHO   155       7.191  68.687  38.750  1.00  0.00            
ATOM    440  R2  CHO   155       7.041  66.587  37.000  1.00  0.00            
ATOM    441  R3  CHO   155       7.091  68.537  35.100  1.00  0.00            
ATOM    442  R4  CHO   155       7.841  66.087  33.700  1.00  0.00            
ATOM    443  R5  CHO   155       8.991  67.937  33.750  1.00  0.00            
ATOM    444  C1  CHO   155       8.391  67.637  30.000  1.00  0.00           C
ATOM    445  C2  CHO   155       8.141  67.987  25.450  1.00  0.00           C
ATOM    446  ROH CHO   156      52.941 174.937  48.500  1.00  0.00            
ATOM    447  R1  CHO   156      51.941 174.837  45.850  1.00  0.00            
ATOM    448  R2  CHO   156      50.391 172.737  44.900  1.00  0.00            
ATOM    449  R3  CHO   156      48.641 174.737  44.300  1.00  0.00            
ATOM    450  R4  CHO   156      47.341 172.287  43.350  1.00  0.00            
ATOM    451  R5  CHO   156      47.741 174.087  42.200  1.00  0.00            
ATOM    452  C1  CHO   156      43.941 173.887  41.900  1.00  0.00           C
ATOM    453  C2  CHO   156      40.091 173.037  41.700  1.00  0.00           C
ATOM    454  ROH CHO   157      73.591  70.837  41.500  1.00  0.00            
ATOM    455  R1  CHO   157      74.941  71.887  43.750  1.00  0.00            
ATOM    456  R2  CHO   157      73.991  71.437  46.350  1.00  0.00            
ATOM    457  R3  CHO   157      76.541  70.537  46.750  1.00  0.00            
ATOM    458  R4  CHO   157      75.791  71.687  49.300  1.00  0.00            
ATOM    459  R5  CHO   157      77.541  72.137  48.150  1.00  0.00            
ATOM    460  C1  CHO   157      79.141  70.937  51.400  1.00  0.00           C
ATOM    461  C2  CHO   157      79.791  71.837  54.700  1.00  0.00           C
ATOM    462  ROH CHO   158     153.291 136.987  40.150  1.00  0.00            
ATOM    463  R1  CHO   158     154.891 136.937  42.500  1.00  0.00            
ATOM    464  R2  CHO   158     155.641 139.187  43.900  1.00  0.00            
ATOM    465  R3  CHO   158     154.541 137.887  46.000  1.00  0.00            
ATOM    466  R4  CHO   158     155.741 140.287  47.150  1.00  0.00            
ATOM    467  R5  CHO   158     156.091 138.237  47.800  1.00  0.00            
ATOM    468  C1  CHO   158     154.741 139.687  51.050  1.00  0.00           C
ATOM    469  C2  CHO   158     155.341 137.937  53.700  1.00  0.00           C
ATOM    470  ROH CHO   159     200.341  88.737  41.600  1.00  0.00            
ATOM    471  R1  CHO   159     199.041  88.387  44.100  1.00  0.00            
ATOM    472  R2  CHO   159     200.241  87.037  46.250  1.00  0.00            
ATOM    473  R3  CHO   159     199.591  89.337  47.550  1.00  0.00            
ATOM    474  R4  CHO   159     200.091  87.437  49.650  1.00  0.00            
ATOM    475  R5  CHO   159     198.341  88.637  49.450  1.00  0.00            
ATOM    476  C1  CHO   159     199.491  89.787  52.900  1.00  0.00           C
ATOM    477  C2  CHO   159     198.091  90.737  57.550  1.00  0.00           C
ATOM    478  ROH CHO   160     164.841  57.837  36.800  1.00  0.00            
ATOM    479  R1  CHO   160     165.841  59.237  39.050  1.00  0.00            
ATOM    480  R2  CHO   160     164.241  60.887  40.550  1.00  0.00            
ATOM    481  R3  CHO   160     165.141  59.337  42.600  1.00  0.00            
ATOM    482  R4  CHO   160     163.891  61.637  43.950  1.00  0.00            
ATOM    483  R5  CHO   160     165.941  60.887  44.250  1.00  0.00            
ATOM    484  C1  CHO   160     164.541  60.637  47.800  1.00  0.00           C
ATOM    485  C2  CHO   160     165.491  61.687  50.950  1.00  0.00           C
ATOM    486  ROH CHO   161     187.091 161.237  22.350  1.00  0.00            
ATOM    487  R1  CHO   161     185.391 161.937  24.500  1.00  0.00            
ATOM    488  R2  CHO   161     182.991 160.687  24.950  1.00  0.00            
ATOM    489  R3  CHO   161     184.041 160.287  27.450  1.00  0.00            
ATOM    490  R4  CHO   161     181.241 161.087  27.900  1.00  0.00            
ATOM    491  R5  CHO   161     182.991 161.987  28.850  1.00  0.00            
ATOM    492  C1  CHO   161     181.141 160.937  32.000  1.00  0.00           C
ATOM    493  C2  CHO   161     179.641 161.687  35.350  1.00  0.00           C
ATOM    494  ROH CHO   162      69.541  58.737  35.900  1.00  0.00            
ATOM    495  R1  CHO   162      71.191  61.037  36.050  1.00  0.00            
ATOM    496  R2  CHO   162      73.791  60.937  36.950  1.00  0.00            
ATOM    497  R3  CHO   162      74.341  62.137  34.600  1.00  0.00            
ATOM    498  R4  CHO   162      76.641  62.787  36.300  1.00  0.00            
ATOM    499  R5  CHO   162      75.391  64.187  35.200  1.00  0.00            
ATOM    500  C1  CHO   162      78.791  64.987  33.700  1.00  0.00           C
ATOM    501  C2  CHO   162      80.791  67.437  31.500  1.00  0.00           C
ATOM    502  ROH CHO   163     180.191 221.737  34.150  1.00  0.00            
ATOM    503  R1  CHO   163     179.441 222.437  36.800  1.00  0.00            
ATOM    504  R2  CHO   163     177.241 221.387  38.050  1.00  0.00            
ATOM    505  R3  CHO   163     179.041 220.737  39.950  1.00  0.00            
ATOM    506  R4  CHO   163     176.491 220.837  41.350  1.00  0.00            
ATOM    507  R5  CHO   163     178.291 221.887  41.900  1.00  0.00            
ATOM    508  C1  CHO   163     177.741 219.887  45.100  1.00  0.00           C
ATOM    509  C2  CHO   163     178.891 219.787  48.700  1.00  0.00           C
ATOM    510  ROH CHO   164     216.641 173.737  41.400  1.00  0.00            
ATOM    511  R1  CHO   164     217.141 173.137  44.100  1.00  0.00            
ATOM    512  R2  CHO   164     217.391 175.087  46.050  1.00  0.00            
ATOM    513  R3  CHO   164     215.441 173.687  47.300  1.00  0.00            
ATOM    514  R4  CHO   164     216.841 175.087  49.450  1.00  0.00            
ATOM    515  R5  CHO   164     216.441 172.937  49.300  1.00  0.00            
ATOM    516  C1  CHO   164     214.691 173.737  52.600  1.00  0.00           C
ATOM    517  C2  CHO   164     213.091 175.087  56.300  1.00  0.00           C
ATOM    518  ROH CHO   165      81.141 114.437  33.600  1.00  0.00            
ATOM    519  R1  CHO   165      79.891 114.987  31.100  1.00  0.00            
ATOM    520  R2  CHO   165      81.141 116.387  29.100  1.00  0.00            
ATOM    521  R3  CHO   165      80.441 114.187  27.550  1.00  0.00            
ATOM    522  R4  CHO   165      80.691 116.387  25.600  1.00  0.00            
ATOM    523  R5  CHO   165      78.991 115.087  25.900  1.00  0.00            
ATOM    524  C1  CHO   165      79.791 114.337  22.250  1.00  0.00           C
ATOM    525  C2  CHO   165      80.841 116.537  19.750  1.00  0.00           C
ATOM    526  ROH CHO   166     205.141 203.187  39.350  1.00  0.00            
ATOM    527  R1  CHO   166     203.741 203.387  36.900  1.00  0.00            
ATOM    528  R2  CHO   166     203.941 205.587  35.300  1.00  0.00            
ATOM    529  R3  CHO   166     204.591 203.737  33.400  1.00  0.00            
ATOM    530  R4  CHO   166     203.391 205.937  31.900  1.00  0.00            
ATOM    531  R5  CHO   166     202.791 203.837  31.800  1.00  0.00            
ATOM    532  C1  CHO   166     203.691 204.387  28.100  1.00  0.00           C
ATOM    533  C2  CHO   166     204.691 202.837  24.950  1.00  0.00           C
ATOM    534  ROH CHO   167     193.241 177.937  39.850  1.00  0.00            
ATOM    535  R1  CHO   167     193.441 176.187  42.100  1.00  0.00            
ATOM    536  R2  CHO   167     195.641 174.537  42.500  1.00  0.00            
ATOM    537  R3  CHO   167     195.641 175.737  44.950  1.00  0.00            
ATOM    538  R4  CHO   167     196.591 173.037  45.450  1.00  0.00            
ATOM    539  R5  CHO   167     194.941 174.037  46.450  1.00  0.00            
ATOM    540  C1  CHO   167     197.191 173.287  49.450  1.00  0.00           C
ATOM    541  C2  CHO   167     200.741 173.937  52.300  1.00  0.00           C
ATOM    542  ROH CHO   168      86.391  47.337  47.600  1.00  0.00            
ATOM    543  R1  CHO   168      85.691  48.937  45.350  1.00  0.00            
ATOM    544  R2  CHO   168      87.391  49.337  43.250  1.00  0.00            
ATOM    545  R3  CHO   168      85.341  48.387  41.750  1.00  0.00            
ATOM    546  R4  CHO   168      87.391  49.037  39.800  1.00  0.00            
ATOM    547  R5  CHO   168      85.341  49.737  39.800  1.00  0.00            
ATOM    548  C1  CHO   168      85.441  47.937  36.400  1.00  0.00           C
ATOM    549  C2  CHO   168      87.391  48.537  34.550  1.00  0.00           C
ATOM    550  ROH CHO   169     169.041 148.737  23.750  1.00  0.00            
ATOM    551  R1  CHO   169     168.241 147.287  26.050  1.00  0.00            
ATOM    552  R2  CHO   169     169.991 146.587  28.050  1.00  0.00            
ATOM    553  R3  CHO   169     168.191 147.887  29.700  1.00  0.00            
ATOM    554  R4  CHO   169     168.941 145.487  31.200  1.00  0.00            
ATOM    555  R5  CHO   169     166.941 146.087  30.700  1.00  0.00            
ATOM    556  C1  CHO   169     166.641 146.037  34.500  1.00  0.00           C
ATOM    557  C2  CHO   169     167.291 143.587  38.400  1.00  0.00           C
ATOM    558  ROH CHO   170     146.541 200.787  20.800  1.00  0.00            
ATOM    559  R1  CHO   170     146.841 201.487  23.500  1.00  0.00            
ATOM    560  R2  CHO   170     148.341 203.637  24.350  1.00  0.00            
ATOM    561  R3  CHO   170     146.091 204.287  25.650  1.00  0.00            
ATOM    562  R4  CHO   170     148.141 205.937  26.900  1.00  0.00            
ATOM    563  R5  CHO   170     146.741 204.637  27.950  1.00  0.00            
ATOM    564  C1  CHO   170     145.891 207.937  29.650  1.00  0.00           C
ATOM    565  C2  CHO   170     146.191 210.637  31.950  1.00  0.00           C
ATOM    566  ROH CHO   171     169.791  23.287  35.950  1.00  0.00            
ATOM    567  R1  CHO   171     169.391  23.587  33.150  1.00  0.00            
ATOM    568  R2  CHO   171     171.041  25.087  31.550  1.00  0.00            
ATOM    569  R3  CHO   171     171.141  22.837  30.100  1.00  0.00            
ATOM    570  R4  CHO   171     171.241  24.987  28.050  1.00  0.00            
ATOM    571  R5  CHO   171     169.841  23.287  28.100  1.00  0.00            
ATOM    572  C1  CHO   171     171.441  22.737  24.650  1.00  0.00           C
ATOM    573  C2  CHO   171     171.891  21.487  21.400  1.00  0.00           C
ATOM    574  ROH CHO   172     109.091 147.687  24.600  1.00  0.00            
ATOM    575  R1  CHO   172     108.091 147.237  27.200  1.00  0.00            
ATOM    576  R2  CHO   172     108.591 144.887  28.650  1.00  0.00            
ATOM    577  R3  CHO   172     109.491 146.637  30.550  1.00  0.00            
ATOM    578  R4  CHO   172     109.341 144.037  31.900  1.00  0.00            
ATOM    579  R5  CHO   172     108.441 145.937  32.550  1.00  0.00            
ATOM    580  C1  CHO   172     110.591 145.187  35.600  1.00  0.00           C
ATOM    581  C2  CHO   172     108.141 144.337  39.150  1.00  0.00           C
ATOM    582  ROH CHO   173      17.391 186.337  55.250  1.00  0.00            
ATOM    583  R1  CHO   173      16.191 185.787  52.750  1.00  0.00            
ATOM    584  R2  CHO   173      13.491 185.287  52.450  1.00  0.00            
ATOM    585  R3  CHO   173      13.641 187.337  50.650  1.00  0.00            
ATOM    586  R4  CHO   173      11.841 185.337  49.400  1.00  0.00            
ATOM    587  R5  CHO   173      13.641 186.187  48.500  1.00  0.00            
ATOM    588  C1  CHO   173      10.991 187.237  45.950  1.00  0.00           C
ATOM    589  C2  CHO   173       7.191 189.737  45.500  1.00  0.00           C
ATOM    590  ROH CHO   174      47.491  11.087  41.800  1.00  0.00            
ATOM    591  R1  CHO   174      47.291   9.887  39.250  1.00  0.00            
ATOM    592  R2  CHO   174      44.891   9.787  37.850  1.00  0.00            
ATOM    593  R3  CHO   174      46.391  10.937  35.900  1.00  0.00            
ATOM    594  R4  CHO   174      44.091   9.737  34.500  1.00  0.00            
ATOM    595  R5  CHO   174      46.191   9.437  34.050  1.00  0.00            
ATOM    596  C1  CHO   174      44.991  10.787  30.700  1.00  0.00           C
ATOM    597  C2  CHO   174      45.941   9.787  26.600  1.00  0.00           C
ATOM    598  ROH CHO   175     207.391  13.387  56.150  1.00  0.00            
ATOM    599  R1  CHO   175     205.991  12.387  53.950  1.00  0.00            
ATOM    600  R2  CHO   175     206.541  13.137  51.350  1.00  0.00            
ATOM    601  R3  CHO   175     206.791  10.487  50.950  1.00  0.00            
ATOM    602  R4  CHO   175     205.391  11.437  48.550  1.00  0.00            
ATOM    603  R5  CHO   175     204.741   9.837  49.900  1.00  0.00            
ATOM    604  C1  CHO   175     204.941   7.937  46.550  1.00  0.00           C
ATOM    605  C2  CHO   175     204.741   7.887  43.100  1.00  0.00           C
ATOM    606  ROH CHO   176      38.141  62.337  48.350  1.00  0.00            
ATOM    607  R1  CHO   176      36.791  60.337  49.800  1.00  0.00            
ATOM    608  R2  CHO   176      37.891  59.087  52.050  1.00  0.00            
ATOM    609  R3  CHO   176      35.591  59.887  53.200  1.00  0.00            
ATOM    610  R4  CHO   176      36.641  57.837  55.000  1.00  0.00            
ATOM    611  R5  CHO   176      34.691  57.837  54.150  1.00  0.00            
ATOM    612  C1  CHO   176      33.741  57.837  57.850  1.00  0.00           C
ATOM    613  C2  CHO   176      31.491  55.037  57.900  1.00  0.00           C
ATOM    614  ROH CHO   177     183.391 130.587  41.050  1.00  0.00            
ATOM    615  R1  CHO   177     181.241 131.637  42.600  1.00  0.00            
ATOM    616  R2  CHO   177     179.291 129.987  43.650  1.00  0.00            
ATOM    617  R3  CHO   177     179.991 131.237  46.000  1.00  0.00            
ATOM    618  R4  CHO   177     177.441 129.887  46.600  1.00  0.00            
ATOM    619  R5  CHO   177     177.891 132.037  46.900  1.00  0.00            
ATOM    620  C1  CHO   177     177.041 131.037  50.450  1.00  0.00           C
ATOM    621  C2  CHO   177     177.341 128.637  53.050  1.00  0.00           C
ATOM    622  ROH CHO   178     205.541 224.387  24.800  1.00  0.00            
ATOM    623  R1  CHO   178     207.191 222.487  26.000  1.00  0.00            
ATOM    624  R2  CHO   178     206.191 220.587  27.800  1.00  0.00            
ATOM    625  R3  CHO   178     207.391 218.837  26.050  1.00  0.00            
ATOM    626  R4  CHO   178     206.541 217.187  28.350  1.00  0.00            
ATOM    627  R5  CHO   178     208.541 217.287  27.500  1.00  0.00            
ATOM    628  C1  CHO   178     207.791 213.587  27.050  1.00  0.00           C
ATOM    629  C2  CHO   178     205.041 212.437  25.250  1.00  0.00           C
ATOM    630  ROH CHO   179      70.191 218.637  20.800  1.00  0.00            
ATOM    631  R1  CHO   179      71.141 218.537  23.450  1.00  0.00            
ATOM    632  R2  CHO   179      69.491 218.587  25.650  1.00  0.00            
ATOM    633  R3  CHO   179      70.841 216.337  26.300  1.00  0.00            
ATOM    634  R4  CHO   179      70.441 217.787  28.900  1.00  0.00            
ATOM    635  R5  CHO   179      72.341 217.037  28.050  1.00  0.00            
ATOM    636  C1  CHO   179      72.291 215.187  31.400  1.00  0.00           C
ATOM    637  C2  CHO   179      70.591 213.537  34.450  1.00  0.00           C
ATOM    638  ROH CHO   180     150.091  65.787  18.450  1.00  0.00            
ATOM    639  R1  CHO   180     149.891  65.237  21.250  1.00  0.00            
ATOM    640  R2  CHO   180     151.341  63.237  22.500  1.00  0.00            
ATOM    641  R3  CHO   180     152.091  65.237  24.100  1.00  0.00            
ATOM    642  R4  CHO   180     152.041  62.887  25.850  1.00  0.00            
ATOM    643  R5  CHO   180     150.991  64.787  26.200  1.00  0.00            
ATOM    644  C1  CHO   180     153.091  64.587  29.400  1.00  0.00           C
ATOM    645  C2  CHO   180     151.741  63.587  33.650  1.00  0.00           C
ATOM    646  ROH CHO   181     147.541 132.787  52.350  1.00  0.00            
ATOM    647  R1  CHO   181     147.691 132.737  49.550  1.00  0.00            
ATOM    648  R2  CHO   181     146.941 130.537  48.050  1.00  0.00            
ATOM    649  R3  CHO   181     145.341 132.337  46.800  1.00  0.00            
ATOM    650  R4  CHO   181     145.791 130.187  44.850  1.00  0.00            
ATOM    651  R5  CHO   181     146.141 132.337  44.500  1.00  0.00            
ATOM    652  C1  CHO   181     143.641 131.687  41.750  1.00  0.00           C
ATOM    653  C2  CHO   181     143.141 128.337  39.050  1.00  0.00           C
ATOM    654  ROH CHO   182     100.491 160.437  22.550  1.00  0.00            
ATOM    655  R1  CHO   182     100.841 159.837  25.300  1.00  0.00            
ATOM    656  R2  CHO   182     102.141 161.537  27.050  1.00  0.00            
ATOM    657  R3  CHO   182      99.841 161.387  28.500  1.00  0.00            
ATOM    658  R4  CHO   182     101.991 161.437  30.550  1.00  0.00            
ATOM    659  R5  CHO   182     100.391 159.937  30.350  1.00  0.00            
ATOM    660  C1  CHO   182      99.691 161.187  33.900  1.00  0.00           C
ATOM    661  C2  CHO   182      99.891 163.887  37.250  1.00  0.00           C
ATOM    662  ROH CHO   183     106.791  31.237  31.950  1.00  0.00            
ATOM    663  R1  CHO   183     104.791  30.437  33.800  1.00  0.00            
ATOM    664  R2  CHO   183     104.691  27.887  34.800  1.00  0.00            
ATOM    665  R3  CHO   183     104.741  29.137  37.200  1.00  0.00            
ATOM    666  R4  CHO   183     103.741  26.487  37.800  1.00  0.00            
ATOM    667  R5  CHO   183     102.791  28.387  38.350  1.00  0.00            
ATOM    668  C1  CHO   183     103.241  26.887  41.800  1.00  0.00           C
ATOM    669  C2  CHO   183     101.691  26.037  46.300  1.00  0.00           C
ATOM    670  ROH CHO   184     116.341 111.587  44.600  1.00  0.00            
ATOM    671  R1  CHO   184     114.941 109.537  43.200  1.00  0.00            
ATOM    672  R2  CHO   184     114.341 107.137  44.350  1.00  0.00            
ATOM    673  R3  CHO   184     111.791 107.787  43.650  1.00  0.00            
ATOM    674  R4  CHO   184     111.791 104.837  43.700  1.00  0.00            
ATOM    675  R5  CHO   184     111.191 106.087  42.050  1.00  0.00            
ATOM    676  C1  CHO   184     107.941 104.137  42.650  1.00  0.00           C
ATOM    677  C2  CHO   184     104.891 102.037  43.550  1.00  0.00           C
ATOM    678  ROH CHO   185     186.791  15.737  40.950  1.00  0.00            
ATOM    679  R1  CHO   185     184.741  15.437  42.900  1.00  0.00            
ATOM    680  R2  CHO   185     184.391  13.137  44.400  1.00  0.00            
ATOM    681  R3  CHO   185     184.591  14.837  46.500  1.00  0.00            
ATOM    682  R4  CHO   185     183.241  12.487  47.550  1.00  0.00            
ATOM    683  R5  CHO   185     182.541  14.537  47.700  1.00  0.00            
ATOM    684  C1  CHO   185     182.691  13.687  51.400  1.00  0.00           C
ATOM    685  C2  CHO   185     181.941  12.987  54.500  1.00  0.00           C
ATOM    686  ROH CHO   186     142.691 212.887  28.950  1.00  0.00            
ATOM    687  R1  CHO   186     143.091 212.137  26.250  1.00  0.00            
ATOM    688  R2  CHO   186     141.141 212.587  24.250  1.00  0.00            
ATOM    689  R3  CHO   186     143.191 213.787  23.000  1.00  0.00            
ATOM    690  R4  CHO   186     141.491 212.837  20.850  1.00  0.00            
ATOM    691  R5  CHO   186     143.591 212.437  21.050  1.00  0.00            
ATOM    692  C1  CHO   186     143.591 214.137  17.650  1.00  0.00           C
ATOM    693  C2  CHO   186     143.941 215.537  14.600  1.00  0.00           C
ATOM    694  ROH CHO   187      12.591 179.637  53.050  1.00  0.00            
ATOM    695  R1  CHO   187      13.741 179.737  50.450  1.00  0.00            
ATOM    696  R2  CHO   187      15.941 178.287  49.750  1.00  0.00            
ATOM    697  R3  CHO   187      14.341 177.387  47.750  1.00  0.00            
ATOM    698  R4  CHO   187      17.041 177.137  46.650  1.00  0.00            
ATOM    699  R5  CHO   187      15.341 178.187  45.750  1.00  0.00            
ATOM    700  C1  CHO   187      16.141 175.637  43.000  1.00  0.00           C
ATOM    701  C2  CHO   187      18.641 175.687  39.500  1.00  0.00           C
ATOM    702  ROH CHO   188     111.041 164.987  53.350  1.00  0.00            
ATOM    703  R1  CHO   188     111.991 165.237  50.700  1.00  0.00            
ATOM    704  R2  CHO   188     114.141 166.787  50.000  1.00  0.00            
ATOM    705  R3  CHO   188     115.041 164.487  48.900  1.00  0.00            
ATOM    706  R4  CHO   188     116.291 166.687  47.300  1.00  0.00            
ATOM    707  R5  CHO   188     115.141 164.987  46.550  1.00  0.00            
ATOM    708  C1  CHO   188     118.441 164.437  44.700  1.00  0.00           C
ATOM    709  C2  CHO   188     119.241 163.437  39.900  1.00  0.00           C
ATOM    710  ROH CHO   189     120.441 102.537  37.950  1.00  0.00            
ATOM    711  R1  CHO   189     121.841 102.387  40.400  1.00  0.00            
ATOM    712  R2  CHO   189     120.641 101.687  42.800  1.00  0.00            
ATOM    713  R3  CHO   189     122.591  99.837  42.900  1.00  0.00            
ATOM    714  R4  CHO   189     121.191  99.537  45.450  1.00  0.00            
ATOM    715  R5  CHO   189     123.341  99.837  45.150  1.00  0.00            
ATOM    716  C1  CHO   189     123.341  96.537  47.050  1.00  0.00           C
ATOM    717  C2  CHO   189     125.891  94.337  48.400  1.00  0.00           C
ATOM    718  ROH CHO   190     183.391 120.837  47.850  1.00  0.00            
ATOM    719  R1  CHO   190     184.891 122.487  49.650  1.00  0.00            
ATOM    720  R2  CHO   190     186.391 124.637  48.800  1.00  0.00            
ATOM    721  R3  CHO   190     184.891 125.987  50.600  1.00  0.00            
ATOM    722  R4  CHO   190     187.341 127.637  50.200  1.00  0.00            
ATOM    723  R5  CHO   190     186.491 126.937  52.100  1.00  0.00            
ATOM    724  C1  CHO   190     186.441 130.687  52.750  1.00  0.00           C
ATOM    725  C2  CHO   190     184.891 133.537  56.900  1.00  0.00           C
ATOM    726  ROH CHO   191     199.041  91.387  35.700  1.00  0.00            
ATOM    727  R1  CHO   191     199.491  90.137  33.200  1.00  0.00            
ATOM    728  R2  CHO   191     197.491  89.537  31.450  1.00  0.00            
ATOM    729  R3  CHO   191     199.041  90.887  29.700  1.00  0.00            
ATOM    730  R4  CHO   191     197.991  88.637  28.100  1.00  0.00            
ATOM    731  R5  CHO   191     200.091  89.187  28.300  1.00  0.00            
ATOM    732  C1  CHO   191     199.741  89.437  24.500  1.00  0.00           C
ATOM    733  C2  CHO   191     197.591  88.937  21.600  1.00  0.00           C
ATOM    734  ROH CHO   192      28.041 123.637  40.900  1.00  0.00            
ATOM    735  R1  CHO   192      27.341 122.437  43.350  1.00  0.00            
ATOM    736  R2  CHO   192      28.991 122.437  45.550  1.00  0.00            
ATOM    737  R3  CHO   192      26.841 123.537  46.800  1.00  0.00            
ATOM    738  R4  CHO   192      28.341 122.187  48.950  1.00  0.00            
ATOM    739  R5  CHO   192      26.241 121.937  48.450  1.00  0.00            
ATOM    740  C1  CHO   192      25.941 123.087  52.100  1.00  0.00           C
ATOM    741  C2  CHO   192      25.341 124.237  55.800  1.00  0.00           C
ATOM    742  ROH CHO   193     117.141 125.837  44.200  1.00  0.00            
ATOM    743  R1  CHO   193     115.691 127.387  42.350  1.00  0.00            
ATOM    744  R2  CHO   193     116.841 129.537  41.000  1.00  0.00            
ATOM    745  R3  CHO   193     115.991 128.237  38.800  1.00  0.00            
ATOM    746  R4  CHO   193     116.991 130.787  37.800  1.00  0.00            
ATOM    747  R5  CHO   193     115.041 129.937  37.450  1.00  0.00            
ATOM    748  C1  CHO   193     116.241 130.287  33.850  1.00  0.00           C
ATOM    749  C2  CHO   193     114.941 130.487  30.250  1.00  0.00           C
ATOM    750  ROH CHO   194      95.941 225.187  18.650  1.00  0.00            
ATOM    751  R1  CHO   194      97.741 224.637  20.800  1.00  0.00            
ATOM    752  R2  CHO   194      98.391 226.537  22.700  1.00  0.00            
ATOM    753  R3  CHO   194      97.591 224.587  24.450  1.00  0.00            
ATOM    754  R4  CHO   194      98.441 226.837  26.150  1.00  0.00            
ATOM    755  R5  CHO   194      99.091 224.787  26.300  1.00  0.00            
ATOM    756  C1  CHO   194      97.641 225.237  29.800  1.00  0.00           C
ATOM    757  C2  CHO   194      95.841 225.087  33.150  1.00  0.00           C
ATOM    758  ROH CHO   195     126.041 131.987  40.050  1.00  0.00            
ATOM    759  R1  CHO   195     126.341 132.187  42.850  1.00  0.00            
ATOM    760  R2  CHO   195     126.891 134.637  44.050  1.00  0.00            
ATOM    761  R3  CHO   195     124.691 134.037  45.500  1.00  0.00            
ATOM    762  R4  CHO   195     126.241 135.887  47.200  1.00  0.00            
ATOM    763  R5  CHO   195     125.491 133.887  47.800  1.00  0.00            
ATOM    764  C1  CHO   195     123.741 136.037  50.400  1.00  0.00           C
ATOM    765  C2  CHO   195     125.041 138.237  52.850  1.00  0.00           C
ATOM    766  ROH CHO   196      58.791  65.287  58.350  1.00  0.00            
ATOM    767  R1  CHO   196      57.041  66.937  56.850  1.00  0.00            
ATOM    768  R2  CHO   196      54.291  66.487  56.800  1.00  0.00            
ATOM    769  R3  CHO   196      54.191  69.137  57.550  1.00  0.00            
ATOM    770  R4  CHO   196      51.441  68.437  56.850  1.00  0.00            
ATOM    771  R5  CHO   196      52.591  70.087  56.050  1.00  0.00            
ATOM    772  C1  CHO   196      49.691  71.987  57.550  1.00  0.00           C
ATOM    773  C2  CHO   196      47.841  73.737  59.750  1.00  0.00           C
ATOM    774  ROH CHO   197      52.991   2.637  27.300  1.00  0.00            
ATOM    775  R1  CHO   197      53.641   2.387  30.100  1.00  0.00            
ATOM    776  R2  CHO   197      54.741   4.487  31.500  1.00  0.00            
ATOM    777  R3  CHO   197      52.641   4.037  33.200  1.00  0.00            
ATOM    778  R4  CHO   197      54.841   4.787  34.950  1.00  0.00            
ATOM    779  R5  CHO   197      53.641   2.987  35.100  1.00  0.00            
ATOM    780  C1  CHO   197      52.941   4.537  38.500  1.00  0.00           C
ATOM    781  C2  CHO   197      55.941   6.787  41.500  1.00  0.00           C
ATOM    782  ROH CHO   198     135.941 204.087  32.700  1.00  0.00            
ATOM    783  R1  CHO   198     136.641 203.537  30.000  1.00  0.00            
ATOM    784  R2  CHO   198     134.741 203.187  28.000  1.00  0.00            
ATOM    785  R3  CHO   198     136.091 205.187  26.750  1.00  0.00            
ATOM    786  R4  CHO   198     134.691 203.787  24.600  1.00  0.00            
ATOM    787  R5  CHO   198     136.841 204.187  24.700  1.00  0.00            
ATOM    788  C1  CHO   198     135.941 205.987  21.450  1.00  0.00           C
ATOM    789  C2  CHO   198     137.891 205.287  19.000  1.00  0.00           C
ATOM    790  ROH CHO   199     191.591  11.037  51.350  1.00  0.00            
ATOM    791  R1  CHO   199     193.091  12.237  49.300  1.00  0.00            
ATOM    792  R2  CHO   199     195.141  10.887  48.000  1.00  0.00            
ATOM    793  R3  CHO   199     193.741  11.587  45.750  1.00  0.00            
ATOM    794  R4  CHO   199     196.541  12.187  45.100  1.00  0.00            
ATOM    795  R5  CHO   199     194.841  13.537  44.950  1.00  0.00            
ATOM    796  C1  CHO   199     195.991  13.537  41.300  1.00  0.00           C
ATOM    797  C2  CHO   199     197.891  15.787  38.250  1.00  0.00           C
ATOM    798  ROH CHO   200     215.841 165.287  31.450  1.00  0.00            
ATOM    799  R1  CHO   200     218.141 164.937  29.850  1.00  0.00            
ATOM    800  R2  CHO   200     220.691 165.387  30.750  1.00  0.00            
ATOM    801  R3  CHO   200     221.091 162.837  29.900  1.00  0.00            
ATOM    802  R4  CHO   200     223.791 163.987  30.100  1.00  0.00            
ATOM    803  R5  CHO   200     222.941 162.987  28.300  1.00  0.00            
ATOM    804  C1  CHO   200     225.941 160.787  28.900  1.00  0.00           C
ATOM    805  C2  CHO   200     229.241 161.087  27.000  1.00  0.00           C
ATOM    806  ROH CHO   201      69.841  53.937  53.000  1.00  0.00            
ATOM    807  R1  CHO   201      68.641  53.687  50.400  1.00  0.00            
ATOM    808  R2  CHO   201      66.741  55.487  49.500  1.00  0.00            
ATOM    809  R3  CHO   201      68.441  55.787  47.450  1.00  0.00            
ATOM    810  R4  CHO   201      66.041  57.337  46.700  1.00  0.00            
ATOM    811  R5  CHO   201      67.041  55.787  45.500  1.00  0.00            
ATOM    812  C1  CHO   201      67.291  58.737  43.100  1.00  0.00           C
ATOM    813  C2  CHO   201      66.041  58.387  39.150  1.00  0.00           C
ATOM    814  ROH CHO   202     167.991   1.087  29.750  1.00  0.00            
ATOM    815  R1  CHO   202     169.791   1.887  27.700  1.00  0.00            
ATOM    816  R2  CHO   202     170.391   0.237  25.550  1.00  0.00            
ATOM    817  R3  CHO   202     169.641   2.437  24.100  1.00  0.00            
ATOM    818  R4  CHO   202     170.591   0.487  22.100  1.00  0.00            
ATOM    819  R5  CHO   202     171.241   2.587  22.350  1.00  0.00            
ATOM    820  C1  CHO   202     169.991   2.737  18.750  1.00  0.00           C
ATOM    821  C2  CHO   202     169.791   1.237  15.150  1.00  0.00           C
ATOM    822  ROH CHO   203     141.391  45.987  18.300  1.00  0.00            
ATOM    823  R1  CHO   203     139.891  46.887  20.550  1.00  0.00            
ATOM    824  R2  CHO   203     137.841  45.437  21.650  1.00  0.00            
ATOM    825  R3  CHO   203     139.241  45.737  23.950  1.00  0.00            
ATOM    826  R4  CHO   203     136.541  44.937  24.800  1.00  0.00            
ATOM    827  R5  CHO   203     137.691  46.687  25.500  1.00  0.00            
ATOM    828  C1  CHO   203     137.141  44.937  28.850  1.00  0.00           C
ATOM    829  C2  CHO   203     137.291  47.637  32.300  1.00  0.00           C
ATOM    830  ROH CHO   204      34.191  68.037  31.500  1.00  0.00            
ATOM    831  R1  CHO   204      33.791  66.987  34.100  1.00  0.00            
ATOM    832  R2  CHO   204      35.841  65.837  35.500  1.00  0.00            
ATOM    833  R3  CHO   204      35.091  67.637  37.400  1.00  0.00            
ATOM    834  R4  CHO   204      36.191  65.387  38.950  1.00  0.00            
ATOM    835  R5  CHO   204      34.241  66.287  39.200  1.00  0.00            
ATOM    836  C1  CHO   204      35.691  66.787  42.700  1.00  0.00           C
ATOM    837  C2  CHO   204      36.991  66.837  46.150  1.00  0.00           C
ATOM    838  ROH CHO   205     170.841 113.437  31.000  1.00  0.00            
ATOM    839  R1  CHO   205     171.541 114.387  28.450  1.00  0.00            
ATOM    840  R2  CHO   205     173.091 112.887  26.650  1.00  0.00            
ATOM    841  R3  CHO   205     170.991 113.287  24.950  1.00  0.00            
ATOM    842  R4  CHO   205     173.291 113.037  23.200  1.00  0.00            
ATOM    843  R5  CHO   205     171.891 114.687  23.250  1.00  0.00            
ATOM    844  C1  CHO   205     171.491 113.487  19.600  1.00  0.00           C
ATOM    845  C2  CHO   205     174.641 115.637  18.350  1.00  0.00           C
ATOM    846  ROH CHO   206      99.391  93.887  36.900  1.00  0.00            
ATOM    847  R1  CHO   206      98.491  93.237  34.300  1.00  0.00            
ATOM    848  R2  CHO   206      96.041  91.987  33.800  1.00  0.00            
ATOM    849  R3  CHO   206      95.641  94.137  32.200  1.00  0.00            
ATOM    850  R4  CHO   206      94.341  91.937  30.800  1.00  0.00            
ATOM    851  R5  CHO   206      95.841  93.237  30.000  1.00  0.00            
ATOM    852  C1  CHO   206      92.991  93.887  27.500  1.00  0.00           C
ATOM    853  C2  CHO   206      91.941  92.187  24.300  1.00  0.00           C
ATOM    854  ROH CHO   207     168.891  42.737  20.400  1.00  0.00            
ATOM    855  R1  CHO   207     168.091  43.687  22.950  1.00  0.00            
ATOM    856  R2  CHO   207     166.841  42.037  24.800  1.00  0.00            
ATOM    857  R3  CHO   207     168.891  42.887  26.400  1.00  0.00            
ATOM    858  R4  CHO   207     166.891  41.787  28.250  1.00  0.00            
ATOM    859  R5  CHO   207     167.791  43.787  28.350  1.00  0.00            
ATOM    860  C1  CHO   207     168.841  42.387  31.800  1.00  0.00           C
ATOM    861  C2  CHO   207     168.991  39.937  34.300  1.00  0.00           C
ATOM    862  ROH CHO   208     112.641  20.087  18.200  1.00  0.00            
ATOM    863  R1  CHO   208     112.341  20.387  21.000  1.00  0.00            
ATOM    864  R2  CHO   208     113.241  18.487  22.800  1.00  0.00            
ATOM    865  R3  CHO   208     114.541  20.637  23.900  1.00  0.00            
ATOM    866  R4  CHO   208     115.141  18.387  25.700  1.00  0.00            
ATOM    867  R5  CHO   208     114.341  20.337  26.250  1.00  0.00            
ATOM    868  C1  CHO   208     117.491  20.287  28.450  1.00  0.00           C
ATOM    869  C2  CHO   208     121.141  21.437  29.550  1.00  0.00           C
ATOM    870  ROH CHO   209     149.141  91.037  37.450  1.00  0.00            
ATOM    871  R1  CHO   209     147.541  91.337  39.700  1.00  0.00            
ATOM    872  R2  CHO   209     146.541  89.137  41.100  1.00  0.00            
ATOM    873  R3  CHO   209     147.691  90.387  43.250  1.00  0.00            
ATOM    874  R4  CHO   209     145.491  88.837  44.400  1.00  0.00            
ATOM    875  R5  CHO   209     145.891  90.987  44.650  1.00  0.00            
ATOM    876  C1  CHO   209     145.991  89.787  48.300  1.00  0.00           C
ATOM    877  C2  CHO   209     145.391  90.387  51.900  1.00  0.00           C
ATOM    878  ROH CHO   210       8.691 157.537  35.100  1.00  0.00            
ATOM    879  R1  CHO   210       9.491 160.137  34.300  1.00  0.00            
ATOM    880  R2  CHO   210      12.141 160.787  33.750  1.00  0.00            
ATOM    881  R3  CHO   210      11.141 161.637  31.400  1.00  0.00            
ATOM    882  R4  CHO   210      13.391 163.437  31.950  1.00  0.00            
ATOM    883  R5  CHO   210      11.341 163.987  31.500  1.00  0.00            
ATOM    884  C1  CHO   210      13.141 165.787  28.650  1.00  0.00           C
ATOM    885  C2  CHO   210      12.741 167.937  25.450  1.00  0.00           C
ATOM    886  ROH CHO   211      34.291  88.637  56.450  1.00  0.00            
ATOM    887  R1  CHO   211      34.091  89.437  53.750  1.00  0.00            
ATOM    888  R2  CHO   211      34.691  91.987  52.900  1.00  0.00            
ATOM    889  R3  CHO   211      36.391  90.737  51.200  1.00  0.00            
ATOM    890  R4  CHO   211      35.541  93.137  49.750  1.00  0.00            
ATOM    891  R5  CHO   211      35.391  91.087  49.050  1.00  0.00            
ATOM    892  C1  CHO   211      37.591  92.587  46.300  1.00  0.00           C
ATOM    893  C2  CHO   211      38.691  95.737  44.200  1.00  0.00           C
ATOM    894  ROH CHO   212      43.441 197.287  43.150  1.00  0.00            
ATOM    895  R1  CHO   212      45.691 195.987  44.250  1.00  0.00            
ATOM    896  R2  CHO   212      47.591 197.287  45.750  1.00  0.00            
ATOM    897  R3  CHO   212      47.041 195.387  47.600  1.00  0.00            
ATOM    898  R4  CHO   212      49.341 196.837  48.750  1.00  0.00            
ATOM    899  R5  CHO   212      49.191 194.687  48.400  1.00  0.00            
ATOM    900  C1  CHO   212      49.791 194.737  52.150  1.00  0.00           C
ATOM    901  C2  CHO   212      52.191 194.237  54.700  1.00  0.00           C
ATOM    902  ROH CHO   213     195.941 142.387  38.000  1.00  0.00            
ATOM    903  R1  CHO   213     195.391 141.087  40.450  1.00  0.00            
ATOM    904  R2  CHO   213     193.041 141.487  41.850  1.00  0.00            
ATOM    905  R3  CHO   213     192.891 138.787  41.700  1.00  0.00            
ATOM    906  R4  CHO   213     190.941 139.537  43.800  1.00  0.00            
ATOM    907  R5  CHO   213     192.591 138.087  43.950  1.00  0.00            
ATOM    908  C1  CHO   213     189.641 135.837  44.800  1.00  0.00           C
ATOM    909  C2  CHO   213     189.441 134.737  48.250  1.00  0.00           C
ATOM    910  ROH CHO   214     156.991 109.887  51.100  1.00  0.00            
ATOM    911  R1  CHO   214     155.841 111.537  49.100  1.00  0.00            
ATOM    912  R2  CHO   214     156.791 111.587  46.500  1.00  0.00            
ATOM    913  R3  CHO   214     154.241 110.987  45.900  1.00  0.00            
ATOM    914  R4  CHO   214     155.291 112.237  43.450  1.00  0.00            
ATOM    915  R5  CHO   214     153.491 112.837  44.500  1.00  0.00            
ATOM    916  C1  CHO   214     152.041 111.987  41.100  1.00  0.00           C
ATOM    917  C2  CHO   214     150.541 115.487  38.850  1.00  0.00           C
ATOM    918  ROH CHO   215     182.541 158.687  45.250  1.00  0.00            
ATOM    919  R1  CHO   215     182.691 160.587  47.350  1.00  0.00            
ATOM    920  R2  CHO   215     181.241 162.937  47.300  1.00  0.00            
ATOM    921  R3  CHO   215     180.341 162.087  49.700  1.00  0.00            
ATOM    922  R4  CHO   215     181.691 164.587  50.300  1.00  0.00            
ATOM    923  R5  CHO   215     182.041 162.687  51.250  1.00  0.00            
ATOM    924  C1  CHO   215     181.091 164.737  54.300  1.00  0.00           C
ATOM    925  C2  CHO   215     182.841 165.887  58.750  1.00  0.00           C
ATOM    926  ROH CHO   216      29.891  56.787  30.450  1.00  0.00            
ATOM    927  R1  CHO   216      30.041  57.637  33.150  1.00  0.00            
ATOM    928  R2  CHO   216      29.391  56.037  35.300  1.00  0.00            
ATOM    929  R3  CHO   216      31.891  56.687  36.100  1.00  0.00            
ATOM    930  R4  CHO   216      30.541  55.687  38.500  1.00  0.00            
ATOM    931  R5  CHO   216      31.591  57.587  38.300  1.00  0.00            
ATOM    932  C1  CHO   216      33.541  56.087  41.200  1.00  0.00           C
ATOM    933  C2  CHO   216      34.741  54.737  44.900  1.00  0.00           C
ATOM    934  ROH CHO   217       7.241 194.187  43.500  1.00  0.00            
ATOM    935  R1  CHO   217       7.641 193.087  40.900  1.00  0.00            
ATOM    936  R2  CHO   217       6.141 193.937  38.750  1.00  0.00            
ATOM    937  R3  CHO   217       8.591 194.337  37.650  1.00  0.00            
ATOM    938  R4  CHO   217       6.891 193.487  35.400  1.00  0.00            
ATOM    939  R5  CHO   217       8.791 192.587  36.000  1.00  0.00            
ATOM    940  C1  CHO   217       9.641 193.637  32.400  1.00  0.00           C
ATOM    941  C2  CHO   217      11.591 192.687  27.950  1.00  0.00           C
ATOM    942  ROH CHO   218      46.891 138.937  37.450  1.00  0.00            
ATOM    943  R1  CHO   218      47.041 138.837  40.250  1.00  0.00            
ATOM    944  R2  CHO   218      48.191 136.737  41.600  1.00  0.00            
ATOM    945  R3  CHO   218      49.691 138.687  42.750  1.00  0.00            
ATOM    946  R4  CHO   218      49.641 136.487  44.750  1.00  0.00            
ATOM    947  R5  CHO   218      49.091 138.587  45.100  1.00  0.00            
ATOM    948  C1  CHO   218      51.891 138.237  47.650  1.00  0.00           C
ATOM    949  C2  CHO   218      53.741 138.187  50.200  1.00  0.00           C
ATOM    950  ROH CHO   219     196.091  54.037  19.300  1.00  0.00            
ATOM    951  R1  CHO   219     195.091  56.137  20.850  1.00  0.00            
ATOM    952  R2  CHO   219     193.341  55.737  23.000  1.00  0.00            
ATOM    953  R3  CHO   219     195.241  57.137  24.350  1.00  0.00            
ATOM    954  R4  CHO   219     193.041  56.837  26.250  1.00  0.00            
ATOM    955  R5  CHO   219     193.991  58.687  25.700  1.00  0.00            
ATOM    956  C1  CHO   219     194.641  58.787  29.500  1.00  0.00           C
ATOM    957  C2  CHO   219     192.991  58.687  32.450  1.00  0.00           C
ATOM    958  ROH CHO   220     197.891 197.337  40.150  1.00  0.00            
ATOM    959  R1  CHO   220     198.391 195.037  41.700  1.00  0.00            
ATOM    960  R2  CHO   220     200.991 194.087  42.150  1.00  0.00            
ATOM    961  R3  CHO   220     200.241 194.287  44.750  1.00  0.00            
ATOM    962  R4  CHO   220     201.791 191.787  44.600  1.00  0.00            
ATOM    963  R5  CHO   220     199.791 192.037  45.400  1.00  0.00            
ATOM    964  C1  CHO   220     201.591 190.637  48.450  1.00  0.00           C
ATOM    965  C2  CHO   220     203.941 188.387  50.400  1.00  0.00           C
ATOM    966  ROH CHO   221      22.791  14.137  42.700  1.00  0.00            
ATOM    967  R1  CHO   221      23.141  16.287  40.800  1.00  0.00            
ATOM    968  R2  CHO   221      25.591  17.437  40.350  1.00  0.00            
ATOM    969  R3  CHO   221      25.041  16.787  37.750  1.00  0.00            
ATOM    970  R4  CHO   221      27.141  18.837  37.550  1.00  0.00            
ATOM    971  R5  CHO   221      25.191  18.887  36.550  1.00  0.00            
ATOM    972  C1  CHO   221      27.491  19.037  33.550  1.00  0.00           C
ATOM    973  C2  CHO   221      27.391  22.187  30.750  1.00  0.00           C
ATOM    974  ROH CHO   222     106.741  84.187  23.600  1.00  0.00            
ATOM    975  R1  CHO   222     109.441  84.687  23.100  1.00  0.00            
ATOM    976  R2  CHO   222     110.291  86.387  21.050  1.00  0.00            
ATOM    977  R3  CHO   222     111.641  87.637  23.100  1.00  0.00            
ATOM    978  R4  CHO   222     112.741  88.787  20.600  1.00  0.00            
ATOM    979  R5  CHO   222     113.841  87.837  22.250  1.00  0.00            
ATOM    980  C1  CHO   222     115.441  91.287  22.250  1.00  0.00           C
ATOM    981  C2  CHO   222     116.641  93.737  21.150  1.00  0.00           C
ATOM    982  ROH CHO   223      26.541  59.537  31.200  1.00  0.00            
ATOM    983  R1  CHO   223      26.091  60.387  33.850  1.00  0.00            
ATOM    984  R2  CHO   223      25.441  58.637  35.900  1.00  0.00            
ATOM    985  R3  CHO   223      27.591  59.787  37.100  1.00  0.00            
ATOM    986  R4  CHO   223      26.641  57.787  39.000  1.00  0.00            
ATOM    987  R5  CHO   223      26.941  59.887  39.400  1.00  0.00            
ATOM    988  C1  CHO   223      29.341  58.337  41.950  1.00  0.00           C
ATOM    989  C2  CHO   223      28.441  57.937  45.000  1.00  0.00           C
ATOM    990  ROH CHO   224     123.391 154.637  35.600  1.00  0.00            
ATOM    991  R1  CHO   224     124.291 152.037  35.000  1.00  0.00            
ATOM    992  R2  CHO   224     122.691 150.137  33.800  1.00  0.00            
ATOM    993  R3  CHO   224     124.741 149.987  32.000  1.00  0.00            
ATOM    994  R4  CHO   224     122.891 147.887  31.150  1.00  0.00            
ATOM    995  R5  CHO   224     124.991 147.637  31.600  1.00  0.00            
ATOM    996  C1  CHO   224     124.891 146.437  27.900  1.00  0.00           C
ATOM    997  C2  CHO   224     122.491 146.387  24.450  1.00  0.00           C
ATOM    998  ROH CHO   225     217.041 157.987  48.350  1.00  0.00            
ATOM    999  R1  CHO   225     216.741 157.087  51.000  1.00  0.00            
ATOM   1000  R2  CHO   225     216.441 158.837  53.150  1.00  0.00            
ATOM   1001  R3  CHO   225     214.241 157.337  53.600  1.00  0.00            
ATOM   1002  R4  CHO   225     213.941 159.687  55.350  1.00  0.00            
ATOM   1003  R5  CHO   225     213.841 157.587  55.950  1.00  0.00            
ATOM   1004  C1  CHO   225     210.391 158.787  57.100  1.00  0.00           C
ATOM   1005  C2  CHO   225     209.341 160.287  59.750  1.00  0.00           C
ATOM   1006  ROH CHO   226      52.941  94.687  56.500  1.00  0.00            
ATOM   1007  R1  CHO   226      52.691  95.237  53.750  1.00  0.00            
ATOM   1008  R2  CHO   226      54.891  95.687  52.100  1.00  0.00            
ATOM   1009  R3  CHO   226      53.741  93.687  50.650  1.00  0.00            
ATOM   1010  R4  CHO   226      55.491  95.137  48.750  1.00  0.00            
ATOM   1011  R5  CHO   226      53.391  94.687  48.500  1.00  0.00            
ATOM   1012  C1  CHO   226      54.791  92.937  45.400  1.00  0.00           C
ATOM   1013  C2  CHO   226      56.941  93.237  42.100  1.00  0.00           C
ATOM   1014  ROH CHO   227     215.541 128.687  27.450  1.00  0.00            
ATOM   1015  R1  CHO   227     213.241 128.337  29.150  1.00  0.00            
ATOM   1016  R2  CHO   227     211.291 130.287  29.450  1.00  0.00            
ATOM   1017  R3  CHO   227     209.641 128.237  28.700  1.00  0.00            
ATOM   1018  R4  CHO   227     207.841 130.487  29.400  1.00  0.00            
ATOM   1019  R5  CHO   227     207.791 128.437  30.150  1.00  0.00            
ATOM   1020  C1  CHO   227     204.291 128.687  28.650  1.00  0.00           C
ATOM   1021  C2  CHO   227     202.391 129.737  25.850  1.00  0.00           C
ATOM   1022  ROH CHO   228     160.241 160.187  53.950  1.00  0.00            
ATOM   1023  R1  CHO   228     161.841 160.787  51.700  1.00  0.00            
ATOM   1024  R2  CHO   228     161.541 159.437  49.250  1.00  0.00            
ATOM   1025  R3  CHO   228     161.241 161.987  48.300  1.00  0.00            
ATOM   1026  R4  CHO   228     162.191 160.387  46.000  1.00  0.00            
ATOM   1027  R5  CHO   228     163.091 162.237  46.750  1.00  0.00            
ATOM   1028  C1  CHO   228     162.291 163.337  43.200  1.00  0.00           C
ATOM   1029  C2  CHO   228     164.191 163.687  40.600  1.00  0.00           C
ATOM   1030  ROH CHO   229     125.541 164.937  23.550  1.00  0.00            
ATOM   1031  R1  CHO   229     125.291 166.087  26.150  1.00  0.00            
ATOM   1032  R2  CHO   229     127.191 165.737  28.100  1.00  0.00            
ATOM   1033  R3  CHO   229     127.141 168.437  28.200  1.00  0.00            
ATOM   1034  R4  CHO   229     128.991 167.687  30.350  1.00  0.00            
ATOM   1035  R5  CHO   229     127.241 168.987  30.550  1.00  0.00            
ATOM   1036  C1  CHO   229     129.991 171.387  31.700  1.00  0.00           C
ATOM   1037  C2  CHO   229     129.891 172.237  35.950  1.00  0.00           C
ATOM   1038  ROH CHO   230      47.841  51.437  43.550  1.00  0.00            
ATOM   1039  R1  CHO   230      48.191  49.637  41.350  1.00  0.00            
ATOM   1040  R2  CHO   230      46.041  48.637  39.950  1.00  0.00            
ATOM   1041  R3  CHO   230      47.391  49.637  37.800  1.00  0.00            
ATOM   1042  R4  CHO   230      45.441  47.737  36.650  1.00  0.00            
ATOM   1043  R5  CHO   230      47.591  47.737  36.300  1.00  0.00            
ATOM   1044  C1  CHO   230      46.341  48.187  32.750  1.00  0.00           C
ATOM   1045  C2  CHO   230      43.491  47.987  30.100  1.00  0.00           C
ATOM   1046  ROH CHO   231     210.541 135.937  29.550  1.00  0.00            
ATOM   1047  R1  CHO   231     208.941 134.587  31.400  1.00  0.00            
ATOM   1048  R2  CHO   231     209.991 133.037  33.450  1.00  0.00            
ATOM   1049  R3  CHO   231     208.491 134.637  35.050  1.00  0.00            
ATOM   1050  R4  CHO   231     209.941 132.887  36.900  1.00  0.00            
ATOM   1051  R5  CHO   231     207.741 133.187  36.800  1.00  0.00            
ATOM   1052  C1  CHO   231     208.441 134.287  40.400  1.00  0.00           C
ATOM   1053  C2  CHO   231     208.641 133.437  43.800  1.00  0.00           C
ATOM   1054  ROH CHO   232     178.741  97.137  42.950  1.00  0.00            
ATOM   1055  R1  CHO   232     177.641  95.637  45.100  1.00  0.00            
ATOM   1056  R2  CHO   232     175.541  96.587  46.650  1.00  0.00            
ATOM   1057  R3  CHO   232     174.391  94.237  45.950  1.00  0.00            
ATOM   1058  R4  CHO   232     173.441  94.737  48.650  1.00  0.00            
ATOM   1059  R5  CHO   232     174.391  92.937  47.950  1.00  0.00            
ATOM   1060  C1  CHO   232     171.091  91.487  49.150  1.00  0.00           C
ATOM   1061  C2  CHO   232     171.841  90.887  52.250  1.00  0.00           C
ATOM   1062  ROH CHO   233     190.241  71.487  48.600  1.00  0.00            
ATOM   1063  R1  CHO   233     191.991  71.237  46.400  1.00  0.00            
ATOM   1064  R2  CHO   233     192.091  69.037  44.750  1.00  0.00            
ATOM   1065  R3  CHO   233     191.691  70.837  42.750  1.00  0.00            
ATOM   1066  R4  CHO   233     193.591  68.937  41.650  1.00  0.00            
ATOM   1067  R5  CHO   233     193.841  71.087  41.750  1.00  0.00            
ATOM   1068  C1  CHO   233     194.091  70.587  37.950  1.00  0.00           C
ATOM   1069  C2  CHO   233     193.341  68.587  34.000  1.00  0.00           C
ATOM   1070  ROH CHO   234      43.191  14.937  31.750  1.00  0.00            
ATOM   1071  R1  CHO   234      44.241  14.237  34.250  1.00  0.00            
ATOM   1072  R2  CHO   234      46.291  15.637  35.450  1.00  0.00            
ATOM   1073  R3  CHO   234      44.541  15.837  37.500  1.00  0.00            
ATOM   1074  R4  CHO   234      47.191  15.537  38.800  1.00  0.00            
ATOM   1075  R5  CHO   234      45.391  14.337  39.150  1.00  0.00            
ATOM   1076  C1  CHO   234      46.041  15.687  42.700  1.00  0.00           C
ATOM   1077  C2  CHO   234      46.891  17.687  45.550  1.00  0.00           C
ATOM   1078  ROH CHO   235     144.641 128.787  32.800  1.00  0.00            
ATOM   1079  R1  CHO   235     144.191 130.437  30.550  1.00  0.00            
ATOM   1080  R2  CHO   235     145.841 132.587  29.900  1.00  0.00            
ATOM   1081  R3  CHO   235     146.041 131.287  27.450  1.00  0.00            
ATOM   1082  R4  CHO   235     146.341 134.137  26.850  1.00  0.00            
ATOM   1083  R5  CHO   235     144.941 132.787  25.950  1.00  0.00            
ATOM   1084  C1  CHO   235     146.841 133.887  22.800  1.00  0.00           C
ATOM   1085  C2  CHO   235     148.741 132.387  19.400  1.00  0.00           C
ATOM   1086  ROH CHO   236     222.791 150.587  28.750  1.00  0.00            
ATOM   1087  R1  CHO   236     224.341 151.637  30.850  1.00  0.00            
ATOM   1088  R2  CHO   236     223.391 153.587  32.550  1.00  0.00            
ATOM   1089  R3  CHO   236     224.091 151.837  34.500  1.00  0.00            
ATOM   1090  R4  CHO   236     224.141 154.437  35.850  1.00  0.00            
ATOM   1091  R5  CHO   236     225.741 152.987  35.750  1.00  0.00            
ATOM   1092  C1  CHO   236     225.241 153.237  39.550  1.00  0.00           C
ATOM   1093  C2  CHO   236     226.291 155.787  41.650  1.00  0.00           C
ATOM   1094  ROH CHO   237      70.241  16.187  50.250  1.00  0.00            
ATOM   1095  R1  CHO   237      71.491  17.037  47.850  1.00  0.00            
ATOM   1096  R2  CHO   237      72.591  15.237  46.000  1.00  0.00            
ATOM   1097  R3  CHO   237      70.991  16.537  44.250  1.00  0.00            
ATOM   1098  R4  CHO   237      73.391  15.887  42.700  1.00  0.00            
ATOM   1099  R5  CHO   237      72.491  17.887  42.950  1.00  0.00            
ATOM   1100  C1  CHO   237      72.341  17.487  39.150  1.00  0.00           C
ATOM   1101  C2  CHO   237      72.941  16.937  35.200  1.00  0.00           C
ATOM   1102  ROH CHO   238     141.291 125.887  33.450  1.00  0.00            
ATOM   1103  R1  CHO   238     140.691 126.387  30.700  1.00  0.00            
ATOM   1104  R2  CHO   238     139.291 124.587  29.150  1.00  0.00            
ATOM   1105  R3  CHO   238     137.641 126.687  28.700  1.00  0.00            
ATOM   1106  R4  CHO   238     137.591 125.187  26.150  1.00  0.00            
ATOM   1107  R5  CHO   238     138.091 127.287  26.400  1.00  0.00            
ATOM   1108  C1  CHO   238     135.091 127.537  24.000  1.00  0.00           C
ATOM   1109  C2  CHO   238     134.791 130.187  21.800  1.00  0.00           C
ATOM   1110  ROH CHO   239     118.291  49.437  46.100  1.00  0.00            
ATOM   1111  R1  CHO   239     118.041  51.737  44.450  1.00  0.00            
ATOM   1112  R2  CHO   239     115.641  53.087  44.050  1.00  0.00            
ATOM   1113  R3  CHO   239     117.141  55.237  44.850  1.00  0.00            
ATOM   1114  R4  CHO   239     115.591  56.187  42.550  1.00  0.00            
ATOM   1115  R5  CHO   239     117.741  56.337  42.800  1.00  0.00            
ATOM   1116  C1  CHO   239     116.891  60.037  42.450  1.00  0.00           C
ATOM   1117  C2  CHO   239     115.641  62.587  42.750  1.00  0.00           C
ATOM   1118  ROH CHO   240     222.991  29.487  47.550  1.00  0.00            
ATOM   1119  R1  CHO   240     220.491  30.187  48.550  1.00  0.00            
ATOM   1120  R2  CHO   240     218.141  29.837  47.150  1.00  0.00            
ATOM   1121  R3  CHO   240     217.391  28.487  49.400  1.00  0.00            
ATOM   1122  R4  CHO   240     214.841  29.387  48.150  1.00  0.00            
ATOM   1123  R5  CHO   240     215.491  29.737  50.200  1.00  0.00            
ATOM   1124  C1  CHO   240     212.241  27.837  50.850  1.00  0.00           C
ATOM   1125  C2  CHO   240     209.841  26.337  48.900  1.00  0.00           C
ATOM   1126  ROH CHO   241      91.191  75.387  49.300  1.00  0.00            
ATOM   1127  R1  CHO   241      90.491  74.287  46.800  1.00  0.00            
ATOM   1128  R2  CHO   241      88.491  75.387  45.250  1.00  0.00            
ATOM   1129  R3  CHO   241      90.441  75.437  43.350  1.00  0.00            
ATOM   1130  R4  CHO   241      88.341  77.087  42.200  1.00  0.00            
ATOM   1131  R5  CHO   241      89.291  75.387  41.250  1.00  0.00            
ATOM   1132  C1  CHO   241      90.091  78.087  38.700  1.00  0.00           C
ATOM   1133  C2  CHO   241      90.291  76.837  34.850  1.00  0.00           C
ATOM   1134  ROH CHO   242      29.091 198.837  37.200  1.00  0.00            
ATOM   1135  R1  CHO   242      29.841 197.087  35.100  1.00  0.00            
ATOM   1136  R2  CHO   242      28.091 195.287  33.950  1.00  0.00            
ATOM   1137  R3  CHO   242      28.891 196.487  31.650  1.00  0.00            
ATOM   1138  R4  CHO   242      27.841 193.887  30.800  1.00  0.00            
ATOM   1139  R5  CHO   242      29.791 194.687  30.350  1.00  0.00            
ATOM   1140  C1  CHO   242      28.441 194.187  26.800  1.00  0.00           C
ATOM   1141  C2  CHO   242      29.791 192.487  23.250  1.00  0.00           C
ATOM   1142  ROH CHO   243     121.341 132.137  39.000  1.00  0.00            
ATOM   1143  R1  CHO   243     120.391 134.037  37.150  1.00  0.00            
ATOM   1144  R2  CHO   243     120.091 133.487  34.500  1.00  0.00            
ATOM   1145  R3  CHO   243     117.591 134.387  34.900  1.00  0.00            
ATOM   1146  R4  CHO   243     117.891 134.437  32.000  1.00  0.00            
ATOM   1147  R5  CHO   243     117.241 136.087  33.300  1.00  0.00            
ATOM   1148  C1  CHO   243     114.241 135.837  30.950  1.00  0.00           C
ATOM   1149  C2  CHO   243     114.041 136.637  27.200  1.00  0.00           C
ATOM   1150  ROH CHO   244      60.941 136.037  36.550  1.00  0.00            
ATOM   1151  R1  CHO   244      60.891 136.637  33.750  1.00  0.00            
ATOM   1152  R2  CHO   244      60.141 134.837  31.850  1.00  0.00            
ATOM   1153  R3  CHO   244      58.441 136.787  31.100  1.00  0.00            
ATOM   1154  R4  CHO   244      58.691 135.137  28.700  1.00  0.00            
ATOM   1155  R5  CHO   244      58.991 137.287  28.850  1.00  0.00            
ATOM   1156  C1  CHO   244      56.241 137.187  26.150  1.00  0.00           C
ATOM   1157  C2  CHO   244      55.341 138.687  23.050  1.00  0.00           C
ATOM   1158  ROH CHO   245     208.841 150.337  28.050  1.00  0.00            
ATOM   1159  R1  CHO   245     208.341 150.687  30.850  1.00  0.00            
ATOM   1160  R2  CHO   245     210.391 151.037  32.700  1.00  0.00            
ATOM   1161  R3  CHO   245     208.941 153.237  33.350  1.00  0.00            
ATOM   1162  R4  CHO   245     211.191 153.237  35.250  1.00  0.00            
ATOM   1163  R5  CHO   245     209.091 153.337  35.750  1.00  0.00            
ATOM   1164  C1  CHO   245     210.341 156.587  37.350  1.00  0.00           C
ATOM   1165  C2  CHO   245     212.091 159.937  38.900  1.00  0.00           C
ATOM   1166  ROH CHO   246      56.391 171.737  38.250  1.00  0.00            
ATOM   1167  R1  CHO   246      57.841 171.537  35.800  1.00  0.00            
ATOM   1168  R2  CHO   246      56.941 172.587  33.450  1.00  0.00            
ATOM   1169  R3  CHO   246      59.341 173.837  33.450  1.00  0.00            
ATOM   1170  R4  CHO   246      58.091 174.587  30.850  1.00  0.00            
ATOM   1171  R5  CHO   246      60.091 173.687  31.150  1.00  0.00            
ATOM   1172  C1  CHO   246      61.091 176.937  29.400  1.00  0.00           C
ATOM   1173  C2  CHO   246      61.991 179.587  26.700  1.00  0.00           C
ATOM   1174  ROH CHO   247      53.141 101.237  55.600  1.00  0.00            
ATOM   1175  R1  CHO   247      53.491 100.187  53.000  1.00  0.00            
ATOM   1176  R2  CHO   247      51.341  99.737  51.250  1.00  0.00            
ATOM   1177  R3  CHO   247      52.841 101.287  49.550  1.00  0.00            
ATOM   1178  R4  CHO   247      51.141  99.637  47.800  1.00  0.00            
ATOM   1179  R5  CHO   247      53.341  99.787  47.750  1.00  0.00            
ATOM   1180  C1  CHO   247      52.441 100.987  44.200  1.00  0.00           C
ATOM   1181  C2  CHO   247      51.391 101.787  40.600  1.00  0.00           C
ATOM   1182  ROH CHO   248     158.941   4.287  20.900  1.00  0.00            
ATOM   1183  R1  CHO   248     158.841   3.537  23.600  1.00  0.00            
ATOM   1184  R2  CHO   248     159.941   5.037  25.650  1.00  0.00            
ATOM   1185  R3  CHO   248     157.441   4.837  26.700  1.00  0.00            
ATOM   1186  R4  CHO   248     159.091   5.687  28.950  1.00  0.00            
ATOM   1187  R5  CHO   248     157.741   3.987  28.950  1.00  0.00            
ATOM   1188  C1  CHO   248     156.241   5.937  31.850  1.00  0.00           C
ATOM   1189  C2  CHO   248     156.191   5.137  35.100  1.00  0.00           C
ATOM   1190  ROH CHO   249       8.141 170.637  57.850  1.00  0.00            
ATOM   1191  R1  CHO   249       6.741 170.087  55.450  1.00  0.00            
ATOM   1192  R2  CHO   249       5.291 171.987  54.100  1.00  0.00            
ATOM   1193  R3  CHO   249       6.791 171.137  52.000  1.00  0.00            
ATOM   1194  R4  CHO   249       4.591 172.637  50.750  1.00  0.00            
ATOM   1195  R5  CHO   249       5.241 170.637  50.250  1.00  0.00            
ATOM   1196  C1  CHO   249       5.641 172.287  46.850  1.00  0.00           C
ATOM   1197  C2  CHO   249       6.891 170.487  43.700  1.00  0.00           C
ATOM   1198  ROH CHO   250     132.341 220.337  48.750  1.00  0.00            
ATOM   1199  R1  CHO   250     132.491 218.837  46.350  1.00  0.00            
ATOM   1200  R2  CHO   250     130.591 218.987  44.350  1.00  0.00            
ATOM   1201  R3  CHO   250     132.741 219.537  42.800  1.00  0.00            
ATOM   1202  R4  CHO   250     130.741 218.537  40.950  1.00  0.00            
ATOM   1203  R5  CHO   250     132.791 217.787  41.150  1.00  0.00            
ATOM   1204  C1  CHO   250     132.841 218.787  37.450  1.00  0.00           C
ATOM   1205  C2  CHO   250     133.541 218.887  34.250  1.00  0.00           C
ATOM   1206  ROH CHO   251       6.341  13.237  51.150  1.00  0.00            
ATOM   1207  R1  CHO   251       6.691  12.487  48.450  1.00  0.00            
ATOM   1208  R2  CHO   251       7.591  14.237  46.500  1.00  0.00            
ATOM   1209  R3  CHO   251       9.491  12.287  46.100  1.00  0.00            
ATOM   1210  R4  CHO   251       9.591  13.987  43.700  1.00  0.00            
ATOM   1211  R5  CHO   251       9.291  11.787  43.750  1.00  0.00            
ATOM   1212  C1  CHO   251      12.441  12.037  41.650  1.00  0.00           C
ATOM   1213  C2  CHO   251      15.541   9.887  39.950  1.00  0.00           C
ATOM   1214  ROH CHO   252     166.941  52.737  19.000  1.00  0.00            
ATOM   1215  R1  CHO   252     168.141  53.387  21.500  1.00  0.00            
ATOM   1216  R2  CHO   252     168.791  55.937  22.250  1.00  0.00            
ATOM   1217  R3  CHO   252     167.291  55.337  24.450  1.00  0.00            
ATOM   1218  R4  CHO   252     167.941  58.187  24.750  1.00  0.00            
ATOM   1219  R5  CHO   252     168.341  56.587  26.200  1.00  0.00            
ATOM   1220  C1  CHO   252     166.091  58.887  28.300  1.00  0.00           C
ATOM   1221  C2  CHO   252     164.341  60.937  31.000  1.00  0.00           C
ATOM   1222  ROH CHO   253      21.791 183.387  39.800  1.00  0.00            
ATOM   1223  R1  CHO   253      24.441 183.087  40.800  1.00  0.00            
ATOM   1224  R2  CHO   253      26.041 185.287  41.400  1.00  0.00            
ATOM   1225  R3  CHO   253      26.241 184.037  43.800  1.00  0.00            
ATOM   1226  R4  CHO   253      28.241 186.187  43.900  1.00  0.00            
ATOM   1227  R5  CHO   253      28.591 184.087  44.300  1.00  0.00            
ATOM   1228  C1  CHO   253      29.691 185.587  47.650  1.00  0.00           C
ATOM   1229  C2  CHO   253      30.441 186.437  51.050  1.00  0.00           C
ATOM   1230  ROH CHO   254     113.941 150.187  55.550  1.00  0.00            
ATOM   1231  R1  CHO   254     114.391 150.587  52.750  1.00  0.00            
ATOM   1232  R2  CHO   254     114.091 148.587  50.900  1.00  0.00            
ATOM   1233  R3  CHO   254     112.441 150.337  49.750  1.00  0.00            
ATOM   1234  R4  CHO   254     113.291 148.587  47.550  1.00  0.00            
ATOM   1235  R5  CHO   254     113.441 150.787  47.600  1.00  0.00            
ATOM   1236  C1  CHO   254     111.291 150.287  44.500  1.00  0.00           C
ATOM   1237  C2  CHO   254     111.891 149.187  40.800  1.00  0.00           C
ATOM   1238  ROH CHO   255      92.291 133.287  37.950  1.00  0.00            
ATOM   1239  R1  CHO   255      91.691 131.087  39.550  1.00  0.00            
ATOM   1240  R2  CHO   255      93.491 129.987  41.350  1.00  0.00            
ATOM   1241  R3  CHO   255      91.441 130.337  43.150  1.00  0.00            
ATOM   1242  R4  CHO   255      92.941 128.037  44.150  1.00  0.00            
ATOM   1243  R5  CHO   255      90.791 128.137  43.700  1.00  0.00            
ATOM   1244  C1  CHO   255      90.691 127.187  47.400  1.00  0.00           C
ATOM   1245  C2  CHO   255      90.491 125.887  51.750  1.00  0.00           C
ATOM   1246  ROH CHO   256     104.041  75.987  47.700  1.00  0.00            
ATOM   1247  R1  CHO   256     103.791  77.237  45.200  1.00  0.00            
ATOM   1248  R2  CHO   256     105.841  77.287  43.350  1.00  0.00            
ATOM   1249  R3  CHO   256     103.991  76.137  41.700  1.00  0.00            
ATOM   1250  R4  CHO   256     105.891  77.437  39.900  1.00  0.00            
ATOM   1251  R5  CHO   256     103.741  77.737  39.950  1.00  0.00            
ATOM   1252  C1  CHO   256     104.191  76.487  36.350  1.00  0.00           C
ATOM   1253  C2  CHO   256     104.191  75.837  31.500  1.00  0.00           C
ATOM   1254  ROH CHO   257     121.141   5.687  31.100  1.00  0.00            
ATOM   1255  R1  CHO   257     122.841   6.287  28.950  1.00  0.00            
ATOM   1256  R2  CHO   257     122.441   5.287  26.350  1.00  0.00            
ATOM   1257  R3  CHO   257     122.591   7.887  25.650  1.00  0.00            
ATOM   1258  R4  CHO   257     123.391   6.437  23.200  1.00  0.00            
ATOM   1259  R5  CHO   257     124.491   8.037  24.200  1.00  0.00            
ATOM   1260  C1  CHO   257     124.041   9.587  20.750  1.00  0.00           C
ATOM   1261  C2  CHO   257     124.841  11.637  16.950  1.00  0.00           C
ATOM   1262  ROH CHO   258     157.391 215.687  50.150  1.00  0.00            
ATOM   1263  R1  CHO   258     157.391 217.637  48.100  1.00  0.00            
ATOM   1264  R2  CHO   258     158.841 217.337  45.750  1.00  0.00            
ATOM   1265  R3  CHO   258     156.441 217.787  44.600  1.00  0.00            
ATOM   1266  R4  CHO   258     158.341 219.087  42.800  1.00  0.00            
ATOM   1267  R5  CHO   258     156.591 219.987  43.700  1.00  0.00            
ATOM   1268  C1  CHO   258     155.841 220.487  39.950  1.00  0.00           C
ATOM   1269  C2  CHO   258     155.641 221.687  35.650  1.00  0.00           C
ATOM   1270  ROH CHO   259     204.091  25.237  57.500  1.00  0.00            
ATOM   1271  R1  CHO   259     202.641  24.137  55.350  1.00  0.00            
ATOM   1272  R2  CHO   259     203.041  21.537  54.450  1.00  0.00            
ATOM   1273  R3  CHO   259     200.391  21.287  54.900  1.00  0.00            
ATOM   1274  R4  CHO   259     201.141  18.837  53.500  1.00  0.00            
ATOM   1275  R5  CHO   259     199.541  20.237  52.950  1.00  0.00            
ATOM   1276  C1  CHO   259     197.541  17.037  53.350  1.00  0.00           C
ATOM   1277  C2  CHO   259     196.541  13.237  52.950  1.00  0.00           C
ATOM   1278  ROH CHO   260     199.041  99.237  53.850  1.00  0.00            
ATOM   1279  R1  CHO   260     198.991 100.237  51.200  1.00  0.00            
ATOM   1280  R2  CHO   260     197.891  98.787  49.100  1.00  0.00            
ATOM   1281  R3  CHO   260     196.491 101.087  48.750  1.00  0.00            
ATOM   1282  R4  CHO   260     195.541  99.287  46.650  1.00  0.00            
ATOM   1283  R5  CHO   260     196.291 101.287  46.350  1.00  0.00            
ATOM   1284  C1  CHO   260     192.841 101.687  44.850  1.00  0.00           C
ATOM   1285  C2  CHO   260     190.741 101.437  41.200  1.00  0.00           C
ATOM   1286  ROH CHO   261     139.441   9.087  31.400  1.00  0.00            
ATOM   1287  R1  CHO   261     140.041   7.287  29.300  1.00  0.00            
ATOM   1288  R2  CHO   261     138.591   7.137  26.900  1.00  0.00            
ATOM   1289  R3  CHO   261     141.041   7.487  25.750  1.00  0.00            
ATOM   1290  R4  CHO   261     139.291   6.687  23.550  1.00  0.00            
ATOM   1291  R5  CHO   261     141.141   5.737  24.100  1.00  0.00            
ATOM   1292  C1  CHO   261     141.941   6.737  20.500  1.00  0.00           C
ATOM   1293  C2  CHO   261     144.091   6.187  17.050  1.00  0.00           C
ATOM   1294  ROH CHO   262      49.341  91.487  44.100  1.00  0.00            
ATOM   1295  R1  CHO   262      47.091  90.987  45.750  1.00  0.00            
ATOM   1296  R2  CHO   262      46.991  88.837  47.500  1.00  0.00            
ATOM   1297  R3  CHO   262      46.441  90.787  49.300  1.00  0.00            
ATOM   1298  R4  CHO   262      46.041  88.287  50.800  1.00  0.00            
ATOM   1299  R5  CHO   262      44.641  89.937  50.600  1.00  0.00            
ATOM   1300  C1  CHO   262      45.041  89.787  54.400  1.00  0.00           C
ATOM   1301  C2  CHO   262      43.791  90.387  58.050  1.00  0.00           C
ATOM   1302  ROH CHO   263      11.141 161.587  54.950  1.00  0.00            
ATOM   1303  R1  CHO   263       9.741 159.837  53.200  1.00  0.00            
ATOM   1304  R2  CHO   263       7.241 160.387  52.200  1.00  0.00            
ATOM   1305  R3  CHO   263       8.441 159.937  49.800  1.00  0.00            
ATOM   1306  R4  CHO   263       5.991 158.337  49.700  1.00  0.00            
ATOM   1307  R5  CHO   263       8.041 157.637  49.350  1.00  0.00            
ATOM   1308  C1  CHO   263       6.391 156.737  46.000  1.00  0.00           C
ATOM   1309  C2  CHO   263       3.691 154.937  44.600  1.00  0.00           C
ATOM   1310  ROH CHO   264      68.541 142.187  36.550  1.00  0.00            
ATOM   1311  R1  CHO   264      69.541 142.037  33.900  1.00  0.00            
ATOM   1312  R2  CHO   264      68.491 140.387  31.950  1.00  0.00            
ATOM   1313  R3  CHO   264      68.341 142.687  30.550  1.00  0.00            
ATOM   1314  R4  CHO   264      68.691 140.587  28.550  1.00  0.00            
ATOM   1315  R5  CHO   264      69.891 142.387  28.750  1.00  0.00            
ATOM   1316  C1  CHO   264      68.691 142.887  25.150  1.00  0.00           C
ATOM   1317  C2  CHO   264      66.991 144.087  22.000  1.00  0.00           C
ATOM   1318  ROH CHO   265     136.441  98.387  50.350  1.00  0.00            
ATOM   1319  R1  CHO   265     136.491  98.837  47.550  1.00  0.00            
ATOM   1320  R2  CHO   265     134.191  99.137  46.050  1.00  0.00            
ATOM   1321  R3  CHO   265     135.391 101.487  45.300  1.00  0.00            
ATOM   1322  R4  CHO   265     133.391 100.937  43.200  1.00  0.00            
ATOM   1323  R5  CHO   265     135.491 101.287  42.900  1.00  0.00            
ATOM   1324  C1  CHO   265     134.041 104.137  40.800  1.00  0.00           C
ATOM   1325  C2  CHO   265     136.091 106.737  38.050  1.00  0.00           C
ATOM   1326  ROH CHO   266     190.991  -1.513  52.400  1.00  0.00            
ATOM   1327  R1  CHO   266     192.041  -1.363  49.750  1.00  0.00            
ATOM   1328  R2  CHO   266     190.391  -1.563  47.550  1.00  0.00            
ATOM   1329  R3  CHO   266     191.541   0.837  46.900  1.00  0.00            
ATOM   1330  R4  CHO   266     190.891  -0.413  44.300  1.00  0.00            
ATOM   1331  R5  CHO   266     192.841   0.337  44.950  1.00  0.00            
ATOM   1332  C1  CHO   266     192.291   2.487  41.800  1.00  0.00           C
ATOM   1333  C2  CHO   266     189.641   2.837  39.050  1.00  0.00           C
ATOM   1334  ROH CHO   267      95.591  37.087  45.200  1.00  0.00            
ATOM   1335  R1  CHO   267      94.941  36.337  42.550  1.00  0.00            
ATOM   1336  R2  CHO   267      92.991  37.687  41.050  1.00  0.00            
ATOM   1337  R3  CHO   267      94.991  37.937  39.250  1.00  0.00            
ATOM   1338  R4  CHO   267      92.641  37.337  37.650  1.00  0.00            
ATOM   1339  R5  CHO   267      94.541  36.287  37.600  1.00  0.00            
ATOM   1340  C1  CHO   267      94.341  37.437  33.950  1.00  0.00           C
ATOM   1341  C2  CHO   267      93.091  33.337  32.950  1.00  0.00           C
ATOM   1342  ROH CHO   268     144.641 114.937  32.050  1.00  0.00            
ATOM   1343  R1  CHO   268     143.491 115.237  29.500  1.00  0.00            
ATOM   1344  R2  CHO   268     144.841 116.537  27.400  1.00  0.00            
ATOM   1345  R3  CHO   268     144.341 114.237  26.050  1.00  0.00            
ATOM   1346  R4  CHO   268     144.791 116.187  23.950  1.00  0.00            
ATOM   1347  R5  CHO   268     143.091 114.887  24.150  1.00  0.00            
ATOM   1348  C1  CHO   268     144.341 113.837  20.700  1.00  0.00           C
ATOM   1349  C2  CHO   268     144.741 117.337  17.450  1.00  0.00           C
ATOM   1350  ROH CHO   269      31.791 137.137  52.600  1.00  0.00            
ATOM   1351  R1  CHO   269      32.641 138.087  50.050  1.00  0.00            
ATOM   1352  R2  CHO   269      31.691 137.037  47.700  1.00  0.00            
ATOM   1353  R3  CHO   269      31.041 139.587  47.150  1.00  0.00            
ATOM   1354  R4  CHO   269      30.441 138.187  44.700  1.00  0.00            
ATOM   1355  R5  CHO   269      31.691 139.937  44.900  1.00  0.00            
ATOM   1356  C1  CHO   269      29.091 141.237  42.400  1.00  0.00           C
ATOM   1357  C2  CHO   269      26.941 137.887  40.750  1.00  0.00           C
ATOM   1358  ROH CHO   270     176.891 182.537  37.650  1.00  0.00            
ATOM   1359  R1  CHO   270     176.541 182.937  34.900  1.00  0.00            
ATOM   1360  R2  CHO   270     177.741 184.987  33.500  1.00  0.00            
ATOM   1361  R3  CHO   270     178.691 182.987  31.950  1.00  0.00            
ATOM   1362  R4  CHO   270     178.091 185.187  30.100  1.00  0.00            
ATOM   1363  R5  CHO   270     177.341 183.137  29.950  1.00  0.00            
ATOM   1364  C1  CHO   270     179.141 183.387  26.550  1.00  0.00           C
ATOM   1365  C2  CHO   270     179.991 183.387  22.600  1.00  0.00           C
ATOM   1366  ROH CHO   271     170.991 118.487  38.150  1.00  0.00            
ATOM   1367  R1  CHO   271     170.841 117.237  40.700  1.00  0.00            
ATOM   1368  R2  CHO   271     172.991 116.087  41.950  1.00  0.00            
ATOM   1369  R3  CHO   271     172.291 117.787  44.000  1.00  0.00            
ATOM   1370  R4  CHO   271     174.341 116.037  45.150  1.00  0.00            
ATOM   1371  R5  CHO   271     172.341 116.387  45.950  1.00  0.00            
ATOM   1372  C1  CHO   271     174.441 117.537  48.900  1.00  0.00           C
ATOM   1373  C2  CHO   271     175.241 120.187  52.200  1.00  0.00           C
ATOM   1374  ROH CHO   272       0.891  69.737  47.350  1.00  0.00            
ATOM   1375  R1  CHO   272       2.541  70.587  49.450  1.00  0.00            
ATOM   1376  R2  CHO   272       3.491  68.887  51.400  1.00  0.00            
ATOM   1377  R3  CHO   272       5.891  69.887  50.650  1.00  0.00            
ATOM   1378  R4  CHO   272       6.141  69.437  53.550  1.00  0.00            
ATOM   1379  R5  CHO   272       6.541  71.287  52.500  1.00  0.00            
ATOM   1380  C1  CHO   272       9.941  70.687  54.100  1.00  0.00           C
ATOM   1381  C2  CHO   272      10.741  71.737  57.350  1.00  0.00           C
ATOM   1382  ROH CHO   273       7.341  93.787  42.550  1.00  0.00            
ATOM   1383  R1  CHO   273       8.391  94.937  44.900  1.00  0.00            
ATOM   1384  R2  CHO   273       7.041  96.987  46.200  1.00  0.00            
ATOM   1385  R3  CHO   273       7.241  95.337  48.350  1.00  0.00            
ATOM   1386  R4  CHO   273       7.291  98.037  49.500  1.00  0.00            
ATOM   1387  R5  CHO   273       8.791  96.437  49.850  1.00  0.00            
ATOM   1388  C1  CHO   273       7.641  97.037  53.450  1.00  0.00           C
ATOM   1389  C2  CHO   273       7.841  95.287  57.950  1.00  0.00           C
ATOM   1390  ROH CHO   274      42.191 105.787  33.600  1.00  0.00            
ATOM   1391  R1  CHO   274      41.791 108.087  32.000  1.00  0.00            
ATOM   1392  R2  CHO   274      42.941 108.337  29.500  1.00  0.00            
ATOM   1393  R3  CHO   274      40.391 108.787  28.700  1.00  0.00            
ATOM   1394  R4  CHO   274      41.891 108.587  26.150  1.00  0.00            
ATOM   1395  R5  CHO   274      40.591 110.187  26.750  1.00  0.00            
ATOM   1396  C1  CHO   274      38.891 109.087  23.500  1.00  0.00           C
ATOM   1397  C2  CHO   274      38.391 111.537  21.250  1.00  0.00           C
ATOM   1398  ROH CHO   275     181.291 153.687  20.450  1.00  0.00            
ATOM   1399  R1  CHO   275     181.841 154.087  23.200  1.00  0.00            
ATOM   1400  R2  CHO   275     181.591 156.537  24.450  1.00  0.00            
ATOM   1401  R3  CHO   275     179.991 155.137  26.150  1.00  0.00            
ATOM   1402  R4  CHO   275     181.891 156.487  27.900  1.00  0.00            
ATOM   1403  R5  CHO   275     181.441 154.387  27.850  1.00  0.00            
ATOM   1404  C1  CHO   275     180.491 155.187  31.500  1.00  0.00           C
ATOM   1405  C2  CHO   275     182.141 155.487  34.550  1.00  0.00           C
ATOM   1406  ROH CHO   276     200.841 161.287  26.550  1.00  0.00            
ATOM   1407  R1  CHO   276     201.191 160.987  29.400  1.00  0.00            
ATOM   1408  R2  CHO   276     199.141 160.387  31.100  1.00  0.00            
ATOM   1409  R3  CHO   276     200.791 158.337  31.850  1.00  0.00            
ATOM   1410  R4  CHO   276     198.591 158.287  33.800  1.00  0.00            
ATOM   1411  R5  CHO   276     200.741 158.337  34.200  1.00  0.00            
ATOM   1412  C1  CHO   276     199.841 155.137  36.050  1.00  0.00           C
ATOM   1413  C2  CHO   276     200.241 154.687  40.850  1.00  0.00           C
ATOM   1414  ROH CHO   277      23.791  33.887  35.550  1.00  0.00            
ATOM   1415  R1  CHO   277      22.091  35.137  37.400  1.00  0.00            
ATOM   1416  R2  CHO   277      21.091  33.887  39.650  1.00  0.00            
ATOM   1417  R3  CHO   277      22.141  36.037  40.900  1.00  0.00            
ATOM   1418  R4  CHO   277      20.091  34.987  42.750  1.00  0.00            
ATOM   1419  R5  CHO   277      20.291  37.037  42.000  1.00  0.00            
ATOM   1420  C1  CHO   277      20.541  37.687  45.750  1.00  0.00           C
ATOM   1421  C2  CHO   277      18.141  40.237  48.000  1.00  0.00           C
ATOM   1422  ROH CHO   278      92.141 110.587  54.450  1.00  0.00            
ATOM   1423  R1  CHO   278      93.791 111.437  52.300  1.00  0.00            
ATOM   1424  R2  CHO   278      95.591 109.787  51.050  1.00  0.00            
ATOM   1425  R3  CHO   278      94.291 110.637  48.800  1.00  0.00            
ATOM   1426  R4  CHO   278      96.891 109.587  47.850  1.00  0.00            
ATOM   1427  R5  CHO   278      96.041 111.587  47.450  1.00  0.00            
ATOM   1428  C1  CHO   278      96.391 110.287  43.850  1.00  0.00           C
ATOM   1429  C2  CHO   278      98.241 107.337  41.850  1.00  0.00           C
ATOM   1430  ROH CHO   279     117.491 103.887  26.550  1.00  0.00            
ATOM   1431  R1  CHO   279     119.941 104.087  27.950  1.00  0.00            
ATOM   1432  R2  CHO   279     120.091 103.887  30.750  1.00  0.00            
ATOM   1433  R3  CHO   279     121.941 101.937  30.150  1.00  0.00            
ATOM   1434  R4  CHO   279     122.391 102.587  33.000  1.00  0.00            
ATOM   1435  R5  CHO   279     123.891 102.587  31.400  1.00  0.00            
ATOM   1436  C1  CHO   279     125.391 100.037  33.750  1.00  0.00           C
ATOM   1437  C2  CHO   279     125.441 102.337  36.850  1.00  0.00           C
ATOM   1438  ROH CHO   280     168.441 162.737  22.550  1.00  0.00            
ATOM   1439  R1  CHO   280     168.941 163.237  25.300  1.00  0.00            
ATOM   1440  R2  CHO   280     166.941 163.737  27.100  1.00  0.00            
ATOM   1441  R3  CHO   280     168.091 161.687  28.500  1.00  0.00            
ATOM   1442  R4  CHO   280     166.041 162.687  30.350  1.00  0.00            
ATOM   1443  R5  CHO   280     168.141 162.437  30.800  1.00  0.00            
ATOM   1444  C1  CHO   280     166.591 160.187  33.450  1.00  0.00           C
ATOM   1445  C2  CHO   280     165.991 160.737  36.850  1.00  0.00           C
ATOM   1446  ROH CHO   281      88.441 186.537  23.900  1.00  0.00            
ATOM   1447  R1  CHO   281      89.241 187.437  26.500  1.00  0.00            
ATOM   1448  R2  CHO   281      88.291 189.737  27.650  1.00  0.00            
ATOM   1449  R3  CHO   281      87.541 188.087  29.700  1.00  0.00            
ATOM   1450  R4  CHO   281      88.491 190.537  31.050  1.00  0.00            
ATOM   1451  R5  CHO   281      89.191 188.537  31.400  1.00  0.00            
ATOM   1452  C1  CHO   281      87.941 189.487  34.900  1.00  0.00           C
ATOM   1453  C2  CHO   281      87.791 187.887  39.300  1.00  0.00           C
ATOM   1454  ROH CHO   282     184.091 144.487  25.800  1.00  0.00            
ATOM   1455  R1  CHO   282     184.691 145.287  28.500  1.00  0.00            
ATOM   1456  R2  CHO   282     182.741 145.737  30.400  1.00  0.00            
ATOM   1457  R3  CHO   282     184.241 143.987  31.850  1.00  0.00            
ATOM   1458  R4  CHO   282     182.491 145.287  33.850  1.00  0.00            
ATOM   1459  R5  CHO   282     184.691 145.137  33.900  1.00  0.00            
ATOM   1460  C1  CHO   282     183.741 143.387  37.200  1.00  0.00           C
ATOM   1461  C2  CHO   282     181.691 140.787  39.000  1.00  0.00           C
ATOM   1462  ROH CHO   283     184.041  84.937  20.600  1.00  0.00            
ATOM   1463  R1  CHO   283     184.141  84.887  23.450  1.00  0.00            
ATOM   1464  R2  CHO   283     182.391  83.387  25.000  1.00  0.00            
ATOM   1465  R3  CHO   283     184.691  82.387  26.050  1.00  0.00            
ATOM   1466  R4  CHO   283     182.641  81.637  27.950  1.00  0.00            
ATOM   1467  R5  CHO   283     184.491  82.687  28.450  1.00  0.00            
ATOM   1468  C1  CHO   283     184.941  79.687  30.700  1.00  0.00           C
ATOM   1469  C2  CHO   283     183.391  76.387  32.250  1.00  0.00           C
ATOM   1470  ROH CHO   284     179.741   6.837  31.300  1.00  0.00            
ATOM   1471  R1  CHO   284     180.441   7.237  28.550  1.00  0.00            
ATOM   1472  R2  CHO   284     181.591   5.237  26.950  1.00  0.00            
ATOM   1473  R3  CHO   284     179.491   5.787  25.300  1.00  0.00            
ATOM   1474  R4  CHO   284     181.541   4.687  23.550  1.00  0.00            
ATOM   1475  R5  CHO   284     180.491   6.587  23.300  1.00  0.00            
ATOM   1476  C1  CHO   284     179.541   4.837  20.000  1.00  0.00           C
ATOM   1477  C2  CHO   284     178.891   4.487  16.450  1.00  0.00           C
ATOM   1478  ROH CHO   285     145.541 173.337  22.300  1.00  0.00            
ATOM   1479  R1  CHO   285     145.991 174.587  24.800  1.00  0.00            
ATOM   1480  R2  CHO   285     145.141 173.487  27.200  1.00  0.00            
ATOM   1481  R3  CHO   285     147.791 173.837  27.900  1.00  0.00            
ATOM   1482  R4  CHO   285     146.241 174.887  30.200  1.00  0.00            
ATOM   1483  R5  CHO   285     147.791 175.937  29.100  1.00  0.00            
ATOM   1484  C1  CHO   285     149.341 175.987  32.600  1.00  0.00           C
ATOM   1485  C2  CHO   285     148.591 178.687  35.450  1.00  0.00           C
ATOM   1486  ROH CHO   286     212.991 146.187  39.800  1.00  0.00            
ATOM   1487  R1  CHO   286     212.191 147.187  42.350  1.00  0.00            
ATOM   1488  R2  CHO   286     211.941 145.537  44.550  1.00  0.00            
ATOM   1489  R3  CHO   286     213.641 147.337  45.700  1.00  0.00            
ATOM   1490  R4  CHO   286     212.341 146.037  47.950  1.00  0.00            
ATOM   1491  R5  CHO   286     212.491 148.187  47.600  1.00  0.00            
ATOM   1492  C1  CHO   286     214.191 147.937  51.000  1.00  0.00           C
ATOM   1493  C2  CHO   286     211.691 146.687  53.950  1.00  0.00           C
ATOM   1494  ROH CHO   287     106.941  68.437  43.450  1.00  0.00            
ATOM   1495  R1  CHO   287     104.891  69.137  41.600  1.00  0.00            
ATOM   1496  R2  CHO   287     104.591  71.737  40.650  1.00  0.00            
ATOM   1497  R3  CHO   287     104.791  70.487  38.250  1.00  0.00            
ATOM   1498  R4  CHO   287     102.891  72.687  37.850  1.00  0.00            
ATOM   1499  R5  CHO   287     102.541  70.587  37.350  1.00  0.00            
ATOM   1500  C1  CHO   287     102.091  72.137  33.900  1.00  0.00           C
ATOM   1501  C2  CHO   287      99.441  71.987  30.950  1.00  0.00           C
ATOM   1502  ROH CHO   288     111.591 100.537  40.800  1.00  0.00            
ATOM   1503  R1  CHO   288     109.341  99.887  42.400  1.00  0.00            
ATOM   1504  R2  CHO   288     108.391  97.337  42.750  1.00  0.00            
ATOM   1505  R3  CHO   288     108.691  97.887  45.350  1.00  0.00            
ATOM   1506  R4  CHO   288     107.241  95.337  45.300  1.00  0.00            
ATOM   1507  R5  CHO   288     106.641  97.137  46.350  1.00  0.00            
ATOM   1508  C1  CHO   288     106.841  94.687  49.300  1.00  0.00           C
ATOM   1509  C2  CHO   288     108.891  95.187  53.900  1.00  0.00           C
ATOM   1510  ROH CHO   289     176.841  53.887  33.700  1.00  0.00            
ATOM   1511  R1  CHO   289     176.641  54.587  31.000  1.00  0.00            
ATOM   1512  R2  CHO   289     178.591  53.937  29.100  1.00  0.00            
ATOM   1513  R3  CHO   289     176.491  52.787  27.750  1.00  0.00            
ATOM   1514  R4  CHO   289     178.791  52.387  26.000  1.00  0.00            
ATOM   1515  R5  CHO   289     176.891  53.287  25.450  1.00  0.00            
ATOM   1516  C1  CHO   289     176.941  50.387  23.000  1.00  0.00           C
ATOM   1517  C2  CHO   289     175.941  50.687  19.250  1.00  0.00           C
ATOM   1518  ROH CHO   290     181.791  10.787  17.300  1.00  0.00            
ATOM   1519  R1  CHO   290     183.491   9.687  19.250  1.00  0.00            
ATOM   1520  R2  CHO   290     183.541   6.987  19.800  1.00  0.00            
ATOM   1521  R3  CHO   290     186.191   7.237  19.300  1.00  0.00            
ATOM   1522  R4  CHO   290     186.041   4.987  21.150  1.00  0.00            
ATOM   1523  R5  CHO   290     187.291   6.787  21.400  1.00  0.00            
ATOM   1524  C1  CHO   290     189.991   4.087  21.450  1.00  0.00           C
ATOM   1525  C2  CHO   290     192.041   0.737  20.900  1.00  0.00           C
ATOM   1526  ROH CHO   291      52.691 156.687  38.050  1.00  0.00            
ATOM   1527  R1  CHO   291      53.641 155.737  40.500  1.00  0.00            
ATOM   1528  R2  CHO   291      52.691 156.687  42.950  1.00  0.00            
ATOM   1529  R3  CHO   291      52.191 154.037  43.400  1.00  0.00            
ATOM   1530  R4  CHO   291      52.491 155.237  46.100  1.00  0.00            
ATOM   1531  R5  CHO   291      53.591 153.537  45.300  1.00  0.00            
ATOM   1532  C1  CHO   291      51.891 151.937  48.350  1.00  0.00           C
ATOM   1533  C2  CHO   291      50.841 150.787  51.850  1.00  0.00           C
ATOM   1534  ROH CHO   292     176.991  59.137  35.400  1.00  0.00            
ATOM   1535  R1  CHO   292     177.041  60.837  37.700  1.00  0.00            
ATOM   1536  R2  CHO   292     175.841  60.137  40.100  1.00  0.00            
ATOM   1537  R3  CHO   292     178.341  60.687  41.100  1.00  0.00            
ATOM   1538  R4  CHO   292     176.641  60.337  43.450  1.00  0.00            
ATOM   1539  R5  CHO   292     177.941  62.037  43.000  1.00  0.00            
ATOM   1540  C1  CHO   292     179.391  60.887  46.350  1.00  0.00           C
ATOM   1541  C2  CHO   292     179.241  59.137  50.350  1.00  0.00           C
ATOM   1542  ROH CHO   293     108.091  77.187  28.750  1.00  0.00            
ATOM   1543  R1  CHO   293     109.091  78.237  31.150  1.00  0.00            
ATOM   1544  R2  CHO   293     107.541  78.487  33.400  1.00  0.00            
ATOM   1545  R3  CHO   293     109.591  77.087  34.550  1.00  0.00            
ATOM   1546  R4  CHO   293     108.591  78.887  36.700  1.00  0.00            
ATOM   1547  R5  CHO   293     110.641  78.687  36.000  1.00  0.00            
ATOM   1548  C1  CHO   293     111.091  77.787  39.650  1.00  0.00           C
ATOM   1549  C2  CHO   293     110.441  79.187  43.100  1.00  0.00           C
ATOM   1550  ROH CHO   294     108.791 188.687  32.850  1.00  0.00            
ATOM   1551  R1  CHO   294     108.941 190.237  30.450  1.00  0.00            
ATOM   1552  R2  CHO   294     110.691 189.587  28.400  1.00  0.00            
ATOM   1553  R3  CHO   294     108.441 189.637  26.850  1.00  0.00            
ATOM   1554  R4  CHO   294     110.591 190.287  25.000  1.00  0.00            
ATOM   1555  R5  CHO   294     108.741 191.437  25.300  1.00  0.00            
ATOM   1556  C1  CHO   294     108.391 190.687  21.600  1.00  0.00           C
ATOM   1557  C2  CHO   294     106.791 191.587  18.100  1.00  0.00           C
ATOM   1558  ROH CHO   295      35.541  69.787  59.300  1.00  0.00            
ATOM   1559  R1  CHO   295      34.941  67.037  58.750  1.00  0.00            
ATOM   1560  R2  CHO   295      36.691  65.437  57.350  1.00  0.00            
ATOM   1561  R3  CHO   295      36.441  63.837  59.550  1.00  0.00            
ATOM   1562  R4  CHO   295      37.941  62.187  57.600  1.00  0.00            
ATOM   1563  R5  CHO   295      36.091  61.637  58.650  1.00  0.00            
ATOM   1564  C1  CHO   295      38.441  58.837  59.800  1.00  0.00           C
ATOM   1565  C2  CHO   295      39.541  55.487  61.850  1.00  0.00           C
ATOM   1566  ROH CHO   296     172.441 164.887  22.650  1.00  0.00            
ATOM   1567  R1  CHO   296     173.091 165.687  25.250  1.00  0.00            
ATOM   1568  R2  CHO   296     171.291 166.887  26.950  1.00  0.00            
ATOM   1569  R3  CHO   296     172.041 164.887  28.700  1.00  0.00            
ATOM   1570  R4  CHO   296     170.241 166.587  30.300  1.00  0.00            
ATOM   1571  R5  CHO   296     172.241 165.987  30.850  1.00  0.00            
ATOM   1572  C1  CHO   296     170.341 164.537  33.800  1.00  0.00           C
ATOM   1573  C2  CHO   296     168.341 165.387  37.600  1.00  0.00           C
ATOM   1574  ROH CHO   297      39.091  30.637  59.100  1.00  0.00            
ATOM   1575  R1  CHO   297      37.991  29.687  56.700  1.00  0.00            
ATOM   1576  R2  CHO   297      37.541  31.337  54.500  1.00  0.00            
ATOM   1577  R3  CHO   297      39.041  29.437  53.200  1.00  0.00            
ATOM   1578  R4  CHO   297      38.591  31.537  51.200  1.00  0.00            
ATOM   1579  R5  CHO   297      38.141  29.387  51.000  1.00  0.00            
ATOM   1580  C1  CHO   297      40.541  29.887  48.050  1.00  0.00           C
ATOM   1581  C2  CHO   297      43.141  31.337  44.950  1.00  0.00           C
ATOM   1582  ROH CHO   298      99.691 127.237  35.600  1.00  0.00            
ATOM   1583  R1  CHO   298     101.691 126.287  33.900  1.00  0.00            
ATOM   1584  R2  CHO   298     103.191 124.037  34.400  1.00  0.00            
ATOM   1585  R3  CHO   298     102.341 123.237  31.950  1.00  0.00            
ATOM   1586  R4  CHO   298     104.691 121.587  32.450  1.00  0.00            
ATOM   1587  R5  CHO   298     104.341 122.837  30.700  1.00  0.00            
ATOM   1588  C1  CHO   298     104.741 119.487  29.050  1.00  0.00           C
ATOM   1589  C2  CHO   298     106.141 119.437  25.800  1.00  0.00           C
ATOM   1590  ROH CHO   299     146.841  40.937  35.050  1.00  0.00            
ATOM   1591  R1  CHO   299     146.741  42.837  37.100  1.00  0.00            
ATOM   1592  R2  CHO   299     144.591  43.187  38.800  1.00  0.00            
ATOM   1593  R3  CHO   299     146.441  42.837  40.750  1.00  0.00            
ATOM   1594  R4  CHO   299     144.241  44.237  42.050  1.00  0.00            
ATOM   1595  R5  CHO   299     146.341  44.837  42.050  1.00  0.00            
ATOM   1596  C1  CHO   299     145.791  44.537  45.800  1.00  0.00           C
ATOM   1597  C2  CHO   299     145.841  45.437  48.750  1.00  0.00           C
ATOM   1598  ROH CHO   300      82.341  98.587  22.950  1.00  0.00            
ATOM   1599  R1  CHO   300      82.291  96.887  25.200  1.00  0.00            
ATOM   1600  R2  CHO   300      83.441  97.587  27.650  1.00  0.00            
ATOM   1601  R3  CHO   300      80.941  96.987  28.650  1.00  0.00            
ATOM   1602  R4  CHO   300      82.641  97.237  31.000  1.00  0.00            
ATOM   1603  R5  CHO   300      81.391  95.537  30.500  1.00  0.00            
ATOM   1604  C1  CHO   300      79.891  96.487  33.850  1.00  0.00           C
ATOM   1605  C2  CHO   300      76.691  97.937  34.500  1.00  0.00           C
ATOM   1606  ROH CHO   301     144.841 184.937  52.950  1.00  0.00            
ATOM   1607  R1  CHO   301     146.191 184.037  50.650  1.00  0.00            
ATOM   1608  R2  CHO   301     145.441 181.737  49.300  1.00  0.00            
ATOM   1609  R3  CHO   301     145.391 183.437  47.150  1.00  0.00            
ATOM   1610  R4  CHO   301     145.891 180.787  46.000  1.00  0.00            
ATOM   1611  R5  CHO   301     147.091 182.637  45.700  1.00  0.00            
ATOM   1612  C1  CHO   301     146.091 181.837  42.100  1.00  0.00           C
ATOM   1613  C2  CHO   301     148.891 182.687  39.350  1.00  0.00           C
ATOM   1614  ROH CHO   302       7.841 115.037  61.350  1.00  0.00            
ATOM   1615  R1  CHO   302       7.491 114.437  58.600  1.00  0.00            
ATOM   1616  R2  CHO   302       9.641 114.387  56.850  1.00  0.00            
ATOM   1617  R3  CHO   302       8.691 111.887  56.300  1.00  0.00            
ATOM   1618  R4  CHO   302      10.641 112.437  54.150  1.00  0.00            
ATOM   1619  R5  CHO   302       8.541 111.787  53.900  1.00  0.00            
ATOM   1620  C1  CHO   302      10.341 108.937  52.150  1.00  0.00           C
ATOM   1621  C2  CHO   302      11.541 112.437  49.250  1.00  0.00           C
ATOM   1622  ROH CHO   303     175.041  77.637  30.950  1.00  0.00            
ATOM   1623  R1  CHO   303     173.741  76.687  33.250  1.00  0.00            
ATOM   1624  R2  CHO   303     174.941  74.887  35.000  1.00  0.00            
ATOM   1625  R3  CHO   303     174.241  76.787  36.850  1.00  0.00            
ATOM   1626  R4  CHO   303     174.591  74.337  38.400  1.00  0.00            
ATOM   1627  R5  CHO   303     172.841  75.687  38.400  1.00  0.00            
ATOM   1628  C1  CHO   303     173.791  75.837  42.100  1.00  0.00           C
ATOM   1629  C2  CHO   303     173.291  76.387  45.600  1.00  0.00           C
ATOM   1630  ROH CHO   304     225.641 198.637  41.550  1.00  0.00            
ATOM   1631  R1  CHO   304     224.791 200.487  43.500  1.00  0.00            
ATOM   1632  R2  CHO   304     222.291 200.287  44.700  1.00  0.00            
ATOM   1633  R3  CHO   304     223.791 200.387  47.000  1.00  0.00            
ATOM   1634  R4  CHO   304     221.091 201.137  47.850  1.00  0.00            
ATOM   1635  R5  CHO   304     222.941 202.237  48.200  1.00  0.00            
ATOM   1636  C1  CHO   304     221.791 201.737  51.800  1.00  0.00           C
ATOM   1637  C2  CHO   304     218.741 202.287  54.750  1.00  0.00           C
ATOM   1638  ROH CHO   305      36.091 215.137  43.850  1.00  0.00            
ATOM   1639  R1  CHO   305      35.691 213.887  46.350  1.00  0.00            
ATOM   1640  R2  CHO   305      33.391 212.587  47.050  1.00  0.00            
ATOM   1641  R3  CHO   305      35.041 210.537  47.550  1.00  0.00            
ATOM   1642  R4  CHO   305      32.741 209.987  49.250  1.00  0.00            
ATOM   1643  R5  CHO   305      34.791 210.087  49.900  1.00  0.00            
ATOM   1644  C1  CHO   305      33.941 206.537  51.000  1.00  0.00           C
ATOM   1645  C2  CHO   305      36.991 203.787  53.500  1.00  0.00           C
ATOM   1646  ROH CHO   306     121.691 130.937  58.050  1.00  0.00            
ATOM   1647  R1  CHO   306     121.641 130.337  55.300  1.00  0.00            
ATOM   1648  R2  CHO   306     123.891 129.287  54.000  1.00  0.00            
ATOM   1649  R3  CHO   306     122.141 127.337  53.300  1.00  0.00            
ATOM   1650  R4  CHO   306     124.341 127.137  51.300  1.00  0.00            
ATOM   1651  R5  CHO   306     122.191 127.337  50.900  1.00  0.00            
ATOM   1652  C1  CHO   306     122.941 124.037  49.100  1.00  0.00           C
ATOM   1653  C2  CHO   306     123.191 119.637  47.750  1.00  0.00           C
ATOM   1654  ROH CHO   307     118.841 175.887  35.850  1.00  0.00            
ATOM   1655  R1  CHO   307     119.791 177.937  37.550  1.00  0.00            
ATOM   1656  R2  CHO   307     118.241 179.087  39.550  1.00  0.00            
ATOM   1657  R3  CHO   307     120.291 178.337  41.150  1.00  0.00            
ATOM   1658  R4  CHO   307     118.541 180.037  42.850  1.00  0.00            
ATOM   1659  R5  CHO   307     120.691 180.287  42.500  1.00  0.00            
ATOM   1660  C1  CHO   307     120.691 179.887  46.300  1.00  0.00           C
ATOM   1661  C2  CHO   307     121.041 181.537  50.000  1.00  0.00           C
ATOM   1662  ROH CHO   308      51.291 224.837  41.200  1.00  0.00            
ATOM   1663  R1  CHO   308      49.891 223.387  39.200  1.00  0.00            
ATOM   1664  R2  CHO   308      47.691 224.437  37.950  1.00  0.00            
ATOM   1665  R3  CHO   308      49.091 223.837  35.700  1.00  0.00            
ATOM   1666  R4  CHO   308      46.341 224.087  34.750  1.00  0.00            
ATOM   1667  R5  CHO   308      47.691 222.387  34.450  1.00  0.00            
ATOM   1668  C1  CHO   308      46.891 223.337  30.850  1.00  0.00           C
ATOM   1669  C2  CHO   308      45.891 226.237  27.750  1.00  0.00           C
ATOM   1670  ROH CHO   309      60.641  42.537  42.650  1.00  0.00            
ATOM   1671  R1  CHO   309      61.741  44.437  44.450  1.00  0.00            
ATOM   1672  R2  CHO   309      60.291  46.487  45.550  1.00  0.00            
ATOM   1673  R3  CHO   309      61.191  45.437  47.850  1.00  0.00            
ATOM   1674  R4  CHO   309      60.341  48.187  48.550  1.00  0.00            
ATOM   1675  R5  CHO   309      62.291  47.287  48.950  1.00  0.00            
ATOM   1676  C1  CHO   309      61.191  48.187  52.500  1.00  0.00           C
ATOM   1677  C2  CHO   309      63.841  48.087  55.450  1.00  0.00           C
ATOM   1678  ROH CHO   310      87.441  80.987  35.200  1.00  0.00            
ATOM   1679  R1  CHO   310      86.141  81.137  32.700  1.00  0.00            
ATOM   1680  R2  CHO   310      84.041  82.837  32.200  1.00  0.00            
ATOM   1681  R3  CHO   310      85.641  83.687  30.150  1.00  0.00            
ATOM   1682  R4  CHO   310      82.941  83.487  28.950  1.00  0.00            
ATOM   1683  R5  CHO   310      84.791  82.537  28.200  1.00  0.00            
ATOM   1684  C1  CHO   310      83.791  84.587  25.150  1.00  0.00           C
ATOM   1685  C2  CHO   310      84.441  88.187  22.750  1.00  0.00           C
ATOM   1686  ROH CHO   311     162.791 119.437  38.650  1.00  0.00            
ATOM   1687  R1  CHO   311     161.541 117.387  40.100  1.00  0.00            
ATOM   1688  R2  CHO   311     162.691 116.137  42.300  1.00  0.00            
ATOM   1689  R3  CHO   311     160.391 116.837  43.550  1.00  0.00            
ATOM   1690  R4  CHO   311     161.641 114.937  45.350  1.00  0.00            
ATOM   1691  R5  CHO   311     159.641 114.837  44.550  1.00  0.00            
ATOM   1692  C1  CHO   311     158.841 114.887  48.300  1.00  0.00           C
ATOM   1693  C2  CHO   311     159.391 114.337  51.900  1.00  0.00           C
ATOM   1694  ROH CHO   312      43.891 196.837  38.500  1.00  0.00            
ATOM   1695  R1  CHO   312      43.141 196.287  35.850  1.00  0.00            
ATOM   1696  R2  CHO   312      43.491 198.087  33.800  1.00  0.00            
ATOM   1697  R3  CHO   312      44.891 196.087  32.650  1.00  0.00            
ATOM   1698  R4  CHO   312      43.541 197.387  30.400  1.00  0.00            
ATOM   1699  R5  CHO   312      43.441 195.287  30.900  1.00  0.00            
ATOM   1700  C1  CHO   312      44.841 195.037  27.300  1.00  0.00           C
ATOM   1701  C2  CHO   312      43.041 194.037  24.000  1.00  0.00           C
ATOM   1702  ROH CHO   313     195.141  38.037  54.500  1.00  0.00            
ATOM   1703  R1  CHO   313     195.491  39.987  52.450  1.00  0.00            
ATOM   1704  R2  CHO   313     197.541  39.737  50.550  1.00  0.00            
ATOM   1705  R3  CHO   313     195.441  39.987  48.800  1.00  0.00            
ATOM   1706  R4  CHO   313     197.791  39.487  47.100  1.00  0.00            
ATOM   1707  R5  CHO   313     196.391  41.187  46.950  1.00  0.00            
ATOM   1708  C1  CHO   313     196.041  39.587  43.450  1.00  0.00           C
ATOM   1709  C2  CHO   313     196.541  40.737  41.250  1.00  0.00           C
ATOM   1710  ROH CHO   314      66.491  78.437  56.250  1.00  0.00            
ATOM   1711  R1  CHO   314      67.441  78.537  53.600  1.00  0.00            
ATOM   1712  R2  CHO   314      66.441  76.887  51.600  1.00  0.00            
ATOM   1713  R3  CHO   314      66.041  79.237  50.300  1.00  0.00            
ATOM   1714  R4  CHO   314      65.291  77.137  48.400  1.00  0.00            
ATOM   1715  R5  CHO   314      66.691  78.787  48.050  1.00  0.00            
ATOM   1716  C1  CHO   314      64.241  79.487  45.250  1.00  0.00           C
ATOM   1717  C2  CHO   314      63.141  78.687  40.950  1.00  0.00           C
ATOM   1718  ROH CHO   315      63.791  -0.513  53.350  1.00  0.00            
ATOM   1719  R1  CHO   315      61.691  -0.113  51.500  1.00  0.00            
ATOM   1720  R2  CHO   315      61.641   1.987  49.750  1.00  0.00            
ATOM   1721  R3  CHO   315      61.341   0.037  47.900  1.00  0.00            
ATOM   1722  R4  CHO   315      60.641   2.487  46.500  1.00  0.00            
ATOM   1723  R5  CHO   315      59.391   0.687  46.650  1.00  0.00            
ATOM   1724  C1  CHO   315      59.791   0.937  42.850  1.00  0.00           C
ATOM   1725  C2  CHO   315      59.241   0.587  40.000  1.00  0.00           C
ATOM   1726  ROH CHO   316     119.191  81.587  19.950  1.00  0.00            
ATOM   1727  R1  CHO   316     119.641  79.137  21.350  1.00  0.00            
ATOM   1728  R2  CHO   316     119.191  78.937  24.100  1.00  0.00            
ATOM   1729  R3  CHO   316     117.641  76.837  23.350  1.00  0.00            
ATOM   1730  R4  CHO   316     117.891  76.587  26.250  1.00  0.00            
ATOM   1731  R5  CHO   316     118.341  75.037  24.750  1.00  0.00            
ATOM   1732  C1  CHO   316     115.691  73.237  26.800  1.00  0.00           C
ATOM   1733  C2  CHO   316     116.741  69.837  26.850  1.00  0.00           C
ATOM   1734  ROH CHO   317     125.541 209.587  30.500  1.00  0.00            
ATOM   1735  R1  CHO   317     127.191 210.537  28.400  1.00  0.00            
ATOM   1736  R2  CHO   317     127.541 209.137  26.000  1.00  0.00            
ATOM   1737  R3  CHO   317     126.791 211.487  24.900  1.00  0.00            
ATOM   1738  R4  CHO   317     127.991 209.987  22.700  1.00  0.00            
ATOM   1739  R5  CHO   317     128.541 211.987  23.350  1.00  0.00            
ATOM   1740  C1  CHO   317     127.541 212.687  19.700  1.00  0.00           C
ATOM   1741  C2  CHO   317     129.091 213.037  16.650  1.00  0.00           C
ATOM   1742  ROH CHO   318       0.791 221.687  23.800  1.00  0.00            
ATOM   1743  R1  CHO   318       0.141 222.487  26.400  1.00  0.00            
ATOM   1744  R2  CHO   318       1.741 221.987  28.650  1.00  0.00            
ATOM   1745  R3  CHO   318       1.591 224.637  29.000  1.00  0.00            
ATOM   1746  R4  CHO   318       1.491 223.537  31.750  1.00  0.00            
ATOM   1747  R5  CHO   318       0.091 224.937  30.850  1.00  0.00            
ATOM   1748  C1  CHO   318       1.241 226.987  33.850  1.00  0.00           C
ATOM   1749  C2  CHO   318       2.341 227.237  38.250  1.00  0.00           C
ATOM   1750  ROH CHO   319     192.241 180.737  35.850  1.00  0.00            
ATOM   1751  R1  CHO   319     190.591 181.487  33.700  1.00  0.00            
ATOM   1752  R2  CHO   319     191.641 182.087  31.200  1.00  0.00            
ATOM   1753  R3  CHO   319     189.891 180.237  30.350  1.00  0.00            
ATOM   1754  R4  CHO   319     191.141 181.187  27.850  1.00  0.00            
ATOM   1755  R5  CHO   319     188.991 181.137  28.250  1.00  0.00            
ATOM   1756  C1  CHO   319     189.141 178.937  25.150  1.00  0.00           C
ATOM   1757  C2  CHO   319     190.291 177.687  22.400  1.00  0.00           C
ATOM   1758  ROH CHO   320     187.191  84.737  40.200  1.00  0.00            
ATOM   1759  R1  CHO   320     185.741  84.237  42.600  1.00  0.00            
ATOM   1760  R2  CHO   320     186.641  82.537  44.600  1.00  0.00            
ATOM   1761  R3  CHO   320     186.291  84.737  46.200  1.00  0.00            
ATOM   1762  R4  CHO   320     186.291  82.487  48.050  1.00  0.00            
ATOM   1763  R5  CHO   320     184.741  83.987  47.850  1.00  0.00            
ATOM   1764  C1  CHO   320     185.741  84.487  51.500  1.00  0.00           C
ATOM   1765  C2  CHO   320     185.841  84.087  55.100  1.00  0.00           C
ATOM   1766  ROH CHO   321      65.341  42.487  42.650  1.00  0.00            
ATOM   1767  R1  CHO   321      66.491  42.837  45.200  1.00  0.00            
ATOM   1768  R2  CHO   321      65.391  44.487  47.150  1.00  0.00            
ATOM   1769  R3  CHO   321      65.491  42.237  48.650  1.00  0.00            
ATOM   1770  R4  CHO   321      65.691  44.437  50.600  1.00  0.00            
ATOM   1771  R5  CHO   321      67.091  42.737  50.400  1.00  0.00            
ATOM   1772  C1  CHO   321      65.991  42.287  54.000  1.00  0.00           C
ATOM   1773  C2  CHO   321      65.941  38.987  56.200  1.00  0.00           C
ATOM   1774  ROH CHO   322      96.241 190.337  54.650  1.00  0.00            
ATOM   1775  R1  CHO   322      95.791 190.287  51.850  1.00  0.00            
ATOM   1776  R2  CHO   322      97.791 190.787  50.000  1.00  0.00            
ATOM   1777  R3  CHO   322      96.991 188.337  49.000  1.00  0.00            
ATOM   1778  R4  CHO   322      96.241 190.287  46.900  1.00  0.00            
ATOM   1779  R5  CHO   322      94.941 188.837  47.850  1.00  0.00            
ATOM   1780  C1  CHO   322      94.641 187.787  44.200  1.00  0.00           C
ATOM   1781  C2  CHO   322      92.291 186.137  41.150  1.00  0.00           C
ATOM   1782  ROH CHO   323      37.641 163.137  37.150  1.00  0.00            
ATOM   1783  R1  CHO   323      37.841 164.087  39.850  1.00  0.00            
ATOM   1784  R2  CHO   323      36.841 162.637  41.950  1.00  0.00            
ATOM   1785  R3  CHO   323      39.341 162.937  42.950  1.00  0.00            
ATOM   1786  R4  CHO   323      37.791 161.987  45.250  1.00  0.00            
ATOM   1787  R5  CHO   323      39.041 163.737  45.150  1.00  0.00            
ATOM   1788  C1  CHO   323      40.691 161.837  48.000  1.00  0.00           C
ATOM   1789  C2  CHO   323      40.691 161.887  52.000  1.00  0.00           C
ATOM   1790  ROH CHO   324     184.091 111.637  26.750  1.00  0.00            
ATOM   1791  R1  CHO   324     183.691 110.987  29.550  1.00  0.00            
ATOM   1792  R2  CHO   324     183.691 112.937  31.550  1.00  0.00            
ATOM   1793  R3  CHO   324     181.291 111.787  32.150  1.00  0.00            
ATOM   1794  R4  CHO   324     181.991 113.337  34.500  1.00  0.00            
ATOM   1795  R5  CHO   324     181.441 111.237  34.450  1.00  0.00            
ATOM   1796  C1  CHO   324     178.791 112.537  36.850  1.00  0.00           C
ATOM   1797  C2  CHO   324     175.941 115.937  37.750  1.00  0.00           C
ATOM   1798  ROH CHO   325     194.991 176.187  35.850  1.00  0.00            
ATOM   1799  R1  CHO   325     194.191 177.387  33.400  1.00  0.00            
ATOM   1800  R2  CHO   325     195.991 178.587  31.700  1.00  0.00            
ATOM   1801  R3  CHO   325     194.891 176.937  29.850  1.00  0.00            
ATOM   1802  R4  CHO   325     196.491 178.787  28.250  1.00  0.00            
ATOM   1803  R5  CHO   325     194.391 178.337  27.950  1.00  0.00            
ATOM   1804  C1  CHO   325     195.791 177.337  24.550  1.00  0.00           C
ATOM   1805  C2  CHO   325     196.041 179.287  20.350  1.00  0.00           C
ATOM   1806  ROH CHO   326      82.591  86.987  40.350  1.00  0.00            
ATOM   1807  R1  CHO   326      83.541  85.637  42.650  1.00  0.00            
ATOM   1808  R2  CHO   326      85.541  86.687  44.300  1.00  0.00            
ATOM   1809  R3  CHO   326      83.641  86.337  46.250  1.00  0.00            
ATOM   1810  R4  CHO   326      86.091  87.187  47.650  1.00  0.00            
ATOM   1811  R5  CHO   326      84.891  85.387  48.050  1.00  0.00            
ATOM   1812  C1  CHO   326      84.641  87.087  51.450  1.00  0.00           C
ATOM   1813  C2  CHO   326      83.541  86.987  55.000  1.00  0.00           C
ATOM   1814  ROH CHO   327      11.791   5.837  36.800  1.00  0.00            
ATOM   1815  R1  CHO   327      11.641   5.587  34.000  1.00  0.00            
ATOM   1816  R2  CHO   327       9.641   4.087  32.750  1.00  0.00            
ATOM   1817  R3  CHO   327       9.191   6.437  31.400  1.00  0.00            
ATOM   1818  R4  CHO   327       7.841   4.387  29.850  1.00  0.00            
ATOM   1819  R5  CHO   327       9.291   5.787  29.100  1.00  0.00            
ATOM   1820  C1  CHO   327       6.391   6.687  26.800  1.00  0.00           C
ATOM   1821  C2  CHO   327       6.841   4.537  23.950  1.00  0.00           C
ATOM   1822  ROH CHO   328     162.491 155.987  22.050  1.00  0.00            
ATOM   1823  R1  CHO   328     160.841 156.137  24.350  1.00  0.00            
ATOM   1824  R2  CHO   328     159.791 153.887  25.550  1.00  0.00            
ATOM   1825  R3  CHO   328     160.991 154.937  27.750  1.00  0.00            
ATOM   1826  R4  CHO   328     159.541 152.637  28.800  1.00  0.00            
ATOM   1827  R5  CHO   328     159.391 154.687  29.550  1.00  0.00            
ATOM   1828  C1  CHO   328     160.491 152.887  32.750  1.00  0.00           C
ATOM   1829  C2  CHO   328     158.241 152.837  35.550  1.00  0.00           C
ATOM   1830  ROH CHO   329      57.141 215.587  25.600  1.00  0.00            
ATOM   1831  R1  CHO   329      57.941 214.787  28.200  1.00  0.00            
ATOM   1832  R2  CHO   329      60.591 214.337  28.900  1.00  0.00            
ATOM   1833  R3  CHO   329      60.041 216.137  30.900  1.00  0.00            
ATOM   1834  R4  CHO   329      62.541 214.787  31.750  1.00  0.00            
ATOM   1835  R5  CHO   329      60.691 214.987  32.900  1.00  0.00            
ATOM   1836  C1  CHO   329      63.191 216.737  35.250  1.00  0.00           C
ATOM   1837  C2  CHO   329      64.591 218.737  37.950  1.00  0.00           C
ATOM   1838  ROH CHO   330      87.941  25.987  33.500  1.00  0.00            
ATOM   1839  R1  CHO   330      85.891  26.237  31.650  1.00  0.00            
ATOM   1840  R2  CHO   330      85.891  28.137  29.650  1.00  0.00            
ATOM   1841  R3  CHO   330      85.491  25.987  27.950  1.00  0.00            
ATOM   1842  R4  CHO   330      85.791  28.287  26.150  1.00  0.00            
ATOM   1843  R5  CHO   330      84.141  26.837  26.200  1.00  0.00            
ATOM   1844  C1  CHO   330      85.391  26.337  22.600  1.00  0.00           C
ATOM   1845  C2  CHO   330      83.341  27.387  19.550  1.00  0.00           C
ATOM   1846  ROH CHO   331     131.891 196.337  51.200  1.00  0.00            
ATOM   1847  R1  CHO   331     131.091 195.387  48.650  1.00  0.00            
ATOM   1848  R2  CHO   331     130.991 197.037  46.450  1.00  0.00            
ATOM   1849  R3  CHO   331     132.591 195.137  45.350  1.00  0.00            
ATOM   1850  R4  CHO   331     131.541 196.637  43.050  1.00  0.00            
ATOM   1851  R5  CHO   331     131.491 194.487  43.350  1.00  0.00            
ATOM   1852  C1  CHO   331     133.441 194.637  40.050  1.00  0.00           C
ATOM   1853  C2  CHO   331     135.591 192.837  37.550  1.00  0.00           C
ATOM   1854  ROH CHO   332     152.791 171.837  52.650  1.00  0.00            
ATOM   1855  R1  CHO   332     153.291 171.787  49.850  1.00  0.00            
ATOM   1856  R2  CHO   332     151.941 170.137  48.100  1.00  0.00            
ATOM   1857  R3  CHO   332     151.341 172.437  46.850  1.00  0.00            
ATOM   1858  R4  CHO   332     151.641 170.487  44.700  1.00  0.00            
ATOM   1859  R5  CHO   332     152.691 172.387  44.850  1.00  0.00            
ATOM   1860  C1  CHO   332     150.941 172.837  41.500  1.00  0.00           C
ATOM   1861  C2  CHO   332     150.541 174.287  37.650  1.00  0.00           C
ATOM   1862  ROH CHO   333      21.091 120.887  56.850  1.00  0.00            
ATOM   1863  R1  CHO   333      22.141 119.587  54.550  1.00  0.00            
ATOM   1864  R2  CHO   333      20.541 118.837  52.400  1.00  0.00            
ATOM   1865  R3  CHO   333      22.391 120.237  51.000  1.00  0.00            
ATOM   1866  R4  CHO   333      20.891 118.787  49.000  1.00  0.00            
ATOM   1867  R5  CHO   333      23.041 118.787  49.250  1.00  0.00            
ATOM   1868  C1  CHO   333      22.791 120.087  45.650  1.00  0.00           C
ATOM   1869  C2  CHO   333      22.091 123.937  43.100  1.00  0.00           C
ATOM   1870  ROH CHO   334     202.391  57.337  41.600  1.00  0.00            
ATOM   1871  R1  CHO   334     200.141  56.287  43.000  1.00  0.00            
ATOM   1872  R2  CHO   334     200.391  54.987  45.400  1.00  0.00            
ATOM   1873  R3  CHO   334     198.541  56.837  46.200  1.00  0.00            
ATOM   1874  R4  CHO   334     198.691  54.887  48.400  1.00  0.00            
ATOM   1875  R5  CHO   334     196.891  55.537  47.350  1.00  0.00            
ATOM   1876  C1  CHO   334     195.941  56.537  50.900  1.00  0.00           C
ATOM   1877  C2  CHO   334     195.591  54.937  54.550  1.00  0.00           C
ATOM   1878  ROH CHO   335     113.891 197.887  18.650  1.00  0.00            
ATOM   1879  R1  CHO   335     115.591 198.637  20.750  1.00  0.00            
ATOM   1880  R2  CHO   335     114.741 198.937  23.350  1.00  0.00            
ATOM   1881  R3  CHO   335     116.741 197.187  23.900  1.00  0.00            
ATOM   1882  R4  CHO   335     115.841 198.087  26.500  1.00  0.00            
ATOM   1883  R5  CHO   335     117.891 198.137  25.750  1.00  0.00            
ATOM   1884  C1  CHO   335     118.341 195.937  28.900  1.00  0.00           C
ATOM   1885  C2  CHO   335     121.141 194.937  31.550  1.00  0.00           C
ATOM   1886  ROH CHO   336     121.191  84.087  32.450  1.00  0.00            
ATOM   1887  R1  CHO   336     118.641  83.437  33.500  1.00  0.00            
ATOM   1888  R2  CHO   336     117.941  80.887  34.300  1.00  0.00            
ATOM   1889  R3  CHO   336     117.341  82.137  36.600  1.00  0.00            
ATOM   1890  R4  CHO   336     116.241  79.437  36.900  1.00  0.00            
ATOM   1891  R5  CHO   336     115.141  81.287  37.200  1.00  0.00            
ATOM   1892  C1  CHO   336     114.691  79.737  40.650  1.00  0.00           C
ATOM   1893  C2  CHO   336     115.041  76.437  43.650  1.00  0.00           C
ATOM   1894  ROH CHO   337     164.391 196.837  21.200  1.00  0.00            
ATOM   1895  R1  CHO   337     163.341 196.437  23.800  1.00  0.00            
ATOM   1896  R2  CHO   337     161.641 198.287  25.000  1.00  0.00            
ATOM   1897  R3  CHO   337     159.991 196.137  25.250  1.00  0.00            
ATOM   1898  R4  CHO   337     159.891 197.437  27.850  1.00  0.00            
ATOM   1899  R5  CHO   337     160.341 195.337  27.450  1.00  0.00            
ATOM   1900  C1  CHO   337     157.291 194.937  29.800  1.00  0.00           C
ATOM   1901  C2  CHO   337     154.591 194.487  32.600  1.00  0.00           C
ATOM   1902  ROH CHO   338     134.191   2.187  48.050  1.00  0.00            
ATOM   1903  R1  CHO   338     133.241   1.037  45.700  1.00  0.00            
ATOM   1904  R2  CHO   338     133.341   2.287  43.250  1.00  0.00            
ATOM   1905  R3  CHO   338     134.591   0.037  42.450  1.00  0.00            
ATOM   1906  R4  CHO   338     133.991   1.487  39.950  1.00  0.00            
ATOM   1907  R5  CHO   338     133.491  -0.613  40.450  1.00  0.00            
ATOM   1908  C1  CHO   338     135.591  -1.113  37.300  1.00  0.00           C
ATOM   1909  C2  CHO   338     136.541  -0.313  33.550  1.00  0.00           C
ATOM   1910  ROH CHO   339     166.141 225.387  37.200  1.00  0.00            
ATOM   1911  R1  CHO   339     165.791 224.137  39.700  1.00  0.00            
ATOM   1912  R2  CHO   339     167.291 221.937  40.550  1.00  0.00            
ATOM   1913  R3  CHO   339     167.741 223.537  42.700  1.00  0.00            
ATOM   1914  R4  CHO   339     167.841 220.787  43.750  1.00  0.00            
ATOM   1915  R5  CHO   339     166.591 222.437  44.500  1.00  0.00            
ATOM   1916  C1  CHO   339     168.591 221.637  47.650  1.00  0.00           C
ATOM   1917  C2  CHO   339     170.841 220.487  51.400  1.00  0.00           C
ATOM   1918  ROH CHO   340     129.841 192.737  16.650  1.00  0.00            
ATOM   1919  R1  CHO   340     131.191 193.587  19.000  1.00  0.00            
ATOM   1920  R2  CHO   340     129.991 195.237  20.850  1.00  0.00            
ATOM   1921  R3  CHO   340     130.641 193.237  22.600  1.00  0.00            
ATOM   1922  R4  CHO   340     130.291 195.587  24.300  1.00  0.00            
ATOM   1923  R5  CHO   340     132.041 194.287  24.250  1.00  0.00            
ATOM   1924  C1  CHO   340     131.091 193.937  27.900  1.00  0.00           C
ATOM   1925  C2  CHO   340     129.741 196.137  30.200  1.00  0.00           C
ATOM   1926  ROH CHO   341      81.941 197.587  23.200  1.00  0.00            
ATOM   1927  R1  CHO   341      80.041 197.637  25.300  1.00  0.00            
ATOM   1928  R2  CHO   341      80.791 197.937  27.950  1.00  0.00            
ATOM   1929  R3  CHO   341      78.991 199.987  27.850  1.00  0.00            
ATOM   1930  R4  CHO   341      79.041 199.137  30.700  1.00  0.00            
ATOM   1931  R5  CHO   341      77.291 199.337  29.400  1.00  0.00            
ATOM   1932  C1  CHO   341      76.341 201.787  32.200  1.00  0.00           C
ATOM   1933  C2  CHO   341      75.741 203.887  34.900  1.00  0.00           C
ATOM   1934  ROH CHO   342      82.641 144.387  48.450  1.00  0.00            
ATOM   1935  R1  CHO   342      82.241 144.837  45.700  1.00  0.00            
ATOM   1936  R2  CHO   342      83.091 147.187  44.450  1.00  0.00            
ATOM   1937  R3  CHO   342      84.391 145.487  42.800  1.00  0.00            
ATOM   1938  R4  CHO   342      83.941 147.837  41.150  1.00  0.00            
ATOM   1939  R5  CHO   342      83.391 145.787  40.700  1.00  0.00            
ATOM   1940  C1  CHO   342      85.641 146.587  37.700  1.00  0.00           C
ATOM   1941  C2  CHO   342      85.741 148.987  35.700  1.00  0.00           C
ATOM   1942  ROH CHO   343     150.391  74.687  46.100  1.00  0.00            
ATOM   1943  R1  CHO   343     150.241  74.387  43.300  1.00  0.00            
ATOM   1944  R2  CHO   343     152.541  74.287  41.700  1.00  0.00            
ATOM   1945  R3  CHO   343     151.391  71.987  40.800  1.00  0.00            
ATOM   1946  R4  CHO   343     152.991  72.937  38.550  1.00  0.00            
ATOM   1947  R5  CHO   343     150.891  72.387  38.500  1.00  0.00            
ATOM   1948  C1  CHO   343     152.241  69.987  35.900  1.00  0.00           C
ATOM   1949  C2  CHO   343     152.341  68.537  32.400  1.00  0.00           C
ATOM   1950  ROH CHO   344     167.741 126.337  17.950  1.00  0.00            
ATOM   1951  R1  CHO   344     166.341 128.487  19.150  1.00  0.00            
ATOM   1952  R2  CHO   344     164.591 130.087  17.700  1.00  0.00            
ATOM   1953  R3  CHO   344     162.841 129.337  19.600  1.00  0.00            
ATOM   1954  R4  CHO   344     162.041 132.087  18.850  1.00  0.00            
ATOM   1955  R5  CHO   344     162.441 131.337  20.850  1.00  0.00            
ATOM   1956  C1  CHO   344     158.841 132.537  21.300  1.00  0.00           C
ATOM   1957  C2  CHO   344     156.091 134.737  21.900  1.00  0.00           C
ATOM   1958  ROH CHO   345     139.691  63.437  35.750  1.00  0.00            
ATOM   1959  R1  CHO   345     140.491  63.587  38.450  1.00  0.00            
ATOM   1960  R2  CHO   345     142.991  62.737  39.300  1.00  0.00            
ATOM   1961  R3  CHO   345     143.091  65.237  40.400  1.00  0.00            
ATOM   1962  R4  CHO   345     144.491  63.537  42.350  1.00  0.00            
ATOM   1963  R5  CHO   345     142.841  64.887  42.750  1.00  0.00            
ATOM   1964  C1  CHO   345     145.441  66.387  45.100  1.00  0.00           C
ATOM   1965  C2  CHO   345     144.391  67.837  48.750  1.00  0.00           C
ATOM   1966  ROH CHO   346     178.391 192.987  52.100  1.00  0.00            
ATOM   1967  R1  CHO   346     177.291 192.037  49.650  1.00  0.00            
ATOM   1968  R2  CHO   346     177.641 193.387  47.250  1.00  0.00            
ATOM   1969  R3  CHO   346     178.591 190.987  46.450  1.00  0.00            
ATOM   1970  R4  CHO   346     177.691 192.287  43.950  1.00  0.00            
ATOM   1971  R5  CHO   346     177.091 190.337  44.650  1.00  0.00            
ATOM   1972  C1  CHO   346     178.591 189.387  41.300  1.00  0.00           C
ATOM   1973  C2  CHO   346     179.991 185.087  40.750  1.00  0.00           C
ATOM   1974  ROH CHO   347     176.891 206.237  38.850  1.00  0.00            
ATOM   1975  R1  CHO   347     179.091 206.537  40.600  1.00  0.00            
ATOM   1976  R2  CHO   347     178.841 206.587  43.350  1.00  0.00            
ATOM   1977  R3  CHO   347     180.641 204.587  43.250  1.00  0.00            
ATOM   1978  R4  CHO   347     180.491 205.287  46.100  1.00  0.00            
ATOM   1979  R5  CHO   347     182.291 205.187  44.850  1.00  0.00            
ATOM   1980  C1  CHO   347     183.191 202.637  47.550  1.00  0.00           C
ATOM   1981  C2  CHO   347     185.641 201.387  51.400  1.00  0.00           C
ATOM   1982  ROH CHO   348     141.241  63.987  47.650  1.00  0.00            
ATOM   1983  R1  CHO   348     140.141  62.237  45.650  1.00  0.00            
ATOM   1984  R2  CHO   348     137.541  62.537  44.750  1.00  0.00            
ATOM   1985  R3  CHO   348     138.791  62.587  42.300  1.00  0.00            
ATOM   1986  R4  CHO   348     136.041  61.737  41.700  1.00  0.00            
ATOM   1987  R5  CHO   348     137.891  60.737  41.100  1.00  0.00            
ATOM   1988  C1  CHO   348     136.341  61.387  37.700  1.00  0.00           C
ATOM   1989  C2  CHO   348     135.041  59.837  34.400  1.00  0.00           C
ATOM   1990  ROH CHO   349      52.691  29.237  46.600  1.00  0.00            
ATOM   1991  R1  CHO   349      54.741  29.037  44.650  1.00  0.00            
ATOM   1992  R2  CHO   349      57.391  28.487  45.300  1.00  0.00            
ATOM   1993  R3  CHO   349      57.041  26.487  43.450  1.00  0.00            
ATOM   1994  R4  CHO   349      59.941  26.987  43.500  1.00  0.00            
ATOM   1995  R5  CHO   349      58.641  26.987  41.750  1.00  0.00            
ATOM   1996  C1  CHO   349      61.091  24.287  40.750  1.00  0.00           C
ATOM   1997  C2  CHO   349      63.991  23.937  39.750  1.00  0.00           C
ATOM   1998  ROH CHO   350     190.491 219.687  26.300  1.00  0.00            
ATOM   1999  R1  CHO   350     189.241 221.587  28.000  1.00  0.00            
ATOM   2000  R2  CHO   350     189.891 221.837  30.700  1.00  0.00            
ATOM   2001  R3  CHO   350     190.291 224.437  30.000  1.00  0.00            
ATOM   2002  R4  CHO   350     188.841 224.587  32.500  1.00  0.00            
ATOM   2003  R5  CHO   350     188.291 225.537  30.650  1.00  0.00            
ATOM   2004  C1  CHO   350     188.541 228.587  32.900  1.00  0.00           C
ATOM   2005  C2  CHO   350     187.541 232.237  34.250  1.00  0.00           C
ATOM   2006  ROH CHO   351     197.341 125.937  53.950  1.00  0.00            
ATOM   2007  R1  CHO   351     199.591 125.487  52.300  1.00  0.00            
ATOM   2008  R2  CHO   351     202.041 126.687  52.800  1.00  0.00            
ATOM   2009  R3  CHO   351     202.941 124.137  52.650  1.00  0.00            
ATOM   2010  R4  CHO   351     205.291 125.787  52.100  1.00  0.00            
ATOM   2011  R5  CHO   351     204.491 124.137  50.850  1.00  0.00            
ATOM   2012  C1  CHO   351     208.041 122.837  51.550  1.00  0.00           C
ATOM   2013  C2  CHO   351     209.941 121.737  54.150  1.00  0.00           C
ATOM   2014  ROH CHO   352      75.691  91.237  54.350  1.00  0.00            
ATOM   2015  R1  CHO   352      76.891  90.937  51.800  1.00  0.00            
ATOM   2016  R2  CHO   352      75.541  89.837  49.650  1.00  0.00            
ATOM   2017  R3  CHO   352      76.341  92.137  48.450  1.00  0.00            
ATOM   2018  R4  CHO   352      75.091  90.587  46.300  1.00  0.00            
ATOM   2019  R5  CHO   352      77.091  91.437  46.250  1.00  0.00            
ATOM   2020  C1  CHO   352      75.541  93.137  43.200  1.00  0.00           C
ATOM   2021  C2  CHO   352      75.141  95.087  39.850  1.00  0.00           C
ATOM   2022  ROH CHO   353     209.991  40.087  25.000  1.00  0.00            
ATOM   2023  R1  CHO   353     208.491  39.237  27.200  1.00  0.00            
ATOM   2024  R2  CHO   353     209.241  37.137  28.900  1.00  0.00            
ATOM   2025  R3  CHO   353     208.941  38.987  30.850  1.00  0.00            
ATOM   2026  R4  CHO   353     208.591  36.387  32.200  1.00  0.00            
ATOM   2027  R5  CHO   353     207.191  38.037  32.250  1.00  0.00            
ATOM   2028  C1  CHO   353     207.941  37.637  35.950  1.00  0.00           C
ATOM   2029  C2  CHO   353     205.541  37.987  39.250  1.00  0.00           C
ATOM   2030  ROH CHO   354     129.191  37.337  44.950  1.00  0.00            
ATOM   2031  R1  CHO   354     126.791  37.237  43.400  1.00  0.00            
ATOM   2032  R2  CHO   354     126.841  37.487  40.650  1.00  0.00            
ATOM   2033  R3  CHO   354     125.441  35.137  40.800  1.00  0.00            
ATOM   2034  R4  CHO   354     123.991  36.737  38.800  1.00  0.00            
ATOM   2035  R5  CHO   354     123.141  35.787  40.550  1.00  0.00            
ATOM   2036  C1  CHO   354     121.091  34.087  37.800  1.00  0.00           C
ATOM   2037  C2  CHO   354     118.891  33.087  35.200  1.00  0.00           C
ATOM   2038  ROH CHO   355     164.241 139.037  38.700  1.00  0.00            
ATOM   2039  R1  CHO   355     165.541 138.787  41.200  1.00  0.00            
ATOM   2040  R2  CHO   355     166.541 140.937  42.600  1.00  0.00            
ATOM   2041  R3  CHO   355     164.991 139.937  44.600  1.00  0.00            
ATOM   2042  R4  CHO   355     167.241 141.187  45.950  1.00  0.00            
ATOM   2043  R5  CHO   355     166.541 139.137  46.250  1.00  0.00            
ATOM   2044  C1  CHO   355     166.241 140.437  49.800  1.00  0.00           C
ATOM   2045  C2  CHO   355     166.891 140.187  53.600  1.00  0.00           C
ATOM   2046  ROH CHO   356       9.091  25.587  44.450  1.00  0.00            
ATOM   2047  R1  CHO   356      11.191  25.987  42.600  1.00  0.00            
ATOM   2048  R2  CHO   356      11.241  24.837  40.100  1.00  0.00            
ATOM   2049  R3  CHO   356      11.541  27.437  39.250  1.00  0.00            
ATOM   2050  R4  CHO   356      12.991  25.837  37.250  1.00  0.00            
ATOM   2051  R5  CHO   356      13.791  27.487  38.400  1.00  0.00            
ATOM   2052  C1  CHO   356      14.291  28.787  34.850  1.00  0.00           C
ATOM   2053  C2  CHO   356      17.391  28.837  32.250  1.00  0.00           C
ATOM   2054  ROH CHO   357      41.841 177.587  22.950  1.00  0.00            
ATOM   2055  R1  CHO   357      41.791 177.537  25.750  1.00  0.00            
ATOM   2056  R2  CHO   357      43.141 175.637  27.200  1.00  0.00            
ATOM   2057  R3  CHO   357      44.241 177.837  28.500  1.00  0.00            
ATOM   2058  R4  CHO   357      44.691 175.637  30.350  1.00  0.00            
ATOM   2059  R5  CHO   357      43.741 177.537  30.800  1.00  0.00            
ATOM   2060  C1  CHO   357      46.591 177.637  33.300  1.00  0.00           C
ATOM   2061  C2  CHO   357      49.591 179.237  34.700  1.00  0.00           C
ATOM   2062  ROH CHO   358      43.591  72.437  33.000  1.00  0.00            
ATOM   2063  R1  CHO   358      42.391  72.037  35.550  1.00  0.00            
ATOM   2064  R2  CHO   358      43.741  70.987  37.700  1.00  0.00            
ATOM   2065  R3  CHO   358      42.841  73.237  38.950  1.00  0.00            
ATOM   2066  R4  CHO   358      44.341  71.787  41.000  1.00  0.00            
ATOM   2067  R5  CHO   358      42.291  72.487  41.150  1.00  0.00            
ATOM   2068  C1  CHO   358      43.791  74.337  44.100  1.00  0.00           C
ATOM   2069  C2  CHO   358      47.191  72.637  44.850  1.00  0.00           C
ATOM   2070  ROH CHO   359      87.841 119.687  37.000  1.00  0.00            
ATOM   2071  R1  CHO   359      87.891 119.887  39.850  1.00  0.00            
ATOM   2072  R2  CHO   359      89.341 121.887  41.150  1.00  0.00            
ATOM   2073  R3  CHO   359      86.941 122.387  42.300  1.00  0.00            
ATOM   2074  R4  CHO   359      88.791 124.287  43.550  1.00  0.00            
ATOM   2075  R5  CHO   359      87.491 122.887  44.600  1.00  0.00            
ATOM   2076  C1  CHO   359      86.241 126.187  46.050  1.00  0.00           C
ATOM   2077  C2  CHO   359      86.241 127.687  50.300  1.00  0.00           C
ATOM   2078  ROH CHO   360     166.791 175.437  22.750  1.00  0.00            
ATOM   2079  R1  CHO   360     167.691 174.687  25.300  1.00  0.00            
ATOM   2080  R2  CHO   360     166.941 175.987  27.600  1.00  0.00            
ATOM   2081  R3  CHO   360     166.191 173.487  28.450  1.00  0.00            
ATOM   2082  R4  CHO   360     165.641 175.187  30.750  1.00  0.00            
ATOM   2083  R5  CHO   360     166.841 173.387  30.750  1.00  0.00            
ATOM   2084  C1  CHO   360     164.191 172.337  33.300  1.00  0.00           C
ATOM   2085  C2  CHO   360     163.291 172.587  37.350  1.00  0.00           C
ATOM   2086  ROH CHO   361     113.641 172.987  21.550  1.00  0.00            
ATOM   2087  R1  CHO   361     115.091 173.637  23.900  1.00  0.00            
ATOM   2088  R2  CHO   361     114.891 176.137  25.100  1.00  0.00            
ATOM   2089  R3  CHO   361     114.291 174.637  27.300  1.00  0.00            
ATOM   2090  R4  CHO   361     115.591 177.037  28.350  1.00  0.00            
ATOM   2091  R5  CHO   361     116.141 174.987  28.800  1.00  0.00            
ATOM   2092  C1  CHO   361     115.391 176.237  32.350  1.00  0.00           C
ATOM   2093  C2  CHO   361     113.541 174.437  36.600  1.00  0.00           C
ATOM   2094  ROH CHO   362     193.691  18.837  35.200  1.00  0.00            
ATOM   2095  R1  CHO   362     194.391  17.587  32.750  1.00  0.00            
ATOM   2096  R2  CHO   362     192.691  17.487  30.600  1.00  0.00            
ATOM   2097  R3  CHO   362     194.791  18.587  29.300  1.00  0.00            
ATOM   2098  R4  CHO   362     193.141  17.437  27.150  1.00  0.00            
ATOM   2099  R5  CHO   362     195.291  17.037  27.450  1.00  0.00            
ATOM   2100  C1  CHO   362     195.391  18.437  23.900  1.00  0.00           C
ATOM   2101  C2  CHO   362     193.991  17.937  19.900  1.00  0.00           C
ATOM   2102  ROH CHO   363      77.041 194.987  53.100  1.00  0.00            
ATOM   2103  R1  CHO   363      77.341 194.737  50.300  1.00  0.00            
ATOM   2104  R2  CHO   363      76.091 196.437  48.550  1.00  0.00            
ATOM   2105  R3  CHO   363      78.591 196.787  47.600  1.00  0.00            
ATOM   2106  R4  CHO   363      76.891 196.837  45.200  1.00  0.00            
ATOM   2107  R5  CHO   363      78.641 195.587  45.550  1.00  0.00            
ATOM   2108  C1  CHO   363      79.691 197.387  42.350  1.00  0.00           C
ATOM   2109  C2  CHO   363      80.341 198.437  39.250  1.00  0.00           C
ATOM   2110  ROH CHO   364      40.691 134.387  35.100  1.00  0.00            
ATOM   2111  R1  CHO   364      41.741 132.237  33.600  1.00  0.00            
ATOM   2112  R2  CHO   364      40.691 131.487  31.150  1.00  0.00            
ATOM   2113  R3  CHO   364      43.291 131.787  30.350  1.00  0.00            
ATOM   2114  R4  CHO   364      41.991 130.287  28.150  1.00  0.00            
ATOM   2115  R5  CHO   364      43.791 129.687  29.250  1.00  0.00            
ATOM   2116  C1  CHO   364      45.141 129.837  25.650  1.00  0.00           C
ATOM   2117  C2  CHO   364      48.391 129.187  23.800  1.00  0.00           C
ATOM   2118  ROH CHO   365     199.641 108.187  28.800  1.00  0.00            
ATOM   2119  R1  CHO   365     198.491 107.637  31.300  1.00  0.00            
ATOM   2120  R2  CHO   365     198.791 105.187  32.600  1.00  0.00            
ATOM   2121  R3  CHO   365     199.741 106.687  34.650  1.00  0.00            
ATOM   2122  R4  CHO   365     199.091 104.087  35.850  1.00  0.00            
ATOM   2123  R5  CHO   365     198.341 106.087  36.500  1.00  0.00            
ATOM   2124  C1  CHO   365     200.141 104.887  39.700  1.00  0.00           C
ATOM   2125  C2  CHO   365     196.741 104.787  41.350  1.00  0.00           C
ATOM   2126  ROH CHO   366     226.091 187.587  47.150  1.00  0.00            
ATOM   2127  R1  CHO   366     224.191 185.937  48.450  1.00  0.00            
ATOM   2128  R2  CHO   366     222.541 184.187  47.050  1.00  0.00            
ATOM   2129  R3  CHO   366     223.641 182.337  48.700  1.00  0.00            
ATOM   2130  R4  CHO   366     221.291 181.037  47.500  1.00  0.00            
ATOM   2131  R5  CHO   366     221.741 181.187  49.650  1.00  0.00            
ATOM   2132  C1  CHO   366     221.541 177.387  49.350  1.00  0.00           C
ATOM   2133  C2  CHO   366     221.991 175.637  53.650  1.00  0.00           C
ATOM   2134  ROH CHO   367      47.941  85.037  39.150  1.00  0.00            
ATOM   2135  R1  CHO   367      49.141  82.587  39.850  1.00  0.00            
ATOM   2136  R2  CHO   367      49.341  80.437  38.150  1.00  0.00            
ATOM   2137  R3  CHO   367      51.991  80.537  38.800  1.00  0.00            
ATOM   2138  R4  CHO   367      51.741  78.137  37.150  1.00  0.00            
ATOM   2139  R5  CHO   367      52.591  78.287  39.150  1.00  0.00            
ATOM   2140  C1  CHO   367      55.591  76.937  37.200  1.00  0.00           C
ATOM   2141  C2  CHO   367      57.941  75.487  35.400  1.00  0.00           C
ATOM   2142  ROH CHO   368     139.541  78.287  43.800  1.00  0.00            
ATOM   2143  R1  CHO   368     140.341  80.487  42.200  1.00  0.00            
ATOM   2144  R2  CHO   368     142.091  80.237  40.100  1.00  0.00            
ATOM   2145  R3  CHO   368     140.091  81.437  38.750  1.00  0.00            
ATOM   2146  R4  CHO   368     142.091  80.887  36.700  1.00  0.00            
ATOM   2147  R5  CHO   368     141.191  82.787  37.100  1.00  0.00            
ATOM   2148  C1  CHO   368     140.241  82.387  33.450  1.00  0.00           C
ATOM   2149  C2  CHO   368     140.191  85.537  29.600  1.00  0.00           C
ATOM   2150  ROH CHO   369     163.841 206.037  33.300  1.00  0.00            
ATOM   2151  R1  CHO   369     163.841 206.587  30.550  1.00  0.00            
ATOM   2152  R2  CHO   369     165.741 208.237  29.400  1.00  0.00            
ATOM   2153  R3  CHO   369     166.141 206.087  27.700  1.00  0.00            
ATOM   2154  R4  CHO   369     166.691 208.437  26.000  1.00  0.00            
ATOM   2155  R5  CHO   369     165.291 206.787  25.600  1.00  0.00            
ATOM   2156  C1  CHO   369     167.541 206.487  22.550  1.00  0.00           C
ATOM   2157  C2  CHO   369     167.691 205.837  18.200  1.00  0.00           C
ATOM   2158  ROH CHO   370     203.241   7.037  38.550  1.00  0.00            
ATOM   2159  R1  CHO   370     204.491   7.587  36.100  1.00  0.00            
ATOM   2160  R2  CHO   370     205.041   5.637  34.250  1.00  0.00            
ATOM   2161  R3  CHO   370     203.591   7.237  32.550  1.00  0.00            
ATOM   2162  R4  CHO   370     205.591   5.937  30.850  1.00  0.00            
ATOM   2163  R5  CHO   370     205.241   8.087  31.000  1.00  0.00            
ATOM   2164  C1  CHO   370     204.591   7.587  27.250  1.00  0.00           C
ATOM   2165  C2  CHO   370     204.091   9.137  23.450  1.00  0.00           C
ATOM   2166  ROH CHO   371     113.841 105.537  53.450  1.00  0.00            
ATOM   2167  R1  CHO   371     114.191 102.937  52.400  1.00  0.00            
ATOM   2168  R2  CHO   371     115.991 102.387  50.400  1.00  0.00            
ATOM   2169  R3  CHO   371     116.891 100.537  52.150  1.00  0.00            
ATOM   2170  R4  CHO   371     118.291  99.887  49.650  1.00  0.00            
ATOM   2171  R5  CHO   371     117.091  98.487  50.900  1.00  0.00            
ATOM   2172  C1  CHO   371     120.441  96.687  50.900  1.00  0.00           C
ATOM   2173  C2  CHO   371     122.241  93.387  53.400  1.00  0.00           C
ATOM   2174  ROH CHO   372     101.041 124.137  38.850  1.00  0.00            
ATOM   2175  R1  CHO   372     101.041 122.337  41.050  1.00  0.00            
ATOM   2176  R2  CHO   372     100.841 123.237  43.650  1.00  0.00            
ATOM   2177  R3  CHO   372      98.741 121.487  43.750  1.00  0.00            
ATOM   2178  R4  CHO   372      99.441 121.987  46.550  1.00  0.00            
ATOM   2179  R5  CHO   372      99.291 120.037  45.550  1.00  0.00            
ATOM   2180  C1  CHO   372      96.691 119.587  48.350  1.00  0.00           C
ATOM   2181  C2  CHO   372      93.991 119.737  52.100  1.00  0.00           C
ATOM   2182  ROH CHO   373      99.891  67.087  30.900  1.00  0.00            
ATOM   2183  R1  CHO   373      98.791  66.887  33.500  1.00  0.00            
ATOM   2184  R2  CHO   373      96.891  64.987  34.150  1.00  0.00            
ATOM   2185  R3  CHO   373      98.691  64.287  36.100  1.00  0.00            
ATOM   2186  R4  CHO   373      96.141  63.337  37.100  1.00  0.00            
ATOM   2187  R5  CHO   373      97.491  64.637  38.150  1.00  0.00            
ATOM   2188  C1  CHO   373      97.341  61.687  40.600  1.00  0.00           C
ATOM   2189  C2  CHO   373      96.591  61.787  44.550  1.00  0.00           C
ATOM   2190  ROH CHO   374       4.091  38.687  40.450  1.00  0.00            
ATOM   2191  R1  CHO   374       6.741  38.437  39.500  1.00  0.00            
ATOM   2192  R2  CHO   374       8.391  36.337  40.150  1.00  0.00            
ATOM   2193  R3  CHO   374       8.591  36.037  37.450  1.00  0.00            
ATOM   2194  R4  CHO   374      11.141  34.987  38.550  1.00  0.00            
ATOM   2195  R5  CHO   374      10.891  36.537  37.000  1.00  0.00            
ATOM   2196  C1  CHO   374      12.941  33.987  35.050  1.00  0.00           C
ATOM   2197  C2  CHO   374      14.091  32.337  31.250  1.00  0.00           C
ATOM   2198  ROH CHO   375      92.141 226.587  20.650  1.00  0.00            
ATOM   2199  R1  CHO   375      93.641 225.687  22.900  1.00  0.00            
ATOM   2200  R2  CHO   375      92.991 226.437  25.500  1.00  0.00            
ATOM   2201  R3  CHO   375      92.941 223.737  25.900  1.00  0.00            
ATOM   2202  R4  CHO   375      93.341 224.887  28.600  1.00  0.00            
ATOM   2203  R5  CHO   375      94.591 223.337  27.650  1.00  0.00            
ATOM   2204  C1  CHO   375      93.441 221.437  30.800  1.00  0.00           C
ATOM   2205  C2  CHO   375      92.891 219.387  34.150  1.00  0.00           C
ATOM   2206  ROH CHO   376     179.691 117.337  35.100  1.00  0.00            
ATOM   2207  R1  CHO   376     179.991 116.387  32.450  1.00  0.00            
ATOM   2208  R2  CHO   376     180.141 118.087  30.250  1.00  0.00            
ATOM   2209  R3  CHO   376     182.441 116.737  29.750  1.00  0.00            
ATOM   2210  R4  CHO   376     181.391 117.387  27.050  1.00  0.00            
ATOM   2211  R5  CHO   376     181.941 115.387  27.800  1.00  0.00            
ATOM   2212  C1  CHO   376     184.241 115.687  24.750  1.00  0.00           C
ATOM   2213  C2  CHO   376     186.641 115.687  21.300  1.00  0.00           C
ATOM   2214  ROH CHO   377     139.691 134.537  44.250  1.00  0.00            
ATOM   2215  R1  CHO   377     141.741 134.637  46.200  1.00  0.00            
ATOM   2216  R2  CHO   377     142.241 136.837  47.750  1.00  0.00            
ATOM   2217  R3  CHO   377     141.991 135.037  49.800  1.00  0.00            
ATOM   2218  R4  CHO   377     143.191 137.437  51.050  1.00  0.00            
ATOM   2219  R5  CHO   377     143.941 135.387  51.150  1.00  0.00            
ATOM   2220  C1  CHO   377     143.491 136.087  54.850  1.00  0.00           C
ATOM   2221  C2  CHO   377     142.241 136.587  59.500  1.00  0.00           C
ATOM   2222  ROH CHO   378      88.441 110.137  51.050  1.00  0.00            
ATOM   2223  R1  CHO   378      89.841 110.037  48.600  1.00  0.00            
ATOM   2224  R2  CHO   378      88.591 110.137  46.150  1.00  0.00            
ATOM   2225  R3  CHO   378      90.341 112.187  45.700  1.00  0.00            
ATOM   2226  R4  CHO   378      90.191 110.737  43.150  1.00  0.00            
ATOM   2227  R5  CHO   378      91.991 111.237  44.250  1.00  0.00            
ATOM   2228  C1  CHO   378      92.791 113.037  41.000  1.00  0.00           C
ATOM   2229  C2  CHO   378      94.691 110.937  39.500  1.00  0.00           C
ATOM   2230  ROH CHO   379     135.341  23.387  29.600  1.00  0.00            
ATOM   2231  R1  CHO   379     134.541  23.787  26.850  1.00  0.00            
ATOM   2232  R2  CHO   379     135.941  22.787  24.700  1.00  0.00            
ATOM   2233  R3  CHO   379     133.541  21.737  24.050  1.00  0.00            
ATOM   2234  R4  CHO   379     135.141  21.487  21.600  1.00  0.00            
ATOM   2235  R5  CHO   379     133.191  22.437  21.750  1.00  0.00            
ATOM   2236  C1  CHO   379     132.441  19.737  19.150  1.00  0.00           C
ATOM   2237  C2  CHO   379     132.541  20.087  14.950  1.00  0.00           C
ATOM   2238  ROH CHO   380      78.841 222.687  36.950  1.00  0.00            
ATOM   2239  R1  CHO   380      78.841 222.237  34.150  1.00  0.00            
ATOM   2240  R2  CHO   380      77.341 223.687  32.350  1.00  0.00            
ATOM   2241  R3  CHO   380      79.741 224.087  31.150  1.00  0.00            
ATOM   2242  R4  CHO   380      77.791 223.987  28.950  1.00  0.00            
ATOM   2243  R5  CHO   380      79.591 222.787  29.150  1.00  0.00            
ATOM   2244  C1  CHO   380      80.291 224.537  25.800  1.00  0.00           C
ATOM   2245  C2  CHO   380      77.741 225.087  24.150  1.00  0.00           C
ATOM   2246  ROH CHO   381     150.291  28.637  55.750  1.00  0.00            
ATOM   2247  R1  CHO   381     149.991  30.037  53.300  1.00  0.00            
ATOM   2248  R2  CHO   381     149.241  28.787  50.950  1.00  0.00            
ATOM   2249  R3  CHO   381     147.291  30.687  50.950  1.00  0.00            
ATOM   2250  R4  CHO   381     146.391  28.637  49.050  1.00  0.00            
ATOM   2251  R5  CHO   381     146.591  30.737  48.650  1.00  0.00            
ATOM   2252  C1  CHO   381     142.841  30.287  47.950  1.00  0.00           C
ATOM   2253  C2  CHO   381     138.791  30.437  47.850  1.00  0.00           C
ATOM   2254  ROH CHO   382     172.041   6.587  53.700  1.00  0.00            
ATOM   2255  R1  CHO   382     172.341   8.037  51.300  1.00  0.00            
ATOM   2256  R2  CHO   382     174.741   8.337  50.000  1.00  0.00            
ATOM   2257  R3  CHO   382     173.441   7.337  47.900  1.00  0.00            
ATOM   2258  R4  CHO   382     174.741   9.737  46.850  1.00  0.00            
ATOM   2259  R5  CHO   382     172.641   9.237  46.700  1.00  0.00            
ATOM   2260  C1  CHO   382     173.491   9.587  43.000  1.00  0.00           C
ATOM   2261  C2  CHO   382     173.391   9.737  38.950  1.00  0.00           C
ATOM   2262  ROH CHO   383     142.941  18.987  48.800  1.00  0.00            
ATOM   2263  R1  CHO   383     142.841  19.887  46.100  1.00  0.00            
ATOM   2264  R2  CHO   383     144.991  19.637  44.400  1.00  0.00            
ATOM   2265  R3  CHO   383     143.141  18.387  42.800  1.00  0.00            
ATOM   2266  R4  CHO   383     145.241  19.287  40.950  1.00  0.00            
ATOM   2267  R5  CHO   383     143.091  19.687  40.800  1.00  0.00            
ATOM   2268  C1  CHO   383     143.691  17.887  37.500  1.00  0.00           C
ATOM   2269  C2  CHO   383     143.391  20.437  33.500  1.00  0.00           C
ATOM   2270  ROH CHO   384     136.641 118.537  37.000  1.00  0.00            
ATOM   2271  R1  CHO   384     135.541 117.737  34.550  1.00  0.00            
ATOM   2272  R2  CHO   384     132.791 117.837  34.050  1.00  0.00            
ATOM   2273  R3  CHO   384     133.591 119.337  31.900  1.00  0.00            
ATOM   2274  R4  CHO   384     131.391 117.687  30.900  1.00  0.00            
ATOM   2275  R5  CHO   384     133.391 117.837  30.050  1.00  0.00            
ATOM   2276  C1  CHO   384     131.291 118.987  27.000  1.00  0.00           C
ATOM   2277  C2  CHO   384     128.041 117.687  24.250  1.00  0.00           C
ATOM   2278  ROH CHO   385      93.741  53.637  27.550  1.00  0.00            
ATOM   2279  R1  CHO   385      93.841  55.587  29.650  1.00  0.00            
ATOM   2280  R2  CHO   385      91.741  56.037  31.350  1.00  0.00            
ATOM   2281  R3  CHO   385      93.591  55.587  33.250  1.00  0.00            
ATOM   2282  R4  CHO   385      91.341  56.787  34.700  1.00  0.00            
ATOM   2283  R5  CHO   385      93.391  57.437  34.750  1.00  0.00            
ATOM   2284  C1  CHO   385      92.841  56.787  38.450  1.00  0.00           C
ATOM   2285  C2  CHO   385      95.441  57.337  41.850  1.00  0.00           C
ATOM   2286  ROH CHO   386      18.341 197.187  42.250  1.00  0.00            
ATOM   2287  R1  CHO   386      18.041 199.887  43.000  1.00  0.00            
ATOM   2288  R2  CHO   386      17.091 200.637  45.500  1.00  0.00            
ATOM   2289  R3  CHO   386      19.391 202.087  45.550  1.00  0.00            
ATOM   2290  R4  CHO   386      17.491 203.487  47.350  1.00  0.00            
ATOM   2291  R5  CHO   386      18.591 204.387  45.650  1.00  0.00            
ATOM   2292  C1  CHO   386      19.891 206.587  48.500  1.00  0.00           C
ATOM   2293  C2  CHO   386      20.891 207.037  52.850  1.00  0.00           C
ATOM   2294  ROH CHO   387      44.541  21.787  46.600  1.00  0.00            
ATOM   2295  R1  CHO   387      44.741  22.537  49.300  1.00  0.00            
ATOM   2296  R2  CHO   387      46.391  21.137  51.100  1.00  0.00            
ATOM   2297  R3  CHO   387      47.441  23.587  51.550  1.00  0.00            
ATOM   2298  R4  CHO   387      48.591  21.937  53.650  1.00  0.00            
ATOM   2299  R5  CHO   387      47.491  23.787  53.950  1.00  0.00            
ATOM   2300  C1  CHO   387      50.791  24.687  55.550  1.00  0.00           C
ATOM   2301  C2  CHO   387      49.591  25.737  58.000  1.00  0.00           C
ATOM   2302  ROH CHO   388     213.241 184.587  52.600  1.00  0.00            
ATOM   2303  R1  CHO   388     213.741 183.187  50.200  1.00  0.00            
ATOM   2304  R2  CHO   388     211.841 182.787  48.250  1.00  0.00            
ATOM   2305  R3  CHO   388     213.691 183.937  46.600  1.00  0.00            
ATOM   2306  R4  CHO   388     211.441 183.237  44.850  1.00  0.00            
ATOM   2307  R5  CHO   388     213.541 182.687  44.600  1.00  0.00            
ATOM   2308  C1  CHO   388     212.941 184.587  41.350  1.00  0.00           C
ATOM   2309  C2  CHO   388     211.991 186.437  37.850  1.00  0.00           C
ATOM   2310  ROH CHO   389      64.741 229.787  36.100  1.00  0.00            
ATOM   2311  R1  CHO   389      64.191 227.687  34.300  1.00  0.00            
ATOM   2312  R2  CHO   389      61.641 226.987  33.600  1.00  0.00            
ATOM   2313  R3  CHO   389      62.641 227.287  31.050  1.00  0.00            
ATOM   2314  R4  CHO   389      60.191 225.687  30.700  1.00  0.00            
ATOM   2315  R5  CHO   389      62.191 225.187  30.000  1.00  0.00            
ATOM   2316  C1  CHO   389      60.291 225.187  26.650  1.00  0.00           C
ATOM   2317  C2  CHO   389      59.741 221.737  24.250  1.00  0.00           C
ATOM   2318  ROH CHO   390     189.091 151.237  41.550  1.00  0.00            
ATOM   2319  R1  CHO   390     189.441 149.937  44.050  1.00  0.00            
ATOM   2320  R2  CHO   390     189.191 151.287  46.500  1.00  0.00            
ATOM   2321  R3  CHO   390     187.391 149.287  47.000  1.00  0.00            
ATOM   2322  R4  CHO   390     188.241 150.287  49.650  1.00  0.00            
ATOM   2323  R5  CHO   390     188.241 148.237  48.950  1.00  0.00            
ATOM   2324  C1  CHO   390     185.991 147.887  52.000  1.00  0.00           C
ATOM   2325  C2  CHO   390     182.841 147.587  55.000  1.00  0.00           C
ATOM   2326  ROH CHO   391      60.241 113.387  38.200  1.00  0.00            
ATOM   2327  R1  CHO   391      58.841 112.037  40.300  1.00  0.00            
ATOM   2328  R2  CHO   391      59.691 112.037  42.900  1.00  0.00            
ATOM   2329  R3  CHO   391      57.241 112.987  43.400  1.00  0.00            
ATOM   2330  R4  CHO   391      58.141 111.937  46.000  1.00  0.00            
ATOM   2331  R5  CHO   391      56.291 111.437  44.950  1.00  0.00            
ATOM   2332  C1  CHO   391      54.891 112.787  48.250  1.00  0.00           C
ATOM   2333  C2  CHO   391      55.191 111.537  51.000  1.00  0.00           C
ATOM   2334  ROH CHO   392     163.991  73.337  34.450  1.00  0.00            
ATOM   2335  R1  CHO   392     162.641  73.887  36.900  1.00  0.00            
ATOM   2336  R2  CHO   392     162.941  72.287  39.150  1.00  0.00            
ATOM   2337  R3  CHO   392     163.541  74.637  40.300  1.00  0.00            
ATOM   2338  R4  CHO   392     162.441  73.037  42.500  1.00  0.00            
ATOM   2339  R5  CHO   392     161.741  74.987  41.900  1.00  0.00            
ATOM   2340  C1  CHO   392     162.691  75.687  45.550  1.00  0.00           C
ATOM   2341  C2  CHO   392     163.491  74.437  49.450  1.00  0.00           C
ATOM   2342  ROH CHO   393      65.391 115.037  22.200  1.00  0.00            
ATOM   2343  R1  CHO   393      64.791 114.937  25.000  1.00  0.00            
ATOM   2344  R2  CHO   393      65.941 113.087  26.650  1.00  0.00            
ATOM   2345  R3  CHO   393      66.691 115.287  28.100  1.00  0.00            
ATOM   2346  R4  CHO   393      66.691 113.087  30.100  1.00  0.00            
ATOM   2347  R5  CHO   393      65.591 114.937  30.250  1.00  0.00            
ATOM   2348  C1  CHO   393      67.791 115.137  33.400  1.00  0.00           C
ATOM   2349  C2  CHO   393      67.741 117.887  35.450  1.00  0.00           C
ATOM   2350  ROH CHO   394     207.891   7.837  39.050  1.00  0.00            
ATOM   2351  R1  CHO   394     209.691   7.337  36.950  1.00  0.00            
ATOM   2352  R2  CHO   394     209.691   4.987  35.500  1.00  0.00            
ATOM   2353  R3  CHO   394     209.491   6.687  33.400  1.00  0.00            
ATOM   2354  R4  CHO   394     209.591   4.037  32.200  1.00  0.00            
ATOM   2355  R5  CHO   394     210.891   5.687  31.700  1.00  0.00            
ATOM   2356  C1  CHO   394     209.441   5.037  28.200  1.00  0.00           C
ATOM   2357  C2  CHO   394     209.941   4.187  24.100  1.00  0.00           C
ATOM   2358  ROH CHO   395      99.541 186.237  19.350  1.00  0.00            
ATOM   2359  R1  CHO   395      98.491 186.537  21.950  1.00  0.00            
ATOM   2360  R2  CHO   395      97.991 184.387  23.600  1.00  0.00            
ATOM   2361  R3  CHO   395      99.591 185.787  25.350  1.00  0.00            
ATOM   2362  R4  CHO   395      97.841 184.137  27.050  1.00  0.00            
ATOM   2363  R5  CHO   395      98.141 186.287  27.200  1.00  0.00            
ATOM   2364  C1  CHO   395      99.241 185.337  30.750  1.00  0.00           C
ATOM   2365  C2  CHO   395      97.641 183.437  34.450  1.00  0.00           C
ATOM   2366  ROH CHO   396     226.241 118.337  56.450  1.00  0.00            
ATOM   2367  R1  CHO   396     226.641 120.887  55.300  1.00  0.00            
ATOM   2368  R2  CHO   396     225.741 121.537  52.800  1.00  0.00            
ATOM   2369  R3  CHO   396     224.541 123.587  54.100  1.00  0.00            
ATOM   2370  R4  CHO   396     225.491 124.787  51.650  1.00  0.00            
ATOM   2371  R5  CHO   396     225.891 125.487  53.650  1.00  0.00            
ATOM   2372  C1  CHO   396     224.241 128.587  52.200  1.00  0.00           C
ATOM   2373  C2  CHO   396     222.391 127.687  48.900  1.00  0.00           C
ATOM   2374  ROH CHO   397      97.591 176.037  57.000  1.00  0.00            
ATOM   2375  R1  CHO   397      97.991 176.437  54.250  1.00  0.00            
ATOM   2376  R2  CHO   397      99.741 174.937  52.700  1.00  0.00            
ATOM   2377  R3  CHO   397      97.541 174.537  51.150  1.00  0.00            
ATOM   2378  R4  CHO   397      99.791 173.987  49.400  1.00  0.00            
ATOM   2379  R5  CHO   397      98.141 175.337  49.000  1.00  0.00            
ATOM   2380  C1  CHO   397      97.791 172.987  46.050  1.00  0.00           C
ATOM   2381  C2  CHO   397      98.391 170.487  45.300  1.00  0.00           C
ATOM   2382  ROH CHO   398     150.941 227.237  18.300  1.00  0.00            
ATOM   2383  R1  CHO   398     151.541 225.637  20.550  1.00  0.00            
ATOM   2384  R2  CHO   398     152.041 226.737  23.050  1.00  0.00            
ATOM   2385  R3  CHO   398     150.091 225.037  23.800  1.00  0.00            
ATOM   2386  R4  CHO   398     151.341 225.887  26.300  1.00  0.00            
ATOM   2387  R5  CHO   398     151.041 223.837  25.650  1.00  0.00            
ATOM   2388  C1  CHO   398     149.091 223.787  29.000  1.00  0.00           C
ATOM   2389  C2  CHO   398     145.841 222.087  31.450  1.00  0.00           C
ATOM   2390  ROH CHO   399     185.991  92.787  25.350  1.00  0.00            
ATOM   2391  R1  CHO   399     184.591  93.387  27.750  1.00  0.00            
ATOM   2392  R2  CHO   399     185.741  93.137  30.300  1.00  0.00            
ATOM   2393  R3  CHO   399     184.991  95.737  30.550  1.00  0.00            
ATOM   2394  R4  CHO   399     184.891  94.637  33.300  1.00  0.00            
ATOM   2395  R5  CHO   399     183.291  95.687  32.250  1.00  0.00            
ATOM   2396  C1  CHO   399     183.691  97.987  35.300  1.00  0.00           C
ATOM   2397  C2  CHO   399     181.441  97.887  37.700  1.00  0.00           C
ATOM   2398  ROH CHO   400     165.591  17.387  51.150  1.00  0.00            
ATOM   2399  R1  CHO   400     166.091  17.737  48.400  1.00  0.00            
ATOM   2400  R2  CHO   400     168.341  19.037  47.450  1.00  0.00            
ATOM   2401  R3  CHO   400     168.741  16.737  46.050  1.00  0.00            
ATOM   2402  R4  CHO   400     169.591  18.837  44.250  1.00  0.00            
ATOM   2403  R5  CHO   400     168.141  17.287  43.800  1.00  0.00            
ATOM   2404  C1  CHO   400     170.691  16.587  41.100  1.00  0.00           C
ATOM   2405  C2  CHO   400     171.941  14.387  38.250  1.00  0.00           C
ATOM   2406  ROH CHO   401       7.291  55.287  44.450  1.00  0.00            
ATOM   2407  R1  CHO   401       5.791  55.087  42.050  1.00  0.00            
ATOM   2408  R2  CHO   401       5.691  57.137  40.200  1.00  0.00            
ATOM   2409  R3  CHO   401       6.541  55.187  38.500  1.00  0.00            
ATOM   2410  R4  CHO   401       4.941  56.937  36.850  1.00  0.00            
ATOM   2411  R5  CHO   401       4.691  54.787  37.050  1.00  0.00            
ATOM   2412  C1  CHO   401       5.241  54.987  33.300  1.00  0.00           C
ATOM   2413  C2  CHO   401       7.241  54.937  29.200  1.00  0.00           C
ATOM   2414  ROH CHO   402     181.641  20.687  19.200  1.00  0.00            
ATOM   2415  R1  CHO   402     182.341  19.637  21.700  1.00  0.00            
ATOM   2416  R2  CHO   402     183.241  21.187  23.800  1.00  0.00            
ATOM   2417  R3  CHO   402     181.241  19.937  25.150  1.00  0.00            
ATOM   2418  R4  CHO   402     183.341  20.437  27.150  1.00  0.00            
ATOM   2419  R5  CHO   402     182.391  18.487  26.700  1.00  0.00            
ATOM   2420  C1  CHO   402     181.541  18.787  30.450  1.00  0.00           C
ATOM   2421  C2  CHO   402     183.441  19.137  33.450  1.00  0.00           C
ATOM   2422  ROH CHO   403     166.141 113.337  19.400  1.00  0.00            
ATOM   2423  R1  CHO   403     167.191 114.187  21.900  1.00  0.00            
ATOM   2424  R2  CHO   403     165.741 115.587  23.750  1.00  0.00            
ATOM   2425  R3  CHO   403     166.541 113.587  25.400  1.00  0.00            
ATOM   2426  R4  CHO   403     165.291 115.587  27.200  1.00  0.00            
ATOM   2427  R5  CHO   403     167.291 114.687  27.400  1.00  0.00            
ATOM   2428  C1  CHO   403     165.791 113.687  30.800  1.00  0.00           C
ATOM   2429  C2  CHO   403     167.291 112.087  34.250  1.00  0.00           C
ATOM   2430  ROH CHO   404     128.891  71.987  47.650  1.00  0.00            
ATOM   2431  R1  CHO   404     128.991  71.187  44.900  1.00  0.00            
ATOM   2432  R2  CHO   404     126.841  71.337  43.200  1.00  0.00            
ATOM   2433  R3  CHO   404     128.541  72.737  41.650  1.00  0.00            
ATOM   2434  R4  CHO   404     126.841  71.337  39.750  1.00  0.00            
ATOM   2435  R5  CHO   404     128.991  71.337  39.800  1.00  0.00            
ATOM   2436  C1  CHO   404     128.441  72.687  36.300  1.00  0.00           C
ATOM   2437  C2  CHO   404     130.791  72.987  33.700  1.00  0.00           C
ATOM   2438  ROH CHO   405      81.241 132.337  50.550  1.00  0.00            
ATOM   2439  R1  CHO   405      81.891 132.387  47.800  1.00  0.00            
ATOM   2440  R2  CHO   405      80.091 133.187  45.850  1.00  0.00            
ATOM   2441  R3  CHO   405      82.091 134.887  45.150  1.00  0.00            
ATOM   2442  R4  CHO   405      80.691 134.387  42.650  1.00  0.00            
ATOM   2443  R5  CHO   405      82.791 134.137  43.000  1.00  0.00            
ATOM   2444  C1  CHO   405      82.891 136.687  40.150  1.00  0.00           C
ATOM   2445  C2  CHO   405      82.441 137.187  36.650  1.00  0.00           C
ATOM   2446  ROH CHO   406     226.341  67.687  26.600  1.00  0.00            
ATOM   2447  R1  CHO   406     226.341  69.337  28.950  1.00  0.00            
ATOM   2448  R2  CHO   406     223.991  69.937  30.300  1.00  0.00            
ATOM   2449  R3  CHO   406     225.391  68.937  32.400  1.00  0.00            
ATOM   2450  R4  CHO   406     222.841  69.887  33.550  1.00  0.00            
ATOM   2451  R5  CHO   406     224.841  70.437  34.200  1.00  0.00            
ATOM   2452  C1  CHO   406     223.441  68.937  37.450  1.00  0.00           C
ATOM   2453  C2  CHO   406     221.591  66.287  40.050  1.00  0.00           C
ATOM   2454  ROH CHO   407     135.441  57.537  30.250  1.00  0.00            
ATOM   2455  R1  CHO   407     134.491  59.087  28.050  1.00  0.00            
ATOM   2456  R2  CHO   407     136.141  60.687  26.500  1.00  0.00            
ATOM   2457  R3  CHO   407     134.991  59.287  24.450  1.00  0.00            
ATOM   2458  R4  CHO   407     136.641  61.337  23.100  1.00  0.00            
ATOM   2459  R5  CHO   407     134.541  60.937  22.800  1.00  0.00            
ATOM   2460  C1  CHO   407     135.891  60.387  19.250  1.00  0.00           C
ATOM   2461  C2  CHO   407     136.941  63.087  17.100  1.00  0.00           C
ATOM   2462  ROH CHO   408      34.491  85.787  25.000  1.00  0.00            
ATOM   2463  R1  CHO   408      35.241  85.387  27.700  1.00  0.00            
ATOM   2464  R2  CHO   408      35.891  87.487  29.400  1.00  0.00            
ATOM   2465  R3  CHO   408      33.941  86.387  31.000  1.00  0.00            
ATOM   2466  R4  CHO   408      36.291  86.687  32.750  1.00  0.00            
ATOM   2467  R5  CHO   408      35.141  84.887  32.450  1.00  0.00            
ATOM   2468  C1  CHO   408      34.691  85.237  36.200  1.00  0.00           C
ATOM   2469  C2  CHO   408      36.491  87.787  38.050  1.00  0.00           C
ATOM   2470  ROH CHO   409      52.991 111.587  25.150  1.00  0.00            
ATOM   2471  R1  CHO   409      52.641 113.287  27.400  1.00  0.00            
ATOM   2472  R2  CHO   409      50.391 113.137  29.050  1.00  0.00            
ATOM   2473  R3  CHO   409      52.241 112.837  31.050  1.00  0.00            
ATOM   2474  R4  CHO   409      50.041 114.287  32.300  1.00  0.00            
ATOM   2475  R5  CHO   409      52.141 114.887  32.250  1.00  0.00            
ATOM   2476  C1  CHO   409      51.541 114.687  36.050  1.00  0.00           C
ATOM   2477  C2  CHO   409      51.391 117.937  37.750  1.00  0.00           C
ATOM   2478  ROH CHO   410      19.041 132.437  26.150  1.00  0.00            
ATOM   2479  R1  CHO   410      19.441 131.637  28.900  1.00  0.00            
ATOM   2480  R2  CHO   410      21.691 132.387  30.350  1.00  0.00            
ATOM   2481  R3  CHO   410      19.841 133.287  32.100  1.00  0.00            
ATOM   2482  R4  CHO   410      22.441 133.687  33.450  1.00  0.00            
ATOM   2483  R5  CHO   410      20.691 132.637  34.250  1.00  0.00            
ATOM   2484  C1  CHO   410      21.141 135.337  36.900  1.00  0.00           C
ATOM   2485  C2  CHO   410      22.441 138.587  37.800  1.00  0.00           C
ATOM   2486  ROH CHO   411     157.341 181.187  51.200  1.00  0.00            
ATOM   2487  R1  CHO   411     156.491 183.537  49.950  1.00  0.00            
ATOM   2488  R2  CHO   411     155.691 185.787  51.350  1.00  0.00            
ATOM   2489  R3  CHO   411     157.541 187.037  49.850  1.00  0.00            
ATOM   2490  R4  CHO   411     156.391 189.187  51.500  1.00  0.00            
ATOM   2491  R5  CHO   411     156.591 189.137  49.300  1.00  0.00            
ATOM   2492  C1  CHO   411     158.541 192.287  50.100  1.00  0.00           C
ATOM   2493  C2  CHO   411     156.841 195.337  50.550  1.00  0.00           C
ATOM   2494  ROH CHO   412     120.891 207.687  50.800  1.00  0.00            
ATOM   2495  R1  CHO   412     119.791 207.437  48.200  1.00  0.00            
ATOM   2496  R2  CHO   412     119.841 209.487  46.350  1.00  0.00            
ATOM   2497  R3  CHO   412     121.041 207.587  44.800  1.00  0.00            
ATOM   2498  R4  CHO   412     120.591 209.887  43.000  1.00  0.00            
ATOM   2499  R5  CHO   412     119.991 207.837  42.650  1.00  0.00            
ATOM   2500  C1  CHO   412     122.191 208.387  39.600  1.00  0.00           C
ATOM   2501  C2  CHO   412     122.141 208.487  35.400  1.00  0.00           C
ATOM   2502  ROH CHO   413     106.291 176.337  42.600  1.00  0.00            
ATOM   2503  R1  CHO   413     107.691 178.287  44.100  1.00  0.00            
ATOM   2504  R2  CHO   413     107.391 178.537  46.800  1.00  0.00            
ATOM   2505  R3  CHO   413     110.091 178.337  46.800  1.00  0.00            
ATOM   2506  R4  CHO   413     109.491 179.687  49.300  1.00  0.00            
ATOM   2507  R5  CHO   413     110.891 180.387  47.800  1.00  0.00            
ATOM   2508  C1  CHO   413     113.241 180.137  50.750  1.00  0.00           C
ATOM   2509  C2  CHO   413     117.141 180.037  52.550  1.00  0.00           C
ATOM   2510  ROH CHO   414     166.541  83.387  35.250  1.00  0.00            
ATOM   2511  R1  CHO   414     167.541  83.587  37.900  1.00  0.00            
ATOM   2512  R2  CHO   414     167.041  85.787  39.500  1.00  0.00            
ATOM   2513  R3  CHO   414     166.091  83.887  41.200  1.00  0.00            
ATOM   2514  R4  CHO   414     166.641  86.237  42.900  1.00  0.00            
ATOM   2515  R5  CHO   414     167.441  84.237  43.200  1.00  0.00            
ATOM   2516  C1  CHO   414     165.591  84.737  46.500  1.00  0.00           C
ATOM   2517  C2  CHO   414     165.391  84.037  50.200  1.00  0.00           C
ATOM   2518  ROH CHO   415     151.091  98.887  49.700  1.00  0.00            
ATOM   2519  R1  CHO   415     149.941 100.087  47.400  1.00  0.00            
ATOM   2520  R2  CHO   415     151.291 101.787  45.700  1.00  0.00            
ATOM   2521  R3  CHO   415     150.491 100.037  43.800  1.00  0.00            
ATOM   2522  R4  CHO   415     151.141 102.437  42.300  1.00  0.00            
ATOM   2523  R5  CHO   415     149.241 101.387  42.250  1.00  0.00            
ATOM   2524  C1  CHO   415     150.241 101.237  38.550  1.00  0.00           C
ATOM   2525  C2  CHO   415     150.241 101.987  34.750  1.00  0.00           C
ATOM   2526  ROH CHO   416     105.291 165.137  37.750  1.00  0.00            
ATOM   2527  R1  CHO   416     105.641 165.537  34.950  1.00  0.00            
ATOM   2528  R2  CHO   416     103.791 164.737  33.100  1.00  0.00            
ATOM   2529  R3  CHO   416     103.941 167.337  32.300  1.00  0.00            
ATOM   2530  R4  CHO   416     102.991 165.887  29.950  1.00  0.00            
ATOM   2531  R5  CHO   416     104.741 167.237  30.050  1.00  0.00            
ATOM   2532  C1  CHO   416     102.691 168.987  27.300  1.00  0.00           C
ATOM   2533  C2  CHO   416     103.841 170.787  23.050  1.00  0.00           C
ATOM   2534  ROH CHO   417      83.691  61.787  18.200  1.00  0.00            
ATOM   2535  R1  CHO   417      85.441  59.837  19.250  1.00  0.00            
ATOM   2536  R2  CHO   417      84.591  57.787  20.900  1.00  0.00            
ATOM   2537  R3  CHO   417      85.741  56.187  19.050  1.00  0.00            
ATOM   2538  R4  CHO   417      86.291  54.837  21.600  1.00  0.00            
ATOM   2539  R5  CHO   417      87.741  55.437  20.100  1.00  0.00            
ATOM   2540  C1  CHO   417      88.341  51.637  20.300  1.00  0.00           C
ATOM   2541  C2  CHO   417      90.641  48.437  21.000  1.00  0.00           C
ATOM   2542  ROH CHO   418     185.591 180.987  22.550  1.00  0.00            
ATOM   2543  R1  CHO   418     184.491 181.787  25.050  1.00  0.00            
ATOM   2544  R2  CHO   418     182.441 180.437  26.300  1.00  0.00            
ATOM   2545  R3  CHO   418     184.191 180.387  28.400  1.00  0.00            
ATOM   2546  R4  CHO   418     181.641 181.187  29.600  1.00  0.00            
ATOM   2547  R5  CHO   418     183.541 182.237  29.750  1.00  0.00            
ATOM   2548  C1  CHO   418     182.841 181.587  33.450  1.00  0.00           C
ATOM   2549  C2  CHO   418     182.491 183.587  36.800  1.00  0.00           C
ATOM   2550  ROH CHO   419      98.441  58.187  47.600  1.00  0.00            
ATOM   2551  R1  CHO   419      95.891  57.037  47.050  1.00  0.00            
ATOM   2552  R2  CHO   419      95.641  54.437  46.100  1.00  0.00            
ATOM   2553  R3  CHO   419      94.041  54.137  48.300  1.00  0.00            
ATOM   2554  R4  CHO   419      92.991  52.187  46.350  1.00  0.00            
ATOM   2555  R5  CHO   419      91.841  53.737  47.350  1.00  0.00            
ATOM   2556  C1  CHO   419      89.941  50.637  48.500  1.00  0.00           C
ATOM   2557  C2  CHO   419      87.441  51.587  51.650  1.00  0.00           C
ATOM   2558  ROH CHO   420     189.791 164.137  36.750  1.00  0.00            
ATOM   2559  R1  CHO   420     190.191 165.087  34.100  1.00  0.00            
ATOM   2560  R2  CHO   420     192.691 166.037  33.250  1.00  0.00            
ATOM   2561  R3  CHO   420     192.291 164.187  31.250  1.00  0.00            
ATOM   2562  R4  CHO   420     193.791 166.337  30.000  1.00  0.00            
ATOM   2563  R5  CHO   420     191.941 165.487  29.300  1.00  0.00            
ATOM   2564  C1  CHO   420     194.091 164.837  26.200  1.00  0.00           C
ATOM   2565  C2  CHO   420     192.691 163.387  23.250  1.00  0.00           C
ATOM   2566  ROH CHO   421     143.991  53.837  35.750  1.00  0.00            
ATOM   2567  R1  CHO   421     143.941  52.787  38.350  1.00  0.00            
ATOM   2568  R2  CHO   421     145.641  53.687  40.350  1.00  0.00            
ATOM   2569  R3  CHO   421     143.291  54.087  41.700  1.00  0.00            
ATOM   2570  R4  CHO   421     145.391  54.437  43.750  1.00  0.00            
ATOM   2571  R5  CHO   421     143.641  53.087  43.850  1.00  0.00            
ATOM   2572  C1  CHO   421     143.041  55.237  46.950  1.00  0.00           C
ATOM   2573  C2  CHO   421     141.141  54.337  49.800  1.00  0.00           C
ATOM   2574  ROH CHO   422     161.891 101.287  49.150  1.00  0.00            
ATOM   2575  R1  CHO   422     163.041 102.937  47.200  1.00  0.00            
ATOM   2576  R2  CHO   422     163.241 102.237  44.550  1.00  0.00            
ATOM   2577  R3  CHO   422     161.891 104.587  44.150  1.00  0.00            
ATOM   2578  R4  CHO   422     162.391 103.537  41.450  1.00  0.00            
ATOM   2579  R5  CHO   422     162.891 105.487  42.150  1.00  0.00            
ATOM   2580  C1  CHO   422     160.641 106.437  39.250  1.00  0.00           C
ATOM   2581  C2  CHO   422     159.291 103.487  36.750  1.00  0.00           C
ATOM   2582  ROH CHO   423     225.141  17.237  53.900  1.00  0.00            
ATOM   2583  R1  CHO   423     223.941  17.537  51.350  1.00  0.00            
ATOM   2584  R2  CHO   423     223.891  19.987  50.000  1.00  0.00            
ATOM   2585  R3  CHO   423     225.041  18.537  48.000  1.00  0.00            
ATOM   2586  R4  CHO   423     223.941  20.887  46.650  1.00  0.00            
ATOM   2587  R5  CHO   423     223.591  18.837  46.150  1.00  0.00            
ATOM   2588  C1  CHO   423     225.041  20.087  42.850  1.00  0.00           C
ATOM   2589  C2  CHO   423     226.241  19.387  38.950  1.00  0.00           C
ATOM   2590  ROH CHO   424     113.241 124.937  53.800  1.00  0.00            
ATOM   2591  R1  CHO   424     112.041 123.087  52.050  1.00  0.00            
ATOM   2592  R2  CHO   424     109.591 121.887  52.550  1.00  0.00            
ATOM   2593  R3  CHO   424     108.991 122.837  50.100  1.00  0.00            
ATOM   2594  R4  CHO   424     106.991 120.787  50.600  1.00  0.00            
ATOM   2595  R5  CHO   424     108.291 120.887  48.900  1.00  0.00            
ATOM   2596  C1  CHO   424     104.891 121.037  47.150  1.00  0.00           C
ATOM   2597  C2  CHO   424     103.641 117.587  47.650  1.00  0.00           C
ATOM   2598  ROH CHO   425      96.841 150.537  23.100  1.00  0.00            
ATOM   2599  R1  CHO   425      97.441 147.737  22.950  1.00  0.00            
ATOM   2600  R2  CHO   425      99.591 146.637  24.350  1.00  0.00            
ATOM   2601  R3  CHO   425      97.641 144.987  25.300  1.00  0.00            
ATOM   2602  R4  CHO   425     100.141 143.487  25.650  1.00  0.00            
ATOM   2603  R5  CHO   425      98.341 142.787  24.650  1.00  0.00            
ATOM   2604  C1  CHO   425      98.691 140.087  27.300  1.00  0.00           C
ATOM   2605  C2  CHO   425      95.741 137.637  25.000  1.00  0.00           C
ATOM   2606  ROH CHO   426     166.391 183.437  21.950  1.00  0.00            
ATOM   2607  R1  CHO   426     166.291 184.437  24.600  1.00  0.00            
ATOM   2608  R2  CHO   426     164.391 186.287  25.450  1.00  0.00            
ATOM   2609  R3  CHO   426     163.941 184.437  27.350  1.00  0.00            
ATOM   2610  R4  CHO   426     162.441 186.787  28.200  1.00  0.00            
ATOM   2611  R5  CHO   426     163.891 185.687  29.450  1.00  0.00            
ATOM   2612  C1  CHO   426     160.841 185.337  31.700  1.00  0.00           C
ATOM   2613  C2  CHO   426     161.791 184.687  36.100  1.00  0.00           C
ATOM   2614  ROH CHO   427      42.941  34.687  32.900  1.00  0.00            
ATOM   2615  R1  CHO   427      43.591  35.637  35.450  1.00  0.00            
ATOM   2616  R2  CHO   427      45.841  34.837  36.800  1.00  0.00            
ATOM   2617  R3  CHO   427      46.341  37.487  36.950  1.00  0.00            
ATOM   2618  R4  CHO   427      48.191  36.337  38.900  1.00  0.00            
ATOM   2619  R5  CHO   427      46.741  37.887  39.300  1.00  0.00            
ATOM   2620  C1  CHO   427      49.991  39.687  40.250  1.00  0.00           C
ATOM   2621  C2  CHO   427      51.591  39.387  43.850  1.00  0.00           C
ATOM   2622  ROH CHO   428     219.841  96.837  54.000  1.00  0.00            
ATOM   2623  R1  CHO   428     220.341  96.687  51.200  1.00  0.00            
ATOM   2624  R2  CHO   428     222.641  95.587  50.150  1.00  0.00            
ATOM   2625  R3  CHO   428     220.891  94.037  48.750  1.00  0.00            
ATOM   2626  R4  CHO   428     223.441  93.737  47.350  1.00  0.00            
ATOM   2627  R5  CHO   428     221.541  94.337  46.500  1.00  0.00            
ATOM   2628  C1  CHO   428     222.241  91.187  44.400  1.00  0.00           C
ATOM   2629  C2  CHO   428     224.291  87.387  42.750  1.00  0.00           C
ATOM   2630  ROH CHO   429     196.491 121.687  28.150  1.00  0.00            
ATOM   2631  R1  CHO   429     196.791 120.587  30.750  1.00  0.00            
ATOM   2632  R2  CHO   429     197.041 122.137  33.050  1.00  0.00            
ATOM   2633  R3  CHO   429     194.941 120.687  33.900  1.00  0.00            
ATOM   2634  R4  CHO   429     196.191 121.687  36.350  1.00  0.00            
ATOM   2635  R5  CHO   429     195.741 119.587  35.900  1.00  0.00            
ATOM   2636  C1  CHO   429     193.691 120.037  39.100  1.00  0.00           C
ATOM   2637  C2  CHO   429     191.741 120.937  42.450  1.00  0.00           C
ATOM   2638  ROH CHO   430     173.141  12.687  17.200  1.00  0.00            
ATOM   2639  R1  CHO   430     173.091  11.787  19.900  1.00  0.00            
ATOM   2640  R2  CHO   430     174.841  12.737  21.800  1.00  0.00            
ATOM   2641  R3  CHO   430     172.541  13.287  23.150  1.00  0.00            
ATOM   2642  R4  CHO   430     174.591  13.037  25.250  1.00  0.00            
ATOM   2643  R5  CHO   430     172.691  11.987  25.150  1.00  0.00            
ATOM   2644  C1  CHO   430     172.341  13.737  28.550  1.00  0.00           C
ATOM   2645  C2  CHO   430     170.991  15.337  32.500  1.00  0.00           C
ATOM   2646  ROH CHO   431      65.491  41.387  37.850  1.00  0.00            
ATOM   2647  R1  CHO   431      65.041  41.887  35.100  1.00  0.00            
ATOM   2648  R2  CHO   431      66.641  40.837  33.100  1.00  0.00            
ATOM   2649  R3  CHO   431      64.291  39.887  32.150  1.00  0.00            
ATOM   2650  R4  CHO   431      66.191  39.487  30.000  1.00  0.00            
ATOM   2651  R5  CHO   431      64.291  40.487  29.850  1.00  0.00            
ATOM   2652  C1  CHO   431      63.741  37.787  27.200  1.00  0.00           C
ATOM   2653  C2  CHO   431      61.841  38.637  23.450  1.00  0.00           C
ATOM   2654  ROH CHO   432       0.691 199.237  57.950  1.00  0.00            
ATOM   2655  R1  CHO   432       1.291 197.537  55.750  1.00  0.00            
ATOM   2656  R2  CHO   432       2.591 195.137  56.050  1.00  0.00            
ATOM   2657  R3  CHO   432       0.441 194.137  54.700  1.00  0.00            
ATOM   2658  R4  CHO   432       2.591 192.337  53.950  1.00  0.00            
ATOM   2659  R5  CHO   432       1.291 193.437  52.600  1.00  0.00            
ATOM   2660  C1  CHO   432       0.541 189.837  51.500  1.00  0.00           C
ATOM   2661  C2  CHO   432       0.041 186.437  52.300  1.00  0.00           C
ATOM   2662  ROH CHO   433     159.291  45.087  19.950  1.00  0.00            
ATOM   2663  R1  CHO   433     158.741  45.637  22.650  1.00  0.00            
ATOM   2664  R2  CHO   433     159.741  47.887  23.950  1.00  0.00            
ATOM   2665  R3  CHO   433     157.141  48.337  24.550  1.00  0.00            
ATOM   2666  R4  CHO   433     158.591  49.387  26.850  1.00  0.00            
ATOM   2667  R5  CHO   433     156.941  47.937  26.900  1.00  0.00            
ATOM   2668  C1  CHO   433     155.441  50.687  29.100  1.00  0.00           C
ATOM   2669  C2  CHO   433     154.791  53.537  31.700  1.00  0.00           C
ATOM   2670  ROH CHO   434       8.341 213.887  36.400  1.00  0.00            
ATOM   2671  R1  CHO   434       9.041 215.937  34.650  1.00  0.00            
ATOM   2672  R2  CHO   434      10.991 215.637  32.700  1.00  0.00            
ATOM   2673  R3  CHO   434       8.991 216.487  31.050  1.00  0.00            
ATOM   2674  R4  CHO   434      11.441 217.087  29.600  1.00  0.00            
ATOM   2675  R5  CHO   434       9.891 218.487  30.050  1.00  0.00            
ATOM   2676  C1  CHO   434       9.891 218.737  26.200  1.00  0.00           C
ATOM   2677  C2  CHO   434      10.891 219.137  21.900  1.00  0.00           C
ATOM   2678  ROH CHO   435      65.041 167.287  45.000  1.00  0.00            
ATOM   2679  R1  CHO   435      64.841 168.787  42.650  1.00  0.00            
ATOM   2680  R2  CHO   435      66.941 170.287  41.650  1.00  0.00            
ATOM   2681  R3  CHO   435      66.541 168.837  39.400  1.00  0.00            
ATOM   2682  R4  CHO   435      68.341 170.987  38.550  1.00  0.00            
ATOM   2683  R5  CHO   435      66.441 170.487  37.650  1.00  0.00            
ATOM   2684  C1  CHO   435      68.741 170.037  34.650  1.00  0.00           C
ATOM   2685  C2  CHO   435      69.341 168.787  31.050  1.00  0.00           C
ATOM   2686  ROH CHO   436      23.191 162.037  26.350  1.00  0.00            
ATOM   2687  R1  CHO   436      23.141 160.737  28.900  1.00  0.00            
ATOM   2688  R2  CHO   436      25.391 159.687  30.100  1.00  0.00            
ATOM   2689  R3  CHO   436      24.641 161.237  32.200  1.00  0.00            
ATOM   2690  R4  CHO   436      26.591 159.387  33.300  1.00  0.00            
ATOM   2691  R5  CHO   436      24.591 159.737  34.050  1.00  0.00            
ATOM   2692  C1  CHO   436      26.591 160.737  37.150  1.00  0.00           C
ATOM   2693  C2  CHO   436      26.391 162.537  40.350  1.00  0.00           C
ATOM   2694  ROH CHO   437     144.691 154.087  35.150  1.00  0.00            
ATOM   2695  R1  CHO   437     143.941 155.437  32.800  1.00  0.00            
ATOM   2696  R2  CHO   437     145.191 157.687  31.850  1.00  0.00            
ATOM   2697  R3  CHO   437     145.441 156.237  29.600  1.00  0.00            
ATOM   2698  R4  CHO   437     146.241 158.937  28.800  1.00  0.00            
ATOM   2699  R5  CHO   437     144.741 157.737  27.800  1.00  0.00            
ATOM   2700  C1  CHO   437     147.091 158.287  24.850  1.00  0.00           C
ATOM   2701  C2  CHO   437     147.041 156.887  22.500  1.00  0.00           C
ATOM   2702  ROH CHO   438       5.441 101.587  52.500  1.00  0.00            
ATOM   2703  R1  CHO   438       3.991 101.787  50.100  1.00  0.00            
ATOM   2704  R2  CHO   438       5.241 102.137  47.650  1.00  0.00            
ATOM   2705  R3  CHO   438       3.791  99.937  46.950  1.00  0.00            
ATOM   2706  R4  CHO   438       3.641 101.637  44.600  1.00  0.00            
ATOM   2707  R5  CHO   438       1.991 100.787  45.650  1.00  0.00            
ATOM   2708  C1  CHO   438       1.391  99.287  42.200  1.00  0.00           C
ATOM   2709  C2  CHO   438       0.441  97.887  38.500  1.00  0.00           C
ATOM   2710  ROH CHO   439      87.041 214.237  36.650  1.00  0.00            
ATOM   2711  R1  CHO   439      86.191 216.187  38.550  1.00  0.00            
ATOM   2712  R2  CHO   439      83.741 216.037  39.850  1.00  0.00            
ATOM   2713  R3  CHO   439      85.291 216.237  42.050  1.00  0.00            
ATOM   2714  R4  CHO   439      82.541 216.537  43.050  1.00  0.00            
ATOM   2715  R5  CHO   439      84.191 217.937  43.400  1.00  0.00            
ATOM   2716  C1  CHO   439      83.291 217.037  47.000  1.00  0.00           C
ATOM   2717  C2  CHO   439      81.441 217.087  50.650  1.00  0.00           C
ATOM   2718  ROH CHO   440     209.491  59.937  47.650  1.00  0.00            
ATOM   2719  R1  CHO   440     211.041  58.637  49.650  1.00  0.00            
ATOM   2720  R2  CHO   440     213.341  57.287  49.050  1.00  0.00            
ATOM   2721  R3  CHO   440     214.391  58.887  50.950  1.00  0.00            
ATOM   2722  R4  CHO   440     216.441  56.837  50.500  1.00  0.00            
ATOM   2723  R5  CHO   440     215.591  57.387  52.400  1.00  0.00            
ATOM   2724  C1  CHO   440     219.241  58.137  53.150  1.00  0.00           C
ATOM   2725  C2  CHO   440     219.041  55.287  56.250  1.00  0.00           C
ATOM   2726  ROH CHO   441     136.341  16.487  32.950  1.00  0.00            
ATOM   2727  R1  CHO   441     135.691  16.887  30.250  1.00  0.00            
ATOM   2728  R2  CHO   441     137.241  18.437  28.550  1.00  0.00            
ATOM   2729  R3  CHO   441     137.241  16.187  27.000  1.00  0.00            
ATOM   2730  R4  CHO   441     137.191  18.437  25.050  1.00  0.00            
ATOM   2731  R5  CHO   441     135.791  16.787  25.150  1.00  0.00            
ATOM   2732  C1  CHO   441     137.191  16.337  21.600  1.00  0.00           C
ATOM   2733  C2  CHO   441     136.291  16.537  17.400  1.00  0.00           C
ATOM   2734  ROH CHO   442      97.741  15.687  18.050  1.00  0.00            
ATOM   2735  R1  CHO   442      98.741  16.437  20.600  1.00  0.00            
ATOM   2736  R2  CHO   442      99.091  19.037  21.350  1.00  0.00            
ATOM   2737  R3  CHO   442      97.541  18.337  23.450  1.00  0.00            
ATOM   2738  R4  CHO   442      98.491  21.037  24.100  1.00  0.00            
ATOM   2739  R5  CHO   442      98.691  19.237  25.350  1.00  0.00            
ATOM   2740  C1  CHO   442      96.641  21.487  27.700  1.00  0.00           C
ATOM   2741  C2  CHO   442      94.141  24.437  27.950  1.00  0.00           C
ATOM   2742  ROH CHO   443     147.941 100.987  17.550  1.00  0.00            
ATOM   2743  R1  CHO   443     148.041  99.537  19.950  1.00  0.00            
ATOM   2744  R2  CHO   443     148.891 100.637  22.350  1.00  0.00            
ATOM   2745  R3  CHO   443     146.491  99.837  23.250  1.00  0.00            
ATOM   2746  R4  CHO   443     148.091 100.187  25.700  1.00  0.00            
ATOM   2747  R5  CHO   443     146.991  98.387  25.100  1.00  0.00            
ATOM   2748  C1  CHO   443     145.341  99.187  28.500  1.00  0.00           C
ATOM   2749  C2  CHO   443     142.691  99.787  30.400  1.00  0.00           C
ATOM   2750  ROH CHO   444     129.041  47.837  47.150  1.00  0.00            
ATOM   2751  R1  CHO   444     131.391  47.737  45.650  1.00  0.00            
ATOM   2752  R2  CHO   444     131.641  46.187  43.400  1.00  0.00            
ATOM   2753  R3  CHO   444     132.391  48.537  42.250  1.00  0.00            
ATOM   2754  R4  CHO   444     132.291  46.637  40.000  1.00  0.00            
ATOM   2755  R5  CHO   444     133.991  47.937  40.550  1.00  0.00            
ATOM   2756  C1  CHO   444     133.341  49.087  37.000  1.00  0.00           C
ATOM   2757  C2  CHO   444     134.741  52.087  33.250  1.00  0.00           C
ATOM   2758  ROH CHO   445      65.941 193.787  51.900  1.00  0.00            
ATOM   2759  R1  CHO   445      67.191 193.787  49.400  1.00  0.00            
ATOM   2760  R2  CHO   445      68.541 191.587  48.400  1.00  0.00            
ATOM   2761  R3  CHO   445      66.891 191.887  46.300  1.00  0.00            
ATOM   2762  R4  CHO   445      69.091 190.287  45.250  1.00  0.00            
ATOM   2763  R5  CHO   445      68.341 192.137  44.400  1.00  0.00            
ATOM   2764  C1  CHO   445      67.791 189.787  41.400  1.00  0.00           C
ATOM   2765  C2  CHO   445      68.591 187.437  38.150  1.00  0.00           C
ATOM   2766  ROH CHO   446     136.691  94.887  33.900  1.00  0.00            
ATOM   2767  R1  CHO   446     135.141  93.837  36.050  1.00  0.00            
ATOM   2768  R2  CHO   446     135.641  91.337  37.150  1.00  0.00            
ATOM   2769  R3  CHO   446     135.841  92.737  39.450  1.00  0.00            
ATOM   2770  R4  CHO   446     135.291  89.987  40.300  1.00  0.00            
ATOM   2771  R5  CHO   446     134.141  91.737  40.850  1.00  0.00            
ATOM   2772  C1  CHO   446     135.241  90.537  44.300  1.00  0.00           C
ATOM   2773  C2  CHO   446     134.341  89.387  48.600  1.00  0.00           C
ATOM   2774  ROH CHO   447     108.441 131.937  53.450  1.00  0.00            
ATOM   2775  R1  CHO   447     108.641 133.487  51.100  1.00  0.00            
ATOM   2776  R2  CHO   447     109.541 132.487  48.700  1.00  0.00            
ATOM   2777  R3  CHO   447     107.191 133.387  47.750  1.00  0.00            
ATOM   2778  R4  CHO   447     108.891 133.087  45.400  1.00  0.00            
ATOM   2779  R5  CHO   447     107.791 134.887  46.000  1.00  0.00            
ATOM   2780  C1  CHO   447     106.241 134.337  42.550  1.00  0.00           C
ATOM   2781  C2  CHO   447     104.891 133.537  40.000  1.00  0.00           C
ATOM   2782  ROH CHO   448      38.641 104.237  55.200  1.00  0.00            
ATOM   2783  R1  CHO   448      39.841 103.937  52.650  1.00  0.00            
ATOM   2784  R2  CHO   448      41.391 105.937  51.550  1.00  0.00            
ATOM   2785  R3  CHO   448      43.241 103.937  51.350  1.00  0.00            
ATOM   2786  R4  CHO   448      44.291 106.087  49.600  1.00  0.00            
ATOM   2787  R5  CHO   448      43.941 103.987  49.050  1.00  0.00            
ATOM   2788  C1  CHO   448      47.691 104.287  48.300  1.00  0.00           C
ATOM   2789  C2  CHO   448      51.141 105.287  46.450  1.00  0.00           C
ATOM   2790  ROH CHO   449      20.791  89.137  43.750  1.00  0.00            
ATOM   2791  R1  CHO   449      22.891  89.937  45.450  1.00  0.00            
ATOM   2792  R2  CHO   449      22.741  92.237  47.050  1.00  0.00            
ATOM   2793  R3  CHO   449      23.291  90.487  49.050  1.00  0.00            
ATOM   2794  R4  CHO   449      24.291  93.087  50.000  1.00  0.00            
ATOM   2795  R5  CHO   449      25.441  91.187  49.850  1.00  0.00            
ATOM   2796  C1  CHO   449      25.741  91.937  53.600  1.00  0.00           C
ATOM   2797  C2  CHO   449      24.891  91.387  57.200  1.00  0.00           C
ATOM   2798  ROH CHO   450     117.691 109.087  55.200  1.00  0.00            
ATOM   2799  R1  CHO   450     118.191 107.237  53.050  1.00  0.00            
ATOM   2800  R2  CHO   450     120.641 107.037  51.800  1.00  0.00            
ATOM   2801  R3  CHO   450     120.341 104.387  52.450  1.00  0.00            
ATOM   2802  R4  CHO   450     122.391 104.437  50.350  1.00  0.00            
ATOM   2803  R5  CHO   450     120.541 103.237  50.350  1.00  0.00            
ATOM   2804  C1  CHO   450     123.091 100.437  50.050  1.00  0.00           C
ATOM   2805  C2  CHO   450     125.741  97.687  52.450  1.00  0.00           C
ATOM   2806  ROH CHO   451      59.441 192.837  37.200  1.00  0.00            
ATOM   2807  R1  CHO   451      59.191 193.187  40.000  1.00  0.00            
ATOM   2808  R2  CHO   451      56.941 192.387  41.350  1.00  0.00            
ATOM   2809  R3  CHO   451      58.741 191.037  42.900  1.00  0.00            
ATOM   2810  R4  CHO   451      56.891 192.187  44.800  1.00  0.00            
ATOM   2811  R5  CHO   451      59.041 192.437  44.800  1.00  0.00            
ATOM   2812  C1  CHO   451      58.541 190.837  48.250  1.00  0.00           C
ATOM   2813  C2  CHO   451      58.591 191.987  51.900  1.00  0.00           C
ATOM   2814  ROH CHO   452      38.341 198.737  50.500  1.00  0.00            
ATOM   2815  R1  CHO   452      36.091 200.337  49.950  1.00  0.00            
ATOM   2816  R2  CHO   452      33.741 199.337  48.950  1.00  0.00            
ATOM   2817  R3  CHO   452      32.641 200.537  51.100  1.00  0.00            
ATOM   2818  R4  CHO   452      30.991 201.437  48.850  1.00  0.00            
ATOM   2819  R5  CHO   452      31.991 202.687  50.300  1.00  0.00            
ATOM   2820  C1  CHO   452      28.341 203.787  50.850  1.00  0.00           C
ATOM   2821  C2  CHO   452      25.091 204.937  53.300  1.00  0.00           C
ATOM   2822  ROH CHO   453     168.091  36.237  37.650  1.00  0.00            
ATOM   2823  R1  CHO   453     166.791  36.587  40.100  1.00  0.00            
ATOM   2824  R2  CHO   453     165.541  34.487  41.450  1.00  0.00            
ATOM   2825  R3  CHO   453     167.141  35.287  43.500  1.00  0.00            
ATOM   2826  R4  CHO   453     165.541  33.087  44.600  1.00  0.00            
ATOM   2827  R5  CHO   453     165.741  35.037  45.450  1.00  0.00            
ATOM   2828  C1  CHO   453     167.041  32.987  48.350  1.00  0.00           C
ATOM   2829  C2  CHO   453     167.191  33.237  52.600  1.00  0.00           C
ATOM   2830  ROH CHO   454     207.041  77.087  26.300  1.00  0.00            
ATOM   2831  R1  CHO   454     207.891  78.637  28.550  1.00  0.00            
ATOM   2832  R2  CHO   454     206.141  80.037  30.150  1.00  0.00            
ATOM   2833  R3  CHO   454     207.391  78.687  32.150  1.00  0.00            
ATOM   2834  R4  CHO   454     206.341  81.087  33.450  1.00  0.00            
ATOM   2835  R5  CHO   454     208.391  80.337  33.500  1.00  0.00            
ATOM   2836  C1  CHO   454     207.591  80.387  37.250  1.00  0.00           C
ATOM   2837  C2  CHO   454     206.041  79.537  40.950  1.00  0.00           C
ATOM   2838  ROH CHO   455      17.491  76.337  27.900  1.00  0.00            
ATOM   2839  R1  CHO   455      16.941  77.287  30.550  1.00  0.00            
ATOM   2840  R2  CHO   455      15.041  76.087  32.150  1.00  0.00            
ATOM   2841  R3  CHO   455      17.141  75.937  33.900  1.00  0.00            
ATOM   2842  R4  CHO   455      14.741  75.787  35.600  1.00  0.00            
ATOM   2843  R5  CHO   455      16.391  77.187  35.800  1.00  0.00            
ATOM   2844  C1  CHO   455      16.491  75.487  39.250  1.00  0.00           C
ATOM   2845  C2  CHO   455      14.091  73.837  42.100  1.00  0.00           C
ATOM   2846  ROH CHO   456      86.191 199.087  54.300  1.00  0.00            
ATOM   2847  R1  CHO   456      86.141 200.337  51.700  1.00  0.00            
ATOM   2848  R2  CHO   456      86.641 198.887  49.400  1.00  0.00            
ATOM   2849  R3  CHO   456      84.241 199.887  48.650  1.00  0.00            
ATOM   2850  R4  CHO   456      86.091 200.787  46.550  1.00  0.00            
ATOM   2851  R5  CHO   456      84.691 202.037  47.750  1.00  0.00            
ATOM   2852  C1  CHO   456      83.441 202.837  44.200  1.00  0.00           C
ATOM   2853  C2  CHO   456      85.091 202.137  40.450  1.00  0.00           C
ATOM   2854  ROH CHO   457     226.041 143.187  45.100  1.00  0.00            
ATOM   2855  R1  CHO   457     226.391 141.237  43.100  1.00  0.00            
ATOM   2856  R2  CHO   457     224.241 139.937  41.900  1.00  0.00            
ATOM   2857  R3  CHO   457     225.391 140.887  39.600  1.00  0.00            
ATOM   2858  R4  CHO   457     223.991 138.437  38.850  1.00  0.00            
ATOM   2859  R5  CHO   457     226.091 138.887  38.450  1.00  0.00            
ATOM   2860  C1  CHO   457     224.891 138.387  34.900  1.00  0.00           C
ATOM   2861  C2  CHO   457     225.341 139.337  31.250  1.00  0.00           C
ATOM   2862  ROH CHO   458     189.891 137.487  37.950  1.00  0.00            
ATOM   2863  R1  CHO   458     189.991 135.487  35.950  1.00  0.00            
ATOM   2864  R2  CHO   458     187.891 133.787  35.450  1.00  0.00            
ATOM   2865  R3  CHO   458     188.191 134.687  32.900  1.00  0.00            
ATOM   2866  R4  CHO   458     187.191 131.987  32.600  1.00  0.00            
ATOM   2867  R5  CHO   458     188.991 132.787  31.700  1.00  0.00            
ATOM   2868  C1  CHO   458     187.091 131.737  28.550  1.00  0.00           C
ATOM   2869  C2  CHO   458     185.491 131.137  24.800  1.00  0.00           C
ATOM   2870  ROH CHO   459     140.991 176.387  54.250  1.00  0.00            
ATOM   2871  R1  CHO   459     139.441 175.087  52.250  1.00  0.00            
ATOM   2872  R2  CHO   459     137.891 176.487  50.450  1.00  0.00            
ATOM   2873  R3  CHO   459     139.341 175.037  48.600  1.00  0.00            
ATOM   2874  R4  CHO   459     137.141 176.237  47.050  1.00  0.00            
ATOM   2875  R5  CHO   459     137.641 174.137  47.150  1.00  0.00            
ATOM   2876  C1  CHO   459     137.991 174.737  43.400  1.00  0.00           C
ATOM   2877  C2  CHO   459     135.641 175.237  41.300  1.00  0.00           C
ATOM   2878  ROH CHO   460     122.141   1.587  16.500  1.00  0.00            
ATOM   2879  R1  CHO   460     120.341   1.587  18.700  1.00  0.00            
ATOM   2880  R2  CHO   460     121.091   0.587  21.150  1.00  0.00            
ATOM   2881  R3  CHO   460     120.241   3.037  22.000  1.00  0.00            
ATOM   2882  R4  CHO   460     119.991   1.287  24.350  1.00  0.00            
ATOM   2883  R5  CHO   460     118.441   2.537  23.500  1.00  0.00            
ATOM   2884  C1  CHO   460     118.591   3.987  27.050  1.00  0.00           C
ATOM   2885  C2  CHO   460     116.441   4.587  30.000  1.00  0.00           C
ATOM   2886  ROH CHO   461     128.091 145.587  23.600  1.00  0.00            
ATOM   2887  R1  CHO   461     129.391 144.387  25.750  1.00  0.00            
ATOM   2888  R2  CHO   461     129.491 145.537  28.300  1.00  0.00            
ATOM   2889  R3  CHO   461     128.441 143.137  29.100  1.00  0.00            
ATOM   2890  R4  CHO   461     129.591 144.337  31.550  1.00  0.00            
ATOM   2891  R5  CHO   461     129.991 142.337  30.750  1.00  0.00            
ATOM   2892  C1  CHO   461     128.691 141.387  34.200  1.00  0.00           C
ATOM   2893  C2  CHO   461     131.041 140.187  38.500  1.00  0.00           C
ATOM   2894  ROH CHO   462     203.891 143.987  46.850  1.00  0.00            
ATOM   2895  R1  CHO   462     202.741 141.387  46.700  1.00  0.00            
ATOM   2896  R2  CHO   462     202.941 139.587  48.750  1.00  0.00            
ATOM   2897  R3  CHO   462     200.241 139.537  48.500  1.00  0.00            
ATOM   2898  R4  CHO   462     200.841 137.487  50.500  1.00  0.00            
ATOM   2899  R5  CHO   462     199.691 137.187  48.700  1.00  0.00            
ATOM   2900  C1  CHO   462     197.041 136.187  51.250  1.00  0.00           C
ATOM   2901  C2  CHO   462     194.141 134.487  52.650  1.00  0.00           C
ATOM   2902  ROH CHO   463      74.491 158.387  40.950  1.00  0.00            
ATOM   2903  R1  CHO   463      73.991 156.637  38.800  1.00  0.00            
ATOM   2904  R2  CHO   463      71.441 155.837  38.050  1.00  0.00            
ATOM   2905  R3  CHO   463      72.291 156.737  35.600  1.00  0.00            
ATOM   2906  R4  CHO   463      70.691 154.337  35.050  1.00  0.00            
ATOM   2907  R5  CHO   463      72.741 154.687  34.400  1.00  0.00            
ATOM   2908  C1  CHO   463      71.041 154.237  31.000  1.00  0.00           C
ATOM   2909  C2  CHO   463      70.041 152.037  27.000  1.00  0.00           C
ATOM   2910  ROH CHO   464      -2.509 225.437  41.000  1.00  0.00            
ATOM   2911  R1  CHO   464       0.041 224.737  42.000  1.00  0.00            
ATOM   2912  R2  CHO   464       1.841 226.587  43.050  1.00  0.00            
ATOM   2913  R3  CHO   464       1.791 224.987  45.200  1.00  0.00            
ATOM   2914  R4  CHO   464       3.991 226.837  45.700  1.00  0.00            
ATOM   2915  R5  CHO   464       4.141 224.637  45.750  1.00  0.00            
ATOM   2916  C1  CHO   464       5.291 225.437  49.300  1.00  0.00           C
ATOM   2917  C2  CHO   464       4.741 226.087  52.600  1.00  0.00           C
ATOM   2918  ROH CHO   465      54.141 127.037  52.000  1.00  0.00            
ATOM   2919  R1  CHO   465      54.691 125.187  49.900  1.00  0.00            
ATOM   2920  R2  CHO   465      53.041 124.837  47.750  1.00  0.00            
ATOM   2921  R3  CHO   465      55.291 125.337  46.300  1.00  0.00            
ATOM   2922  R4  CHO   465      53.791 123.437  44.700  1.00  0.00            
ATOM   2923  R5  CHO   465      55.891 123.237  45.350  1.00  0.00            
ATOM   2924  C1  CHO   465      56.341 123.087  41.550  1.00  0.00           C
ATOM   2925  C2  CHO   465      55.141 121.337  38.350  1.00  0.00           C
ATOM   2926  ROH CHO   466      66.841  99.087  43.500  1.00  0.00            
ATOM   2927  R1  CHO   466      67.591  99.637  46.200  1.00  0.00            
ATOM   2928  R2  CHO   466      69.291  98.037  47.600  1.00  0.00            
ATOM   2929  R3  CHO   466      70.641 100.387  48.000  1.00  0.00            
ATOM   2930  R4  CHO   466      71.391  98.737  50.300  1.00  0.00            
ATOM   2931  R5  CHO   466      70.591 100.737  50.350  1.00  0.00            
ATOM   2932  C1  CHO   466      73.891 101.287  52.200  1.00  0.00           C
ATOM   2933  C2  CHO   466      74.491 102.637  55.250  1.00  0.00           C
ATOM   2934  ROH CHO   467      87.341  59.787  33.450  1.00  0.00            
ATOM   2935  R1  CHO   467      86.691  58.787  36.000  1.00  0.00            
ATOM   2936  R2  CHO   467      88.341  59.037  38.200  1.00  0.00            
ATOM   2937  R3  CHO   467      86.191  60.187  39.350  1.00  0.00            
ATOM   2938  R4  CHO   467      88.091  59.837  41.550  1.00  0.00            
ATOM   2939  R5  CHO   467      86.041  59.137  41.500  1.00  0.00            
ATOM   2940  C1  CHO   467      85.891  61.387  44.600  1.00  0.00           C
ATOM   2941  C2  CHO   467      87.091  60.537  48.150  1.00  0.00           C
ATOM   2942  ROH CHO   468      55.991 180.887  39.900  1.00  0.00            
ATOM   2943  R1  CHO   468      57.341 181.637  42.250  1.00  0.00            
ATOM   2944  R2  CHO   468      56.091 182.087  44.650  1.00  0.00            
ATOM   2945  R3  CHO   468      57.841 180.237  45.600  1.00  0.00            
ATOM   2946  R4  CHO   468      57.691 182.287  47.700  1.00  0.00            
ATOM   2947  R5  CHO   468      59.541 181.537  46.700  1.00  0.00            
ATOM   2948  C1  CHO   468      60.341 180.687  50.350  1.00  0.00           C
ATOM   2949  C2  CHO   468      62.491 180.987  53.850  1.00  0.00           C
ATOM   2950  ROH CHO   469       7.891  85.037  48.600  1.00  0.00            
ATOM   2951  R1  CHO   469       8.041  84.737  45.800  1.00  0.00            
ATOM   2952  R2  CHO   469       6.941  82.537  44.500  1.00  0.00            
ATOM   2953  R3  CHO   469       5.641  84.487  43.050  1.00  0.00            
ATOM   2954  R4  CHO   469       5.691  82.187  41.250  1.00  0.00            
ATOM   2955  R5  CHO   469       6.391  84.187  40.800  1.00  0.00            
ATOM   2956  C1  CHO   469       3.791  83.787  38.050  1.00  0.00           C
ATOM   2957  C2  CHO   469       0.841  86.487  36.850  1.00  0.00           C
ATOM   2958  ROH CHO   470     205.691 115.687  26.650  1.00  0.00            
ATOM   2959  R1  CHO   470     206.191 116.087  29.450  1.00  0.00            
ATOM   2960  R2  CHO   470     208.141 117.787  30.400  1.00  0.00            
ATOM   2961  R3  CHO   470     206.041 118.887  31.800  1.00  0.00            
ATOM   2962  R4  CHO   470     208.441 119.887  33.150  1.00  0.00            
ATOM   2963  R5  CHO   470     206.741 118.837  34.100  1.00  0.00            
ATOM   2964  C1  CHO   470     206.691 122.137  36.050  1.00  0.00           C
ATOM   2965  C2  CHO   470     204.791 124.087  37.400  1.00  0.00           C
ATOM   2966  ROH CHO   471     190.141 217.187  50.150  1.00  0.00            
ATOM   2967  R1  CHO   471     190.291 216.437  47.400  1.00  0.00            
ATOM   2968  R2  CHO   471     188.441 217.337  45.500  1.00  0.00            
ATOM   2969  R3  CHO   471     190.691 218.087  44.200  1.00  0.00            
ATOM   2970  R4  CHO   471     188.891 217.237  42.100  1.00  0.00            
ATOM   2971  R5  CHO   471     190.891 216.537  42.400  1.00  0.00            
ATOM   2972  C1  CHO   471     191.191 217.887  38.850  1.00  0.00           C
ATOM   2973  C2  CHO   471     193.341 215.387  37.850  1.00  0.00           C
ATOM   2974  ROH CHO   472     140.291 151.837  42.550  1.00  0.00            
ATOM   2975  R1  CHO   472     140.341 149.737  44.450  1.00  0.00            
ATOM   2976  R2  CHO   472     140.841 150.137  47.100  1.00  0.00            
ATOM   2977  R3  CHO   472     138.491 148.837  47.450  1.00  0.00            
ATOM   2978  R4  CHO   472     139.691 148.837  50.100  1.00  0.00            
ATOM   2979  R5  CHO   472     138.991 147.087  49.000  1.00  0.00            
ATOM   2980  C1  CHO   472     136.841 146.837  52.150  1.00  0.00           C
ATOM   2981  C2  CHO   472     134.541 147.587  54.650  1.00  0.00           C
ATOM   2982  ROH CHO   473      69.891  73.887  21.950  1.00  0.00            
ATOM   2983  R1  CHO   473      72.341  72.887  22.950  1.00  0.00            
ATOM   2984  R2  CHO   473      73.641  70.737  21.850  1.00  0.00            
ATOM   2985  R3  CHO   473      75.741  72.487  21.750  1.00  0.00            
ATOM   2986  R4  CHO   473      76.891  69.887  20.950  1.00  0.00            
ATOM   2987  R5  CHO   473      77.591  71.187  22.550  1.00  0.00            
ATOM   2988  C1  CHO   473      80.741  71.037  20.350  1.00  0.00           C
ATOM   2989  C2  CHO   473      83.841  72.037  17.800  1.00  0.00           C
ATOM   2990  ROH CHO   474     211.441 226.837  52.800  1.00  0.00            
ATOM   2991  R1  CHO   474     213.591 226.937  50.950  1.00  0.00            
ATOM   2992  R2  CHO   474     213.741 225.237  48.800  1.00  0.00            
ATOM   2993  R3  CHO   474     213.991 227.587  47.400  1.00  0.00            
ATOM   2994  R4  CHO   474     214.391 225.487  45.400  1.00  0.00            
ATOM   2995  R5  CHO   474     215.741 227.187  45.800  1.00  0.00            
ATOM   2996  C1  CHO   474     214.991 227.787  42.100  1.00  0.00           C
ATOM   2997  C2  CHO   474     213.991 229.987  39.950  1.00  0.00           C
ATOM   2998  ROH CHO   475     141.091 216.387  26.400  1.00  0.00            
ATOM   2999  R1  CHO   475     141.891 218.137  24.350  1.00  0.00            
ATOM   3000  R2  CHO   475     144.191 217.787  22.850  1.00  0.00            
ATOM   3001  R3  CHO   475     142.491 217.987  20.750  1.00  0.00            
ATOM   3002  R4  CHO   475     144.991 219.187  19.800  1.00  0.00            
ATOM   3003  R5  CHO   475     142.991 220.087  19.800  1.00  0.00            
ATOM   3004  C1  CHO   475     143.841 220.187  16.050  1.00  0.00           C
ATOM   3005  C2  CHO   475     145.941 219.587  12.500  1.00  0.00           C
ATOM   3006  ROH CHO   476     115.291  47.187  34.050  1.00  0.00            
ATOM   3007  R1  CHO   476     116.941  47.887  36.250  1.00  0.00            
ATOM   3008  R2  CHO   476     116.041  47.637  38.900  1.00  0.00            
ATOM   3009  R3  CHO   476     118.341  46.137  39.150  1.00  0.00            
ATOM   3010  R4  CHO   476     117.891  47.337  41.800  1.00  0.00            
ATOM   3011  R5  CHO   476     119.741  47.437  40.600  1.00  0.00            
ATOM   3012  C1  CHO   476     121.091  45.787  43.750  1.00  0.00           C
ATOM   3013  C2  CHO   476     123.891  47.037  45.950  1.00  0.00           C
ATOM   3014  ROH CHO   477      64.041  64.637  52.900  1.00  0.00            
ATOM   3015  R1  CHO   477      62.991  65.937  50.650  1.00  0.00            
ATOM   3016  R2  CHO   477      64.491  67.637  49.050  1.00  0.00            
ATOM   3017  R3  CHO   477      63.741  65.987  47.050  1.00  0.00            
ATOM   3018  R4  CHO   477      64.541  68.437  45.700  1.00  0.00            
ATOM   3019  R5  CHO   477      62.641  67.387  45.500  1.00  0.00            
ATOM   3020  C1  CHO   477      63.791  67.337  41.850  1.00  0.00           C
ATOM   3021  C2  CHO   477      62.441  68.337  38.850  1.00  0.00           C
ATOM   3022  ROH CHO   478     103.991  11.937  47.700  1.00  0.00            
ATOM   3023  R1  CHO   478     102.641  13.487  45.750  1.00  0.00            
ATOM   3024  R2  CHO   478     103.541  15.937  44.900  1.00  0.00            
ATOM   3025  R3  CHO   478     103.341  14.787  42.450  1.00  0.00            
ATOM   3026  R4  CHO   478     103.641  17.637  41.900  1.00  0.00            
ATOM   3027  R5  CHO   478     102.041  16.337  41.150  1.00  0.00            
ATOM   3028  C1  CHO   478     103.491  17.587  37.850  1.00  0.00           C
ATOM   3029  C2  CHO   478     102.041  19.237  33.750  1.00  0.00           C
ATOM   3030  ROH CHO   479     154.341  10.037  51.700  1.00  0.00            
ATOM   3031  R1  CHO   479     154.591   9.587  48.900  1.00  0.00            
ATOM   3032  R2  CHO   479     152.791  10.587  47.050  1.00  0.00            
ATOM   3033  R3  CHO   479     155.041  11.637  45.950  1.00  0.00            
ATOM   3034  R4  CHO   479     153.041  11.687  43.800  1.00  0.00            
ATOM   3035  R5  CHO   479     155.041  10.837  43.700  1.00  0.00            
ATOM   3036  C1  CHO   479     155.241  13.337  40.850  1.00  0.00           C
ATOM   3037  C2  CHO   479     155.391  14.287  37.500  1.00  0.00           C
ATOM   3038  ROH CHO   480     160.241  46.537  51.350  1.00  0.00            
ATOM   3039  R1  CHO   480     160.591  46.687  48.550  1.00  0.00            
ATOM   3040  R2  CHO   480     162.691  45.437  47.250  1.00  0.00            
ATOM   3041  R3  CHO   480     160.691  44.337  45.800  1.00  0.00            
ATOM   3042  R4  CHO   480     162.941  44.587  43.900  1.00  0.00            
ATOM   3043  R5  CHO   480     160.941  45.337  43.650  1.00  0.00            
ATOM   3044  C1  CHO   480     161.241  43.087  40.600  1.00  0.00           C
ATOM   3045  C2  CHO   480     164.291  40.737  38.200  1.00  0.00           C
ATOM   3046  ROH CHO   481      18.541  82.337  28.000  1.00  0.00            
ATOM   3047  R1  CHO   481      19.791  80.787  30.050  1.00  0.00            
ATOM   3048  R2  CHO   481      20.891  81.937  32.350  1.00  0.00            
ATOM   3049  R3  CHO   481      19.241  80.137  33.600  1.00  0.00            
ATOM   3050  R4  CHO   481      21.241  80.887  35.600  1.00  0.00            
ATOM   3051  R5  CHO   481      20.741  78.837  34.950  1.00  0.00            
ATOM   3052  C1  CHO   481      19.991  78.537  38.650  1.00  0.00           C
ATOM   3053  C2  CHO   481      19.991  79.037  42.500  1.00  0.00           C
ATOM   3054  ROH CHO   482     200.741  28.987  43.150  1.00  0.00            
ATOM   3055  R1  CHO   482     201.041  30.087  45.700  1.00  0.00            
ATOM   3056  R2  CHO   482     199.041  29.887  47.650  1.00  0.00            
ATOM   3057  R3  CHO   482     201.091  28.837  49.150  1.00  0.00            
ATOM   3058  R4  CHO   482     199.141  29.787  51.100  1.00  0.00            
ATOM   3059  R5  CHO   482     201.241  30.337  51.050  1.00  0.00            
ATOM   3060  C1  CHO   482     201.041  28.787  54.500  1.00  0.00           C
ATOM   3061  C2  CHO   482     200.391  29.687  57.400  1.00  0.00           C
ATOM   3062  ROH CHO   483     208.691  76.237  46.500  1.00  0.00            
ATOM   3063  R1  CHO   483     209.291  73.487  46.850  1.00  0.00            
ATOM   3064  R2  CHO   483     210.841  72.587  48.950  1.00  0.00            
ATOM   3065  R3  CHO   483     208.691  70.987  49.450  1.00  0.00            
ATOM   3066  R4  CHO   483     210.691  70.187  51.450  1.00  0.00            
ATOM   3067  R5  CHO   483     209.641  68.887  50.050  1.00  0.00            
ATOM   3068  C1  CHO   483     208.541  67.287  53.350  1.00  0.00           C
ATOM   3069  C2  CHO   483     206.541  64.087  54.550  1.00  0.00           C
ATOM   3070  ROH CHO   484      48.291   2.587  55.650  1.00  0.00            
ATOM   3071  R1  CHO   484      47.941   4.037  53.200  1.00  0.00            
ATOM   3072  R2  CHO   484      50.041   4.587  51.500  1.00  0.00            
ATOM   3073  R3  CHO   484      48.441   3.387  49.650  1.00  0.00            
ATOM   3074  R4  CHO   484      49.941   5.387  48.150  1.00  0.00            
ATOM   3075  R5  CHO   484      47.741   5.137  48.200  1.00  0.00            
ATOM   3076  C1  CHO   484      48.341   4.737  44.450  1.00  0.00           C
ATOM   3077  C2  CHO   484      49.491   6.337  42.350  1.00  0.00           C
ATOM   3078  ROH CHO   485      34.941 161.487  53.650  1.00  0.00            
ATOM   3079  R1  CHO   485      34.441 162.987  51.300  1.00  0.00            
ATOM   3080  R2  CHO   485      34.941 162.037  48.800  1.00  0.00            
ATOM   3081  R3  CHO   485      32.341 162.687  48.400  1.00  0.00            
ATOM   3082  R4  CHO   485      33.391 162.237  45.700  1.00  0.00            
ATOM   3083  R5  CHO   485      32.341 164.037  46.400  1.00  0.00            
ATOM   3084  C1  CHO   485      30.091 163.037  43.500  1.00  0.00           C
ATOM   3085  C2  CHO   485      31.941 162.387  39.700  1.00  0.00           C
ATOM   3086  ROH CHO   486     164.691 146.987  40.250  1.00  0.00            
ATOM   3087  R1  CHO   486     163.841 146.837  42.950  1.00  0.00            
ATOM   3088  R2  CHO   486     163.641 144.387  44.250  1.00  0.00            
ATOM   3089  R3  CHO   486     165.241 145.687  46.100  1.00  0.00            
ATOM   3090  R4  CHO   486     163.541 143.887  47.700  1.00  0.00            
ATOM   3091  R5  CHO   486     163.791 146.037  47.950  1.00  0.00            
ATOM   3092  C1  CHO   486     164.941 144.787  51.400  1.00  0.00           C
ATOM   3093  C2  CHO   486     162.291 142.587  53.350  1.00  0.00           C
ATOM   3094  ROH CHO   487     221.291 136.987  29.400  1.00  0.00            
ATOM   3095  R1  CHO   487     219.741 137.137  31.750  1.00  0.00            
ATOM   3096  R2  CHO   487     220.441 135.837  34.100  1.00  0.00            
ATOM   3097  R3  CHO   487     220.191 138.337  35.200  1.00  0.00            
ATOM   3098  R4  CHO   487     220.141 136.537  37.500  1.00  0.00            
ATOM   3099  R5  CHO   487     218.641 138.037  37.000  1.00  0.00            
ATOM   3100  C1  CHO   487     219.741 139.237  40.450  1.00  0.00           C
ATOM   3101  C2  CHO   487     218.591 141.237  44.050  1.00  0.00           C
ATOM   3102  ROH CHO   488      16.891  60.237  29.250  1.00  0.00            
ATOM   3103  R1  CHO   488      16.441  61.137  31.900  1.00  0.00            
ATOM   3104  R2  CHO   488      14.591  60.037  33.600  1.00  0.00            
ATOM   3105  R3  CHO   488      16.691  59.737  35.250  1.00  0.00            
ATOM   3106  R4  CHO   488      14.441  58.787  36.800  1.00  0.00            
ATOM   3107  R5  CHO   488      15.841  60.337  37.450  1.00  0.00            
ATOM   3108  C1  CHO   488      16.341  57.787  40.250  1.00  0.00           C
ATOM   3109  C2  CHO   488      18.141  56.937  43.450  1.00  0.00           C
ATOM   3110  ROH CHO   489     128.691  32.887  17.900  1.00  0.00            
ATOM   3111  R1  CHO   489     127.441  33.437  20.350  1.00  0.00            
ATOM   3112  R2  CHO   489     126.141  31.487  21.900  1.00  0.00            
ATOM   3113  R3  CHO   489     127.841  32.387  23.850  1.00  0.00            
ATOM   3114  R4  CHO   489     125.691  30.937  25.250  1.00  0.00            
ATOM   3115  R5  CHO   489     126.391  32.987  25.650  1.00  0.00            
ATOM   3116  C1  CHO   489     127.041  31.437  29.100  1.00  0.00           C
ATOM   3117  C2  CHO   489     124.341  31.237  31.750  1.00  0.00           C
ATOM   3118  ROH CHO   490     148.491  65.387  30.400  1.00  0.00            
ATOM   3119  R1  CHO   490     147.241  66.937  28.400  1.00  0.00            
ATOM   3120  R2  CHO   490     148.691  68.537  26.650  1.00  0.00            
ATOM   3121  R3  CHO   490     147.341  67.137  24.750  1.00  0.00            
ATOM   3122  R4  CHO   490     148.591  69.387  23.300  1.00  0.00            
ATOM   3123  R5  CHO   490     146.441  68.837  23.300  1.00  0.00            
ATOM   3124  C1  CHO   490     147.241  68.537  19.550  1.00  0.00           C
ATOM   3125  C2  CHO   490     146.191  69.087  16.100  1.00  0.00           C
ATOM   3126  ROH CHO   491       3.991  78.537  29.400  1.00  0.00            
ATOM   3127  R1  CHO   491       5.141  77.987  31.950  1.00  0.00            
ATOM   3128  R2  CHO   491       5.491  79.937  33.850  1.00  0.00            
ATOM   3129  R3  CHO   491       4.091  78.187  35.400  1.00  0.00            
ATOM   3130  R4  CHO   491       5.541  79.887  37.300  1.00  0.00            
ATOM   3131  R5  CHO   491       5.591  77.687  37.250  1.00  0.00            
ATOM   3132  C1  CHO   491       4.291  78.187  40.800  1.00  0.00           C
ATOM   3133  C2  CHO   491      -0.309  77.387  42.650  1.00  0.00           C
ATOM   3134  ROH CHO   492     216.491 211.487  36.450  1.00  0.00            
ATOM   3135  R1  CHO   492     214.741 211.187  38.650  1.00  0.00            
ATOM   3136  R2  CHO   492     215.341 209.737  40.900  1.00  0.00            
ATOM   3137  R3  CHO   492     214.741 212.037  42.200  1.00  0.00            
ATOM   3138  R4  CHO   492     214.791 209.937  44.300  1.00  0.00            
ATOM   3139  R5  CHO   492     213.141 211.337  43.850  1.00  0.00            
ATOM   3140  C1  CHO   492     213.891 212.237  47.500  1.00  0.00           C
ATOM   3141  C2  CHO   492     213.741 212.287  51.150  1.00  0.00           C
ATOM   3142  ROH CHO   493     134.841 135.787  24.600  1.00  0.00            
ATOM   3143  R1  CHO   493     136.491 135.537  26.900  1.00  0.00            
ATOM   3144  R2  CHO   493     136.941 137.587  28.700  1.00  0.00            
ATOM   3145  R3  CHO   493     136.091 135.787  30.550  1.00  0.00            
ATOM   3146  R4  CHO   493     138.291 137.187  31.850  1.00  0.00            
ATOM   3147  R5  CHO   493     138.091 135.037  31.600  1.00  0.00            
ATOM   3148  C1  CHO   493     138.291 135.237  35.400  1.00  0.00           C
ATOM   3149  C2  CHO   493     139.391 133.437  39.500  1.00  0.00           C
ATOM   3150  ROH CHO   494     106.041 190.337  37.750  1.00  0.00            
ATOM   3151  R1  CHO   494     105.991 191.887  40.100  1.00  0.00            
ATOM   3152  R2  CHO   494     104.341 191.237  42.250  1.00  0.00            
ATOM   3153  R3  CHO   494     106.691 191.387  43.650  1.00  0.00            
ATOM   3154  R4  CHO   494     104.641 192.037  45.600  1.00  0.00            
ATOM   3155  R5  CHO   494     106.391 193.237  45.150  1.00  0.00            
ATOM   3156  C1  CHO   494     106.991 192.687  48.850  1.00  0.00           C
ATOM   3157  C2  CHO   494     107.341 192.387  52.550  1.00  0.00           C
ATOM   3158  ROH CHO   495      76.291 128.187  37.350  1.00  0.00            
ATOM   3159  R1  CHO   495      77.241 129.937  35.350  1.00  0.00            
ATOM   3160  R2  CHO   495      78.641 129.037  33.150  1.00  0.00            
ATOM   3161  R3  CHO   495      76.741 130.437  31.750  1.00  0.00            
ATOM   3162  R4  CHO   495      78.341 129.137  29.700  1.00  0.00            
ATOM   3163  R5  CHO   495      77.841 131.287  29.850  1.00  0.00            
ATOM   3164  C1  CHO   495      76.341 130.487  26.350  1.00  0.00           C
ATOM   3165  C2  CHO   495      74.491 128.337  22.700  1.00  0.00           C
ATOM   3166  ROH CHO   496      98.491  11.137  34.600  1.00  0.00            
ATOM   3167  R1  CHO   496      99.641   9.887  32.400  1.00  0.00            
ATOM   3168  R2  CHO   496      98.791  10.287  29.800  1.00  0.00            
ATOM   3169  R3  CHO   496     101.391  10.887  29.350  1.00  0.00            
ATOM   3170  R4  CHO   496     100.441   9.787  26.750  1.00  0.00            
ATOM   3171  R5  CHO   496     102.191   9.137  27.900  1.00  0.00            
ATOM   3172  C1  CHO   496     103.841  10.137  24.600  1.00  0.00           C
ATOM   3173  C2  CHO   496     103.491   6.537  22.700  1.00  0.00           C
ATOM   3174  ROH CHO   497     155.441 151.487  40.150  1.00  0.00            
ATOM   3175  R1  CHO   497     155.491 150.237  42.700  1.00  0.00            
ATOM   3176  R2  CHO   497     156.991 151.187  44.800  1.00  0.00            
ATOM   3177  R3  CHO   497     154.641 151.137  46.100  1.00  0.00            
ATOM   3178  R4  CHO   497     156.641 151.137  48.250  1.00  0.00            
ATOM   3179  R5  CHO   497     155.041 149.687  48.000  1.00  0.00            
ATOM   3180  C1  CHO   497     154.191 150.987  51.500  1.00  0.00           C
ATOM   3181  C2  CHO   497     156.141 149.787  54.550  1.00  0.00           C
ATOM   3182  ROH CHO   498     141.541   8.587  35.550  1.00  0.00            
ATOM   3183  R1  CHO   498     141.241   8.137  38.300  1.00  0.00            
ATOM   3184  R2  CHO   498     143.391   8.387  40.050  1.00  0.00            
ATOM   3185  R3  CHO   498     141.691  10.087  41.350  1.00  0.00            
ATOM   3186  R4  CHO   498     143.291   8.837  43.500  1.00  0.00            
ATOM   3187  R5  CHO   498     141.141   8.937  43.400  1.00  0.00            
ATOM   3188  C1  CHO   498     141.691  10.737  46.700  1.00  0.00           C
ATOM   3189  C2  CHO   498     142.691  11.237  49.100  1.00  0.00           C
ATOM   3190  ROH CHO   499     147.641 109.237  52.700  1.00  0.00            
ATOM   3191  R1  CHO   499     145.691 110.187  50.850  1.00  0.00            
ATOM   3192  R2  CHO   499     146.341 110.887  48.250  1.00  0.00            
ATOM   3193  R3  CHO   499     144.341 109.137  47.650  1.00  0.00            
ATOM   3194  R4  CHO   499     144.341 111.037  45.450  1.00  0.00            
ATOM   3195  R5  CHO   499     142.641 110.487  46.700  1.00  0.00            
ATOM   3196  C1  CHO   499     141.291 109.437  43.250  1.00  0.00           C
ATOM   3197  C2  CHO   499     139.891 109.937  39.750  1.00  0.00           C
ATOM   3198  ROH CHO   500      58.041 108.587  34.500  1.00  0.00            
ATOM   3199  R1  CHO   500      59.441 107.187  32.550  1.00  0.00            
ATOM   3200  R2  CHO   500      58.191 105.787  30.500  1.00  0.00            
ATOM   3201  R3  CHO   500      59.791 107.337  28.900  1.00  0.00            
ATOM   3202  R4  CHO   500      59.641 104.737  27.500  1.00  0.00            
ATOM   3203  R5  CHO   500      61.441 105.787  28.050  1.00  0.00            
ATOM   3204  C1  CHO   500      61.991 105.587  24.300  1.00  0.00           C
ATOM   3205  C2  CHO   500      62.241 104.537  19.550  1.00  0.00           C
ATOM   3206  ROH CHO   501      -1.359  35.937  56.000  1.00  0.00            
ATOM   3207  R1  CHO   501       0.341  34.687  54.150  1.00  0.00            
ATOM   3208  R2  CHO   501       3.041  35.237  54.000  1.00  0.00            
ATOM   3209  R3  CHO   501       3.291  32.587  54.250  1.00  0.00            
ATOM   3210  R4  CHO   501       6.041  33.537  54.000  1.00  0.00            
ATOM   3211  R5  CHO   501       5.091  31.987  52.750  1.00  0.00            
ATOM   3212  C1  CHO   501       7.991  29.987  54.150  1.00  0.00           C
ATOM   3213  C2  CHO   501       9.691  30.137  58.050  1.00  0.00           C
ATOM   3214  ROH CHO   502     189.291  30.087  35.950  1.00  0.00            
ATOM   3215  R1  CHO   502     190.791  28.937  33.850  1.00  0.00            
ATOM   3216  R2  CHO   502     189.641  27.187  32.000  1.00  0.00            
ATOM   3217  R3  CHO   502     190.641  28.987  30.200  1.00  0.00            
ATOM   3218  R4  CHO   502     190.441  26.437  28.750  1.00  0.00            
ATOM   3219  R5  CHO   502     192.191  27.687  28.900  1.00  0.00            
ATOM   3220  C1  CHO   502     191.791  27.687  25.100  1.00  0.00           C
ATOM   3221  C2  CHO   502     193.741  29.187  22.850  1.00  0.00           C
ATOM   3222  ROH CHO   503       6.441  45.337  30.100  1.00  0.00            
ATOM   3223  R1  CHO   503       6.691  44.237  32.700  1.00  0.00            
ATOM   3224  R2  CHO   503       6.841  45.837  35.000  1.00  0.00            
ATOM   3225  R3  CHO   503       4.741  44.237  35.800  1.00  0.00            
ATOM   3226  R4  CHO   503       5.891  45.287  38.250  1.00  0.00            
ATOM   3227  R5  CHO   503       5.541  43.187  37.800  1.00  0.00            
ATOM   3228  C1  CHO   503       3.441  43.487  40.950  1.00  0.00           C
ATOM   3229  C2  CHO   503       0.941  42.287  44.550  1.00  0.00           C
ATOM   3230  ROH CHO   504     206.841 226.887  41.050  1.00  0.00            
ATOM   3231  R1  CHO   504     204.741 226.987  42.950  1.00  0.00            
ATOM   3232  R2  CHO   504     204.591 225.287  45.100  1.00  0.00            
ATOM   3233  R3  CHO   504     204.391 227.637  46.500  1.00  0.00            
ATOM   3234  R4  CHO   504     202.591 225.787  47.900  1.00  0.00            
ATOM   3235  R5  CHO   504     202.091 227.737  47.100  1.00  0.00            
ATOM   3236  C1  CHO   504     201.191 228.237  50.800  1.00  0.00           C
ATOM   3237  C2  CHO   504     201.741 227.937  54.250  1.00  0.00           C
ATOM   3238  ROH CHO   505      58.241  18.837  32.550  1.00  0.00            
ATOM   3239  R1  CHO   505      60.391  18.737  34.400  1.00  0.00            
ATOM   3240  R2  CHO   505      60.441  20.287  36.700  1.00  0.00            
ATOM   3241  R3  CHO   505      60.841  17.887  37.900  1.00  0.00            
ATOM   3242  R4  CHO   505      60.641  19.787  40.100  1.00  0.00            
ATOM   3243  R5  CHO   505      62.241  18.387  39.750  1.00  0.00            
ATOM   3244  C1  CHO   505      61.141  17.237  43.250  1.00  0.00           C
ATOM   3245  C2  CHO   505      60.891  17.487  46.950  1.00  0.00           C
ATOM   3246  ROH CHO   506      12.291 211.087  51.300  1.00  0.00            
ATOM   3247  R1  CHO   506      10.041 209.737  50.250  1.00  0.00            
ATOM   3248  R2  CHO   506       8.041 210.987  48.850  1.00  0.00            
ATOM   3249  R3  CHO   506       8.541 209.087  47.000  1.00  0.00            
ATOM   3250  R4  CHO   506       5.891 210.087  46.300  1.00  0.00            
ATOM   3251  R5  CHO   506       6.441 208.037  46.650  1.00  0.00            
ATOM   3252  C1  CHO   506       5.141 207.737  43.050  1.00  0.00           C
ATOM   3253  C2  CHO   506       2.241 207.937  41.350  1.00  0.00           C
ATOM   3254  ROH CHO   507     156.741  66.937  35.850  1.00  0.00            
ATOM   3255  R1  CHO   507     156.791  67.587  38.650  1.00  0.00            
ATOM   3256  R2  CHO   507     154.541  68.537  39.950  1.00  0.00            
ATOM   3257  R3  CHO   507     155.041  66.437  41.600  1.00  0.00            
ATOM   3258  R4  CHO   507     152.891  67.937  42.950  1.00  0.00            
ATOM   3259  R5  CHO   507     154.791  67.337  43.800  1.00  0.00            
ATOM   3260  C1  CHO   507     152.391  65.637  46.250  1.00  0.00           C
ATOM   3261  C2  CHO   507     151.141  66.337  49.700  1.00  0.00           C
ATOM   3262  ROH CHO   508     196.741  42.487  23.250  1.00  0.00            
ATOM   3263  R1  CHO   508     195.041  42.737  25.500  1.00  0.00            
ATOM   3264  R2  CHO   508     195.491  41.337  27.850  1.00  0.00            
ATOM   3265  R3  CHO   508     195.391  43.787  29.000  1.00  0.00            
ATOM   3266  R4  CHO   508     194.691  41.987  31.200  1.00  0.00            
ATOM   3267  R5  CHO   508     193.541  43.687  30.550  1.00  0.00            
ATOM   3268  C1  CHO   508     194.191  44.687  34.200  1.00  0.00           C
ATOM   3269  C2  CHO   508     192.591  43.387  37.700  1.00  0.00           C
ATOM   3270  ROH CHO   509     193.741 154.737  24.450  1.00  0.00            
ATOM   3271  R1  CHO   509     193.841 155.487  27.200  1.00  0.00            
ATOM   3272  R2  CHO   509     191.541 155.837  28.750  1.00  0.00            
ATOM   3273  R3  CHO   509     192.791 154.037  30.400  1.00  0.00            
ATOM   3274  R4  CHO   509     190.591 155.187  32.000  1.00  0.00            
ATOM   3275  R5  CHO   509     192.691 155.087  32.550  1.00  0.00            
ATOM   3276  C1  CHO   509     191.141 153.087  35.450  1.00  0.00           C
ATOM   3277  C2  CHO   509     190.941 155.137  39.150  1.00  0.00           C
ATOM   3278  ROH CHO   510     107.141 193.587  34.600  1.00  0.00            
ATOM   3279  R1  CHO   510     106.341 193.987  31.900  1.00  0.00            
ATOM   3280  R2  CHO   510     106.941 196.287  30.500  1.00  0.00            
ATOM   3281  R3  CHO   510     107.941 194.537  28.700  1.00  0.00            
ATOM   3282  R4  CHO   510     106.141 196.237  27.100  1.00  0.00            
ATOM   3283  R5  CHO   510     106.091 194.087  27.200  1.00  0.00            
ATOM   3284  C1  CHO   510     106.641 194.587  23.450  1.00  0.00           C
ATOM   3285  C2  CHO   510     102.791 195.887  21.000  1.00  0.00           C
ATOM   3286  ROH CHO   511      19.141 105.987  23.200  1.00  0.00            
ATOM   3287  R1  CHO   511      18.941 107.337  25.700  1.00  0.00            
ATOM   3288  R2  CHO   511      16.541 108.337  26.700  1.00  0.00            
ATOM   3289  R3  CHO   511      17.191 106.837  28.900  1.00  0.00            
ATOM   3290  R4  CHO   511      15.041 108.587  29.800  1.00  0.00            
ATOM   3291  R5  CHO   511      16.991 108.337  30.750  1.00  0.00            
ATOM   3292  C1  CHO   511      14.741 107.337  33.650  1.00  0.00           C
ATOM   3293  C2  CHO   511      12.291 107.987  36.950  1.00  0.00           C
ATOM   3294  ROH CHO   512     185.391  24.287  52.750  1.00  0.00            
ATOM   3295  R1  CHO   512     185.341  23.487  50.050  1.00  0.00            
ATOM   3296  R2  CHO   512     184.441  25.137  48.000  1.00  0.00            
ATOM   3297  R3  CHO   512     186.841  24.587  46.900  1.00  0.00            
ATOM   3298  R4  CHO   512     185.391  25.987  44.800  1.00  0.00            
ATOM   3299  R5  CHO   512     186.391  24.037  44.650  1.00  0.00            
ATOM   3300  C1  CHO   512     188.241  25.987  41.900  1.00  0.00           C
ATOM   3301  C2  CHO   512     187.441  25.387  38.850  1.00  0.00           C
ATOM   3302  ROH CHO   513     188.091  47.087  21.050  1.00  0.00            
ATOM   3303  R1  CHO   513     188.641  48.187  23.600  1.00  0.00            
ATOM   3304  R2  CHO   513     186.991  49.987  24.850  1.00  0.00            
ATOM   3305  R3  CHO   513     187.091  48.187  26.850  1.00  0.00            
ATOM   3306  R4  CHO   513     186.641  50.787  28.200  1.00  0.00            
ATOM   3307  R5  CHO   513     188.241  49.337  28.650  1.00  0.00            
ATOM   3308  C1  CHO   513     186.591  49.537  32.100  1.00  0.00           C
ATOM   3309  C2  CHO   513     184.491  50.187  36.350  1.00  0.00           C
ATOM   3310  ROH CHO   514     114.141  58.687  25.350  1.00  0.00            
ATOM   3311  R1  CHO   514     115.941  59.737  27.200  1.00  0.00            
ATOM   3312  R2  CHO   514     117.391  62.037  26.750  1.00  0.00            
ATOM   3313  R3  CHO   514     116.291  62.837  29.150  1.00  0.00            
ATOM   3314  R4  CHO   514     118.591  64.637  28.700  1.00  0.00            
ATOM   3315  R5  CHO   514     118.191  63.437  30.500  1.00  0.00            
ATOM   3316  C1  CHO   514     118.241  66.937  32.050  1.00  0.00           C
ATOM   3317  C2  CHO   514     118.991  67.287  35.500  1.00  0.00           C
ATOM   3318  ROH CHO   515      86.491 198.737  36.800  1.00  0.00            
ATOM   3319  R1  CHO   515      87.591 199.587  34.350  1.00  0.00            
ATOM   3320  R2  CHO   515      90.341 199.587  33.900  1.00  0.00            
ATOM   3321  R3  CHO   515      89.591 198.137  31.700  1.00  0.00            
ATOM   3322  R4  CHO   515      91.941 199.687  30.850  1.00  0.00            
ATOM   3323  R5  CHO   515      89.991 199.637  29.850  1.00  0.00            
ATOM   3324  C1  CHO   515      92.191 198.387  26.950  1.00  0.00           C
ATOM   3325  C2  CHO   515      93.391 198.987  22.600  1.00  0.00           C
ATOM   3326  ROH CHO   516      38.541  83.937  40.200  1.00  0.00            
ATOM   3327  R1  CHO   516      39.941  83.987  37.750  1.00  0.00            
ATOM   3328  R2  CHO   516      40.041  81.787  36.050  1.00  0.00            
ATOM   3329  R3  CHO   516      39.141  83.587  34.250  1.00  0.00            
ATOM   3330  R4  CHO   516      40.591  81.587  32.650  1.00  0.00            
ATOM   3331  R5  CHO   516      40.891  83.787  32.650  1.00  0.00            
ATOM   3332  C1  CHO   516      40.091  83.187  28.950  1.00  0.00           C
ATOM   3333  C2  CHO   516      41.891  81.437  26.200  1.00  0.00           C
ATOM   3334  ROH CHO   517     135.841  66.737  35.350  1.00  0.00            
ATOM   3335  R1  CHO   517     136.341  67.737  37.950  1.00  0.00            
ATOM   3336  R2  CHO   517     137.091  66.137  40.050  1.00  0.00            
ATOM   3337  R3  CHO   517     139.191  67.887  40.200  1.00  0.00            
ATOM   3338  R4  CHO   517     138.441  67.287  43.000  1.00  0.00            
ATOM   3339  R5  CHO   517     138.591  69.287  42.100  1.00  0.00            
ATOM   3340  C1  CHO   517     141.191  69.587  44.900  1.00  0.00           C
ATOM   3341  C2  CHO   517     138.891  70.387  48.500  1.00  0.00           C
ATOM   3342  ROH CHO   518     132.841 220.637  29.050  1.00  0.00            
ATOM   3343  R1  CHO   518     131.991 220.137  26.350  1.00  0.00            
ATOM   3344  R2  CHO   518     132.941 221.637  24.200  1.00  0.00            
ATOM   3345  R3  CHO   518     133.591 219.187  23.200  1.00  0.00            
ATOM   3346  R4  CHO   518     133.541 220.937  20.850  1.00  0.00            
ATOM   3347  R5  CHO   518     132.491 219.087  21.100  1.00  0.00            
ATOM   3348  C1  CHO   518     134.541 218.287  18.000  1.00  0.00           C
ATOM   3349  C2  CHO   518     135.941 219.087  14.250  1.00  0.00           C
ATOM   3350  ROH CHO   519     121.341 112.137  55.550  1.00  0.00            
ATOM   3351  R1  CHO   519     122.341 110.487  53.500  1.00  0.00            
ATOM   3352  R2  CHO   519     125.041 110.437  52.800  1.00  0.00            
ATOM   3353  R3  CHO   519     124.791 107.787  53.300  1.00  0.00            
ATOM   3354  R4  CHO   519     127.391 108.087  51.900  1.00  0.00            
ATOM   3355  R5  CHO   519     125.741 106.737  51.350  1.00  0.00            
ATOM   3356  C1  CHO   519     128.541 104.187  51.800  1.00  0.00           C
ATOM   3357  C2  CHO   519     129.841 100.487  53.450  1.00  0.00           C
ATOM   3358  ROH CHO   520     180.241  32.687  43.750  1.00  0.00            
ATOM   3359  R1  CHO   520     179.241  34.937  45.100  1.00  0.00            
ATOM   3360  R2  CHO   520     176.791  34.937  46.350  1.00  0.00            
ATOM   3361  R3  CHO   520     178.241  35.737  48.500  1.00  0.00            
ATOM   3362  R4  CHO   520     175.441  36.337  49.250  1.00  0.00            
ATOM   3363  R5  CHO   520     177.141  37.737  49.300  1.00  0.00            
ATOM   3364  C1  CHO   520     176.091  37.887  52.950  1.00  0.00           C
ATOM   3365  C2  CHO   520     173.891  41.087  55.000  1.00  0.00           C
ATOM   3366  ROH CHO   521     199.341  58.787  37.200  1.00  0.00            
ATOM   3367  R1  CHO   521     201.141  60.687  36.100  1.00  0.00            
ATOM   3368  R2  CHO   521     203.591  60.037  35.100  1.00  0.00            
ATOM   3369  R3  CHO   521     202.691  61.287  32.850  1.00  0.00            
ATOM   3370  R4  CHO   521     205.591  61.487  32.650  1.00  0.00            
ATOM   3371  R5  CHO   521     204.191  63.137  32.550  1.00  0.00            
ATOM   3372  C1  CHO   521     205.891  63.487  29.150  1.00  0.00           C
ATOM   3373  C2  CHO   521     204.591  64.137  24.450  1.00  0.00           C
ATOM   3374  ROH CHO   522      20.041 228.737  38.650  1.00  0.00            
ATOM   3375  R1  CHO   522      21.841 226.737  39.500  1.00  0.00            
ATOM   3376  R2  CHO   522      21.991 225.837  42.100  1.00  0.00            
ATOM   3377  R3  CHO   522      21.641 223.387  40.950  1.00  0.00            
ATOM   3378  R4  CHO   522      22.191 222.837  43.800  1.00  0.00            
ATOM   3379  R5  CHO   522      23.241 221.987  42.050  1.00  0.00            
ATOM   3380  C1  CHO   522      21.991 218.787  43.650  1.00  0.00           C
ATOM   3381  C2  CHO   522      24.741 215.937  42.150  1.00  0.00           C
ATOM   3382  ROH CHO   523     212.291 164.287  41.900  1.00  0.00            
ATOM   3383  R1  CHO   523     210.091 166.087  42.150  1.00  0.00            
ATOM   3384  R2  CHO   523     208.141 165.737  44.050  1.00  0.00            
ATOM   3385  R3  CHO   523     208.841 168.287  44.750  1.00  0.00            
ATOM   3386  R4  CHO   523     206.541 167.687  46.450  1.00  0.00            
ATOM   3387  R5  CHO   523     206.741 169.387  45.150  1.00  0.00            
ATOM   3388  C1  CHO   523     206.241 171.187  48.500  1.00  0.00           C
ATOM   3389  C2  CHO   523     205.691 172.037  52.600  1.00  0.00           C
ATOM   3390  ROH CHO   524     165.841 174.037  40.850  1.00  0.00            
ATOM   3391  R1  CHO   524     164.191 173.487  43.050  1.00  0.00            
ATOM   3392  R2  CHO   524     164.741 171.387  44.800  1.00  0.00            
ATOM   3393  R3  CHO   524     164.541 173.337  46.700  1.00  0.00            
ATOM   3394  R4  CHO   524     163.691 170.937  48.100  1.00  0.00            
ATOM   3395  R5  CHO   524     162.591 172.837  47.950  1.00  0.00            
ATOM   3396  C1  CHO   524     162.941 172.537  51.750  1.00  0.00           C
ATOM   3397  C2  CHO   524     163.841 173.737  55.750  1.00  0.00           C
ATOM   3398  ROH CHO   525      99.041  53.237  18.100  1.00  0.00            
ATOM   3399  R1  CHO   525      99.291  55.187  20.100  1.00  0.00            
ATOM   3400  R2  CHO   525      97.391  55.537  22.100  1.00  0.00            
ATOM   3401  R3  CHO   525      99.591  55.287  23.750  1.00  0.00            
ATOM   3402  R4  CHO   525      97.491  56.437  25.450  1.00  0.00            
ATOM   3403  R5  CHO   525      99.491  57.237  25.150  1.00  0.00            
ATOM   3404  C1  CHO   525      99.591  56.737  28.950  1.00  0.00           C
ATOM   3405  C2  CHO   525     102.191  58.187  31.250  1.00  0.00           C
ATOM   3406  ROH CHO   526     141.741 220.937  34.900  1.00  0.00            
ATOM   3407  R1  CHO   526     141.941 220.987  37.700  1.00  0.00            
ATOM   3408  R2  CHO   526     144.141 221.937  39.050  1.00  0.00            
ATOM   3409  R3  CHO   526     142.291 223.537  40.300  1.00  0.00            
ATOM   3410  R4  CHO   526     144.691 223.637  42.000  1.00  0.00            
ATOM   3411  R5  CHO   526     142.641 223.087  42.600  1.00  0.00            
ATOM   3412  C1  CHO   526     143.241 226.087  44.900  1.00  0.00           C
ATOM   3413  C2  CHO   526     142.991 227.437  49.200  1.00  0.00           C
ATOM   3414  ROH CHO   527      11.741  46.537  46.150  1.00  0.00            
ATOM   3415  R1  CHO   527      11.091  47.137  43.500  1.00  0.00            
ATOM   3416  R2  CHO   527      12.941  48.187  41.700  1.00  0.00            
ATOM   3417  R3  CHO   527      12.241  46.087  40.200  1.00  0.00            
ATOM   3418  R4  CHO   527      12.691  48.237  38.250  1.00  0.00            
ATOM   3419  R5  CHO   527      10.891  46.987  38.450  1.00  0.00            
ATOM   3420  C1  CHO   527      11.841  46.237  34.850  1.00  0.00           C
ATOM   3421  C2  CHO   527      11.591  47.087  30.600  1.00  0.00           C
ATOM   3422  ROH CHO   528     104.191 103.037  26.750  1.00  0.00            
ATOM   3423  R1  CHO   528     103.341 103.487  29.450  1.00  0.00            
ATOM   3424  R2  CHO   528     100.891 104.487  30.100  1.00  0.00            
ATOM   3425  R3  CHO   528     100.691 102.287  31.650  1.00  0.00            
ATOM   3426  R4  CHO   528      98.891 104.187  32.900  1.00  0.00            
ATOM   3427  R5  CHO   528     100.491 103.087  33.850  1.00  0.00            
ATOM   3428  C1  CHO   528      97.541 101.887  35.950  1.00  0.00           C
ATOM   3429  C2  CHO   528      95.841 102.887  39.500  1.00  0.00           C
ATOM   3430  ROH CHO   529     108.191   0.087  35.650  1.00  0.00            
ATOM   3431  R1  CHO   529     106.591   1.187  37.750  1.00  0.00            
ATOM   3432  R2  CHO   529     105.041  -0.363  39.400  1.00  0.00            
ATOM   3433  R3  CHO   529     106.441   0.937  41.350  1.00  0.00            
ATOM   3434  R4  CHO   529     103.891   0.337  42.600  1.00  0.00            
ATOM   3435  R5  CHO   529     104.841   2.287  42.500  1.00  0.00            
ATOM   3436  C1  CHO   529     104.491   1.937  46.250  1.00  0.00           C
ATOM   3437  C2  CHO   529     104.491   0.937  51.050  1.00  0.00           C
ATOM   3438  ROH CHO   530     173.341 159.637  42.750  1.00  0.00            
ATOM   3439  R1  CHO   530     171.891 160.437  45.050  1.00  0.00            
ATOM   3440  R2  CHO   530     171.291 158.687  47.150  1.00  0.00            
ATOM   3441  R3  CHO   530     172.541 160.587  48.650  1.00  0.00            
ATOM   3442  R4  CHO   530     170.991 158.987  50.550  1.00  0.00            
ATOM   3443  R5  CHO   530     170.891 161.137  50.350  1.00  0.00            
ATOM   3444  C1  CHO   530     171.991 160.887  54.000  1.00  0.00           C
ATOM   3445  C2  CHO   530     170.091 160.187  57.300  1.00  0.00           C
ATOM   3446  ROH CHO   531      61.091  28.787  38.850  1.00  0.00            
ATOM   3447  R1  CHO   531      60.491  29.087  36.100  1.00  0.00            
ATOM   3448  R2  CHO   531      58.541  30.837  35.200  1.00  0.00            
ATOM   3449  R3  CHO   531      60.591  31.787  33.650  1.00  0.00            
ATOM   3450  R4  CHO   531      58.241  31.737  31.850  1.00  0.00            
ATOM   3451  R5  CHO   531      60.191  30.837  31.500  1.00  0.00            
ATOM   3452  C1  CHO   531      59.991  33.187  28.500  1.00  0.00           C
ATOM   3453  C2  CHO   531      60.391  34.637  25.750  1.00  0.00           C
ATOM   3454  ROH CHO   532     159.291  27.487  53.950  1.00  0.00            
ATOM   3455  R1  CHO   532     160.441  27.137  51.400  1.00  0.00            
ATOM   3456  R2  CHO   532     159.541  25.237  49.600  1.00  0.00            
ATOM   3457  R3  CHO   532     159.391  27.337  47.950  1.00  0.00            
ATOM   3458  R4  CHO   532     159.191  24.987  46.200  1.00  0.00            
ATOM   3459  R5  CHO   532     160.591  26.687  46.000  1.00  0.00            
ATOM   3460  C1  CHO   532     158.841  26.887  42.600  1.00  0.00           C
ATOM   3461  C2  CHO   532     161.441  26.637  40.100  1.00  0.00           C
ATOM   3462  ROH CHO   533      67.291  90.787  24.800  1.00  0.00            
ATOM   3463  R1  CHO   533      66.891  92.437  27.050  1.00  0.00            
ATOM   3464  R2  CHO   533      65.691  91.537  29.450  1.00  0.00            
ATOM   3465  R3  CHO   533      67.941  92.487  30.600  1.00  0.00            
ATOM   3466  R4  CHO   533      65.841  93.187  32.500  1.00  0.00            
ATOM   3467  R5  CHO   533      67.291  94.537  31.650  1.00  0.00            
ATOM   3468  C1  CHO   533      68.041  94.987  35.350  1.00  0.00           C
ATOM   3469  C2  CHO   533      69.491  96.887  38.750  1.00  0.00           C
ATOM   3470  ROH CHO   534     135.191  26.737  33.150  1.00  0.00            
ATOM   3471  R1  CHO   534     135.241  28.637  31.100  1.00  0.00            
ATOM   3472  R2  CHO   534     137.541  30.037  30.450  1.00  0.00            
ATOM   3473  R3  CHO   534     137.041  29.087  27.900  1.00  0.00            
ATOM   3474  R4  CHO   534     138.241  31.737  27.450  1.00  0.00            
ATOM   3475  R5  CHO   534     136.341  30.987  26.650  1.00  0.00            
ATOM   3476  C1  CHO   534     138.141  31.837  23.400  1.00  0.00           C
ATOM   3477  C2  CHO   534     137.441  31.937  20.100  1.00  0.00           C
ATOM   3478  ROH CHO   535      18.741 180.337  37.450  1.00  0.00            
ATOM   3479  R1  CHO   535      17.641 182.887  36.950  1.00  0.00            
ATOM   3480  R2  CHO   535      17.041 184.687  38.950  1.00  0.00            
ATOM   3481  R3  CHO   535      18.591 186.337  37.450  1.00  0.00            
ATOM   3482  R4  CHO   535      16.791 188.137  39.000  1.00  0.00            
ATOM   3483  R5  CHO   535      17.091 188.137  36.800  1.00  0.00            
ATOM   3484  C1  CHO   535      18.091 191.687  37.600  1.00  0.00           C
ATOM   3485  C2  CHO   535      19.541 195.537  37.750  1.00  0.00           C
ATOM   3486  ROH CHO   536     197.291 130.187  40.400  1.00  0.00            
ATOM   3487  R1  CHO   536     198.241 131.637  38.150  1.00  0.00            
ATOM   3488  R2  CHO   536     199.741 130.487  36.200  1.00  0.00            
ATOM   3489  R3  CHO   536     197.791 131.437  34.550  1.00  0.00            
ATOM   3490  R4  CHO   536     199.841 130.337  32.750  1.00  0.00            
ATOM   3491  R5  CHO   536     198.991 132.337  32.700  1.00  0.00            
ATOM   3492  C1  CHO   536     198.091 131.137  29.200  1.00  0.00           C
ATOM   3493  C2  CHO   536     197.241 131.037  25.350  1.00  0.00           C
ATOM   3494  ROH CHO   537      97.491  44.987  28.000  1.00  0.00            
ATOM   3495  R1  CHO   537      99.941  46.287  27.250  1.00  0.00            
ATOM   3496  R2  CHO   537     101.991  46.687  29.100  1.00  0.00            
ATOM   3497  R3  CHO   537     103.441  45.437  27.200  1.00  0.00            
ATOM   3498  R4  CHO   537     105.391  46.937  28.800  1.00  0.00            
ATOM   3499  R5  CHO   537     105.141  46.987  26.600  1.00  0.00            
ATOM   3500  C1  CHO   537     108.791  45.837  26.800  1.00  0.00           C
ATOM   3501  C2  CHO   537     111.141  46.637  30.100  1.00  0.00           C
ATOM   3502  ROH CHO   538     185.791 188.087  54.750  1.00  0.00            
ATOM   3503  R1  CHO   538     185.641 186.137  52.700  1.00  0.00            
ATOM   3504  R2  CHO   538     185.441 186.837  50.050  1.00  0.00            
ATOM   3505  R3  CHO   538     187.591 185.187  49.800  1.00  0.00            
ATOM   3506  R4  CHO   538     186.391 185.187  47.150  1.00  0.00            
ATOM   3507  R5  CHO   538     186.891 183.437  48.350  1.00  0.00            
ATOM   3508  C1  CHO   538     188.941 182.687  45.250  1.00  0.00           C
ATOM   3509  C2  CHO   538     189.741 181.537  41.250  1.00  0.00           C
ATOM   3510  ROH CHO   539     171.241 200.187  54.650  1.00  0.00            
ATOM   3511  R1  CHO   539     170.741 200.737  51.950  1.00  0.00            
ATOM   3512  R2  CHO   539     172.691 200.637  50.000  1.00  0.00            
ATOM   3513  R3  CHO   539     170.941 198.987  48.800  1.00  0.00            
ATOM   3514  R4  CHO   539     172.791 199.837  46.650  1.00  0.00            
ATOM   3515  R5  CHO   539     170.591 199.937  46.600  1.00  0.00            
ATOM   3516  C1  CHO   539     171.191 197.737  43.550  1.00  0.00           C
ATOM   3517  C2  CHO   539     172.891 197.987  40.500  1.00  0.00           C
ATOM   3518  ROH CHO   540      18.191 127.437  43.450  1.00  0.00            
ATOM   3519  R1  CHO   540      17.541 128.787  45.850  1.00  0.00            
ATOM   3520  R2  CHO   540      16.841 127.487  48.150  1.00  0.00            
ATOM   3521  R3  CHO   540      18.841 128.937  49.250  1.00  0.00            
ATOM   3522  R4  CHO   540      17.241 128.137  51.500  1.00  0.00            
ATOM   3523  R5  CHO   540      17.841 130.137  51.000  1.00  0.00            
ATOM   3524  C1  CHO   540      19.341 129.837  54.500  1.00  0.00           C
ATOM   3525  C2  CHO   540      18.891 131.487  57.800  1.00  0.00           C
ATOM   3526  ROH CHO   541      76.941  45.637  22.750  1.00  0.00            
ATOM   3527  R1  CHO   541      77.991  46.287  25.300  1.00  0.00            
ATOM   3528  R2  CHO   541      79.941  44.787  26.550  1.00  0.00            
ATOM   3529  R3  CHO   541      81.241  47.187  26.700  1.00  0.00            
ATOM   3530  R4  CHO   541      82.791  45.437  28.500  1.00  0.00            
ATOM   3531  R5  CHO   541      81.941  47.387  29.000  1.00  0.00            
ATOM   3532  C1  CHO   541      85.641  48.037  29.700  1.00  0.00           C
ATOM   3533  C2  CHO   541      88.491  46.437  29.900  1.00  0.00           C
ATOM   3534  ROH CHO   542     183.091  30.637  22.100  1.00  0.00            
ATOM   3535  R1  CHO   542     182.191  31.187  24.700  1.00  0.00            
ATOM   3536  R2  CHO   542     179.841  30.137  25.750  1.00  0.00            
ATOM   3537  R3  CHO   542     181.491  29.287  27.750  1.00  0.00            
ATOM   3538  R4  CHO   542     179.041  30.087  29.150  1.00  0.00            
ATOM   3539  R5  CHO   542     181.041  30.787  29.600  1.00  0.00            
ATOM   3540  C1  CHO   542     180.091  29.287  32.950  1.00  0.00           C
ATOM   3541  C2  CHO   542     179.691  27.737  36.350  1.00  0.00           C
ATOM   3542  ROH CHO   543      35.091  20.687  61.650  1.00  0.00            
ATOM   3543  R1  CHO   543      34.941  19.637  59.050  1.00  0.00            
ATOM   3544  R2  CHO   543      32.541  19.187  57.750  1.00  0.00            
ATOM   3545  R3  CHO   543      33.641  20.787  55.800  1.00  0.00            
ATOM   3546  R4  CHO   543      31.091  19.937  54.700  1.00  0.00            
ATOM   3547  R5  CHO   543      33.041  19.687  53.750  1.00  0.00            
ATOM   3548  C1  CHO   543      31.291  21.837  51.100  1.00  0.00           C
ATOM   3549  C2  CHO   543      30.141  23.937  47.700  1.00  0.00           C
ATOM   3550  ROH CHO   544      50.441 123.887  53.750  1.00  0.00            
ATOM   3551  R1  CHO   544      50.641 123.537  50.950  1.00  0.00            
ATOM   3552  R2  CHO   544      49.641 121.387  49.600  1.00  0.00            
ATOM   3553  R3  CHO   544      48.391 123.287  48.100  1.00  0.00            
ATOM   3554  R4  CHO   544      48.591 120.937  46.350  1.00  0.00            
ATOM   3555  R5  CHO   544      49.241 122.937  45.900  1.00  0.00            
ATOM   3556  C1  CHO   544      46.791 122.437  43.050  1.00  0.00           C
ATOM   3557  C2  CHO   544      49.541 122.737  40.550  1.00  0.00           C
ATOM   3558  ROH CHO   545      78.441 210.737  46.400  1.00  0.00            
ATOM   3559  R1  CHO   545      78.641 210.887  43.550  1.00  0.00            
ATOM   3560  R2  CHO   545      78.491 208.687  41.950  1.00  0.00            
ATOM   3561  R3  CHO   545      76.591 210.087  40.700  1.00  0.00            
ATOM   3562  R4  CHO   545      77.091 207.837  38.900  1.00  0.00            
ATOM   3563  R5  CHO   545      77.141 209.937  38.350  1.00  0.00            
ATOM   3564  C1  CHO   545      74.441 208.737  35.950  1.00  0.00           C
ATOM   3565  C2  CHO   545      72.091 207.887  33.100  1.00  0.00           C
ATOM   3566  ROH CHO   546      76.641  50.187  48.150  1.00  0.00            
ATOM   3567  R1  CHO   546      75.591  47.537  48.350  1.00  0.00            
ATOM   3568  R2  CHO   546      76.641  45.437  46.950  1.00  0.00            
ATOM   3569  R3  CHO   546      76.791  44.287  49.400  1.00  0.00            
ATOM   3570  R4  CHO   546      77.941  42.287  47.600  1.00  0.00            
ATOM   3571  R5  CHO   546      76.341  41.987  49.000  1.00  0.00            
ATOM   3572  C1  CHO   546      78.841  39.387  50.300  1.00  0.00           C
ATOM   3573  C2  CHO   546      80.091  38.237  54.100  1.00  0.00           C
ATOM   3574  ROH CHO   547      16.591 227.537  55.250  1.00  0.00            
ATOM   3575  R1  CHO   547      16.191 227.037  52.450  1.00  0.00            
ATOM   3576  R2  CHO   547      13.741 227.237  51.250  1.00  0.00            
ATOM   3577  R3  CHO   547      15.091 228.937  49.550  1.00  0.00            
ATOM   3578  R4  CHO   547      13.241 227.387  47.850  1.00  0.00            
ATOM   3579  R5  CHO   547      15.391 227.637  47.600  1.00  0.00            
ATOM   3580  C1  CHO   547      14.191 229.087  44.250  1.00  0.00           C
ATOM   3581  C2  CHO   547      15.691 227.387  40.500  1.00  0.00           C
ATOM   3582  ROH CHO   548     193.941 194.487  32.800  1.00  0.00            
ATOM   3583  R1  CHO   548     192.341 192.637  31.300  1.00  0.00            
ATOM   3584  R2  CHO   548     190.291 193.487  29.700  1.00  0.00            
ATOM   3585  R3  CHO   548     191.641 192.037  27.750  1.00  0.00            
ATOM   3586  R4  CHO   548     188.991 192.487  26.600  1.00  0.00            
ATOM   3587  R5  CHO   548     189.991 190.587  26.850  1.00  0.00            
ATOM   3588  C1  CHO   548     189.491 190.587  23.050  1.00  0.00           C
ATOM   3589  C2  CHO   548     192.541 191.637  20.400  1.00  0.00           C
ATOM   3590  ROH CHO   549     218.141  95.037  26.000  1.00  0.00            
ATOM   3591  R1  CHO   549     220.491  94.737  27.550  1.00  0.00            
ATOM   3592  R2  CHO   549     221.041  96.287  29.800  1.00  0.00            
ATOM   3593  R3  CHO   549     221.291  93.937  31.050  1.00  0.00            
ATOM   3594  R4  CHO   549     222.141  95.887  33.050  1.00  0.00            
ATOM   3595  R5  CHO   549     223.241  94.137  32.400  1.00  0.00            
ATOM   3596  C1  CHO   549     222.991  93.437  36.150  1.00  0.00           C
ATOM   3597  C2  CHO   549     224.791  91.037  39.300  1.00  0.00           C
ATOM   3598  ROH CHO   550     155.541  98.287  36.850  1.00  0.00            
ATOM   3599  R1  CHO   550     155.691  97.887  39.650  1.00  0.00            
ATOM   3600  R2  CHO   550     154.141  99.287  41.400  1.00  0.00            
ATOM   3601  R3  CHO   550     153.441  96.837  42.250  1.00  0.00            
ATOM   3602  R4  CHO   550     154.391  98.187  44.700  1.00  0.00            
ATOM   3603  R5  CHO   550     155.091  96.287  43.950  1.00  0.00            
ATOM   3604  C1  CHO   550     153.841  95.237  47.400  1.00  0.00           C
ATOM   3605  C2  CHO   550     153.591  94.337  51.500  1.00  0.00           C
ATOM   3606  ROH CHO   551     126.391 149.937  40.150  1.00  0.00            
ATOM   3607  R1  CHO   551     124.741 150.787  42.250  1.00  0.00            
ATOM   3608  R2  CHO   551     124.091 149.187  44.400  1.00  0.00            
ATOM   3609  R3  CHO   551     125.091 151.287  45.850  1.00  0.00            
ATOM   3610  R4  CHO   551     123.741 149.587  47.800  1.00  0.00            
ATOM   3611  R5  CHO   551     123.391 151.737  47.500  1.00  0.00            
ATOM   3612  C1  CHO   551     124.441 151.837  51.150  1.00  0.00           C
ATOM   3613  C2  CHO   551     124.291 150.537  54.450  1.00  0.00           C
ATOM   3614  ROH CHO   552     145.141 100.987  47.700  1.00  0.00            
ATOM   3615  R1  CHO   552     146.041 101.137  45.050  1.00  0.00            
ATOM   3616  R2  CHO   552     145.141  99.437  43.050  1.00  0.00            
ATOM   3617  R3  CHO   552     144.541 101.787  41.800  1.00  0.00            
ATOM   3618  R4  CHO   552     144.541  99.737  39.650  1.00  0.00            
ATOM   3619  R5  CHO   552     145.691 101.587  39.650  1.00  0.00            
ATOM   3620  C1  CHO   552     143.641 102.087  36.500  1.00  0.00           C
ATOM   3621  C2  CHO   552     141.791 105.037  34.250  1.00  0.00           C
ATOM   3622  ROH CHO   553     226.241 108.687  54.700  1.00  0.00            
ATOM   3623  R1  CHO   553     223.491 108.437  54.250  1.00  0.00            
ATOM   3624  R2  CHO   553     222.441 106.787  52.250  1.00  0.00            
ATOM   3625  R3  CHO   553     221.041 105.737  54.350  1.00  0.00            
ATOM   3626  R4  CHO   553     218.991 106.537  52.400  1.00  0.00            
ATOM   3627  R5  CHO   553     219.091 107.087  54.500  1.00  0.00            
ATOM   3628  C1  CHO   553     215.641 105.387  54.400  1.00  0.00           C
ATOM   3629  C2  CHO   553     213.241 105.137  57.600  1.00  0.00           C
ATOM   3630  ROH CHO   554     192.991 111.137  23.750  1.00  0.00            
ATOM   3631  R1  CHO   554     193.991 111.987  26.250  1.00  0.00            
ATOM   3632  R2  CHO   554     192.341 112.287  28.500  1.00  0.00            
ATOM   3633  R3  CHO   554     194.091 110.637  29.650  1.00  0.00            
ATOM   3634  R4  CHO   554     193.191 112.337  31.850  1.00  0.00            
ATOM   3635  R5  CHO   554     195.241 111.987  31.250  1.00  0.00            
ATOM   3636  C1  CHO   554     195.341 110.787  34.900  1.00  0.00           C
ATOM   3637  C2  CHO   554     198.741 112.087  36.950  1.00  0.00           C
ATOM   3638  ROH CHO   555     210.141 197.537  38.550  1.00  0.00            
ATOM   3639  R1  CHO   555     211.541 196.237  40.650  1.00  0.00            
ATOM   3640  R2  CHO   555     212.341 197.537  42.950  1.00  0.00            
ATOM   3641  R3  CHO   555     210.941 195.587  44.200  1.00  0.00            
ATOM   3642  R4  CHO   555     213.541 195.637  45.600  1.00  0.00            
ATOM   3643  R5  CHO   555     212.591 193.887  44.700  1.00  0.00            
ATOM   3644  C1  CHO   555     212.891 192.687  48.300  1.00  0.00           C
ATOM   3645  C2  CHO   555     213.991 194.237  52.300  1.00  0.00           C
ATOM   3646  ROH CHO   556      63.691 203.487  33.750  1.00  0.00            
ATOM   3647  R1  CHO   556      65.291 204.887  35.700  1.00  0.00            
ATOM   3648  R2  CHO   556      64.191 206.687  37.450  1.00  0.00            
ATOM   3649  R3  CHO   556      65.391 205.137  39.300  1.00  0.00            
ATOM   3650  R4  CHO   556      64.191 207.287  40.850  1.00  0.00            
ATOM   3651  R5  CHO   556      66.241 206.687  40.900  1.00  0.00            
ATOM   3652  C1  CHO   556      65.291 206.187  44.600  1.00  0.00           C
ATOM   3653  C2  CHO   556      66.441 205.237  48.600  1.00  0.00           C
ATOM   3654  ROH CHO   557      26.741 136.687  54.800  1.00  0.00            
ATOM   3655  R1  CHO   557      26.191 137.787  52.300  1.00  0.00            
ATOM   3656  R2  CHO   557      27.741 137.287  50.050  1.00  0.00            
ATOM   3657  R3  CHO   557      25.391 136.537  48.950  1.00  0.00            
ATOM   3658  R4  CHO   557      27.341 136.237  46.800  1.00  0.00            
ATOM   3659  R5  CHO   557      25.491 137.337  46.700  1.00  0.00            
ATOM   3660  C1  CHO   557      24.891 134.887  43.850  1.00  0.00           C
ATOM   3661  C2  CHO   557      24.891 133.587  40.750  1.00  0.00           C
ATOM   3662  ROH CHO   558      77.941  77.387  20.050  1.00  0.00            
ATOM   3663  R1  CHO   558      79.241  75.237  21.350  1.00  0.00            
ATOM   3664  R2  CHO   558      81.691  75.487  22.600  1.00  0.00            
ATOM   3665  R3  CHO   558      80.341  74.487  24.750  1.00  0.00            
ATOM   3666  R4  CHO   558      83.191  73.887  25.250  1.00  0.00            
ATOM   3667  R5  CHO   558      81.541  72.437  25.250  1.00  0.00            
ATOM   3668  C1  CHO   558      82.791  71.987  28.850  1.00  0.00           C
ATOM   3669  C2  CHO   558      82.341  71.987  33.000  1.00  0.00           C
ATOM   3670  ROH CHO   559      16.341  61.187  57.650  1.00  0.00            
ATOM   3671  R1  CHO   559      13.941  59.787  57.100  1.00  0.00            
ATOM   3672  R2  CHO   559      13.641  58.237  54.800  1.00  0.00            
ATOM   3673  R3  CHO   559      12.941  56.337  56.600  1.00  0.00            
ATOM   3674  R4  CHO   559      11.891  55.387  54.050  1.00  0.00            
ATOM   3675  R5  CHO   559      10.791  55.587  55.900  1.00  0.00            
ATOM   3676  C1  CHO   559      10.241  51.887  55.250  1.00  0.00           C
ATOM   3677  C2  CHO   559       5.991  51.037  55.900  1.00  0.00           C
ATOM   3678  ROH CHO   560     122.091 222.637  46.500  1.00  0.00            
ATOM   3679  R1  CHO   560     121.591 220.587  44.600  1.00  0.00            
ATOM   3680  R2  CHO   560     119.941 220.937  42.450  1.00  0.00            
ATOM   3681  R3  CHO   560     122.091 220.087  41.050  1.00  0.00            
ATOM   3682  R4  CHO   560     119.791 218.937  39.650  1.00  0.00            
ATOM   3683  R5  CHO   560     121.541 217.837  40.400  1.00  0.00            
ATOM   3684  C1  CHO   560     121.741 216.937  36.700  1.00  0.00           C
ATOM   3685  C2  CHO   560     121.741 214.087  34.900  1.00  0.00           C
ATOM   3686  ROH CHO   561      59.991  84.237  26.900  1.00  0.00            
ATOM   3687  R1  CHO   561      60.541  84.337  29.750  1.00  0.00            
ATOM   3688  R2  CHO   561      61.091  86.737  31.050  1.00  0.00            
ATOM   3689  R3  CHO   561      59.091  85.937  32.650  1.00  0.00            
ATOM   3690  R4  CHO   561      61.141  86.987  34.500  1.00  0.00            
ATOM   3691  R5  CHO   561      60.191  84.987  34.600  1.00  0.00            
ATOM   3692  C1  CHO   561      59.241  86.337  38.000  1.00  0.00           C
ATOM   3693  C2  CHO   561      56.541  85.487  40.300  1.00  0.00           C
ATOM   3694  ROH CHO   562     108.741 159.137  52.450  1.00  0.00            
ATOM   3695  R1  CHO   562     107.091 157.987  50.450  1.00  0.00            
ATOM   3696  R2  CHO   562     105.691 159.487  48.650  1.00  0.00            
ATOM   3697  R3  CHO   562     106.991 157.937  46.800  1.00  0.00            
ATOM   3698  R4  CHO   562     104.841 159.237  45.300  1.00  0.00            
ATOM   3699  R5  CHO   562     105.241 157.137  45.350  1.00  0.00            
ATOM   3700  C1  CHO   562     105.641 157.687  41.600  1.00  0.00           C
ATOM   3701  C2  CHO   562     103.991 159.787  38.650  1.00  0.00           C
ATOM   3702  ROH CHO   563     172.591 152.137  40.650  1.00  0.00            
ATOM   3703  R1  CHO   563     171.741 150.487  42.800  1.00  0.00            
ATOM   3704  R2  CHO   563     173.441 149.687  44.800  1.00  0.00            
ATOM   3705  R3  CHO   563     171.541 150.737  46.450  1.00  0.00            
ATOM   3706  R4  CHO   563     173.591 149.737  48.250  1.00  0.00            
ATOM   3707  R5  CHO   563     171.441 149.287  48.300  1.00  0.00            
ATOM   3708  C1  CHO   563     171.891 150.737  51.800  1.00  0.00           C
ATOM   3709  C2  CHO   563     171.491 149.887  54.900  1.00  0.00           C
ATOM   3710  ROH CHO   564     115.241  34.887  45.100  1.00  0.00            
ATOM   3711  R1  CHO   564     112.591  35.187  44.200  1.00  0.00            
ATOM   3712  R2  CHO   564     110.491  33.587  45.100  1.00  0.00            
ATOM   3713  R3  CHO   564     109.341  35.937  45.700  1.00  0.00            
ATOM   3714  R4  CHO   564     107.141  34.237  44.750  1.00  0.00            
ATOM   3715  R5  CHO   564     107.641  36.237  44.050  1.00  0.00            
ATOM   3716  C1  CHO   564     104.091  36.887  45.150  1.00  0.00           C
ATOM   3717  C2  CHO   564     100.841  36.537  45.000  1.00  0.00           C
ATOM   3718  ROH CHO   565      82.041   5.637  23.050  1.00  0.00            
ATOM   3719  R1  CHO   565      81.291   6.287  25.700  1.00  0.00            
ATOM   3720  R2  CHO   565      81.791   4.587  27.850  1.00  0.00            
ATOM   3721  R3  CHO   565      82.991   6.787  28.950  1.00  0.00            
ATOM   3722  R4  CHO   565      83.041   4.787  31.100  1.00  0.00            
ATOM   3723  R5  CHO   565      82.241   6.837  31.200  1.00  0.00            
ATOM   3724  C1  CHO   565      84.891   6.937  33.950  1.00  0.00           C
ATOM   3725  C2  CHO   565      85.341   7.687  38.050  1.00  0.00           C
ATOM   3726  ROH CHO   566      82.791 101.137  53.700  1.00  0.00            
ATOM   3727  R1  CHO   566      83.191 101.937  51.000  1.00  0.00            
ATOM   3728  R2  CHO   566      85.091 100.687  49.400  1.00  0.00            
ATOM   3729  R3  CHO   566      82.941 100.337  47.750  1.00  0.00            
ATOM   3730  R4  CHO   566      85.291  99.937  46.050  1.00  0.00            
ATOM   3731  R5  CHO   566      83.641 101.287  45.650  1.00  0.00            
ATOM   3732  C1  CHO   566      83.391  99.137  42.550  1.00  0.00           C
ATOM   3733  C2  CHO   566      85.191 100.437  39.450  1.00  0.00           C
ATOM   3734  ROH CHO   567     211.791 183.437  34.050  1.00  0.00            
ATOM   3735  R1  CHO   567     211.291 181.137  32.450  1.00  0.00            
ATOM   3736  R2  CHO   567     209.941 181.237  30.050  1.00  0.00            
ATOM   3737  R3  CHO   567     212.141 179.937  29.100  1.00  0.00            
ATOM   3738  R4  CHO   567     210.141 179.587  26.950  1.00  0.00            
ATOM   3739  R5  CHO   567     211.291 178.037  27.950  1.00  0.00            
ATOM   3740  C1  CHO   567     212.341 177.437  24.350  1.00  0.00           C
ATOM   3741  C2  CHO   567     212.841 175.787  20.650  1.00  0.00           C
ATOM   3742  ROH CHO   568     189.591  44.987  42.200  1.00  0.00            
ATOM   3743  R1  CHO   568     188.691  45.487  44.850  1.00  0.00            
ATOM   3744  R2  CHO   568     186.091  45.987  45.450  1.00  0.00            
ATOM   3745  R3  CHO   568     186.391  43.937  47.200  1.00  0.00            
ATOM   3746  R4  CHO   568     184.341  45.637  48.400  1.00  0.00            
ATOM   3747  R5  CHO   568     186.141  44.937  49.350  1.00  0.00            
ATOM   3748  C1  CHO   568     183.591  43.437  51.750  1.00  0.00           C
ATOM   3749  C2  CHO   568     182.991  41.187  55.800  1.00  0.00           C
ATOM   3750  ROH CHO   569      -0.709  24.437  24.150  1.00  0.00            
ATOM   3751  R1  CHO   569      -1.359  23.887  26.850  1.00  0.00            
ATOM   3752  R2  CHO   569      -0.059  21.937  28.350  1.00  0.00            
ATOM   3753  R3  CHO   569       0.341  23.987  30.100  1.00  0.00            
ATOM   3754  R4  CHO   569       1.241  21.637  31.600  1.00  0.00            
ATOM   3755  R5  CHO   569      -0.209  23.087  32.250  1.00  0.00            
ATOM   3756  C1  CHO   569       2.341  23.387  35.050  1.00  0.00           C
ATOM   3757  C2  CHO   569       2.991  23.887  38.500  1.00  0.00           C
ATOM   3758  ROH CHO   570      95.991 157.737  53.600  1.00  0.00            
ATOM   3759  R1  CHO   570      94.841 157.587  51.050  1.00  0.00            
ATOM   3760  R2  CHO   570      96.291 156.837  48.800  1.00  0.00            
ATOM   3761  R3  CHO   570      94.341 154.987  48.500  1.00  0.00            
ATOM   3762  R4  CHO   570      95.241 155.587  45.800  1.00  0.00            
ATOM   3763  R5  CHO   570      93.191 155.637  46.550  1.00  0.00            
ATOM   3764  C1  CHO   570      92.741 153.037  43.750  1.00  0.00           C
ATOM   3765  C2  CHO   570      92.091 153.687  40.500  1.00  0.00           C
ATOM   3766  ROH CHO   571     112.841 160.437  54.850  1.00  0.00            
ATOM   3767  R1  CHO   571     112.941 161.187  52.150  1.00  0.00            
ATOM   3768  R2  CHO   571     112.941 159.337  50.100  1.00  0.00            
ATOM   3769  R3  CHO   571     110.841 160.837  49.200  1.00  0.00            
ATOM   3770  R4  CHO   571     111.891 159.537  46.800  1.00  0.00            
ATOM   3771  R5  CHO   571     111.541 161.687  47.100  1.00  0.00            
ATOM   3772  C1  CHO   571     109.341 161.037  44.050  1.00  0.00           C
ATOM   3773  C2  CHO   571     109.291 160.587  40.200  1.00  0.00           C
ATOM   3774  ROH CHO   572      78.691 182.437  38.400  1.00  0.00            
ATOM   3775  R1  CHO   572      79.741 182.537  35.800  1.00  0.00            
ATOM   3776  R2  CHO   572      78.691 181.087  33.700  1.00  0.00            
ATOM   3777  R3  CHO   572      78.591 183.487  32.500  1.00  0.00            
ATOM   3778  R4  CHO   572      78.991 181.587  30.300  1.00  0.00            
ATOM   3779  R5  CHO   572      80.241 183.337  30.700  1.00  0.00            
ATOM   3780  C1  CHO   572      79.091 184.187  27.150  1.00  0.00           C
ATOM   3781  C2  CHO   572      78.141 182.737  23.150  1.00  0.00           C
ATOM   3782  ROH CHO   573     114.791 164.887  36.700  1.00  0.00            
ATOM   3783  R1  CHO   573     114.041 164.437  34.000  1.00  0.00            
ATOM   3784  R2  CHO   573     113.991 166.437  32.100  1.00  0.00            
ATOM   3785  R3  CHO   573     115.641 164.787  30.750  1.00  0.00            
ATOM   3786  R4  CHO   573     113.691 165.687  28.750  1.00  0.00            
ATOM   3787  R5  CHO   573     114.191 163.637  29.250  1.00  0.00            
ATOM   3788  C1  CHO   573     115.041 163.687  25.500  1.00  0.00           C
ATOM   3789  C2  CHO   573     111.941 163.387  23.450  1.00  0.00           C
ATOM   3790  ROH CHO   574     130.441 184.887  50.450  1.00  0.00            
ATOM   3791  R1  CHO   574     130.741 183.637  47.950  1.00  0.00            
ATOM   3792  R2  CHO   574     130.241 184.887  45.550  1.00  0.00            
ATOM   3793  R3  CHO   574     132.741 184.137  44.950  1.00  0.00            
ATOM   3794  R4  CHO   574     131.791 185.487  42.550  1.00  0.00            
ATOM   3795  R5  CHO   574     132.641 183.487  42.650  1.00  0.00            
ATOM   3796  C1  CHO   574     135.091 185.087  40.200  1.00  0.00           C
ATOM   3797  C2  CHO   574     135.441 186.937  36.500  1.00  0.00           C
ATOM   3798  ROH CHO   575     182.091  -0.263  53.750  1.00  0.00            
ATOM   3799  R1  CHO   575     180.741   0.387  51.350  1.00  0.00            
ATOM   3800  R2  CHO   575     181.641   2.387  49.650  1.00  0.00            
ATOM   3801  R3  CHO   575     181.541   0.437  47.800  1.00  0.00            
ATOM   3802  R4  CHO   575     181.791   2.887  46.250  1.00  0.00            
ATOM   3803  R5  CHO   575     180.241   1.337  46.000  1.00  0.00            
ATOM   3804  C1  CHO   575     181.791   1.287  42.500  1.00  0.00           C
ATOM   3805  C2  CHO   575     179.041   2.937  39.650  1.00  0.00           C
ATOM   3806  ROH CHO   576     166.891 196.137  33.800  1.00  0.00            
ATOM   3807  R1  CHO   576     169.141 197.037  32.350  1.00  0.00            
ATOM   3808  R2  CHO   576     170.341 195.487  30.350  1.00  0.00            
ATOM   3809  R3  CHO   576     169.941 197.737  28.850  1.00  0.00            
ATOM   3810  R4  CHO   576     172.341 196.487  27.650  1.00  0.00            
ATOM   3811  R5  CHO   576     172.141 198.587  28.400  1.00  0.00            
ATOM   3812  C1  CHO   576     173.141 199.137  24.700  1.00  0.00           C
ATOM   3813  C2  CHO   576     175.691 199.637  21.950  1.00  0.00           C
ATOM   3814  ROH CHO   577     154.491   0.787  49.550  1.00  0.00            
ATOM   3815  R1  CHO   577     153.941   0.237  46.800  1.00  0.00            
ATOM   3816  R2  CHO   577     151.791   1.287  45.450  1.00  0.00            
ATOM   3817  R3  CHO   577     153.691   2.087  43.700  1.00  0.00            
ATOM   3818  R4  CHO   577     151.241   1.987  42.100  1.00  0.00            
ATOM   3819  R5  CHO   577     153.141   0.987  41.650  1.00  0.00            
ATOM   3820  C1  CHO   577     152.741   3.087  38.500  1.00  0.00           C
ATOM   3821  C2  CHO   577     151.591   3.687  34.150  1.00  0.00           C
ATOM   3822  ROH CHO   578     157.091  90.487  48.600  1.00  0.00            
ATOM   3823  R1  CHO   578     156.991  92.237  46.400  1.00  0.00            
ATOM   3824  R2  CHO   578     159.241  93.187  45.100  1.00  0.00            
ATOM   3825  R3  CHO   578     157.991  92.187  42.900  1.00  0.00            
ATOM   3826  R4  CHO   578     160.091  93.937  41.850  1.00  0.00            
ATOM   3827  R5  CHO   578     157.991  93.987  41.350  1.00  0.00            
ATOM   3828  C1  CHO   578     159.491  93.437  37.900  1.00  0.00           C
ATOM   3829  C2  CHO   578     156.991  93.087  35.850  1.00  0.00           C
ATOM   3830  ROH CHO   579      95.391  81.387  50.100  1.00  0.00            
ATOM   3831  R1  CHO   579      95.091  83.187  47.900  1.00  0.00            
ATOM   3832  R2  CHO   579      97.091  83.637  46.100  1.00  0.00            
ATOM   3833  R3  CHO   579      95.191  82.937  44.250  1.00  0.00            
ATOM   3834  R4  CHO   579      97.091  84.537  42.750  1.00  0.00            
ATOM   3835  R5  CHO   579      94.941  84.837  42.850  1.00  0.00            
ATOM   3836  C1  CHO   579      95.341  84.387  39.100  1.00  0.00           C
ATOM   3837  C2  CHO   579      95.741  84.587  35.200  1.00  0.00           C
ATOM   3838  ROH CHO   580     132.591 104.387  54.250  1.00  0.00            
ATOM   3839  R1  CHO   580     132.141 106.887  53.050  1.00  0.00            
ATOM   3840  R2  CHO   580     133.991 108.087  51.350  1.00  0.00            
ATOM   3841  R3  CHO   580     131.891 108.187  49.650  1.00  0.00            
ATOM   3842  R4  CHO   580     133.691 110.337  48.750  1.00  0.00            
ATOM   3843  R5  CHO   580     131.541 110.537  49.200  1.00  0.00            
ATOM   3844  C1  CHO   580     131.491 111.687  45.600  1.00  0.00           C
ATOM   3845  C2  CHO   580     129.341 115.637  44.400  1.00  0.00           C
ATOM   3846  ROH CHO   581     174.191  62.287  15.300  1.00  0.00            
ATOM   3847  R1  CHO   581     175.841  62.137  17.650  1.00  0.00            
ATOM   3848  R2  CHO   581     176.041  64.237  19.400  1.00  0.00            
ATOM   3849  R3  CHO   581     175.341  62.337  21.250  1.00  0.00            
ATOM   3850  R4  CHO   581     176.691  64.387  22.800  1.00  0.00            
ATOM   3851  R5  CHO   581     177.191  62.237  22.750  1.00  0.00            
ATOM   3852  C1  CHO   581     176.441  62.687  26.500  1.00  0.00           C
ATOM   3853  C2  CHO   581     174.141  64.237  29.600  1.00  0.00           C
ATOM   3854  ROH CHO   582     121.191 225.437  34.400  1.00  0.00            
ATOM   3855  R1  CHO   582     120.841 226.187  37.150  1.00  0.00            
ATOM   3856  R2  CHO   582     121.241 224.437  39.200  1.00  0.00            
ATOM   3857  R3  CHO   582     122.891 226.387  40.100  1.00  0.00            
ATOM   3858  R4  CHO   582     121.941 225.037  42.550  1.00  0.00            
ATOM   3859  R5  CHO   582     121.841 227.187  42.100  1.00  0.00            
ATOM   3860  C1  CHO   582     123.941 227.237  45.300  1.00  0.00           C
ATOM   3861  C2  CHO   582     123.341 227.037  49.250  1.00  0.00           C
ATOM   3862  ROH CHO   583     153.841  96.337  32.350  1.00  0.00            
ATOM   3863  R1  CHO   583     155.441  96.287  30.000  1.00  0.00            
ATOM   3864  R2  CHO   583     155.241  94.287  28.050  1.00  0.00            
ATOM   3865  R3  CHO   583     154.891  96.387  26.350  1.00  0.00            
ATOM   3866  R4  CHO   583     156.691  94.587  24.950  1.00  0.00            
ATOM   3867  R5  CHO   583     157.041  96.687  25.350  1.00  0.00            
ATOM   3868  C1  CHO   583     157.241  96.687  21.550  1.00  0.00           C
ATOM   3869  C2  CHO   583     158.191  96.137  17.650  1.00  0.00           C
ATOM   3870  ROH CHO   584     164.591  15.537  17.600  1.00  0.00            
ATOM   3871  R1  CHO   584     163.091  15.787  20.000  1.00  0.00            
ATOM   3872  R2  CHO   584     163.791  14.437  22.300  1.00  0.00            
ATOM   3873  R3  CHO   584     163.741  16.937  23.350  1.00  0.00            
ATOM   3874  R4  CHO   584     163.141  15.137  25.600  1.00  0.00            
ATOM   3875  R5  CHO   584     161.941  16.837  24.950  1.00  0.00            
ATOM   3876  C1  CHO   584     162.741  17.887  28.600  1.00  0.00           C
ATOM   3877  C2  CHO   584     161.291  19.237  31.600  1.00  0.00           C
ATOM   3878  ROH CHO   585     174.591 220.187  19.500  1.00  0.00            
ATOM   3879  R1  CHO   585     173.341 220.437  22.050  1.00  0.00            
ATOM   3880  R2  CHO   585     174.241 219.087  24.300  1.00  0.00            
ATOM   3881  R3  CHO   585     174.291 221.587  25.350  1.00  0.00            
ATOM   3882  R4  CHO   585     173.891 219.837  27.650  1.00  0.00            
ATOM   3883  R5  CHO   585     172.641 221.537  27.050  1.00  0.00            
ATOM   3884  C1  CHO   585     173.691 222.637  30.600  1.00  0.00           C
ATOM   3885  C2  CHO   585     174.091 224.337  33.350  1.00  0.00           C
ATOM   3886  ROH CHO   586       6.441 179.537  40.250  1.00  0.00            
ATOM   3887  R1  CHO   586       5.091 179.437  42.700  1.00  0.00            
ATOM   3888  R2  CHO   586       4.891 177.087  44.200  1.00  0.00            
ATOM   3889  R3  CHO   586       5.891 178.687  46.200  1.00  0.00            
ATOM   3890  R4  CHO   586       4.341 176.637  47.600  1.00  0.00            
ATOM   3891  R5  CHO   586       4.141 178.787  47.800  1.00  0.00            
ATOM   3892  C1  CHO   586       4.941 177.837  51.400  1.00  0.00           C
ATOM   3893  C2  CHO   586       4.341 177.987  55.550  1.00  0.00           C
ATOM   3894  ROH CHO   587      42.491 129.537  53.750  1.00  0.00            
ATOM   3895  R1  CHO   587      42.041 128.587  51.100  1.00  0.00            
ATOM   3896  R2  CHO   587      39.641 129.037  49.750  1.00  0.00            
ATOM   3897  R3  CHO   587      41.291 130.087  47.850  1.00  0.00            
ATOM   3898  R4  CHO   587      38.591 130.137  46.700  1.00  0.00            
ATOM   3899  R5  CHO   587      40.391 129.237  45.800  1.00  0.00            
ATOM   3900  C1  CHO   587      39.491 131.787  43.100  1.00  0.00           C
ATOM   3901  C2  CHO   587      39.491 131.537  39.000  1.00  0.00           C
ATOM   3902  ROH CHO   588     216.691 146.237  41.950  1.00  0.00            
ATOM   3903  R1  CHO   588     217.491 145.887  39.300  1.00  0.00            
ATOM   3904  R2  CHO   588     217.791 143.387  38.150  1.00  0.00            
ATOM   3905  R3  CHO   588     216.091 144.387  36.250  1.00  0.00            
ATOM   3906  R4  CHO   588     217.541 142.237  34.900  1.00  0.00            
ATOM   3907  R5  CHO   588     217.391 144.337  34.250  1.00  0.00            
ATOM   3908  C1  CHO   588     215.841 142.587  31.200  1.00  0.00           C
ATOM   3909  C2  CHO   588     216.191 139.787  29.600  1.00  0.00           C
ATOM   3910  ROH CHO   589      32.341 157.137  52.900  1.00  0.00            
ATOM   3911  R1  CHO   589      31.891 158.387  50.400  1.00  0.00            
ATOM   3912  R2  CHO   589      33.541 157.987  48.250  1.00  0.00            
ATOM   3913  R3  CHO   589      31.241 157.287  47.000  1.00  0.00            
ATOM   3914  R4  CHO   589      33.191 157.487  44.850  1.00  0.00            
ATOM   3915  R5  CHO   589      31.291 158.487  44.950  1.00  0.00            
ATOM   3916  C1  CHO   589      30.841 156.537  41.700  1.00  0.00           C
ATOM   3917  C2  CHO   589      29.691 157.387  38.100  1.00  0.00           C
ATOM   3918  ROH CHO   590      21.641 192.287  27.750  1.00  0.00            
ATOM   3919  R1  CHO   590      22.991 194.587  28.750  1.00  0.00            
ATOM   3920  R2  CHO   590      21.791 196.387  30.500  1.00  0.00            
ATOM   3921  R3  CHO   590      23.991 195.887  32.000  1.00  0.00            
ATOM   3922  R4  CHO   590      22.541 197.987  33.500  1.00  0.00            
ATOM   3923  R5  CHO   590      24.641 198.037  32.900  1.00  0.00            
ATOM   3924  C1  CHO   590      24.991 198.437  36.650  1.00  0.00           C
ATOM   3925  C2  CHO   590      24.141 197.587  40.150  1.00  0.00           C
ATOM   3926  ROH CHO   591     148.691  79.337  48.150  1.00  0.00            
ATOM   3927  R1  CHO   591     150.491  80.437  46.250  1.00  0.00            
ATOM   3928  R2  CHO   591     151.341  78.987  44.050  1.00  0.00            
ATOM   3929  R3  CHO   591     150.391  81.087  42.650  1.00  0.00            
ATOM   3930  R4  CHO   591     152.641  80.187  41.100  1.00  0.00            
ATOM   3931  R5  CHO   591     152.291  82.187  41.800  1.00  0.00            
ATOM   3932  C1  CHO   591     152.491  82.837  38.050  1.00  0.00           C
ATOM   3933  C2  CHO   591     151.591  82.137  34.600  1.00  0.00           C
ATOM   3934  ROH CHO   592     132.841 227.537  14.150  1.00  0.00            
ATOM   3935  R1  CHO   592     132.541 226.687  16.800  1.00  0.00            
ATOM   3936  R2  CHO   592     134.541 225.437  18.200  1.00  0.00            
ATOM   3937  R3  CHO   592     134.091 227.437  20.000  1.00  0.00            
ATOM   3938  R4  CHO   592     135.491 225.337  21.550  1.00  0.00            
ATOM   3939  R5  CHO   592     133.591 226.287  22.050  1.00  0.00            
ATOM   3940  C1  CHO   592     135.641 227.137  25.150  1.00  0.00           C
ATOM   3941  C2  CHO   592     134.691 225.537  29.200  1.00  0.00           C
ATOM   3942  ROH CHO   593     134.491  98.137  22.600  1.00  0.00            
ATOM   3943  R1  CHO   593     136.741  96.837  23.750  1.00  0.00            
ATOM   3944  R2  CHO   593     136.991  94.087  23.800  1.00  0.00            
ATOM   3945  R3  CHO   593     139.391  94.637  22.650  1.00  0.00            
ATOM   3946  R4  CHO   593     139.641  91.887  23.600  1.00  0.00            
ATOM   3947  R5  CHO   593     140.991  93.537  24.050  1.00  0.00            
ATOM   3948  C1  CHO   593     143.441  91.137  22.450  1.00  0.00           C
ATOM   3949  C2  CHO   593     145.591  90.587  19.000  1.00  0.00           C
ATOM   3950  ROH CHO   594     175.991 216.037  34.400  1.00  0.00            
ATOM   3951  R1  CHO   594     177.441 217.037  36.600  1.00  0.00            
ATOM   3952  R2  CHO   594     176.341 217.337  39.100  1.00  0.00            
ATOM   3953  R3  CHO   594     178.491 215.787  39.850  1.00  0.00            
ATOM   3954  R4  CHO   594     177.141 216.537  42.350  1.00  0.00            
ATOM   3955  R5  CHO   594     179.241 216.837  41.900  1.00  0.00            
ATOM   3956  C1  CHO   594     179.591 214.637  45.000  1.00  0.00           C
ATOM   3957  C2  CHO   594     179.391 214.387  48.400  1.00  0.00           C
ATOM   3958  ROH CHO   595     117.991 148.687  22.750  1.00  0.00            
ATOM   3959  R1  CHO   595     117.141 149.037  25.400  1.00  0.00            
ATOM   3960  R2  CHO   595     118.591 148.187  27.600  1.00  0.00            
ATOM   3961  R3  CHO   595     118.341 150.787  28.400  1.00  0.00            
ATOM   3962  R4  CHO   595     118.441 149.287  30.900  1.00  0.00            
ATOM   3963  R5  CHO   595     116.891 150.737  30.300  1.00  0.00            
ATOM   3964  C1  CHO   595     118.141 152.337  33.550  1.00  0.00           C
ATOM   3965  C2  CHO   595     116.841 156.037  35.800  1.00  0.00           C
ATOM   3966  ROH CHO   596      65.241  20.587  22.500  1.00  0.00            
ATOM   3967  R1  CHO   596      66.791  21.837  24.550  1.00  0.00            
ATOM   3968  R2  CHO   596      65.741  23.787  26.200  1.00  0.00            
ATOM   3969  R3  CHO   596      66.691  22.137  28.150  1.00  0.00            
ATOM   3970  R4  CHO   596      66.691  24.787  29.400  1.00  0.00            
ATOM   3971  R5  CHO   596      68.391  23.387  29.300  1.00  0.00            
ATOM   3972  C1  CHO   596      68.091  23.837  33.100  1.00  0.00           C
ATOM   3973  C2  CHO   596      67.841  25.587  36.550  1.00  0.00           C
ATOM   3974  ROH CHO   597      42.391  95.187  56.050  1.00  0.00            
ATOM   3975  R1  CHO   597      42.841  94.237  53.450  1.00  0.00            
ATOM   3976  R2  CHO   597      41.191  94.787  51.300  1.00  0.00            
ATOM   3977  R3  CHO   597      43.491  95.687  50.200  1.00  0.00            
ATOM   3978  R4  CHO   597      41.841  94.887  47.900  1.00  0.00            
ATOM   3979  R5  CHO   597      43.841  94.237  48.350  1.00  0.00            
ATOM   3980  C1  CHO   597      44.341  95.737  44.850  1.00  0.00           C
ATOM   3981  C2  CHO   597      43.991  93.087  42.550  1.00  0.00           C
ATOM   3982  ROH CHO   598      89.791 174.787  22.550  1.00  0.00            
ATOM   3983  R1  CHO   598      88.991 176.387  24.800  1.00  0.00            
ATOM   3984  R2  CHO   598      86.841 175.737  26.400  1.00  0.00            
ATOM   3985  R3  CHO   598      88.641 175.937  28.400  1.00  0.00            
ATOM   3986  R4  CHO   598      86.141 176.787  29.650  1.00  0.00            
ATOM   3987  R5  CHO   598      88.041 177.887  29.600  1.00  0.00            
ATOM   3988  C1  CHO   598      87.491 177.637  33.400  1.00  0.00           C
ATOM   3989  C2  CHO   598      87.541 179.487  36.100  1.00  0.00           C
ATOM   3990  ROH CHO   599     197.041 209.387  45.450  1.00  0.00            
ATOM   3991  R1  CHO   599     198.891 210.537  47.200  1.00  0.00            
ATOM   3992  R2  CHO   599     198.641 210.487  49.950  1.00  0.00            
ATOM   3993  R3  CHO   599     201.091 209.387  49.900  1.00  0.00            
ATOM   3994  R4  CHO   599     200.891 210.487  52.600  1.00  0.00            
ATOM   3995  R5  CHO   599     202.491 210.887  51.150  1.00  0.00            
ATOM   3996  C1  CHO   599     204.541 209.437  54.000  1.00  0.00           C
ATOM   3997  C2  CHO   599     205.141 208.187  56.550  1.00  0.00           C
ATOM   3998  ROH CHO   600      85.991 157.237  29.200  1.00  0.00            
ATOM   3999  R1  CHO   600      86.541 159.137  31.200  1.00  0.00            
ATOM   4000  R2  CHO   600      85.991 158.687  33.900  1.00  0.00            
ATOM   4001  R3  CHO   600      88.641 159.287  34.200  1.00  0.00            
ATOM   4002  R4  CHO   600      87.391 159.987  36.750  1.00  0.00            
ATOM   4003  R5  CHO   600      88.591 161.287  35.500  1.00  0.00            
ATOM   4004  C1  CHO   600      90.641 161.337  38.750  1.00  0.00           C
ATOM   4005  C2  CHO   600      94.591 162.337  40.050  1.00  0.00           C
ATOM   4006  ROH CHO   601     195.041 129.037  45.150  1.00  0.00            
ATOM   4007  R1  CHO   601     195.841 126.337  44.900  1.00  0.00            
ATOM   4008  R2  CHO   601     196.341 124.737  47.150  1.00  0.00            
ATOM   4009  R3  CHO   601     194.491 123.087  45.950  1.00  0.00            
ATOM   4010  R4  CHO   601     195.591 121.537  48.200  1.00  0.00            
ATOM   4011  R5  CHO   601     195.491 120.937  46.100  1.00  0.00            
ATOM   4012  C1  CHO   601     193.441 118.137  47.700  1.00  0.00           C
ATOM   4013  C2  CHO   601     191.691 115.387  51.450  1.00  0.00           C
ATOM   4014  ROH CHO   602      69.891  68.687  52.300  1.00  0.00            
ATOM   4015  R1  CHO   602      70.641  69.587  49.750  1.00  0.00            
ATOM   4016  R2  CHO   602      71.491  67.837  47.750  1.00  0.00            
ATOM   4017  R3  CHO   602      69.541  69.037  46.300  1.00  0.00            
ATOM   4018  R4  CHO   602      71.341  67.887  44.300  1.00  0.00            
ATOM   4019  R5  CHO   602      70.691  69.937  44.400  1.00  0.00            
ATOM   4020  C1  CHO   602      69.391  69.037  40.950  1.00  0.00           C
ATOM   4021  C2  CHO   602      69.391  71.337  38.600  1.00  0.00           C
ATOM   4022  ROH CHO   603       1.691 120.487  43.300  1.00  0.00            
ATOM   4023  R1  CHO   603       1.591 120.187  40.450  1.00  0.00            
ATOM   4024  R2  CHO   603       3.391 118.637  39.050  1.00  0.00            
ATOM   4025  R3  CHO   603       1.141 117.437  38.100  1.00  0.00            
ATOM   4026  R4  CHO   603       2.991 117.387  35.850  1.00  0.00            
ATOM   4027  R5  CHO   603       0.941 118.187  35.850  1.00  0.00            
ATOM   4028  C1  CHO   603       0.691 115.487  33.100  1.00  0.00           C
ATOM   4029  C2  CHO   603       0.091 116.737  29.750  1.00  0.00           C
ATOM   4030  ROH CHO   604     152.341  38.687  17.850  1.00  0.00            
ATOM   4031  R1  CHO   604     151.641  39.487  20.450  1.00  0.00            
ATOM   4032  R2  CHO   604     150.641  37.687  22.350  1.00  0.00            
ATOM   4033  R3  CHO   604     152.641  38.737  23.850  1.00  0.00            
ATOM   4034  R4  CHO   604     150.941  37.287  25.750  1.00  0.00            
ATOM   4035  R5  CHO   604     151.591  39.387  25.900  1.00  0.00            
ATOM   4036  C1  CHO   604     152.991  38.037  29.250  1.00  0.00           C
ATOM   4037  C2  CHO   604     151.891  37.087  32.800  1.00  0.00           C
ATOM   4038  ROH CHO   605     136.691 202.487  49.550  1.00  0.00            
ATOM   4039  R1  CHO   605     137.041 203.287  46.850  1.00  0.00            
ATOM   4040  R2  CHO   605     139.491 203.737  45.700  1.00  0.00            
ATOM   4041  R3  CHO   605     138.591 201.937  43.850  1.00  0.00            
ATOM   4042  R4  CHO   605     140.591 203.537  42.450  1.00  0.00            
ATOM   4043  R5  CHO   605     138.541 203.187  41.800  1.00  0.00            
ATOM   4044  C1  CHO   605     140.391 201.737  38.800  1.00  0.00           C
ATOM   4045  C2  CHO   605     139.941 202.587  35.150  1.00  0.00           C
ATOM   4046  ROH CHO   606      32.341 176.537  39.050  1.00  0.00            
ATOM   4047  R1  CHO   606      30.891 178.337  37.400  1.00  0.00            
ATOM   4048  R2  CHO   606      32.141 180.337  35.950  1.00  0.00            
ATOM   4049  R3  CHO   606      30.841 179.237  33.850  1.00  0.00            
ATOM   4050  R4  CHO   606      31.441 181.937  32.950  1.00  0.00            
ATOM   4051  R5  CHO   606      29.491 180.987  32.950  1.00  0.00            
ATOM   4052  C1  CHO   606      29.791 181.837  29.250  1.00  0.00           C
ATOM   4053  C2  CHO   606      27.641 184.187  26.800  1.00  0.00           C
ATOM   4054  ROH CHO   607     148.341 172.187  33.800  1.00  0.00            
ATOM   4055  R1  CHO   607     150.591 170.787  32.900  1.00  0.00            
ATOM   4056  R2  CHO   607     151.041 170.287  30.200  1.00  0.00            
ATOM   4057  R3  CHO   607     153.441 171.487  30.700  1.00  0.00            
ATOM   4058  R4  CHO   607     153.641 170.587  27.850  1.00  0.00            
ATOM   4059  R5  CHO   607     155.041 170.137  29.500  1.00  0.00            
ATOM   4060  C1  CHO   607     157.341 171.887  27.000  1.00  0.00           C
ATOM   4061  C2  CHO   607     157.941 173.387  22.550  1.00  0.00           C
ATOM   4062  ROH CHO   608      78.541 142.137  48.350  1.00  0.00            
ATOM   4063  R1  CHO   608      75.941 141.637  49.400  1.00  0.00            
ATOM   4064  R2  CHO   608      73.741 141.187  47.800  1.00  0.00            
ATOM   4065  R3  CHO   608      73.491 138.937  49.300  1.00  0.00            
ATOM   4066  R4  CHO   608      70.741 139.737  48.750  1.00  0.00            
ATOM   4067  R5  CHO   608      71.591 139.337  50.700  1.00  0.00            
ATOM   4068  C1  CHO   608      68.791 136.737  50.650  1.00  0.00           C
ATOM   4069  C2  CHO   608      68.891 135.087  53.300  1.00  0.00           C
ATOM   4070  ROH CHO   609     147.241 119.837  51.800  1.00  0.00            
ATOM   4071  R1  CHO   609     147.341 120.837  49.150  1.00  0.00            
ATOM   4072  R2  CHO   609     148.741 119.587  47.150  1.00  0.00            
ATOM   4073  R3  CHO   609     146.341 119.687  45.850  1.00  0.00            
ATOM   4074  R4  CHO   609     148.391 119.887  43.700  1.00  0.00            
ATOM   4075  R5  CHO   609     146.691 121.237  44.050  1.00  0.00            
ATOM   4076  C1  CHO   609     145.891 120.087  40.500  1.00  0.00           C
ATOM   4077  C2  CHO   609     147.741 119.137  37.100  1.00  0.00           C
ATOM   4078  ROH CHO   610      53.741  53.237  28.150  1.00  0.00            
ATOM   4079  R1  CHO   610      55.341  52.637  30.450  1.00  0.00            
ATOM   4080  R2  CHO   610      54.741  53.587  33.000  1.00  0.00            
ATOM   4081  R3  CHO   610      54.841  50.937  33.650  1.00  0.00            
ATOM   4082  R4  CHO   610      56.191  52.287  35.850  1.00  0.00            
ATOM   4083  R5  CHO   610      56.991  50.687  34.650  1.00  0.00            
ATOM   4084  C1  CHO   610      57.141  49.087  38.150  1.00  0.00           C
ATOM   4085  C2  CHO   610      58.341  46.237  40.400  1.00  0.00           C
ATOM   4086  ROH CHO   611      29.741 127.787  55.200  1.00  0.00            
ATOM   4087  R1  CHO   611      30.091 127.987  52.400  1.00  0.00            
ATOM   4088  R2  CHO   611      30.791 125.787  50.800  1.00  0.00            
ATOM   4089  R3  CHO   611      28.541 126.537  49.400  1.00  0.00            
ATOM   4090  R4  CHO   611      30.641 126.187  47.350  1.00  0.00            
ATOM   4091  R5  CHO   611      29.391 127.937  47.650  1.00  0.00            
ATOM   4092  C1  CHO   611      28.491 127.087  44.050  1.00  0.00           C
ATOM   4093  C2  CHO   611      29.191 128.437  39.350  1.00  0.00           C
ATOM   4094  ROH CHO   612       6.491 150.787  28.750  1.00  0.00            
ATOM   4095  R1  CHO   612       7.841 150.137  31.200  1.00  0.00            
ATOM   4096  R2  CHO   612       8.341 151.987  33.150  1.00  0.00            
ATOM   4097  R3  CHO   612       7.041 150.237  34.750  1.00  0.00            
ATOM   4098  R4  CHO   612       8.591 151.887  36.600  1.00  0.00            
ATOM   4099  R5  CHO   612       8.591 149.737  36.450  1.00  0.00            
ATOM   4100  C1  CHO   612       7.491 150.187  40.100  1.00  0.00           C
ATOM   4101  C2  CHO   612       8.541 152.437  42.450  1.00  0.00           C
ATOM   4102  ROH CHO   613     129.191 110.087  24.650  1.00  0.00            
ATOM   4103  R1  CHO   613     129.141 109.287  27.350  1.00  0.00            
ATOM   4104  R2  CHO   613     131.041 107.587  28.500  1.00  0.00            
ATOM   4105  R3  CHO   613     131.291 109.637  30.300  1.00  0.00            
ATOM   4106  R4  CHO   613     131.791 107.187  31.850  1.00  0.00            
ATOM   4107  R5  CHO   613     130.341 108.737  32.300  1.00  0.00            
ATOM   4108  C1  CHO   613     132.441 108.837  35.500  1.00  0.00           C
ATOM   4109  C2  CHO   613     134.891 111.537  37.750  1.00  0.00           C
ATOM   4110  ROH CHO   614     209.241  92.687  26.650  1.00  0.00            
ATOM   4111  R1  CHO   614     209.491  91.237  29.100  1.00  0.00            
ATOM   4112  R2  CHO   614     211.591  91.587  30.850  1.00  0.00            
ATOM   4113  R3  CHO   614     209.591  91.987  32.650  1.00  0.00            
ATOM   4114  R4  CHO   614     211.791  90.787  34.200  1.00  0.00            
ATOM   4115  R5  CHO   614     209.691  90.037  34.100  1.00  0.00            
ATOM   4116  C1  CHO   614     209.991  90.687  37.850  1.00  0.00           C
ATOM   4117  C2  CHO   614     207.741  90.337  40.800  1.00  0.00           C
ATOM   4118  ROH CHO   615     190.541  37.887  25.550  1.00  0.00            
ATOM   4119  R1  CHO   615     191.791  37.837  28.100  1.00  0.00            
ATOM   4120  R2  CHO   615     191.291  39.787  30.050  1.00  0.00            
ATOM   4121  R3  CHO   615     190.691  37.637  31.650  1.00  0.00            
ATOM   4122  R4  CHO   615     191.591  39.737  33.500  1.00  0.00            
ATOM   4123  R5  CHO   615     192.391  37.687  33.350  1.00  0.00            
ATOM   4124  C1  CHO   615     191.191  37.687  37.000  1.00  0.00           C
ATOM   4125  C2  CHO   615     191.491  39.187  40.550  1.00  0.00           C
ATOM   4126  ROH CHO   616     155.091 160.887  21.100  1.00  0.00            
ATOM   4127  R1  CHO   616     153.641 161.787  23.350  1.00  0.00            
ATOM   4128  R2  CHO   616     151.891 160.187  24.700  1.00  0.00            
ATOM   4129  R3  CHO   616     153.391 160.887  26.850  1.00  0.00            
ATOM   4130  R4  CHO   616     151.341 159.087  27.950  1.00  0.00            
ATOM   4131  R5  CHO   616     151.841 161.087  28.700  1.00  0.00            
ATOM   4132  C1  CHO   616     152.491 159.037  31.900  1.00  0.00           C
ATOM   4133  C2  CHO   616     150.391 157.237  34.300  1.00  0.00           C
ATOM   4134  ROH CHO   617     108.741 150.537  36.050  1.00  0.00            
ATOM   4135  R1  CHO   617     107.141 151.187  33.750  1.00  0.00            
ATOM   4136  R2  CHO   617     107.791 153.287  32.050  1.00  0.00            
ATOM   4137  R3  CHO   617     107.691 151.337  30.150  1.00  0.00            
ATOM   4138  R4  CHO   617     108.491 153.787  28.700  1.00  0.00            
ATOM   4139  R5  CHO   617     106.791 152.487  28.200  1.00  0.00            
ATOM   4140  C1  CHO   617     108.741 152.237  24.950  1.00  0.00           C
ATOM   4141  C2  CHO   617     108.841 154.487  21.200  1.00  0.00           C
ATOM   4142  ROH CHO   618      17.591 215.487  36.100  1.00  0.00            
ATOM   4143  R1  CHO   618      20.341 215.837  35.500  1.00  0.00            
ATOM   4144  R2  CHO   618      21.341 215.787  32.950  1.00  0.00            
ATOM   4145  R3  CHO   618      22.391 218.187  33.650  1.00  0.00            
ATOM   4146  R4  CHO   618      23.841 217.437  31.250  1.00  0.00            
ATOM   4147  R5  CHO   618      24.741 217.987  33.150  1.00  0.00            
ATOM   4148  C1  CHO   618      26.291 220.637  30.900  1.00  0.00           C
ATOM   4149  C2  CHO   618      28.541 221.387  27.050  1.00  0.00           C
ATOM   4150  ROH CHO   619     153.091  52.737  48.900  1.00  0.00            
ATOM   4151  R1  CHO   619     153.041  52.587  46.050  1.00  0.00            
ATOM   4152  R2  CHO   619     150.741  52.987  44.600  1.00  0.00            
ATOM   4153  R3  CHO   619     152.241  54.837  43.300  1.00  0.00            
ATOM   4154  R4  CHO   619     149.991  54.387  41.500  1.00  0.00            
ATOM   4155  R5  CHO   619     152.091  54.237  41.000  1.00  0.00            
ATOM   4156  C1  CHO   619     150.991  56.937  38.550  1.00  0.00           C
ATOM   4157  C2  CHO   619     151.191  60.037  37.600  1.00  0.00           C
ATOM   4158  ROH CHO   620      13.291 128.887  39.350  1.00  0.00            
ATOM   4159  R1  CHO   620      14.741 127.087  37.700  1.00  0.00            
ATOM   4160  R2  CHO   620      13.791 126.237  35.250  1.00  0.00            
ATOM   4161  R3  CHO   620      16.191 127.237  34.350  1.00  0.00            
ATOM   4162  R4  CHO   620      14.741 126.437  31.900  1.00  0.00            
ATOM   4163  R5  CHO   620      16.741 125.837  32.500  1.00  0.00            
ATOM   4164  C1  CHO   620      17.491 127.487  29.150  1.00  0.00           C
ATOM   4165  C2  CHO   620      15.141 127.737  26.700  1.00  0.00           C
ATOM   4166  ROH CHO   621     191.741 166.737  41.250  1.00  0.00            
ATOM   4167  R1  CHO   621     191.591 164.887  43.350  1.00  0.00            
ATOM   4168  R2  CHO   621     193.691 164.537  45.150  1.00  0.00            
ATOM   4169  R3  CHO   621     191.741 164.987  47.000  1.00  0.00            
ATOM   4170  R4  CHO   621     193.741 163.387  48.400  1.00  0.00            
ATOM   4171  R5  CHO   621     191.641 162.937  48.250  1.00  0.00            
ATOM   4172  C1  CHO   621     191.941 163.187  52.050  1.00  0.00           C
ATOM   4173  C2  CHO   621     190.241 162.237  55.150  1.00  0.00           C
ATOM   4174  ROH CHO   622     227.091 128.687  30.650  1.00  0.00            
ATOM   4175  R1  CHO   622     227.191 127.787  33.350  1.00  0.00            
ATOM   4176  R2  CHO   622     225.791 128.937  35.400  1.00  0.00            
ATOM   4177  R3  CHO   622     224.891 126.437  35.800  1.00  0.00            
ATOM   4178  R4  CHO   622     224.491 127.787  38.350  1.00  0.00            
ATOM   4179  R5  CHO   622     225.591 125.887  38.000  1.00  0.00            
ATOM   4180  C1  CHO   622     222.891 124.737  40.500  1.00  0.00           C
ATOM   4181  C2  CHO   622     223.291 123.937  44.700  1.00  0.00           C
ATOM   4182  ROH CHO   623     111.391 208.337  18.800  1.00  0.00            
ATOM   4183  R1  CHO   623     112.641 208.687  21.300  1.00  0.00            
ATOM   4184  R2  CHO   623     112.191 210.887  22.900  1.00  0.00            
ATOM   4185  R3  CHO   623     111.591 208.987  24.750  1.00  0.00            
ATOM   4186  R4  CHO   623     112.791 211.187  26.300  1.00  0.00            
ATOM   4187  R5  CHO   623     113.391 209.087  26.350  1.00  0.00            
ATOM   4188  C1  CHO   623     112.541 209.587  30.050  1.00  0.00           C
ATOM   4189  C2  CHO   623     112.041 209.837  34.500  1.00  0.00           C
ATOM   4190  ROH CHO   624     138.441 163.887  36.400  1.00  0.00            
ATOM   4191  R1  CHO   624     137.291 164.187  33.850  1.00  0.00            
ATOM   4192  R2  CHO   624     137.591 166.487  32.350  1.00  0.00            
ATOM   4193  R3  CHO   624     138.491 164.737  30.450  1.00  0.00            
ATOM   4194  R4  CHO   624     137.341 166.987  28.900  1.00  0.00            
ATOM   4195  R5  CHO   624     136.841 164.887  28.700  1.00  0.00            
ATOM   4196  C1  CHO   624     138.091 165.637  25.100  1.00  0.00           C
ATOM   4197  C2  CHO   624     137.091 166.887  20.950  1.00  0.00           C
ATOM   4198  ROH CHO   625     116.191 121.037  53.750  1.00  0.00            
ATOM   4199  R1  CHO   625     114.791 119.087  52.250  1.00  0.00            
ATOM   4200  R2  CHO   625     113.341 117.037  53.450  1.00  0.00            
ATOM   4201  R3  CHO   625     111.341 117.987  51.850  1.00  0.00            
ATOM   4202  R4  CHO   625     110.891 115.087  51.950  1.00  0.00            
ATOM   4203  R5  CHO   625     111.091 116.287  50.150  1.00  0.00            
ATOM   4204  C1  CHO   625     107.641 114.837  49.600  1.00  0.00           C
ATOM   4205  C2  CHO   625     104.041 112.737  50.100  1.00  0.00           C
ATOM   4206  ROH CHO   626     127.391  13.137  34.600  1.00  0.00            
ATOM   4207  R1  CHO   626     128.991  12.287  36.750  1.00  0.00            
ATOM   4208  R2  CHO   626     129.941  14.037  38.650  1.00  0.00            
ATOM   4209  R3  CHO   626     128.791  12.287  40.400  1.00  0.00            
ATOM   4210  R4  CHO   626     130.741  13.737  42.000  1.00  0.00            
ATOM   4211  R5  CHO   626     130.591  11.587  41.800  1.00  0.00            
ATOM   4212  C1  CHO   626     130.141  11.887  45.600  1.00  0.00           C
ATOM   4213  C2  CHO   626     131.541  10.687  49.650  1.00  0.00           C
ATOM   4214  ROH CHO   627     120.591 116.887  42.000  1.00  0.00            
ATOM   4215  R1  CHO   627     119.141 117.487  39.650  1.00  0.00            
ATOM   4216  R2  CHO   627     119.991 119.487  37.850  1.00  0.00            
ATOM   4217  R3  CHO   627     119.841 117.437  36.050  1.00  0.00            
ATOM   4218  R4  CHO   627     119.941 119.937  34.450  1.00  0.00            
ATOM   4219  R5  CHO   627     118.441 118.337  34.300  1.00  0.00            
ATOM   4220  C1  CHO   627     119.791 118.287  30.750  1.00  0.00           C
ATOM   4221  C2  CHO   627     119.541 118.337  26.050  1.00  0.00           C
ATOM   4222  ROH CHO   628      35.591  23.837  46.000  1.00  0.00            
ATOM   4223  R1  CHO   628      34.391  22.087  44.100  1.00  0.00            
ATOM   4224  R2  CHO   628      32.691  23.037  42.100  1.00  0.00            
ATOM   4225  R3  CHO   628      34.391  21.687  40.500  1.00  0.00            
ATOM   4226  R4  CHO   628      32.091  22.287  38.800  1.00  0.00            
ATOM   4227  R5  CHO   628      32.991  20.337  39.100  1.00  0.00            
ATOM   4228  C1  CHO   628      33.391  20.587  35.350  1.00  0.00           C
ATOM   4229  C2  CHO   628      31.891  23.387  32.800  1.00  0.00           C
ATOM   4230  ROH CHO   629     135.141 173.087  36.900  1.00  0.00            
ATOM   4231  R1  CHO   629     135.491 173.537  34.150  1.00  0.00            
ATOM   4232  R2  CHO   629     133.441 174.137  32.450  1.00  0.00            
ATOM   4233  R3  CHO   629     135.041 176.237  31.750  1.00  0.00            
ATOM   4234  R4  CHO   629     133.941 175.287  29.200  1.00  0.00            
ATOM   4235  R5  CHO   629     136.041 175.537  29.700  1.00  0.00            
ATOM   4236  C1  CHO   629     135.791 177.887  26.650  1.00  0.00           C
ATOM   4237  C2  CHO   629     136.191 175.337  23.200  1.00  0.00           C
ATOM   4238  ROH CHO   630      98.841 172.937  38.650  1.00  0.00            
ATOM   4239  R1  CHO   630      96.491 172.187  37.300  1.00  0.00            
ATOM   4240  R2  CHO   630      96.191 172.487  34.550  1.00  0.00            
ATOM   4241  R3  CHO   630      95.641 169.837  34.650  1.00  0.00            
ATOM   4242  R4  CHO   630      94.891 170.687  31.950  1.00  0.00            
ATOM   4243  R5  CHO   630      93.641 169.637  33.350  1.00  0.00            
ATOM   4244  C1  CHO   630      93.541 167.137  30.500  1.00  0.00           C
ATOM   4245  C2  CHO   630      92.591 165.987  26.600  1.00  0.00           C
ATOM   4246  ROH CHO   631      27.841  47.437  34.800  1.00  0.00            
ATOM   4247  R1  CHO   631      30.441  47.487  33.800  1.00  0.00            
ATOM   4248  R2  CHO   631      32.641  48.087  35.350  1.00  0.00            
ATOM   4249  R3  CHO   631      33.591  45.737  34.450  1.00  0.00            
ATOM   4250  R4  CHO   631      35.991  47.237  35.200  1.00  0.00            
ATOM   4251  R5  CHO   631      35.591  46.287  33.250  1.00  0.00            
ATOM   4252  C1  CHO   631      38.791  44.487  34.250  1.00  0.00           C
ATOM   4253  C2  CHO   631      39.391  44.837  29.950  1.00  0.00           C
ATOM   4254  ROH CHO   632     224.791 215.737  42.450  1.00  0.00            
ATOM   4255  R1  CHO   632     222.741 215.837  44.350  1.00  0.00            
ATOM   4256  R2  CHO   632     223.091 215.187  47.000  1.00  0.00            
ATOM   4257  R3  CHO   632     222.091 217.687  47.450  1.00  0.00            
ATOM   4258  R4  CHO   632     221.791 216.287  50.000  1.00  0.00            
ATOM   4259  R5  CHO   632     220.191 217.337  48.900  1.00  0.00            
ATOM   4260  C1  CHO   632     220.041 219.287  52.150  1.00  0.00           C
ATOM   4261  C2  CHO   632     219.991 218.737  56.550  1.00  0.00           C
ATOM   4262  ROH CHO   633      63.791   2.187  40.550  1.00  0.00            
ATOM   4263  R1  CHO   633      64.291   0.637  42.900  1.00  0.00            
ATOM   4264  R2  CHO   633      66.841   0.337  43.950  1.00  0.00            
ATOM   4265  R3  CHO   633      65.641   1.237  46.200  1.00  0.00            
ATOM   4266  R4  CHO   633      68.241   0.187  47.100  1.00  0.00            
ATOM   4267  R5  CHO   633      66.291  -0.313  47.900  1.00  0.00            
ATOM   4268  C1  CHO   633      67.941   0.987  51.050  1.00  0.00           C
ATOM   4269  C2  CHO   633      68.441   1.837  53.950  1.00  0.00           C
ATOM   4270  ROH CHO   634      53.891 194.887  32.800  1.00  0.00            
ATOM   4271  R1  CHO   634      53.341 197.537  32.050  1.00  0.00            
ATOM   4272  R2  CHO   634      54.841 199.687  32.950  1.00  0.00            
ATOM   4273  R3  CHO   634      55.041 200.187  30.300  1.00  0.00            
ATOM   4274  R4  CHO   634      55.041 202.837  31.550  1.00  0.00            
ATOM   4275  R5  CHO   634      53.741 202.187  29.950  1.00  0.00            
ATOM   4276  C1  CHO   634      55.341 205.187  28.200  1.00  0.00           C
ATOM   4277  C2  CHO   634      55.191 208.087  24.600  1.00  0.00           C
ATOM   4278  ROH CHO   635      45.541 182.537  53.200  1.00  0.00            
ATOM   4279  R1  CHO   635      44.941 182.287  50.400  1.00  0.00            
ATOM   4280  R2  CHO   635      44.041 184.387  48.900  1.00  0.00            
ATOM   4281  R3  CHO   635      46.141 183.787  47.300  1.00  0.00            
ATOM   4282  R4  CHO   635      44.941 186.137  46.050  1.00  0.00            
ATOM   4283  R5  CHO   635      45.391 184.187  45.100  1.00  0.00            
ATOM   4284  C1  CHO   635      47.441 186.537  42.900  1.00  0.00           C
ATOM   4285  C2  CHO   635      47.641 188.787  39.200  1.00  0.00           C
ATOM   4286  ROH CHO   636     160.741  83.337  18.000  1.00  0.00            
ATOM   4287  R1  CHO   636     161.241  84.837  20.400  1.00  0.00            
ATOM   4288  R2  CHO   636     159.591  86.887  21.200  1.00  0.00            
ATOM   4289  R3  CHO   636     159.491  85.487  23.500  1.00  0.00            
ATOM   4290  R4  CHO   636     158.991  88.237  24.350  1.00  0.00            
ATOM   4291  R5  CHO   636     160.491  86.887  25.150  1.00  0.00            
ATOM   4292  C1  CHO   636     158.541  87.687  28.300  1.00  0.00           C
ATOM   4293  C2  CHO   636     155.291  88.187  30.300  1.00  0.00           C
ATOM   4294  ROH CHO   637     115.841 194.537  51.250  1.00  0.00            
ATOM   4295  R1  CHO   637     114.991 194.287  48.550  1.00  0.00            
ATOM   4296  R2  CHO   637     115.041 196.437  46.800  1.00  0.00            
ATOM   4297  R3  CHO   637     116.541 194.737  45.300  1.00  0.00            
ATOM   4298  R4  CHO   637     114.741 196.137  43.400  1.00  0.00            
ATOM   4299  R5  CHO   637     114.991 193.937  43.600  1.00  0.00            
ATOM   4300  C1  CHO   637     115.991 194.337  39.950  1.00  0.00           C
ATOM   4301  C2  CHO   637     115.091 192.487  37.150  1.00  0.00           C
ATOM   4302  ROH CHO   638      62.691  37.687  39.300  1.00  0.00            
ATOM   4303  R1  CHO   638      62.591  38.387  36.550  1.00  0.00            
ATOM   4304  R2  CHO   638      62.041  36.537  34.550  1.00  0.00            
ATOM   4305  R3  CHO   638      60.091  38.287  33.900  1.00  0.00            
ATOM   4306  R4  CHO   638      59.741  36.087  32.000  1.00  0.00            
ATOM   4307  R5  CHO   638      59.991  38.187  31.500  1.00  0.00            
ATOM   4308  C1  CHO   638      56.591  37.487  29.900  1.00  0.00           C
ATOM   4309  C2  CHO   638      52.491  37.037  30.450  1.00  0.00           C
ATOM   4310  ROH CHO   639     185.241 174.187  36.100  1.00  0.00            
ATOM   4311  R1  CHO   639     185.841 173.037  33.550  1.00  0.00            
ATOM   4312  R2  CHO   639     184.541 170.837  32.550  1.00  0.00            
ATOM   4313  R3  CHO   639     184.091 172.487  30.450  1.00  0.00            
ATOM   4314  R4  CHO   639     185.091 169.987  29.250  1.00  0.00            
ATOM   4315  R5  CHO   639     185.891 171.987  28.900  1.00  0.00            
ATOM   4316  C1  CHO   639     184.991 171.037  25.300  1.00  0.00           C
ATOM   4317  C2  CHO   639     182.441 169.987  22.100  1.00  0.00           C
ATOM   4318  ROH CHO   640     117.291  29.887  31.550  1.00  0.00            
ATOM   4319  R1  CHO   640     115.491  30.387  29.450  1.00  0.00            
ATOM   4320  R2  CHO   640     115.891  32.387  27.550  1.00  0.00            
ATOM   4321  R3  CHO   640     115.641  30.387  25.750  1.00  0.00            
ATOM   4322  R4  CHO   640     115.541  32.787  24.150  1.00  0.00            
ATOM   4323  R5  CHO   640     114.091  31.187  24.150  1.00  0.00            
ATOM   4324  C1  CHO   640     115.141  31.137  20.450  1.00  0.00           C
ATOM   4325  C2  CHO   640     114.341  33.587  18.550  1.00  0.00           C
ATOM   4326  ROH CHO   641     187.641  97.237  23.100  1.00  0.00            
ATOM   4327  R1  CHO   641     187.841  97.437  25.950  1.00  0.00            
ATOM   4328  R2  CHO   641     188.741  95.387  27.550  1.00  0.00            
ATOM   4329  R3  CHO   641     190.491  97.287  28.450  1.00  0.00            
ATOM   4330  R4  CHO   641     190.341  95.287  30.600  1.00  0.00            
ATOM   4331  R5  CHO   641     190.041  97.437  30.800  1.00  0.00            
ATOM   4332  C1  CHO   641     192.941  97.037  33.250  1.00  0.00           C
ATOM   4333  C2  CHO   641     192.341  99.137  36.450  1.00  0.00           C
ATOM   4334  ROH CHO   642     150.491 180.387  31.150  1.00  0.00            
ATOM   4335  R1  CHO   642     151.991 182.187  29.600  1.00  0.00            
ATOM   4336  R2  CHO   642     154.291 181.487  28.150  1.00  0.00            
ATOM   4337  R3  CHO   642     152.941 182.587  26.050  1.00  0.00            
ATOM   4338  R4  CHO   642     155.541 181.787  25.000  1.00  0.00            
ATOM   4339  R5  CHO   642     154.641 183.787  24.850  1.00  0.00            
ATOM   4340  C1  CHO   642     155.041 182.987  21.150  1.00  0.00           C
ATOM   4341  C2  CHO   642     155.141 181.687  17.450  1.00  0.00           C
ATOM   4342  ROH CHO   643     193.191  60.587  37.050  1.00  0.00            
ATOM   4343  R1  CHO   643     195.391  62.337  37.600  1.00  0.00            
ATOM   4344  R2  CHO   643     195.641  64.787  36.400  1.00  0.00            
ATOM   4345  R3  CHO   643     195.791  65.687  38.950  1.00  0.00            
ATOM   4346  R4  CHO   643     197.691  67.337  37.500  1.00  0.00            
ATOM   4347  R5  CHO   643     198.141  66.187  39.300  1.00  0.00            
ATOM   4348  C1  CHO   643     199.041  69.637  40.550  1.00  0.00           C
ATOM   4349  C2  CHO   643     201.191  72.737  42.300  1.00  0.00           C
ATOM   4350  ROH CHO   644     162.341  56.687  49.150  1.00  0.00            
ATOM   4351  R1  CHO   644     162.541  56.987  46.350  1.00  0.00            
ATOM   4352  R2  CHO   644     164.441  55.637  44.850  1.00  0.00            
ATOM   4353  R3  CHO   644     162.241  54.887  43.400  1.00  0.00            
ATOM   4354  R4  CHO   644     164.491  54.387  41.600  1.00  0.00            
ATOM   4355  R5  CHO   644     162.741  55.587  41.150  1.00  0.00            
ATOM   4356  C1  CHO   644     162.491  52.937  38.400  1.00  0.00           C
ATOM   4357  C2  CHO   644     162.341  50.687  34.800  1.00  0.00           C
ATOM   4358  ROH CHO   645      37.591 113.837  53.450  1.00  0.00            
ATOM   4359  R1  CHO   645      37.041 113.837  50.700  1.00  0.00            
ATOM   4360  R2  CHO   645      35.491 111.937  49.500  1.00  0.00            
ATOM   4361  R3  CHO   645      34.091 114.087  48.600  1.00  0.00            
ATOM   4362  R4  CHO   645      33.791 112.087  46.450  1.00  0.00            
ATOM   4363  R5  CHO   645      34.491 114.137  46.250  1.00  0.00            
ATOM   4364  C1  CHO   645      31.491 114.237  43.900  1.00  0.00           C
ATOM   4365  C2  CHO   645      28.741 114.587  39.650  1.00  0.00           C
ATOM   4366  ROH CHO   646     217.841  78.537  41.000  1.00  0.00            
ATOM   4367  R1  CHO   646     216.841  76.437  39.400  1.00  0.00            
ATOM   4368  R2  CHO   646     215.241  76.887  37.250  1.00  0.00            
ATOM   4369  R3  CHO   646     217.091  75.437  35.950  1.00  0.00            
ATOM   4370  R4  CHO   646     215.291  76.337  33.800  1.00  0.00            
ATOM   4371  R5  CHO   646     215.891  74.287  34.200  1.00  0.00            
ATOM   4372  C1  CHO   646     217.091  74.637  30.600  1.00  0.00           C
ATOM   4373  C2  CHO   646     216.141  72.537  27.350  1.00  0.00           C
ATOM   4374  ROH CHO   647     214.691  31.037  26.650  1.00  0.00            
ATOM   4375  R1  CHO   647     214.991  30.287  29.400  1.00  0.00            
ATOM   4376  R2  CHO   647     217.491  29.987  30.550  1.00  0.00            
ATOM   4377  R3  CHO   647     216.541  31.787  32.350  1.00  0.00            
ATOM   4378  R4  CHO   647     218.141  29.937  33.950  1.00  0.00            
ATOM   4379  R5  CHO   647     216.041  30.487  34.300  1.00  0.00            
ATOM   4380  C1  CHO   647     217.591  31.587  37.600  1.00  0.00           C
ATOM   4381  C2  CHO   647     218.141  30.987  41.750  1.00  0.00           C
ATOM   4382  ROH CHO   648     218.891   1.587  39.750  1.00  0.00            
ATOM   4383  R1  CHO   648     220.441   3.237  38.050  1.00  0.00            
ATOM   4384  R2  CHO   648     220.491   2.887  35.300  1.00  0.00            
ATOM   4385  R3  CHO   648     219.841   5.537  35.300  1.00  0.00            
ATOM   4386  R4  CHO   648     220.391   4.887  32.500  1.00  0.00            
ATOM   4387  R5  CHO   648     221.291   6.487  33.700  1.00  0.00            
ATOM   4388  C1  CHO   648     219.741   8.587  30.850  1.00  0.00           C
ATOM   4389  C2  CHO   648     219.491   8.037  26.450  1.00  0.00           C
ATOM   4390  ROH CHO   649     149.691 141.337  30.550  1.00  0.00            
ATOM   4391  R1  CHO   649     151.541 143.387  29.950  1.00  0.00            
ATOM   4392  R2  CHO   649     153.391 143.187  27.850  1.00  0.00            
ATOM   4393  R3  CHO   649     152.291 145.537  27.050  1.00  0.00            
ATOM   4394  R4  CHO   649     154.441 145.037  25.100  1.00  0.00            
ATOM   4395  R5  CHO   649     154.191 146.837  26.300  1.00  0.00            
ATOM   4396  C1  CHO   649     154.041 148.287  22.800  1.00  0.00           C
ATOM   4397  C2  CHO   649     154.991 151.387  21.600  1.00  0.00           C
ATOM   4398  ROH CHO   650     179.191 102.887  38.450  1.00  0.00            
ATOM   4399  R1  CHO   650     180.291 102.737  41.050  1.00  0.00            
ATOM   4400  R2  CHO   650     181.891 104.687  42.100  1.00  0.00            
ATOM   4401  R3  CHO   650     180.091 104.687  44.100  1.00  0.00            
ATOM   4402  R4  CHO   650     182.291 106.387  45.100  1.00  0.00            
ATOM   4403  R5  CHO   650     181.391 104.637  46.100  1.00  0.00            
ATOM   4404  C1  CHO   650     180.791 107.337  48.750  1.00  0.00           C
ATOM   4405  C2  CHO   650     181.691 106.437  51.750  1.00  0.00           C
ATOM   4406  ROH CHO   651     209.141 108.287  38.600  1.00  0.00            
ATOM   4407  R1  CHO   651     210.591 107.537  40.950  1.00  0.00            
ATOM   4408  R2  CHO   651     211.391 109.437  42.800  1.00  0.00            
ATOM   4409  R3  CHO   651     210.091 107.737  44.500  1.00  0.00            
ATOM   4410  R4  CHO   651     211.341 109.787  46.250  1.00  0.00            
ATOM   4411  R5  CHO   651     211.541 107.637  46.450  1.00  0.00            
ATOM   4412  C1  CHO   651     210.091 108.437  49.850  1.00  0.00           C
ATOM   4413  C2  CHO   651     211.441 109.237  53.100  1.00  0.00           C
ATOM   4414  ROH CHO   652      38.641  34.837  46.050  1.00  0.00            
ATOM   4415  R1  CHO   652      38.191  34.387  43.300  1.00  0.00            
ATOM   4416  R2  CHO   652      38.891  32.087  42.050  1.00  0.00            
ATOM   4417  R3  CHO   652      36.291  32.037  41.300  1.00  0.00            
ATOM   4418  R4  CHO   652      37.741  31.487  38.850  1.00  0.00            
ATOM   4419  R5  CHO   652      36.241  33.037  39.100  1.00  0.00            
ATOM   4420  C1  CHO   652      34.591  31.087  36.300  1.00  0.00           C
ATOM   4421  C2  CHO   652      34.291  29.087  33.300  1.00  0.00           C
ATOM   4422  ROH CHO   653     119.041 137.987  27.750  1.00  0.00            
ATOM   4423  R1  CHO   653     121.091 138.537  29.650  1.00  0.00            
ATOM   4424  R2  CHO   653     120.591 139.187  32.250  1.00  0.00            
ATOM   4425  R3  CHO   653     122.241 137.087  32.800  1.00  0.00            
ATOM   4426  R4  CHO   653     121.891 138.487  35.400  1.00  0.00            
ATOM   4427  R5  CHO   653     123.791 137.987  34.400  1.00  0.00            
ATOM   4428  C1  CHO   653     124.241 136.087  37.700  1.00  0.00           C
ATOM   4429  C2  CHO   653     122.591 136.287  41.550  1.00  0.00           C
ATOM   4430  ROH CHO   654     148.591  33.937  21.150  1.00  0.00            
ATOM   4431  R1  CHO   654     147.341  33.487  23.650  1.00  0.00            
ATOM   4432  R2  CHO   654     148.741  32.887  25.950  1.00  0.00            
ATOM   4433  R3  CHO   654     147.341  35.037  26.950  1.00  0.00            
ATOM   4434  R4  CHO   654     148.141  33.487  29.350  1.00  0.00            
ATOM   4435  R5  CHO   654     146.141  34.137  28.850  1.00  0.00            
ATOM   4436  C1  CHO   654     146.491  35.787  32.250  1.00  0.00           C
ATOM   4437  C2  CHO   654     144.891  35.587  35.800  1.00  0.00           C
ATOM   4438  ROH CHO   655      77.591 208.337  31.250  1.00  0.00            
ATOM   4439  R1  CHO   655      78.841 209.487  29.000  1.00  0.00            
ATOM   4440  R2  CHO   655      81.541 209.537  28.650  1.00  0.00            
ATOM   4441  R3  CHO   655      80.991 208.337  26.250  1.00  0.00            
ATOM   4442  R4  CHO   655      83.841 208.987  26.100  1.00  0.00            
ATOM   4443  R5  CHO   655      82.341 209.537  24.650  1.00  0.00            
ATOM   4444  C1  CHO   655      84.691 207.487  22.400  1.00  0.00           C
ATOM   4445  C2  CHO   655      87.091 206.237  20.550  1.00  0.00           C
ATOM   4446  ROH CHO   656     171.441  28.887  53.950  1.00  0.00            
ATOM   4447  R1  CHO   656     170.191  28.687  51.400  1.00  0.00            
ATOM   4448  R2  CHO   656     170.691  30.437  49.350  1.00  0.00            
ATOM   4449  R3  CHO   656     171.291  28.187  47.950  1.00  0.00            
ATOM   4450  R4  CHO   656     170.941  30.237  45.900  1.00  0.00            
ATOM   4451  R5  CHO   656     169.941  28.287  46.000  1.00  0.00            
ATOM   4452  C1  CHO   656     171.641  27.987  42.600  1.00  0.00           C
ATOM   4453  C2  CHO   656     171.641  26.787  39.100  1.00  0.00           C
ATOM   4454  ROH CHO   657     145.041 191.337  37.200  1.00  0.00            
ATOM   4455  R1  CHO   657     145.141 191.437  40.050  1.00  0.00            
ATOM   4456  R2  CHO   657     143.591 193.187  41.550  1.00  0.00            
ATOM   4457  R3  CHO   657     142.791 190.887  42.800  1.00  0.00            
ATOM   4458  R4  CHO   657     142.641 192.937  44.850  1.00  0.00            
ATOM   4459  R5  CHO   657     143.691 191.037  45.000  1.00  0.00            
ATOM   4460  C1  CHO   657     141.341 190.687  47.950  1.00  0.00           C
ATOM   4461  C2  CHO   657     139.441 190.237  51.100  1.00  0.00           C
ATOM   4462  ROH CHO   658      20.141 117.987  36.800  1.00  0.00            
ATOM   4463  R1  CHO   658      18.991 115.637  35.700  1.00  0.00            
ATOM   4464  R2  CHO   658      16.991 115.687  33.800  1.00  0.00            
ATOM   4465  R3  CHO   658      18.691 114.087  32.450  1.00  0.00            
ATOM   4466  R4  CHO   658      16.441 114.487  30.650  1.00  0.00            
ATOM   4467  R5  CHO   658      17.291 112.587  31.250  1.00  0.00            
ATOM   4468  C1  CHO   658      17.741 112.287  27.400  1.00  0.00           C
ATOM   4469  C2  CHO   658      15.891 113.887  23.600  1.00  0.00           C
ATOM   4470  ROH CHO   659     143.291  41.837  18.850  1.00  0.00            
ATOM   4471  R1  CHO   659     142.291  42.537  21.400  1.00  0.00            
ATOM   4472  R2  CHO   659     139.791  41.737  22.300  1.00  0.00            
ATOM   4473  R3  CHO   659     141.241  40.787  24.400  1.00  0.00            
ATOM   4474  R4  CHO   659     138.441  40.887  25.350  1.00  0.00            
ATOM   4475  R5  CHO   659     140.191  41.787  26.300  1.00  0.00            
ATOM   4476  C1  CHO   659     138.991  39.487  29.150  1.00  0.00           C
ATOM   4477  C2  CHO   659     136.291  39.637  31.700  1.00  0.00           C
ATOM   4478  ROH CHO   660      15.241  15.187  40.600  1.00  0.00            
ATOM   4479  R1  CHO   660      14.991  14.237  37.950  1.00  0.00            
ATOM   4480  R2  CHO   660      13.691  15.687  36.000  1.00  0.00            
ATOM   4481  R3  CHO   660      16.041  15.437  34.650  1.00  0.00            
ATOM   4482  R4  CHO   660      14.291  16.887  32.800  1.00  0.00            
ATOM   4483  R5  CHO   660      15.391  15.037  32.400  1.00  0.00            
ATOM   4484  C1  CHO   660      16.841  17.287  29.650  1.00  0.00           C
ATOM   4485  C2  CHO   660      19.191  21.137  27.700  1.00  0.00           C
ATOM   4486  ROH CHO   661     208.841  49.987  24.250  1.00  0.00            
ATOM   4487  R1  CHO   661     210.041  49.037  26.650  1.00  0.00            
ATOM   4488  R2  CHO   661     210.641  50.687  28.800  1.00  0.00            
ATOM   4489  R3  CHO   661     209.141  48.937  30.200  1.00  0.00            
ATOM   4490  R4  CHO   661     210.891  50.187  32.200  1.00  0.00            
ATOM   4491  R5  CHO   661     210.641  48.037  31.850  1.00  0.00            
ATOM   4492  C1  CHO   661     209.591  48.237  35.550  1.00  0.00           C
ATOM   4493  C2  CHO   661     207.441  51.037  37.900  1.00  0.00           C
ATOM   4494  ROH CHO   662      77.591 197.337  34.850  1.00  0.00            
ATOM   4495  R1  CHO   662      75.091 197.337  33.600  1.00  0.00            
ATOM   4496  R2  CHO   662      74.191 195.187  32.050  1.00  0.00            
ATOM   4497  R3  CHO   662      72.091 195.287  33.750  1.00  0.00            
ATOM   4498  R4  CHO   662      70.941 194.487  31.150  1.00  0.00            
ATOM   4499  R5  CHO   662      70.291 196.137  32.400  1.00  0.00            
ATOM   4500  C1  CHO   662      67.041 194.087  32.250  1.00  0.00           C
ATOM   4501  C2  CHO   662      63.841 196.537  31.550  1.00  0.00           C
ATOM   4502  ROH CHO   663     198.241  30.737  38.250  1.00  0.00            
ATOM   4503  R1  CHO   663     198.541  31.987  35.750  1.00  0.00            
ATOM   4504  R2  CHO   663     200.941  32.087  34.400  1.00  0.00            
ATOM   4505  R3  CHO   663     199.491  30.987  32.350  1.00  0.00            
ATOM   4506  R4  CHO   663     202.041  31.787  31.150  1.00  0.00            
ATOM   4507  R5  CHO   663     200.041  32.337  30.450  1.00  0.00            
ATOM   4508  C1  CHO   663     201.291  30.537  27.300  1.00  0.00           C
ATOM   4509  C2  CHO   663     203.841  29.687  24.500  1.00  0.00           C
ATOM   4510  ROH CHO   664      40.991   9.987  46.550  1.00  0.00            
ATOM   4511  R1  CHO   664      39.441  10.837  48.750  1.00  0.00            
ATOM   4512  R2  CHO   664      38.541   9.137  50.750  1.00  0.00            
ATOM   4513  R3  CHO   664      39.741  10.887  52.400  1.00  0.00            
ATOM   4514  R4  CHO   664      37.541   9.837  53.950  1.00  0.00            
ATOM   4515  R5  CHO   664      37.991  11.937  53.600  1.00  0.00            
ATOM   4516  C1  CHO   664      38.141  11.887  57.400  1.00  0.00           C
ATOM   4517  C2  CHO   664      39.291  12.437  60.950  1.00  0.00           C
ATOM   4518  ROH CHO   665      63.441 123.287  24.700  1.00  0.00            
ATOM   4519  R1  CHO   665      64.591 124.637  26.950  1.00  0.00            
ATOM   4520  R2  CHO   665      63.241 126.587  28.350  1.00  0.00            
ATOM   4521  R3  CHO   665      63.791 124.987  30.500  1.00  0.00            
ATOM   4522  R4  CHO   665      63.491 127.687  31.650  1.00  0.00            
ATOM   4523  R5  CHO   665      65.191 126.337  31.900  1.00  0.00            
ATOM   4524  C1  CHO   665      64.141 126.837  35.550  1.00  0.00           C
ATOM   4525  C2  CHO   665      65.741 128.487  39.050  1.00  0.00           C
ATOM   4526  ROH CHO   666     196.791 223.437  24.700  1.00  0.00            
ATOM   4527  R1  CHO   666     196.441 224.437  27.350  1.00  0.00            
ATOM   4528  R2  CHO   666     194.391 223.487  29.000  1.00  0.00            
ATOM   4529  R3  CHO   666     196.441 222.987  30.750  1.00  0.00            
ATOM   4530  R4  CHO   666     194.091 223.387  32.450  1.00  0.00            
ATOM   4531  R5  CHO   666     195.991 224.437  32.600  1.00  0.00            
ATOM   4532  C1  CHO   666     195.841 222.887  36.100  1.00  0.00           C
ATOM   4533  C2  CHO   666     195.241 220.687  38.700  1.00  0.00           C
ATOM   4534  ROH CHO   667     215.741  25.237  27.350  1.00  0.00            
ATOM   4535  R1  CHO   667     216.391  22.887  28.850  1.00  0.00            
ATOM   4536  R2  CHO   667     214.441  21.337  30.050  1.00  0.00            
ATOM   4537  R3  CHO   667     215.641  19.337  28.600  1.00  0.00            
ATOM   4538  R4  CHO   667     213.241  18.087  29.800  1.00  0.00            
ATOM   4539  R5  CHO   667     215.291  17.387  29.950  1.00  0.00            
ATOM   4540  C1  CHO   667     213.691  14.337  28.300  1.00  0.00           C
ATOM   4541  C2  CHO   667     215.141  10.937  27.350  1.00  0.00           C
ATOM   4542  ROH CHO   668      80.391 113.037  38.100  1.00  0.00            
ATOM   4543  R1  CHO   668      80.391 114.387  40.550  1.00  0.00            
ATOM   4544  R2  CHO   668      78.691 113.737  42.650  1.00  0.00            
ATOM   4545  R3  CHO   668      80.991 113.587  44.050  1.00  0.00            
ATOM   4546  R4  CHO   668      79.041 114.637  45.950  1.00  0.00            
ATOM   4547  R5  CHO   668      80.991 115.487  45.450  1.00  0.00            
ATOM   4548  C1  CHO   668      81.391 115.037  49.200  1.00  0.00           C
ATOM   4549  C2  CHO   668      82.391 116.187  52.600  1.00  0.00           C
ATOM   4550  ROH CHO   669      95.991 229.637  49.450  1.00  0.00            
ATOM   4551  R1  CHO   669      95.091 228.187  47.150  1.00  0.00            
ATOM   4552  R2  CHO   669      94.191 229.387  44.850  1.00  0.00            
ATOM   4553  R3  CHO   669      96.091 227.837  43.700  1.00  0.00            
ATOM   4554  R4  CHO   669      93.891 227.987  41.750  1.00  0.00            
ATOM   4555  R5  CHO   669      94.841 226.187  42.500  1.00  0.00            
ATOM   4556  C1  CHO   669      95.491 225.737  38.800  1.00  0.00           C
ATOM   4557  C2  CHO   669      96.741 221.787  37.100  1.00  0.00           C
ATOM   4558  ROH CHO   670     217.391 186.937  25.550  1.00  0.00            
ATOM   4559  R1  CHO   670     219.491 186.987  27.500  1.00  0.00            
ATOM   4560  R2  CHO   670     219.341 188.587  29.750  1.00  0.00            
ATOM   4561  R3  CHO   670     219.791 186.237  31.050  1.00  0.00            
ATOM   4562  R4  CHO   670     220.341 188.337  33.050  1.00  0.00            
ATOM   4563  R5  CHO   670     221.691 186.687  32.450  1.00  0.00            
ATOM   4564  C1  CHO   670     221.391 185.937  36.200  1.00  0.00           C
ATOM   4565  C2  CHO   670     224.791 183.637  38.300  1.00  0.00           C
ATOM   4566  ROH CHO   671      76.841 118.137  22.300  1.00  0.00            
ATOM   4567  R1  CHO   671      76.691 119.437  24.800  1.00  0.00            
ATOM   4568  R2  CHO   671      75.041 118.537  26.850  1.00  0.00            
ATOM   4569  R3  CHO   671      77.391 118.687  28.300  1.00  0.00            
ATOM   4570  R4  CHO   671      75.241 118.737  30.350  1.00  0.00            
ATOM   4571  R5  CHO   671      76.891 120.137  30.150  1.00  0.00            
ATOM   4572  C1  CHO   671      77.541 118.887  33.700  1.00  0.00           C
ATOM   4573  C2  CHO   671      79.141 117.737  36.750  1.00  0.00           C
ATOM   4574  ROH CHO   672     198.991  20.887  24.750  1.00  0.00            
ATOM   4575  R1  CHO   672     198.591  20.237  27.450  1.00  0.00            
ATOM   4576  R2  CHO   672     200.091  21.387  29.550  1.00  0.00            
ATOM   4577  R3  CHO   672     197.591  21.987  30.550  1.00  0.00            
ATOM   4578  R4  CHO   672     199.291  21.587  32.900  1.00  0.00            
ATOM   4579  R5  CHO   672     197.391  20.587  32.500  1.00  0.00            
ATOM   4580  C1  CHO   672     196.541  22.287  35.800  1.00  0.00           C
ATOM   4581  C2  CHO   672     197.741  20.237  38.650  1.00  0.00           C
ATOM   4582  ROH CHO   673     169.441  89.937  20.100  1.00  0.00            
ATOM   4583  R1  CHO   673     171.291  91.987  20.800  1.00  0.00            
ATOM   4584  R2  CHO   673     171.941  94.037  19.050  1.00  0.00            
ATOM   4585  R3  CHO   673     171.191  95.587  21.200  1.00  0.00            
ATOM   4586  R4  CHO   673     172.941  97.287  19.600  1.00  0.00            
ATOM   4587  R5  CHO   673     173.191  96.837  21.700  1.00  0.00            
ATOM   4588  C1  CHO   673     172.891 100.637  21.900  1.00  0.00           C
ATOM   4589  C2  CHO   673     174.491 103.037  19.550  1.00  0.00           C
ATOM   4590  ROH CHO   674       3.941 170.287  26.500  1.00  0.00            
ATOM   4591  R1  CHO   674       3.091 170.387  29.200  1.00  0.00            
ATOM   4592  R2  CHO   674       3.891 172.337  30.950  1.00  0.00            
ATOM   4593  R3  CHO   674       1.191 172.687  31.300  1.00  0.00            
ATOM   4594  R4  CHO   674       2.391 174.287  33.450  1.00  0.00            
ATOM   4595  R5  CHO   674       0.891 172.737  33.700  1.00  0.00            
ATOM   4596  C1  CHO   674      -0.959 175.687  35.200  1.00  0.00           C
ATOM   4597  C2  CHO   674      -0.809 179.887  34.950  1.00  0.00           C
ATOM   4598  ROH CHO   675      56.191  58.237  42.150  1.00  0.00            
ATOM   4599  R1  CHO   675      55.841  59.237  44.750  1.00  0.00            
ATOM   4600  R2  CHO   675      53.791  58.437  46.400  1.00  0.00            
ATOM   4601  R3  CHO   675      55.841  57.837  48.100  1.00  0.00            
ATOM   4602  R4  CHO   675      53.391  57.637  49.750  1.00  0.00            
ATOM   4603  R5  CHO   675      55.141  58.837  50.200  1.00  0.00            
ATOM   4604  C1  CHO   675      55.091  56.587  53.300  1.00  0.00           C
ATOM   4605  C2  CHO   675      55.641  57.387  56.700  1.00  0.00           C
ATOM   4606  ROH CHO   676      69.891 120.887  38.800  1.00  0.00            
ATOM   4607  R1  CHO   676      68.991 119.637  41.200  1.00  0.00            
ATOM   4608  R2  CHO   676      70.391 119.687  43.550  1.00  0.00            
ATOM   4609  R3  CHO   676      68.041 120.637  44.550  1.00  0.00            
ATOM   4610  R4  CHO   676      69.541 119.737  46.900  1.00  0.00            
ATOM   4611  R5  CHO   676      67.541 119.137  46.350  1.00  0.00            
ATOM   4612  C1  CHO   676      66.891 120.637  49.800  1.00  0.00           C
ATOM   4613  C2  CHO   676      68.291 122.737  53.450  1.00  0.00           C
ATOM   4614  ROH CHO   677     142.091 157.937  21.900  1.00  0.00            
ATOM   4615  R1  CHO   677     140.541 156.537  23.850  1.00  0.00            
ATOM   4616  R2  CHO   677     141.691 155.037  25.850  1.00  0.00            
ATOM   4617  R3  CHO   677     140.191 156.637  27.450  1.00  0.00            
ATOM   4618  R4  CHO   677     140.741 154.237  29.100  1.00  0.00            
ATOM   4619  R5  CHO   677     138.791 155.087  28.700  1.00  0.00            
ATOM   4620  C1  CHO   677     138.841 155.237  32.500  1.00  0.00           C
ATOM   4621  C2  CHO   677     138.041 153.137  35.500  1.00  0.00           C
ATOM   4622  ROH CHO   678     187.891  42.137  39.000  1.00  0.00            
ATOM   4623  R1  CHO   678     188.241  41.737  36.250  1.00  0.00            
ATOM   4624  R2  CHO   678     187.491  39.437  34.950  1.00  0.00            
ATOM   4625  R3  CHO   678     186.141  41.137  33.350  1.00  0.00            
ATOM   4626  R4  CHO   678     186.491  38.737  31.700  1.00  0.00            
ATOM   4627  R5  CHO   678     187.041  40.737  31.150  1.00  0.00            
ATOM   4628  C1  CHO   678     184.641  39.937  28.250  1.00  0.00           C
ATOM   4629  C2  CHO   678     185.891  40.137  25.750  1.00  0.00           C
ATOM   4630  ROH CHO   679     218.191 177.087  22.350  1.00  0.00            
ATOM   4631  R1  CHO   679     218.041 177.787  25.100  1.00  0.00            
ATOM   4632  R2  CHO   679     215.841 177.237  26.700  1.00  0.00            
ATOM   4633  R3  CHO   679     217.691 176.087  28.250  1.00  0.00            
ATOM   4634  R4  CHO   679     215.691 177.137  30.150  1.00  0.00            
ATOM   4635  R5  CHO   679     217.841 177.487  30.250  1.00  0.00            
ATOM   4636  C1  CHO   679     217.341 175.937  33.650  1.00  0.00           C
ATOM   4637  C2  CHO   679     218.991 176.137  36.800  1.00  0.00           C
ATOM   4638  ROH CHO   680     154.841 205.487  49.150  1.00  0.00            
ATOM   4639  R1  CHO   680     153.541 206.187  46.700  1.00  0.00            
ATOM   4640  R2  CHO   680     154.841 207.537  44.650  1.00  0.00            
ATOM   4641  R3  CHO   680     153.941 205.437  43.200  1.00  0.00            
ATOM   4642  R4  CHO   680     155.091 207.287  41.200  1.00  0.00            
ATOM   4643  R5  CHO   680     153.091 206.387  41.200  1.00  0.00            
ATOM   4644  C1  CHO   680     154.391 205.137  37.850  1.00  0.00           C
ATOM   4645  C2  CHO   680     153.991 204.437  34.050  1.00  0.00           C
ATOM   4646  ROH CHO   681     125.141 115.737  40.450  1.00  0.00            
ATOM   4647  R1  CHO   681     124.741 115.487  37.650  1.00  0.00            
ATOM   4648  R2  CHO   681     124.041 117.687  36.050  1.00  0.00            
ATOM   4649  R3  CHO   681     126.191 116.887  34.600  1.00  0.00            
ATOM   4650  R4  CHO   681     124.491 118.337  32.700  1.00  0.00            
ATOM   4651  R5  CHO   681     125.341 116.287  32.450  1.00  0.00            
ATOM   4652  C1  CHO   681     126.791 117.987  29.400  1.00  0.00           C
ATOM   4653  C2  CHO   681     124.491 120.237  27.100  1.00  0.00           C
ATOM   4654  ROH CHO   682     151.591 212.437  17.900  1.00  0.00            
ATOM   4655  R1  CHO   682     152.891 213.037  20.350  1.00  0.00            
ATOM   4656  R2  CHO   682     152.391 215.387  21.750  1.00  0.00            
ATOM   4657  R3  CHO   682     151.791 213.687  23.800  1.00  0.00            
ATOM   4658  R4  CHO   682     152.141 216.287  25.050  1.00  0.00            
ATOM   4659  R5  CHO   682     153.141 214.437  25.600  1.00  0.00            
ATOM   4660  C1  CHO   682     151.441 215.237  28.950  1.00  0.00           C
ATOM   4661  C2  CHO   682     149.441 214.187  32.000  1.00  0.00           C
ATOM   4662  ROH CHO   683     101.741 149.387  53.250  1.00  0.00            
ATOM   4663  R1  CHO   683     102.241 149.787  50.500  1.00  0.00            
ATOM   4664  R2  CHO   683     103.741 147.987  49.000  1.00  0.00            
ATOM   4665  R3  CHO   683     101.541 148.037  47.400  1.00  0.00            
ATOM   4666  R4  CHO   683     103.791 147.387  45.600  1.00  0.00            
ATOM   4667  R5  CHO   683     102.341 148.987  45.350  1.00  0.00            
ATOM   4668  C1  CHO   683     101.741 147.087  42.100  1.00  0.00           C
ATOM   4669  C2  CHO   683      99.591 147.837  39.050  1.00  0.00           C
ATOM   4670  ROH CHO   684     154.591 127.037  40.800  1.00  0.00            
ATOM   4671  R1  CHO   684     155.841 126.437  43.300  1.00  0.00            
ATOM   4672  R2  CHO   684     156.741 128.437  45.000  1.00  0.00            
ATOM   4673  R3  CHO   684     155.141 127.137  46.800  1.00  0.00            
ATOM   4674  R4  CHO   684     157.341 128.287  48.400  1.00  0.00            
ATOM   4675  R5  CHO   684     156.691 126.187  48.400  1.00  0.00            
ATOM   4676  C1  CHO   684     156.191 127.037  52.100  1.00  0.00           C
ATOM   4677  C2  CHO   684     159.141 128.487  53.700  1.00  0.00           C
ATOM   4678  ROH CHO   685     129.341 182.987  32.750  1.00  0.00            
ATOM   4679  R1  CHO   685     128.641 184.337  30.350  1.00  0.00            
ATOM   4680  R2  CHO   685     130.141 184.087  28.000  1.00  0.00            
ATOM   4681  R3  CHO   685     127.791 183.387  26.900  1.00  0.00            
ATOM   4682  R4  CHO   685     129.341 184.337  24.650  1.00  0.00            
ATOM   4683  R5  CHO   685     127.391 185.037  25.200  1.00  0.00            
ATOM   4684  C1  CHO   685     126.641 183.787  21.650  1.00  0.00           C
ATOM   4685  C2  CHO   685     126.591 182.637  16.850  1.00  0.00           C
ATOM   4686  ROH CHO   686     147.641  18.887  31.900  1.00  0.00            
ATOM   4687  R1  CHO   686     148.291  17.087  29.800  1.00  0.00            
ATOM   4688  R2  CHO   686     146.391  15.487  28.550  1.00  0.00            
ATOM   4689  R3  CHO   686     147.291  16.737  26.250  1.00  0.00            
ATOM   4690  R4  CHO   686     146.241  14.137  25.350  1.00  0.00            
ATOM   4691  R5  CHO   686     148.191  14.937  24.950  1.00  0.00            
ATOM   4692  C1  CHO   686     146.991  14.487  21.400  1.00  0.00           C
ATOM   4693  C2  CHO   686     147.791  14.187  19.100  1.00  0.00           C
ATOM   4694  ROH CHO   687      83.791  38.687  50.250  1.00  0.00            
ATOM   4695  R1  CHO   687      82.841  37.337  47.950  1.00  0.00            
ATOM   4696  R2  CHO   687      80.341  36.087  47.850  1.00  0.00            
ATOM   4697  R3  CHO   687      80.041  37.687  45.650  1.00  0.00            
ATOM   4698  R4  CHO   687      78.591  35.187  45.050  1.00  0.00            
ATOM   4699  R5  CHO   687      80.141  36.137  43.850  1.00  0.00            
ATOM   4700  C1  CHO   687      77.291  36.137  41.300  1.00  0.00           C
ATOM   4701  C2  CHO   687      79.341  34.387  38.800  1.00  0.00           C
ATOM   4702  ROH CHO   688     201.591 168.687  38.250  1.00  0.00            
ATOM   4703  R1  CHO   688     201.591 168.137  35.450  1.00  0.00            
ATOM   4704  R2  CHO   688     202.941 169.687  33.650  1.00  0.00            
ATOM   4705  R3  CHO   688     204.091 167.337  32.900  1.00  0.00            
ATOM   4706  R4  CHO   688     203.691 168.737  30.400  1.00  0.00            
ATOM   4707  R5  CHO   688     202.991 166.737  30.850  1.00  0.00            
ATOM   4708  C1  CHO   688     205.191 165.987  27.800  1.00  0.00           C
ATOM   4709  C2  CHO   688     204.941 163.937  24.200  1.00  0.00           C
ATOM   4710  ROH CHO   689     122.991  13.787  52.800  1.00  0.00            
ATOM   4711  R1  CHO   689     121.641  12.087  51.000  1.00  0.00            
ATOM   4712  R2  CHO   689     120.391  13.037  48.700  1.00  0.00            
ATOM   4713  R3  CHO   689     121.941  11.187  47.500  1.00  0.00            
ATOM   4714  R4  CHO   689     119.991  11.987  45.450  1.00  0.00            
ATOM   4715  R5  CHO   689     120.441   9.937  46.100  1.00  0.00            
ATOM   4716  C1  CHO   689     121.241   9.587  42.400  1.00  0.00           C
ATOM   4717  C2  CHO   689     121.941   6.987  40.100  1.00  0.00           C
ATOM   4718  ROH CHO   690      22.491  64.137  45.150  1.00  0.00            
ATOM   4719  R1  CHO   690      24.041  64.987  42.950  1.00  0.00            
ATOM   4720  R2  CHO   690      24.691  63.237  40.850  1.00  0.00            
ATOM   4721  R3  CHO   690      23.591  65.237  39.350  1.00  0.00            
ATOM   4722  R4  CHO   690      25.541  63.887  37.550  1.00  0.00            
ATOM   4723  R5  CHO   690      25.441  65.987  38.000  1.00  0.00            
ATOM   4724  C1  CHO   690      24.991  66.087  34.200  1.00  0.00           C
ATOM   4725  C2  CHO   690      25.591  65.537  30.300  1.00  0.00           C
ATOM   4726  ROH CHO   691      72.991 227.187  26.600  1.00  0.00            
ATOM   4727  R1  CHO   691      73.991 226.587  29.250  1.00  0.00            
ATOM   4728  R2  CHO   691      74.341 228.537  31.150  1.00  0.00            
ATOM   4729  R3  CHO   691      72.841 226.837  32.650  1.00  0.00            
ATOM   4730  R4  CHO   691      74.441 228.337  34.600  1.00  0.00            
ATOM   4731  R5  CHO   691      74.341 226.187  34.450  1.00  0.00            
ATOM   4732  C1  CHO   691      73.141 226.637  38.050  1.00  0.00           C
ATOM   4733  C2  CHO   691      75.541 224.687  40.150  1.00  0.00           C
ATOM   4734  ROH CHO   692     172.141 108.887  50.550  1.00  0.00            
ATOM   4735  R1  CHO   692     171.641 110.037  48.050  1.00  0.00            
ATOM   4736  R2  CHO   692     173.641 111.237  46.550  1.00  0.00            
ATOM   4737  R3  CHO   692     172.841 109.537  44.600  1.00  0.00            
ATOM   4738  R4  CHO   692     173.841 111.837  43.150  1.00  0.00            
ATOM   4739  R5  CHO   692     171.891 110.937  42.950  1.00  0.00            
ATOM   4740  C1  CHO   692     173.191 110.587  39.350  1.00  0.00           C
ATOM   4741  C2  CHO   692     171.091 113.487  37.600  1.00  0.00           C
ATOM   4742  ROH CHO   693     162.991 104.887  15.000  1.00  0.00            
ATOM   4743  R1  CHO   693     161.491 106.137  17.100  1.00  0.00            
ATOM   4744  R2  CHO   693     159.291 104.937  18.250  1.00  0.00            
ATOM   4745  R3  CHO   693     160.691 105.387  20.550  1.00  0.00            
ATOM   4746  R4  CHO   693     157.891 104.987  21.450  1.00  0.00            
ATOM   4747  R5  CHO   693     159.191 106.687  21.950  1.00  0.00            
ATOM   4748  C1  CHO   693     158.391 105.387  25.450  1.00  0.00           C
ATOM   4749  C2  CHO   693     155.391 105.437  28.300  1.00  0.00           C
ATOM   4750  ROH CHO   694     109.591 207.687  51.750  1.00  0.00            
ATOM   4751  R1  CHO   694     111.141 206.787  49.550  1.00  0.00            
ATOM   4752  R2  CHO   694     110.391 204.637  48.000  1.00  0.00            
ATOM   4753  R3  CHO   694     110.641 206.437  45.950  1.00  0.00            
ATOM   4754  R4  CHO   694     110.241 203.887  44.600  1.00  0.00            
ATOM   4755  R5  CHO   694     111.841 205.287  44.300  1.00  0.00            
ATOM   4756  C1  CHO   694     110.391 205.137  40.750  1.00  0.00           C
ATOM   4757  C2  CHO   694     112.841 204.987  37.900  1.00  0.00           C
ATOM   4758  ROH CHO   695     116.741 189.287  49.500  1.00  0.00            
ATOM   4759  R1  CHO   695     115.991 190.137  46.950  1.00  0.00            
ATOM   4760  R2  CHO   695     117.791 190.487  44.850  1.00  0.00            
ATOM   4761  R3  CHO   695     116.041 188.837  43.550  1.00  0.00            
ATOM   4762  R4  CHO   695     117.691 190.037  41.450  1.00  0.00            
ATOM   4763  R5  CHO   695     115.541 189.987  41.550  1.00  0.00            
ATOM   4764  C1  CHO   695     116.091 188.187  38.200  1.00  0.00           C
ATOM   4765  C2  CHO   695     114.941 184.937  35.950  1.00  0.00           C
ATOM   4766  ROH CHO   696     102.341 203.487  20.050  1.00  0.00            
ATOM   4767  R1  CHO   696     103.091 205.337  22.050  1.00  0.00            
ATOM   4768  R2  CHO   696     101.691 205.537  24.450  1.00  0.00            
ATOM   4769  R3  CHO   696     104.191 205.237  25.550  1.00  0.00            
ATOM   4770  R4  CHO   696     102.391 205.537  27.850  1.00  0.00            
ATOM   4771  R5  CHO   696     104.191 206.687  27.450  1.00  0.00            
ATOM   4772  C1  CHO   696     105.141 205.187  30.850  1.00  0.00           C
ATOM   4773  C2  CHO   696     103.441 207.937  33.450  1.00  0.00           C
ATOM   4774  ROH CHO   697      93.791 140.287  51.750  1.00  0.00            
ATOM   4775  R1  CHO   697      93.391 141.787  49.400  1.00  0.00            
ATOM   4776  R2  CHO   697      94.691 141.187  47.050  1.00  0.00            
ATOM   4777  R3  CHO   697      92.191 141.137  46.000  1.00  0.00            
ATOM   4778  R4  CHO   697      93.891 140.187  43.850  1.00  0.00            
ATOM   4779  R5  CHO   697      92.441 141.787  43.750  1.00  0.00            
ATOM   4780  C1  CHO   697      91.091 139.487  41.050  1.00  0.00           C
ATOM   4781  C2  CHO   697      92.291 138.087  38.000  1.00  0.00           C
ATOM   4782  ROH CHO   698     108.091 207.387  37.050  1.00  0.00            
ATOM   4783  R1  CHO   698     109.641 208.687  39.050  1.00  0.00            
ATOM   4784  R2  CHO   698     108.641 210.787  40.550  1.00  0.00            
ATOM   4785  R3  CHO   698     109.441 209.237  42.650  1.00  0.00            
ATOM   4786  R4  CHO   698     109.441 211.987  43.700  1.00  0.00            
ATOM   4787  R5  CHO   698     111.091 210.537  43.800  1.00  0.00            
ATOM   4788  C1  CHO   698     110.591 211.187  47.500  1.00  0.00           C
ATOM   4789  C2  CHO   698     110.691 212.437  50.400  1.00  0.00           C
ATOM   4790  ROH CHO   699     110.841  38.387  32.350  1.00  0.00            
ATOM   4791  R1  CHO   699     112.541  39.537  34.300  1.00  0.00            
ATOM   4792  R2  CHO   699     112.891  42.237  34.550  1.00  0.00            
ATOM   4793  R3  CHO   699     112.191  41.787  37.150  1.00  0.00            
ATOM   4794  R4  CHO   699     113.891  44.137  37.300  1.00  0.00            
ATOM   4795  R5  CHO   699     114.141  42.287  38.450  1.00  0.00            
ATOM   4796  C1  CHO   699     113.741  44.787  41.300  1.00  0.00           C
ATOM   4797  C2  CHO   699     114.591  45.987  45.550  1.00  0.00           C
ATOM   4798  ROH CHO   700     221.841  79.937  28.200  1.00  0.00            
ATOM   4799  R1  CHO   700     221.141  80.487  30.950  1.00  0.00            
ATOM   4800  R2  CHO   700     219.941  78.587  32.550  1.00  0.00            
ATOM   4801  R3  CHO   700     222.041  79.137  34.200  1.00  0.00            
ATOM   4802  R4  CHO   700     219.791  78.737  36.000  1.00  0.00            
ATOM   4803  R5  CHO   700     221.091  80.487  35.950  1.00  0.00            
ATOM   4804  C1  CHO   700     221.641  79.337  39.550  1.00  0.00           C
ATOM   4805  C2  CHO   700     222.741  82.037  41.650  1.00  0.00           C
ATOM   4806  ROH CHO   701     168.591 160.937  41.700  1.00  0.00            
ATOM   4807  R1  CHO   701     166.991 161.187  44.050  1.00  0.00            
ATOM   4808  R2  CHO   701     166.491 159.037  45.750  1.00  0.00            
ATOM   4809  R3  CHO   701     167.491 160.737  47.650  1.00  0.00            
ATOM   4810  R4  CHO   701     166.291 158.537  49.150  1.00  0.00            
ATOM   4811  R5  CHO   701     165.841 160.637  49.400  1.00  0.00            
ATOM   4812  C1  CHO   701     167.091 159.787  52.900  1.00  0.00           C
ATOM   4813  C2  CHO   701     165.591 158.737  54.850  1.00  0.00           C
ATOM   4814  ROH CHO   702     178.441 177.187  54.850  1.00  0.00            
ATOM   4815  R1  CHO   702     180.141 177.787  52.700  1.00  0.00            
ATOM   4816  R2  CHO   702     180.791 175.937  50.750  1.00  0.00            
ATOM   4817  R3  CHO   702     179.891 177.837  49.050  1.00  0.00            
ATOM   4818  R4  CHO   702     181.141 175.887  47.300  1.00  0.00            
ATOM   4819  R5  CHO   702     181.591 177.987  47.400  1.00  0.00            
ATOM   4820  C1  CHO   702     180.541 177.637  43.700  1.00  0.00           C
ATOM   4821  C2  CHO   702     181.341 179.337  39.450  1.00  0.00           C
ATOM   4822  ROH CHO   703      37.991 146.287  54.250  1.00  0.00            
ATOM   4823  R1  CHO   703      37.891 147.987  52.050  1.00  0.00            
ATOM   4824  R2  CHO   703      39.891 148.087  50.100  1.00  0.00            
ATOM   4825  R3  CHO   703      37.791 147.687  48.400  1.00  0.00            
ATOM   4826  R4  CHO   703      39.941 148.687  46.700  1.00  0.00            
ATOM   4827  R5  CHO   703      37.941 149.437  46.850  1.00  0.00            
ATOM   4828  C1  CHO   703      38.041 148.587  43.150  1.00  0.00           C
ATOM   4829  C2  CHO   703      38.291 146.437  39.100  1.00  0.00           C
ATOM   4830  ROH CHO   704     133.891 156.487  54.100  1.00  0.00            
ATOM   4831  R1  CHO   704     132.991 155.787  51.500  1.00  0.00            
ATOM   4832  R2  CHO   704     131.141 157.287  50.100  1.00  0.00            
ATOM   4833  R3  CHO   704     133.091 157.237  48.150  1.00  0.00            
ATOM   4834  R4  CHO   704     130.941 158.887  47.050  1.00  0.00            
ATOM   4835  R5  CHO   704     131.891 157.137  46.100  1.00  0.00            
ATOM   4836  C1  CHO   704     132.591 159.737  43.450  1.00  0.00           C
ATOM   4837  C2  CHO   704     131.741 159.787  39.850  1.00  0.00           C
ATOM   4838  ROH CHO   705     126.741  75.587  33.000  1.00  0.00            
ATOM   4839  R1  CHO   705     126.291  76.737  35.550  1.00  0.00            
ATOM   4840  R2  CHO   705     124.641  75.587  37.450  1.00  0.00            
ATOM   4841  R3  CHO   705     126.841  75.737  39.000  1.00  0.00            
ATOM   4842  R4  CHO   705     124.591  75.487  40.900  1.00  0.00            
ATOM   4843  R5  CHO   705     126.141  77.037  40.900  1.00  0.00            
ATOM   4844  C1  CHO   705     126.641  75.587  44.400  1.00  0.00           C
ATOM   4845  C2  CHO   705     125.791  76.487  47.900  1.00  0.00           C
ATOM   4846  ROH CHO   706     219.841  12.537  41.800  1.00  0.00            
ATOM   4847  R1  CHO   706     217.241  12.337  42.950  1.00  0.00            
ATOM   4848  R2  CHO   706     216.091   9.937  43.650  1.00  0.00            
ATOM   4849  R3  CHO   706     215.791  11.137  46.050  1.00  0.00            
ATOM   4850  R4  CHO   706     215.441   8.287  46.600  1.00  0.00            
ATOM   4851  R5  CHO   706     214.091   9.887  47.150  1.00  0.00            
ATOM   4852  C1  CHO   706     214.791   8.487  50.600  1.00  0.00           C
ATOM   4853  C2  CHO   706     217.391   7.237  54.250  1.00  0.00           C
ATOM   4854  NC3 DPP   707     165.341  10.687  10.000  1.00  0.00           N
ATOM   4855  PO4 DPP   707     162.141   8.637  12.750  1.00  0.00           P
ATOM   4856  GL1 DPP   707     164.991  10.187  15.500  1.00  0.00            
ATOM   4857  GL2 DPP   707     163.241  10.137  17.850  1.00  0.00            
ATOM   4858  C1A DPP   707     166.891  11.187  20.750  1.00  0.00           C
ATOM   4859  C2A DPP   707     167.291  11.137  25.100  1.00  0.00           C
ATOM   4860  C3A DPP   707     167.141  13.087  28.800  1.00  0.00           C
ATOM   4861  C4A DPP   707     163.841  14.637  31.850  1.00  0.00           C
ATOM   4862  C1B DPP   707     161.891   8.537  21.050  1.00  0.00           C
ATOM   4863  C2B DPP   707     162.741   9.837  25.650  1.00  0.00           C
ATOM   4864  C3B DPP   707     162.191   9.337  29.800  1.00  0.00           C
ATOM   4865  C4B DPP   707     161.491   7.037  33.100  1.00  0.00           C
ATOM   4866  NC3 DPP   708      99.641  11.587   7.750  1.00  0.00           N
ATOM   4867  PO4 DPP   708     100.341  12.037  12.500  1.00  0.00           P
ATOM   4868  GL1 DPP   708     102.391  13.387  16.550  1.00  0.00            
ATOM   4869  GL2 DPP   708     101.891  18.537  16.400  1.00  0.00            
ATOM   4870  C1A DPP   708     103.841  15.987  21.050  1.00  0.00           C
ATOM   4871  C2A DPP   708     104.391  18.837  25.250  1.00  0.00           C
ATOM   4872  C3A DPP   708     102.091  18.537  29.000  1.00  0.00           C
ATOM   4873  C4A DPP   708     102.591  14.537  32.450  1.00  0.00           C
ATOM   4874  C1B DPP   708     103.591  20.887  20.050  1.00  0.00           C
ATOM   4875  C2B DPP   708     102.891  22.787  22.750  1.00  0.00           C
ATOM   4876  C3B DPP   708     103.291  23.837  26.450  1.00  0.00           C
ATOM   4877  C4B DPP   708     106.191  25.837  28.800  1.00  0.00           C
ATOM   4878  NC3 DPP   709       2.991 139.387  22.750  1.00  0.00           N
ATOM   4879  PO4 DPP   709       2.391 142.787  25.250  1.00  0.00           P
ATOM   4880  GL1 DPP   709       0.891 143.587  29.300  1.00  0.00            
ATOM   4881  GL2 DPP   709       3.591 145.937  29.600  1.00  0.00            
ATOM   4882  C1A DPP   709       0.891 142.737  34.500  1.00  0.00           C
ATOM   4883  C2A DPP   709       2.691 143.237  38.200  1.00  0.00           C
ATOM   4884  C3A DPP   709       3.241 145.837  41.900  1.00  0.00           C
ATOM   4885  C4A DPP   709       5.141 147.737  45.100  1.00  0.00           C
ATOM   4886  C1B DPP   709       4.741 145.937  33.950  1.00  0.00           C
ATOM   4887  C2B DPP   709       7.191 145.287  38.250  1.00  0.00           C
ATOM   4888  C3B DPP   709       8.291 144.787  42.500  1.00  0.00           C
ATOM   4889  C4B DPP   709       8.141 145.237  47.800  1.00  0.00           C
ATOM   4890  NC3 DPP   710      22.291 170.287  22.200  1.00  0.00           N
ATOM   4891  PO4 DPP   710      26.441 172.537  21.200  1.00  0.00           P
ATOM   4892  GL1 DPP   710      27.491 173.837  24.950  1.00  0.00            
ATOM   4893  GL2 DPP   710      31.191 172.787  25.100  1.00  0.00            
ATOM   4894  C1A DPP   710      23.841 175.387  27.700  1.00  0.00           C
ATOM   4895  C2A DPP   710      21.491 176.337  30.800  1.00  0.00           C
ATOM   4896  C3A DPP   710      21.991 176.537  35.700  1.00  0.00           C
ATOM   4897  C4A DPP   710      22.841 178.487  39.700  1.00  0.00           C
ATOM   4898  C1B DPP   710      30.341 171.037  29.000  1.00  0.00           C
ATOM   4899  C2B DPP   710      28.041 168.937  32.000  1.00  0.00           C
ATOM   4900  C3B DPP   710      26.891 170.187  36.150  1.00  0.00           C
ATOM   4901  C4B DPP   710      26.741 174.437  38.650  1.00  0.00           C
ATOM   4902  NC3 DPP   711      65.991  93.887  15.500  1.00  0.00           N
ATOM   4903  PO4 DPP   711      64.041  91.337  17.800  1.00  0.00           P
ATOM   4904  GL1 DPP   711      62.791  91.087  23.000  1.00  0.00            
ATOM   4905  GL2 DPP   711      62.591  93.587  24.550  1.00  0.00            
ATOM   4906  C1A DPP   711      61.741  90.237  27.700  1.00  0.00           C
ATOM   4907  C2A DPP   711      61.441  91.387  32.350  1.00  0.00           C
ATOM   4908  C3A DPP   711      62.741  94.537  36.100  1.00  0.00           C
ATOM   4909  C4A DPP   711      62.191  93.337  41.100  1.00  0.00           C
ATOM   4910  C1B DPP   711      62.741  95.087  28.700  1.00  0.00           C
ATOM   4911  C2B DPP   711      63.841  98.087  32.000  1.00  0.00           C
ATOM   4912  C3B DPP   711      65.341  99.737  36.150  1.00  0.00           C
ATOM   4913  C4B DPP   711      64.891  97.137  39.800  1.00  0.00           C
ATOM   4914  NC3 DPP   712     165.741 213.837  14.850  1.00  0.00           N
ATOM   4915  PO4 DPP   712     165.191 209.337  15.100  1.00  0.00           P
ATOM   4916  GL1 DPP   712     163.091 209.787  18.650  1.00  0.00            
ATOM   4917  GL2 DPP   712     161.591 213.587  17.500  1.00  0.00            
ATOM   4918  C1A DPP   712     162.541 208.837  21.900  1.00  0.00           C
ATOM   4919  C2A DPP   712     161.141 211.037  25.650  1.00  0.00           C
ATOM   4920  C3A DPP   712     160.941 210.587  31.250  1.00  0.00           C
ATOM   4921  C4A DPP   712     156.641 210.087  33.850  1.00  0.00           C
ATOM   4922  C1B DPP   712     158.341 212.537  20.250  1.00  0.00           C
ATOM   4923  C2B DPP   712     156.091 210.287  23.600  1.00  0.00           C
ATOM   4924  C3B DPP   712     154.791 211.287  28.400  1.00  0.00           C
ATOM   4925  C4B DPP   712     154.691 214.087  32.750  1.00  0.00           C
ATOM   4926  NC3 DPP   713     191.041 223.987  18.050  1.00  0.00           N
ATOM   4927  PO4 DPP   713     188.741 222.487  15.300  1.00  0.00           P
ATOM   4928  GL1 DPP   713     187.991 220.287  18.850  1.00  0.00            
ATOM   4929  GL2 DPP   713     189.241 217.237  19.950  1.00  0.00            
ATOM   4930  C1A DPP   713     186.041 220.987  22.400  1.00  0.00           C
ATOM   4931  C2A DPP   713     184.841 219.537  26.250  1.00  0.00           C
ATOM   4932  C3A DPP   713     182.341 216.437  28.150  1.00  0.00           C
ATOM   4933  C4A DPP   713     179.891 214.337  30.850  1.00  0.00           C
ATOM   4934  C1B DPP   713     187.541 216.237  23.900  1.00  0.00           C
ATOM   4935  C2B DPP   713     188.091 216.787  29.350  1.00  0.00           C
ATOM   4936  C3B DPP   713     188.141 218.037  33.600  1.00  0.00           C
ATOM   4937  C4B DPP   713     187.041 216.287  37.050  1.00  0.00           C
ATOM   4938  NC3 DPP   714     162.491 177.687  14.550  1.00  0.00           N
ATOM   4939  PO4 DPP   714     159.141 179.187  15.650  1.00  0.00           P
ATOM   4940  GL1 DPP   714     157.991 178.537  19.750  1.00  0.00            
ATOM   4941  GL2 DPP   714     154.641 178.287  21.100  1.00  0.00            
ATOM   4942  C1A DPP   714     158.891 178.387  23.950  1.00  0.00           C
ATOM   4943  C2A DPP   714     157.041 177.237  27.350  1.00  0.00           C
ATOM   4944  C3A DPP   714     158.141 177.887  30.100  1.00  0.00           C
ATOM   4945  C4A DPP   714     161.741 177.537  32.750  1.00  0.00           C
ATOM   4946  C1B DPP   714     151.091 179.687  22.850  1.00  0.00           C
ATOM   4947  C2B DPP   714     148.291 179.437  25.500  1.00  0.00           C
ATOM   4948  C3B DPP   714     147.341 183.187  28.700  1.00  0.00           C
ATOM   4949  C4B DPP   714     143.891 184.337  29.800  1.00  0.00           C
ATOM   4950  NC3 DPP   715     223.591  63.687  18.150  1.00  0.00           N
ATOM   4951  PO4 DPP   715     221.741  61.937  21.250  1.00  0.00           P
ATOM   4952  GL1 DPP   715     221.041  59.487  25.250  1.00  0.00            
ATOM   4953  GL2 DPP   715     218.641  61.287  27.700  1.00  0.00            
ATOM   4954  C1A DPP   715     222.591  58.337  29.800  1.00  0.00           C
ATOM   4955  C2A DPP   715     224.941  59.687  32.650  1.00  0.00           C
ATOM   4956  C3A DPP   715     228.191  61.287  34.500  1.00  0.00           C
ATOM   4957  C4A DPP   715     231.791  62.037  35.850  1.00  0.00           C
ATOM   4958  C1B DPP   715     214.041  59.737  28.550  1.00  0.00           C
ATOM   4959  C2B DPP   715     210.241  59.637  30.700  1.00  0.00           C
ATOM   4960  C3B DPP   715     208.041  57.387  33.550  1.00  0.00           C
ATOM   4961  C4B DPP   715     209.941  54.137  35.550  1.00  0.00           C
ATOM   4962  NC3 DPP   716     110.641 179.737  14.650  1.00  0.00           N
ATOM   4963  PO4 DPP   716     112.541 183.987  16.400  1.00  0.00           P
ATOM   4964  GL1 DPP   716     110.791 181.387  19.700  1.00  0.00            
ATOM   4965  GL2 DPP   716     106.991 179.487  20.200  1.00  0.00            
ATOM   4966  C1A DPP   716     111.391 177.787  22.750  1.00  0.00           C
ATOM   4967  C2A DPP   716     109.291 175.837  26.000  1.00  0.00           C
ATOM   4968  C3A DPP   716     110.091 175.737  30.400  1.00  0.00           C
ATOM   4969  C4A DPP   716     110.241 177.287  34.350  1.00  0.00           C
ATOM   4970  C1B DPP   716     107.441 180.937  23.700  1.00  0.00           C
ATOM   4971  C2B DPP   716     106.841 180.737  27.450  1.00  0.00           C
ATOM   4972  C3B DPP   716     106.341 179.487  32.000  1.00  0.00           C
ATOM   4973  C4B DPP   716     105.891 179.937  36.500  1.00  0.00           C
ATOM   4974  NC3 DPP   717      50.941  37.487  24.400  1.00  0.00           N
ATOM   4975  PO4 DPP   717      46.591  39.387  25.350  1.00  0.00           P
ATOM   4976  GL1 DPP   717      47.141  40.387  30.400  1.00  0.00            
ATOM   4977  GL2 DPP   717      45.791  42.687  31.250  1.00  0.00            
ATOM   4978  C1A DPP   717      48.491  37.687  32.900  1.00  0.00           C
ATOM   4979  C2A DPP   717      51.491  38.237  35.700  1.00  0.00           C
ATOM   4980  C3A DPP   717      53.991  36.537  39.350  1.00  0.00           C
ATOM   4981  C4A DPP   717      57.991  37.387  42.500  1.00  0.00           C
ATOM   4982  C1B DPP   717      45.841  42.387  36.050  1.00  0.00           C
ATOM   4983  C2B DPP   717      46.291  42.987  39.750  1.00  0.00           C
ATOM   4984  C3B DPP   717      50.141  45.137  41.650  1.00  0.00           C
ATOM   4985  C4B DPP   717      54.291  45.537  42.450  1.00  0.00           C
ATOM   4986  NC3 DPP   718     209.791  24.787  20.700  1.00  0.00           N
ATOM   4987  PO4 DPP   718     209.691  29.787  19.300  1.00  0.00           P
ATOM   4988  GL1 DPP   718     208.541  29.287  24.050  1.00  0.00            
ATOM   4989  GL2 DPP   718     209.841  32.287  24.850  1.00  0.00            
ATOM   4990  C1A DPP   718     210.641  27.137  27.850  1.00  0.00           C
ATOM   4991  C2A DPP   718     213.341  26.187  31.750  1.00  0.00           C
ATOM   4992  C3A DPP   718     215.441  24.287  34.050  1.00  0.00           C
ATOM   4993  C4A DPP   718     215.491  22.337  38.100  1.00  0.00           C
ATOM   4994  C1B DPP   718     210.141  31.637  29.800  1.00  0.00           C
ATOM   4995  C2B DPP   718     210.741  29.737  33.900  1.00  0.00           C
ATOM   4996  C3B DPP   718     208.991  28.987  38.000  1.00  0.00           C
ATOM   4997  C4B DPP   718     206.291  29.587  42.150  1.00  0.00           C
ATOM   4998  NC3 DPP   719      46.441  44.237  25.400  1.00  0.00           N
ATOM   4999  PO4 DPP   719      50.591  42.937  23.650  1.00  0.00           P
ATOM   5000  GL1 DPP   719      51.091  41.187  28.000  1.00  0.00            
ATOM   5001  GL2 DPP   719      54.341  42.437  29.700  1.00  0.00            
ATOM   5002  C1A DPP   719      50.391  42.537  33.350  1.00  0.00           C
ATOM   5003  C2A DPP   719      51.641  43.537  36.950  1.00  0.00           C
ATOM   5004  C3A DPP   719      55.191  41.637  39.300  1.00  0.00           C
ATOM   5005  C4A DPP   719      59.591  41.787  37.850  1.00  0.00           C
ATOM   5006  C1B DPP   719      55.041  40.837  33.000  1.00  0.00           C
ATOM   5007  C2B DPP   719      55.441  36.037  34.600  1.00  0.00           C
ATOM   5008  C3B DPP   719      58.391  35.687  37.650  1.00  0.00           C
ATOM   5009  C4B DPP   719      57.291  31.787  39.850  1.00  0.00           C
ATOM   5010  NC3 DPP   720     210.041 210.587  21.500  1.00  0.00           N
ATOM   5011  PO4 DPP   720     205.441 208.637  21.550  1.00  0.00           P
ATOM   5012  GL1 DPP   720     201.591 207.637  24.600  1.00  0.00            
ATOM   5013  GL2 DPP   720     200.191 205.337  24.000  1.00  0.00            
ATOM   5014  C1A DPP   720     200.891 209.887  29.150  1.00  0.00           C
ATOM   5015  C2A DPP   720     201.841 210.287  34.000  1.00  0.00           C
ATOM   5016  C3A DPP   720     202.391 212.487  37.750  1.00  0.00           C
ATOM   5017  C4A DPP   720     205.191 212.087  41.450  1.00  0.00           C
ATOM   5018  C1B DPP   720     198.791 205.237  29.150  1.00  0.00           C
ATOM   5019  C2B DPP   720     198.891 205.187  34.050  1.00  0.00           C
ATOM   5020  C3B DPP   720     199.141 206.837  37.950  1.00  0.00           C
ATOM   5021  C4B DPP   720     200.191 209.087  41.300  1.00  0.00           C
ATOM   5022  NC3 DPP   721      51.341 208.187  20.900  1.00  0.00           N
ATOM   5023  PO4 DPP   721      48.541 212.587  21.050  1.00  0.00           P
ATOM   5024  GL1 DPP   721      49.991 212.737  25.450  1.00  0.00            
ATOM   5025  GL2 DPP   721      51.241 216.487  26.650  1.00  0.00            
ATOM   5026  C1A DPP   721      53.091 209.887  28.350  1.00  0.00           C
ATOM   5027  C2A DPP   721      54.241 208.737  31.850  1.00  0.00           C
ATOM   5028  C3A DPP   721      54.291 209.787  35.850  1.00  0.00           C
ATOM   5029  C4A DPP   721      54.291 211.637  40.350  1.00  0.00           C
ATOM   5030  C1B DPP   721      54.191 217.137  30.150  1.00  0.00           C
ATOM   5031  C2B DPP   721      56.191 213.287  32.350  1.00  0.00           C
ATOM   5032  C3B DPP   721      57.541 213.537  36.800  1.00  0.00           C
ATOM   5033  C4B DPP   721      58.791 216.887  38.550  1.00  0.00           C
ATOM   5034  NC3 DPP   722     128.891 171.537  13.150  1.00  0.00           N
ATOM   5035  PO4 DPP   722     130.441 167.287  15.050  1.00  0.00           P
ATOM   5036  GL1 DPP   722     132.041 168.337  19.850  1.00  0.00            
ATOM   5037  GL2 DPP   722     132.591 170.537  21.200  1.00  0.00            
ATOM   5038  C1A DPP   722     130.391 166.037  23.150  1.00  0.00           C
ATOM   5039  C2A DPP   722     132.341 166.837  27.250  1.00  0.00           C
ATOM   5040  C3A DPP   722     132.741 163.637  31.050  1.00  0.00           C
ATOM   5041  C4A DPP   722     132.341 162.487  35.950  1.00  0.00           C
ATOM   5042  C1B DPP   722     134.591 170.287  24.550  1.00  0.00           C
ATOM   5043  C2B DPP   722     134.141 170.287  29.900  1.00  0.00           C
ATOM   5044  C3B DPP   722     133.641 168.387  34.150  1.00  0.00           C
ATOM   5045  C4B DPP   722     132.291 168.237  39.300  1.00  0.00           C
ATOM   5046  NC3 DPP   723     160.991  73.937  12.650  1.00  0.00           N
ATOM   5047  PO4 DPP   723     158.291  77.837  10.250  1.00  0.00           P
ATOM   5048  GL1 DPP   723     159.991  78.437  14.400  1.00  0.00            
ATOM   5049  GL2 DPP   723     163.791  78.537  14.200  1.00  0.00            
ATOM   5050  C1A DPP   723     161.241  78.787  18.350  1.00  0.00           C
ATOM   5051  C2A DPP   723     162.491  80.637  22.100  1.00  0.00           C
ATOM   5052  C3A DPP   723     160.491  80.637  25.550  1.00  0.00           C
ATOM   5053  C4A DPP   723     155.891  81.787  27.400  1.00  0.00           C
ATOM   5054  C1B DPP   723     166.441  80.987  18.700  1.00  0.00           C
ATOM   5055  C2B DPP   723     167.191  83.387  21.950  1.00  0.00           C
ATOM   5056  C3B DPP   723     165.041  84.987  26.300  1.00  0.00           C
ATOM   5057  C4B DPP   723     161.991  84.037  29.400  1.00  0.00           C
ATOM   5058  NC3 DPP   724     191.241 123.687  16.500  1.00  0.00           N
ATOM   5059  PO4 DPP   724     189.841 125.837  20.050  1.00  0.00           P
ATOM   5060  GL1 DPP   724     188.141 126.037  24.150  1.00  0.00            
ATOM   5061  GL2 DPP   724     190.141 124.487  26.650  1.00  0.00
[truncated: 4,171,923 more chars]
