# Supplementary material for: Data showing the lipid conformations and membrane binding behaviors of beta-amyloid fibrils in phase-separated cholesterol-enriched lipid domains with and without glycolipid and oxidized cholesterol from coarse-grained molecular dynamics simulations
Source: Data Brief. 2020 Apr 19;30:105496. doi: 10.1016/j.dib.2020.105496 (PMC7186522; doi:10.1016/j.dib.2020.105496)
Supplement: Supplementary file 1 [file mmc1.zip › Supplementary-Data/S08-12/CO-ABCDE-1.pdb]

TITLE     Martini system ABCDE-CO-2 t= 19800400.00000
REMARK    THIS IS A SIMULATION BOX
CRYST1  223.546  225.283  128.470  90.00  90.00  90.00 P 1           1
MODEL        1
ATOM      1  BB  LEU     1     117.770 126.663  70.498  1.00  0.00           B
ATOM      2  SC1 LEU     1     119.470 125.613  68.798  1.00  0.00           S
ATOM      3  BB  VAL     2     118.420 124.413  73.498  1.00  0.00           B
ATOM      4  SC1 VAL     2     119.370 124.213  75.248  1.00  0.00           S
ATOM      5  BB  PHE     3     118.620 120.963  72.098  1.00  0.00           B
ATOM      6  SC1 PHE     3     119.920 120.713  68.998  1.00  0.00           S
ATOM      7  SC2 PHE     3     121.370 119.813  70.748  1.00  0.00           S
ATOM      8  SC3 PHE     3     121.870 119.413  68.448  1.00  0.00           S
ATOM      9  BB  PHE     4     117.320 118.363  74.348  1.00  0.00           B
ATOM     10  SC1 PHE     4     119.470 119.663  76.898  1.00  0.00           S
ATOM     11  SC2 PHE     4     119.770 117.263  76.698  1.00  0.00           S
ATOM     12  SC3 PHE     4     120.820 118.463  78.498  1.00  0.00           S
ATOM     13  BB  ALA     5     118.220 115.313  72.298  1.00  0.00           B
ATOM     14  BB  GLU     6     120.170 112.313  73.548  1.00  0.00           B
ATOM     15  SC1 GLU     6     122.820 112.713  74.648  1.00  0.00           S
ATOM     16  BB  ASP     7     120.520 108.763  72.148  1.00  0.00           B
ATOM     17  SC1 ASP     7     122.620 107.713  71.148  1.00  0.00           S
ATOM     18  BB  VAL     8     119.670 106.813  75.198  1.00  0.00           B
ATOM     19  SC1 VAL     8     119.070 108.113  76.598  1.00  0.00           S
ATOM     20  BB  GLY     9     120.370 103.163  74.698  1.00  0.00           B
ATOM     21  BB  SER    10     120.670 100.313  77.248  1.00  0.00           B
ATOM     22  SC1 SER    10     120.270  99.763  79.098  1.00  0.00           S
ATOM     23  BB  ASN    11     123.120  98.763  74.898  1.00  0.00           B
ATOM     24  SC1 ASN    11     125.320  98.363  75.998  1.00  0.00           S
ATOM     25  BB  LYS    12     122.220  97.263  71.498  1.00  0.00           B
ATOM     26  SC1 LYS    12     123.120  95.063  71.798  1.00  0.00           S
ATOM     27  SC2 LYS    12     124.470  93.663  73.898  1.00  0.00           S
ATOM     28  BB  GLY    13     123.220  99.213  68.448  1.00  0.00           B
ATOM     29  BB  ALA    14     123.870  96.013  66.598  1.00  0.00           B
ATOM     30  BB  ILE    15     124.070  97.563  63.148  1.00  0.00           B
ATOM     31  SC1 ILE    15     125.370  96.713  61.848  1.00  0.00           S
ATOM     32  BB  ILE    16     122.820 100.913  62.098  1.00  0.00           B
ATOM     33  SC1 ILE    16     122.570 101.313  59.998  1.00  0.00           S
ATOM     34  BB  GLY    17     122.170 104.013  64.298  1.00  0.00           B
ATOM     35  BB  LEU    18     124.120 107.163  63.298  1.00  0.00           B
ATOM     36  SC1 LEU    18     123.520 106.863  60.698  1.00  0.00           S
ATOM     37  BB  MET    19     124.170 110.663  64.448  1.00  0.00           B
ATOM     38  SC1 MET    19     123.720 110.513  67.498  1.00  0.00           S
ATOM     39  BB  VAL    20     124.370 113.863  62.398  1.00  0.00           B
ATOM     40  SC1 VAL    20     124.420 113.663  60.398  1.00  0.00           S
ATOM     41  BB  GLY    21     123.270 116.913  64.348  1.00  0.00           B
ATOM     42  BB  GLY    22     124.720 120.313  63.898  1.00  0.00           B
ATOM     43  BB  VAL    23     123.670 123.963  64.098  1.00  0.00           B
ATOM     44  SC1 VAL    23     123.070 124.013  66.048  1.00  0.00           S
ATOM     45  BB  VAL    24     124.570 127.213  62.398  1.00  0.00           B
ATOM     46  SC1 VAL    24     125.120 128.013  60.648  1.00  0.00           S
ATOM     47  BB  ILE    25     123.220 129.963  64.748  1.00  0.00           B
ATOM     48  SC1 ILE    25     123.270 128.863  66.898  1.00  0.00           S
ATOM     49  BB  ALA    26     121.320 132.713  62.898  1.00  0.00           B
ATOM     50  BB  LEU    27     113.470 127.613  70.998  1.00  0.00           B
ATOM     51  SC1 LEU    27     112.920 128.913  73.248  1.00  0.00           S
ATOM     52  BB  VAL    28     114.070 124.263  72.748  1.00  0.00           B
ATOM     53  SC1 VAL    28     114.070 123.263  74.498  1.00  0.00           S
ATOM     54  BB  PHE    29     113.670 121.163  70.448  1.00  0.00           B
ATOM     55  SC1 PHE    29     114.070 123.413  67.848  1.00  0.00           S
ATOM     56  SC2 PHE    29     115.320 121.413  67.898  1.00  0.00           S
ATOM     57  SC3 PHE    29     116.170 123.313  66.748  1.00  0.00           S
ATOM     58  BB  PHE    30     113.320 117.963  72.498  1.00  0.00           B
ATOM     59  SC1 PHE    30     112.670 118.863  75.798  1.00  0.00           S
ATOM     60  SC2 PHE    30     111.970 116.613  75.398  1.00  0.00           S
ATOM     61  SC3 PHE    30     111.370 117.713  77.448  1.00  0.00           S
ATOM     62  BB  ALA    31     114.020 114.613  70.748  1.00  0.00           B
ATOM     63  BB  GLU    32     115.470 112.363  73.448  1.00  0.00           B
ATOM     64  SC1 GLU    32     115.770 113.613  76.198  1.00  0.00           S
ATOM     65  BB  ASP    33     114.370 108.763  73.198  1.00  0.00           B
ATOM     66  SC1 ASP    33     115.370 107.413  71.298  1.00  0.00           S
ATOM     67  BB  VAL    34     114.370 106.213  76.098  1.00  0.00           B
ATOM     68  SC1 VAL    34     114.220 106.663  78.048  1.00  0.00           S
ATOM     69  BB  GLY    35     116.070 103.463  74.148  1.00  0.00           B
ATOM     70  BB  SER    36     115.970 100.013  75.648  1.00  0.00           B
ATOM     71  SC1 SER    36     115.870  99.363  77.498  1.00  0.00           S
ATOM     72  BB  ASN    37     118.520  97.763  73.898  1.00  0.00           B
ATOM     73  SC1 ASN    37     119.170  95.763  75.298  1.00  0.00           S
ATOM     74  BB  LYS    38     118.070  99.113  70.398  1.00  0.00           B
ATOM     75  SC1 LYS    38     118.420 101.413  69.548  1.00  0.00           S
ATOM     76  SC2 LYS    38     119.420 104.263  69.898  1.00  0.00           S
ATOM     77  BB  GLY    39     120.320  97.163  68.098  1.00  0.00           B
ATOM     78  BB  ALA    40     118.770  95.313  65.198  1.00  0.00           B
ATOM     79  BB  ILE    41     119.320  96.963  61.898  1.00  0.00           B
ATOM     80  SC1 ILE    41     120.170  97.063  59.898  1.00  0.00           S
ATOM     81  BB  ILE    42     117.970 100.513  62.448  1.00  0.00           B
ATOM     82  SC1 ILE    42     117.770 100.263  64.648  1.00  0.00           S
ATOM     83  BB  GLY    43     118.920 104.113  61.598  1.00  0.00           B
ATOM     84  BB  LEU    44     118.970 107.613  62.848  1.00  0.00           B
ATOM     85  SC1 LEU    44     119.420 108.563  65.298  1.00  0.00           S
ATOM     86  BB  MET    45     118.620 110.763  60.898  1.00  0.00           B
ATOM     87  SC1 MET    45     120.420 110.313  58.848  1.00  0.00           S
ATOM     88  BB  VAL    46     119.020 113.713  63.348  1.00  0.00           B
ATOM     89  SC1 VAL    46     120.120 113.113  64.898  1.00  0.00           S
ATOM     90  BB  GLY    47     119.070 117.263  62.048  1.00  0.00           B
ATOM     91  BB  GLY    48     119.520 120.463  63.698  1.00  0.00           B
ATOM     92  BB  VAL    49     120.070 123.313  61.148  1.00  0.00           B
ATOM     93  SC1 VAL    49     121.520 122.813  59.848  1.00  0.00           S
ATOM     94  BB  VAL    50     119.270 126.813  62.298  1.00  0.00           B
ATOM     95  SC1 VAL    50     119.420 126.713  64.298  1.00  0.00           S
ATOM     96  BB  ILE    51     119.870 129.463  59.698  1.00  0.00           B
ATOM     97  SC1 ILE    51     120.920 128.213  58.048  1.00  0.00           S
ATOM     98  BB  ALA    52     117.770 132.213  61.198  1.00  0.00           B
ATOM     99  BB  LEU    53     109.920 126.263  67.848  1.00  0.00           B
ATOM    100  SC1 LEU    53     110.120 125.213  65.398  1.00  0.00           S
ATOM    101  BB  VAL    54     109.670 124.163  70.998  1.00  0.00           B
ATOM    102  SC1 VAL    54     109.470 123.513  72.848  1.00  0.00           S
ATOM    103  BB  PHE    55     109.670 120.713  69.398  1.00  0.00           B
ATOM    104  SC1 PHE    55     110.870 120.413  66.448  1.00  0.00           S
ATOM    105  SC2 PHE    55     110.720 118.263  67.498  1.00  0.00           S
ATOM    106  SC3 PHE    55     112.370 118.663  65.798  1.00  0.00           S
ATOM    107  BB  PHE    56     108.870 117.913  71.798  1.00  0.00           B
ATOM    108  SC1 PHE    56     107.570 117.213  74.698  1.00  0.00           S
ATOM    109  SC2 PHE    56     107.970 119.563  74.698  1.00  0.00           S
ATOM    110  SC3 PHE    56     106.470 118.613  76.348  1.00  0.00           S
ATOM    111  BB  ALA    57     109.220 114.463  70.448  1.00  0.00           B
ATOM    112  BB  GLU    58     109.520 111.863  73.148  1.00  0.00           B
ATOM    113  SC1 GLU    58     110.670 111.913  75.798  1.00  0.00           S
ATOM    114  BB  ASP    59     109.770 108.113  72.498  1.00  0.00           B
ATOM    115  SC1 ASP    59     110.470 108.413  70.048  1.00  0.00           S
ATOM    116  BB  VAL    60     109.170 105.463  75.248  1.00  0.00           B
ATOM    117  SC1 VAL    60     109.320 105.463  77.248  1.00  0.00           S
ATOM    118  BB  GLY    61     110.720 102.213  74.148  1.00  0.00           B
ATOM    119  BB  SER    62     111.220  98.713  75.548  1.00  0.00           B
ATOM    120  SC1 SER    62     110.670  98.113  77.298  1.00  0.00           S
ATOM    121  BB  ASN    63     113.970  96.713  73.798  1.00  0.00           B
ATOM    122  SC1 ASN    63     114.370  94.513  74.898  1.00  0.00           S
ATOM    123  BB  LYS    64     113.220  98.263  70.448  1.00  0.00           B
ATOM    124  SC1 LYS    64     113.170 100.613  70.648  1.00  0.00           S
ATOM    125  SC2 LYS    64     113.120 103.313  70.148  1.00  0.00           S
ATOM    126  BB  GLY    65     114.870  96.563  67.598  1.00  0.00           B
ATOM    127  BB  ALA    66     113.870  95.463  64.098  1.00  0.00           B
ATOM    128  BB  ILE    67     114.520  97.863  61.198  1.00  0.00           B
ATOM    129  SC1 ILE    67     114.620  96.063  59.648  1.00  0.00           S
ATOM    130  BB  ILE    68     113.470 100.963  63.048  1.00  0.00           B
ATOM    131  SC1 ILE    68     113.120 100.563  65.048  1.00  0.00           S
ATOM    132  BB  GLY    69     113.970 104.363  61.548  1.00  0.00           B
ATOM    133  BB  LEU    70     114.120 108.063  62.448  1.00  0.00           B
ATOM    134  SC1 LEU    70     114.020 108.663  64.998  1.00  0.00           S
ATOM    135  BB  MET    71     114.370 111.563  60.998  1.00  0.00           B
ATOM    136  SC1 MET    71     113.370 112.013  58.998  1.00  0.00           S
ATOM    137  BB  VAL    72     114.670 113.963  63.698  1.00  0.00           B
ATOM    138  SC1 VAL    72     114.970 113.363  65.598  1.00  0.00           S
ATOM    139  BB  GLY    73     114.320 116.713  61.098  1.00  0.00           B
ATOM    140  BB  GLY    74     115.270 120.113  62.398  1.00  0.00           B
ATOM    141  BB  VAL    75     115.820 122.513  59.498  1.00  0.00           B
ATOM    142  SC1 VAL    75     116.520 121.613  57.848  1.00  0.00           S
ATOM    143  BB  VAL    76     114.820 125.963  60.748  1.00  0.00           B
ATOM    144  SC1 VAL    76     114.470 125.563  62.698  1.00  0.00           S
ATOM    145  BB  ILE    77     115.270 128.413  57.898  1.00  0.00           B
ATOM    146  SC1 ILE    77     116.570 126.463  56.848  1.00  0.00           S
ATOM    147  BB  ALA    78     114.070 131.413  59.848  1.00  0.00           B
ATOM    148  BB  LEU    79     104.770 126.113  68.148  1.00  0.00           B
ATOM    149  SC1 LEU    79     103.920 127.663  70.148  1.00  0.00           S
ATOM    150  BB  VAL    80     104.970 123.013  70.248  1.00  0.00           B
ATOM    151  SC1 VAL    80     104.570 122.113  71.948  1.00  0.00           S
ATOM    152  BB  PHE    81     105.520 120.063  67.948  1.00  0.00           B
ATOM    153  SC1 PHE    81     106.620 122.163  65.848  1.00  0.00           S
ATOM    154  SC2 PHE    81     106.620 120.113  64.548  1.00  0.00           S
ATOM    155  SC3 PHE    81     106.620 122.263  63.448  1.00  0.00           S
ATOM    156  BB  PHE    82     104.970 117.113  70.248  1.00  0.00           B
ATOM    157  SC1 PHE    82     103.070 117.513  72.748  1.00  0.00           S
ATOM    158  SC2 PHE    82     101.370 117.013  71.148  1.00  0.00           S
ATOM    159  SC3 PHE    82     100.770 117.313  73.448  1.00  0.00           S
ATOM    160  BB  ALA    83     105.820 113.513  69.548  1.00  0.00           B
ATOM    161  BB  GLU    84     104.820 111.113  72.398  1.00  0.00           B
ATOM    162  SC1 GLU    84     104.570 113.513  74.098  1.00  0.00           S
ATOM    163  BB  ASP    85     105.370 107.413  72.398  1.00  0.00           B
ATOM    164  SC1 ASP    85     105.170 107.013  69.898  1.00  0.00           S
ATOM    165  BB  VAL    86     104.770 104.913  75.198  1.00  0.00           B
ATOM    166  SC1 VAL    86     104.170 105.313  77.048  1.00  0.00           S
ATOM    167  BB  GLY    87     105.520 101.663  73.398  1.00  0.00           B
ATOM    168  BB  SER    88     106.570  98.463  74.998  1.00  0.00           B
ATOM    169  SC1 SER    88     105.820  97.413  76.448  1.00  0.00           S
ATOM    170  BB  ASN    89     108.470  96.663  72.348  1.00  0.00           B
ATOM    171  SC1 ASN    89     108.920  94.463  73.498  1.00  0.00           S
ATOM    172  BB  LYS    90     108.570  98.063  68.798  1.00  0.00           B
ATOM    173  SC1 LYS    90     108.170 100.563  69.048  1.00  0.00           S
ATOM    174  SC2 LYS    90     108.320 103.563  70.148  1.00  0.00           S
ATOM    175  BB  GLY    91     110.770  96.013  66.448  1.00  0.00           B
ATOM    176  BB  ALA    92     108.670  95.163  63.398  1.00  0.00           B
ATOM    177  BB  ILE    93     109.770  97.513  60.648  1.00  0.00           B
ATOM    178  SC1 ILE    93     110.170  96.863  58.748  1.00  0.00           S
ATOM    179  BB  ILE    94     109.170 101.013  62.098  1.00  0.00           B
ATOM    180  SC1 ILE    94     108.420 100.313  63.998  1.00  0.00           S
ATOM    181  BB  GLY    95     109.770 104.313  60.298  1.00  0.00           B
ATOM    182  BB  LEU    96     109.870 107.063  62.898  1.00  0.00           B
ATOM    183  SC1 LEU    96     110.220 105.263  64.798  1.00  0.00           S
ATOM    184  BB  MET    97     109.770 110.513  61.498  1.00  0.00           B
ATOM    185  SC1 MET    97     108.470 111.463  59.298  1.00  0.00           S
ATOM    186  BB  VAL    98     110.470 113.813  63.348  1.00  0.00           B
ATOM    187  SC1 VAL    98     110.270 113.263  65.248  1.00  0.00           S
ATOM    188  BB  GLY    99     109.220 116.463  60.898  1.00  0.00           B
ATOM    189  BB  GLY   100     110.970 119.813  61.248  1.00  0.00           B
ATOM    190  BB  VAL   101     111.270 121.413  57.798  1.00  0.00           B
ATOM    191  SC1 VAL   101     111.720 121.213  55.898  1.00  0.00           S
ATOM    192  BB  VAL   102     110.320 124.963  58.748  1.00  0.00           B
ATOM    193  SC1 VAL   102     110.070 124.713  60.748  1.00  0.00           S
ATOM    194  BB  ILE   103     110.870 128.063  56.648  1.00  0.00           B
ATOM    195  SC1 ILE   103     111.170 126.963  54.398  1.00  0.00           S
ATOM    196  BB  ALA   104     110.270 131.413  58.298  1.00  0.00           B
ATOM    197  BB  LEU   105     100.970 124.363  65.598  1.00  0.00           B
ATOM    198  SC1 LEU   105     102.070 124.263  63.198  1.00  0.00           S
ATOM    199  BB  VAL   106     100.820 121.913  68.548  1.00  0.00           B
ATOM    200  SC1 VAL   106      99.920 121.413  70.248  1.00  0.00           S
ATOM    201  BB  PHE   107     102.120 119.213  66.198  1.00  0.00           B
ATOM    202  SC1 PHE   107     100.320 119.913  62.948  1.00  0.00           S
ATOM    203  SC2 PHE   107     102.620 119.263  62.848  1.00  0.00           S
ATOM    204  SC3 PHE   107     101.320 119.263  60.848  1.00  0.00           S
ATOM    205  BB  PHE   108     101.120 115.663  66.798  1.00  0.00           B
ATOM    206  SC1 PHE   108     100.270 115.163  63.648  1.00  0.00           S
ATOM    207  SC2 PHE   108      98.520 114.363  65.048  1.00  0.00           S
ATOM    208  SC3 PHE   108      98.020 115.313  62.898  1.00  0.00           S
ATOM    209  BB  ALA   109     102.170 112.213  67.898  1.00  0.00           B
ATOM    210  BB  GLU   110     101.270 110.163  70.898  1.00  0.00           B
ATOM    211  SC1 GLU   110      99.370 111.813  72.998  1.00  0.00           S
ATOM    212  BB  ASP   111     100.470 106.513  70.648  1.00  0.00           B
ATOM    213  SC1 ASP   111      98.770 106.063  68.798  1.00  0.00           S
ATOM    214  BB  VAL   112     100.370 104.263  73.598  1.00  0.00           B
ATOM    215  SC1 VAL   112      99.470 105.563  74.798  1.00  0.00           S
ATOM    216  BB  GLY   113     100.770 100.913  71.848  1.00  0.00           B
ATOM    217  BB  SER   114     101.820  97.863  73.598  1.00  0.00           B
ATOM    218  SC1 SER   114     100.270  96.863  74.198  1.00  0.00           S
ATOM    219  BB  ASN   115     104.020  95.813  71.148  1.00  0.00           B
ATOM    220  SC1 ASN   115     103.970  93.513  72.148  1.00  0.00           S
ATOM    221  BB  LYS   116     104.020  97.563  67.848  1.00  0.00           B
ATOM    222  SC1 LYS   116     103.570 100.063  67.648  1.00  0.00           S
ATOM    223  SC2 LYS   116     103.270 102.963  68.148  1.00  0.00           S
ATOM    224  BB  GLY   117     105.970  96.263  65.048  1.00  0.00           B
ATOM    225  BB  ALA   118     103.520  95.713  62.198  1.00  0.00           B
ATOM    226  BB  ILE   119     105.620  98.063  60.098  1.00  0.00           B
ATOM    227  SC1 ILE   119     105.020  97.613  57.898  1.00  0.00           S
ATOM    228  BB  ILE   120     104.420 101.713  60.598  1.00  0.00           B
ATOM    229  SC1 ILE   120     105.120 102.413  58.648  1.00  0.00           S
ATOM    230  BB  GLY   121     105.370 103.963  63.448  1.00  0.00           B
ATOM    231  BB  LEU   122     106.120 107.613  62.498  1.00  0.00           B
ATOM    232  SC1 LEU   122     105.520 107.513  59.898  1.00  0.00           S
ATOM    233  BB  MET   123     106.020 111.063  63.898  1.00  0.00           B
ATOM    234  SC1 MET   123     106.920 110.363  66.248  1.00  0.00           S
ATOM    235  BB  VAL   124     105.620 114.813  63.448  1.00  0.00           B
ATOM    236  SC1 VAL   124     105.970 115.613  65.248  1.00  0.00           S
ATOM    237  BB  GLY   125     104.570 115.813  59.948  1.00  0.00           B
ATOM    238  BB  GLY   126     106.670 118.963  60.048  1.00  0.00           B
ATOM    239  BB  VAL   127     106.170 120.913  56.798  1.00  0.00           B
ATOM    240  SC1 VAL   127     106.370 120.263  54.898  1.00  0.00           S
ATOM    241  BB  VAL   128     105.870 124.513  57.798  1.00  0.00           B
ATOM    242  SC1 VAL   128     104.570 124.613  59.298  1.00  0.00           S
ATOM    243  BB  ILE   129     106.670 127.113  55.048  1.00  0.00           B
ATOM    244  SC1 ILE   129     106.720 125.663  53.248  1.00  0.00           S
ATOM    245  BB  ALA   130     106.020 130.463  56.798  1.00  0.00           B
ATOM    246  ROH CHO   131      43.020 214.863  19.898  1.00  0.00            
ATOM    247  R1  CHO   131      44.020 212.413  20.898  1.00  0.00            
ATOM    248  R2  CHO   131      45.820 210.813  19.498  1.00  0.00            
ATOM    249  R3  CHO   131      47.270 211.013  21.798  1.00  0.00            
ATOM    250  R4  CHO   131      47.770 208.313  20.848  1.00  0.00            
ATOM    251  R5  CHO   131      47.070 208.863  22.798  1.00  0.00            
ATOM    252  C1  CHO   131      50.270 207.013  23.748  1.00  0.00           C
ATOM    253  C2  CHO   131      51.670 204.613  26.248  1.00  0.00           C
ATOM    254  ROH CHO   132       6.320  36.263  52.798  1.00  0.00            
ATOM    255  R1  CHO   132       7.370  35.513  50.248  1.00  0.00            
ATOM    256  R2  CHO   132       5.770  35.163  47.998  1.00  0.00            
ATOM    257  R3  CHO   132       7.520  36.913  46.898  1.00  0.00            
ATOM    258  R4  CHO   132       5.870  36.013  44.698  1.00  0.00            
ATOM    259  R5  CHO   132       8.020  35.963  44.798  1.00  0.00            
ATOM    260  C1  CHO   132       7.570  38.163  41.698  1.00  0.00           C
ATOM    261  C2  CHO   132      10.670  36.113  39.898  1.00  0.00           C
ATOM    262  ROH CHO   133      83.520 153.063  42.048  1.00  0.00            
ATOM    263  R1  CHO   133      84.970 151.563  40.098  1.00  0.00            
ATOM    264  R2  CHO   133      84.320 151.663  37.398  1.00  0.00            
ATOM    265  R3  CHO   133      86.970 152.363  37.148  1.00  0.00            
ATOM    266  R4  CHO   133      86.120 151.413  34.498  1.00  0.00            
ATOM    267  R5  CHO   133      87.820 150.713  35.648  1.00  0.00            
ATOM    268  C1  CHO   133      89.670 151.913  32.548  1.00  0.00           C
ATOM    269  C2  CHO   133      93.320 149.363  32.498  1.00  0.00           C
ATOM    270  ROH CHO   134     215.520 110.213  29.398  1.00  0.00            
ATOM    271  R1  CHO   134     214.570 110.813  31.998  1.00  0.00            
ATOM    272  R2  CHO   134     216.270 111.213  34.148  1.00  0.00            
ATOM    273  R3  CHO   134     214.920 113.563  34.348  1.00  0.00            
ATOM    274  R4  CHO   134     215.620 112.863  37.098  1.00  0.00            
ATOM    275  R5  CHO   134     213.620 113.363  36.348  1.00  0.00            
ATOM    276  C1  CHO   134     213.970 116.063  38.998  1.00  0.00           C
ATOM    277  C2  CHO   134     214.720 119.013  40.998  1.00  0.00           C
ATOM    278  ROH CHO   135      49.820  17.313  18.948  1.00  0.00            
ATOM    279  R1  CHO   135      49.220  19.013  21.098  1.00  0.00            
ATOM    280  R2  CHO   135      47.620  18.263  23.198  1.00  0.00            
ATOM    281  R3  CHO   135      49.770  19.013  24.698  1.00  0.00            
ATOM    282  R4  CHO   135      47.570  18.663  26.648  1.00  0.00            
ATOM    283  R5  CHO   135      48.820  20.413  26.398  1.00  0.00            
ATOM    284  C1  CHO   135      49.520  19.613  30.048  1.00  0.00           C
ATOM    285  C2  CHO   135      50.770  16.763  32.848  1.00  0.00           C
ATOM    286  ROH CHO   136      32.970  63.013  27.698  1.00  0.00            
ATOM    287  R1  CHO   136      34.370  62.863  30.148  1.00  0.00            
ATOM    288  R2  CHO   136      33.820  64.513  32.248  1.00  0.00            
ATOM    289  R3  CHO   136      33.570  62.163  33.598  1.00  0.00            
ATOM    290  R4  CHO   136      34.770  64.013  35.498  1.00  0.00            
ATOM    291  R5  CHO   136      35.520  62.063  34.948  1.00  0.00            
ATOM    292  C1  CHO   136      35.070  61.513  38.698  1.00  0.00           C
ATOM    293  C2  CHO   136      37.520  59.513  41.298  1.00  0.00           C
ATOM    294  ROH CHO   137      86.770  11.363  14.498  1.00  0.00            
ATOM    295  R1  CHO   137      86.220  10.913  17.248  1.00  0.00            
ATOM    296  R2  CHO   137      86.220   8.363  18.398  1.00  0.00            
ATOM    297  R3  CHO   137      88.020   9.513  20.098  1.00  0.00            
ATOM    298  R4  CHO   137      86.720   7.413  21.648  1.00  0.00            
ATOM    299  R5  CHO   137      86.870   9.513  22.198  1.00  0.00            
ATOM    300  C1  CHO   137      88.670   7.913  25.198  1.00  0.00           C
ATOM    301  C2  CHO   137      86.920   7.763  27.398  1.00  0.00           C
ATOM    302  ROH CHO   138      58.020  98.113  53.348  1.00  0.00            
ATOM    303  R1  CHO   138      57.870  99.263  50.748  1.00  0.00            
ATOM    304  R2  CHO   138      57.170  97.763  48.548  1.00  0.00            
ATOM    305  R3  CHO   138      55.320  99.713  48.198  1.00  0.00            
ATOM    306  R4  CHO   138      54.870  97.863  45.998  1.00  0.00            
ATOM    307  R5  CHO   138      55.170 100.013  45.848  1.00  0.00            
ATOM    308  C1  CHO   138      51.720  99.763  44.198  1.00  0.00           C
ATOM    309  C2  CHO   138      51.720 100.163  41.298  1.00  0.00           C
ATOM    310  ROH CHO   139      18.570  80.813  58.098  1.00  0.00            
ATOM    311  R1  CHO   139      17.270  80.313  55.598  1.00  0.00            
ATOM    312  R2  CHO   139      17.020  82.213  53.648  1.00  0.00            
ATOM    313  R3  CHO   139      18.170  80.263  52.098  1.00  0.00            
ATOM    314  R4  CHO   139      16.570  81.813  50.248  1.00  0.00            
ATOM    315  R5  CHO   139      16.470  79.663  50.498  1.00  0.00            
ATOM    316  C1  CHO   139      17.370  79.813  46.798  1.00  0.00           C
ATOM    317  C2  CHO   139      14.870  79.363  44.848  1.00  0.00           C
ATOM    318  ROH CHO   140     220.770 104.763  28.748  1.00  0.00            
ATOM    319  R1  CHO   140     221.720 104.263  31.348  1.00  0.00            
ATOM    320  R2  CHO   140     224.270 105.063  32.148  1.00  0.00            
ATOM    321  R3  CHO   140     222.870 106.213  34.198  1.00  0.00            
ATOM    322  R4  CHO   140     225.370 105.363  35.398  1.00  0.00            
ATOM    323  R5  CHO   140     223.370 104.863  36.098  1.00  0.00            
ATOM    324  C1  CHO   140     224.770 106.613  39.198  1.00  0.00           C
ATOM    325  C2  CHO   140     225.270 106.763  43.198  1.00  0.00           C
ATOM    326  ROH CHO   141      73.120  65.063  19.598  1.00  0.00            
ATOM    327  R1  CHO   141      73.170  64.563  22.398  1.00  0.00            
ATOM    328  R2  CHO   141      75.470  64.813  23.898  1.00  0.00            
ATOM    329  R3  CHO   141      73.920  66.463  25.398  1.00  0.00            
ATOM    330  R4  CHO   141      75.970  65.513  27.248  1.00  0.00            
ATOM    331  R5  CHO   141      73.770  65.413  27.548  1.00  0.00            
ATOM    332  C1  CHO   141      74.770  67.463  30.598  1.00  0.00           C
ATOM    333  C2  CHO   141      73.920  69.663  34.098  1.00  0.00           C
ATOM    334  ROH CHO   142      71.570  55.113  21.598  1.00  0.00            
ATOM    335  R1  CHO   142      72.220  54.263  24.248  1.00  0.00            
ATOM    336  R2  CHO   142      73.670  55.813  25.998  1.00  0.00            
ATOM    337  R3  CHO   142      71.520  55.413  27.598  1.00  0.00            
ATOM    338  R4  CHO   142      73.820  55.463  29.398  1.00  0.00            
ATOM    339  R5  CHO   142      72.320  53.913  29.298  1.00  0.00            
ATOM    340  C1  CHO   142      71.920  54.913  32.948  1.00  0.00           C
ATOM    341  C2  CHO   142      72.520  53.163  35.098  1.00  0.00           C
ATOM    342  ROH CHO   143      75.270 123.363  17.598  1.00  0.00            
ATOM    343  R1  CHO   143      74.420 123.013  20.248  1.00  0.00            
ATOM    344  R2  CHO   143      75.770 124.113  22.398  1.00  0.00            
ATOM    345  R3  CHO   143      73.320 125.163  22.998  1.00  0.00            
ATOM    346  R4  CHO   143      74.970 125.663  25.398  1.00  0.00            
ATOM    347  R5  CHO   143      73.020 124.613  25.348  1.00  0.00            
ATOM    348  C1  CHO   143      72.220 127.513  27.698  1.00  0.00           C
ATOM    349  C2  CHO   143      69.870 129.163  28.598  1.00  0.00           C
ATOM    350  ROH CHO   144     102.020 216.163  42.498  1.00  0.00            
ATOM    351  R1  CHO   144     101.670 218.113  40.448  1.00  0.00            
ATOM    352  R2  CHO   144     103.770 219.063  38.948  1.00  0.00            
ATOM    353  R3  CHO   144     102.170 218.313  36.848  1.00  0.00            
ATOM    354  R4  CHO   144     104.520 219.463  35.598  1.00  0.00            
ATOM    355  R5  CHO   144     102.470 220.013  35.248  1.00  0.00            
ATOM    356  C1  CHO   144     103.520 219.013  31.698  1.00  0.00           C
ATOM    357  C2  CHO   144     103.820 221.213  28.448  1.00  0.00           C
ATOM    358  ROH CHO   145      -1.030 113.413  46.898  1.00  0.00            
ATOM    359  R1  CHO   145       1.770 113.863  46.798  1.00  0.00            
ATOM    360  R2  CHO   145       3.420 112.663  44.948  1.00  0.00            
ATOM    361  R3  CHO   145       4.170 115.263  44.398  1.00  0.00            
ATOM    362  R4  CHO   145       6.670 113.813  44.748  1.00  0.00            
ATOM    363  R5  CHO   145       6.070 115.613  45.798  1.00  0.00            
ATOM    364  C1  CHO   145       9.270 116.863  44.098  1.00  0.00           C
ATOM    365  C2  CHO   145      12.270 115.313  41.398  1.00  0.00           C
ATOM    366  ROH CHO   146     106.470 178.763  12.448  1.00  0.00            
ATOM    367  R1  CHO   146     107.170 180.513  14.548  1.00  0.00            
ATOM    368  R2  CHO   146     105.370 182.363  15.598  1.00  0.00            
ATOM    369  R3  CHO   146     105.970 181.163  17.948  1.00  0.00            
ATOM    370  R4  CHO   146     105.520 183.963  18.648  1.00  0.00            
ATOM    371  R5  CHO   146     107.270 182.813  19.148  1.00  0.00            
ATOM    372  C1  CHO   146     106.170 183.763  22.648  1.00  0.00           C
ATOM    373  C2  CHO   146     106.220 186.213  25.548  1.00  0.00           C
ATOM    374  ROH CHO   147      18.970  17.963  42.948  1.00  0.00            
ATOM    375  R1  CHO   147      18.770  20.513  41.648  1.00  0.00            
ATOM    376  R2  CHO   147      20.670  22.463  41.998  1.00  0.00            
ATOM    377  R3  CHO   147      20.820  22.413  39.298  1.00  0.00            
ATOM    378  R4  CHO   147      21.670  25.113  39.998  1.00  0.00            
ATOM    379  R5  CHO   147      20.070  24.563  38.598  1.00  0.00            
ATOM    380  C1  CHO   147      22.320  26.563  36.298  1.00  0.00           C
ATOM    381  C2  CHO   147      22.870  30.213  34.948  1.00  0.00           C
ATOM    382  ROH CHO   148      66.170  84.913  55.048  1.00  0.00            
ATOM    383  R1  CHO   148      65.620  83.313  52.748  1.00  0.00            
ATOM    384  R2  CHO   148      64.220  84.313  50.598  1.00  0.00            
ATOM    385  R3  CHO   148      66.420  83.463  49.198  1.00  0.00            
ATOM    386  R4  CHO   148      64.420  84.113  47.148  1.00  0.00            
ATOM    387  R5  CHO   148      65.520  82.263  47.348  1.00  0.00            
ATOM    388  C1  CHO   148      66.620  83.263  43.848  1.00  0.00           C
ATOM    389  C2  CHO   148      62.920  84.013  41.098  1.00  0.00           C
ATOM    390  ROH CHO   149      35.020  71.563  58.448  1.00  0.00            
ATOM    391  R1  CHO   149      35.470  72.263  55.748  1.00  0.00            
ATOM    392  R2  CHO   149      34.820  70.613  53.598  1.00  0.00            
ATOM    393  R3  CHO   149      33.470  72.813  52.748  1.00  0.00            
ATOM    394  R4  CHO   149      33.420  71.013  50.498  1.00  0.00            
ATOM    395  R5  CHO   149      34.120  73.063  50.498  1.00  0.00            
ATOM    396  C1  CHO   149      31.370  73.263  47.848  1.00  0.00           C
ATOM    397  C2  CHO   149      30.720  73.713  44.448  1.00  0.00           C
ATOM    398  ROH CHO   150      86.620  45.663  55.448  1.00  0.00            
ATOM    399  R1  CHO   150      86.470  45.213  52.648  1.00  0.00            
ATOM    400  R2  CHO   150      85.470  47.063  50.898  1.00  0.00            
ATOM    401  R3  CHO   150      87.870  46.713  49.648  1.00  0.00            
ATOM    402  R4  CHO   150      86.070  47.663  47.548  1.00  0.00            
ATOM    403  R5  CHO   150      87.270  45.863  47.498  1.00  0.00            
ATOM    404  C1  CHO   150      88.620  47.713  44.448  1.00  0.00           C
ATOM    405  C2  CHO   150      88.670  49.563  40.198  1.00  0.00           C
ATOM    406  ROH CHO   151     167.370 206.113  52.998  1.00  0.00            
ATOM    407  R1  CHO   151     166.720 206.113  50.248  1.00  0.00            
ATOM    408  R2  CHO   151     164.170 205.663  49.348  1.00  0.00            
ATOM    409  R3  CHO   151     164.520 208.013  48.048  1.00  0.00            
ATOM    410  R4  CHO   151     163.370 206.263  46.048  1.00  0.00            
ATOM    411  R5  CHO   151     165.220 207.413  45.848  1.00  0.00            
ATOM    412  C1  CHO   151     163.270 208.863  42.898  1.00  0.00           C
ATOM    413  C2  CHO   151     162.270 208.613  38.548  1.00  0.00           C
ATOM    414  ROH CHO   152      99.770 142.263  45.998  1.00  0.00            
ATOM    415  R1  CHO   152     101.170 140.563  44.198  1.00  0.00            
ATOM    416  R2  CHO   152      99.920 139.213  42.198  1.00  0.00            
ATOM    417  R3  CHO   152     101.820 140.413  40.648  1.00  0.00            
ATOM    418  R4  CHO   152     100.520 138.463  38.848  1.00  0.00            
ATOM    419  R5  CHO   152     102.670 138.663  39.248  1.00  0.00            
ATOM    420  C1  CHO   152     102.670 139.213  35.498  1.00  0.00           C
ATOM    421  C2  CHO   152     102.420 136.763  33.948  1.00  0.00           C
ATOM    422  ROH CHO   153     170.720 178.213  25.748  1.00  0.00            
ATOM    423  R1  CHO   153     171.720 178.013  28.398  1.00  0.00            
ATOM    424  R2  CHO   153     170.370 179.113  30.548  1.00  0.00            
ATOM    425  R3  CHO   153     170.570 176.563  31.548  1.00  0.00            
ATOM    426  R4  CHO   153     170.270 178.213  33.898  1.00  0.00            
ATOM    427  R5  CHO   153     171.820 176.763  33.548  1.00  0.00            
ATOM    428  C1  CHO   153     170.370 175.363  36.748  1.00  0.00           C
ATOM    429  C2  CHO   153     170.770 175.213  40.698  1.00  0.00           C
ATOM    430  ROH CHO   154     220.770  52.563  60.698  1.00  0.00            
ATOM    431  R1  CHO   154     220.220  51.963  57.998  1.00  0.00            
ATOM    432  R2  CHO   154     217.620  51.763  57.048  1.00  0.00            
ATOM    433  R3  CHO   154     218.470  53.613  55.248  1.00  0.00            
ATOM    434  R4  CHO   154     216.220  52.263  53.898  1.00  0.00            
ATOM    435  R5  CHO   154     218.220  52.513  53.098  1.00  0.00            
ATOM    436  C1  CHO   154     216.220  54.313  50.398  1.00  0.00           C
ATOM    437  C2  CHO   154     214.670  57.763  48.648  1.00  0.00           C
ATOM    438  ROH CHO   155     208.570 186.063  43.648  1.00  0.00            
ATOM    439  R1  CHO   155     211.120 186.663  42.598  1.00  0.00            
ATOM    440  R2  CHO   155     211.520 188.463  40.548  1.00  0.00            
ATOM    441  R3  CHO   155     213.220 189.663  42.348  1.00  0.00            
ATOM    442  R4  CHO   155     213.670 191.063  39.798  1.00  0.00            
ATOM    443  R5  CHO   155     215.220 190.113  41.048  1.00  0.00            
ATOM    444  C1  CHO   155     216.570 193.663  40.998  1.00  0.00           C
ATOM    445  C2  CHO   155     218.770 194.163  38.398  1.00  0.00           C
ATOM    446  ROH CHO   156       8.320  88.413  26.698  1.00  0.00            
ATOM    447  R1  CHO   156       7.570  87.363  29.198  1.00  0.00            
ATOM    448  R2  CHO   156       9.270  85.763  30.748  1.00  0.00            
ATOM    449  R3  CHO   156       8.720  87.613  32.648  1.00  0.00            
ATOM    450  R4  CHO   156       9.670  85.263  34.098  1.00  0.00            
ATOM    451  R5  CHO   156       7.820  86.313  34.448  1.00  0.00            
ATOM    452  C1  CHO   156       9.420  86.663  37.898  1.00  0.00           C
ATOM    453  C2  CHO   156       7.420  85.613  40.948  1.00  0.00           C
ATOM    454  ROH CHO   157     105.720  44.863  55.898  1.00  0.00            
ATOM    455  R1  CHO   157     104.720  44.763  53.248  1.00  0.00            
ATOM    456  R2  CHO   157     103.370  46.863  52.098  1.00  0.00            
ATOM    457  R3  CHO   157     105.270  46.613  50.148  1.00  0.00            
ATOM    458  R4  CHO   157     102.870  47.413  48.698  1.00  0.00            
ATOM    459  R5  CHO   157     104.070  45.663  48.298  1.00  0.00            
ATOM    460  C1  CHO   157     104.320  47.463  44.948  1.00  0.00           C
ATOM    461  C2  CHO   157     105.070  47.763  40.898  1.00  0.00           C
ATOM    462  ROH CHO   158     205.420 225.513  46.148  1.00  0.00            
ATOM    463  R1  CHO   158     206.470 226.013  43.548  1.00  0.00            
ATOM    464  R2  CHO   158     209.070 227.013  43.148  1.00  0.00            
ATOM    465  R3  CHO   158     209.270 224.813  41.548  1.00  0.00            
ATOM    466  R4  CHO   158     211.470 226.563  40.698  1.00  0.00            
ATOM    467  R5  CHO   158     209.970 225.663  39.448  1.00  0.00            
ATOM    468  C1  CHO   158     213.070 224.263  37.798  1.00  0.00           C
ATOM    469  C2  CHO   158     212.870 226.613  34.698  1.00  0.00           C
ATOM    470  ROH CHO   159     168.570  94.913  33.198  1.00  0.00            
ATOM    471  R1  CHO   159     169.220  94.013  35.798  1.00  0.00            
ATOM    472  R2  CHO   159     171.620  94.713  37.048  1.00  0.00            
ATOM    473  R3  CHO   159     169.920  95.563  38.998  1.00  0.00            
ATOM    474  R4  CHO   159     172.570  95.463  40.248  1.00  0.00            
ATOM    475  R5  CHO   159     170.770  94.513  40.998  1.00  0.00            
ATOM    476  C1  CHO   159     171.570  96.713  43.998  1.00  0.00           C
ATOM    477  C2  CHO   159     174.470  96.113  45.698  1.00  0.00           C
ATOM    478  ROH CHO   160     114.170 118.263  28.198  1.00  0.00            
ATOM    479  R1  CHO   160     113.920 119.913  30.498  1.00  0.00            
ATOM    480  R2  CHO   160     111.570 120.113  31.898  1.00  0.00            
ATOM    481  R3  CHO   160     113.120 119.363  33.998  1.00  0.00            
ATOM    482  R4  CHO   160     111.120 121.163  35.198  1.00  0.00            
ATOM    483  R5  CHO   160     113.270 121.363  35.348  1.00  0.00            
ATOM    484  C1  CHO   160     112.370 121.063  39.048  1.00  0.00           C
ATOM    485  C2  CHO   160     115.420 121.063  41.998  1.00  0.00           C
ATOM    486  ROH CHO   161      29.520  59.163  25.098  1.00  0.00            
ATOM    487  R1  CHO   161      30.570  57.963  27.398  1.00  0.00            
ATOM    488  R2  CHO   161      30.670  59.263  29.848  1.00  0.00            
ATOM    489  R3  CHO   161      29.370  57.063  30.748  1.00  0.00            
ATOM    490  R4  CHO   161      30.320  58.413  33.148  1.00  0.00            
ATOM    491  R5  CHO   161      30.670  56.313  32.598  1.00  0.00            
ATOM    492  C1  CHO   161      28.870  55.813  35.898  1.00  0.00           C
ATOM    493  C2  CHO   161      27.870  53.613  38.848  1.00  0.00           C
ATOM    494  ROH CHO   162      42.570   3.113  26.148  1.00  0.00            
ATOM    495  R1  CHO   162      43.420   4.763  28.248  1.00  0.00            
ATOM    496  R2  CHO   162      41.620   6.213  29.848  1.00  0.00            
ATOM    497  R3  CHO   162      42.920   4.913  31.848  1.00  0.00            
ATOM    498  R4  CHO   162      41.520   7.163  33.148  1.00  0.00            
ATOM    499  R5  CHO   162      43.620   6.713  33.298  1.00  0.00            
ATOM    500  C1  CHO   162      42.620   6.563  36.948  1.00  0.00           C
ATOM    501  C2  CHO   162      41.970   5.663  39.998  1.00  0.00           C
ATOM    502  ROH CHO   163     165.570 138.513  59.298  1.00  0.00            
ATOM    503  R1  CHO   163     166.320 137.163  56.898  1.00  0.00            
ATOM    504  R2  CHO   163     164.520 135.663  55.448  1.00  0.00            
ATOM    505  R3  CHO   163     165.270 137.313  53.398  1.00  0.00            
ATOM    506  R4  CHO   163     164.070 134.963  52.098  1.00  0.00            
ATOM    507  R5  CHO   163     166.070 135.763  51.698  1.00  0.00            
ATOM    508  C1  CHO   163     164.570 136.063  48.198  1.00  0.00           C
ATOM    509  C2  CHO   163     166.870 137.563  45.548  1.00  0.00           C
ATOM    510  ROH CHO   164      54.470 164.713  40.748  1.00  0.00            
ATOM    511  R1  CHO   164      53.170 164.363  38.298  1.00  0.00            
ATOM    512  R2  CHO   164      54.120 165.513  35.948  1.00  0.00            
ATOM    513  R3  CHO   164      54.070 162.913  35.048  1.00  0.00            
ATOM    514  R4  CHO   164      54.170 164.563  32.648  1.00  0.00            
ATOM    515  R5  CHO   164      52.720 163.013  33.098  1.00  0.00            
ATOM    516  C1  CHO   164      54.170 161.613  29.848  1.00  0.00           C
ATOM    517  C2  CHO   164      53.020 157.813  28.348  1.00  0.00           C
ATOM    518  ROH CHO   165     166.270 217.713  24.748  1.00  0.00            
ATOM    519  R1  CHO   165     166.620 217.213  27.498  1.00  0.00            
ATOM    520  R2  CHO   165     166.620 219.213  29.448  1.00  0.00            
ATOM    521  R3  CHO   165     164.670 217.663  30.548  1.00  0.00            
ATOM    522  R4  CHO   165     165.870 219.163  32.798  1.00  0.00            
ATOM    523  R5  CHO   165     165.620 217.013  32.648  1.00  0.00            
ATOM    524  C1  CHO   165     163.570 217.713  35.798  1.00  0.00           C
ATOM    525  C2  CHO   165     163.720 215.913  38.498  1.00  0.00           C
ATOM    526  ROH CHO   166     154.870 207.513  49.448  1.00  0.00            
ATOM    527  R1  CHO   166     154.420 208.313  46.748  1.00  0.00            
ATOM    528  R2  CHO   166     155.820 207.263  44.648  1.00  0.00            
ATOM    529  R3  CHO   166     153.370 206.663  43.648  1.00  0.00            
ATOM    530  R4  CHO   166     154.970 207.263  41.298  1.00  0.00            
ATOM    531  R5  CHO   166     153.070 208.163  41.848  1.00  0.00            
ATOM    532  C1  CHO   166     152.120 206.663  38.448  1.00  0.00           C
ATOM    533  C2  CHO   166     150.170 209.863  36.848  1.00  0.00           C
ATOM    534  ROH CHO   167     187.170  96.713  59.898  1.00  0.00            
ATOM    535  R1  CHO   167     186.020  96.913  57.348  1.00  0.00            
ATOM    536  R2  CHO   167     185.720  99.363  56.048  1.00  0.00            
ATOM    537  R3  CHO   167     187.120  98.113  54.048  1.00  0.00            
ATOM    538  R4  CHO   167     185.570 100.213  52.698  1.00  0.00            
ATOM    539  R5  CHO   167     185.570  98.113  52.198  1.00  0.00            
ATOM    540  C1  CHO   167     186.820  99.563  48.898  1.00  0.00           C
ATOM    541  C2  CHO   167     186.970  99.363  45.598  1.00  0.00           C
ATOM    542  ROH CHO   168      63.570  22.063  17.098  1.00  0.00            
ATOM    543  R1  CHO   168      62.970  21.563  19.848  1.00  0.00            
ATOM    544  R2  CHO   168      64.220  19.613  21.348  1.00  0.00            
ATOM    545  R3  CHO   168      64.720  21.663  22.998  1.00  0.00            
ATOM    546  R4  CHO   168      65.020  19.263  24.698  1.00  0.00            
ATOM    547  R5  CHO   168      63.720  20.963  25.098  1.00  0.00            
ATOM    548  C1  CHO   168      65.970  21.013  28.198  1.00  0.00           C
ATOM    549  C2  CHO   168      69.120  19.513  30.498  1.00  0.00           C
ATOM    550  ROH CHO   169     188.670 114.813  27.898  1.00  0.00            
ATOM    551  R1  CHO   169     189.220 112.663  29.648  1.00  0.00            
ATOM    552  R2  CHO   169     190.120 112.963  32.198  1.00  0.00            
ATOM    553  R3  CHO   169     187.970 111.413  32.848  1.00  0.00            
ATOM    554  R4  CHO   169     189.270 111.963  35.398  1.00  0.00            
ATOM    555  R5  CHO   169     188.720 110.013  34.598  1.00  0.00            
ATOM    556  C1  CHO   169     186.720 109.963  37.848  1.00  0.00           C
ATOM    557  C2  CHO   169     187.970 108.613  41.498  1.00  0.00           C
ATOM    558  ROH CHO   170      72.370  17.363  16.198  1.00  0.00            
ATOM    559  R1  CHO   170      73.770  16.363  18.448  1.00  0.00            
ATOM    560  R2  CHO   170      73.120  17.113  21.048  1.00  0.00            
ATOM    561  R3  CHO   170      72.920  14.463  21.448  1.00  0.00            
ATOM    562  R4  CHO   170      72.320  15.613  24.048  1.00  0.00            
ATOM    563  R5  CHO   170      73.820  14.113  23.648  1.00  0.00            
ATOM    564  C1  CHO   170      71.620  12.263  26.148  1.00  0.00           C
ATOM    565  C2  CHO   170      72.470   9.013  28.348  1.00  0.00           C
ATOM    566  ROH CHO   171      31.070  41.363  52.598  1.00  0.00            
ATOM    567  R1  CHO   171      29.720  40.913  50.148  1.00  0.00            
ATOM    568  R2  CHO   171      30.170  42.463  47.898  1.00  0.00            
ATOM    569  R3  CHO   171      30.720  40.063  46.748  1.00  0.00            
ATOM    570  R4  CHO   171      31.320  42.013  44.648  1.00  0.00            
ATOM    571  R5  CHO   171      30.020  40.313  44.448  1.00  0.00            
ATOM    572  C1  CHO   171      32.520  39.513  41.698  1.00  0.00           C
ATOM    573  C2  CHO   171      32.020  41.113  37.048  1.00  0.00           C
ATOM    574  ROH CHO   172     158.420  65.313  60.098  1.00  0.00            
ATOM    575  R1  CHO   172     157.920  66.663  57.648  1.00  0.00            
ATOM    576  R2  CHO   172     159.520  68.713  56.748  1.00  0.00            
ATOM    577  R3  CHO   172     159.570  67.163  54.498  1.00  0.00            
ATOM    578  R4  CHO   172     159.670  69.913  53.498  1.00  0.00            
ATOM    579  R5  CHO   172     158.270  68.363  52.898  1.00  0.00            
ATOM    580  C1  CHO   172     159.820  69.213  49.498  1.00  0.00           C
ATOM    581  C2  CHO   172     160.770  71.413  46.898  1.00  0.00           C
ATOM    582  ROH CHO   173      40.670  92.813  43.298  1.00  0.00            
ATOM    583  R1  CHO   173      42.820  94.663  43.398  1.00  0.00            
ATOM    584  R2  CHO   173      44.820  94.513  45.298  1.00  0.00            
ATOM    585  R3  CHO   173      46.470  94.463  43.148  1.00  0.00            
ATOM    586  R4  CHO   173      48.220  94.913  45.398  1.00  0.00            
ATOM    587  R5  CHO   173      48.120  96.113  43.598  1.00  0.00            
ATOM    588  C1  CHO   173      51.770  95.063  43.448  1.00  0.00           C
ATOM    589  C2  CHO   173      53.820  95.913  41.048  1.00  0.00           C
ATOM    590  ROH CHO   174     125.370   2.363  50.748  1.00  0.00            
ATOM    591  R1  CHO   174     124.270   2.613  48.148  1.00  0.00            
ATOM    592  R2  CHO   174     124.620   4.863  46.598  1.00  0.00            
ATOM    593  R3  CHO   174     125.520   3.013  44.798  1.00  0.00            
ATOM    594  R4  CHO   174     124.670   5.313  43.148  1.00  0.00            
ATOM    595  R5  CHO   174     124.070   3.263  42.898  1.00  0.00            
ATOM    596  C1  CHO   174     125.570   3.913  39.498  1.00  0.00           C
ATOM    597  C2  CHO   174     125.970   4.413  36.598  1.00  0.00           C
ATOM    598  ROH CHO   175      13.170  75.863  25.898  1.00  0.00            
ATOM    599  R1  CHO   175      13.020  76.963  28.498  1.00  0.00            
ATOM    600  R2  CHO   175      11.070  76.263  30.298  1.00  0.00            
ATOM    601  R3  CHO   175      13.170  75.663  31.898  1.00  0.00            
ATOM    602  R4  CHO   175      10.870  75.813  33.748  1.00  0.00            
ATOM    603  R5  CHO   175      12.770  76.913  33.898  1.00  0.00            
ATOM    604  C1  CHO   175      12.770  75.013  37.198  1.00  0.00           C
ATOM    605  C2  CHO   175      11.870  75.013  39.198  1.00  0.00           C
ATOM    606  ROH CHO   176      64.570  95.763  53.948  1.00  0.00            
ATOM    607  R1  CHO   176      63.620  97.313  51.798  1.00  0.00            
ATOM    608  R2  CHO   176      64.270  96.863  49.198  1.00  0.00            
ATOM    609  R3  CHO   176      61.620  96.763  48.848  1.00  0.00            
ATOM    610  R4  CHO   176      62.720  96.813  46.098  1.00  0.00            
ATOM    611  R5  CHO   176      61.220  98.163  46.948  1.00  0.00            
ATOM    612  C1  CHO   176      59.270  96.713  43.998  1.00  0.00           C
ATOM    613  C2  CHO   176      59.020  94.213  40.798  1.00  0.00           C
ATOM    614  ROH CHO   177      22.320  35.113  53.498  1.00  0.00            
ATOM    615  R1  CHO   177      22.120  34.313  50.798  1.00  0.00            
ATOM    616  R2  CHO   177      21.720  36.113  48.748  1.00  0.00            
ATOM    617  R3  CHO   177      23.970  34.963  47.698  1.00  0.00            
ATOM    618  R4  CHO   177      22.420  35.813  45.348  1.00  0.00            
ATOM    619  R5  CHO   177      23.220  33.813  45.748  1.00  0.00            
ATOM    620  C1  CHO   177      24.920  34.613  42.448  1.00  0.00           C
ATOM    621  C2  CHO   177      24.970  34.113  38.748  1.00  0.00           C
ATOM    622  ROH CHO   178      71.070  83.913  54.698  1.00  0.00            
ATOM    623  R1  CHO   178      72.120  84.163  52.098  1.00  0.00            
ATOM    624  R2  CHO   178      70.770  83.263  49.848  1.00  0.00            
ATOM    625  R3  CHO   178      71.170  85.813  48.998  1.00  0.00            
ATOM    626  R4  CHO   178      70.170  84.413  46.648  1.00  0.00            
ATOM    627  R5  CHO   178      71.970  85.563  46.748  1.00  0.00            
ATOM    628  C1  CHO   178      70.170  87.413  43.948  1.00  0.00           C
ATOM    629  C2  CHO   178      69.420  85.963  41.048  1.00  0.00           C
ATOM    630  ROH CHO   179     125.720 191.113  13.048  1.00  0.00            
ATOM    631  R1  CHO   179     125.470 190.013  15.648  1.00  0.00            
ATOM    632  R2  CHO   179     127.170 190.663  17.698  1.00  0.00            
ATOM    633  R3  CHO   179     124.870 191.313  18.998  1.00  0.00            
ATOM    634  R4  CHO   179     126.870 191.013  21.148  1.00  0.00            
ATOM    635  R5  CHO   179     124.920 190.013  20.998  1.00  0.00            
ATOM    636  C1  CHO   179     124.520 191.863  24.348  1.00  0.00           C
ATOM    637  C2  CHO   179     127.870 192.413  25.998  1.00  0.00           C
ATOM    638  ROH CHO   180     110.470 211.363  41.898  1.00  0.00            
ATOM    639  R1  CHO   180     111.720 212.913  39.848  1.00  0.00            
ATOM    640  R2  CHO   180     111.820 212.063  37.248  1.00  0.00            
ATOM    641  R3  CHO   180     110.670 214.463  36.748  1.00  0.00            
ATOM    642  R4  CHO   180     112.420 213.963  34.448  1.00  0.00            
ATOM    643  R5  CHO   180     112.370 215.763  35.698  1.00  0.00            
ATOM    644  C1  CHO   180     111.620 217.363  32.348  1.00  0.00           C
ATOM    645  C2  CHO   180     111.970 220.313  29.898  1.00  0.00           C
ATOM    646  ROH CHO   181      69.470 219.763  45.648  1.00  0.00            
ATOM    647  R1  CHO   181      68.770 220.163  42.948  1.00  0.00            
ATOM    648  R2  CHO   181      70.620 220.163  40.898  1.00  0.00            
ATOM    649  R3  CHO   181      69.020 218.263  39.848  1.00  0.00            
ATOM    650  R4  CHO   181      70.270 219.513  37.548  1.00  0.00            
ATOM    651  R5  CHO   181      68.120 219.263  37.848  1.00  0.00            
ATOM    652  C1  CHO   181      68.570 217.363  34.598  1.00  0.00           C
ATOM    653  C2  CHO   181      70.520 219.163  31.548  1.00  0.00           C
ATOM    654  ROH CHO   182     124.370  73.963  60.348  1.00  0.00            
ATOM    655  R1  CHO   182     125.570  75.513  58.298  1.00  0.00            
ATOM    656  R2  CHO   182     126.320  74.413  55.848  1.00  0.00            
ATOM    657  R3  CHO   182     124.770  76.413  54.848  1.00  0.00            
ATOM    658  R4  CHO   182     126.320  75.413  52.548  1.00  0.00            
ATOM    659  R5  CHO   182     126.220  77.463  53.248  1.00  0.00            
ATOM    660  C1  CHO   182     124.870  77.863  49.648  1.00  0.00           C
ATOM    661  C2  CHO   182     123.870  78.763  47.098  1.00  0.00           C
ATOM    662  ROH CHO   183      61.420   1.813  44.848  1.00  0.00            
ATOM    663  R1  CHO   183      61.870   1.113  42.148  1.00  0.00            
ATOM    664  R2  CHO   183      61.420   2.863  40.048  1.00  0.00            
ATOM    665  R3  CHO   183      64.020   2.313  39.448  1.00  0.00            
ATOM    666  R4  CHO   183      62.720   2.713  36.848  1.00  0.00            
ATOM    667  R5  CHO   183      63.920   1.013  37.448  1.00  0.00            
ATOM    668  C1  CHO   183      65.920   2.163  34.448  1.00  0.00           C
ATOM    669  C2  CHO   183      67.870   6.263  32.148  1.00  0.00           C
ATOM    670  ROH CHO   184     134.420 194.563  17.298  1.00  0.00            
ATOM    671  R1  CHO   184     136.320 193.813  19.298  1.00  0.00            
ATOM    672  R2  CHO   184     136.470 195.063  21.748  1.00  0.00            
ATOM    673  R3  CHO   184     136.170 192.563  22.698  1.00  0.00            
ATOM    674  R4  CHO   184     136.620 194.213  25.098  1.00  0.00            
ATOM    675  R5  CHO   184     137.720 192.413  24.498  1.00  0.00            
ATOM    676  C1  CHO   184     136.420 191.313  27.948  1.00  0.00           C
ATOM    677  C2  CHO   184     136.270 191.713  30.848  1.00  0.00           C
ATOM    678  ROH CHO   185     213.720  90.913  31.998  1.00  0.00            
ATOM    679  R1  CHO   185     213.620  91.313  34.798  1.00  0.00            
ATOM    680  R2  CHO   185     211.270  92.163  36.048  1.00  0.00            
ATOM    681  R3  CHO   185     211.670  89.913  37.548  1.00  0.00            
ATOM    682  R4  CHO   185     211.020  92.013  39.498  1.00  0.00            
ATOM    683  R5  CHO   185     212.770  90.713  39.548  1.00  0.00            
ATOM    684  C1  CHO   185     211.270  89.863  42.898  1.00  0.00           C
ATOM    685  C2  CHO   185     213.370  90.363  46.398  1.00  0.00           C
ATOM    686  ROH CHO   186     107.320 172.813  46.898  1.00  0.00            
ATOM    687  R1  CHO   186     107.720 173.413  44.148  1.00  0.00            
ATOM    688  R2  CHO   186     107.120 171.663  42.148  1.00  0.00            
ATOM    689  R3  CHO   186     105.620 173.713  41.198  1.00  0.00            
ATOM    690  R4  CHO   186     106.970 172.613  38.798  1.00  0.00            
ATOM    691  R5  CHO   186     107.020 174.663  39.498  1.00  0.00            
ATOM    692  C1  CHO   186     105.470 175.113  35.998  1.00  0.00           C
ATOM    693  C2  CHO   186     104.820 177.763  32.198  1.00  0.00           C
ATOM    694  ROH CHO   187     148.620 188.813  30.848  1.00  0.00            
ATOM    695  R1  CHO   187     147.770 191.413  31.548  1.00  0.00            
ATOM    696  R2  CHO   187     145.270 192.413  30.898  1.00  0.00            
ATOM    697  R3  CHO   187     145.170 192.863  33.598  1.00  0.00            
ATOM    698  R4  CHO   187     143.320 194.813  32.398  1.00  0.00            
ATOM    699  R5  CHO   187     144.970 195.263  33.748  1.00  0.00            
ATOM    700  C1  CHO   187     142.070 196.713  35.748  1.00  0.00           C
ATOM    701  C2  CHO   187     140.670 196.713  39.198  1.00  0.00           C
ATOM    702  ROH CHO   188     128.770  48.263  58.298  1.00  0.00            
ATOM    703  R1  CHO   188     130.320  48.963  56.048  1.00  0.00            
ATOM    704  R2  CHO   188     129.520  48.513  53.448  1.00  0.00            
ATOM    705  R3  CHO   188     129.970  51.163  53.198  1.00  0.00            
ATOM    706  R4  CHO   188     130.420  50.063  50.498  1.00  0.00            
ATOM    707  R5  CHO   188     131.820  51.313  51.648  1.00  0.00            
ATOM    708  C1  CHO   188     131.370  53.463  48.548  1.00  0.00           C
ATOM    709  C2  CHO   188     131.720  57.263  47.048  1.00  0.00           C
ATOM    710  ROH CHO   189     113.520 132.063  54.598  1.00  0.00            
ATOM    711  R1  CHO   189     114.670 130.913  52.298  1.00  0.00            
ATOM    712  R2  CHO   189     116.120 128.563  52.348  1.00  0.00            
ATOM    713  R3  CHO   189     114.320 127.813  50.448  1.00  0.00            
ATOM    714  R4  CHO   189     116.770 126.363  49.748  1.00  0.00            
ATOM    715  R5  CHO   189     115.620 127.663  48.448  1.00  0.00            
ATOM    716  C1  CHO   189     115.520 124.413  46.448  1.00  0.00           C
ATOM    717  C2  CHO   189     117.470 121.413  46.948  1.00  0.00           C
ATOM    718  ROH CHO   190     197.870  38.963  63.098  1.00  0.00            
ATOM    719  R1  CHO   190     197.520  40.463  60.698  1.00  0.00            
ATOM    720  R2  CHO   190     197.670  43.213  60.648  1.00  0.00            
ATOM    721  R3  CHO   190     199.520  42.763  58.748  1.00  0.00            
ATOM    722  R4  CHO   190     198.120  45.163  57.848  1.00  0.00            
ATOM    723  R5  CHO   190     198.470  43.313  56.698  1.00  0.00            
ATOM    724  C1  CHO   190     200.170  45.863  54.398  1.00  0.00           C
ATOM    725  C2  CHO   190     198.670  49.013  53.648  1.00  0.00           C
ATOM    726  ROH CHO   191     154.220 137.663  34.098  1.00  0.00            
ATOM    727  R1  CHO   191     153.620 139.413  36.248  1.00  0.00            
ATOM    728  R2  CHO   191     151.220 140.813  36.398  1.00  0.00            
ATOM    729  R3  CHO   191     151.070 139.613  38.848  1.00  0.00            
ATOM    730  R4  CHO   191     149.270 141.963  38.998  1.00  0.00            
ATOM    731  R5  CHO   191     150.920 141.463  40.348  1.00  0.00            
ATOM    732  C1  CHO   191     148.020 141.563  42.848  1.00  0.00           C
ATOM    733  C2  CHO   191     146.770 143.963  45.948  1.00  0.00           C
ATOM    734  ROH CHO   192      48.970  34.763  19.448  1.00  0.00            
ATOM    735  R1  CHO   192      50.070  33.713  21.848  1.00  0.00            
ATOM    736  R2  CHO   192      51.720  35.163  23.498  1.00  0.00            
ATOM    737  R3  CHO   192      49.870  34.513  25.398  1.00  0.00            
ATOM    738  R4  CHO   192      51.770  36.263  26.798  1.00  0.00            
ATOM    739  R5  CHO   192      51.170  34.263  27.398  1.00  0.00            
ATOM    740  C1  CHO   192      50.070  36.263  30.448  1.00  0.00           C
ATOM    741  C2  CHO   192      51.820  37.513  34.398  1.00  0.00           C
ATOM    742  ROH CHO   193      52.970  82.963  56.298  1.00  0.00            
ATOM    743  R1  CHO   193      51.120  82.763  54.198  1.00  0.00            
ATOM    744  R2  CHO   193      51.120  84.463  51.998  1.00  0.00            
ATOM    745  R3  CHO   193      51.220  82.163  50.598  1.00  0.00            
ATOM    746  R4  CHO   193      50.720  84.213  48.598  1.00  0.00            
ATOM    747  R5  CHO   193      49.570  82.413  48.898  1.00  0.00            
ATOM    748  C1  CHO   193      50.570  81.913  45.248  1.00  0.00           C
ATOM    749  C2  CHO   193      50.670  81.413  40.498  1.00  0.00           C
ATOM    750  ROH CHO   194     133.870  96.213  31.048  1.00  0.00            
ATOM    751  R1  CHO   194     133.270  96.863  33.748  1.00  0.00            
ATOM    752  R2  CHO   194     131.720  95.313  35.348  1.00  0.00            
ATOM    753  R3  CHO   194     133.870  95.413  36.998  1.00  0.00            
ATOM    754  R4  CHO   194     131.520  95.313  38.798  1.00  0.00            
ATOM    755  R5  CHO   194     133.120  96.813  38.798  1.00  0.00            
ATOM    756  C1  CHO   194     133.470  95.463  42.348  1.00  0.00           C
ATOM    757  C2  CHO   194     133.920  96.363  46.948  1.00  0.00           C
ATOM    758  ROH CHO   195      98.770 136.463  45.098  1.00  0.00            
ATOM    759  R1  CHO   195      97.470 135.063  42.998  1.00  0.00            
ATOM    760  R2  CHO   195      98.470 134.963  40.448  1.00  0.00            
ATOM    761  R3  CHO   195      98.220 132.313  40.798  1.00  0.00            
ATOM    762  R4  CHO   195      99.020 132.663  37.948  1.00  0.00            
ATOM    763  R5  CHO   195      97.270 131.563  38.698  1.00  0.00            
ATOM    764  C1  CHO   195      99.070 128.763  36.848  1.00  0.00           C
ATOM    765  C2  CHO   195     101.820 125.563  36.148  1.00  0.00           C
ATOM    766  ROH CHO   196     103.670  78.513  58.248  1.00  0.00            
ATOM    767  R1  CHO   196     102.620  78.063  55.698  1.00  0.00            
ATOM    768  R2  CHO   196     101.170  79.963  54.298  1.00  0.00            
ATOM    769  R3  CHO   196     103.020  79.463  52.348  1.00  0.00            
ATOM    770  R4  CHO   196     100.620  80.263  50.898  1.00  0.00            
ATOM    771  R5  CHO   196     101.770  78.463  50.598  1.00  0.00            
ATOM    772  C1  CHO   196     102.020  80.013  47.098  1.00  0.00           C
ATOM    773  C2  CHO   196     101.420  80.013  43.098  1.00  0.00           C
ATOM    774  ROH CHO   197     155.670 117.363  30.448  1.00  0.00            
ATOM    775  R1  CHO   197     154.470 117.863  32.998  1.00  0.00            
ATOM    776  R2  CHO   197     153.220 115.913  34.448  1.00  0.00            
ATOM    777  R3  CHO   197     154.970 116.713  36.398  1.00  0.00            
ATOM    778  R4  CHO   197     152.520 116.063  37.798  1.00  0.00            
ATOM    779  R5  CHO   197     153.620 117.913  37.948  1.00  0.00            
ATOM    780  C1  CHO   197     153.720 116.863  41.598  1.00  0.00           C
ATOM    781  C2  CHO   197     151.920 115.413  44.998  1.00  0.00           C
ATOM    782  ROH CHO   198     204.970 113.963  31.248  1.00  0.00            
ATOM    783  R1  CHO   198     204.870 115.313  33.698  1.00  0.00            
ATOM    784  R2  CHO   198     202.570 115.663  35.148  1.00  0.00            
ATOM    785  R3  CHO   198     204.020 114.513  37.148  1.00  0.00            
ATOM    786  R4  CHO   198     201.470 115.213  38.398  1.00  0.00            
ATOM    787  R5  CHO   198     203.420 115.763  39.098  1.00  0.00            
ATOM    788  C1  CHO   198     202.170 113.863  42.148  1.00  0.00           C
ATOM    789  C2  CHO   198     200.270 111.613  43.898  1.00  0.00           C
ATOM    790  ROH CHO   199      48.970 205.513  44.148  1.00  0.00            
ATOM    791  R1  CHO   199      49.720 206.063  41.498  1.00  0.00            
ATOM    792  R2  CHO   199      48.920 204.463  39.348  1.00  0.00            
ATOM    793  R3  CHO   199      48.020 206.863  38.348  1.00  0.00            
ATOM    794  R4  CHO   199      48.470 205.163  35.998  1.00  0.00            
ATOM    795  R5  CHO   199      49.270 207.163  36.348  1.00  0.00            
ATOM    796  C1  CHO   199      47.370 207.813  33.148  1.00  0.00           C
ATOM    797  C2  CHO   199      48.920 206.463  30.248  1.00  0.00           C
ATOM    798  ROH CHO   200     188.170  26.263  28.998  1.00  0.00            
ATOM    799  R1  CHO   200     187.620  28.313  30.848  1.00  0.00            
ATOM    800  R2  CHO   200     188.870  28.513  33.298  1.00  0.00            
ATOM    801  R3  CHO   200     189.570  30.963  32.448  1.00  0.00            
ATOM    802  R4  CHO   200     189.620  31.163  35.348  1.00  0.00            
ATOM    803  R5  CHO   200     188.520  32.463  33.998  1.00  0.00            
ATOM    804  C1  CHO   200     190.720  35.063  35.748  1.00  0.00           C
ATOM    805  C2  CHO   200     190.320  37.213  38.798  1.00  0.00           C
ATOM    806  ROH CHO   201     123.870 200.863  11.348  1.00  0.00            
ATOM    807  R1  CHO   201     124.170 200.413  14.148  1.00  0.00            
ATOM    808  R2  CHO   201     124.570 202.513  15.898  1.00  0.00            
ATOM    809  R3  CHO   201     122.420 201.413  17.148  1.00  0.00            
ATOM    810  R4  CHO   201     124.220 202.163  19.348  1.00  0.00            
ATOM    811  R5  CHO   201     123.370 200.163  18.998  1.00  0.00            
ATOM    812  C1  CHO   201     122.020 200.913  22.498  1.00  0.00           C
ATOM    813  C2  CHO   201     123.020 199.763  26.898  1.00  0.00           C
ATOM    814  ROH CHO   202      85.570 205.163  38.298  1.00  0.00            
ATOM    815  R1  CHO   202      85.470 206.463  35.798  1.00  0.00            
ATOM    816  R2  CHO   202      87.770 207.463  34.548  1.00  0.00            
ATOM    817  R3  CHO   202      86.870 205.913  32.498  1.00  0.00            
ATOM    818  R4  CHO   202      88.270 208.113  31.198  1.00  0.00            
ATOM    819  R5  CHO   202      86.270 207.513  30.798  1.00  0.00            
ATOM    820  C1  CHO   202      87.770 207.113  27.348  1.00  0.00           C
ATOM    821  C2  CHO   202      90.770 205.863  25.048  1.00  0.00           C
ATOM    822  ROH CHO   203      99.770 207.713  38.498  1.00  0.00            
ATOM    823  R1  CHO   203     101.370 209.163  36.648  1.00  0.00            
ATOM    824  R2  CHO   203     103.370 207.963  35.198  1.00  0.00            
ATOM    825  R3  CHO   203     102.020 209.113  33.098  1.00  0.00            
ATOM    826  R4  CHO   203     103.920 207.263  31.848  1.00  0.00            
ATOM    827  R5  CHO   203     103.670 209.413  31.398  1.00  0.00            
ATOM    828  C1  CHO   203     103.020 207.913  27.948  1.00  0.00           C
ATOM    829  C2  CHO   203     105.120 205.813  25.098  1.00  0.00           C
ATOM    830  ROH CHO   204      66.070 149.863  28.798  1.00  0.00            
ATOM    831  R1  CHO   204      63.670 150.763  27.598  1.00  0.00            
ATOM    832  R2  CHO   204      63.470 151.513  24.948  1.00  0.00            
ATOM    833  R3  CHO   204      61.520 149.663  24.898  1.00  0.00            
ATOM    834  R4  CHO   204      61.270 151.063  22.348  1.00  0.00            
ATOM    835  R5  CHO   204      59.670 150.763  23.798  1.00  0.00            
ATOM    836  C1  CHO   204      58.120 149.063  20.798  1.00  0.00           C
ATOM    837  C2  CHO   204      55.820 147.413  17.498  1.00  0.00           C
ATOM    838  ROH CHO   205     131.770  77.163  63.648  1.00  0.00            
ATOM    839  R1  CHO   205     131.220  76.163  61.098  1.00  0.00            
ATOM    840  R2  CHO   205     129.770  77.613  59.198  1.00  0.00            
ATOM    841  R3  CHO   205     131.970  77.113  57.648  1.00  0.00            
ATOM    842  R4  CHO   205     129.870  78.013  55.798  1.00  0.00            
ATOM    843  R5  CHO   205     131.020  76.163  55.648  1.00  0.00            
ATOM    844  C1  CHO   205     131.970  77.813  52.348  1.00  0.00           C
ATOM    845  C2  CHO   205     130.970  78.713  48.348  1.00  0.00           C
ATOM    846  ROH CHO   206      39.670  36.913  19.698  1.00  0.00            
ATOM    847  R1  CHO   206      38.420  38.013  21.998  1.00  0.00            
ATOM    848  R2  CHO   206      36.820  36.563  23.698  1.00  0.00            
ATOM    849  R3  CHO   206      38.520  37.413  25.598  1.00  0.00            
ATOM    850  R4  CHO   206      35.920  37.263  26.948  1.00  0.00            
ATOM    851  R5  CHO   206      37.220  39.013  26.848  1.00  0.00            
ATOM    852  C1  CHO   206      36.970  38.463  30.648  1.00  0.00           C
ATOM    853  C2  CHO   206      36.520  40.213  34.298  1.00  0.00           C
ATOM    854  ROH CHO   207      60.120 210.313  42.148  1.00  0.00            
ATOM    855  R1  CHO   207      59.120 212.063  40.148  1.00  0.00            
ATOM    856  R2  CHO   207      60.520 212.613  37.848  1.00  0.00            
ATOM    857  R3  CHO   207      58.220 211.813  36.598  1.00  0.00            
ATOM    858  R4  CHO   207      59.470 213.613  34.698  1.00  0.00            
ATOM    859  R5  CHO   207      57.470 213.713  35.448  1.00  0.00            
ATOM    860  C1  CHO   207      56.720 213.413  31.748  1.00  0.00           C
ATOM    861  C2  CHO   207      59.620 214.863  29.398  1.00  0.00           C
ATOM    862  ROH CHO   208     114.370 145.213  48.198  1.00  0.00            
ATOM    863  R1  CHO   208     113.570 145.763  45.548  1.00  0.00            
ATOM    864  R2  CHO   208     112.770 143.763  43.798  1.00  0.00            
ATOM    865  R3  CHO   208     110.520 145.313  43.548  1.00  0.00            
ATOM    866  R4  CHO   208     110.120 143.013  41.748  1.00  0.00            
ATOM    867  R5  CHO   208     109.970 145.163  41.248  1.00  0.00            
ATOM    868  C1  CHO   208     106.470 144.063  40.298  1.00  0.00           C
ATOM    869  C2  CHO   208     104.570 143.613  37.198  1.00  0.00           C
ATOM    870  ROH CHO   209      79.520  52.013  55.098  1.00  0.00            
ATOM    871  R1  CHO   209      80.620  52.513  52.548  1.00  0.00            
ATOM    872  R2  CHO   209      81.620  50.513  50.898  1.00  0.00            
ATOM    873  R3  CHO   209      79.870  51.513  49.098  1.00  0.00            
ATOM    874  R4  CHO   209      81.720  49.963  47.498  1.00  0.00            
ATOM    875  R5  CHO   209      81.220  52.063  47.198  1.00  0.00            
ATOM    876  C1  CHO   209      80.170  50.613  43.798  1.00  0.00           C
ATOM    877  C2  CHO   209      83.720  50.863  41.848  1.00  0.00           C
ATOM    878  ROH CHO   210     188.070 158.163  52.398  1.00  0.00            
ATOM    879  R1  CHO   210     188.720 156.163  50.498  1.00  0.00            
ATOM    880  R2  CHO   210     187.870 156.263  47.848  1.00  0.00            
ATOM    881  R3  CHO   210     190.520 156.013  47.298  1.00  0.00            
ATOM    882  R4  CHO   210     189.170 154.563  45.148  1.00  0.00            
ATOM    883  R5  CHO   210     190.770 153.813  46.498  1.00  0.00            
ATOM    884  C1  CHO   210     192.420 153.313  43.098  1.00  0.00           C
ATOM    885  C2  CHO   210     193.570 150.313  40.698  1.00  0.00           C
ATOM    886  ROH CHO   211     207.520 126.363  34.348  1.00  0.00            
ATOM    887  R1  CHO   211     205.620 126.813  36.398  1.00  0.00            
ATOM    888  R2  CHO   211     205.920 125.813  38.948  1.00  0.00            
ATOM    889  R3  CHO   211     205.620 128.413  39.648  1.00  0.00            
ATOM    890  R4  CHO   211     205.520 126.913  42.198  1.00  0.00            
ATOM    891  R5  CHO   211     204.070 128.363  41.448  1.00  0.00            
ATOM    892  C1  CHO   211     205.020 130.013  44.748  1.00  0.00           C
ATOM    893  C2  CHO   211     206.520 132.663  46.498  1.00  0.00           C
ATOM    894  ROH CHO   212      56.070  13.713  47.848  1.00  0.00            
ATOM    895  R1  CHO   212      54.720  13.563  45.348  1.00  0.00            
ATOM    896  R2  CHO   212      53.620  15.763  44.148  1.00  0.00            
ATOM    897  R3  CHO   212      55.170  15.013  42.048  1.00  0.00            
ATOM    898  R4  CHO   212      53.120  16.713  40.848  1.00  0.00            
ATOM    899  R5  CHO   212      53.670  14.663  40.248  1.00  0.00            
ATOM    900  C1  CHO   212      54.320  16.563  36.998  1.00  0.00           C
ATOM    901  C2  CHO   212      55.770  19.763  35.798  1.00  0.00           C
ATOM    902  ROH CHO   213     168.770 214.163  51.248  1.00  0.00            
ATOM    903  R1  CHO   213     169.120 215.913  49.048  1.00  0.00            
ATOM    904  R2  CHO   213     170.570 215.213  46.798  1.00  0.00            
ATOM    905  R3  CHO   213     168.320 215.963  45.498  1.00  0.00            
ATOM    906  R4  CHO   213     170.420 216.113  43.448  1.00  0.00            
ATOM    907  R5  CHO   213     169.020 217.663  43.998  1.00  0.00            
ATOM    908  C1  CHO   213     168.170 217.313  40.298  1.00  0.00           C
ATOM    909  C2  CHO   213     168.470 217.563  36.548  1.00  0.00           C
ATOM    910  ROH CHO   214     157.720 172.463  49.348  1.00  0.00            
ATOM    911  R1  CHO   214     158.820 174.463  47.598  1.00  0.00            
ATOM    912  R2  CHO   214     160.970 173.963  45.948  1.00  0.00            
ATOM    913  R3  CHO   214     159.270 174.863  44.048  1.00  0.00            
ATOM    914  R4  CHO   214     161.970 175.413  42.998  1.00  0.00            
ATOM    915  R5  CHO   214     160.320 176.813  43.198  1.00  0.00            
ATOM    916  C1  CHO   214     160.920 177.063  39.398  1.00  0.00           C
ATOM    917  C2  CHO   214     163.070 178.363  36.548  1.00  0.00           C
ATOM    918  ROH CHO   215     177.870  40.663  23.998  1.00  0.00            
ATOM    919  R1  CHO   215     177.420  38.663  25.998  1.00  0.00            
ATOM    920  R2  CHO   215     178.420  38.863  28.548  1.00  0.00            
ATOM    921  R3  CHO   215     175.820  38.563  29.248  1.00  0.00            
ATOM    922  R4  CHO   215     177.320  37.663  31.598  1.00  0.00            
ATOM    923  R5  CHO   215     175.770  36.563  30.548  1.00  0.00            
ATOM    924  C1  CHO   215     174.270  36.663  34.048  1.00  0.00           C
ATOM    925  C2  CHO   215     172.470  33.613  36.548  1.00  0.00           C
ATOM    926  ROH CHO   216     115.970 107.413  28.998  1.00  0.00            
ATOM    927  R1  CHO   216     115.970 108.213  31.698  1.00  0.00            
ATOM    928  R2  CHO   216     113.720 109.213  32.998  1.00  0.00            
ATOM    929  R3  CHO   216     114.220 107.213  34.748  1.00  0.00            
ATOM    930  R4  CHO   216     112.420 109.013  36.148  1.00  0.00            
ATOM    931  R5  CHO   216     114.370 108.313  36.848  1.00  0.00            
ATOM    932  C1  CHO   216     112.120 107.013  39.648  1.00  0.00           C
ATOM    933  C2  CHO   216     109.970 106.313  41.648  1.00  0.00           C
ATOM    934  ROH CHO   217     137.670  62.163  21.948  1.00  0.00            
ATOM    935  R1  CHO   217     138.570  61.563  24.598  1.00  0.00            
ATOM    936  R2  CHO   217     138.920  63.513  26.498  1.00  0.00            
ATOM    937  R3  CHO   217     137.270  61.913  27.948  1.00  0.00            
ATOM    938  R4  CHO   217     138.820  63.363  29.948  1.00  0.00            
ATOM    939  R5  CHO   217     138.620  61.213  29.798  1.00  0.00            
ATOM    940  C1  CHO   217     137.270  61.763  33.348  1.00  0.00           C
ATOM    941  C2  CHO   217     139.420  64.513  35.798  1.00  0.00           C
ATOM    942  ROH CHO   218     133.720  19.913  54.498  1.00  0.00            
ATOM    943  R1  CHO   218     133.370  21.213  51.998  1.00  0.00            
ATOM    944  R2  CHO   218     134.970  23.263  51.098  1.00  0.00            
ATOM    945  R3  CHO   218     135.320  21.713  48.948  1.00  0.00            
ATOM    946  R4  CHO   218     135.770  24.413  47.948  1.00  0.00            
ATOM    947  R5  CHO   218     134.370  22.963  47.148  1.00  0.00            
ATOM    948  C1  CHO   218     136.520  23.563  44.048  1.00  0.00           C
ATOM    949  C2  CHO   218     137.820  23.413  40.398  1.00  0.00           C
ATOM    950  ROH CHO   219     173.820 190.663  37.698  1.00  0.00            
ATOM    951  R1  CHO   219     175.520 188.913  36.298  1.00  0.00            
ATOM    952  R2  CHO   219     177.420 189.813  34.498  1.00  0.00            
ATOM    953  R3  CHO   219     179.120 188.413  35.998  1.00  0.00            
ATOM    954  R4  CHO   219     180.420 188.513  33.398  1.00  0.00            
ATOM    955  R5  CHO   219     179.970 186.713  34.548  1.00  0.00            
ATOM    956  C1  CHO   219     183.770 186.413  34.198  1.00  0.00           C
ATOM    957  C2  CHO   219     187.120 185.713  34.298  1.00  0.00           C
ATOM    958  ROH CHO   220     197.020   8.513  49.048  1.00  0.00            
ATOM    959  R1  CHO   220     197.620  10.213  46.848  1.00  0.00            
ATOM    960  R2  CHO   220     195.720  11.663  45.548  1.00  0.00            
ATOM    961  R3  CHO   220     197.320  13.763  46.148  1.00  0.00            
ATOM    962  R4  CHO   220     196.120  14.463  43.548  1.00  0.00            
ATOM    963  R5  CHO   220     198.270  14.413  43.998  1.00  0.00            
ATOM    964  C1  CHO   220     197.920  18.063  42.948  1.00  0.00           C
ATOM    965  C2  CHO   220     196.120  18.613  39.698  1.00  0.00           C
ATOM    966  ROH CHO   221     188.520  83.263  47.198  1.00  0.00            
ATOM    967  R1  CHO   221     187.720  80.563  47.198  1.00  0.00            
ATOM    968  R2  CHO   221     187.870  78.963  44.948  1.00  0.00            
ATOM    969  R3  CHO   221     189.270  77.313  46.648  1.00  0.00            
ATOM    970  R4  CHO   221     188.720  75.663  44.298  1.00  0.00            
ATOM    971  R5  CHO   221     188.270  75.163  46.348  1.00  0.00            
ATOM    972  C1  CHO   221     190.520  72.213  45.448  1.00  0.00           C
ATOM    973  C2  CHO   221     186.970  70.813  43.648  1.00  0.00           C
ATOM    974  ROH CHO   222     188.070  41.313  54.798  1.00  0.00            
ATOM    975  R1  CHO   222     188.920  39.663  52.648  1.00  0.00            
ATOM    976  R2  CHO   222     187.370  37.613  51.648  1.00  0.00            
ATOM    977  R3  CHO   222     187.770  38.913  49.298  1.00  0.00            
ATOM    978  R4  CHO   222     186.870  36.213  48.498  1.00  0.00            
ATOM    979  R5  CHO   222     188.670  37.213  47.848  1.00  0.00            
ATOM    980  C1  CHO   222     186.970  36.613  44.498  1.00  0.00           C
ATOM    981  C2  CHO   222     188.870  34.313  42.348  1.00  0.00           C
ATOM    982  ROH CHO   223      70.220 203.113  10.948  1.00  0.00            
ATOM    983  R1  CHO   223      68.670 203.063  13.298  1.00  0.00            
ATOM    984  R2  CHO   223      66.720 201.163  13.798  1.00  0.00            
ATOM    985  R3  CHO   223      68.120 200.763  16.098  1.00  0.00            
ATOM    986  R4  CHO   223      65.320 200.463  16.848  1.00  0.00            
ATOM    987  R5  CHO   223      66.770 201.763  17.748  1.00  0.00            
ATOM    988  C1  CHO   223      65.820 199.663  20.798  1.00  0.00           C
ATOM    989  C2  CHO   223      65.670 201.613  24.548  1.00  0.00           C
ATOM    990  ROH CHO   224       1.220  74.063  26.548  1.00  0.00            
ATOM    991  R1  CHO   224       1.970  74.613  29.198  1.00  0.00            
ATOM    992  R2  CHO   224       0.120  74.613  31.298  1.00  0.00            
ATOM    993  R3  CHO   224       1.920  72.863  32.398  1.00  0.00            
ATOM    994  R4  CHO   224       0.570  74.113  34.698  1.00  0.00            
ATOM    995  R5  CHO   224       2.720  74.013  34.348  1.00  0.00            
ATOM    996  C1  CHO   224       2.520  72.163  37.648  1.00  0.00           C
ATOM    997  C2  CHO   224       3.720  70.513  40.948  1.00  0.00           C
ATOM    998  ROH CHO   225     159.070 107.663  32.598  1.00  0.00            
ATOM    999  R1  CHO   225     156.920 107.763  34.448  1.00  0.00            
ATOM   1000  R2  CHO   225     156.470 105.763  36.298  1.00  0.00            
ATOM   1001  R3  CHO   225     156.520 107.863  38.048  1.00  0.00            
ATOM   1002  R4  CHO   225     155.770 105.563  39.648  1.00  0.00            
ATOM   1003  R5  CHO   225     154.720 107.463  39.548  1.00  0.00            
ATOM   1004  C1  CHO   225     155.470 107.363  43.298  1.00  0.00           C
ATOM   1005  C2  CHO   225     156.270 107.663  46.548  1.00  0.00           C
ATOM   1006  ROH CHO   226      38.570  61.913  53.698  1.00  0.00            
ATOM   1007  R1  CHO   226      38.120  62.813  51.048  1.00  0.00            
ATOM   1008  R2  CHO   226      38.120  61.113  48.898  1.00  0.00            
ATOM   1009  R3  CHO   226      35.670  62.163  48.448  1.00  0.00            
ATOM   1010  R4  CHO   226      36.720  61.563  45.748  1.00  0.00            
ATOM   1011  R5  CHO   226      35.920  63.463  46.448  1.00  0.00            
ATOM   1012  C1  CHO   226      33.570  62.813  43.498  1.00  0.00           C
ATOM   1013  C2  CHO   226      31.770  65.463  39.898  1.00  0.00           C
ATOM   1014  ROH CHO   227       5.370 202.513  49.548  1.00  0.00            
ATOM   1015  R1  CHO   227       4.920 203.663  46.998  1.00  0.00            
ATOM   1016  R2  CHO   227       6.220 205.963  46.148  1.00  0.00            
ATOM   1017  R3  CHO   227       6.920 204.413  44.048  1.00  0.00            
ATOM   1018  R4  CHO   227       6.220 207.013  42.898  1.00  0.00            
ATOM   1019  R5  CHO   227       5.370 205.113  42.298  1.00  0.00            
ATOM   1020  C1  CHO   227       6.820 206.213  38.948  1.00  0.00           C
ATOM   1021  C2  CHO   227       5.370 205.063  35.698  1.00  0.00           C
ATOM   1022  ROH CHO   228      53.320  81.263  21.548  1.00  0.00            
ATOM   1023  R1  CHO   228      52.720  82.313  24.148  1.00  0.00            
ATOM   1024  R2  CHO   228      52.420  80.663  26.348  1.00  0.00            
ATOM   1025  R3  CHO   228      54.270  82.363  27.398  1.00  0.00            
ATOM   1026  R4  CHO   228      53.970  80.213  29.398  1.00  0.00            
ATOM   1027  R5  CHO   228      53.820  82.313  29.748  1.00  0.00            
ATOM   1028  C1  CHO   228      56.670  81.463  32.148  1.00  0.00           C
ATOM   1029  C2  CHO   228      57.270  84.763  34.098  1.00  0.00           C
ATOM   1030  ROH CHO   229     112.420  22.063  52.748  1.00  0.00            
ATOM   1031  R1  CHO   229     111.570  23.313  50.348  1.00  0.00            
ATOM   1032  R2  CHO   229     113.220  23.663  48.198  1.00  0.00            
ATOM   1033  R3  CHO   229     111.270  22.363  46.848  1.00  0.00            
ATOM   1034  R4  CHO   229     112.920  23.563  44.748  1.00  0.00            
ATOM   1035  R5  CHO   229     110.770  23.813  44.998  1.00  0.00            
ATOM   1036  C1  CHO   229     110.870  22.313  41.498  1.00  0.00           C
ATOM   1037  C2  CHO   229     112.920  24.363  38.998  1.00  0.00           C
ATOM   1038  ROH CHO   230     143.120   6.713  17.848  1.00  0.00            
ATOM   1039  R1  CHO   230     141.870   6.463  20.398  1.00  0.00            
ATOM   1040  R2  CHO   230     141.370   4.013  21.598  1.00  0.00            
ATOM   1041  R3  CHO   230     142.770   5.113  23.648  1.00  0.00            
ATOM   1042  R4  CHO   230     141.270   2.863  24.848  1.00  0.00            
ATOM   1043  R5  CHO   230     141.270   4.963  25.498  1.00  0.00            
ATOM   1044  C1  CHO   230     142.520   3.213  28.648  1.00  0.00           C
ATOM   1045  C2  CHO   230     143.120   0.313  30.548  1.00  0.00           C
ATOM   1046  ROH CHO   231      28.570  61.663  54.698  1.00  0.00            
ATOM   1047  R1  CHO   231      30.120  62.413  52.448  1.00  0.00            
ATOM   1048  R2  CHO   231      29.720  61.313  49.948  1.00  0.00            
ATOM   1049  R3  CHO   231      29.520  63.963  49.198  1.00  0.00            
ATOM   1050  R4  CHO   231      29.370  62.463  46.698  1.00  0.00            
ATOM   1051  R5  CHO   231      30.770  64.063  47.148  1.00  0.00            
ATOM   1052  C1  CHO   231      29.020  65.563  44.098  1.00  0.00           C
ATOM   1053  C2  CHO   231      28.320  68.613  42.648  1.00  0.00           C
ATOM   1054  ROH CHO   232     116.970 178.113  47.248  1.00  0.00            
ATOM   1055  R1  CHO   232     118.920 179.263  45.498  1.00  0.00            
ATOM   1056  R2  CHO   232     119.870 177.963  43.298  1.00  0.00            
ATOM   1057  R3  CHO   232     119.070 180.213  41.998  1.00  0.00            
ATOM   1058  R4  CHO   232     120.170 178.513  39.898  1.00  0.00            
ATOM   1059  R5  CHO   232     120.770 180.563  40.298  1.00  0.00            
ATOM   1060  C1  CHO   232     119.620 180.913  36.698  1.00  0.00           C
ATOM   1061  C2  CHO   232     117.270 183.313  34.248  1.00  0.00           C
ATOM   1062  ROH CHO   233     182.520 132.613  58.048  1.00  0.00            
ATOM   1063  R1  CHO   233     180.170 132.163  56.598  1.00  0.00            
ATOM   1064  R2  CHO   233     179.070 134.063  54.948  1.00  0.00            
ATOM   1065  R3  CHO   233     179.170 132.063  53.098  1.00  0.00            
ATOM   1066  R4  CHO   233     177.370 134.063  51.898  1.00  0.00            
ATOM   1067  R5  CHO   233     176.920 131.963  52.248  1.00  0.00            
ATOM   1068  C1  CHO   233     176.520 132.163  48.448  1.00  0.00           C
ATOM   1069  C2  CHO   233     176.620 132.813  44.998  1.00  0.00           C
ATOM   1070  ROH CHO   234     171.420 205.063  51.698  1.00  0.00            
ATOM   1071  R1  CHO   234     171.670 204.763  48.898  1.00  0.00            
ATOM   1072  R2  CHO   234     169.570 203.813  47.298  1.00  0.00            
ATOM   1073  R3  CHO   234     170.020 206.113  45.948  1.00  0.00            
ATOM   1074  R4  CHO   234     168.670 204.363  44.048  1.00  0.00            
ATOM   1075  R5  CHO   234     170.570 205.413  43.748  1.00  0.00            
ATOM   1076  C1  CHO   234     168.570 206.863  40.848  1.00  0.00           C
ATOM   1077  C2  CHO   234     167.570 206.763  38.398  1.00  0.00           C
ATOM   1078  ROH CHO   235     158.420  94.313  31.448  1.00  0.00            
ATOM   1079  R1  CHO   235     157.820  95.063  34.098  1.00  0.00            
ATOM   1080  R2  CHO   235     157.220  93.213  36.048  1.00  0.00            
ATOM   1081  R3  CHO   235     159.270  94.463  37.398  1.00  0.00            
ATOM   1082  R4  CHO   235     157.520  93.463  39.498  1.00  0.00            
ATOM   1083  R5  CHO   235     158.170  95.513  39.248  1.00  0.00            
ATOM   1084  C1  CHO   235     159.520  94.763  42.748  1.00  0.00           C
ATOM   1085  C2  CHO   235     157.420  95.613  46.548  1.00  0.00           C
ATOM   1086  ROH CHO   236       7.970  58.413  59.248  1.00  0.00            
ATOM   1087  R1  CHO   236       8.570  59.563  56.698  1.00  0.00            
ATOM   1088  R2  CHO   236       8.070  58.213  54.348  1.00  0.00            
ATOM   1089  R3  CHO   236       6.720  60.513  53.748  1.00  0.00            
ATOM   1090  R4  CHO   236       7.170  59.163  51.148  1.00  0.00            
ATOM   1091  R5  CHO   236       7.670  61.213  51.648  1.00  0.00            
ATOM   1092  C1  CHO   236       5.370  61.863  48.698  1.00  0.00           C
ATOM   1093  C2  CHO   236       4.770  60.013  45.198  1.00  0.00           C
ATOM   1094  ROH CHO   237     196.520  58.713  60.248  1.00  0.00            
ATOM   1095  R1  CHO   237     195.420  58.063  57.698  1.00  0.00            
ATOM   1096  R2  CHO   237     195.520  59.763  55.548  1.00  0.00            
ATOM   1097  R3  CHO   237     196.670  57.663  54.298  1.00  0.00            
ATOM   1098  R4  CHO   237     196.270  59.613  52.198  1.00  0.00            
ATOM   1099  R5  CHO   237     195.620  57.563  52.198  1.00  0.00            
ATOM   1100  C1  CHO   237     197.820  57.563  49.048  1.00  0.00           C
ATOM   1101  C2  CHO   237     200.420  57.763  46.698  1.00  0.00           C
ATOM   1102  ROH CHO   238     213.720  77.313  27.848  1.00  0.00            
ATOM   1103  R1  CHO   238     214.070  78.013  30.598  1.00  0.00            
ATOM   1104  R2  CHO   238     213.020  76.613  32.648  1.00  0.00            
ATOM   1105  R3  CHO   238     215.570  76.513  33.548  1.00  0.00            
ATOM   1106  R4  CHO   238     213.970  76.113  35.948  1.00  0.00            
ATOM   1107  R5  CHO   238     215.520  77.613  35.648  1.00  0.00            
ATOM   1108  C1  CHO   238     216.970  75.763  38.648  1.00  0.00           C
ATOM   1109  C2  CHO   238     217.720  77.313  42.148  1.00  0.00           C
ATOM   1110  ROH CHO   239      17.570 183.263  20.598  1.00  0.00            
ATOM   1111  R1  CHO   239      18.870 184.563  22.698  1.00  0.00            
ATOM   1112  R2  CHO   239      17.770 186.763  23.998  1.00  0.00            
ATOM   1113  R3  CHO   239      18.170 185.213  26.248  1.00  0.00            
ATOM   1114  R4  CHO   239      17.770 187.913  27.248  1.00  0.00            
ATOM   1115  R5  CHO   239      19.470 186.613  27.698  1.00  0.00            
ATOM   1116  C1  CHO   239      18.170 187.213  31.248  1.00  0.00           C
ATOM   1117  C2  CHO   239      22.270 189.363  31.298  1.00  0.00           C
ATOM   1118  ROH CHO   240      17.670  30.713  52.298  1.00  0.00            
ATOM   1119  R1  CHO   240      17.570  32.313  49.998  1.00  0.00            
ATOM   1120  R2  CHO   240      19.170  31.863  47.798  1.00  0.00            
ATOM   1121  R3  CHO   240      16.820  31.813  46.448  1.00  0.00            
ATOM   1122  R4  CHO   240      18.820  32.313  44.398  1.00  0.00            
ATOM   1123  R5  CHO   240      17.020  33.513  44.798  1.00  0.00            
ATOM   1124  C1  CHO   240      16.370  32.513  41.148  1.00  0.00           C
ATOM   1125  C2  CHO   240      15.870  33.813  37.948  1.00  0.00           C
ATOM   1126  ROH CHO   241     197.820 100.913  30.448  1.00  0.00            
ATOM   1127  R1  CHO   241     199.770 100.863  32.448  1.00  0.00            
ATOM   1128  R2  CHO   241     199.320 101.813  34.998  1.00  0.00            
ATOM   1129  R3  CHO   241     200.170  99.313  35.698  1.00  0.00            
ATOM   1130  R4  CHO   241     200.320 100.913  38.198  1.00  0.00            
ATOM   1131  R5  CHO   241     201.970  99.713  37.298  1.00  0.00            
ATOM   1132  C1  CHO   241     201.720  98.063  40.698  1.00  0.00           C
ATOM   1133  C2  CHO   241     203.470  99.163  44.648  1.00  0.00           C
ATOM   1134  ROH CHO   242      63.120  73.313  22.298  1.00  0.00            
ATOM   1135  R1  CHO   242      63.020  73.813  25.048  1.00  0.00            
ATOM   1136  R2  CHO   242      63.870  72.013  26.948  1.00  0.00            
ATOM   1137  R3  CHO   242      65.370  74.113  27.798  1.00  0.00            
ATOM   1138  R4  CHO   242      64.920  72.513  30.198  1.00  0.00            
ATOM   1139  R5  CHO   242      64.520  74.613  29.948  1.00  0.00            
ATOM   1140  C1  CHO   242      66.920  74.763  32.898  1.00  0.00           C
ATOM   1141  C2  CHO   242      67.520  75.363  35.548  1.00  0.00           C
ATOM   1142  ROH CHO   243     221.270  45.663  24.748  1.00  0.00            
ATOM   1143  R1  CHO   243     221.120  45.963  27.548  1.00  0.00            
ATOM   1144  R2  CHO   243     223.020  44.913  29.248  1.00  0.00            
ATOM   1145  R3  CHO   243     223.170  47.463  30.148  1.00  0.00            
ATOM   1146  R4  CHO   243     222.670  45.863  32.548  1.00  0.00            
ATOM   1147  R5  CHO   243     221.520  47.563  31.898  1.00  0.00            
ATOM   1148  C1  CHO   243     222.620  48.813  35.298  1.00  0.00           C
ATOM   1149  C2  CHO   243     224.020  50.563  38.548  1.00  0.00           C
ATOM   1150  ROH CHO   244      68.670 113.913  18.698  1.00  0.00            
ATOM   1151  R1  CHO   244      67.370 114.663  21.098  1.00  0.00            
ATOM   1152  R2  CHO   244      67.820 113.363  23.498  1.00  0.00            
ATOM   1153  R3  CHO   244      68.370 115.913  24.348  1.00  0.00            
ATOM   1154  R4  CHO   244      67.820 114.363  26.798  1.00  0.00            
ATOM   1155  R5  CHO   244      66.870 116.213  26.148  1.00  0.00            
ATOM   1156  C1  CHO   244      68.270 117.313  29.548  1.00  0.00           C
ATOM   1157  C2  CHO   244      68.720 116.813  32.548  1.00  0.00           C
ATOM   1158  ROH CHO   245      95.520  92.813  57.198  1.00  0.00            
ATOM   1159  R1  CHO   245      96.420  92.513  54.498  1.00  0.00            
ATOM   1160  R2  CHO   245      95.170  93.713  52.398  1.00  0.00            
ATOM   1161  R3  CHO   245      97.670  94.713  51.898  1.00  0.00            
ATOM   1162  R4  CHO   245      96.270  94.913  49.298  1.00  0.00            
ATOM   1163  R5  CHO   245      98.170  93.963  49.698  1.00  0.00            
ATOM   1164  C1  CHO   245      99.270  96.513  47.098  1.00  0.00           C
ATOM   1165  C2  CHO   245      99.570  98.113  43.948  1.00  0.00           C
ATOM   1166  ROH CHO   246     140.370 110.563  31.198  1.00  0.00            
ATOM   1167  R1  CHO   246     139.870 109.713  33.848  1.00  0.00            
ATOM   1168  R2  CHO   246     141.570 110.313  35.898  1.00  0.00            
ATOM   1169  R3  CHO   246     139.270 111.313  37.048  1.00  0.00            
ATOM   1170  R4  CHO   246     140.770 110.163  39.298  1.00  0.00            
ATOM   1171  R5  CHO   246     138.720 109.713  38.748  1.00  0.00            
ATOM   1172  C1  CHO   246     138.220 111.013  42.298  1.00  0.00           C
ATOM   1173  C2  CHO   246     138.970 110.063  45.698  1.00  0.00           C
ATOM   1174  ROH CHO   247     190.620  61.163  30.248  1.00  0.00            
ATOM   1175  R1  CHO   247     189.620  61.263  32.898  1.00  0.00            
ATOM   1176  R2  CHO   247     189.620  63.563  34.398  1.00  0.00            
ATOM   1177  R3  CHO   247     186.970  62.963  34.648  1.00  0.00            
ATOM   1178  R4  CHO   247     187.420  65.213  36.498  1.00  0.00            
ATOM   1179  R5  CHO   247     186.520  63.263  36.998  1.00  0.00            
ATOM   1180  C1  CHO   247     183.670  65.613  37.948  1.00  0.00           C
ATOM   1181  C2  CHO   247     183.970  66.713  41.948  1.00  0.00           C
ATOM   1182  ROH CHO   248      84.820  64.013  54.898  1.00  0.00            
ATOM   1183  R1  CHO   248      86.720  62.813  53.198  1.00  0.00            
ATOM   1184  R2  CHO   248      86.770  60.113  52.648  1.00  0.00            
ATOM   1185  R3  CHO   248      86.670  60.913  50.098  1.00  0.00            
ATOM   1186  R4  CHO   248      88.020  58.363  49.998  1.00  0.00            
ATOM   1187  R5  CHO   248      88.720  60.263  49.148  1.00  0.00            
ATOM   1188  C1  CHO   248      88.670  58.113  45.998  1.00  0.00           C
ATOM   1189  C2  CHO   248      89.770  58.263  42.148  1.00  0.00           C
ATOM   1190  ROH CHO   249     147.020  32.513  17.548  1.00  0.00            
ATOM   1191  R1  CHO   249     148.720  32.463  19.848  1.00  0.00            
ATOM   1192  R2  CHO   249     148.420  34.263  21.948  1.00  0.00            
ATOM   1193  R3  CHO   249     148.270  31.963  23.448  1.00  0.00            
ATOM   1194  R4  CHO   249     149.370  34.013  25.248  1.00  0.00            
ATOM   1195  R5  CHO   249     150.270  32.063  24.798  1.00  0.00            
ATOM   1196  C1  CHO   249     149.820  31.763  28.598  1.00  0.00           C
ATOM   1197  C2  CHO   249     149.570  33.513  31.748  1.00  0.00           C
ATOM   1198  ROH CHO   250      30.620  97.963  56.298  1.00  0.00            
ATOM   1199  R1  CHO   250      31.770  98.813  53.848  1.00  0.00            
ATOM   1200  R2  CHO   250      31.170  97.613  51.398  1.00  0.00            
ATOM   1201  R3  CHO   250      30.520 100.163  50.648  1.00  0.00            
ATOM   1202  R4  CHO   250      32.220  99.163  48.498  1.00  0.00            
ATOM   1203  R5  CHO   250      32.520 101.013  49.648  1.00  0.00            
ATOM   1204  C1  CHO   250      32.270 102.463  46.098  1.00  0.00           C
ATOM   1205  C2  CHO   250      31.870 104.063  43.498  1.00  0.00           C
ATOM   1206  ROH CHO   251     108.870 107.163  55.898  1.00  0.00            
ATOM   1207  R1  CHO   251     111.670 107.763  55.748  1.00  0.00            
ATOM   1208  R2  CHO   251     113.370 107.413  57.848  1.00  0.00            
ATOM   1209  R3  CHO   251     114.770 105.913  56.098  1.00  0.00            
ATOM   1210  R4  CHO   251     116.770 106.663  58.098  1.00  0.00            
ATOM   1211  R5  CHO   251     116.920 106.963  55.948  1.00  0.00            
ATOM   1212  C1  CHO   251     120.020 104.813  56.598  1.00  0.00           C
ATOM   1213  C2  CHO   251     123.720 102.913  53.948  1.00  0.00           C
ATOM   1214  ROH CHO   252      58.120 116.813  19.098  1.00  0.00            
ATOM   1215  R1  CHO   252      56.320 116.463  21.248  1.00  0.00            
ATOM   1216  R2  CHO   252      57.070 116.763  23.898  1.00  0.00            
ATOM   1217  R3  CHO   252      55.020 118.513  23.948  1.00  0.00            
ATOM   1218  R4  CHO   252      55.770 118.163  26.748  1.00  0.00            
ATOM   1219  R5  CHO   252      53.770 117.913  25.898  1.00  0.00            
ATOM   1220  C1  CHO   252      53.070 120.663  28.498  1.00  0.00           C
ATOM   1221  C2  CHO   252      50.770 120.913  29.748  1.00  0.00           C
ATOM   1222  ROH CHO   253      95.920 205.463  37.448  1.00  0.00            
ATOM   1223  R1  CHO   253      97.070 206.663  35.198  1.00  0.00            
ATOM   1224  R2  CHO   253      99.320 205.663  33.948  1.00  0.00            
ATOM   1225  R3  CHO   253      97.720 205.763  31.748  1.00  0.00            
ATOM   1226  R4  CHO   253     100.370 204.963  30.698  1.00  0.00            
ATOM   1227  R5  CHO   253      99.120 206.663  29.998  1.00  0.00            
ATOM   1228  C1  CHO   253      99.470 204.663  26.748  1.00  0.00           C
ATOM   1229  C2  CHO   253      99.970 206.213  23.548  1.00  0.00           C
ATOM   1230  ROH CHO   254      46.420 148.213  15.048  1.00  0.00            
ATOM   1231  R1  CHO   254      46.020 148.013  17.848  1.00  0.00            
ATOM   1232  R2  CHO   254      48.020 147.213  19.598  1.00  0.00            
ATOM   1233  R3  CHO   254      47.520 149.563  20.848  1.00  0.00            
ATOM   1234  R4  CHO   254      49.320 148.113  22.648  1.00  0.00            
ATOM   1235  R5  CHO   254      47.370 148.963  23.148  1.00  0.00            
ATOM   1236  C1  CHO   254      49.570 150.913  25.598  1.00  0.00           C
ATOM   1237  C2  CHO   254      50.070 152.963  29.398  1.00  0.00           C
ATOM   1238  ROH CHO   255      99.470 175.363  10.648  1.00  0.00            
ATOM   1239  R1  CHO   255      97.920 176.163  12.848  1.00  0.00            
ATOM   1240  R2  CHO   255      97.970 174.813  15.298  1.00  0.00            
ATOM   1241  R3  CHO   255      98.620 177.263  16.248  1.00  0.00            
ATOM   1242  R4  CHO   255      98.570 175.513  18.598  1.00  0.00            
ATOM   1243  R5  CHO   255      97.470 177.363  18.348  1.00  0.00            
ATOM   1244  C1  CHO   255      99.520 178.213  21.498  1.00  0.00           C
ATOM   1245  C2  CHO   255      98.620 179.213  25.398  1.00  0.00           C
ATOM   1246  ROH CHO   256     112.920  78.913  24.048  1.00  0.00            
ATOM   1247  R1  CHO   256     112.370  76.863  25.998  1.00  0.00            
ATOM   1248  R2  CHO   256     112.470  77.363  28.698  1.00  0.00            
ATOM   1249  R3  CHO   256     109.970  76.313  28.598  1.00  0.00            
ATOM   1250  R4  CHO   256     110.470  76.863  31.448  1.00  0.00            
ATOM   1251  R5  CHO   256     109.770  74.963  30.598  1.00  0.00            
ATOM   1252  C1  CHO   256     106.920  75.613  32.998  1.00  0.00           C
ATOM   1253  C2  CHO   256     108.420  74.563  37.098  1.00  0.00           C
ATOM   1254  ROH CHO   257     176.120  40.513  54.648  1.00  0.00            
ATOM   1255  R1  CHO   257     178.020  41.663  52.948  1.00  0.00            
ATOM   1256  R2  CHO   257     179.070  40.363  50.748  1.00  0.00            
ATOM   1257  R3  CHO   257     178.270  42.563  49.398  1.00  0.00            
ATOM   1258  R4  CHO   257     179.920  41.113  47.498  1.00  0.00            
ATOM   1259  R5  CHO   257     180.170  43.163  48.048  1.00  0.00            
ATOM   1260  C1  CHO   257     179.670  43.613  44.298  1.00  0.00           C
ATOM   1261  C2  CHO   257     179.920  44.913  41.348  1.00  0.00           C
ATOM   1262  ROH CHO   258     101.020 104.263  25.698  1.00  0.00            
ATOM   1263  R1  CHO   258     100.870 103.663  28.498  1.00  0.00            
ATOM   1264  R2  CHO   258     103.170 103.263  29.998  1.00  0.00            
ATOM   1265  R3  CHO   258     102.020 105.213  31.598  1.00  0.00            
ATOM   1266  R4  CHO   258     103.420 103.463  33.448  1.00  0.00            
ATOM   1267  R5  CHO   258     101.320 104.013  33.548  1.00  0.00            
ATOM   1268  C1  CHO   258     102.520 105.363  36.898  1.00  0.00           C
ATOM   1269  C2  CHO   258     103.320 106.863  40.448  1.00  0.00           C
ATOM   1270  ROH CHO   259      75.570   7.713  14.398  1.00  0.00            
ATOM   1271  R1  CHO   259      77.520   6.613  16.198  1.00  0.00            
ATOM   1272  R2  CHO   259      77.570   7.313  18.848  1.00  0.00            
ATOM   1273  R3  CHO   259      77.420   4.663  19.248  1.00  0.00            
ATOM   1274  R4  CHO   259      77.970   5.763  21.898  1.00  0.00            
ATOM   1275  R5  CHO   259      79.070   4.163  20.898  1.00  0.00            
ATOM   1276  C1  CHO   259      78.020   2.313  24.048  1.00  0.00           C
ATOM   1277  C2  CHO   259      78.970   2.263  28.048  1.00  0.00           C
ATOM   1278  ROH CHO   260      98.120  33.913  20.098  1.00  0.00            
ATOM   1279  R1  CHO   260      96.920  33.263  22.548  1.00  0.00            
ATOM   1280  R2  CHO   260      97.570  30.963  23.948  1.00  0.00            
ATOM   1281  R3  CHO   260      97.970  32.763  25.998  1.00  0.00            
ATOM   1282  R4  CHO   260      98.220  30.113  27.248  1.00  0.00            
ATOM   1283  R5  CHO   260      96.920  31.763  27.898  1.00  0.00            
ATOM   1284  C1  CHO   260      98.970  31.313  31.048  1.00  0.00           C
ATOM   1285  C2  CHO   260      97.720  31.063  33.698  1.00  0.00           C
ATOM   1286  ROH CHO   261      13.070  95.163  25.698  1.00  0.00            
ATOM   1287  R1  CHO   261      15.170  94.213  27.348  1.00  0.00            
ATOM   1288  R2  CHO   261      16.170  95.713  29.498  1.00  0.00            
ATOM   1289  R3  CHO   261      15.570  93.413  30.898  1.00  0.00            
ATOM   1290  R4  CHO   261      17.370  94.963  32.648  1.00  0.00            
ATOM   1291  R5  CHO   261      17.620  92.913  31.998  1.00  0.00            
ATOM   1292  C1  CHO   261      17.520  92.463  35.798  1.00  0.00           C
ATOM   1293  C2  CHO   261      19.220  94.013  39.098  1.00  0.00           C
ATOM   1294  ROH CHO   262     118.020  77.613  60.648  1.00  0.00            
ATOM   1295  R1  CHO   262     118.570  78.913  58.198  1.00  0.00            
ATOM   1296  R2  CHO   262     120.820  78.413  56.698  1.00  0.00            
ATOM   1297  R3  CHO   262     119.020  77.963  54.748  1.00  0.00            
ATOM   1298  R4  CHO   262     121.220  79.463  53.448  1.00  0.00            
ATOM   1299  R5  CHO   262     119.070  79.963  53.398  1.00  0.00            
ATOM   1300  C1  CHO   262     119.720  79.663  49.648  1.00  0.00           C
ATOM   1301  C2  CHO   262     120.470  82.813  46.898  1.00  0.00           C
ATOM   1302  ROH CHO   263     113.620  47.363  21.098  1.00  0.00            
ATOM   1303  R1  CHO   263     113.120  47.413  23.848  1.00  0.00            
ATOM   1304  R2  CHO   263     112.120  45.263  25.248  1.00  0.00            
ATOM   1305  R3  CHO   263     114.320  45.663  26.848  1.00  0.00            
ATOM   1306  R4  CHO   263     112.270  44.613  28.648  1.00  0.00            
ATOM   1307  R5  CHO   263     113.420  46.463  28.898  1.00  0.00            
ATOM   1308  C1  CHO   263     114.420  44.613  32.098  1.00  0.00           C
ATOM   1309  C2  CHO   263     114.320  42.513  35.948  1.00  0.00           C
ATOM   1310  ROH CHO   264      15.870  17.063  26.298  1.00  0.00            
ATOM   1311  R1  CHO   264      16.120  16.563  29.048  1.00  0.00            
ATOM   1312  R2  CHO   264      14.020  16.963  30.798  1.00  0.00            
ATOM   1313  R3  CHO   264      14.570  14.363  31.498  1.00  0.00            
ATOM   1314  R4  CHO   264      13.820  15.663  33.998  1.00  0.00            
ATOM   1315  R5  CHO   264      15.620  14.513  33.648  1.00  0.00            
ATOM   1316  C1  CHO   264      14.170  12.463  36.498  1.00  0.00           C
ATOM   1317  C2  CHO   264      10.420  11.663  37.948  1.00  0.00           C
ATOM   1318  ROH CHO   265     125.920  27.413  54.598  1.00  0.00            
ATOM   1319  R1  CHO   265     126.170  26.963  51.798  1.00  0.00            
ATOM   1320  R2  CHO   265     124.770  28.413  49.948  1.00  0.00            
ATOM   1321  R3  CHO   265     127.270  28.813  48.898  1.00  0.00            
ATOM   1322  R4  CHO   265     125.420  29.663  46.748  1.00  0.00            
ATOM   1323  R5  CHO   265     127.070  28.213  46.598  1.00  0.00            
ATOM   1324  C1  CHO   265     128.120  30.713  43.948  1.00  0.00           C
ATOM   1325  C2  CHO   265     124.970  32.613  41.698  1.00  0.00           C
ATOM   1326  ROH CHO   266     126.020 124.413  56.598  1.00  0.00            
ATOM   1327  R1  CHO   266     123.870 124.363  54.798  1.00  0.00            
ATOM   1328  R2  CHO   266     122.220 122.113  54.498  1.00  0.00            
ATOM   1329  R3  CHO   266     120.270 123.913  55.048  1.00  0.00            
ATOM   1330  R4  CHO   266     118.970 121.813  53.398  1.00  0.00            
ATOM   1331  R5  CHO   266     118.970 123.963  52.998  1.00  0.00            
ATOM   1332  C1  CHO   266     115.220 123.313  53.298  1.00  0.00           C
ATOM   1333  C2  CHO   266     113.120 121.313  50.648  1.00  0.00           C
ATOM   1334  ROH CHO   267      68.220  52.113  57.698  1.00  0.00            
ATOM   1335  R1  CHO   267      68.570  52.463  54.898  1.00  0.00            
ATOM   1336  R2  CHO   267      70.070  50.763  53.348  1.00  0.00            
ATOM   1337  R3  CHO   267      67.770  50.613  51.898  1.00  0.00            
ATOM   1338  R4  CHO   267      69.920  49.763  50.048  1.00  0.00            
ATOM   1339  R5  CHO   267      68.420  51.313  49.698  1.00  0.00            
ATOM   1340  C1  CHO   267      67.670  49.013  46.748  1.00  0.00           C
ATOM   1341  C2  CHO   267      68.520  45.763  45.548  1.00  0.00           C
ATOM   1342  ROH CHO   268      28.620  84.913  25.048  1.00  0.00            
ATOM   1343  R1  CHO   268      28.320  83.613  27.498  1.00  0.00            
ATOM   1344  R2  CHO   268      30.470  82.813  29.048  1.00  0.00            
ATOM   1345  R3  CHO   268      29.220  84.263  30.998  1.00  0.00            
ATOM   1346  R4  CHO   268      31.170  82.613  32.398  1.00  0.00            
ATOM   1347  R5  CHO   268      29.020  82.763  32.848  1.00  0.00            
ATOM   1348  C1  CHO   268      30.420  83.863  36.198  1.00  0.00           C
ATOM   1349  C2  CHO   268      30.020  82.713  39.948  1.00  0.00           C
ATOM   1350  ROH CHO   269      49.720  92.163  24.148  1.00  0.00            
ATOM   1351  R1  CHO   269      50.320  91.313  26.798  1.00  0.00            
ATOM   1352  R2  CHO   269      49.970  92.963  28.998  1.00  0.00            
ATOM   1353  R3  CHO   269      48.470  90.913  29.898  1.00  0.00            
ATOM   1354  R4  CHO   269      49.270  92.363  32.298  1.00  0.00            
ATOM   1355  R5  CHO   269      49.520  90.213  31.898  1.00  0.00            
ATOM   1356  C1  CHO   269      47.420  90.063  35.098  1.00  0.00           C
ATOM   1357  C2  CHO   269      48.020  87.413  38.298  1.00  0.00           C
ATOM   1358  ROH CHO   270     206.720  13.613  53.898  1.00  0.00            
ATOM   1359  R1  CHO   270     207.870  14.863  51.648  1.00  0.00            
ATOM   1360  R2  CHO   270     208.720  13.463  49.398  1.00  0.00            
ATOM   1361  R3  CHO   270     207.070  15.213  48.098  1.00  0.00            
ATOM   1362  R4  CHO   270     209.370  14.863  46.298  1.00  0.00            
ATOM   1363  R5  CHO   270     208.570  16.763  47.048  1.00  0.00            
ATOM   1364  C1  CHO   270     208.220  17.313  43.298  1.00  0.00           C
ATOM   1365  C2  CHO   270     206.920  17.013  39.598  1.00  0.00           C
ATOM   1366  ROH CHO   271      28.320  79.513  56.448  1.00  0.00            
ATOM   1367  R1  CHO   271      28.770  81.613  54.598  1.00  0.00            
ATOM   1368  R2  CHO   271      28.320  81.313  51.898  1.00  0.00            
ATOM   1369  R3  CHO   271      26.770  83.563  52.248  1.00  0.00            
ATOM   1370  R4  CHO   271      26.920  83.213  49.348  1.00  0.00            
ATOM   1371  R5  CHO   271      27.420  85.013  50.448  1.00  0.00            
ATOM   1372  C1  CHO   271      24.670  86.363  48.198  1.00  0.00           C
ATOM   1373  C2  CHO   271      22.320  89.313  45.648  1.00  0.00           C
ATOM   1374  ROH CHO   272      63.320  59.563  52.548  1.00  0.00            
ATOM   1375  R1  CHO   272      63.820  58.913  49.848  1.00  0.00            
ATOM   1376  R2  CHO   272      61.870  57.863  48.148  1.00  0.00            
ATOM   1377  R3  CHO   272      62.570  59.963  46.598  1.00  0.00            
ATOM   1378  R4  CHO   272      61.520  57.963  44.748  1.00  0.00            
ATOM   1379  R5  CHO   272      63.420  58.963  44.598  1.00  0.00            
ATOM   1380  C1  CHO   272      61.920  60.013  41.248  1.00  0.00           C
ATOM   1381  C2  CHO   272      59.970  57.463  38.748  1.00  0.00           C
ATOM   1382  ROH CHO   273      54.270 126.463  17.948  1.00  0.00            
ATOM   1383  R1  CHO   273      54.370 128.363  20.048  1.00  0.00            
ATOM   1384  R2  CHO   273      54.120 127.663  22.748  1.00  0.00            
ATOM   1385  R3  CHO   273      56.520 128.963  22.948  1.00  0.00            
ATOM   1386  R4  CHO   273      55.970 127.963  25.648  1.00  0.00            
ATOM   1387  R5  CHO   273      56.420 130.013  25.098  1.00  0.00            
ATOM   1388  C1  CHO   273      59.220 129.363  27.598  1.00  0.00           C
ATOM   1389  C2  CHO   273      60.170 131.963  30.348  1.00  0.00           C
ATOM   1390  ROH CHO   274       5.720 105.313  58.748  1.00  0.00            
ATOM   1391  R1  CHO   274       5.570 105.913  55.998  1.00  0.00            
ATOM   1392  R2  CHO   274       5.370 104.013  54.048  1.00  0.00            
ATOM   1393  R3  CHO   274       3.220 105.463  53.298  1.00  0.00            
ATOM   1394  R4  CHO   274       3.570 103.563  51.098  1.00  0.00            
ATOM   1395  R5  CHO   274       3.470 105.713  50.898  1.00  0.00            
ATOM   1396  C1  CHO   274       0.520 104.663  48.698  1.00  0.00           C
ATOM   1397  C2  CHO   274      -2.630 105.763  46.148  1.00  0.00           C
ATOM   1398  ROH CHO   275      41.670 135.463  21.148  1.00  0.00            
ATOM   1399  R1  CHO   275      43.820 137.113  21.848  1.00  0.00            
ATOM   1400  R2  CHO   275      43.620 139.163  23.748  1.00  0.00            
ATOM   1401  R3  CHO   275      45.670 137.813  24.948  1.00  0.00            
ATOM   1402  R4  CHO   275      46.070 140.663  25.648  1.00  0.00            
ATOM   1403  R5  CHO   275      47.520 139.313  24.698  1.00  0.00            
ATOM   1404  C1  CHO   275      49.420 140.313  27.898  1.00  0.00           C
ATOM   1405  C2  CHO   275      50.270 143.563  30.848  1.00  0.00           C
ATOM   1406  ROH CHO   276     128.520 218.363  46.648  1.00  0.00            
ATOM   1407  R1  CHO   276     129.370 220.313  44.798  1.00  0.00            
ATOM   1408  R2  CHO   276     131.470 219.863  43.048  1.00  0.00            
ATOM   1409  R3  CHO   276     129.620 220.613  41.198  1.00  0.00            
ATOM   1410  R4  CHO   276     132.020 220.113  39.648  1.00  0.00            
ATOM   1411  R5  CHO   276     130.820 221.913  39.598  1.00  0.00            
ATOM   1412  C1  CHO   276     130.620 220.913  35.948  1.00  0.00           C
ATOM   1413  C2  CHO   276     132.970 222.963  35.098  1.00  0.00           C
ATOM   1414  ROH CHO   277     132.870 183.763  17.848  1.00  0.00            
ATOM   1415  R1  CHO   277     133.370 183.963  20.648  1.00  0.00            
ATOM   1416  R2  CHO   277     131.470 184.763  22.398  1.00  0.00            
ATOM   1417  R3  CHO   277     132.070 182.463  23.648  1.00  0.00            
ATOM   1418  R4  CHO   277     131.270 184.263  25.848  1.00  0.00            
ATOM   1419  R5  CHO   277     133.120 183.113  25.698  1.00  0.00            
ATOM   1420  C1  CHO   277     131.770 181.763  28.998  1.00  0.00           C
ATOM   1421  C2  CHO   277     128.520 179.913  29.448  1.00  0.00           C
ATOM   1422  ROH CHO   278      62.620  39.213  51.698  1.00  0.00            
ATOM   1423  R1  CHO   278      61.970  38.263  49.098  1.00  0.00            
ATOM   1424  R2  CHO   278      60.320  39.663  47.348  1.00  0.00            
ATOM   1425  R3  CHO   278      62.470  39.413  45.698  1.00  0.00            
ATOM   1426  R4  CHO   278      60.120  39.463  43.948  1.00  0.00            
ATOM   1427  R5  CHO   278      61.620  37.913  43.948  1.00  0.00            
ATOM   1428  C1  CHO   278      61.920  39.063  40.348  1.00  0.00           C
ATOM   1429  C2  CHO   278      60.970  40.663  36.498  1.00  0.00           C
ATOM   1430  ROH CHO   279      84.570 125.213  20.348  1.00  0.00            
ATOM   1431  R1  CHO   279      84.770 125.163  23.148  1.00  0.00            
ATOM   1432  R2  CHO   279      85.970 127.263  24.598  1.00  0.00            
ATOM   1433  R3  CHO   279      83.570 127.213  25.898  1.00  0.00            
ATOM   1434  R4  CHO   279      85.520 128.163  27.898  1.00  0.00            
ATOM   1435  R5  CHO   279      84.120 126.463  28.098  1.00  0.00            
ATOM   1436  C1  CHO   279      83.020 128.663  31.048  1.00  0.00           C
ATOM   1437  C2  CHO   279      80.420 130.463  34.598  1.00  0.00           C
ATOM   1438  ROH CHO   280     102.320  84.463  24.848  1.00  0.00            
ATOM   1439  R1  CHO   280     102.420  83.363  27.498  1.00  0.00            
ATOM   1440  R2  CHO   280     103.670  84.663  29.598  1.00  0.00            
ATOM   1441  R3  CHO   280     101.270  84.313  30.798  1.00  0.00            
ATOM   1442  R4  CHO   280     103.020  85.363  32.898  1.00  0.00            
ATOM   1443  R5  CHO   280     101.820  83.563  32.998  1.00  0.00            
ATOM   1444  C1  CHO   280     100.370  85.463  35.948  1.00  0.00           C
ATOM   1445  C2  CHO   280     100.420  83.663  39.398  1.00  0.00           C
ATOM   1446  ROH CHO   281     153.770  71.613  25.848  1.00  0.00            
ATOM   1447  R1  CHO   281     155.420  71.713  28.198  1.00  0.00            
ATOM   1448  R2  CHO   281     154.520  72.763  30.598  1.00  0.00            
ATOM   1449  R3  CHO   281     155.220  70.313  31.548  1.00  0.00            
ATOM   1450  R4  CHO   281     155.070  72.063  33.898  1.00  0.00            
ATOM   1451  R5  CHO   281     156.770  70.813  33.348  1.00  0.00            
ATOM   1452  C1  CHO   281     156.070  69.363  36.748  1.00  0.00           C
ATOM   1453  C2  CHO   281     156.020  70.563  40.348  1.00  0.00           C
ATOM   1454  ROH CHO   282     198.170 168.213  50.048  1.00  0.00            
ATOM   1455  R1  CHO   282     198.220 167.763  47.298  1.00  0.00            
ATOM   1456  R2  CHO   282     199.170 165.413  46.148  1.00  0.00            
ATOM   1457  R3  CHO   282     196.720 165.363  44.998  1.00  0.00            
ATOM   1458  R4  CHO   282     198.370 163.463  43.448  1.00  0.00            
ATOM   1459  R5  CHO   282     197.220 165.113  42.648  1.00  0.00            
ATOM   1460  C1  CHO   282     195.620 162.263  40.748  1.00  0.00           C
ATOM   1461  C2  CHO   282     195.170 159.063  38.098  1.00  0.00           C
ATOM   1462  ROH CHO   283     130.220  32.413  22.648  1.00  0.00            
ATOM   1463  R1  CHO   283     130.670  33.163  25.298  1.00  0.00            
ATOM   1464  R2  CHO   283     128.720  33.013  27.248  1.00  0.00            
ATOM   1465  R3  CHO   283     130.620  31.563  28.548  1.00  0.00            
ATOM   1466  R4  CHO   283     128.370  31.663  30.398  1.00  0.00            
ATOM   1467  R5  CHO   283     130.420  32.213  30.848  1.00  0.00            
ATOM   1468  C1  CHO   283     129.870  29.513  33.498  1.00  0.00           C
ATOM   1469  C2  CHO   283     130.170  29.563  37.748  1.00  0.00           C
ATOM   1470  ROH CHO   284      13.070  44.913  52.998  1.00  0.00            
ATOM   1471  R1  CHO   284      12.370  45.163  50.248  1.00  0.00            
ATOM   1472  R2  CHO   284      11.370  47.463  49.148  1.00  0.00            
ATOM   1473  R3  CHO   284      13.420  47.163  47.398  1.00  0.00            
ATOM   1474  R4  CHO   284      11.370  48.613  45.898  1.00  0.00            
ATOM   1475  R5  CHO   284      12.420  46.763  45.298  1.00  0.00            
ATOM   1476  C1  CHO   284      13.370  49.013  42.348  1.00  0.00           C
ATOM   1477  C2  CHO   284      14.620  50.313  38.548  1.00  0.00           C
ATOM   1478  ROH CHO   285     146.020 198.863  18.898  1.00  0.00            
ATOM   1479  R1  CHO   285     144.920 200.663  20.748  1.00  0.00            
ATOM   1480  R2  CHO   285     144.570 200.013  23.448  1.00  0.00            
ATOM   1481  R3  CHO   285     145.970 202.313  23.848  1.00  0.00            
ATOM   1482  R4  CHO   285     144.270 202.013  26.248  1.00  0.00            
ATOM   1483  R5  CHO   285     144.370 203.763  24.898  1.00  0.00            
ATOM   1484  C1  CHO   285     145.420 205.363  28.248  1.00  0.00           C
ATOM   1485  C2  CHO   285     144.520 208.163  29.698  1.00  0.00           C
ATOM   1486  ROH CHO   286     174.570 138.813  25.698  1.00  0.00            
ATOM   1487  R1  CHO   286     175.270 139.513  28.348  1.00  0.00            
ATOM   1488  R2  CHO   286     173.420 140.013  30.348  1.00  0.00            
ATOM   1489  R3  CHO   286     174.820 138.113  31.698  1.00  0.00            
ATOM   1490  R4  CHO   286     174.620 140.363  33.548  1.00  0.00            
ATOM   1491  R5  CHO   286     176.470 139.363  32.898  1.00  0.00            
ATOM   1492  C1  CHO   286     176.670 138.813  36.648  1.00  0.00           C
ATOM   1493  C2  CHO   286     177.370 141.113  39.348  1.00  0.00           C
ATOM   1494  ROH CHO   287     112.670 174.113  15.498  1.00  0.00            
ATOM   1495  R1  CHO   287     113.520 173.763  18.148  1.00  0.00            
ATOM   1496  R2  CHO   287     113.020 175.613  20.148  1.00  0.00            
ATOM   1497  R3  CHO   287     111.870 173.513  21.398  1.00  0.00            
ATOM   1498  R4  CHO   287     112.770 175.263  23.598  1.00  0.00            
ATOM   1499  R5  CHO   287     113.270 173.163  23.348  1.00  0.00            
ATOM   1500  C1  CHO   287     111.570 173.063  26.748  1.00  0.00           C
ATOM   1501  C2  CHO   287     113.120 176.363  28.498  1.00  0.00           C
ATOM   1502  ROH CHO   288     146.920 188.563  52.998  1.00  0.00            
ATOM   1503  R1  CHO   288     145.720 189.163  50.498  1.00  0.00            
ATOM   1504  R2  CHO   288     145.520 191.713  49.548  1.00  0.00            
ATOM   1505  R3  CHO   288     146.770 190.663  47.348  1.00  0.00            
ATOM   1506  R4  CHO   288     146.120 193.413  46.548  1.00  0.00            
ATOM   1507  R5  CHO   288     145.570 191.563  45.498  1.00  0.00            
ATOM   1508  C1  CHO   288     147.620 193.363  42.798  1.00  0.00           C
ATOM   1509  C2  CHO   288     146.220 194.113  38.148  1.00  0.00           C
ATOM   1510  ROH CHO   289     203.370 175.513  48.998  1.00  0.00            
ATOM   1511  R1  CHO   289     203.070 176.963  46.598  1.00  0.00            
ATOM   1512  R2  CHO   289     203.020 175.813  44.098  1.00  0.00            
ATOM   1513  R3  CHO   289     200.670 177.063  43.848  1.00  0.00            
ATOM   1514  R4  CHO   289     201.570 176.663  41.098  1.00  0.00            
ATOM   1515  R5  CHO   289     200.970 178.563  41.998  1.00  0.00            
ATOM   1516  C1  CHO   289     198.470 178.363  39.098  1.00  0.00           C
ATOM   1517  C2  CHO   289     197.370 176.413  34.998  1.00  0.00           C
ATOM   1518  ROH CHO   290     150.170  70.663  59.548  1.00  0.00            
ATOM   1519  R1  CHO   290     149.770  70.063  56.798  1.00  0.00            
ATOM   1520  R2  CHO   290     148.820  71.913  54.998  1.00  0.00            
ATOM   1521  R3  CHO   290     151.070  71.263  53.598  1.00  0.00            
ATOM   1522  R4  CHO   290     149.420  72.763  51.698  1.00  0.00            
ATOM   1523  R5  CHO   290     150.270  70.763  51.398  1.00  0.00            
ATOM   1524  C1  CHO   290     151.920  72.663  48.498  1.00  0.00           C
ATOM   1525  C2  CHO   290     152.070  74.363  44.948  1.00  0.00           C
ATOM   1526  ROH CHO   291     104.820  40.513  20.298  1.00  0.00            
ATOM   1527  R1  CHO   291     105.270  41.163  23.048  1.00  0.00            
ATOM   1528  R2  CHO   291     103.420  40.613  24.998  1.00  0.00            
ATOM   1529  R3  CHO   291     105.520  39.313  26.148  1.00  0.00            
ATOM   1530  R4  CHO   291     103.370  39.213  28.198  1.00  0.00            
ATOM   1531  R5  CHO   291     105.420  39.963  28.448  1.00  0.00            
ATOM   1532  C1  CHO   291     105.370  37.263  31.098  1.00  0.00           C
ATOM   1533  C2  CHO   291     107.070  36.213  34.098  1.00  0.00           C
ATOM   1534  ROH CHO   292     193.120  90.613  63.998  1.00  0.00            
ATOM   1535  R1  CHO   292     193.720  90.513  61.248  1.00  0.00            
ATOM   1536  R2  CHO   292     196.170  91.363  60.248  1.00  0.00            
ATOM   1537  R3  CHO   292     196.220  88.913  59.148  1.00  0.00            
ATOM   1538  R4  CHO   292     197.670  90.563  57.248  1.00  0.00            
ATOM   1539  R5  CHO   292     195.970  89.313  56.798  1.00  0.00            
ATOM   1540  C1  CHO   292     198.620  87.763  54.448  1.00  0.00           C
ATOM   1541  C2  CHO   292     200.070  88.963  50.998  1.00  0.00           C
ATOM   1542  ROH CHO   293      93.220  21.013  16.598  1.00  0.00            
ATOM   1543  R1  CHO   293      92.020  19.713  18.798  1.00  0.00            
ATOM   1544  R2  CHO   293      93.020  17.363  19.898  1.00  0.00            
ATOM   1545  R3  CHO   293      93.020  18.813  22.198  1.00  0.00            
ATOM   1546  R4  CHO   293      93.120  16.013  23.048  1.00  0.00            
ATOM   1547  R5  CHO   293      91.720  17.513  23.698  1.00  0.00            
ATOM   1548  C1  CHO   293      93.220  16.563  27.048  1.00  0.00           C
ATOM   1549  C2  CHO   293      92.220  15.363  30.498  1.00  0.00           C
ATOM   1550  ROH CHO   294      68.770 185.863  36.148  1.00  0.00            
ATOM   1551  R1  CHO   294      70.220 186.013  33.748  1.00  0.00            
ATOM   1552  R2  CHO   294      69.270 187.463  31.548  1.00  0.00            
ATOM   1553  R3  CHO   294      71.670 188.713  31.748  1.00  0.00            
ATOM   1554  R4  CHO   294      70.820 189.163  28.948  1.00  0.00            
ATOM   1555  R5  CHO   294      72.720 188.263  29.598  1.00  0.00            
ATOM   1556  C1  CHO   294      73.970 191.263  27.598  1.00  0.00           C
ATOM   1557  C2  CHO   294      71.820 191.263  24.298  1.00  0.00           C
ATOM   1558  ROH CHO   295     116.020  44.613  53.148  1.00  0.00            
ATOM   1559  R1  CHO   295     116.570  44.163  50.398  1.00  0.00            
ATOM   1560  R2  CHO   295     115.320  45.563  48.398  1.00  0.00            
ATOM   1561  R3  CHO   295     117.870  46.113  47.598  1.00  0.00            
ATOM   1562  R4  CHO   295     116.170  47.113  45.398  1.00  0.00            
ATOM   1563  R5  CHO   295     117.870  45.713  45.248  1.00  0.00            
ATOM   1564  C1  CHO   295     119.070  48.463  42.948  1.00  0.00           C
ATOM   1565  C2  CHO   295     119.470  51.463  40.798  1.00  0.00           C
ATOM   1566  ROH CHO   296      43.720 182.513  40.598  1.00  0.00            
ATOM   1567  R1  CHO   296      43.770 181.613  37.948  1.00  0.00            
ATOM   1568  R2  CHO   296      41.470 180.913  36.548  1.00  0.00            
ATOM   1569  R3  CHO   296      42.420 182.713  34.748  1.00  0.00            
ATOM   1570  R4  CHO   296      40.120 181.463  33.398  1.00  0.00            
ATOM   1571  R5  CHO   296      42.170 181.613  32.648  1.00  0.00            
ATOM   1572  C1  CHO   296      40.270 183.413  29.848  1.00  0.00           C
ATOM   1573  C2  CHO   296      37.020 182.463  28.698  1.00  0.00           C
ATOM   1574  ROH CHO   297     143.470 109.763  27.898  1.00  0.00            
ATOM   1575  R1  CHO   297     145.070 108.813  29.998  1.00  0.00            
ATOM   1576  R2  CHO   297     145.470 110.213  32.348  1.00  0.00            
ATOM   1577  R3  CHO   297     144.570 107.913  33.498  1.00  0.00            
ATOM   1578  R4  CHO   297     145.770 109.413  35.698  1.00  0.00            
ATOM   1579  R5  CHO   297     146.220 107.363  35.148  1.00  0.00            
ATOM   1580  C1  CHO   297     145.120 106.763  38.698  1.00  0.00           C
ATOM   1581  C2  CHO   297     146.270 109.963  40.798  1.00  0.00           C
ATOM   1582  ROH CHO   298     131.420   7.513  50.748  1.00  0.00            
ATOM   1583  R1  CHO   298     132.720   8.863  48.598  1.00  0.00            
ATOM   1584  R2  CHO   298     134.720   7.663  47.098  1.00  0.00            
ATOM   1585  R3  CHO   298     133.120   8.313  44.998  1.00  0.00            
ATOM   1586  R4  CHO   298     135.720   7.613  43.798  1.00  0.00            
ATOM   1587  R5  CHO   298     134.620   9.463  43.498  1.00  0.00            
ATOM   1588  C1  CHO   298     134.820   8.163  39.898  1.00  0.00           C
ATOM   1589  C2  CHO   298     137.920  10.063  38.048  1.00  0.00           C
ATOM   1590  ROH CHO   299     175.470 123.563  30.398  1.00  0.00            
ATOM   1591  R1  CHO   299     174.520 124.563  32.848  1.00  0.00            
ATOM   1592  R2  CHO   299     172.970 123.063  34.598  1.00  0.00            
ATOM   1593  R3  CHO   299     174.870 123.763  36.348  1.00  0.00            
ATOM   1594  R4  CHO   299     172.570 122.963  37.998  1.00  0.00            
ATOM   1595  R5  CHO   299     173.670 124.863  38.148  1.00  0.00            
ATOM   1596  C1  CHO   299     174.170 123.563  41.698  1.00  0.00           C
ATOM   1597  C2  CHO   299     174.720 122.613  45.698  1.00  0.00           C
ATOM   1598  ROH CHO   300      59.470  23.063  50.998  1.00  0.00            
ATOM   1599  R1  CHO   300      59.320  22.313  48.248  1.00  0.00            
ATOM   1600  R2  CHO   300      60.520  23.813  46.248  1.00  0.00            
ATOM   1601  R3  CHO   300      61.670  21.413  45.598  1.00  0.00            
ATOM   1602  R4  CHO   300      62.120  23.113  43.248  1.00  0.00            
ATOM   1603  R5  CHO   300      61.170  21.163  43.298  1.00  0.00            
ATOM   1604  C1  CHO   300      64.120  20.463  40.898  1.00  0.00           C
ATOM   1605  C2  CHO   300      65.720  19.963  37.448  1.00  0.00           C
ATOM   1606  ROH CHO   301     127.420  72.363  27.798  1.00  0.00            
ATOM   1607  R1  CHO   301     127.270  73.313  30.448  1.00  0.00            
ATOM   1608  R2  CHO   301     124.870  73.713  31.748  1.00  0.00            
ATOM   1609  R3  CHO   301     125.970  72.063  33.598  1.00  0.00            
ATOM   1610  R4  CHO   301     123.820  73.463  35.048  1.00  0.00            
ATOM   1611  R5  CHO   301     125.920  73.363  35.598  1.00  0.00            
ATOM   1612  C1  CHO   301     124.270  71.813  38.698  1.00  0.00           C
ATOM   1613  C2  CHO   301     125.970  73.163  40.998  1.00  0.00           C
ATOM   1614  ROH CHO   302     164.570  74.313  26.748  1.00  0.00            
ATOM   1615  R1  CHO   302     163.670  74.263  29.448  1.00  0.00            
ATOM   1616  R2  CHO   302     163.570  71.963  30.948  1.00  0.00            
ATOM   1617  R3  CHO   302     165.070  73.413  32.698  1.00  0.00            
ATOM   1618  R4  CHO   302     164.420  70.963  34.148  1.00  0.00            
ATOM   1619  R5  CHO   302     164.070  73.013  34.798  1.00  0.00            
ATOM   1620  C1  CHO   302     166.320  71.713  37.598  1.00  0.00           C
ATOM   1621  C2  CHO   302     165.820  70.163  40.898  1.00  0.00           C
ATOM   1622  ROH CHO   303     131.570  42.663  24.198  1.00  0.00            
ATOM   1623  R1  CHO   303     131.170  43.663  26.798  1.00  0.00            
ATOM   1624  R2  CHO   303     130.770  42.013  28.998  1.00  0.00            
ATOM   1625  R3  CHO   303     132.870  43.413  29.998  1.00  0.00            
ATOM   1626  R4  CHO   303     131.970  41.713  32.248  1.00  0.00            
ATOM   1627  R5  CHO   303     132.220  43.863  32.298  1.00  0.00            
ATOM   1628  C1  CHO   303     134.570  42.863  35.098  1.00  0.00           C
ATOM   1629  C2  CHO   303     134.320  43.113  38.198  1.00  0.00           C
ATOM   1630  ROH CHO   304      63.270  25.413  50.448  1.00  0.00            
ATOM   1631  R1  CHO   304      65.570  24.313  49.148  1.00  0.00            
ATOM   1632  R2  CHO   304      65.470  21.913  47.798  1.00  0.00            
ATOM   1633  R3  CHO   304      66.470  23.413  45.748  1.00  0.00            
ATOM   1634  R4  CHO   304      66.870  20.613  44.898  1.00  0.00            
ATOM   1635  R5  CHO   304      68.370  22.163  44.998  1.00  0.00            
ATOM   1636  C1  CHO   304      68.620  21.263  41.298  1.00  0.00           C
ATOM   1637  C2  CHO   304      71.370  22.863  39.298  1.00  0.00           C
ATOM   1638  ROH CHO   305     122.820 176.363  47.948  1.00  0.00            
ATOM   1639  R1  CHO   305     124.420 177.313  45.798  1.00  0.00            
ATOM   1640  R2  CHO   305     124.970 175.813  43.548  1.00  0.00            
ATOM   1641  R3  CHO   305     123.970 177.963  42.248  1.00  0.00            
ATOM   1642  R4  CHO   305     124.920 176.213  40.098  1.00  0.00            
ATOM   1643  R5  CHO   305     125.420 178.313  40.398  1.00  0.00            
ATOM   1644  C1  CHO   305     123.970 178.463  36.898  1.00  0.00           C
ATOM   1645  C2  CHO   305     126.170 177.563  34.198  1.00  0.00           C
ATOM   1646  ROH CHO   306     118.520 151.313  23.898  1.00  0.00            
ATOM   1647  R1  CHO   306     116.420 151.213  25.798  1.00  0.00            
ATOM   1648  R2  CHO   306     115.920 148.963  27.348  1.00  0.00            
ATOM   1649  R3  CHO   306     116.170 150.713  29.398  1.00  0.00            
ATOM   1650  R4  CHO   306     115.470 148.163  30.648  1.00  0.00            
ATOM   1651  R5  CHO   306     114.470 150.063  30.948  1.00  0.00            
ATOM   1652  C1  CHO   306     115.470 149.313  34.548  1.00  0.00           C
ATOM   1653  C2  CHO   306     116.370 146.863  37.198  1.00  0.00           C
ATOM   1654  ROH CHO   307     110.270 168.563  43.648  1.00  0.00            
ATOM   1655  R1  CHO   307     112.220 170.213  42.448  1.00  0.00            
ATOM   1656  R2  CHO   307     114.320 169.163  40.948  1.00  0.00            
ATOM   1657  R3  CHO   307     113.370 170.863  39.098  1.00  0.00            
ATOM   1658  R4  CHO   307     115.870 169.813  37.948  1.00  0.00            
ATOM   1659  R5  CHO   307     115.320 171.913  38.198  1.00  0.00            
ATOM   1660  C1  CHO   307     115.870 171.813  34.398  1.00  0.00           C
ATOM   1661  C2  CHO   307     114.370 174.063  33.048  1.00  0.00           C
ATOM   1662  ROH CHO   308     126.420 199.163  49.598  1.00  0.00            
ATOM   1663  R1  CHO   308     126.320 198.163  46.998  1.00  0.00            
ATOM   1664  R2  CHO   308     125.420 199.613  44.848  1.00  0.00            
ATOM   1665  R3  CHO   308     127.820 198.963  43.748  1.00  0.00            
ATOM   1666  R4  CHO   308     126.270 199.963  41.498  1.00  0.00            
ATOM   1667  R5  CHO   308     127.320 198.063  41.598  1.00  0.00            
ATOM   1668  C1  CHO   308     129.070 199.563  38.548  1.00  0.00           C
ATOM   1669  C2  CHO   308     130.320 199.613  34.698  1.00  0.00           C
ATOM   1670  ROH CHO   309     126.270  13.813  16.848  1.00  0.00            
ATOM   1671  R1  CHO   309     124.970  14.513  19.248  1.00  0.00            
ATOM   1672  R2  CHO   309     122.470  13.663  19.898  1.00  0.00            
ATOM   1673  R3  CHO   309     123.720  12.763  22.198  1.00  0.00            
ATOM   1674  R4  CHO   309     120.870  12.163  22.598  1.00  0.00            
ATOM   1675  R5  CHO   309     122.170  13.313  23.948  1.00  0.00            
ATOM   1676  C1  CHO   309     121.120  10.513  26.298  1.00  0.00           C
ATOM   1677  C2  CHO   309     121.470  10.863  29.348  1.00  0.00           C
ATOM   1678  ROH CHO   310     125.170  83.913  27.148  1.00  0.00            
ATOM   1679  R1  CHO   310     124.320  84.463  29.798  1.00  0.00            
ATOM   1680  R2  CHO   310     122.970  82.613  31.348  1.00  0.00            
ATOM   1681  R3  CHO   310     124.970  83.063  33.098  1.00  0.00            
ATOM   1682  R4  CHO   310     122.620  82.363  34.748  1.00  0.00            
ATOM   1683  R5  CHO   310     123.870  84.163  34.948  1.00  0.00            
ATOM   1684  C1  CHO   310     124.320  82.663  38.398  1.00  0.00           C
ATOM   1685  C2  CHO   310     124.220  82.863  42.148  1.00  0.00           C
ATOM   1686  ROH CHO   311      39.620 176.013  16.598  1.00  0.00            
ATOM   1687  R1  CHO   311      40.970 174.813  18.798  1.00  0.00            
ATOM   1688  R2  CHO   311      42.570 176.263  20.498  1.00  0.00            
ATOM   1689  R3  CHO   311      40.970 175.213  22.398  1.00  0.00            
ATOM   1690  R4  CHO   311      43.570 175.463  23.698  1.00  0.00            
ATOM   1691  R5  CHO   311      42.370 173.663  23.548  1.00  0.00            
ATOM   1692  C1  CHO   311      42.620 174.013  27.348  1.00  0.00           C
ATOM   1693  C2  CHO   311      46.520 175.013  28.298  1.00  0.00           C
ATOM   1694  ROH CHO   312      46.020  60.063  19.348  1.00  0.00            
ATOM   1695  R1  CHO   312      46.520  61.463  21.748  1.00  0.00            
ATOM   1696  R2  CHO   312      45.220  63.813  22.348  1.00  0.00            
ATOM   1697  R3  CHO   312      44.570  62.513  24.648  1.00  0.00            
ATOM   1698  R4  CHO   312      44.570  65.313  25.398  1.00  0.00            
ATOM   1699  R5  CHO   312      45.670  63.713  26.398  1.00  0.00            
ATOM   1700  C1  CHO   312      43.520  64.963  29.298  1.00  0.00           C
ATOM   1701  C2  CHO   312      43.320  66.713  31.998  1.00  0.00           C
ATOM   1702  ROH CHO   313     192.070  88.213  31.298  1.00  0.00            
ATOM   1703  R1  CHO   313     192.070  87.013  33.848  1.00  0.00            
ATOM   1704  R2  CHO   313     193.270  88.163  36.048  1.00  0.00            
ATOM   1705  R3  CHO   313     190.770  87.813  37.148  1.00  0.00            
ATOM   1706  R4  CHO   313     192.620  87.863  39.398  1.00  0.00            
ATOM   1707  R5  CHO   313     191.170  86.313  38.948  1.00  0.00            
ATOM   1708  C1  CHO   313     189.920  87.363  42.398  1.00  0.00           C
ATOM   1709  C2  CHO   313     187.370  88.313  46.148  1.00  0.00           C
ATOM   1710  ROH CHO   314     162.470  84.013  28.798  1.00  0.00            
ATOM   1711  R1  CHO   314     163.520  84.413  31.348  1.00  0.00            
ATOM   1712  R2  CHO   314     161.970  85.263  33.498  1.00  0.00            
ATOM   1713  R3  CHO   314     163.020  83.013  34.698  1.00  0.00            
ATOM   1714  R4  CHO   314     161.670  84.463  36.848  1.00  0.00            
ATOM   1715  R5  CHO   314     163.720  83.763  36.848  1.00  0.00            
ATOM   1716  C1  CHO   314     162.420  81.913  39.898  1.00  0.00           C
ATOM   1717  C2  CHO   314     160.520  81.163  43.498  1.00  0.00           C
ATOM   1718  ROH CHO   315     223.170 188.113  46.198  1.00  0.00            
ATOM   1719  R1  CHO   315     222.870 186.363  43.998  1.00  0.00            
ATOM   1720  R2  CHO   315     220.620 184.813  43.598  1.00  0.00            
ATOM   1721  R3  CHO   315     220.620 186.063  41.148  1.00  0.00            
ATOM   1722  R4  CHO   315     219.920 183.263  40.548  1.00  0.00            
ATOM   1723  R5  CHO   315     221.520 184.413  39.648  1.00  0.00            
ATOM   1724  C1  CHO   315     219.520 183.513  36.548  1.00  0.00           C
ATOM   1725  C2  CHO   315     217.820 183.013  32.598  1.00  0.00           C
ATOM   1726  ROH CHO   316      79.470 224.213  46.148  1.00  0.00            
ATOM   1727  R1  CHO   316      78.970 225.513  43.698  1.00  0.00            
ATOM   1728  R2  CHO   316      80.520 225.113  41.448  1.00  0.00            
ATOM   1729  R3  CHO   316      78.120 224.513  40.298  1.00  0.00            
ATOM   1730  R4  CHO   316      79.670 225.763  38.148  1.00  0.00            
ATOM   1731  R5  CHO   316      77.670 226.363  38.848  1.00  0.00            
ATOM   1732  C1  CHO   316      76.920 225.613  35.198  1.00  0.00           C
ATOM   1733  C2  CHO   316      75.820 226.363  31.398  1.00  0.00           C
ATOM   1734  ROH CHO   317     176.670 149.913  28.348  1.00  0.00            
ATOM   1735  R1  CHO   317     175.870 150.163  31.048  1.00  0.00            
ATOM   1736  R2  CHO   317     173.220 150.363  31.798  1.00  0.00            
ATOM   1737  R3  CHO   317     173.820 148.213  33.348  1.00  0.00            
ATOM   1738  R4  CHO   317     171.720 149.613  34.798  1.00  0.00            
ATOM   1739  R5  CHO   317     173.670 149.063  35.548  1.00  0.00            
ATOM   1740  C1  CHO   317     171.420 147.213  38.048  1.00  0.00           C
ATOM   1741  C2  CHO   317     168.520 149.163  39.548  1.00  0.00           C
ATOM   1742  ROH CHO   318     150.470  13.063  53.198  1.00  0.00            
ATOM   1743  R1  CHO   318     149.770  12.913  50.448  1.00  0.00            
ATOM   1744  R2  CHO   318     148.620  15.013  49.098  1.00  0.00            
ATOM   1745  R3  CHO   318     150.720  14.613  47.398  1.00  0.00            
ATOM   1746  R4  CHO   318     148.520  15.413  45.648  1.00  0.00            
ATOM   1747  R5  CHO   318     149.770  13.663  45.448  1.00  0.00            
ATOM   1748  C1  CHO   318     150.470  15.313  42.098  1.00  0.00           C
ATOM   1749  C2  CHO   318     148.170  14.463  39.298  1.00  0.00           C
ATOM   1750  ROH CHO   319     188.420 204.063  25.698  1.00  0.00            
ATOM   1751  R1  CHO   319     185.970 203.163  26.798  1.00  0.00            
ATOM   1752  R2  CHO   319     185.070 200.613  26.498  1.00  0.00            
ATOM   1753  R3  CHO   319     184.920 200.663  29.198  1.00  0.00            
ATOM   1754  R4  CHO   319     182.820 198.763  28.348  1.00  0.00            
ATOM   1755  R5  CHO   319     182.570 200.513  29.648  1.00  0.00            
ATOM   1756  C1  CHO   319     181.420 197.713  31.998  1.00  0.00           C
ATOM   1757  C2  CHO   319     179.620 194.663  33.998  1.00  0.00           C
ATOM   1758  ROH CHO   320     108.020  67.313  23.348  1.00  0.00            
ATOM   1759  R1  CHO   320     106.770  66.363  25.698  1.00  0.00            
ATOM   1760  R2  CHO   320     107.920  64.463  27.348  1.00  0.00            
ATOM   1761  R3  CHO   320     107.520  66.363  29.298  1.00  0.00            
ATOM   1762  R4  CHO   320     107.920  63.863  30.748  1.00  0.00            
ATOM   1763  R5  CHO   320     106.220  65.213  30.948  1.00  0.00            
ATOM   1764  C1  CHO   320     107.520  65.263  34.548  1.00  0.00           C
ATOM   1765  C2  CHO   320     106.420  65.913  38.548  1.00  0.00           C
ATOM   1766  ROH CHO   321      87.820 201.213  37.098  1.00  0.00            
ATOM   1767  R1  CHO   321      88.570 202.163  34.598  1.00  0.00            
ATOM   1768  R2  CHO   321      89.770 200.563  32.698  1.00  0.00            
ATOM   1769  R3  CHO   321      87.770 201.463  31.148  1.00  0.00            
ATOM   1770  R4  CHO   321      89.920 200.813  29.248  1.00  0.00            
ATOM   1771  R5  CHO   321      88.870 202.713  29.398  1.00  0.00            
ATOM   1772  C1  CHO   321      88.070 201.863  25.798  1.00  0.00           C
ATOM   1773  C2  CHO   321      87.120 204.163  22.398  1.00  0.00           C
ATOM   1774  ROH CHO   322      81.670   3.813  46.548  1.00  0.00            
ATOM   1775  R1  CHO   322      81.170   5.013  44.048  1.00  0.00            
ATOM   1776  R2  CHO   322      83.020   5.113  42.048  1.00  0.00            
ATOM   1777  R3  CHO   322      81.070   3.963  40.598  1.00  0.00            
ATOM   1778  R4  CHO   322      82.820   5.113  38.598  1.00  0.00            
ATOM   1779  R5  CHO   322      80.720   5.463  38.748  1.00  0.00            
ATOM   1780  C1  CHO   322      80.820   4.063  35.248  1.00  0.00           C
ATOM   1781  C2  CHO   322      79.770   5.563  32.198  1.00  0.00           C
ATOM   1782  ROH CHO   323      91.970  99.763  25.698  1.00  0.00            
ATOM   1783  R1  CHO   323      90.970 101.363  27.848  1.00  0.00            
ATOM   1784  R2  CHO   323      90.420 100.263  30.348  1.00  0.00            
ATOM   1785  R3  CHO   323      92.120 102.163  31.198  1.00  0.00            
ATOM   1786  R4  CHO   323      90.420 101.513  33.548  1.00  0.00            
ATOM   1787  R5  CHO   323      90.770 103.513  32.698  1.00  0.00            
ATOM   1788  C1  CHO   323      92.070 104.063  36.198  1.00  0.00           C
ATOM   1789  C2  CHO   323      92.920 103.913  39.948  1.00  0.00           C
ATOM   1790  ROH CHO   324     117.420 214.713  13.948  1.00  0.00            
ATOM   1791  R1  CHO   324     116.220 213.913  16.348  1.00  0.00            
ATOM   1792  R2  CHO   324     114.420 211.813  16.498  1.00  0.00            
ATOM   1793  R3  CHO   324     116.120 210.863  18.398  1.00  0.00            
ATOM   1794  R4  CHO   324     113.470 210.263  19.448  1.00  0.00            
ATOM   1795  R5  CHO   324     115.020 211.363  20.448  1.00  0.00            
ATOM   1796  C1  CHO   324     114.470 208.513  22.948  1.00  0.00           C
ATOM   1797  C2  CHO   324     111.120 207.863  26.548  1.00  0.00           C
ATOM   1798  ROH CHO   325      50.070  47.163  21.548  1.00  0.00            
ATOM   1799  R1  CHO   325      48.720  46.963  23.998  1.00  0.00            
ATOM   1800  R2  CHO   325      49.870  47.613  26.398  1.00  0.00            
ATOM   1801  R3  CHO   325      47.670  49.213  26.648  1.00  0.00            
ATOM   1802  R4  CHO   325      48.570  48.813  29.398  1.00  0.00            
ATOM   1803  R5  CHO   325      46.570  48.463  28.648  1.00  0.00            
ATOM   1804  C1  CHO   325      45.820  51.013  31.348  1.00  0.00           C
ATOM   1805  C2  CHO   325      45.970  52.463  34.698  1.00  0.00           C
ATOM   1806  ROH CHO   326      20.570 141.313  26.098  1.00  0.00            
ATOM   1807  R1  CHO   326      18.970 140.813  28.348  1.00  0.00            
ATOM   1808  R2  CHO   326      19.970 139.763  30.698  1.00  0.00            
ATOM   1809  R3  CHO   326      18.820 141.963  31.798  1.00  0.00            
ATOM   1810  R4  CHO   326      19.670 140.363  34.098  1.00  0.00            
ATOM   1811  R5  CHO   326      17.670 141.163  33.748  1.00  0.00            
ATOM   1812  C1  CHO   326      18.370 142.813  37.048  1.00  0.00           C
ATOM   1813  C2  CHO   326      18.170 141.163  40.998  1.00  0.00           C
ATOM   1814  ROH CHO   327      26.820 122.513  25.248  1.00  0.00            
ATOM   1815  R1  CHO   327      28.170 123.563  27.498  1.00  0.00            
ATOM   1816  R2  CHO   327      27.370 123.013  30.098  1.00  0.00            
ATOM   1817  R3  CHO   327      29.970 122.163  30.398  1.00  0.00            
ATOM   1818  R4  CHO   327      28.870 122.213  33.098  1.00  0.00            
ATOM   1819  R5  CHO   327      30.670 123.213  32.398  1.00  0.00            
ATOM   1820  C1  CHO   327      32.170 121.013  35.148  1.00  0.00           C
ATOM   1821  C2  CHO   327      30.620 120.263  39.348  1.00  0.00           C
ATOM   1822  ROH CHO   328     190.920 132.713  48.398  1.00  0.00            
ATOM   1823  R1  CHO   328     189.720 135.213  48.048  1.00  0.00            
ATOM   1824  R2  CHO   328     188.320 135.863  45.748  1.00  0.00            
ATOM   1825  R3  CHO   328     186.370 136.513  47.548  1.00  0.00            
ATOM   1826  R4  CHO   328     185.770 138.113  45.148  1.00  0.00            
ATOM   1827  R5  CHO   328     186.020 138.813  47.198  1.00  0.00            
ATOM   1828  C1  CHO   328     182.420 140.013  46.498  1.00  0.00           C
ATOM   1829  C2  CHO   328     181.420 143.663  45.098  1.00  0.00           C
ATOM   1830  ROH CHO   329      86.070 116.663  21.548  1.00  0.00            
ATOM   1831  R1  CHO   329      86.670 118.813  23.298  1.00  0.00            
ATOM   1832  R2  CHO   329      84.720 120.513  24.248  1.00  0.00            
ATOM   1833  R3  CHO   329      85.670 119.763  26.698  1.00  0.00            
ATOM   1834  R4  CHO   329      84.470 122.413  27.148  1.00  0.00            
ATOM   1835  R5  CHO   329      86.520 121.813  27.648  1.00  0.00            
ATOM   1836  C1  CHO   329      85.270 122.813  31.098  1.00  0.00           C
ATOM   1837  C2  CHO   329      86.820 125.713  32.598  1.00  0.00           C
ATOM   1838  ROH CHO   330     213.670  43.213  57.598  1.00  0.00            
ATOM   1839  R1  CHO   330     214.020  43.663  54.848  1.00  0.00            
ATOM   1840  R2  CHO   330     212.670  42.313  52.898  1.00  0.00            
ATOM   1841  R3  CHO   330     212.020  44.813  52.048  1.00  0.00            
ATOM   1842  R4  CHO   330     211.320  43.063  49.798  1.00  0.00            
ATOM   1843  R5  CHO   330     212.620  44.813  49.748  1.00  0.00            
ATOM   1844  C1  CHO   330     209.970  45.863  47.198  1.00  0.00           C
ATOM   1845  C2  CHO   330     210.070  44.263  44.498  1.00  0.00           C
ATOM   1846  ROH CHO   331     108.870 193.763  47.048  1.00  0.00            
ATOM   1847  R1  CHO   331     109.420 193.263  44.348  1.00  0.00            
ATOM   1848  R2  CHO   331     109.370 190.713  43.298  1.00  0.00            
ATOM   1849  R3  CHO   331     107.670 191.813  41.498  1.00  0.00            
ATOM   1850  R4  CHO   331     108.420 189.213  40.298  1.00  0.00            
ATOM   1851  R5  CHO   331     108.570 191.213  39.348  1.00  0.00            
ATOM   1852  C1  CHO   331     106.270 189.413  36.898  1.00  0.00           C
ATOM   1853  C2  CHO   331     106.870 186.613  34.148  1.00  0.00           C
ATOM   1854  ROH CHO   332     212.970  53.063  39.348  1.00  0.00            
ATOM   1855  R1  CHO   332     212.470  53.963  41.998  1.00  0.00            
ATOM   1856  R2  CHO   332     211.120  56.313  42.548  1.00  0.00            
ATOM   1857  R3  CHO   332     209.520  54.663  44.048  1.00  0.00            
ATOM   1858  R4  CHO   332     209.920  57.063  45.698  1.00  0.00            
ATOM   1859  R5  CHO   332     210.270  55.013  46.298  1.00  0.00            
ATOM   1860  C1  CHO   332     207.670  55.963  48.898  1.00  0.00           C
ATOM   1861  C2  CHO   332     210.320  55.213  51.598  1.00  0.00           C
ATOM   1862  ROH CHO   333      62.620 138.113  14.698  1.00  0.00            
ATOM   1863  R1  CHO   333      63.620 139.963  16.598  1.00  0.00            
ATOM   1864  R2  CHO   333      62.020 141.013  18.598  1.00  0.00            
ATOM   1865  R3  CHO   333      64.020 140.163  20.198  1.00  0.00            
ATOM   1866  R4  CHO   333      62.170 141.563  21.998  1.00  0.00            
ATOM   1867  R5  CHO   333      64.320 141.913  21.798  1.00  0.00            
ATOM   1868  C1  CHO   333      64.170 141.063  25.498  1.00  0.00           C
ATOM   1869  C2  CHO   333      64.170 140.213  29.348  1.00  0.00           C
ATOM   1870  ROH CHO   334     188.320 137.963  28.498  1.00  0.00            
ATOM   1871  R1  CHO   334     188.020 138.263  31.248  1.00  0.00            
ATOM   1872  R2  CHO   334     189.820 137.213  33.098  1.00  0.00            
ATOM   1873  R3  CHO   334     189.920 139.813  33.948  1.00  0.00            
ATOM   1874  R4  CHO   334     191.420 138.263  35.948  1.00  0.00            
ATOM   1875  R5  CHO   334     189.770 139.613  36.348  1.00  0.00            
ATOM   1876  C1  CHO   334     192.470 141.263  38.498  1.00  0.00           C
ATOM   1877  C2  CHO   334     194.170 143.863  40.648  1.00  0.00           C
ATOM   1878  ROH CHO   335      21.370  69.963  57.798  1.00  0.00            
ATOM   1879  R1  CHO   335      22.820  71.513  55.898  1.00  0.00            
ATOM   1880  R2  CHO   335      24.270  70.363  53.848  1.00  0.00            
ATOM   1881  R3  CHO   335      22.720  72.013  52.298  1.00  0.00            
ATOM   1882  R4  CHO   335      23.820  69.963  50.448  1.00  0.00            
ATOM   1883  R5  CHO   335      23.970  72.163  50.248  1.00  0.00            
ATOM   1884  C1  CHO   335      22.120  71.313  46.998  1.00  0.00           C
ATOM   1885  C2  CHO   335      23.420  70.363  44.148  1.00  0.00           C
ATOM   1886  ROH CHO   336      23.770  19.663  23.198  1.00  0.00            
ATOM   1887  R1  CHO   336      24.770  20.013  25.848  1.00  0.00            
ATOM   1888  R2  CHO   336      27.470  19.813  26.448  1.00  0.00            
ATOM   1889  R3  CHO   336      27.020  22.263  27.548  1.00  0.00            
ATOM   1890  R4  CHO   336      29.770  21.613  28.348  1.00  0.00            
ATOM   1891  R5  CHO   336      28.120  22.213  29.698  1.00  0.00            
ATOM   1892  C1  CHO   336      30.670  24.913  30.498  1.00  0.00           C
ATOM   1893  C2  CHO   336      31.470  22.113  34.148  1.00  0.00           C
ATOM   1894  ROH CHO   337     136.770 168.013  48.598  1.00  0.00            
ATOM   1895  R1  CHO   337     136.620 167.563  45.848  1.00  0.00            
ATOM   1896  R2  CHO   337     135.270 169.213  44.098  1.00  0.00            
ATOM   1897  R3  CHO   337     137.620 169.313  42.798  1.00  0.00            
ATOM   1898  R4  CHO   337     135.620 169.563  40.698  1.00  0.00            
ATOM   1899  R5  CHO   337     137.220 168.113  40.748  1.00  0.00            
ATOM   1900  C1  CHO   337     138.070 169.813  37.448  1.00  0.00           C
ATOM   1901  C2  CHO   337     141.770 169.963  36.398  1.00  0.00           C
ATOM   1902  ROH CHO   338     110.570 201.663  42.548  1.00  0.00            
ATOM   1903  R1  CHO   338     112.570 201.813  40.548  1.00  0.00            
ATOM   1904  R2  CHO   338     112.470 200.263  38.248  1.00  0.00            
ATOM   1905  R3  CHO   338     112.670 202.713  36.998  1.00  0.00            
ATOM   1906  R4  CHO   338     112.570 200.713  34.848  1.00  0.00            
ATOM   1907  R5  CHO   338     114.120 202.263  35.148  1.00  0.00            
ATOM   1908  C1  CHO   338     112.870 203.263  31.698  1.00  0.00           C
ATOM   1909  C2  CHO   338     115.220 204.463  28.698  1.00  0.00           C
ATOM   1910  ROH CHO   339      83.370  29.813  19.498  1.00  0.00            
ATOM   1911  R1  CHO   339      83.320  30.113  22.298  1.00  0.00            
ATOM   1912  R2  CHO   339      81.520  28.763  23.948  1.00  0.00            
ATOM   1913  R3  CHO   339      83.770  27.963  25.198  1.00  0.00            
ATOM   1914  R4  CHO   339      81.620  27.613  27.198  1.00  0.00            
ATOM   1915  R5  CHO   339      83.470  28.713  27.448  1.00  0.00            
ATOM   1916  C1  CHO   339      83.820  26.163  30.248  1.00  0.00           C
ATOM   1917  C2  CHO   339      82.070  22.113  31.198  1.00  0.00           C
ATOM   1918  ROH CHO   340      81.920 130.413  50.548  1.00  0.00            
ATOM   1919  R1  CHO   340      82.520 128.413  48.648  1.00  0.00            
ATOM   1920  R2  CHO   340      81.870 128.613  45.998  1.00  0.00            
ATOM   1921  R3  CHO   340      84.520 128.163  45.598  1.00  0.00            
ATOM   1922  R4  CHO   340      83.270 127.663  42.998  1.00  0.00            
ATOM   1923  R5  CHO   340      84.570 126.313  44.098  1.00  0.00            
ATOM   1924  C1  CHO   340      86.620 126.663  40.898  1.00  0.00           C
ATOM   1925  C2  CHO   340      86.770 124.513  37.998  1.00  0.00           C
ATOM   1926  ROH CHO   341      80.220 216.663  23.948  1.00  0.00            
ATOM   1927  R1  CHO   341      81.570 219.163  23.948  1.00  0.00            
ATOM   1928  R2  CHO   341      84.220 219.413  24.698  1.00  0.00            
ATOM   1929  R3  CHO   341      84.470 220.613  22.248  1.00  0.00            
ATOM   1930  R4  CHO   341      85.970 222.313  24.048  1.00  0.00            
ATOM   1931  R5  CHO   341      84.420 222.963  22.698  1.00  0.00            
ATOM   1932  C1  CHO   341      87.270 225.113  21.398  1.00  0.00           C
ATOM   1933  C2  CHO   341      88.320 228.513  22.848  1.00  0.00           C
ATOM   1934  ROH CHO   342     103.620 130.163  52.448  1.00  0.00            
ATOM   1935  R1  CHO   342     104.370 129.863  49.748  1.00  0.00            
ATOM   1936  R2  CHO   342     105.820 127.713  48.848  1.00  0.00            
ATOM   1937  R3  CHO   342     103.770 127.463  47.098  1.00  0.00            
ATOM   1938  R4  CHO   342     106.170 126.863  45.498  1.00  0.00            
ATOM   1939  R5  CHO   342     104.620 128.313  45.048  1.00  0.00            
ATOM   1940  C1  CHO   342     104.420 126.113  41.948  1.00  0.00           C
ATOM   1941  C2  CHO   342     105.820 124.763  39.298  1.00  0.00           C
ATOM   1942  ROH CHO   343      95.870   9.613  15.248  1.00  0.00            
ATOM   1943  R1  CHO   343      96.570   7.963  17.448  1.00  0.00            
ATOM   1944  R2  CHO   343      98.770   8.413  18.998  1.00  0.00            
ATOM   1945  R3  CHO   343      96.970   8.413  21.048  1.00  0.00            
ATOM   1946  R4  CHO   343      99.470   7.613  22.298  1.00  0.00            
ATOM   1947  R5  CHO   343      97.620   6.563  22.398  1.00  0.00            
ATOM   1948  C1  CHO   343      98.220   7.163  26.098  1.00  0.00           C
ATOM   1949  C2  CHO   343      99.720   8.063  29.548  1.00  0.00           C
ATOM   1950  ROH CHO   344     175.270  15.263  36.298  1.00  0.00            
ATOM   1951  R1  CHO   344     172.870  15.113  37.798  1.00  0.00            
ATOM   1952  R2  CHO   344     171.770  17.313  39.098  1.00  0.00            
ATOM   1953  R3  CHO   344     169.570  16.663  37.648  1.00  0.00            
ATOM   1954  R4  CHO   344     168.570  18.163  39.998  1.00  0.00            
ATOM   1955  R5  CHO   344     167.920  16.163  39.348  1.00  0.00            
ATOM   1956  C1  CHO   344     164.570  18.013  39.198  1.00  0.00           C
ATOM   1957  C2  CHO   344     159.920  18.163  38.598  1.00  0.00           C
ATOM   1958  ROH CHO   345      73.170 155.063  40.648  1.00  0.00            
ATOM   1959  R1  CHO   345      73.470 155.663  37.898  1.00  0.00            
ATOM   1960  R2  CHO   345      75.420 157.363  36.998  1.00  0.00            
ATOM   1961  R3  CHO   345      76.020 155.263  35.348  1.00  0.00            
ATOM   1962  R4  CHO   345      76.670 157.613  33.798  1.00  0.00            
ATOM   1963  R5  CHO   345      75.320 155.963  33.198  1.00  0.00            
ATOM   1964  C1  CHO   345      77.870 155.813  30.398  1.00  0.00           C
ATOM   1965  C2  CHO   345      77.270 158.513  28.348  1.00  0.00           C
ATOM   1966  ROH CHO   346      77.820 146.713  44.698  1.00  0.00            
ATOM   1967  R1  CHO   346      77.970 145.563  42.098  1.00  0.00            
ATOM   1968  R2  CHO   346      75.720 144.863  40.698  1.00  0.00            
ATOM   1969  R3  CHO   346      76.770 146.463  38.798  1.00  0.00            
ATOM   1970  R4  CHO   346      74.820 144.863  37.348  1.00  0.00            
ATOM   1971  R5  CHO   346      76.920 145.063  36.848  1.00  0.00            
ATOM   1972  C1  CHO   346      75.320 146.363  33.648  1.00  0.00           C
ATOM   1973  C2  CHO   346      74.820 146.613  28.798  1.00  0.00           C
ATOM   1974  ROH CHO   347     184.220  87.963  66.498  1.00  0.00            
ATOM   1975  R1  CHO   347     183.670  87.663  63.748  1.00  0.00            
ATOM   1976  R2  CHO   347     181.120  87.313  62.798  1.00  0.00            
ATOM   1977  R3  CHO   347     181.720  89.463  61.248  1.00  0.00            
ATOM   1978  R4  CHO   347     179.770  88.013  59.648  1.00  0.00            
ATOM   1979  R5  CHO   347     181.770  88.613  58.998  1.00  0.00            
ATOM   1980  C1  CHO   347     179.620  90.413  56.398  1.00  0.00           C
ATOM   1981  C2  CHO   347     182.520  89.263  53.398  1.00  0.00           C
ATOM   1982  ROH CHO   348     211.420  94.513  60.698  1.00  0.00            
ATOM   1983  R1  CHO   348     211.120  93.763  57.998  1.00  0.00            
ATOM   1984  R2  CHO   348     210.520  95.613  55.998  1.00  0.00            
ATOM   1985  R3  CHO   348     212.770  94.563  54.848  1.00  0.00            
ATOM   1986  R4  CHO   348     211.270  95.763  52.598  1.00  0.00            
ATOM   1987  R5  CHO   348     211.970  93.713  52.698  1.00  0.00            
ATOM   1988  C1  CHO   348     213.770  94.863  49.548  1.00  0.00           C
ATOM   1989  C2  CHO   348     214.270  97.163  46.448  1.00  0.00           C
ATOM   1990  ROH CHO   349     139.370  52.813  23.998  1.00  0.00            
ATOM   1991  R1  CHO   349     141.120  51.463  25.748  1.00  0.00            
ATOM   1992  R2  CHO   349     142.020  52.613  28.098  1.00  0.00            
ATOM   1993  R3  CHO   349     141.020  50.363  29.248  1.00  0.00            
ATOM   1994  R4  CHO   349     142.020  51.913  31.498  1.00  0.00            
ATOM   1995  R5  CHO   349     142.520  49.863  30.998  1.00  0.00            
ATOM   1996  C1  CHO   349     141.070  49.363  34.498  1.00  0.00           C
ATOM   1997  C2  CHO   349     140.670  49.913  38.998  1.00  0.00           C
ATOM   1998  ROH CHO   350      94.820  52.063  20.398  1.00  0.00            
ATOM   1999  R1  CHO   350      95.220  52.063  23.198  1.00  0.00            
ATOM   2000  R2  CHO   350      93.220  52.863  24.948  1.00  0.00            
ATOM   2001  R3  CHO   350      93.720  50.413  26.048  1.00  0.00            
ATOM   2002  R4  CHO   350      92.970  52.163  28.298  1.00  0.00            
ATOM   2003  R5  CHO   350      94.770  50.963  28.148  1.00  0.00            
ATOM   2004  C1  CHO   350      93.320  49.463  31.348  1.00  0.00           C
ATOM   2005  C2  CHO   350      95.470  48.963  34.498  1.00  0.00           C
ATOM   2006  ROH CHO   351     196.070 128.763  30.598  1.00  0.00            
ATOM   2007  R1  CHO   351     195.220 127.663  33.048  1.00  0.00            
ATOM   2008  R2  CHO   351     196.270 128.413  35.498  1.00  0.00            
ATOM   2009  R3  CHO   351     193.620 128.913  36.048  1.00  0.00            
ATOM   2010  R4  CHO   351     194.970 128.763  38.698  1.00  0.00            
ATOM   2011  R5  CHO   351     193.220 127.613  38.048  1.00  0.00            
ATOM   2012  C1  CHO   351     191.770 129.363  41.098  1.00  0.00           C
ATOM   2013  C2  CHO   351     190.170 129.113  43.848  1.00  0.00           C
ATOM   2014  ROH CHO   352     164.170 133.363  29.598  1.00  0.00            
ATOM   2015  R1  CHO   352     163.570 135.263  31.598  1.00  0.00            
ATOM   2016  R2  CHO   352     163.420 134.613  34.298  1.00  0.00            
ATOM   2017  R3  CHO   352     165.220 136.613  34.548  1.00  0.00            
ATOM   2018  R4  CHO   352     163.920 136.463  37.148  1.00  0.00            
ATOM   2019  R5  CHO   352     164.170 138.213  35.948  1.00  0.00            
ATOM   2020  C1  CHO   352     165.970 139.363  39.098  1.00  0.00           C
ATOM   2021  C2  CHO   352     166.970 143.863  39.598  1.00  0.00           C
ATOM   2022  ROH CHO   353     186.270 148.613  55.798  1.00  0.00            
ATOM   2023  R1  CHO   353     186.020 148.863  52.998  1.00  0.00            
ATOM   2024  R2  CHO   353     186.970 151.113  51.648  1.00  0.00            
ATOM   2025  R3  CHO   353     188.320 149.213  50.198  1.00  0.00            
ATOM   2026  R4  CHO   353     187.720 151.363  48.248  1.00  0.00            
ATOM   2027  R5  CHO   353     187.270 149.263  48.048  1.00  0.00            
ATOM   2028  C1  CHO   353     189.420 149.763  44.948  1.00  0.00           C
ATOM   2029  C2  CHO   353     190.170 147.113  42.398  1.00  0.00           C
ATOM   2030  ROH CHO   354     103.370  37.113  51.248  1.00  0.00            
ATOM   2031  R1  CHO   354     103.220  38.113  48.598  1.00  0.00            
ATOM   2032  R2  CHO   354     105.020  37.313  46.648  1.00  0.00            
ATOM   2033  R3  CHO   354     102.720  36.663  45.298  1.00  0.00            
ATOM   2034  R4  CHO   354     104.770  37.063  43.198  1.00  0.00            
ATOM   2035  R5  CHO   354     102.820  38.013  43.298  1.00  0.00            
ATOM   2036  C1  CHO   354     102.470  36.263  39.948  1.00  0.00           C
ATOM   2037  C2  CHO   354     101.270  40.013  37.798  1.00  0.00           C
ATOM   2038  ROH CHO   355      94.870  98.013  57.248  1.00  0.00            
ATOM   2039  R1  CHO   355      96.270  97.913  54.798  1.00  0.00            
ATOM   2040  R2  CHO   355      95.270  99.113  52.498  1.00  0.00            
ATOM   2041  R3  CHO   355      97.720 100.313  52.448  1.00  0.00            
ATOM   2042  R4  CHO   355      97.070  99.913  49.648  1.00  0.00            
ATOM   2043  R5  CHO   355      98.920  99.263  50.648  1.00  0.00            
ATOM   2044  C1  CHO   355     100.370 101.513  47.948  1.00  0.00           C
ATOM   2045  C2  CHO   355     102.820 102.463  45.098  1.00  0.00           C
ATOM   2046  ROH CHO   356     164.770   6.263  23.798  1.00  0.00            
ATOM   2047  R1  CHO   356     164.320   7.613  26.248  1.00  0.00            
ATOM   2048  R2  CHO   356     162.970   6.413  28.348  1.00  0.00            
ATOM   2049  R3  CHO   356     165.220   7.163  29.748  1.00  0.00            
ATOM   2050  R4  CHO   356     163.170   6.813  31.798  1.00  0.00            
ATOM   2051  R5  CHO   356     164.420   8.563  31.498  1.00  0.00            
ATOM   2052  C1  CHO   356     165.420   7.713  35.098  1.00  0.00           C
ATOM   2053  C2  CHO   356     165.220   7.113  39.848  1.00  0.00           C
ATOM   2054  ROH CHO   357      20.120 100.363  24.148  1.00  0.00            
ATOM   2055  R1  CHO   357      19.220 101.163  26.698  1.00  0.00            
ATOM   2056  R2  CHO   357      18.770  99.413  28.798  1.00  0.00            
ATOM   2057  R3  CHO   357      20.470 101.063  30.098  1.00  0.00            
ATOM   2058  R4  CHO   357      18.970  99.713  32.248  1.00  0.00            
ATOM   2059  R5  CHO   357      19.220 101.863  31.998  1.00  0.00            
ATOM   2060  C1  CHO   357      20.670 101.413  35.448  1.00  0.00           C
ATOM   2061  C2  CHO   357      20.470  99.263  39.998  1.00  0.00           C
ATOM   2062  ROH CHO   358     183.270  77.913  26.898  1.00  0.00            
ATOM   2063  R1  CHO   358     182.070  76.363  28.948  1.00  0.00            
ATOM   2064  R2  CHO   358     183.420  74.413  30.348  1.00  0.00            
ATOM   2065  R3  CHO   358     182.520  75.863  32.498  1.00  0.00            
ATOM   2066  R4  CHO   358     184.120  73.663  33.648  1.00  0.00            
ATOM   2067  R5  CHO   358     182.070  74.163  34.148  1.00  0.00            
ATOM   2068  C1  CHO   358     183.670  74.563  37.598  1.00  0.00           C
ATOM   2069  C2  CHO   358     185.820  71.663  39.198  1.00  0.00           C
ATOM   2070  ROH CHO   359     102.820 146.613  16.948  1.00  0.00            
ATOM   2071  R1  CHO   359     103.870 146.713  19.598  1.00  0.00            
ATOM   2072  R2  CHO   359     102.520 147.863  21.698  1.00  0.00            
ATOM   2073  R3  CHO   359     102.970 145.413  22.848  1.00  0.00            
ATOM   2074  R4  CHO   359     102.270 147.213  25.098  1.00  0.00            
ATOM   2075  R5  CHO   359     104.020 145.963  24.948  1.00  0.00            
ATOM   2076  C1  CHO   359     102.520 144.563  28.148  1.00  0.00           C
ATOM   2077  C2  CHO   359     101.870 143.913  32.548  1.00  0.00           C
ATOM   2078  ROH CHO   360      77.670 112.313  21.748  1.00  0.00            
ATOM   2079  R1  CHO   360      78.620 113.463  24.148  1.00  0.00            
ATOM   2080  R2  CHO   360      77.320 115.513  25.448  1.00  0.00            
ATOM   2081  R3  CHO   360      77.420 113.813  27.548  1.00  0.00            
ATOM   2082  R4  CHO   360      77.320 116.513  28.748  1.00  0.00            
ATOM   2083  R5  CHO   360      78.770 114.963  29.148  1.00  0.00            
ATOM   2084  C1  CHO   360      77.370 115.463  32.648  1.00  0.00           C
ATOM   2085  C2  CHO   360      75.170 113.763  35.348  1.00  0.00           C
ATOM   2086  ROH CHO   361     134.470 192.713  49.798  1.00  0.00            
ATOM   2087  R1  CHO   361     134.570 193.713  47.148  1.00  0.00            
ATOM   2088  R2  CHO   361     136.820 193.613  45.548  1.00  0.00            
ATOM   2089  R3  CHO   361     135.170 192.363  43.798  1.00  0.00            
ATOM   2090  R4  CHO   361     137.670 192.713  42.348  1.00  0.00            
ATOM   2091  R5  CHO   361     135.720 193.363  41.698  1.00  0.00            
ATOM   2092  C1  CHO   361     136.620 191.063  38.798  1.00  0.00           C
ATOM   2093  C2  CHO   361     137.570 188.963  34.998  1.00  0.00           C
ATOM   2094  ROH CHO   362     176.020  57.063  58.098  1.00  0.00            
ATOM   2095  R1  CHO   362     175.120  56.263  55.548  1.00  0.00            
ATOM   2096  R2  CHO   362     175.670  57.763  53.298  1.00  0.00            
ATOM   2097  R3  CHO   362     176.670  55.363  52.348  1.00  0.00            
ATOM   2098  R4  CHO   362     176.270  57.013  49.948  1.00  0.00            
ATOM   2099  R5  CHO   362     175.470  55.013  50.298  1.00  0.00            
ATOM   2100  C1  CHO   362     177.570  54.363  47.148  1.00  0.00           C
ATOM   2101  C2  CHO   362     176.670  54.463  43.498  1.00  0.00           C
ATOM   2102  ROH CHO   363     198.670  46.963  62.648  1.00  0.00            
ATOM   2103  R1  CHO   363     200.620  48.413  61.148  1.00  0.00            
ATOM   2104  R2  CHO   363     202.070  47.263  59.098  1.00  0.00            
ATOM   2105  R3  CHO   363     201.120  49.363  57.648  1.00  0.00            
ATOM   2106  R4  CHO   363     203.170  48.213  55.948  1.00  0.00            
ATOM   2107  R5  CHO   363     203.020  50.313  56.598  1.00  0.00            
ATOM   2108  C1  CHO   363     202.920  50.713  52.798  1.00  0.00           C
ATOM   2109  C2  CHO   363     205.220  52.163  51.348  1.00  0.00           C
ATOM   2110  ROH CHO   364     108.120 115.663  55.848  1.00  0.00            
ATOM   2111  R1  CHO   364     110.770 116.663  56.048  1.00  0.00            
ATOM   2112  R2  CHO   364     112.920 115.313  54.998  1.00  0.00            
ATOM   2113  R3  CHO   364     113.370 117.713  53.798  1.00  0.00            
ATOM   2114  R4  CHO   364     115.670 116.063  53.048  1.00  0.00            
ATOM   2115  R5  CHO   364     115.770 118.013  53.948  1.00  0.00            
ATOM   2116  C1  CHO   364     117.720 118.713  50.748  1.00  0.00           C
ATOM   2117  C2  CHO   364     121.370 118.763  50.648  1.00  0.00           C
ATOM   2118  ROH CHO   365      47.320 193.263  13.748  1.00  0.00            
ATOM   2119  R1  CHO   365      49.320 193.863  15.698  1.00  0.00            
ATOM   2120  R2  CHO   365      49.820 196.413  16.548  1.00  0.00            
ATOM   2121  R3  CHO   365      49.420 195.363  18.998  1.00  0.00            
ATOM   2122  R4  CHO   365      51.270 197.563  19.448  1.00  0.00            
ATOM   2123  R5  CHO   365      51.570 195.513  20.098  1.00  0.00            
ATOM   2124  C1  CHO   365      51.720 197.213  23.498  1.00  0.00           C
ATOM   2125  C2  CHO   365      52.170 196.313  28.298  1.00  0.00           C
ATOM   2126  ROH CHO   366     171.970 154.363  54.898  1.00  0.00            
ATOM   2127  R1  CHO   366     171.620 152.713  52.648  1.00  0.00            
ATOM   2128  R2  CHO   366     172.670 150.163  52.548  1.00  0.00            
ATOM   2129  R3  CHO   366     170.120 149.463  51.948  1.00  0.00            
ATOM   2130  R4  CHO   366     171.720 147.313  50.798  1.00  0.00            
ATOM   2131  R5  CHO   366     170.220 148.513  49.748  1.00  0.00            
ATOM   2132  C1  CHO   366     168.770 145.013  49.248  1.00  0.00           C
ATOM   2133  C2  CHO   366     168.370 140.613  48.798  1.00  0.00           C
ATOM   2134  ROH CHO   367      74.920 138.263  48.198  1.00  0.00            
ATOM   2135  R1  CHO   367      74.470 137.563  45.498  1.00  0.00            
ATOM   2136  R2  CHO   367      76.570 136.913  43.798  1.00  0.00            
ATOM   2137  R3  CHO   367      75.020 134.663  43.398  1.00  0.00            
ATOM   2138  R4  CHO   367      75.970 135.463  40.698  1.00  0.00            
ATOM   2139  R5  CHO   367      73.870 135.113  41.348  1.00  0.00            
ATOM   2140  C1  CHO   367      74.170 132.513  38.548  1.00  0.00           C
ATOM   2141  C2  CHO   367      75.120 129.963  36.198  1.00  0.00           C
ATOM   2142  ROH CHO   368     150.720  90.613  65.348  1.00  0.00            
ATOM   2143  R1  CHO   368     150.120  90.263  62.598  1.00  0.00            
ATOM   2144  R2  CHO   368     148.320  91.913  61.298  1.00  0.00            
ATOM   2145  R3  CHO   368     150.420  92.263  59.548  1.00  0.00            
ATOM   2146  R4  CHO   368     148.020  93.063  58.048  1.00  0.00            
ATOM   2147  R5  CHO   368     149.520  91.613  57.448  1.00  0.00            
ATOM   2148  C1  CHO   368     149.820  94.063  54.548  1.00  0.00           C
ATOM   2149  C2  CHO   368     149.070  94.413  50.398  1.00  0.00           C
ATOM   2150  ROH CHO   369      61.370 125.813  47.598  1.00  0.00            
ATOM   2151  R1  CHO   369      63.070 125.863  45.298  1.00  0.00            
ATOM   2152  R2  CHO   369      63.220 123.713  43.548  1.00  0.00            
ATOM   2153  R3  CHO   369      62.570 125.613  41.698  1.00  0.00            
ATOM   2154  R4  CHO   369      62.720 123.113  40.198  1.00  0.00            
ATOM   2155  R5  CHO   369      63.770 124.963  39.748  1.00  0.00            
ATOM   2156  C1  CHO   369      61.870 124.563  36.498  1.00  0.00           C
ATOM   2157  C2  CHO   369      62.920 122.213  34.448  1.00  0.00           C
ATOM   2158  ROH CHO   370     112.420 101.063  57.898  1.00  0.00            
ATOM   2159  R1  CHO   370     114.770 101.363  56.398  1.00  0.00            
ATOM   2160  R2  CHO   370     117.320 101.063  57.498  1.00  0.00            
ATOM   2161  R3  CHO   370     117.620  99.263  55.498  1.00  0.00            
ATOM   2162  R4  CHO   370     120.270 100.413  55.948  1.00  0.00            
ATOM   2163  R5  CHO   370     119.220 100.263  54.048  1.00  0.00            
ATOM   2164  C1  CHO   370     122.320  98.313  53.148  1.00  0.00           C
ATOM   2165  C2  CHO   370     125.820  97.313  52.048  1.00  0.00           C
ATOM   2166  ROH CHO   371     163.420  35.013  52.348  1.00  0.00            
ATOM   2167  R1  CHO   371     163.620  36.963  50.348  1.00  0.00            
ATOM   2168  R2  CHO   371     165.520  36.913  48.348  1.00  0.00            
ATOM   2169  R3  CHO   371     163.370  37.063  46.698  1.00  0.00            
ATOM   2170  R4  CHO   371     165.620  38.163  45.148  1.00  0.00            
ATOM   2171  R5  CHO   371     163.670  39.113  45.548  1.00  0.00            
ATOM   2172  C1  CHO   371     163.620  39.063  41.698  1.00  0.00           C
ATOM   2173  C2  CHO   371     165.820  38.613  38.998  1.00  0.00           C
ATOM   2174  ROH CHO   372     184.070 137.163  29.198  1.00  0.00            
ATOM   2175  R1  CHO   372     183.820 136.213  31.898  1.00  0.00            
ATOM   2176  R2  CHO   372     185.870 134.913  33.198  1.00  0.00            
ATOM   2177  R3  CHO   372     185.470 136.863  35.048  1.00  0.00            
ATOM   2178  R4  CHO   372     187.570 135.113  36.198  1.00  0.00            
ATOM   2179  R5  CHO   372     185.670 135.713  37.148  1.00  0.00            
ATOM   2180  C1  CHO   372     188.120 137.063  39.698  1.00  0.00           C
ATOM   2181  C2  CHO   372     189.920 139.163  42.348  1.00  0.00           C
ATOM   2182  ROH CHO   373     168.820  99.613  64.748  1.00  0.00            
ATOM   2183  R1  CHO   373     170.020  98.863  62.248  1.00  0.00            
ATOM   2184  R2  CHO   373     168.470  98.013  60.098  1.00  0.00            
ATOM   2185  R3  CHO   373     169.820 100.013  58.798  1.00  0.00            
ATOM   2186  R4  CHO   373     168.420  98.513  56.698  1.00  0.00            
ATOM   2187  R5  CHO   373     170.570  98.963  56.798  1.00  0.00            
ATOM   2188  C1  CHO   373     169.670 100.713  53.498  1.00  0.00           C
ATOM   2189  C2  CHO   373     168.070 101.113  50.248  1.00  0.00           C
ATOM   2190  ROH CHO   374     167.970 111.963  33.048  1.00  0.00            
ATOM   2191  R1  CHO   374     168.520 111.463  35.748  1.00  0.00            
ATOM   2192  R2  CHO   374     167.370 112.913  37.798  1.00  0.00            
ATOM   2193  R3  CHO   374     166.620 110.413  38.698  1.00  0.00            
ATOM   2194  R4  CHO   374     166.870 112.063  41.098  1.00  0.00            
ATOM   2195  R5  CHO   374     167.870 110.163  40.698  1.00  0.00            
ATOM   2196  C1  CHO   374     165.920 109.263  43.898  1.00  0.00           C
ATOM   2197  C2  CHO   374     166.420 107.963  47.848  1.00  0.00           C
ATOM   2198  ROH CHO   375     139.070 142.813  53.598  1.00  0.00            
ATOM   2199  R1  CHO   375     139.720 140.263  52.598  1.00  0.00            
ATOM   2200  R2  CHO   375     138.170 138.963  50.748  1.00  0.00            
ATOM   2201  R3  CHO   375     140.470 138.863  49.298  1.00  0.00            
ATOM   2202  R4  CHO   375     138.770 136.763  48.148  1.00  0.00            
ATOM   2203  R5  CHO   375     140.770 136.513  48.898  1.00  0.00            
ATOM   2204  C1  CHO   375     141.270 135.413  45.248  1.00  0.00           C
ATOM   2205  C2  CHO   375     144.520 133.263  42.898  1.00  0.00           C
ATOM   2206  ROH CHO   376      72.420 177.263  10.848  1.00  0.00            
ATOM   2207  R1  CHO   376      72.420 176.413  13.548  1.00  0.00            
ATOM   2208  R2  CHO   376      73.120 178.063  15.648  1.00  0.00            
ATOM   2209  R3  CHO   376      70.670 177.413  16.598  1.00  0.00            
ATOM   2210  R4  CHO   376      72.120 178.463  18.898  1.00  0.00            
ATOM   2211  R5  CHO   376      71.120 176.563  18.798  1.00  0.00            
ATOM   2212  C1  CHO   376      69.220 178.063  21.748  1.00  0.00           C
ATOM   2213  C2  CHO   376      70.820 181.413  23.048  1.00  0.00           C
ATOM   2214  ROH CHO   377      88.470 111.913  58.248  1.00  0.00            
ATOM   2215  R1  CHO   377      89.120 111.063  55.648  1.00  0.00            
ATOM   2216  R2  CHO   377      87.220 110.713  53.648  1.00  0.00            
ATOM   2217  R3  CHO   377      88.820 112.413  52.248  1.00  0.00            
ATOM   2218  R4  CHO   377      87.420 110.913  50.198  1.00  0.00            
ATOM   2219  R5  CHO   377      89.570 111.163  50.348  1.00  0.00            
ATOM   2220  C1  CHO   377      88.970 112.663  46.898  1.00  0.00           C
ATOM   2221  C2  CHO   377      89.020 113.563  43.948  1.00  0.00           C
ATOM   2222  ROH CHO   378      35.170  55.513  55.148  1.00  0.00            
ATOM   2223  R1  CHO   378      35.020  53.213  53.448  1.00  0.00            
ATOM   2224  R2  CHO   378      32.920  52.863  51.648  1.00  0.00            
ATOM   2225  R3  CHO   378      34.970  52.613  49.848  1.00  0.00            
ATOM   2226  R4  CHO   378      32.520  53.013  48.198  1.00  0.00            
ATOM   2227  R5  CHO   378      33.970  51.413  48.048  1.00  0.00            
ATOM   2228  C1  CHO   378      34.220  52.863  44.548  1.00  0.00           C
ATOM   2229  C2  CHO   378      36.670  54.313  42.048  1.00  0.00           C
ATOM   2230  ROH CHO   379     171.770 137.713  60.448  1.00  0.00            
ATOM   2231  R1  CHO   379     170.720 137.463  57.848  1.00  0.00            
ATOM   2232  R2  CHO   379     171.270 139.263  55.848  1.00  0.00            
ATOM   2233  R3  CHO   379     172.120 137.063  54.498  1.00  0.00            
ATOM   2234  R4  CHO   379     170.720 138.663  52.498  1.00  0.00            
ATOM   2235  R5  CHO   379     170.320 136.563  52.998  1.00  0.00            
ATOM   2236  C1  CHO   379     171.120 136.213  49.298  1.00  0.00           C
ATOM   2237  C2  CHO   379     171.870 138.863  45.648  1.00  0.00           C
ATOM   2238  ROH CHO   380     106.570 111.663  26.898  1.00  0.00            
ATOM   2239  R1  CHO   380     105.870 112.513  29.498  1.00  0.00            
ATOM   2240  R2  CHO   380     104.920 115.013  30.098  1.00  0.00            
ATOM   2241  R3  CHO   380     102.870 113.613  31.248  1.00  0.00            
ATOM   2242  R4  CHO   380     102.620 116.313  32.348  1.00  0.00            
ATOM   2243  R5  CHO   380     102.770 114.463  33.498  1.00  0.00            
ATOM   2244  C1  CHO   380      99.420 115.713  34.748  1.00  0.00           C
ATOM   2245  C2  CHO   380      99.070 117.313  38.448  1.00  0.00           C
ATOM   2246  ROH CHO   381     111.220  36.163  51.198  1.00  0.00            
ATOM   2247  R1  CHO   381     110.120  37.413  48.898  1.00  0.00            
ATOM   2248  R2  CHO   381     111.620  37.913  46.648  1.00  0.00            
ATOM   2249  R3  CHO   381     109.670  36.513  45.398  1.00  0.00            
ATOM   2250  R4  CHO   381     111.270  37.713  43.198  1.00  0.00            
ATOM   2251  R5  CHO   381     109.070  37.863  43.498  1.00  0.00            
ATOM   2252  C1  CHO   381     109.170  36.263  40.048  1.00  0.00           C
ATOM   2253  C2  CHO   381     110.270  38.663  37.298  1.00  0.00           C
ATOM   2254  ROH CHO   382      22.470  50.413  20.048  1.00  0.00            
ATOM   2255  R1  CHO   382      23.770  49.213  22.248  1.00  0.00            
ATOM   2256  R2  CHO   382      24.270  50.613  24.598  1.00  0.00            
ATOM   2257  R3  CHO   382      22.920  48.513  25.748  1.00  0.00            
ATOM   2258  R4  CHO   382      24.420  49.763  27.948  1.00  0.00            
ATOM   2259  R5  CHO   382      24.470  47.663  27.348  1.00  0.00            
ATOM   2260  C1  CHO   382      23.270  47.313  30.998  1.00  0.00           C
ATOM   2261  C2  CHO   382      24.920  49.063  33.348  1.00  0.00           C
ATOM   2262  ROH CHO   383      57.620  65.763  22.548  1.00  0.00            
ATOM   2263  R1  CHO   383      55.520  65.413  24.348  1.00  0.00            
ATOM   2264  R2  CHO   383      55.170  63.113  25.848  1.00  0.00            
ATOM   2265  R3  CHO   383      55.170  64.863  27.948  1.00  0.00            
ATOM   2266  R4  CHO   383      54.270  62.313  29.048  1.00  0.00            
ATOM   2267  R5  CHO   383      53.270  64.213  29.198  1.00  0.00            
ATOM   2268  C1  CHO   383      53.720  63.413  32.898  1.00  0.00           C
ATOM   2269  C2  CHO   383      52.070  63.913  36.648  1.00  0.00           C
ATOM   2270  ROH CHO   384     169.320 220.313  52.198  1.00  0.00            
ATOM   2271  R1  CHO   384     170.370 220.613  49.598  1.00  0.00            
ATOM   2272  R2  CHO   384     168.770 220.563  47.348  1.00  0.00            
ATOM   2273  R3  CHO   384     169.970 222.913  46.848  1.00  0.00            
ATOM   2274  R4  CHO   384     169.520 221.763  44.198  1.00  0.00            
ATOM   2275  R5  CHO   384     171.420 222.463  44.948  1.00  0.00            
ATOM   2276  C1  CHO   384     171.120 224.663  41.848  1.00  0.00           C
ATOM   2277  C2  CHO   384     170.220 226.263  38.798  1.00  0.00           C
ATOM   2278  ROH CHO   385      38.720  23.113  24.748  1.00  0.00            
ATOM   2279  R1  CHO   385      39.720  23.113  27.398  1.00  0.00            
ATOM   2280  R2  CHO   385      41.470  25.013  28.348  1.00  0.00            
ATOM   2281  R3  CHO   385      39.620  25.313  30.298  1.00  0.00            
ATOM   2282  R4  CHO   385      42.120  24.963  31.748  1.00  0.00            
ATOM   2283  R5  CHO   385      40.270  23.863  32.048  1.00  0.00            
ATOM   2284  C1  CHO   385      40.720  25.263  35.548  1.00  0.00           C
ATOM   2285  C2  CHO   385      41.120  22.063  36.698  1.00  0.00           C
ATOM   2286  ROH CHO   386      92.020 218.613  41.548  1.00  0.00            
ATOM   2287  R1  CHO   386      91.420 219.563  38.948  1.00  0.00            
ATOM   2288  R2  CHO   386      92.470 221.863  37.898  1.00  0.00            
ATOM   2289  R3  CHO   386      93.270 220.213  35.848  1.00  0.00            
ATOM   2290  R4  CHO   386      93.420 222.913  34.748  1.00  0.00            
ATOM   2291  R5  CHO   386      92.320 221.213  33.898  1.00  0.00            
ATOM   2292  C1  CHO   386      94.670 221.963  30.998  1.00  0.00           C
ATOM   2293  C2  CHO   386      92.220 224.863  29.598  1.00  0.00           C
ATOM   2294  ROH CHO   387      26.220 107.763  22.098  1.00  0.00            
ATOM   2295  R1  CHO   387      26.720 108.863  24.648  1.00  0.00            
ATOM   2296  R2  CHO   387      25.220 108.263  26.848  1.00  0.00            
ATOM   2297  R3  CHO   387      27.670 107.663  27.948  1.00  0.00            
ATOM   2298  R4  CHO   387      26.070 108.663  30.198  1.00  0.00            
ATOM   2299  R5  CHO   387      28.020 109.413  29.548  1.00  0.00            
ATOM   2300  C1  CHO   387      28.820 108.363  33.148  1.00  0.00           C
ATOM   2301  C2  CHO   387      30.170 105.713  35.598  1.00  0.00           C
ATOM   2302  ROH CHO   388     159.070 206.913  21.398  1.00  0.00            
ATOM   2303  R1  CHO   388     158.220 205.863  23.848  1.00  0.00            
ATOM   2304  R2  CHO   388     160.020 204.863  25.698  1.00  0.00            
ATOM   2305  R3  CHO   388     158.820 206.613  27.398  1.00  0.00            
ATOM   2306  R4  CHO   388     160.470 204.963  29.148  1.00  0.00            
ATOM   2307  R5  CHO   388     158.320 205.363  29.348  1.00  0.00            
ATOM   2308  C1  CHO   388     159.620 206.763  32.698  1.00  0.00           C
ATOM   2309  C2  CHO   388     163.020 204.963  34.848  1.00  0.00           C
ATOM   2310  ROH CHO   389     117.220  64.163  25.848  1.00  0.00            
ATOM   2311  R1  CHO   389     117.820  64.613  28.598  1.00  0.00            
ATOM   2312  R2  CHO   389     117.970  67.163  29.698  1.00  0.00            
ATOM   2313  R3  CHO   389     116.170  66.163  31.448  1.00  0.00            
ATOM   2314  R4  CHO   389     117.320  68.463  32.798  1.00  0.00            
ATOM   2315  R5  CHO   389     117.220  66.463  33.598  1.00  0.00            
ATOM   2316  C1  CHO   389     115.270  68.313  36.248  1.00  0.00           C
ATOM   2317  C2  CHO   389     115.620  66.513  39.898  1.00  0.00           C
ATOM   2318  ROH CHO   390     141.920 215.163  17.348  1.00  0.00            
ATOM   2319  R1  CHO   390     139.870 214.063  18.948  1.00  0.00            
ATOM   2320  R2  CHO   390     140.270 211.863  20.648  1.00  0.00            
ATOM   2321  R3  CHO   390     139.270 213.563  22.498  1.00  0.00            
ATOM   2322  R4  CHO   390     139.170 210.863  23.748  1.00  0.00            
ATOM   2323  R5  CHO   390     137.470 212.263  23.548  1.00  0.00            
ATOM   2324  C1  CHO   390     137.520 211.863  27.348  1.00  0.00           C
ATOM   2325  C2  CHO   390     136.820 213.113  30.198  1.00  0.00           C
ATOM   2326  ROH CHO   391     117.420 219.763  45.948  1.00  0.00            
ATOM   2327  R1  CHO   391     117.370 220.063  43.148  1.00  0.00            
ATOM   2328  R2  CHO   391     119.120 221.763  41.798  1.00  0.00            
ATOM   2329  R3  CHO   391     119.670 219.513  40.348  1.00  0.00            
ATOM   2330  R4  CHO   391     120.520 221.713  38.648  1.00  0.00            
ATOM   2331  R5  CHO   391     119.120 220.113  38.098  1.00  0.00            
ATOM   2332  C1  CHO   391     121.820 219.563  35.448  1.00  0.00           C
ATOM   2333  C2  CHO   391     120.970 217.563  31.648  1.00  0.00           C
ATOM   2334  ROH CHO   392       2.720 114.713  25.898  1.00  0.00            
ATOM   2335  R1  CHO   392       3.970 113.513  28.148  1.00  0.00            
ATOM   2336  R2  CHO   392       6.620 113.963  28.798  1.00  0.00            
ATOM   2337  R3  CHO   392       5.570 114.613  31.198  1.00  0.00            
ATOM   2338  R4  CHO   392       8.020 113.163  31.848  1.00  0.00            
ATOM   2339  R5  CHO   392       6.070 112.713  32.598  1.00  0.00            
ATOM   2340  C1  CHO   392       7.870 113.313  35.848  1.00  0.00           C
ATOM   2341  C2  CHO   392       8.120 113.013  39.898  1.00  0.00           C
ATOM   2342  ROH CHO   393      61.670  86.563  53.698  1.00  0.00            
ATOM   2343  R1  CHO   393      61.020  88.063  51.398  1.00  0.00            
ATOM   2344  R2  CHO   393      62.220  87.613  48.948  1.00  0.00            
ATOM   2345  R3  CHO   393      59.670  87.363  48.098  1.00  0.00            
ATOM   2346  R4  CHO   393      61.270  86.913  45.698  1.00  0.00            
ATOM   2347  R5  CHO   393      59.670  88.313  45.898  1.00  0.00            
ATOM   2348  C1  CHO   393      58.320  86.263  42.998  1.00  0.00           C
ATOM   2349  C2  CHO   393      57.420  84.563  39.848  1.00  0.00           C
ATOM   2350  ROH CHO   394     205.320 134.963  25.048  1.00  0.00            
ATOM   2351  R1  CHO   394     204.370 134.313  27.648  1.00  0.00            
ATOM   2352  R2  CHO   394     205.570 135.263  29.948  1.00  0.00            
ATOM   2353  R3  CHO   394     203.020 136.113  30.498  1.00  0.00            
ATOM   2354  R4  CHO   394     204.320 135.913  33.148  1.00  0.00            
ATOM   2355  R5  CHO   394     202.420 135.013  32.548  1.00  0.00            
ATOM   2356  C1  CHO   394     201.220 137.113  35.448  1.00  0.00           C
ATOM   2357  C2  CHO   394     203.120 138.913  37.898  1.00  0.00           C
ATOM   2358  ROH CHO   395      93.420  78.063  57.198  1.00  0.00            
ATOM   2359  R1  CHO   395      92.020  78.013  54.748  1.00  0.00            
ATOM   2360  R2  CHO   395      91.470  80.313  53.298  1.00  0.00            
ATOM   2361  R3  CHO   395      92.670  78.963  51.298  1.00  0.00            
ATOM   2362  R4  CHO   395      91.570  81.363  49.998  1.00  0.00            
ATOM   2363  R5  CHO   395      91.220  79.263  49.398  1.00  0.00            
ATOM   2364  C1  CHO   395      92.770  80.663  46.198  1.00  0.00           C
ATOM   2365  C2  CHO   395      91.120  83.663  42.998  1.00  0.00           C
ATOM   2366  ROH CHO   396     138.270  38.613  21.398  1.00  0.00            
ATOM   2367  R1  CHO   396     138.420  36.963  23.698  1.00  0.00            
ATOM   2368  R2  CHO   396     140.770  36.563  25.098  1.00  0.00            
ATOM   2369  R3  CHO   396     139.320  37.413  27.198  1.00  0.00            
ATOM   2370  R4  CHO   396     141.470  35.763  28.398  1.00  0.00            
ATOM   2371  R5  CHO   396     139.320  35.563  28.698  1.00  0.00            
ATOM   2372  C1  CHO   396     140.470  36.163  32.298  1.00  0.00           C
ATOM   2373  C2  CHO   396     142.570  36.413  36.248  1.00  0.00           C
ATOM   2374  ROH CHO   397     100.370  84.663  55.998  1.00  0.00            
ATOM   2375  R1  CHO   397     100.320  84.113  53.198  1.00  0.00            
ATOM   2376  R2  CHO   397     100.170  86.163  51.298  1.00  0.00            
ATOM   2377  R3  CHO   397     102.420  84.963  50.348  1.00  0.00            
ATOM   2378  R4  CHO   397     101.120  86.063  47.998  1.00  0.00            
ATOM   2379  R5  CHO   397     101.720  84.013  48.248  1.00  0.00            
ATOM   2380  C1  CHO   397     103.720  84.913  45.148  1.00  0.00           C
ATOM   2381  C2  CHO   397     105.670  82.613  42.948  1.00  0.00           C
ATOM   2382  ROH CHO   398     170.270  21.063  21.498  1.00  0.00            
ATOM   2383  R1  CHO   398     170.270  21.113  24.298  1.00  0.00            
ATOM   2384  R2  CHO   398     172.520  20.413  25.798  1.00  0.00            
ATOM   2385  R3  CHO   398     172.120  22.863  26.948  1.00  0.00            
ATOM   2386  R4  CHO   398     173.120  21.213  29.148  1.00  0.00            
ATOM   2387  R5  CHO   398     171.270  22.413  29.148  1.00  0.00            
ATOM   2388  C1  CHO   398     173.120  23.963  32.098  1.00  0.00           C
ATOM   2389  C2  CHO   398     175.720  25.963  35.448  1.00  0.00           C
ATOM   2390  ROH CHO   399      70.620 202.013  21.498  1.00  0.00            
ATOM   2391  R1  CHO   399      71.120 204.013  23.448  1.00  0.00            
ATOM   2392  R2  CHO   399      70.870 206.713  22.948  1.00  0.00            
ATOM   2393  R3  CHO   399      69.220 206.663  25.098  1.00  0.00            
ATOM   2394  R4  CHO   399      69.570 209.513  24.548  1.00  0.00            
ATOM   2395  R5  CHO   399      69.920 208.463  26.448  1.00  0.00            
ATOM   2396  C1  CHO   399      67.320 211.063  27.498  1.00  0.00           C
ATOM   2397  C2  CHO   399      69.420 214.963  29.248  1.00  0.00           C
ATOM   2398  ROH CHO   400      64.970  59.263  20.998  1.00  0.00            
ATOM   2399  R1  CHO   400      65.620  60.113  23.598  1.00  0.00            
ATOM   2400  R2  CHO   400      64.570  62.413  24.698  1.00  0.00            
ATOM   2401  R3  CHO   400      63.870  60.713  26.698  1.00  0.00            
ATOM   2402  R4  CHO   400      64.820  63.113  28.098  1.00  0.00            
ATOM   2403  R5  CHO   400      65.520  61.113  28.448  1.00  0.00            
ATOM   2404  C1  CHO   400      64.270  61.963  31.948  1.00  0.00           C
ATOM   2405  C2  CHO   400      65.220  63.113  35.198  1.00  0.00           C
ATOM   2406  ROH CHO   401      81.670  88.913  27.498  1.00  0.00            
ATOM   2407  R1  CHO   401      80.770  88.713  30.198  1.00  0.00            
ATOM   2408  R2  CHO   401      78.320  87.613  30.848  1.00  0.00            
ATOM   2409  R3  CHO   401      79.770  86.013  32.448  1.00  0.00            
ATOM   2410  R4  CHO   401      77.070  85.713  33.448  1.00  0.00            
ATOM   2411  R5  CHO   401      78.820  86.263  34.598  1.00  0.00            
ATOM   2412  C1  CHO   401      77.720  83.163  36.498  1.00  0.00           C
ATOM   2413  C2  CHO   401      76.620  79.913  36.648  1.00  0.00           C
ATOM   2414  ROH CHO   402      18.870 115.913  24.698  1.00  0.00            
ATOM   2415  R1  CHO   402      19.370 114.713  27.248  1.00  0.00            
ATOM   2416  R2  CHO   402      20.720 116.013  29.248  1.00  0.00            
ATOM   2417  R3  CHO   402      18.520 115.463  30.698  1.00  0.00            
ATOM   2418  R4  CHO   402      20.520 116.263  32.698  1.00  0.00            
ATOM   2419  R5  CHO   402      19.370 114.413  32.698  1.00  0.00            
ATOM   2420  C1  CHO   402      18.270 115.863  36.048  1.00  0.00           C
ATOM   2421  C2  CHO   402      17.420 116.713  39.998  1.00  0.00           C
ATOM   2422  ROH CHO   403      41.620  46.463  54.248  1.00  0.00            
ATOM   2423  R1  CHO   403      40.570  44.813  52.198  1.00  0.00            
ATOM   2424  R2  CHO   403      41.070  45.213  49.498  1.00  0.00            
ATOM   2425  R3  CHO   403      41.920  42.663  49.598  1.00  0.00            
ATOM   2426  R4  CHO   403      41.320  43.163  46.748  1.00  0.00            
ATOM   2427  R5  CHO   403      40.520  41.513  47.998  1.00  0.00            
ATOM   2428  C1  CHO   403      42.220  39.513  45.248  1.00  0.00           C
ATOM   2429  C2  CHO   403      44.470  39.663  42.048  1.00  0.00           C
ATOM   2430  ROH CHO   404     182.020 153.413  36.148  1.00  0.00            
ATOM   2431  R1  CHO   404     184.170 155.163  36.698  1.00  0.00            
ATOM   2432  R2  CHO   404     185.870 154.813  38.848  1.00  0.00            
ATOM   2433  R3  CHO   404     187.770 154.863  36.948  1.00  0.00            
ATOM   2434  R4  CHO   404     189.270 154.613  39.498  1.00  0.00            
ATOM   2435  R5  CHO   404     189.570 156.113  37.948  1.00  0.00            
ATOM   2436  C1  CHO   404     193.020 154.513  38.048  1.00  0.00           C
ATOM   2437  C2  CHO   404     196.420 154.513  39.798  1.00  0.00           C
ATOM   2438  ROH CHO   405      94.370 177.713  10.148  1.00  0.00            
ATOM   2439  R1  CHO   405      93.570 179.713  11.948  1.00  0.00            
ATOM   2440  R2  CHO   405      93.670 179.413  14.698  1.00  0.00            
ATOM   2441  R3  CHO   405      95.120 181.713  14.548  1.00  0.00            
ATOM   2442  R4  CHO   405      93.970 181.713  17.248  1.00  0.00            
ATOM   2443  R5  CHO   405      93.770 183.313  15.798  1.00  0.00            
ATOM   2444  C1  CHO   405      95.470 185.213  18.648  1.00  0.00           C
ATOM   2445  C2  CHO   405      92.270 186.313  20.548  1.00  0.00           C
ATOM   2446  ROH CHO   406      29.320 112.963  23.348  1.00  0.00            
ATOM   2447  R1  CHO   406      29.470 112.163  26.048  1.00  0.00            
ATOM   2448  R2  CHO   406      31.770 111.113  27.148  1.00  0.00            
ATOM   2449  R3  CHO   406      31.370 113.063  28.998  1.00  0.00            
ATOM   2450  R4  CHO   406      33.620 111.513  30.048  1.00  0.00            
ATOM   2451  R5  CHO   406      31.770 112.013  31.098  1.00  0.00            
ATOM   2452  C1  CHO   406      34.370 113.613  33.448  1.00  0.00           C
ATOM   2453  C2  CHO   406      34.220 115.913  37.298  1.00  0.00           C
ATOM   2454  ROH CHO   407     181.970  28.913  28.198  1.00  0.00            
ATOM   2455  R1  CHO   407     182.470  28.013  30.848  1.00  0.00            
ATOM   2456  R2  CHO   407     180.920  28.763  32.998  1.00  0.00            
ATOM   2457  R3  CHO   407     180.670  26.113  33.348  1.00  0.00            
ATOM   2458  R4  CHO   407     180.370  27.263  35.998  1.00  0.00            
ATOM   2459  R5  CHO   407     181.770  25.663  35.398  1.00  0.00            
ATOM   2460  C1  CHO   407     179.770  23.813  38.098  1.00  0.00           C
ATOM   2461  C2  CHO   407     177.270  25.813  40.198  1.00  0.00           C
ATOM   2462  ROH CHO   408       6.970 123.713  31.048  1.00  0.00            
ATOM   2463  R1  CHO   408       5.870 124.163  33.598  1.00  0.00            
ATOM   2464  R2  CHO   408       5.870 122.263  35.598  1.00  0.00            
ATOM   2465  R3  CHO   408       7.070 124.213  37.048  1.00  0.00            
ATOM   2466  R4  CHO   408       6.220 122.213  38.998  1.00  0.00            
ATOM   2467  R5  CHO   408       5.770 124.363  39.048  1.00  0.00            
ATOM   2468  C1  CHO   408       7.570 124.013  42.398  1.00  0.00           C
ATOM   2469  C2  CHO   408       4.570 125.163  44.848  1.00  0.00           C
ATOM   2470  ROH CHO   409     164.970  47.313  53.848  1.00  0.00            
ATOM   2471  R1  CHO   409     165.520  46.713  51.148  1.00  0.00            
ATOM   2472  R2  CHO   409     163.520  46.463  49.248  1.00  0.00            
ATOM   2473  R3  CHO   409     164.970  48.363  47.948  1.00  0.00            
ATOM   2474  R4  CHO   409     162.970  47.463  45.998  1.00  0.00            
ATOM   2475  R5  CHO   409     165.120  47.513  45.698  1.00  0.00            
ATOM   2476  C1  CHO   409     164.020  49.763  42.848  1.00  0.00           C
ATOM   2477  C2  CHO   409     161.770  49.763  39.198  1.00  0.00           C
ATOM   2478  ROH CHO   410      53.670  28.913  21.698  1.00  0.00            
ATOM   2479  R1  CHO   410      54.970  27.263  23.598  1.00  0.00            
ATOM   2480  R2  CHO   410      57.370  27.913  24.798  1.00  0.00            
ATOM   2481  R3  CHO   410      55.970  27.463  27.098  1.00  0.00            
ATOM   2482  R4  CHO   410      58.720  26.713  27.748  1.00  0.00            
ATOM   2483  R5  CHO   410      56.970  25.463  27.998  1.00  0.00            
ATOM   2484  C1  CHO   410      58.220  25.613  31.598  1.00  0.00           C
ATOM   2485  C2  CHO   410      57.820  24.813  35.148  1.00  0.00           C
ATOM   2486  ROH CHO   411      50.870   5.313  48.398  1.00  0.00            
ATOM   2487  R1  CHO   411      51.120   6.113  45.698  1.00  0.00            
ATOM   2488  R2  CHO   411      52.470   4.613  43.798  1.00  0.00            
ATOM   2489  R3  CHO   411      50.170   4.813  42.448  1.00  0.00            
ATOM   2490  R4  CHO   411      52.220   4.463  40.398  1.00  0.00            
ATOM   2491  R5  CHO   411      50.720   6.063  40.448  1.00  0.00            
ATOM   2492  C1  CHO   411      49.870   4.513  37.098  1.00  0.00           C
ATOM   2493  C2  CHO   411      52.920   3.313  34.348  1.00  0.00           C
ATOM   2494  ROH CHO   412     110.370  18.913  49.648  1.00  0.00            
ATOM   2495  R1  CHO   412     110.670  17.663  47.148  1.00  0.00            
ATOM   2496  R2  CHO   412     108.770  17.813  45.148  1.00  0.00            
ATOM   2497  R3  CHO   412     110.820  18.763  43.698  1.00  0.00            
ATOM   2498  R4  CHO   412     108.920  17.713  41.698  1.00  0.00            
ATOM   2499  R5  CHO   412     111.020  17.163  41.848  1.00  0.00            
ATOM   2500  C1  CHO   412     110.920  18.513  38.298  1.00  0.00           C
ATOM   2501  C2  CHO   412     108.970  16.613  34.798  1.00  0.00           C
ATOM   2502  ROH CHO   413      82.920 100.013  21.298  1.00  0.00            
ATOM   2503  R1  CHO   413      81.770  99.463  23.848  1.00  0.00            
ATOM   2504  R2  CHO   413      83.070  98.063  25.798  1.00  0.00            
ATOM   2505  R3  CHO   413      82.520 100.263  27.298  1.00  0.00            
ATOM   2506  R4  CHO   413      82.270  98.013  29.198  1.00  0.00            
ATOM   2507  R5  CHO   413      80.770  99.513  28.798  1.00  0.00            
ATOM   2508  C1  CHO   413      81.320 100.063  32.548  1.00  0.00           C
ATOM   2509  C2  CHO   413      80.520 101.513  35.448  1.00  0.00           C
ATOM   2510  ROH CHO   414     218.620  16.113  50.748  1.00  0.00            
ATOM   2511  R1  CHO   414     217.870  17.613  48.498  1.00  0.00            
ATOM   2512  R2  CHO   414     219.720  18.963  46.948  1.00  0.00            
ATOM   2513  R3  CHO   414     218.620  17.563  44.898  1.00  0.00            
ATOM   2514  R4  CHO   414     219.070  20.213  43.748  1.00  0.00            
ATOM   2515  R5  CHO   414     217.170  19.113  43.798  1.00  0.00            
ATOM   2516  C1  CHO   414     217.670  19.563  40.048  1.00  0.00           C
ATOM   2517  C2  CHO   414     219.570  20.963  36.598  1.00  0.00           C
ATOM   2518  ROH CHO   415      84.520  52.913  22.748  1.00  0.00            
ATOM   2519  R1  CHO   415      83.420  53.513  25.298  1.00  0.00            
ATOM   2520  R2  CHO   415      82.520  51.513  27.048  1.00  0.00            
ATOM   2521  R3  CHO   415      84.220  52.763  28.798  1.00  0.00            
ATOM   2522  R4  CHO   415      82.370  51.263  30.498  1.00  0.00            
ATOM   2523  R5  CHO   415      82.820  53.363  30.648  1.00  0.00            
ATOM   2524  C1  CHO   415      83.870  52.263  34.098  1.00  0.00           C
ATOM   2525  C2  CHO   415      83.070  50.013  36.148  1.00  0.00           C
ATOM   2526  ROH CHO   416      74.770  81.963  20.298  1.00  0.00            
ATOM   2527  R1  CHO   416      76.370  81.463  22.548  1.00  0.00            
ATOM   2528  R2  CHO   416      76.970  83.463  24.398  1.00  0.00            
ATOM   2529  R3  CHO   416      75.970  81.663  26.198  1.00  0.00            
ATOM   2530  R4  CHO   416      77.820  83.313  27.748  1.00  0.00            
ATOM   2531  R5  CHO   416      77.820  81.163  27.598  1.00  0.00            
ATOM   2532  C1  CHO   416      77.320  81.613  31.398  1.00  0.00           C
ATOM   2533  C2  CHO   416      80.170  81.113  32.648  1.00  0.00           C
ATOM   2534  ROH CHO   417     129.420  60.363  56.648  1.00  0.00            
ATOM   2535  R1  CHO   417     128.570  60.113  53.948  1.00  0.00            
ATOM   2536  R2  CHO   417     128.420  62.263  52.248  1.00  0.00            
ATOM   2537  R3  CHO   417     129.970  60.663  50.648  1.00  0.00            
ATOM   2538  R4  CHO   417     129.020  62.813  48.898  1.00  0.00            
ATOM   2539  R5  CHO   417     128.820  60.663  48.548  1.00  0.00            
ATOM   2540  C1  CHO   417     130.770  61.613  45.448  1.00  0.00           C
ATOM   2541  C2  CHO   417     127.770  64.413  44.098  1.00  0.00           C
ATOM   2542  ROH CHO   418      43.670  76.113  23.748  1.00  0.00            
ATOM   2543  R1  CHO   418      43.270  74.663  26.148  1.00  0.00            
ATOM   2544  R2  CHO   418      44.970  74.863  28.348  1.00  0.00            
ATOM   2545  R3  CHO   418      42.670  75.413  29.648  1.00  0.00            
ATOM   2546  R4  CHO   418      44.720  75.313  31.748  1.00  0.00            
ATOM   2547  R5  CHO   418      42.870  74.163  31.698  1.00  0.00            
ATOM   2548  C1  CHO   418      42.420  76.113  34.998  1.00  0.00           C
ATOM   2549  C2  CHO   418      43.170  76.163  38.448  1.00  0.00           C
ATOM   2550  ROH CHO   419     150.720 130.613  61.748  1.00  0.00            
ATOM   2551  R1  CHO   419     150.920 129.663  59.098  1.00  0.00            
ATOM   2552  R2  CHO   419     152.420 130.963  57.148  1.00  0.00            
ATOM   2553  R3  CHO   419     153.620 128.513  56.898  1.00  0.00            
ATOM   2554  R4  CHO   419     154.170 129.913  54.348  1.00  0.00            
ATOM   2555  R5  CHO   419     153.270 127.913  54.598  1.00  0.00            
ATOM   2556  C1  CHO   419     156.320 127.013  52.498  1.00  0.00           C
ATOM   2557  C2  CHO   419     158.770 126.263  47.948  1.00  0.00           C
ATOM   2558  ROH CHO   420     158.320  25.213  22.448  1.00  0.00            
ATOM   2559  R1  CHO   420     159.370  26.213  24.898  1.00  0.00            
ATOM   2560  R2  CHO   420     158.420  25.413  27.348  1.00  0.00            
ATOM   2561  R3  CHO   420     161.020  24.813  27.798  1.00  0.00            
ATOM   2562  R4  CHO   420     159.820  24.863  30.498  1.00  0.00            
ATOM   2563  R5  CHO   420     161.570  26.013  29.848  1.00  0.00            
ATOM   2564  C1  CHO   420     163.070  24.013  32.748  1.00  0.00           C
ATOM   2565  C2  CHO   420     163.020  22.063  35.148  1.00  0.00           C
ATOM   2566  ROH CHO   421     170.420 199.313  27.448  1.00  0.00            
ATOM   2567  R1  CHO   421     169.020 196.963  28.098  1.00  0.00            
ATOM   2568  R2  CHO   421     169.170 195.763  30.548  1.00  0.00            
ATOM   2569  R3  CHO   421     166.470 195.913  30.498  1.00  0.00            
ATOM   2570  R4  CHO   421     167.070 194.463  32.948  1.00  0.00            
ATOM   2571  R5  CHO   421     165.720 193.863  31.348  1.00  0.00            
ATOM   2572  C1  CHO   421     163.270 193.913  34.298  1.00  0.00           C
ATOM   2573  C2  CHO   421     160.870 191.213  35.448  1.00  0.00           C
ATOM   2574  ROH CHO   422     179.370 113.963  32.898  1.00  0.00            
ATOM   2575  R1  CHO   422     179.670 113.813  35.698  1.00  0.00            
ATOM   2576  R2  CHO   422     178.870 115.863  37.398  1.00  0.00            
ATOM   2577  R3  CHO   422     177.520 113.813  38.598  1.00  0.00            
ATOM   2578  R4  CHO   422     177.520 116.013  40.548  1.00  0.00            
ATOM   2579  R5  CHO   422     178.170 113.963  40.898  1.00  0.00            
ATOM   2580  C1  CHO   422     175.470 114.163  43.548  1.00  0.00           C
ATOM   2581  C2  CHO   422     172.320 116.313  45.498  1.00  0.00           C
ATOM   2582  ROH CHO   423     197.820  29.463  25.598  1.00  0.00            
ATOM   2583  R1  CHO   423     197.320  27.963  27.898  1.00  0.00            
ATOM   2584  R2  CHO   423     199.320  27.163  29.648  1.00  0.00            
ATOM   2585  R3  CHO   423     197.720  28.413  31.498  1.00  0.00            
ATOM   2586  R4  CHO   423     200.120  27.613  32.998  1.00  0.00            
ATOM   2587  R5  CHO   423     198.020  27.163  33.498  1.00  0.00            
ATOM   2588  C1  CHO   423     199.120  29.013  36.648  1.00  0.00           C
ATOM   2589  C2  CHO   423     198.270  30.763  40.648  1.00  0.00           C
ATOM   2590  ROH CHO   424     103.020 156.713  15.348  1.00  0.00            
ATOM   2591  R1  CHO   424     102.220 157.813  17.798  1.00  0.00            
ATOM   2592  R2  CHO   424     102.820 156.663  20.248  1.00  0.00            
ATOM   2593  R3  CHO   424     103.920 159.113  20.748  1.00  0.00            
ATOM   2594  R4  CHO   424     103.170 158.013  23.398  1.00  0.00            
ATOM   2595  R5  CHO   424     102.570 159.963  22.598  1.00  0.00            
ATOM   2596  C1  CHO   424     104.420 161.063  25.748  1.00  0.00           C
ATOM   2597  C2  CHO   424     106.620 161.913  30.098  1.00  0.00           C
ATOM   2598  ROH CHO   425     187.320  45.363  56.698  1.00  0.00            
ATOM   2599  R1  CHO   425     187.570  45.763  53.898  1.00  0.00            
ATOM   2600  R2  CHO   425     189.970  46.363  52.698  1.00  0.00            
ATOM   2601  R3  CHO   425     189.370  44.163  51.198  1.00  0.00            
ATOM   2602  R4  CHO   425     190.320  46.163  49.248  1.00  0.00            
ATOM   2603  R5  CHO   425     188.420  45.063  49.148  1.00  0.00            
ATOM   2604  C1  CHO   425     189.970  44.013  45.848  1.00  0.00           C
ATOM   2605  C2  CHO   425     188.320  41.513  42.948  1.00  0.00           C
ATOM   2606  ROH CHO   426      86.470  74.563  24.248  1.00  0.00            
ATOM   2607  R1  CHO   426      85.470  74.863  26.898  1.00  0.00            
ATOM   2608  R2  CHO   426      87.120  74.863  29.098  1.00  0.00            
ATOM   2609  R3  CHO   426      85.870  77.263  29.598  1.00  0.00            
ATOM   2610  R4  CHO   426      86.020  75.963  32.198  1.00  0.00            
ATOM   2611  R5  CHO   426      84.220  76.763  31.248  1.00  0.00            
ATOM   2612  C1  CHO   426      84.270  78.813  34.448  1.00  0.00           C
ATOM   2613  C2  CHO   426      81.920  79.963  37.498  1.00  0.00           C
ATOM   2614  ROH CHO   427      87.470 136.663  26.148  1.00  0.00            
ATOM   2615  R1  CHO   427      85.220 138.063  27.198  1.00  0.00            
ATOM   2616  R2  CHO   427      82.670 137.463  26.448  1.00  0.00            
ATOM   2617  R3  CHO   427      82.270 137.213  29.148  1.00  0.00            
ATOM   2618  R4  CHO   427      79.570 137.163  27.998  1.00  0.00            
ATOM   2619  R5  CHO   427      80.320 138.463  29.598  1.00  0.00            
ATOM   2620  C1  CHO   427      77.470 136.763  31.448  1.00  0.00           C
ATOM   2621  C2  CHO   427      75.970 135.013  34.898  1.00  0.00           C
ATOM   2622  ROH CHO   428     131.620   0.813  15.548  1.00  0.00            
ATOM   2623  R1  CHO   428     132.420   1.913  18.048  1.00  0.00            
ATOM   2624  R2  CHO   428     130.620   2.413  20.098  1.00  0.00            
ATOM   2625  R3  CHO   428     132.370   0.913  21.548  1.00  0.00            
ATOM   2626  R4  CHO   428     130.720   2.263  23.548  1.00  0.00            
ATOM   2627  R5  CHO   428     132.920   2.263  23.448  1.00  0.00            
ATOM   2628  C1  CHO   428     132.420   0.763  26.898  1.00  0.00           C
ATOM   2629  C2  CHO   428     134.020  -0.537  30.148  1.00  0.00           C
ATOM   2630  ROH CHO   429     154.020  92.813  29.648  1.00  0.00            
ATOM   2631  R1  CHO   429     154.320  92.413  32.448  1.00  0.00            
ATOM   2632  R2  CHO   429     152.470  93.313  34.298  1.00  0.00            
ATOM   2633  R3  CHO   429     152.470  90.713  35.098  1.00  0.00            
ATOM   2634  R4  CHO   429     151.320  92.213  37.298  1.00  0.00            
ATOM   2635  R5  CHO   429     153.020  90.813  37.398  1.00  0.00            
ATOM   2636  C1  CHO   429     150.670  89.113  39.848  1.00  0.00           C
ATOM   2637  C2  CHO   429     149.520  87.363  42.898  1.00  0.00           C
ATOM   2638  ROH CHO   430     128.020  39.063  55.798  1.00  0.00            
ATOM   2639  R1  CHO   430     126.920  38.413  53.298  1.00  0.00            
ATOM   2640  R2  CHO   430     125.620  40.313  51.698  1.00  0.00            
ATOM   2641  R3  CHO   430     127.420  39.513  49.848  1.00  0.00            
ATOM   2642  R4  CHO   430     125.820  41.563  48.498  1.00  0.00            
ATOM   2643  R5  CHO   430     126.170  39.563  47.798  1.00  0.00            
ATOM   2644  C1  CHO   430     127.570  41.563  44.848  1.00  0.00           C
ATOM   2645  C2  CHO   430     125.870  41.663  41.198  1.00  0.00           C
ATOM   2646  ROH CHO   431      84.870  64.163  22.248  1.00  0.00            
ATOM   2647  R1  CHO   431      85.670  63.713  24.898  1.00  0.00            
ATOM   2648  R2  CHO   431      86.070  65.763  26.698  1.00  0.00            
ATOM   2649  R3  CHO   431      84.270  64.363  28.248  1.00  0.00            
ATOM   2650  R4  CHO   431      85.770  66.013  30.148  1.00  0.00            
ATOM   2651  R5  CHO   431      85.470  63.863  30.248  1.00  0.00            
ATOM   2652  C1  CHO   431      83.920  64.813  33.548  1.00  0.00           C
ATOM   2653  C2  CHO   431      83.320  63.663  37.348  1.00  0.00           C
ATOM   2654  ROH CHO   432      22.970 211.163  44.698  1.00  0.00            
ATOM   2655  R1  CHO   432      25.120 212.963  44.548  1.00  0.00            
ATOM   2656  R2  CHO   432      26.520 213.463  42.198  1.00  0.00            
ATOM   2657  R3  CHO   432      25.870 216.013  42.748  1.00  0.00            
ATOM   2658  R4  CHO   432      28.570 216.163  41.598  1.00  0.00            
ATOM   2659  R5  CHO   432      27.920 217.013  43.498  1.00  0.00            
ATOM   2660  C1  CHO   432      29.170 220.163  41.748  1.00  0.00           C
ATOM   2661  C2  CHO   432      30.770 221.763  44.098  1.00  0.00           C
ATOM   2662  ROH CHO   433      72.870   7.663  47.748  1.00  0.00            
ATOM   2663  R1  CHO   433      71.270   9.213  45.998  1.00  0.00            
ATOM   2664  R2  CHO   433      71.420   8.963  43.248  1.00  0.00            
ATOM   2665  R3  CHO   433      68.720   8.513  43.498  1.00  0.00            
ATOM   2666  R4  CHO   433      69.020  10.113  40.998  1.00  0.00            
ATOM   2667  R5  CHO   433      67.720  10.563  42.698  1.00  0.00            
ATOM   2668  C1  CHO   433      65.120  10.363  39.948  1.00  0.00           C
ATOM   2669  C2  CHO   433      62.270   7.663  38.698  1.00  0.00           C
ATOM   2670  ROH CHO   434      57.570  52.563  22.748  1.00  0.00            
ATOM   2671  R1  CHO   434      58.320  53.113  25.398  1.00  0.00            
ATOM   2672  R2  CHO   434      56.620  54.213  27.248  1.00  0.00            
ATOM   2673  R3  CHO   434      57.270  52.013  28.698  1.00  0.00            
ATOM   2674  R4  CHO   434      55.770  53.663  30.548  1.00  0.00            
ATOM   2675  R5  CHO   434      57.720  52.863  30.898  1.00  0.00            
ATOM   2676  C1  CHO   434      55.870  51.313  33.848  1.00  0.00           C
ATOM   2677  C2  CHO   434      53.220  51.313  36.498  1.00  0.00           C
ATOM   2678  ROH CHO   435      52.070 139.213  16.848  1.00  0.00            
ATOM   2679  R1  CHO   435      53.570 138.913  19.248  1.00  0.00            
ATOM   2680  R2  CHO   435      53.770 140.963  21.098  1.00  0.00            
ATOM   2681  R3  CHO   435      52.820 139.013  22.798  1.00  0.00            
ATOM   2682  R4  CHO   435      54.370 140.863  24.548  1.00  0.00            
ATOM   2683  R5  CHO   435      54.620 138.713  24.398  1.00  0.00            
ATOM   2684  C1  CHO   435      53.820 139.013  28.098  1.00  0.00           C
ATOM   2685  C2  CHO   435      54.870 142.063  29.248  1.00  0.00           C
ATOM   2686  ROH CHO   436      95.120  64.563  23.948  1.00  0.00            
ATOM   2687  R1  CHO   436      95.820  63.463  26.448  1.00  0.00            
ATOM   2688  R2  CHO   436      95.270  64.713  28.848  1.00  0.00            
ATOM   2689  R3  CHO   436      94.020  62.363  29.448  1.00  0.00            
ATOM   2690  R4  CHO   436      94.570  63.563  32.048  1.00  0.00            
ATOM   2691  R5  CHO   436      95.120  61.563  31.398  1.00  0.00            
ATOM   2692  C1  CHO   436      93.020  60.713  34.448  1.00  0.00           C
ATOM   2693  C2  CHO   436      91.520  59.163  37.098  1.00  0.00           C
ATOM   2694  ROH CHO   437     142.770  76.713  61.648  1.00  0.00            
ATOM   2695  R1  CHO   437     142.920  76.313  58.848  1.00  0.00            
ATOM   2696  R2  CHO   437     140.870  76.963  57.098  1.00  0.00            
ATOM   2697  R3  CHO   437     142.820  78.413  55.898  1.00  0.00            
ATOM   2698  R4  CHO   437     140.770  78.013  53.798  1.00  0.00            
ATOM   2699  R5  CHO   437     142.870  77.513  53.648  1.00  0.00            
ATOM   2700  C1  CHO   437     142.520  79.913  50.698  1.00  0.00           C
ATOM   2701  C2  CHO   437     140.670  78.513  47.548  1.00  0.00           C
ATOM   2702  ROH CHO   438     179.320 157.263  24.748  1.00  0.00            
ATOM   2703  R1  CHO   438     179.620 157.313  27.548  1.00  0.00            
ATOM   2704  R2  CHO   438     182.020 157.613  28.798  1.00  0.00            
ATOM   2705  R3  CHO   438     180.770 159.663  30.098  1.00  0.00            
ATOM   2706  R4  CHO   438     183.170 159.163  31.698  1.00  0.00            
ATOM   2707  R5  CHO   438     181.120 159.213  32.398  1.00  0.00            
ATOM   2708  C1  CHO   438     182.670 161.963  34.548  1.00  0.00           C
ATOM   2709  C2  CHO   438     185.920 164.163  36.498  1.00  0.00           C
ATOM   2710  ROH CHO   439     143.570  79.813  65.248  1.00  0.00            
ATOM   2711  R1  CHO   439     144.120  81.513  63.098  1.00  0.00            
ATOM   2712  R2  CHO   439     146.270  81.063  61.348  1.00  0.00            
ATOM   2713  R3  CHO   439     144.320  81.163  59.448  1.00  0.00            
ATOM   2714  R4  CHO   439     146.870  81.463  57.998  1.00  0.00            
ATOM   2715  R5  CHO   439     145.120  82.813  57.898  1.00  0.00            
ATOM   2716  C1  CHO   439     145.370  81.813  54.248  1.00  0.00           C
ATOM   2717  C2  CHO   439     146.870  83.913  51.648  1.00  0.00           C
ATOM   2718  ROH CHO   440      81.370 191.313  36.748  1.00  0.00            
ATOM   2719  R1  CHO   440      81.670 191.163  33.948  1.00  0.00            
ATOM   2720  R2  CHO   440      82.770 193.213  32.448  1.00  0.00            
ATOM   2721  R3  CHO   440      84.470 191.313  31.598  1.00  0.00            
ATOM   2722  R4  CHO   440      83.670 192.713  29.198  1.00  0.00            
ATOM   2723  R5  CHO   440      83.570 190.563  29.498  1.00  0.00            
ATOM   2724  C1  CHO   440      85.870 190.613  26.448  1.00  0.00           C
ATOM   2725  C2  CHO   440      84.670 192.963  23.998  1.00  0.00           C
ATOM   2726  ROH CHO   441      85.270  25.563  18.698  1.00  0.00            
ATOM   2727  R1  CHO   441      85.170  25.813  21.498  1.00  0.00            
ATOM   2728  R2  CHO   441      83.770  24.113  23.148  1.00  0.00            
ATOM   2729  R3  CHO   441      86.170  23.813  24.398  1.00  0.00            
ATOM   2730  R4  CHO   441      84.220  22.863  26.348  1.00  0.00            
ATOM   2731  R5  CHO   441      85.720  24.413  26.698  1.00  0.00            
ATOM   2732  C1  CHO   441      86.720  21.913  29.398  1.00  0.00           C
ATOM   2733  C2  CHO   441      87.070  19.713  32.948  1.00  0.00           C
ATOM   2734  ROH CHO   442      89.520  37.863  21.348  1.00  0.00            
ATOM   2735  R1  CHO   442      90.370  37.813  24.048  1.00  0.00            
ATOM   2736  R2  CHO   442      88.620  38.263  26.148  1.00  0.00            
ATOM   2737  R3  CHO   442      89.570  35.863  27.048  1.00  0.00            
ATOM   2738  R4  CHO   442      88.320  37.063  29.398  1.00  0.00            
ATOM   2739  R5  CHO   442      90.320  36.263  29.248  1.00  0.00            
ATOM   2740  C1  CHO   442      88.970  34.113  32.098  1.00  0.00           C
ATOM   2741  C2  CHO   442      88.570  36.263  35.398  1.00  0.00           C
ATOM   2742  ROH CHO   443     157.420  27.863  53.048  1.00  0.00            
ATOM   2743  R1  CHO   443     156.720  27.413  50.348  1.00  0.00            
ATOM   2744  R2  CHO   443     157.770  28.913  48.298  1.00  0.00            
ATOM   2745  R3  CHO   443     158.420  26.463  47.298  1.00  0.00            
ATOM   2746  R4  CHO   443     157.820  28.063  44.898  1.00  0.00            
ATOM   2747  R5  CHO   443     156.970  26.163  45.448  1.00  0.00            
ATOM   2748  C1  CHO   443     158.470  25.313  42.048  1.00  0.00           C
ATOM   2749  C2  CHO   443     161.020  24.363  39.098  1.00  0.00           C
ATOM   2750  ROH CHO   444     110.070  83.913  59.498  1.00  0.00            
ATOM   2751  R1  CHO   444     111.420  83.763  56.998  1.00  0.00            
ATOM   2752  R2  CHO   444     110.420  82.313  54.898  1.00  0.00            
ATOM   2753  R3  CHO   444     110.670  84.663  53.548  1.00  0.00            
ATOM   2754  R4  CHO   444     110.920  82.613  51.448  1.00  0.00            
ATOM   2755  R5  CHO   444     112.320  84.263  51.848  1.00  0.00            
ATOM   2756  C1  CHO   444     111.370  85.013  48.248  1.00  0.00           C
ATOM   2757  C2  CHO   444     109.220  86.263  45.298  1.00  0.00           C
ATOM   2758  ROH CHO   445      98.270  55.763  54.898  1.00  0.00            
ATOM   2759  R1  CHO   445      97.520  55.613  52.148  1.00  0.00            
ATOM   2760  R2  CHO   445      97.320  57.863  50.498  1.00  0.00            
ATOM   2761  R3  CHO   445      99.020  56.413  48.948  1.00  0.00            
ATOM   2762  R4  CHO   445      97.670  58.263  47.098  1.00  0.00            
ATOM   2763  R5  CHO   445      97.820  56.113  46.898  1.00  0.00            
ATOM   2764  C1  CHO   445      99.470  57.213  43.648  1.00  0.00           C
ATOM   2765  C2  CHO   445     100.570  59.163  40.948  1.00  0.00           C
ATOM   2766  ROH CHO   446     130.270  54.863  24.348  1.00  0.00            
ATOM   2767  R1  CHO   446     130.320  54.013  27.048  1.00  0.00            
ATOM   2768  R2  CHO   446     131.820  55.263  28.948  1.00  0.00            
ATOM   2769  R3  CHO   446     129.420  55.463  30.248  1.00  0.00            
ATOM   2770  R4  CHO   446     131.420  55.713  32.348  1.00  0.00            
ATOM   2771  R5  CHO   446     129.770  54.313  32.348  1.00  0.00            
ATOM   2772  C1  CHO   446     128.970  56.163  35.548  1.00  0.00           C
ATOM   2773  C2  CHO   446     127.720  56.463  39.798  1.00  0.00           C
ATOM   2774  ROH CHO   447     176.070  23.413  54.998  1.00  0.00            
ATOM   2775  R1  CHO   447     177.570  24.963  53.198  1.00  0.00            
ATOM   2776  R2  CHO   447     179.720  26.563  54.048  1.00  0.00            
ATOM   2777  R3  CHO   447     181.070  25.113  52.198  1.00  0.00            
ATOM   2778  R4  CHO   447     182.220  27.813  51.998  1.00  0.00            
ATOM   2779  R5  CHO   447     181.420  26.613  50.348  1.00  0.00            
ATOM   2780  C1  CHO   447     184.970  27.213  49.098  1.00  0.00           C
ATOM   2781  C2  CHO   447     186.120  27.113  44.898  1.00  0.00           C
ATOM   2782  ROH CHO   448     141.270  90.263  30.248  1.00  0.00            
ATOM   2783  R1  CHO   448     140.470  89.813  32.898  1.00  0.00            
ATOM   2784  R2  CHO   448     142.220  88.913  34.848  1.00  0.00            
ATOM   2785  R3  CHO   448     141.370  91.113  36.148  1.00  0.00            
ATOM   2786  R4  CHO   448     141.720  89.063  38.248  1.00  0.00            
ATOM   2787  R5  CHO   448     139.920  90.263  37.848  1.00  0.00            
ATOM   2788  C1  CHO   448     140.570  91.263  41.498  1.00  0.00           C
ATOM   2789  C2  CHO   448     140.470  91.863  45.148  1.00  0.00           C
ATOM   2790  ROH CHO   449     164.020 204.963  20.798  1.00  0.00            
ATOM   2791  R1  CHO   449     165.120 203.413  22.898  1.00  0.00            
ATOM   2792  R2  CHO   449     165.770 204.463  25.348  1.00  0.00            
ATOM   2793  R3  CHO   449     164.120 202.463  26.248  1.00  0.00            
ATOM   2794  R4  CHO   449     165.270 203.663  28.698  1.00  0.00            
ATOM   2795  R5  CHO   449     165.320 201.563  28.098  1.00  0.00            
ATOM   2796  C1  CHO   449     163.520 201.313  31.448  1.00  0.00           C
ATOM   2797  C2  CHO   449     164.220 198.913  34.598  1.00  0.00           C
ATOM   2798  ROH CHO   450     203.570  28.163  56.198  1.00  0.00            
ATOM   2799  R1  CHO   450     204.020  26.663  53.848  1.00  0.00            
ATOM   2800  R2  CHO   450     201.920  25.563  52.398  1.00  0.00            
ATOM   2801  R3  CHO   450     203.120  26.913  50.348  1.00  0.00            
ATOM   2802  R4  CHO   450     200.820  25.563  49.098  1.00  0.00            
ATOM   2803  R5  CHO   450     202.870  25.413  48.448  1.00  0.00            
ATOM   2804  C1  CHO   450     201.270  26.863  45.298  1.00  0.00           C
ATOM   2805  C2  CHO   450     200.870  26.763  41.148  1.00  0.00           C
ATOM   2806  ROH CHO   451      83.870  18.013  15.398  1.00  0.00            
ATOM   2807  R1  CHO   451      83.070  17.013  17.898  1.00  0.00            
ATOM   2808  R2  CHO   451      83.970  14.613  18.948  1.00  0.00            
ATOM   2809  R3  CHO   451      84.720  16.163  21.048  1.00  0.00            
ATOM   2810  R4  CHO   451      83.920  13.563  22.248  1.00  0.00            
ATOM   2811  R5  CHO   451      83.170  15.563  22.798  1.00  0.00            
ATOM   2812  C1  CHO   451      84.620  14.413  26.148  1.00  0.00           C
ATOM   2813  C2  CHO   451      84.520  11.863  29.698  1.00  0.00           C
ATOM   2814  ROH CHO   452      90.420 189.163  38.598  1.00  0.00            
ATOM   2815  R1  CHO   452      91.870 187.763  36.648  1.00  0.00            
ATOM   2816  R2  CHO   452      90.620 186.163  34.748  1.00  0.00            
ATOM   2817  R3  CHO   452      92.020 187.713  32.998  1.00  0.00            
ATOM   2818  R4  CHO   452      92.370 185.013  31.998  1.00  0.00            
ATOM   2819  R5  CHO   452      93.970 186.413  32.498  1.00  0.00            
ATOM   2820  C1  CHO   452      94.720 185.813  28.798  1.00  0.00           C
ATOM   2821  C2  CHO   452      96.920 185.313  25.548  1.00  0.00           C
ATOM   2822  ROH CHO   453     190.520  52.163  25.648  1.00  0.00            
ATOM   2823  R1  CHO   453     188.570  52.463  27.698  1.00  0.00            
ATOM   2824  R2  CHO   453     187.220  50.363  28.798  1.00  0.00            
ATOM   2825  R3  CHO   453     188.170  51.413  31.148  1.00  0.00            
ATOM   2826  R4  CHO   453     186.320  49.263  31.948  1.00  0.00            
ATOM   2827  R5  CHO   453     186.270  51.313  32.598  1.00  0.00            
ATOM   2828  C1  CHO   453     186.670  49.563  35.948  1.00  0.00           C
ATOM   2829  C2  CHO   453     184.820  46.263  35.898  1.00  0.00           C
ATOM   2830  ROH CHO   454     150.120  64.163  23.098  1.00  0.00            
ATOM   2831  R1  CHO   454     149.920  62.963  25.648  1.00  0.00            
ATOM   2832  R2  CHO   454     151.620  63.663  27.748  1.00  0.00            
ATOM   2833  R3  CHO   454     149.320  64.113  29.048  1.00  0.00            
ATOM   2834  R4  CHO   454     151.220  63.163  31.098  1.00  0.00            
ATOM   2835  R5  CHO   454     149.220  62.363  30.698  1.00  0.00            
ATOM   2836  C1  CHO   454     148.770  63.313  34.348  1.00  0.00           C
ATOM   2837  C2  CHO   454     149.170  62.613  37.798  1.00  0.00           C
ATOM   2838  ROH CHO   455      60.470  95.963  22.898  1.00  0.00            
ATOM   2839  R1  CHO   455      59.820  95.813  25.648  1.00  0.00            
ATOM   2840  R2  CHO   455      61.120  97.413  27.548  1.00  0.00            
ATOM   2841  R3  CHO   455      58.570  98.113  28.198  1.00  0.00            
ATOM   2842  R4  CHO   455      60.070  98.263  30.698  1.00  0.00            
ATOM   2843  R5  CHO   455      58.220  97.163  30.348  1.00  0.00            
ATOM   2844  C1  CHO   455      57.070  99.413  33.198  1.00  0.00           C
ATOM   2845  C2  CHO   455      54.470  97.613  36.348  1.00  0.00           C
ATOM   2846  ROH CHO   456      71.370 107.813  52.848  1.00  0.00            
ATOM   2847  R1  CHO   456      73.370 107.663  50.848  1.00  0.00            
ATOM   2848  R2  CHO   456      72.820 108.013  48.198  1.00  0.00            
ATOM   2849  R3  CHO   456      74.770 109.863  48.348  1.00  0.00            
ATOM   2850  R4  CHO   456      74.220 109.663  45.498  1.00  0.00            
ATOM   2851  R5  CHO   456      76.170 109.463  46.448  1.00  0.00            
ATOM   2852  C1  CHO   456      76.920 112.363  44.098  1.00  0.00           C
ATOM   2853  C2  CHO   456      78.770 114.363  42.048  1.00  0.00           C
ATOM   2854  ROH CHO   457     219.970 200.463  23.548  1.00  0.00            
ATOM   2855  R1  CHO   457     219.770 201.913  25.998  1.00  0.00            
ATOM   2856  R2  CHO   457     217.470 201.813  27.548  1.00  0.00            
ATOM   2857  R3  CHO   457     219.220 201.113  29.498  1.00  0.00            
ATOM   2858  R4  CHO   457     217.170 202.613  30.898  1.00  0.00            
ATOM   2859  R5  CHO   457     219.270 203.013  30.948  1.00  0.00            
ATOM   2860  C1  CHO   457     218.620 202.413  34.648  1.00  0.00           C
ATOM   2861  C2  CHO   457     217.770 206.313  37.848  1.00  0.00           C
ATOM   2862  ROH CHO   458     118.120  51.063  55.998  1.00  0.00            
ATOM   2863  R1  CHO   458     119.970  52.913  54.848  1.00  0.00            
ATOM   2864  R2  CHO   458     121.370  52.363  52.498  1.00  0.00            
ATOM   2865  R3  CHO   458     120.320  54.713  51.698  1.00  0.00            
ATOM   2866  R4  CHO   458     121.820  53.763  49.398  1.00  0.00            
ATOM   2867  R5  CHO   458     122.020  55.713  50.348  1.00  0.00            
ATOM   2868  C1  CHO   458     121.120  56.813  46.848  1.00  0.00           C
ATOM   2869  C2  CHO   458     122.670  56.313  43.398  1.00  0.00           C
ATOM   2870  ROH CHO   459     122.670  43.613  22.948  1.00  0.00            
ATOM   2871  R1  CHO   459     121.370  44.863  25.148  1.00  0.00            
ATOM   2872  R2  CHO   459     119.170  43.813  26.348  1.00  0.00            
ATOM   2873  R3  CHO   459     120.670  44.063  28.598  1.00  0.00            
ATOM   2874  R4  CHO   459     117.870  44.113  29.548  1.00  0.00            
ATOM   2875  R5  CHO   459     119.420  45.563  29.998  1.00  0.00            
ATOM   2876  C1  CHO   459     118.570  44.513  33.548  1.00  0.00           C
ATOM   2877  C2  CHO   459     119.470  45.263  36.998  1.00  0.00           C
ATOM   2878  ROH CHO   460      90.620 169.763  14.248  1.00  0.00            
ATOM   2879  R1  CHO   460      89.820 170.963  16.698  1.00  0.00            
ATOM   2880  R2  CHO   460      89.320 169.463  18.948  1.00  0.00            
ATOM   2881  R3  CHO   460      91.170 171.113  20.098  1.00  0.00            
ATOM   2882  R4  CHO   460      89.470 170.263  22.298  1.00  0.00            
ATOM   2883  R5  CHO   460      89.920 172.313  21.748  1.00  0.00            
ATOM   2884  C1  CHO   460      91.220 172.363  25.298  1.00  0.00           C
ATOM   2885  C2  CHO   460      92.870 169.863  28.698  1.00  0.00           C
ATOM   2886  ROH CHO   461      82.270 214.663  40.998  1.00  0.00            
ATOM   2887  R1  CHO   461      81.920 214.263  38.248  1.00  0.00            
ATOM   2888  R2  CHO   461      79.720 215.113  36.848  1.00  0.00            
ATOM   2889  R3  CHO   461      81.570 216.313  35.298  1.00  0.00            
ATOM   2890  R4  CHO   461      79.070 216.413  33.748  1.00  0.00            
ATOM   2891  R5  CHO   461      80.970 215.613  33.048  1.00  0.00            
ATOM   2892  C1  CHO   461      80.420 218.363  30.448  1.00  0.00           C
ATOM   2893  C2  CHO   461      77.620 217.713  27.898  1.00  0.00           C
ATOM   2894  ROH CHO   462     192.570 199.013  47.048  1.00  0.00            
ATOM   2895  R1  CHO   462     191.770 198.113  44.448  1.00  0.00            
ATOM   2896  R2  CHO   462     190.320 195.813  44.048  1.00  0.00            
ATOM   2897  R3  CHO   462     188.620 197.463  42.748  1.00  0.00            
ATOM   2898  R4  CHO   462     188.620 195.013  41.198  1.00  0.00            
ATOM   2899  R5  CHO   462     189.020 197.013  40.448  1.00  0.00            
ATOM   2900  C1  CHO   462     185.970 196.113  38.298  1.00  0.00           C
ATOM   2901  C2  CHO   462     182.570 197.363  37.548  1.00  0.00           C
ATOM   2902  ROH CHO   463     114.770 162.713  13.498  1.00  0.00            
ATOM   2903  R1  CHO   463     114.770 163.513  16.198  1.00  0.00            
ATOM   2904  R2  CHO   463     112.470 163.813  17.698  1.00  0.00            
ATOM   2905  R3  CHO   463     113.770 162.113  19.398  1.00  0.00            
ATOM   2906  R4  CHO   463     112.020 163.713  21.148  1.00  0.00            
ATOM   2907  R5  CHO   463     114.170 163.413  21.348  1.00  0.00            
ATOM   2908  C1  CHO   463     112.970 162.013  24.698  1.00  0.00           C
ATOM   2909  C2  CHO   463     115.270 160.163  26.848  1.00  0.00           C
ATOM   2910  ROH CHO   464     101.170 117.513  56.848  1.00  0.00            
ATOM   2911  R1  CHO   464     103.020 116.263  55.098  1.00  0.00            
ATOM   2912  R2  CHO   464     102.270 115.313  52.598  1.00  0.00            
ATOM   2913  R3  CHO   464     104.320 116.863  51.748  1.00  0.00            
ATOM   2914  R4  CHO   464     104.220 114.663  49.848  1.00  0.00            
ATOM   2915  R5  CHO   464     105.970 115.313  50.998  1.00  0.00            
ATOM   2916  C1  CHO   464     107.320 115.713  47.448  1.00  0.00           C
ATOM   2917  C2  CHO   464     107.070 115.863  43.798  1.00  0.00           C
ATOM   2918  ROH CHO   465      10.970 107.513  26.898  1.00  0.00            
ATOM   2919  R1  CHO   465      12.170 108.163  29.398  1.00  0.00            
ATOM   2920  R2  CHO   465      11.120 110.063  31.098  1.00  0.00            
ATOM   2921  R3  CHO   465      11.220 108.013  32.898  1.00  0.00            
ATOM   2922  R4  CHO   465      10.720 110.413  34.498  1.00  0.00            
ATOM   2923  R5  CHO   465      12.320 108.963  34.798  1.00  0.00            
ATOM   2924  C1  CHO   465      10.570 108.713  38.148  1.00  0.00           C
ATOM   2925  C2  CHO   465      11.970 110.513  41.598  1.00  0.00           C
ATOM   2926  ROH CHO   466     159.720 222.213  51.748  1.00  0.00            
ATOM   2927  R1  CHO   466     159.870 222.813  48.998  1.00  0.00            
ATOM   2928  R2  CHO   466     160.470 220.913  47.098  1.00  0.00            
ATOM   2929  R3  CHO   466     158.120 221.813  45.998  1.00  0.00            
ATOM   2930  R4  CHO   466     159.770 220.913  43.698  1.00  0.00            
ATOM   2931  R5  CHO   466     158.820 222.863  43.948  1.00  0.00            
ATOM   2932  C1  CHO   466     157.170 221.713  40.698  1.00  0.00           C
ATOM   2933  C2  CHO   466     160.120 224.663  39.298  1.00  0.00           C
ATOM   2934  ROH CHO   467     149.820 187.163  49.248  1.00  0.00            
ATOM   2935  R1  CHO   467     149.620 186.713  46.448  1.00  0.00            
ATOM   2936  R2  CHO   467     149.220 188.813  44.698  1.00  0.00            
ATOM   2937  R3  CHO   467     151.420 187.813  43.498  1.00  0.00            
ATOM   2938  R4  CHO   467     150.120 189.313  41.398  1.00  0.00            
ATOM   2939  R5  CHO   467     150.720 187.263  41.298  1.00  0.00            
ATOM   2940  C1  CHO   467     152.720 188.713  38.398  1.00  0.00           C
ATOM   2941  C2  CHO   467     149.220 190.313  36.098  1.00  0.00           C
ATOM   2942  ROH CHO   468     114.170 102.913  27.698  1.00  0.00            
ATOM   2943  R1  CHO   468     113.420 103.363  30.398  1.00  0.00            
ATOM   2944  R2  CHO   468     111.920 105.613  31.148  1.00  0.00            
ATOM   2945  R3  CHO   468     110.320 103.713  32.248  1.00  0.00            
ATOM   2946  R4  CHO   468     109.770 106.163  33.798  1.00  0.00            
ATOM   2947  R5  CHO   468     110.320 104.213  34.598  1.00  0.00            
ATOM   2948  C1  CHO   468     106.970 104.763  36.348  1.00  0.00           C
ATOM   2949  C2  CHO   468     107.070 108.063  37.698  1.00  0.00           C
ATOM   2950  ROH CHO   469      73.420  95.113  52.948  1.00  0.00            
ATOM   2951  R1  CHO   469      72.920  95.513  50.198  1.00  0.00            
ATOM   2952  R2  CHO   469      72.620  98.063  49.098  1.00  0.00            
ATOM   2953  R3  CHO   469      74.570  97.213  47.448  1.00  0.00            
ATOM   2954  R4  CHO   469      72.970  99.063  45.848  1.00  0.00            
ATOM   2955  R5  CHO   469      73.470  97.013  45.298  1.00  0.00            
ATOM   2956  C1  CHO   469      75.020  98.913  42.348  1.00  0.00           C
ATOM   2957  C2  CHO   469      77.120  99.013  39.148  1.00  0.00           C
ATOM   2958  ROH CHO   470     198.120 212.163  26.298  1.00  0.00            
ATOM   2959  R1  CHO   470     199.520 212.363  28.748  1.00  0.00            
ATOM   2960  R2  CHO   470     198.520 213.663  30.948  1.00  0.00            
ATOM   2961  R3  CHO   470     198.970 211.313  32.198  1.00  0.00            
ATOM   2962  R4  CHO   470     198.220 213.113  34.348  1.00  0.00            
ATOM   2963  R5  CHO   470     200.020 211.913  34.248  1.00  0.00            
ATOM   2964  C1  CHO   470     198.470 210.563  37.448  1.00  0.00           C
ATOM   2965  C2  CHO   470     199.370 211.663  41.198  1.00  0.00           C
ATOM   2966  ROH CHO   471     124.520 119.463  32.548  1.00  0.00            
ATOM   2967  R1  CHO   471     122.970 120.913  34.398  1.00  0.00            
ATOM   2968  R2  CHO   471     121.320 119.713  36.248  1.00  0.00            
ATOM   2969  R3  CHO   471     122.720 121.163  37.998  1.00  0.00            
ATOM   2970  R4  CHO   471     120.470 120.113  39.548  1.00  0.00            
ATOM   2971  R5  CHO   471     121.070 122.213  39.398  1.00  0.00            
ATOM   2972  C1  CHO   471     121.270 121.713  43.148  1.00  0.00           C
ATOM   2973  C2  CHO   471     123.220 120.613  46.198  1.00  0.00           C
ATOM   2974  ROH CHO   472      16.720  44.963  56.248  1.00  0.00            
ATOM   2975  R1  CHO   472      17.670  46.213  53.898  1.00  0.00            
ATOM   2976  R2  CHO   472      18.670  44.813  51.748  1.00  0.00            
ATOM   2977  R3  CHO   472      16.820  46.213  50.348  1.00  0.00            
ATOM   2978  R4  CHO   472      19.020  45.863  48.498  1.00  0.00            
ATOM   2979  R5  CHO   472      18.120  47.763  49.048  1.00  0.00            
ATOM   2980  C1  CHO   472      17.520  47.813  45.248  1.00  0.00           C
ATOM   2981  C2  CHO   472      18.770  48.663  41.748  1.00  0.00           C
ATOM   2982  ROH CHO   473     168.870  72.413  25.948  1.00  0.00            
ATOM   2983  R1  CHO   473     168.120  72.613  28.698  1.00  0.00            
ATOM   2984  R2  CHO   473     168.120  70.413  30.398  1.00  0.00            
ATOM   2985  R3  CHO   473     169.720  71.963  31.898  1.00  0.00            
ATOM   2986  R4  CHO   473     169.020  69.763  33.648  1.00  0.00            
ATOM   2987  R5  CHO   473     168.770  71.863  34.098  1.00  0.00            
ATOM   2988  C1  CHO   473     171.020  70.863  36.998  1.00  0.00           C
ATOM   2989  C2  CHO   473     170.620  70.613  40.748  1.00  0.00           C
ATOM   2990  ROH CHO   474       0.570 139.513  28.448  1.00  0.00            
ATOM   2991  R1  CHO   474       1.420 140.463  30.998  1.00  0.00            
ATOM   2992  R2  CHO   474       0.170 139.663  33.348  1.00  0.00            
ATOM   2993  R3  CHO   474       2.720 138.963  34.048  1.00  0.00            
ATOM   2994  R4  CHO   474       1.370 139.663  36.548  1.00  0.00            
ATOM   2995  R5  CHO   474       3.270 140.463  35.798  1.00  0.00            
ATOM   2996  C1  CHO   474       4.470 139.013  39.098  1.00  0.00           C
ATOM   2997  C2  CHO   474       6.070 136.813  42.248  1.00  0.00           C
ATOM   2998  ROH CHO   475      20.570 120.063  58.948  1.00  0.00            
ATOM   2999  R1  CHO   475      18.720 120.263  56.798  1.00  0.00            
ATOM   3000  R2  CHO   475      18.670 122.413  55.048  1.00  0.00            
ATOM   3001  R3  CHO   475      18.870 120.463  53.198  1.00  0.00            
ATOM   3002  R4  CHO   475      18.120 122.863  51.698  1.00  0.00            
ATOM   3003  R5  CHO   475      17.120 120.913  51.648  1.00  0.00            
ATOM   3004  C1  CHO   475      17.970 121.263  47.948  1.00  0.00           C
ATOM   3005  C2  CHO   475      16.620 118.613  45.398  1.00  0.00           C
ATOM   3006  ROH CHO   476     104.320  26.313  17.848  1.00  0.00            
ATOM   3007  R1  CHO   476     105.270  25.263  20.298  1.00  0.00            
ATOM   3008  R2  CHO   476     106.270  26.813  22.348  1.00  0.00            
ATOM   3009  R3  CHO   476     104.420  25.513  23.848  1.00  0.00            
ATOM   3010  R4  CHO   476     106.720  25.763  25.598  1.00  0.00            
ATOM   3011  R5  CHO   476     105.670  23.913  25.098  1.00  0.00            
ATOM   3012  C1  CHO   476     105.220  23.913  28.898  1.00  0.00           C
ATOM   3013  C2  CHO   476     106.070  21.813  31.448  1.00  0.00           C
ATOM   3014  ROH CHO   477      53.870 217.513  45.998  1.00  0.00            
ATOM   3015  R1  CHO   477      53.370 219.113  43.698  1.00  0.00            
ATOM   3016  R2  CHO   477      55.370 220.663  42.548  1.00  0.00            
ATOM   3017  R3  CHO   477      54.670 219.363  40.298  1.00  0.00            
ATOM   3018  R4  CHO   477      55.170 222.063  39.398  1.00  0.00            
ATOM   3019  R5  CHO   477      53.320 220.913  39.048  1.00  0.00            
ATOM   3020  C1  CHO   477      54.370 221.663  35.448  1.00  0.00           C
ATOM   3021  C2  CHO   477      54.520 224.563  31.798  1.00  0.00           C
ATOM   3022  ROH CHO   478     113.770  86.913  26.598  1.00  0.00            
ATOM   3023  R1  CHO   478     114.520  85.913  29.148  1.00  0.00            
ATOM   3024  R2  CHO   478     115.120  87.563  31.298  1.00  0.00            
ATOM   3025  R3  CHO   478     113.220  86.113  32.548  1.00  0.00            
ATOM   3026  R4  CHO   478     114.770  87.363  34.698  1.00  0.00            
ATOM   3027  R5  CHO   478     114.320  85.213  34.498  1.00  0.00            
ATOM   3028  C1  CHO   478     112.770  85.863  37.898  1.00  0.00           C
ATOM   3029  C2  CHO   478     110.570  85.763  40.698  1.00  0.00           C
ATOM   3030  ROH CHO   479     200.870 197.863  24.048  1.00  0.00            
ATOM   3031  R1  CHO   479     201.820 197.713  26.698  1.00  0.00            
ATOM   3032  R2  CHO   479     204.070 196.313  27.398  1.00  0.00            
ATOM   3033  R3  CHO   479     204.820 198.713  28.498  1.00  0.00            
ATOM   3034  R4  CHO   479     206.520 196.713  29.798  1.00  0.00            
ATOM   3035  R5  CHO   479     205.270 198.163  30.798  1.00  0.00            
ATOM   3036  C1  CHO   479     208.670 199.163  32.248  1.00  0.00           C
ATOM   3037  C2  CHO   479     211.070 198.163  34.748  1.00  0.00           C
ATOM   3038  ROH CHO   480     198.720  57.313  28.648  1.00  0.00            
ATOM   3039  R1  CHO   480     197.520  56.913  31.198  1.00  0.00            
ATOM   3040  R2  CHO   480     198.170  54.813  32.848  1.00  0.00            
ATOM   3041  R3  CHO   480     198.570  56.813  34.648  1.00  0.00            
ATOM   3042  R4  CHO   480     198.220  54.413  36.298  1.00  0.00            
ATOM   3043  R5  CHO   480     197.120  56.263  36.448  1.00  0.00            
ATOM   3044  C1  CHO   480     198.570  56.063  39.948  1.00  0.00           C
ATOM   3045  C2  CHO   480     200.870  54.113  43.898  1.00  0.00           C
ATOM   3046  ROH CHO   481      92.770 200.763  36.648  1.00  0.00            
ATOM   3047  R1  CHO   481      94.320 201.613  34.448  1.00  0.00            
ATOM   3048  R2  CHO   481      94.620 200.063  32.198  1.00  0.00            
ATOM   3049  R3  CHO   481      93.720 202.263  30.898  1.00  0.00            
ATOM   3050  R4  CHO   481      95.070 200.713  28.798  1.00  0.00            
ATOM   3051  R5  CHO   481      95.470 202.763  29.348  1.00  0.00            
ATOM   3052  C1  CHO   481      94.520 203.163  25.648  1.00  0.00           C
ATOM   3053  C2  CHO   481      95.970 205.013  21.848  1.00  0.00           C
ATOM   3054  ROH CHO   482     190.320 119.163  28.198  1.00  0.00            
ATOM   3055  R1  CHO   482     188.770 119.063  30.598  1.00  0.00            
ATOM   3056  R2  CHO   482     188.920 116.963  32.348  1.00  0.00            
ATOM   3057  R3  CHO   482     189.420 118.913  34.148  1.00  0.00            
ATOM   3058  R4  CHO   482     188.670 116.613  35.748  1.00  0.00            
ATOM   3059  R5  CHO   482     187.770 118.613  35.848  1.00  0.00            
ATOM   3060  C1  CHO   482     189.020 118.263  39.448  1.00  0.00           C
ATOM   3061  C2  CHO   482     186.870 121.013  40.548  1.00  0.00           C
ATOM   3062  ROH CHO   483     226.270  67.113  57.798  1.00  0.00            
ATOM   3063  R1  CHO   483     223.520  67.463  57.248  1.00  0.00            
ATOM   3064  R2  CHO   483     222.620  68.913  55.098  1.00  0.00            
ATOM   3065  R3  CHO   483     221.220  66.663  54.498  1.00  0.00            
ATOM   3066  R4  CHO   483     220.620  68.463  52.298  1.00  0.00            
ATOM   3067  R5  CHO   483     219.170  67.413  53.548  1.00  0.00            
ATOM   3068  C1  CHO   483     218.220  66.063  50.098  1.00  0.00           C
ATOM   3069  C2  CHO   483     219.820  66.063  46.498  1.00  0.00           C
ATOM   3070  ROH CHO   484     198.570 174.013  38.698  1.00  0.00            
ATOM   3071  R1  CHO   484     198.420 171.763  36.948  1.00  0.00            
ATOM   3072  R2  CHO   484     200.170 171.363  34.898  1.00  0.00            
ATOM   3073  R3  CHO   484     200.520 168.963  36.048  1.00  0.00            
ATOM   3074  R4  CHO   484     200.670 168.363  33.198  1.00  0.00            
ATOM   3075  R5  CHO   484     199.370 167.363  34.698  1.00  0.00            
ATOM   3076  C1  CHO   484     201.320 164.363  33.398  1.00  0.00           C
ATOM   3077  C2  CHO   484     202.420 161.013  34.098  1.00  0.00           C
ATOM   3078  ROH CHO   485      49.470 103.513  47.348  1.00  0.00            
ATOM   3079  R1  CHO   485      48.620 102.813  44.748  1.00  0.00            
ATOM   3080  R2  CHO   485      47.020 104.463  43.198  1.00  0.00            
ATOM   3081  R3  CHO   485      49.020 104.163  41.398  1.00  0.00            
ATOM   3082  R4  CHO   485      46.620 104.763  39.798  1.00  0.00            
ATOM   3083  R5  CHO   485      47.970 103.063  39.548  1.00  0.00            
ATOM   3084  C1  CHO   485      48.270 104.663  36.098  1.00  0.00           C
ATOM   3085  C2  CHO   485      48.070 103.663  32.698  1.00  0.00           C
ATOM   3086  ROH CHO   486      41.520  85.263  24.398  1.00  0.00            
ATOM   3087  R1  CHO   486      40.820  85.613  27.148  1.00  0.00            
ATOM   3088  R2  CHO   486      41.170  83.613  29.048  1.00  0.00            
ATOM   3089  R3  CHO   486      42.570  85.563  30.348  1.00  0.00            
ATOM   3090  R4  CHO   486      41.970  83.563  32.398  1.00  0.00            
ATOM   3091  R5  CHO   486      41.520  85.713  32.498  1.00  0.00            
ATOM   3092  C1  CHO   486      43.720  85.363  35.548  1.00  0.00           C
ATOM   3093  C2  CHO   486      43.670  86.313  39.098  1.00  0.00           C
ATOM   3094  ROH CHO   487      88.770 174.713  43.448  1.00  0.00            
ATOM   3095  R1  CHO   487      90.470 173.863  41.348  1.00  0.00            
ATOM   3096  R2  CHO   487      89.820 174.213  38.698  1.00  0.00            
ATOM   3097  R3  CHO   487      92.220 175.413  38.598  1.00  0.00            
ATOM   3098  R4  CHO   487      91.320 175.313  35.798  1.00  0.00            
ATOM   3099  R5  CHO   487      93.220 174.563  36.548  1.00  0.00            
ATOM   3100  C1  CHO   487      94.470 177.113  34.048  1.00  0.00           C
ATOM   3101  C2  CHO   487      95.970 174.163  31.698  1.00  0.00           C
ATOM   3102  ROH CHO   488      22.520 180.863  36.698  1.00  0.00            
ATOM   3103  R1  CHO   488      22.270 178.763  34.848  1.00  0.00            
ATOM   3104  R2  CHO   488      21.120 179.063  32.348  1.00  0.00            
ATOM   3105  R3  CHO   488      23.470 178.013  31.498  1.00  0.00            
ATOM   3106  R4  CHO   488      21.470 176.113  30.598  1.00  0.00            
ATOM   3107  R5  CHO   488      23.220 175.663  31.798  1.00  0.00            
ATOM   3108  C1  CHO   488      23.820 173.413  28.798  1.00  0.00           C
ATOM   3109  C2  CHO   488      24.620 169.763  29.248  1.00  0.00           C
ATOM   3110  ROH CHO   489      91.670 160.513  10.698  1.00  0.00            
ATOM   3111  R1  CHO   489      93.120 160.913  13.098  1.00  0.00            
ATOM   3112  R2  CHO   489      93.720 163.413  14.098  1.00  0.00            
ATOM   3113  R3  CHO   489      92.520 162.463  16.348  1.00  0.00            
ATOM   3114  R4  CHO   489      92.920 165.313  16.848  1.00  0.00            
ATOM   3115  R5  CHO   489      93.570 163.663  18.148  1.00  0.00            
ATOM   3116  C1  CHO   489      91.320 165.563  20.598  1.00  0.00           C
ATOM   3117  C2  CHO   489      87.770 165.913  22.948  1.00  0.00           C
ATOM   3118  ROH CHO   490     121.470  18.713  50.548  1.00  0.00            
ATOM   3119  R1  CHO   490     121.170  17.613  47.898  1.00  0.00            
ATOM   3120  R2  CHO   490     120.320  19.163  45.748  1.00  0.00            
ATOM   3121  R3  CHO   490     122.620  18.213  44.648  1.00  0.00            
ATOM   3122  R4  CHO   490     121.020  19.113  42.398  1.00  0.00            
ATOM   3123  R5  CHO   490     121.920  17.163  42.648  1.00  0.00            
ATOM   3124  C1  CHO   490     123.570  18.213  39.348  1.00  0.00           C
ATOM   3125  C2  CHO   490     123.370  18.613  35.598  1.00  0.00           C
ATOM   3126  ROH CHO   491      86.920  89.863  57.898  1.00  0.00            
ATOM   3127  R1  CHO   491      87.220  88.663  55.348  1.00  0.00            
ATOM   3128  R2  CHO   491      85.070  88.013  53.748  1.00  0.00            
ATOM   3129  R3  CHO   491      86.420  89.463  51.898  1.00  0.00            
ATOM   3130  R4  CHO   491      85.070  87.413  50.348  1.00  0.00            
ATOM   3131  R5  CHO   491      87.170  87.863  50.298  1.00  0.00            
ATOM   3132  C1  CHO   491      86.320  88.463  46.648  1.00  0.00           C
ATOM   3133  C2  CHO   491      87.170  90.713  44.248  1.00  0.00           C
ATOM   3134  ROH CHO   492     170.920 128.513  62.298  1.00  0.00            
ATOM   3135  R1  CHO   492     170.720 127.263  59.748  1.00  0.00            
ATOM   3136  R2  CHO   492     168.320 126.263  58.748  1.00  0.00            
ATOM   3137  R3  CHO   492     168.920 127.913  56.648  1.00  0.00            
ATOM   3138  R4  CHO   492     167.770 125.463  55.448  1.00  0.00            
ATOM   3139  R5  CHO   492     169.670 126.413  54.948  1.00  0.00            
ATOM   3140  C1  CHO   492     167.970 126.513  51.548  1.00  0.00           C
ATOM   3141  C2  CHO   492     167.870 123.013  48.198  1.00  0.00           C
ATOM   3142  ROH CHO   493     137.120 102.013  34.198  1.00  0.00            
ATOM   3143  R1  CHO   493     136.370 100.913  36.648  1.00  0.00            
ATOM   3144  R2  CHO   493     137.120 102.013  39.098  1.00  0.00            
ATOM   3145  R3  CHO   493     134.470 101.963  39.598  1.00  0.00            
ATOM   3146  R4  CHO   493     135.720 101.863  42.248  1.00  0.00            
ATOM   3147  R5  CHO   493     134.270 100.463  41.448  1.00  0.00            
ATOM   3148  C1  CHO   493     132.420 101.713  44.548  1.00  0.00           C
ATOM   3149  C2  CHO   493     132.220 103.563  47.148  1.00  0.00           C
ATOM   3150  ROH CHO   494      63.970 186.513  38.098  1.00  0.00            
ATOM   3151  R1  CHO   494      63.270 186.363  35.348  1.00  0.00            
ATOM   3152  R2  CHO   494      64.770 187.613  33.398  1.00  0.00            
ATOM   3153  R3  CHO   494      64.770 185.113  32.348  1.00  0.00            
ATOM   3154  R4  CHO   494      65.070 186.913  30.048  1.00  0.00            
ATOM   3155  R5  CHO   494      63.570 185.313  30.298  1.00  0.00            
ATOM   3156  C1  CHO   494      65.270 184.163  27.098  1.00  0.00           C
ATOM   3157  C2  CHO   494      62.770 183.213  25.448  1.00  0.00           C
ATOM   3158  ROH CHO   495     138.920  85.863  29.498  1.00  0.00            
ATOM   3159  R1  CHO   495     137.620  86.363  31.948  1.00  0.00            
ATOM   3160  R2  CHO   495     137.370  84.413  33.948  1.00  0.00            
ATOM   3161  R3  CHO   495     138.520  86.313  35.448  1.00  0.00            
ATOM   3162  R4  CHO   495     137.220  84.513  37.348  1.00  0.00            
ATOM   3163  R5  CHO   495     136.970  86.713  37.248  1.00  0.00            
ATOM   3164  C1  CHO   495     138.270  86.363  40.848  1.00  0.00           C
ATOM   3165  C2  CHO   495     140.120  87.163  44.848  1.00  0.00           C
ATOM   3166  ROH CHO   496     143.720  25.413  54.748  1.00  0.00            
ATOM   3167  R1  CHO   496     145.020  25.663  52.248  1.00  0.00            
ATOM   3168  R2  CHO   496     144.170  24.263  49.998  1.00  0.00            
ATOM   3169  R3  CHO   496     144.120  26.713  48.898  1.00  0.00            
ATOM   3170  R4  CHO   496     144.020  24.863  46.598  1.00  0.00            
ATOM   3171  R5  CHO   496     145.420  26.513  46.898  1.00  0.00            
ATOM   3172  C1  CHO   496     143.870  27.563  43.598  1.00  0.00           C
ATOM   3173  C2  CHO   496     142.870  25.713  40.448  1.00  0.00           C
ATOM   3174  ROH CHO   497      65.820  76.663  23.398  1.00  0.00            
ATOM   3175  R1  CHO   497      67.270  77.763  25.598  1.00  0.00            
ATOM   3176  R2  CHO   497      66.720  80.213  26.698  1.00  0.00            
ATOM   3177  R3  CHO   497      66.570  78.813  28.998  1.00  0.00            
ATOM   3178  R4  CHO   497      67.970  81.263  29.748  1.00  0.00            
ATOM   3179  R5  CHO   497      68.620  79.213  30.098  1.00  0.00            
ATOM   3180  C1  CHO   497      68.520  80.563  33.698  1.00  0.00           C
ATOM   3181  C2  CHO   497      68.120  82.313  37.548  1.00  0.00           C
ATOM   3182  ROH CHO   498     173.620  53.263  58.898  1.00  0.00            
ATOM   3183  R1  CHO   498     173.370  51.563  56.648  1.00  0.00            
ATOM   3184  R2  CHO   498     171.920  52.263  54.398  1.00  0.00            
ATOM   3185  R3  CHO   498     174.270  51.713  53.098  1.00  0.00            
ATOM   3186  R4  CHO   498     172.270  51.963  50.998  1.00  0.00            
ATOM   3187  R5  CHO   498     173.620  50.313  51.298  1.00  0.00            
ATOM   3188  C1  CHO   498     174.620  51.313  47.748  1.00  0.00           C
ATOM   3189  C2  CHO   498     173.120  52.113  45.648  1.00  0.00           C
ATOM   3190  ROH CHO   499     160.520  61.413  22.248  1.00  0.00            
ATOM   3191  R1  CHO   499     160.120  59.763  24.498  1.00  0.00            
ATOM   3192  R2  CHO   499     162.120  58.213  25.598  1.00  0.00            
ATOM   3193  R3  CHO   499     161.420  59.513  27.898  1.00  0.00            
ATOM   3194  R4  CHO   499     162.720  57.063  28.798  1.00  0.00            
ATOM   3195  R5  CHO   499     160.770  57.813  29.398  1.00  0.00            
ATOM   3196  C1  CHO   499     162.470  57.613  32.798  1.00  0.00           C
ATOM   3197  C2  CHO   499     162.120  56.763  36.248  1.00  0.00           C
ATOM   3198  ROH CHO   500      93.070 164.763  45.198  1.00  0.00            
ATOM   3199  R1  CHO   500      91.820 165.163  42.648  1.00  0.00            
ATOM   3200  R2  CHO   500      93.220 166.113  40.498  1.00  0.00            
ATOM   3201  R3  CHO   500      92.220 163.913  39.298  1.00  0.00            
ATOM   3202  R4  CHO   500      93.170 165.613  37.048  1.00  0.00            
ATOM   3203  R5  CHO   500      91.170 164.763  37.298  1.00  0.00            
ATOM   3204  C1  CHO   500      92.220 163.213  33.998  1.00  0.00           C
ATOM   3205  C2  CHO   500      90.770 166.313  31.648  1.00  0.00           C
ATOM   3206  ROH CHO   501     110.020  46.213  52.798  1.00  0.00            
ATOM   3207  R1  CHO   501     109.720  47.763  50.398  1.00  0.00            
ATOM   3208  R2  CHO   501     111.670  47.813  48.448  1.00  0.00            
ATOM   3209  R3  CHO   501     109.620  47.063  46.848  1.00  0.00            
ATOM   3210  R4  CHO   501     111.870  47.413  44.998  1.00  0.00            
ATOM   3211  R5  CHO   501     109.920  48.363  44.848  1.00  0.00            
ATOM   3212  C1  CHO   501     110.070  46.463  41.498  1.00  0.00           C
ATOM   3213  C2  CHO   501     109.670  43.413  38.898  1.00  0.00           C
ATOM   3214  ROH CHO   502     219.720 142.613  44.698  1.00  0.00            
ATOM   3215  R1  CHO   502     217.770 144.063  43.248  1.00  0.00            
ATOM   3216  R2  CHO   502     217.220 146.713  43.698  1.00  0.00            
ATOM   3217  R3  CHO   502     217.720 146.913  41.048  1.00  0.00            
ATOM   3218  R4  CHO   502     216.620 149.563  41.798  1.00  0.00            
ATOM   3219  R5  CHO   502     215.920 148.263  40.198  1.00  0.00            
ATOM   3220  C1  CHO   502     216.770 151.413  38.198  1.00  0.00           C
ATOM   3221  C2  CHO   502     217.770 154.563  39.648  1.00  0.00           C
ATOM   3222  ROH CHO   503     191.020   0.413  29.298  1.00  0.00            
ATOM   3223  R1  CHO   503     188.570   1.313  30.348  1.00  0.00            
ATOM   3224  R2  CHO   503     187.720   0.663  32.898  1.00  0.00            
ATOM   3225  R3  CHO   503     187.520   3.363  33.198  1.00  0.00            
ATOM   3226  R4  CHO   503     186.420   2.263  35.648  1.00  0.00            
ATOM   3227  R5  CHO   503     185.420   3.713  34.348  1.00  0.00            
ATOM   3228  C1  CHO   503     185.470   5.763  37.498  1.00  0.00           C
ATOM   3229  C2  CHO   503     180.970   5.863  37.098  1.00  0.00           C
ATOM   3230  ROH CHO   504     168.920  87.413  63.348  1.00  0.00            
ATOM   3231  R1  CHO   504     170.270  87.613  60.898  1.00  0.00            
ATOM   3232  R2  CHO   504     169.320  86.413  58.548  1.00  0.00            
ATOM   3233  R3  CHO   504     169.520  88.963  57.548  1.00  0.00            
ATOM   3234  R4  CHO   504     169.770  87.163  55.248  1.00  0.00            
ATOM   3235  R5  CHO   504     171.170  88.763  55.848  1.00  0.00            
ATOM   3236  C1  CHO   504     170.220  90.013  52.348  1.00  0.00           C
ATOM   3237  C2  CHO   504     173.020  91.663  50.148  1.00  0.00           C
ATOM   3238  ROH CHO   505      10.320 132.963  47.948  1.00  0.00            
ATOM   3239  R1  CHO   505       7.470 133.113  48.148  1.00  0.00            
ATOM   3240  R2  CHO   505       5.820 132.563  45.998  1.00  0.00            
ATOM   3241  R3  CHO   505       4.720 130.813  47.748  1.00  0.00            
ATOM   3242  R4  CHO   505       3.120 130.563  45.298  1.00  0.00            
ATOM   3243  R5  CHO   505       2.370 130.963  47.298  1.00  0.00            
ATOM   3244  C1  CHO   505       0.470 127.713  46.498  1.00  0.00           C
ATOM   3245  C2  CHO   505      -3.830 126.663  44.348  1.00  0.00           C
ATOM   3246  ROH CHO   506     137.420 150.763  39.848  1.00  0.00            
ATOM   3247  R1  CHO   506     136.170 153.063  38.648  1.00  0.00            
ATOM   3248  R2  CHO   506     134.120 152.813  36.798  1.00  0.00            
ATOM   3249  R3  CHO   506     132.820 154.463  38.548  1.00  0.00            
ATOM   3250  R4  CHO   506     131.070 154.313  36.198  1.00  0.00            
ATOM   3251  R5  CHO   506     131.820 156.113  37.148  1.00  0.00            
ATOM   3252  C1  CHO   506     128.070 156.763  37.448  1.00  0.00           C
ATOM   3253  C2  CHO   506     125.520 159.313  36.748  1.00  0.00           C
ATOM   3254  ROH CHO   507     171.120  31.463  53.348  1.00  0.00            
ATOM   3255  R1  CHO   507     172.020  31.413  50.648  1.00  0.00            
ATOM   3256  R2  CHO   507     172.070  33.663  49.048  1.00  0.00            
ATOM   3257  R3  CHO   507     174.670  32.913  48.648  1.00  0.00            
ATOM   3258  R4  CHO   507     173.970  34.513  46.298  1.00  0.00            
ATOM   3259  R5  CHO   507     174.820  32.513  46.298  1.00  0.00            
ATOM   3260  C1  CHO   507     177.520  34.363  44.348  1.00  0.00           C
ATOM   3261  C2  CHO   507     177.920  31.163  41.998  1.00  0.00           C
ATOM   3262  ROH CHO   508      10.870 164.763  20.798  1.00  0.00            
ATOM   3263  R1  CHO   508      11.470 165.763  23.348  1.00  0.00            
ATOM   3264  R2  CHO   508      13.820 167.163  23.898  1.00  0.00            
ATOM   3265  R3  CHO   508      12.120 169.063  24.798  1.00  0.00            
ATOM   3266  R4  CHO   508      14.770 169.863  25.798  1.00  0.00            
ATOM   3267  R5  CHO   508      12.970 169.613  26.998  1.00  0.00            
ATOM   3268  C1  CHO   508      13.670 173.263  27.748  1.00  0.00           C
ATOM   3269  C2  CHO   508      11.520 173.913  30.448  1.00  0.00           C
ATOM   3270  ROH CHO   509     136.270  68.063  58.398  1.00  0.00            
ATOM   3271  R1  CHO   509     135.720  67.313  55.748  1.00  0.00            
ATOM   3272  R2  CHO   509     134.020  68.713  54.098  1.00  0.00            
ATOM   3273  R3  CHO   509     136.170  68.763  52.448  1.00  0.00            
ATOM   3274  R4  CHO   509     133.870  69.463  50.748  1.00  0.00            
ATOM   3275  R5  CHO   509     135.320  67.863  50.398  1.00  0.00            
ATOM   3276  C1  CHO   509     135.820  69.963  47.198  1.00  0.00           C
ATOM   3277  C2  CHO   509     136.970  71.513  44.398  1.00  0.00           C
ATOM   3278  ROH CHO   510     207.170 143.513  45.498  1.00  0.00            
ATOM   3279  R1  CHO   510     207.270 141.113  47.048  1.00  0.00            
ATOM   3280  R2  CHO   510     205.270 140.413  48.748  1.00  0.00            
ATOM   3281  R3  CHO   510     205.270 138.063  47.348  1.00  0.00            
ATOM   3282  R4  CHO   510     203.370 137.613  49.548  1.00  0.00            
ATOM   3283  R5  CHO   510     205.120 136.363  48.998  1.00  0.00            
ATOM   3284  C1  CHO   510     202.320 133.813  48.648  1.00  0.00           C
ATOM   3285  C2  CHO   510     201.970 131.213  50.148  1.00  0.00           C
ATOM   3286  ROH CHO   511      56.870 119.363  49.848  1.00  0.00            
ATOM   3287  R1  CHO   511      54.870 120.513  48.248  1.00  0.00            
ATOM   3288  R2  CHO   511      55.320 121.163  45.548  1.00  0.00            
ATOM   3289  R3  CHO   511      53.070 119.663  45.198  1.00  0.00            
ATOM   3290  R4  CHO   511      53.970 120.313  42.498  1.00  0.00            
ATOM   3291  R5  CHO   511      51.970 120.663  43.298  1.00  0.00            
ATOM   3292  C1  CHO   511      51.070 118.413  40.348  1.00  0.00           C
ATOM   3293  C2  CHO   511      48.220 118.713  38.448  1.00  0.00           C
ATOM   3294  ROH CHO   512     146.770   4.213  49.948  1.00  0.00            
ATOM   3295  R1  CHO   512     145.570   4.663  47.448  1.00  0.00            
ATOM   3296  R2  CHO   512     146.970   4.513  45.048  1.00  0.00            
ATOM   3297  R3  CHO   512     144.970   2.763  44.398  1.00  0.00            
ATOM   3298  R4  CHO   512     145.970   3.763  41.798  1.00  0.00            
ATOM   3299  R5  CHO   512     143.870   3.813  42.498  1.00  0.00            
ATOM   3300  C1  CHO   512     143.520   1.763  39.298  1.00  0.00           C
ATOM   3301  C2  CHO   512     144.620   1.313  35.948  1.00  0.00           C
ATOM   3302  ROH CHO   513     182.470  82.813  28.598  1.00  0.00            
ATOM   3303  R1  CHO   513     183.170  80.863  30.498  1.00  0.00            
ATOM   3304  R2  CHO   513     184.520  81.513  32.848  1.00  0.00            
ATOM   3305  R3  CHO   513     182.420  80.213  33.998  1.00  0.00            
ATOM   3306  R4  CHO   513     184.270  80.763  36.198  1.00  0.00            
ATOM   3307  R5  CHO   513     183.420  78.813  35.648  1.00  0.00            
ATOM   3308  C1  CHO   513     182.170  79.113  39.248  1.00  0.00           C
ATOM   3309  C2  CHO   513     181.220  80.063  43.298  1.00  0.00           C
ATOM   3310  ROH CHO   514     135.670  91.063  63.298  1.00  0.00            
ATOM   3311  R1  CHO   514     135.070  90.463  60.598  1.00  0.00            
ATOM   3312  R2  CHO   514     133.120  91.863  59.198  1.00  0.00            
ATOM   3313  R3  CHO   514     135.170  92.213  57.398  1.00  0.00            
ATOM   3314  R4  CHO   514     132.820  93.163  55.998  1.00  0.00            
ATOM   3315  R5  CHO   514     134.220  91.663  55.298  1.00  0.00            
ATOM   3316  C1  CHO   514     134.520  94.263  52.498  1.00  0.00           C
ATOM   3317  C2  CHO   514     130.670  94.713  50.598  1.00  0.00           C
ATOM   3318  ROH CHO   515     122.320 190.613  45.748  1.00  0.00            
ATOM   3319  R1  CHO   515     124.820 189.913  44.598  1.00  0.00            
ATOM   3320  R2  CHO   515     125.820 187.313  44.648  1.00  0.00            
ATOM   3321  R3  CHO   515     125.970 187.713  41.948  1.00  0.00            
ATOM   3322  R4  CHO   515     128.470 186.363  42.648  1.00  0.00            
ATOM   3323  R5  CHO   515     128.270 188.263  41.548  1.00  0.00            
ATOM   3324  C1  CHO   515     130.170 186.213  38.998  1.00  0.00           C
ATOM   3325  C2  CHO   515     131.270 185.363  35.798  1.00  0.00           C
ATOM   3326  ROH CHO   516      48.020  66.163  54.048  1.00  0.00            
ATOM   3327  R1  CHO   516      47.020  65.363  51.498  1.00  0.00            
ATOM   3328  R2  CHO   516      48.670  64.763  49.398  1.00  0.00            
ATOM   3329  R3  CHO   516      47.220  62.463  49.348  1.00  0.00            
ATOM   3330  R4  CHO   516      48.170  62.763  46.598  1.00  0.00            
ATOM   3331  R5  CHO   516      46.120  62.463  47.248  1.00  0.00            
ATOM   3332  C1  CHO   516      46.570  59.413  44.948  1.00  0.00           C
ATOM   3333  C2  CHO   516      45.720  57.913  40.998  1.00  0.00           C
ATOM   3334  ROH CHO   517     198.920  41.163  38.848  1.00  0.00            
ATOM   3335  R1  CHO   517     198.870  43.813  39.948  1.00  0.00            
ATOM   3336  R2  CHO   517     199.520  44.313  42.598  1.00  0.00            
ATOM   3337  R3  CHO   517     201.320  46.013  41.498  1.00  0.00            
ATOM   3338  R4  CHO   517     201.220  46.763  44.298  1.00  0.00            
ATOM   3339  R5  CHO   517     200.970  48.113  42.648  1.00  0.00            
ATOM   3340  C1  CHO   517     203.920  49.813  44.298  1.00  0.00           C
ATOM   3341  C2  CHO   517     205.620  52.913  45.948  1.00  0.00           C
ATOM   3342  ROH CHO   518     184.820  81.913  64.248  1.00  0.00            
ATOM   3343  R1  CHO   518     183.870  83.213  61.898  1.00  0.00            
ATOM   3344  R2  CHO   518     185.370  85.113  60.548  1.00  0.00            
ATOM   3345  R3  CHO   518     184.870  83.513  58.398  1.00  0.00            
ATOM   3346  R4  CHO   518     185.470  86.113  57.248  1.00  0.00            
ATOM   3347  R5  CHO   518     183.720  84.863  56.848  1.00  0.00            
ATOM   3348  C1  CHO   518     185.120  85.163  53.298  1.00  0.00           C
ATOM   3349  C2  CHO   518     186.670  87.163  51.698  1.00  0.00           C
ATOM   3350  ROH CHO   519      61.920 135.363  46.948  1.00  0.00            
ATOM   3351  R1  CHO   519      61.520 134.263  44.348  1.00  0.00            
ATOM   3352  R2  CHO   519      59.120 134.563  42.948  1.00  0.00            
ATOM   3353  R3  CHO   519      60.820 135.513  41.048  1.00  0.00            
ATOM   3354  R4  CHO   519      58.520 134.363  39.548  1.00  0.00            
ATOM   3355  R5  CHO   519      60.670 133.913  39.298  1.00  0.00            
ATOM   3356  C1  CHO   519      59.770 135.113  35.798  1.00  0.00           C
ATOM   3357  C2  CHO   519      60.520 136.863  31.798  1.00  0.00           C
ATOM   3358  ROH CHO   520     185.820 175.413  49.298  1.00  0.00            
ATOM   3359  R1  CHO   520     186.070 175.713  46.498  1.00  0.00            
ATOM   3360  R2  CHO   520     185.970 173.613  44.698  1.00  0.00            
ATOM   3361  R3  CHO   520     184.020 175.063  43.548  1.00  0.00            
ATOM   3362  R4  CHO   520     185.170 173.563  41.348  1.00  0.00            
ATOM   3363  R5  CHO   520     184.870 175.713  41.448  1.00  0.00            
ATOM   3364  C1  CHO   520     182.820 174.863  38.298  1.00  0.00           C
ATOM   3365  C2  CHO   520     184.670 176.663  35.948  1.00  0.00           C
ATOM   3366  ROH CHO   521      18.220  64.913  27.148  1.00  0.00            
ATOM   3367  R1  CHO   521      18.820  66.163  29.648  1.00  0.00            
ATOM   3368  R2  CHO   521      16.920  67.613  31.048  1.00  0.00            
ATOM   3369  R3  CHO   521      17.670  65.963  33.048  1.00  0.00            
ATOM   3370  R4  CHO   521      17.170  68.563  34.398  1.00  0.00            
ATOM   3371  R5  CHO   521      18.970  67.313  34.498  1.00  0.00            
ATOM   3372  C1  CHO   521      18.020  67.513  38.198  1.00  0.00           C
ATOM   3373  C2  CHO   521      16.570  65.913  41.398  1.00  0.00           C
ATOM   3374  ROH CHO   522      -0.030  43.563  53.548  1.00  0.00            
ATOM   3375  R1  CHO   522       0.020  44.363  50.798  1.00  0.00            
ATOM   3376  R2  CHO   522       2.320  44.713  49.398  1.00  0.00            
ATOM   3377  R3  CHO   522       1.120  43.013  47.648  1.00  0.00            
ATOM   3378  R4  CHO   522       2.170  45.163  45.948  1.00  0.00            
ATOM   3379  R5  CHO   522       0.120  44.463  45.998  1.00  0.00            
ATOM   3380  C1  CHO   522       0.970  43.813  42.348  1.00  0.00           C
ATOM   3381  C2  CHO   522       0.970  45.263  39.198  1.00  0.00           C
ATOM   3382  ROH CHO   523     197.220  77.763  66.198  1.00  0.00            
ATOM   3383  R1  CHO   523     197.620  76.263  63.798  1.00  0.00            
ATOM   3384  R2  CHO   523     195.820  76.263  61.748  1.00  0.00            
ATOM   3385  R3  CHO   523     197.970  77.013  60.248  1.00  0.00            
ATOM   3386  R4  CHO   523     196.020  76.063  58.298  1.00  0.00            
ATOM   3387  R5  CHO   523     198.120  75.363  58.498  1.00  0.00            
ATOM   3388  C1  CHO   523     198.220  76.663  54.898  1.00  0.00           C
ATOM   3389  C2  CHO   523     195.520  74.363  52.998  1.00  0.00           C
ATOM   3390  ROH CHO   524     149.070 120.463  64.448  1.00  0.00            
ATOM   3391  R1  CHO   524     148.720 119.413  61.848  1.00  0.00            
ATOM   3392  R2  CHO   524     147.170 120.663  59.948  1.00  0.00            
ATOM   3393  R3  CHO   524     149.470 120.463  58.448  1.00  0.00            
ATOM   3394  R4  CHO   524     147.270 120.013  56.548  1.00  0.00            
ATOM   3395  R5  CHO   524     149.020 118.713  56.848  1.00  0.00            
ATOM   3396  C1  CHO   524     149.420 119.463  53.148  1.00  0.00           C
ATOM   3397  C2  CHO   524     150.120 117.413  49.548  1.00  0.00           C
ATOM   3398  ROH CHO   525     173.620  -2.737  52.098  1.00  0.00            
ATOM   3399  R1  CHO   525     173.370  -0.887  49.948  1.00  0.00            
ATOM   3400  R2  CHO   525     175.520   0.613  49.048  1.00  0.00            
ATOM   3401  R3  CHO   525     174.870  -0.487  46.648  1.00  0.00            
ATOM   3402  R4  CHO   525     175.320   2.313  46.048  1.00  0.00            
ATOM   3403  R5  CHO   525     173.570   1.163  45.548  1.00  0.00            
ATOM   3404  C1  CHO   525     174.620   2.263  42.048  1.00  0.00           C
ATOM   3405  C2  CHO   525     174.370   5.263  39.498  1.00  0.00           C
ATOM   3406  ROH CHO   526     210.420 100.913  30.498  1.00  0.00            
ATOM   3407  R1  CHO   526     211.920 100.563  32.848  1.00  0.00            
ATOM   3408  R2  CHO   526     213.770 102.413  33.748  1.00  0.00            
ATOM   3409  R3  CHO   526     212.270 102.363  35.998  1.00  0.00            
ATOM   3410  R4  CHO   526     214.920 103.313  36.848  1.00  0.00            
ATOM   3411  R5  CHO   526     213.820 101.613  37.698  1.00  0.00            
ATOM   3412  C1  CHO   526     214.220 103.763  40.848  1.00  0.00           C
ATOM   3413  C2  CHO   526     216.570 105.513  44.148  1.00  0.00           C
ATOM   3414  ROH CHO   527      56.920  11.313  17.848  1.00  0.00            
ATOM   3415  R1  CHO   527      58.770  11.513  19.948  1.00  0.00            
ATOM   3416  R2  CHO   527      58.170  12.763  22.348  1.00  0.00            
ATOM   3417  R3  CHO   527      58.970  10.363  23.398  1.00  0.00            
ATOM   3418  R4  CHO   527      59.670  12.363  25.448  1.00  0.00            
ATOM   3419  R5  CHO   527      61.020  10.863  24.548  1.00  0.00            
ATOM   3420  C1  CHO   527      61.270   9.863  28.248  1.00  0.00           C
ATOM   3421  C2  CHO   527      60.920  12.663  31.048  1.00  0.00           C
ATOM   3422  ROH CHO   528      16.370 128.463  24.798  1.00  0.00            
ATOM   3423  R1  CHO   528      15.870 127.963  27.548  1.00  0.00            
ATOM   3424  R2  CHO   528      15.370 125.413  28.498  1.00  0.00            
ATOM   3425  R3  CHO   528      17.470 125.963  30.198  1.00  0.00            
ATOM   3426  R4  CHO   528      15.270 125.113  31.948  1.00  0.00            
ATOM   3427  R5  CHO   528      16.420 126.963  32.098  1.00  0.00            
ATOM   3428  C1  CHO   528      17.170 125.513  35.498  1.00  0.00           C
ATOM   3429  C2  CHO   528      17.120 125.563  39.148  1.00  0.00           C
ATOM   3430  ROH CHO   529      22.720 105.263  52.648  1.00  0.00            
ATOM   3431  R1  CHO   529      21.070 105.563  50.348  1.00  0.00            
ATOM   3432  R2  CHO   529      22.070 105.863  47.798  1.00  0.00            
ATOM   3433  R3  CHO   529      20.470 103.763  47.248  1.00  0.00            
ATOM   3434  R4  CHO   529      20.620 105.263  44.748  1.00  0.00            
ATOM   3435  R5  CHO   529      18.820 104.663  45.798  1.00  0.00            
ATOM   3436  C1  CHO   529      18.270 102.913  42.448  1.00  0.00           C
ATOM   3437  C2  CHO   529      15.420 100.463  40.498  1.00  0.00           C
ATOM   3438  ROH CHO   530      63.420 222.263  15.548  1.00  0.00            
ATOM   3439  R1  CHO   530      63.620 221.313  18.198  1.00  0.00            
ATOM   3440  R2  CHO   530      61.670 219.813  19.398  1.00  0.00            
ATOM   3441  R3  CHO   530      63.720 218.063  19.898  1.00  0.00            
ATOM   3442  R4  CHO   530      61.770 217.463  21.948  1.00  0.00            
ATOM   3443  R5  CHO   530      63.870 217.963  22.248  1.00  0.00            
ATOM   3444  C1  CHO   530      63.770 214.463  23.848  1.00  0.00           C
ATOM   3445  C2  CHO   530      65.120 210.613  22.998  1.00  0.00           C
ATOM   3446  ROH CHO   531      78.770  15.013  48.548  1.00  0.00            
ATOM   3447  R1  CHO   531      77.770  15.313  45.898  1.00  0.00            
ATOM   3448  R2  CHO   531      78.770  17.213  44.148  1.00  0.00            
ATOM   3449  R3  CHO   531      79.120  15.113  42.548  1.00  0.00            
ATOM   3450  R4  CHO   531      78.070  17.213  40.748  1.00  0.00            
ATOM   3451  R5  CHO   531      77.270  15.213  40.998  1.00  0.00            
ATOM   3452  C1  CHO   531      78.020  15.163  37.248  1.00  0.00           C
ATOM   3453  C2  CHO   531      77.820  16.713  33.598  1.00  0.00           C
ATOM   3454  ROH CHO   532      62.420 133.163  15.248  1.00  0.00            
ATOM   3455  R1  CHO   532      63.620 134.613  17.348  1.00  0.00            
ATOM   3456  R2  CHO   532      62.120 136.213  19.048  1.00  0.00            
ATOM   3457  R3  CHO   532      63.320 134.713  20.998  1.00  0.00            
ATOM   3458  R4  CHO   532      61.970 136.813  22.448  1.00  0.00            
ATOM   3459  R5  CHO   532      64.070 136.263  22.648  1.00  0.00            
ATOM   3460  C1  CHO   532      62.970 135.763  26.248  1.00  0.00           C
ATOM   3461  C2  CHO   532      64.220 135.713  29.398  1.00  0.00           C
ATOM   3462  ROH CHO   533     125.720  24.863  19.198  1.00  0.00            
ATOM   3463  R1  CHO   533     126.970  24.113  21.598  1.00  0.00            
ATOM   3464  R2  CHO   533     125.770  24.513  24.098  1.00  0.00            
ATOM   3465  R3  CHO   533     126.170  21.863  24.348  1.00  0.00            
ATOM   3466  R4  CHO   533     126.070  22.913  27.098  1.00  0.00            
ATOM   3467  R5  CHO   533     127.670  21.663  26.248  1.00  0.00            
ATOM   3468  C1  CHO   533     126.620  19.413  29.148  1.00  0.00           C
ATOM   3469  C2  CHO   533     125.720  16.863  31.298  1.00  0.00           C
ATOM   3470  ROH CHO   534     163.570  73.363  60.348  1.00  0.00            
ATOM   3471  R1  CHO   534     163.320  72.263  57.748  1.00  0.00            
ATOM   3472  R2  CHO   534     161.320  73.063  55.998  1.00  0.00            
ATOM   3473  R3  CHO   534     163.420  73.513  54.348  1.00  0.00            
ATOM   3474  R4  CHO   534     161.070  74.213  52.748  1.00  0.00            
ATOM   3475  R5  CHO   534     162.620  72.813  52.198  1.00  0.00            
ATOM   3476  C1  CHO   534     162.870  75.263  49.298  1.00  0.00           C
ATOM   3477  C2  CHO   534     161.220  77.263  46.148  1.00  0.00           C
ATOM   3478  ROH CHO   535      87.420  21.313  51.648  1.00  0.00            
ATOM   3479  R1  CHO   535      86.870  22.913  49.348  1.00  0.00            
ATOM   3480  R2  CHO   535      88.420  22.813  47.098  1.00  0.00            
ATOM   3481  R3  CHO   535      86.070  22.263  45.848  1.00  0.00            
ATOM   3482  R4  CHO   535      87.670  23.663  43.798  1.00  0.00            
ATOM   3483  R5  CHO   535      85.670  24.163  44.498  1.00  0.00            
ATOM   3484  C1  CHO   535      84.970  23.613  40.748  1.00  0.00           C
ATOM   3485  C2  CHO   535      85.320  22.213  36.848  1.00  0.00           C
ATOM   3486  ROH CHO   536      29.570 219.813  22.948  1.00  0.00            
ATOM   3487  R1  CHO   536      31.320 218.363  24.648  1.00  0.00            
ATOM   3488  R2  CHO   536      34.020 218.013  24.048  1.00  0.00            
ATOM   3489  R3  CHO   536      34.370 219.063  26.548  1.00  0.00            
ATOM   3490  R4  CHO   536      37.020 218.013  25.748  1.00  0.00            
ATOM   3491  R5  CHO   536      35.920 217.563  27.598  1.00  0.00            
ATOM   3492  C1  CHO   536      39.070 219.063  29.098  1.00  0.00           C
ATOM   3493  C2  CHO   536      38.920 220.363  32.698  1.00  0.00           C
ATOM   3494  ROH CHO   537      89.720  32.313  55.098  1.00  0.00            
ATOM   3495  R1  CHO   537      90.620  31.613  52.498  1.00  0.00            
ATOM   3496  R2  CHO   537      89.070  31.963  50.248  1.00  0.00            
ATOM   3497  R3  CHO   537      91.220  33.413  49.398  1.00  0.00            
ATOM   3498  R4  CHO   537      89.770  32.663  46.948  1.00  0.00            
ATOM   3499  R5  CHO   537      91.920  32.313  47.348  1.00  0.00            
ATOM   3500  C1  CHO   537      92.220  34.413  44.198  1.00  0.00           C
ATOM   3501  C2  CHO   537      93.320  34.363  40.648  1.00  0.00           C
ATOM   3502  ROH CHO   538      97.970 169.713  46.148  1.00  0.00            
ATOM   3503  R1  CHO   538      98.720 168.513  43.698  1.00  0.00            
ATOM   3504  R2  CHO   538      96.920 167.763  41.798  1.00  0.00            
ATOM   3505  R3  CHO   538      98.420 169.363  40.148  1.00  0.00            
ATOM   3506  R4  CHO   538      97.270 167.313  38.398  1.00  0.00            
ATOM   3507  R5  CHO   538      99.420 167.813  38.598  1.00  0.00            
ATOM   3508  C1  CHO   538      98.970 168.513  34.898  1.00  0.00           C
ATOM   3509  C2  CHO   538      99.920 169.113  32.298  1.00  0.00           C
ATOM   3510  ROH CHO   539      44.870  50.313  56.398  1.00  0.00            
ATOM   3511  R1  CHO   539      45.020  50.463  53.598  1.00  0.00            
ATOM   3512  R2  CHO   539      45.820  48.363  51.998  1.00  0.00            
ATOM   3513  R3  CHO   539      43.470  48.813  50.748  1.00  0.00            
ATOM   3514  R4  CHO   539      45.070  47.313  48.798  1.00  0.00            
ATOM   3515  R5  CHO   539      44.070  49.213  48.498  1.00  0.00            
ATOM   3516  C1  CHO   539      42.420  47.113  45.798  1.00  0.00           C
ATOM   3517  C2  CHO   539      41.620  44.113  42.148  1.00  0.00           C
ATOM   3518  ROH CHO   540     157.720 115.313  63.548  1.00  0.00            
ATOM   3519  R1  CHO   540     158.070 116.163  60.848  1.00  0.00            
ATOM   3520  R2  CHO   540     158.470 114.413  58.748  1.00  0.00            
ATOM   3521  R3  CHO   540     156.370 115.713  57.698  1.00  0.00            
ATOM   3522  R4  CHO   540     157.670 114.463  55.398  1.00  0.00            
ATOM   3523  R5  CHO   540     157.170 116.563  55.598  1.00  0.00            
ATOM   3524  C1  CHO   540     155.220 115.713  52.448  1.00  0.00           C
ATOM   3525  C2  CHO   540     155.120 116.913  48.648  1.00  0.00           C
ATOM   3526  ROH CHO   541      64.420  68.813  23.348  1.00  0.00            
ATOM   3527  R1  CHO   541      64.020  67.463  25.798  1.00  0.00            
ATOM   3528  R2  CHO   541      65.820  67.713  27.898  1.00  0.00            
ATOM   3529  R3  CHO   541      63.570  68.413  29.298  1.00  0.00            
ATOM   3530  R4  CHO   541      65.320  67.163  31.298  1.00  0.00            
ATOM   3531  R5  CHO   541      63.270  66.613  30.848  1.00  0.00            
ATOM   3532  C1  CHO   541      62.970  67.513  34.548  1.00  0.00           C
ATOM   3533  C2  CHO   541      65.470  67.213  37.598  1.00  0.00           C
ATOM   3534  ROH CHO   542      64.120  50.263  55.948  1.00  0.00            
ATOM   3535  R1  CHO   542      64.120  48.763  53.498  1.00  0.00            
ATOM   3536  R2  CHO   542      61.970  48.813  51.798  1.00  0.00            
ATOM   3537  R3  CHO   542      63.820  49.513  49.948  1.00  0.00            
ATOM   3538  R4  CHO   542      61.420  49.113  48.398  1.00  0.00            
ATOM   3539  R5  CHO   542      63.370  48.163  48.048  1.00  0.00            
ATOM   3540  C1  CHO   542      62.870  49.963  44.698  1.00  0.00           C
ATOM   3541  C2  CHO   542      64.770  47.163  42.598  1.00  0.00           C
ATOM   3542  ROH CHO   543     200.920  99.813  61.798  1.00  0.00            
ATOM   3543  R1  CHO   543     201.220 100.713  59.148  1.00  0.00            
ATOM   3544  R2  CHO   543     202.270  99.113  57.148  1.00  0.00            
ATOM   3545  R3  CHO   543     199.970  99.763  55.898  1.00  0.00            
ATOM   3546  R4  CHO   543     201.920  99.463  53.748  1.00  0.00            
ATOM   3547  R5  CHO   543     200.620 101.213  54.098  1.00  0.00            
ATOM   3548  C1  CHO   543     199.570 100.313  50.548  1.00  0.00           C
ATOM   3549  C2  CHO   543     200.070 103.063  47.898  1.00  0.00           C
ATOM   3550  ROH CHO   544      16.370  94.363  56.898  1.00  0.00            
ATOM   3551  R1  CHO   544      16.370  94.763  54.098  1.00  0.00            
ATOM   3552  R2  CHO   544      16.770  92.713  52.298  1.00  0.00            
ATOM   3553  R3  CHO   544      14.420  93.563  51.248  1.00  0.00            
ATOM   3554  R4  CHO   544      15.670  92.013  49.098  1.00  0.00            
ATOM   3555  R5  CHO   544      14.920  94.013  48.948  1.00  0.00            
ATOM   3556  C1  CHO   544      12.770  92.363  46.298  1.00  0.00           C
ATOM   3557  C2  CHO   544       9.420  94.463  42.998  1.00  0.00           C
ATOM   3558  ROH CHO   545      96.670 150.563  44.948  1.00  0.00            
ATOM   3559  R1  CHO   545      95.770 149.713  42.398  1.00  0.00            
ATOM   3560  R2  CHO   545      96.520 151.013  40.048  1.00  0.00            
ATOM   3561  R3  CHO   545      97.220 148.463  39.298  1.00  0.00            
ATOM   3562  R4  CHO   545      96.920 149.963  36.798  1.00  0.00            
ATOM   3563  R5  CHO   545      95.970 148.063  37.348  1.00  0.00            
ATOM   3564  C1  CHO   545      97.820 147.013  34.198  1.00  0.00           C
ATOM   3565  C2  CHO   545      96.920 144.713  31.598  1.00  0.00           C
ATOM   3566  ROH CHO   546     146.270  46.113  19.148  1.00  0.00            
ATOM   3567  R1  CHO   546     147.420  44.613  21.248  1.00  0.00            
ATOM   3568  R2  CHO   546     148.070  45.713  23.698  1.00  0.00            
ATOM   3569  R3  CHO   546     146.520  43.713  24.698  1.00  0.00            
ATOM   3570  R4  CHO   546     148.320  44.463  26.898  1.00  0.00            
ATOM   3571  R5  CHO   546     148.020  42.463  26.048  1.00  0.00            
ATOM   3572  C1  CHO   546     147.020  41.813  29.698  1.00  0.00           C
ATOM   3573  C2  CHO   546     148.170  41.963  32.898  1.00  0.00           C
ATOM   3574  ROH CHO   547     196.570 141.913  27.098  1.00  0.00            
ATOM   3575  R1  CHO   547     196.520 144.513  28.248  1.00  0.00            
ATOM   3576  R2  CHO   547     196.570 144.913  30.998  1.00  0.00            
ATOM   3577  R3  CHO   547     198.720 146.463  30.398  1.00  0.00            
ATOM   3578  R4  CHO   547     198.120 147.113  33.198  1.00  0.00            
ATOM   3579  R5  CHO   547     198.320 148.513  31.548  1.00  0.00            
ATOM   3580  C1  CHO   547     201.020 149.813  33.948  1.00  0.00           C
ATOM   3581  C2  CHO   547     200.520 152.313  36.698  1.00  0.00           C
ATOM   3582  ROH CHO   548      41.270 200.363  43.048  1.00  0.00            
ATOM   3583  R1  CHO   548      40.870 199.913  40.248  1.00  0.00            
ATOM   3584  R2  CHO   548      39.120 201.413  38.748  1.00  0.00            
ATOM   3585  R3  CHO   548      41.320 201.763  37.198  1.00  0.00            
ATOM   3586  R4  CHO   548      39.070 202.263  35.398  1.00  0.00            
ATOM   3587  R5  CHO   548      40.720 200.863  35.048  1.00  0.00            
ATOM   3588  C1  CHO   548      41.070 203.113  31.998  1.00  0.00           C
ATOM   3589  C2  CHO   548      42.920 202.413  28.948  1.00  0.00           C
ATOM   3590  ROH CHO   549     153.570  56.113  55.598  1.00  0.00            
ATOM   3591  R1  CHO   549     152.320  56.313  53.098  1.00  0.00            
ATOM   3592  R2  CHO   549     153.770  56.913  50.798  1.00  0.00            
ATOM   3593  R3  CHO   549     152.670  54.613  49.848  1.00  0.00            
ATOM   3594  R4  CHO   549     152.620  56.413  47.548  1.00  0.00            
ATOM   3595  R5  CHO   549     150.920  55.313  48.398  1.00  0.00            
ATOM   3596  C1  CHO   549     150.920  53.963  44.848  1.00  0.00           C
ATOM   3597  C2  CHO   549     148.670  53.413  41.248  1.00  0.00           C
ATOM   3598  ROH CHO   550     153.370   9.663  51.648  1.00  0.00            
ATOM   3599  R1  CHO   550     153.770  10.913  49.148  1.00  0.00            
ATOM   3600  R2  CHO   550     154.870   9.563  46.998  1.00  0.00            
ATOM   3601  R3  CHO   550     152.620  10.463  45.748  1.00  0.00            
ATOM   3602  R4  CHO   550     154.470   9.963  43.548  1.00  0.00            
ATOM   3603  R5  CHO   550     153.420  11.813  43.948  1.00  0.00            
ATOM   3604  C1  CHO   550     152.170  11.013  40.398  1.00  0.00           C
ATOM   3605  C2  CHO   550     150.820   9.263  37.398  1.00  0.00           C
ATOM   3606  ROH CHO   551      73.870 178.863  39.348  1.00  0.00            
ATOM   3607  R1  CHO   551      75.570 177.613  37.448  1.00  0.00            
ATOM   3608  R2  CHO   551      74.770 175.513  35.898  1.00  0.00            
ATOM   3609  R3  CHO   551      75.570 177.063  33.848  1.00  0.00            
ATOM   3610  R4  CHO   551      77.020 174.563  33.448  1.00  0.00            
ATOM   3611  R5  CHO   551      77.920 176.513  33.598  1.00  0.00            
ATOM   3612  C1  CHO   551      79.070 175.513  30.098  1.00  0.00           C
ATOM   3613  C2  CHO   551      79.820 173.213  27.998  1.00  0.00           C
ATOM   3614  ROH CHO   552      86.420  67.913  53.048  1.00  0.00            
ATOM   3615  R1  CHO   552      85.820  67.963  50.298  1.00  0.00            
ATOM   3616  R2  CHO   552      85.870  70.263  48.748  1.00  0.00            
ATOM   3617  R3  CHO   552      87.520  68.813  47.198  1.00  0.00            
ATOM   3618  R4  CHO   552      87.820  71.513  46.198  1.00  0.00            
ATOM   3619  R5  CHO   552      87.320  69.763  44.998  1.00  0.00            
ATOM   3620  C1  CHO   552      90.520  70.913  43.248  1.00  0.00           C
ATOM   3621  C2  CHO   552      89.470  70.063  39.448  1.00  0.00           C
ATOM   3622  ROH CHO   553      40.070 111.363  52.648  1.00  0.00            
ATOM   3623  R1  CHO   553      39.220 110.763  49.998  1.00  0.00            
ATOM   3624  R2  CHO   553      38.520 112.713  48.198  1.00  0.00            
ATOM   3625  R3  CHO   553      40.420 111.513  46.648  1.00  0.00            
ATOM   3626  R4  CHO   553      39.120 113.513  44.898  1.00  0.00            
ATOM   3627  R5  CHO   553      39.370 111.363  44.498  1.00  0.00            
ATOM   3628  C1  CHO   553      41.270 112.813  41.498  1.00  0.00           C
ATOM   3629  C2  CHO   553      39.970 113.613  38.098  1.00  0.00           C
ATOM   3630  ROH CHO   554     173.070  80.413  27.598  1.00  0.00            
ATOM   3631  R1  CHO   554     173.870  80.213  30.298  1.00  0.00            
ATOM   3632  R2  CHO   554     173.620  82.313  32.098  1.00  0.00            
ATOM   3633  R3  CHO   554     172.270  80.463  33.548  1.00  0.00            
ATOM   3634  R4  CHO   554     173.620  82.163  35.498  1.00  0.00            
ATOM   3635  R5  CHO   554     173.720  80.013  35.348  1.00  0.00            
ATOM   3636  C1  CHO   554     172.370  80.313  38.898  1.00  0.00           C
ATOM   3637  C2  CHO   554     171.120  79.113  42.348  1.00  0.00           C
ATOM   3638  ROH CHO   555     157.020  38.863  21.998  1.00  0.00            
ATOM   3639  R1  CHO   555     156.470  40.263  24.348  1.00  0.00            
ATOM   3640  R2  CHO   555     155.970  39.013  26.798  1.00  0.00            
ATOM   3641  R3  CHO   555     157.970  40.613  27.648  1.00  0.00            
ATOM   3642  R4  CHO   555     156.820  39.463  30.098  1.00  0.00            
ATOM   3643  R5  CHO   555     157.120  41.613  29.648  1.00  0.00            
ATOM   3644  C1  CHO   555     159.220  41.263  32.848  1.00  0.00           C
ATOM   3645  C2  CHO   555     158.570  43.663  34.398  1.00  0.00           C
ATOM   3646  ROH CHO   556      73.920  94.363  23.548  1.00  0.00            
ATOM   3647  R1  CHO   556      72.920  93.113  25.848  1.00  0.00            
ATOM   3648  R2  CHO   556      73.420  94.063  28.398  1.00  0.00            
ATOM   3649  R3  CHO   556      70.720  93.963  28.598  1.00  0.00            
ATOM   3650  R4  CHO   556      71.720  93.663  31.348  1.00  0.00            
ATOM   3651  R5  CHO   556      70.320  92.313  30.348  1.00  0.00            
ATOM   3652  C1  CHO   556      68.170  93.363  33.298  1.00  0.00           C
ATOM   3653  C2  CHO   556      66.970  93.463  36.648  1.00  0.00           C
ATOM   3654  ROH CHO   557      73.270  98.413  20.848  1.00  0.00            
ATOM   3655  R1  CHO   557      73.170  99.063  23.598  1.00  0.00            
ATOM   3656  R2  CHO   557      70.770  99.763  24.798  1.00  0.00            
ATOM   3657  R3  CHO   557      71.520  97.763  26.548  1.00  0.00            
ATOM   3658  R4  CHO   557      70.420  99.913  28.248  1.00  0.00            
ATOM   3659  R5  CHO   557      72.370  98.963  28.448  1.00  0.00            
ATOM   3660  C1  CHO   557      70.870  98.113  31.898  1.00  0.00           C
ATOM   3661  C2  CHO   557      69.370  99.463  35.148  1.00  0.00           C
ATOM   3662  ROH CHO   558     116.820  91.713  61.348  1.00  0.00            
ATOM   3663  R1  CHO   558     118.320  92.563  59.098  1.00  0.00            
ATOM   3664  R2  CHO   558     117.670  91.813  56.498  1.00  0.00            
ATOM   3665  R3  CHO   558     117.620  94.463  56.048  1.00  0.00            
ATOM   3666  R4  CHO   558     117.320  93.313  53.398  1.00  0.00            
ATOM   3667  R5  CHO   558     118.820  94.763  53.998  1.00  0.00            
ATOM   3668  C1  CHO   558     117.070  96.663  51.198  1.00  0.00           C
ATOM   3669  C2  CHO   558     118.920 100.363  48.898  1.00  0.00           C
ATOM   3670  ROH CHO   559     214.920  33.613  54.048  1.00  0.00            
ATOM   3671  R1  CHO   559     214.670  32.913  51.298  1.00  0.00            
ATOM   3672  R2  CHO   559     213.020  34.263  49.548  1.00  0.00            
ATOM   3673  R3  CHO   559     215.270  34.463  48.098  1.00  0.00            
ATOM   3674  R4  CHO   559     213.120  35.063  46.198  1.00  0.00            
ATOM   3675  R5  CHO   559     214.670  33.563  45.948  1.00  0.00            
ATOM   3676  C1  CHO   559     215.320  35.763  42.848  1.00  0.00           C
ATOM   3677  C2  CHO   559     217.370  38.063  40.148  1.00  0.00           C
ATOM   3678  ROH CHO   560     203.870  73.663  30.098  1.00  0.00            
ATOM   3679  R1  CHO   560     204.270  75.113  32.498  1.00  0.00            
ATOM   3680  R2  CHO   560     202.220  75.763  34.198  1.00  0.00            
ATOM   3681  R3  CHO   560     203.820  74.563  36.048  1.00  0.00            
ATOM   3682  R4  CHO   560     201.820  75.963  37.598  1.00  0.00            
ATOM   3683  R5  CHO   560     203.970  76.113  37.848  1.00  0.00            
ATOM   3684  C1  CHO   560     203.070  74.913  41.348  1.00  0.00           C
ATOM   3685  C2  CHO   560     202.920  73.413  45.448  1.00  0.00           C
ATOM   3686  ROH CHO   561     217.670   2.413  45.998  1.00  0.00            
ATOM   3687  R1  CHO   561     217.570   4.513  44.098  1.00  0.00            
ATOM   3688  R2  CHO   561     219.570   6.363  43.798  1.00  0.00            
ATOM   3689  R3  CHO   561     219.520   5.563  41.198  1.00  0.00            
ATOM   3690  R4  CHO   561     220.120   8.413  41.048  1.00  0.00            
ATOM   3691  R5  CHO   561     218.520   7.413  40.048  1.00  0.00            
ATOM   3692  C1  CHO   561     220.370   8.863  37.048  1.00  0.00           C
ATOM   3693  C2  CHO   561     223.520   9.413  35.398  1.00  0.00           C
ATOM   3694  ROH CHO   562      42.770 124.763  19.498  1.00  0.00            
ATOM   3695  R1  CHO   562      42.620 126.663  21.598  1.00  0.00            
ATOM   3696  R2  CHO   562      40.620 126.663  23.498  1.00  0.00            
ATOM   3697  R3  CHO   562      42.670 126.613  25.248  1.00  0.00            
ATOM   3698  R4  CHO   562      40.620 128.213  26.548  1.00  0.00            
ATOM   3699  R5  CHO   562      42.670 128.813  26.198  1.00  0.00            
ATOM   3700  C1  CHO   562      42.570 129.163  29.998  1.00  0.00           C
ATOM   3701  C2  CHO   562      43.370 132.913  32.748  1.00  0.00           C
ATOM   3702  ROH CHO   563     149.820 115.813  29.448  1.00  0.00            
ATOM   3703  R1  CHO   563     149.420 117.813  31.448  1.00  0.00            
ATOM   3704  R2  CHO   563     147.370 117.713  33.248  1.00  0.00            
ATOM   3705  R3  CHO   563     149.370 117.863  35.098  1.00  0.00            
ATOM   3706  R4  CHO   563     146.970 118.613  36.548  1.00  0.00            
ATOM   3707  R5  CHO   563     148.770 119.763  36.448  1.00  0.00            
ATOM   3708  C1  CHO   563     148.620 119.263  40.198  1.00  0.00           C
ATOM   3709  C2  CHO   563     148.720 120.913  43.598  1.00  0.00           C
ATOM   3710  ROH CHO   564      81.370 195.613  37.498  1.00  0.00            
ATOM   3711  R1  CHO   564      79.820 194.863  35.298  1.00  0.00            
ATOM   3712  R2  CHO   564      77.420 196.013  34.648  1.00  0.00            
ATOM   3713  R3  CHO   564      78.570 196.413  32.248  1.00  0.00            
ATOM   3714  R4  CHO   564      75.770 197.113  31.798  1.00  0.00            
ATOM   3715  R5  CHO   564      76.970 195.663  30.648  1.00  0.00            
ATOM   3716  C1  CHO   564      75.970 198.113  27.898  1.00  0.00           C
ATOM   3717  C2  CHO   564      74.520 201.263  26.198  1.00  0.00           C
ATOM   3718  ROH CHO   565      39.070  89.113  24.648  1.00  0.00            
ATOM   3719  R1  CHO   565      37.620  89.463  27.048  1.00  0.00            
ATOM   3720  R2  CHO   565      38.420  88.363  29.448  1.00  0.00            
ATOM   3721  R3  CHO   565      38.220  90.913  30.348  1.00  0.00            
ATOM   3722  R4  CHO   565      38.170  89.263  32.748  1.00  0.00            
ATOM   3723  R5  CHO   565      36.720  90.763  32.198  1.00  0.00            
ATOM   3724  C1  CHO   565      37.820  92.213  35.498  1.00  0.00           C
ATOM   3725  C2  CHO   565      36.770  92.813  38.248  1.00  0.00           C
ATOM   3726  ROH CHO   566      70.370 123.413  16.848  1.00  0.00            
ATOM   3727  R1  CHO   566      70.470 124.613  19.398  1.00  0.00            
ATOM   3728  R2  CHO   566      68.370 125.963  20.498  1.00  0.00            
ATOM   3729  R3  CHO   566      68.770 124.263  22.548  1.00  0.00            
ATOM   3730  R4  CHO   566      67.020 126.363  23.648  1.00  0.00            
ATOM   3731  R5  CHO   566      68.920 125.713  24.498  1.00  0.00            
ATOM   3732  C1  CHO   566      66.620 125.013  27.448  1.00  0.00           C
ATOM   3733  C2  CHO   566      66.570 124.963  31.398  1.00  0.00           C
ATOM   3734  ROH CHO   567      11.370  72.413  58.498  1.00  0.00            
ATOM   3735  R1  CHO   567      12.420  71.563  55.998  1.00  0.00            
ATOM   3736  R2  CHO   567      11.120  69.713  54.398  1.00  0.00            
ATOM   3737  R3  CHO   567      11.270  71.713  52.498  1.00  0.00            
ATOM   3738  R4  CHO   567      11.520  69.213  50.998  1.00  0.00            
ATOM   3739  R5  CHO   567      12.920  70.913  50.948  1.00  0.00            
ATOM   3740  C1  CHO   567      11.970  70.763  47.248  1.00  0.00           C
ATOM   3741  C2  CHO   567       9.970  68.663  45.598  1.00  0.00           C
ATOM   3742  ROH CHO   568     182.720  78.463  60.498  1.00  0.00            
ATOM   3743  R1  CHO   568     182.770  78.113  57.698  1.00  0.00            
ATOM   3744  R2  CHO   568     181.570  79.913  55.998  1.00  0.00            
ATOM   3745  R3  CHO   568     184.020  80.013  54.848  1.00  0.00            
ATOM   3746  R4  CHO   568     182.320  81.463  52.998  1.00  0.00            
ATOM   3747  R5  CHO   568     183.620  79.813  52.498  1.00  0.00            
ATOM   3748  C1  CHO   568     185.070  82.463  50.198  1.00  0.00           C
ATOM   3749  C2  CHO   568     184.170  84.413  48.098  1.00  0.00           C
ATOM   3750  ROH CHO   569      95.920  91.863  23.848  1.00  0.00            
ATOM   3751  R1  CHO   569      95.070  90.563  26.198  1.00  0.00            
ATOM   3752  R2  CHO   569      96.320  90.913  28.648  1.00  0.00            
ATOM   3753  R3  CHO   569      93.770  91.563  29.448  1.00  0.00            
ATOM   3754  R4  CHO   569      95.320  91.263  31.948  1.00  0.00            
ATOM   3755  R5  CHO   569      93.420  90.263  31.448  1.00  0.00            
ATOM   3756  C1  CHO   569      92.370  92.063  34.598  1.00  0.00           C
ATOM   3757  C2  CHO   569      91.420  92.713  37.498  1.00  0.00           C
ATOM   3758  ROH CHO   570     188.320 100.763  35.048  1.00  0.00            
ATOM   3759  R1  CHO   570     186.470  99.763  36.948  1.00  0.00            
ATOM   3760  R2  CHO   570     185.470  97.213  36.848  1.00  0.00            
ATOM   3761  R3  CHO   570     186.420  97.063  39.398  1.00  0.00            
ATOM   3762  R4  CHO   570     185.020  94.513  38.998  1.00  0.00            
ATOM   3763  R5  CHO   570     184.670  95.963  40.598  1.00  0.00            
ATOM   3764  C1  CHO   570     185.620  92.863  42.598  1.00  0.00           C
ATOM   3765  C2  CHO   570     183.720  92.913  45.948  1.00  0.00           C
ATOM   3766  ROH CHO   571      64.670 226.113  18.248  1.00  0.00            
ATOM   3767  R1  CHO   571      67.270 225.013  18.048  1.00  0.00            
ATOM   3768  R2  CHO   571      69.470 226.563  17.298  1.00  0.00            
ATOM   3769  R3  CHO   571      70.470 225.613  19.648  1.00  0.00            
ATOM   3770  R4  CHO   571      72.770 225.813  17.848  1.00  0.00            
ATOM   3771  R5  CHO   571      72.170 224.063  18.998  1.00  0.00            
ATOM   3772  C1  CHO   571      75.720 224.513  20.348  1.00  0.00           C
ATOM   3773  C2  CHO   571      78.920 222.613  21.248  1.00  0.00           C
ATOM   3774  ROH CHO   572      68.420  65.363  54.898  1.00  0.00            
ATOM   3775  R1  CHO   572      67.020  67.113  53.148  1.00  0.00            
ATOM   3776  R2  CHO   572      68.220  68.263  50.948  1.00  0.00            
ATOM   3777  R3  CHO   572      66.120  67.113  49.648  1.00  0.00            
ATOM   3778  R4  CHO   572      67.320  68.963  47.698  1.00  0.00            
ATOM   3779  R5  CHO   572      65.220  68.863  48.298  1.00  0.00            
ATOM   3780  C1  CHO   572      64.870  68.263  44.548  1.00  0.00           C
ATOM   3781  C2  CHO   572      67.970  68.213  42.548  1.00  0.00           C
ATOM   3782  ROH CHO   573     125.220  22.163  52.048  1.00  0.00            
ATOM   3783  R1  CHO   573     123.670  22.513  49.698  1.00  0.00            
ATOM   3784  R2  CHO   573     124.320  24.363  47.748  1.00  0.00            
ATOM   3785  R3  CHO   573     124.170  22.213  46.148  1.00  0.00            
ATOM   3786  R4  CHO   573     124.570  24.463  44.348  1.00  0.00            
ATOM   3787  R5  CHO   573     122.970  22.963  44.198  1.00  0.00            
ATOM   3788  C1  CHO   573     124.620  22.513  40.798  1.00  0.00           C
ATOM   3789  C2  CHO   573     124.470  23.563  37.398  1.00  0.00           C
ATOM   3790  ROH CHO   574       8.370 181.763  46.498  1.00  0.00            
ATOM   3791  R1  CHO   574       7.420 180.563  44.148  1.00  0.00            
ATOM   3792  R2  CHO   574       7.720 181.663  41.648  1.00  0.00            
ATOM   3793  R3  CHO   574       8.820 179.263  41.048  1.00  0.00            
ATOM   3794  R4  CHO   574       9.070 180.863  38.598  1.00  0.00            
ATOM   3795  R5  CHO   574       8.170 178.863  38.748  1.00  0.00            
ATOM   3796  C1  CHO   574      10.920 178.113  36.248  1.00  0.00           C
ATOM   3797  C2  CHO   574       8.120 180.063  33.848  1.00  0.00           C
ATOM   3798  ROH CHO   575     111.570 200.713  15.848  1.00  0.00            
ATOM   3799  R1  CHO   575     112.120 199.363  18.298  1.00  0.00            
ATOM   3800  R2  CHO   575     111.820 200.563  20.748  1.00  0.00            
ATOM   3801  R3  CHO   575     110.270 198.363  21.248  1.00  0.00            
ATOM   3802  R4  CHO   575     110.370 199.813  23.798  1.00  0.00            
ATOM   3803  R5  CHO   575     110.870 197.713  23.448  1.00  0.00            
ATOM   3804  C1  CHO   575     108.070 197.313  26.048  1.00  0.00           C
ATOM   3805  C2  CHO   575     105.620 197.613  27.598  1.00  0.00           C
ATOM   3806  ROH CHO   576      58.720  76.363  54.498  1.00  0.00            
ATOM   3807  R1  CHO   576      59.720  76.163  51.848  1.00  0.00            
ATOM   3808  R2  CHO   576      58.620  74.513  49.948  1.00  0.00            
ATOM   3809  R3  CHO   576      58.470  76.813  48.498  1.00  0.00            
ATOM   3810  R4  CHO   576      57.670  74.713  46.648  1.00  0.00            
ATOM   3811  R5  CHO   576      59.220  76.213  46.298  1.00  0.00            
ATOM   3812  C1  CHO   576      56.920  76.963  43.348  1.00  0.00           C
ATOM   3813  C2  CHO   576      58.970  80.213  40.848  1.00  0.00           C
ATOM   3814  ROH CHO   577     221.220  84.163  27.998  1.00  0.00            
ATOM   3815  R1  CHO   577     221.170  83.613  30.748  1.00  0.00            
ATOM   3816  R2  CHO   577     223.420  82.913  32.198  1.00  0.00            
ATOM   3817  R3  CHO   577     222.670  85.013  33.798  1.00  0.00            
ATOM   3818  R4  CHO   577     223.170  82.813  35.648  1.00  0.00            
ATOM   3819  R5  CHO   577     221.320  84.013  35.498  1.00  0.00            
ATOM   3820  C1  CHO   577     222.320  84.663  39.098  1.00  0.00           C
ATOM   3821  C2  CHO   577     224.720  82.563  42.298  1.00  0.00           C
ATOM   3822  ROH CHO   578     112.470 158.513  45.348  1.00  0.00            
ATOM   3823  R1  CHO   578     113.720 159.513  42.998  1.00  0.00            
ATOM   3824  R2  CHO   578     115.870 158.263  41.848  1.00  0.00            
ATOM   3825  R3  CHO   578     114.320 158.263  39.648  1.00  0.00            
ATOM   3826  R4  CHO   578     117.070 158.613  38.648  1.00  0.00            
ATOM   3827  R5  CHO   578     115.370 159.913  38.198  1.00  0.00            
ATOM   3828  C1  CHO   578     116.270 158.813  34.698  1.00  0.00           C
ATOM   3829  C2  CHO   578     116.820 160.413  31.648  1.00  0.00           C
ATOM   3830  ROH CHO   579     109.720   4.013  47.348  1.00  0.00            
ATOM   3831  R1  CHO   579     110.470   2.913  44.848  1.00  0.00            
ATOM   3832  R2  CHO   579     109.120   3.513  42.498  1.00  0.00            
ATOM   3833  R3  CHO   579     111.570   4.213  41.648  1.00  0.00            
ATOM   3834  R4  CHO   579     110.320   2.913  39.348  1.00  0.00            
ATOM   3835  R5  CHO   579     112.220   2.413  40.198  1.00  0.00            
ATOM   3836  C1  CHO   579     113.320   3.213  36.648  1.00  0.00           C
ATOM   3837  C2  CHO   579     113.570   3.663  32.248  1.00  0.00           C
ATOM   3838  ROH CHO   580     213.270 104.163  55.848  1.00  0.00            
ATOM   3839  R1  CHO   580     214.420 105.313  53.498  1.00  0.00            
ATOM   3840  R2  CHO   580     213.270 105.013  50.998  1.00  0.00            
ATOM   3841  R3  CHO   580     213.420 107.713  50.948  1.00  0.00            
ATOM   3842  R4  CHO   580     213.720 106.913  48.148  1.00  0.00            
ATOM   3843  R5  CHO   580     215.070 108.213  49.298  1.00  0.00            
ATOM   3844  C1  CHO   580     214.120 110.563  46.448  1.00  0.00           C
ATOM   3845  C2  CHO   580     215.070 110.363  41.798  1.00  0.00           C
ATOM   3846  ROH CHO   581      56.720 168.563  37.248  1.00  0.00            
ATOM   3847  R1  CHO   581      57.470 169.863  34.898  1.00  0.00            
ATOM   3848  R2  CHO   581      56.270 169.413  32.498  1.00  0.00            
ATOM   3849  R3  CHO   581      55.970 172.113  32.498  1.00  0.00            
ATOM   3850  R4  CHO   581      55.570 171.363  29.698  1.00  0.00            
ATOM   3851  R5  CHO   581      56.970 172.863  30.448  1.00  0.00            
ATOM   3852  C1  CHO   581      54.920 175.013  28.098  1.00  0.00           C
ATOM   3853  C2  CHO   581      53.420 178.063  27.498  1.00  0.00           C
ATOM   3854  ROH CHO   582      57.220 180.963  23.398  1.00  0.00            
ATOM   3855  R1  CHO   582      59.120 179.113  22.448  1.00  0.00            
ATOM   3856  R2  CHO   582      61.670 179.863  21.648  1.00  0.00            
ATOM   3857  R3  CHO   582      62.420 178.013  23.498  1.00  0.00            
ATOM   3858  R4  CHO   582      64.520 177.863  21.448  1.00  0.00            
ATOM   3859  R5  CHO   582      63.320 176.213  22.198  1.00  0.00            
ATOM   3860  C1  CHO   582      66.870 174.963  22.998  1.00  0.00           C
ATOM   3861  C2  CHO   582      70.520 173.313  22.648  1.00  0.00           C
ATOM   3862  ROH CHO   583      53.820  33.063  55.148  1.00  0.00            
ATOM   3863  R1  CHO   583      52.070  33.713  53.048  1.00  0.00            
ATOM   3864  R2  CHO   583      52.920  35.063  50.798  1.00  0.00            
ATOM   3865  R3  CHO   583      51.870  32.963  49.498  1.00  0.00            
ATOM   3866  R4  CHO   583      52.570  34.863  47.348  1.00  0.00            
ATOM   3867  R5  CHO   583      50.620  33.913  47.698  1.00  0.00            
ATOM   3868  C1  CHO   583      51.320  32.713  44.148  1.00  0.00           C
ATOM   3869  C2  CHO   583      50.570  31.813  39.898  1.00  0.00           C
ATOM   3870  ROH CHO   584     129.020 113.613  58.948  1.00  0.00            
ATOM   3871  R1  CHO   584     127.420 114.313  56.698  1.00  0.00            
ATOM   3872  R2  CHO   584     126.370 112.463  54.948  1.00  0.00            
ATOM   3873  R3  CHO   584     124.020 113.713  55.548  1.00  0.00            
ATOM   3874  R4  CHO   584     123.770 113.013  52.698  1.00  0.00            
ATOM   3875  R5  CHO   584     123.520 114.963  53.598  1.00  0.00            
ATOM   3876  C1  CHO   584     120.070 114.463  51.998  1.00  0.00           C
ATOM   3877  C2  CHO   584     116.870 113.963  48.848  1.00  0.00           C
ATOM   3878  ROH CHO   585      51.970 128.863  46.348  1.00  0.00            
ATOM   3879  R1  CHO   585      52.570 127.013  44.298  1.00  0.00            
ATOM   3880  R2  CHO   585      50.720 125.113  43.398  1.00  0.00            
ATOM   3881  R3  CHO   585      51.270 126.213  40.998  1.00  0.00            
ATOM   3882  R4  CHO   585      50.470 123.463  40.398  1.00  0.00            
ATOM   3883  R5  CHO   585      52.320 124.463  39.748  1.00  0.00            
ATOM   3884  C1  CHO   585      50.870 123.563  36.348  1.00  0.00           C
ATOM   3885  C2  CHO   585      53.570 121.063  35.498  1.00  0.00           C
ATOM   3886  ROH CHO   586      91.520  22.813  51.098  1.00  0.00            
ATOM   3887  R1  CHO   586      92.720  23.263  48.598  1.00  0.00            
ATOM   3888  R2  CHO   586      92.570  21.513  46.498  1.00  0.00            
ATOM   3889  R3  CHO   586      91.670  23.663  45.148  1.00  0.00            
ATOM   3890  R4  CHO   586      92.470  21.763  43.048  1.00  0.00            
ATOM   3891  R5  CHO   586      93.120  23.863  43.248  1.00  0.00            
ATOM   3892  C1  CHO   586      91.520  23.963  39.798  1.00  0.00           C
ATOM   3893  C2  CHO   586      91.220  22.463  37.348  1.00  0.00           C
ATOM   3894  ROH CHO   587     116.570  68.013  57.848  1.00  0.00            
ATOM   3895  R1  CHO   587     117.620  69.463  55.648  1.00  0.00            
ATOM   3896  R2  CHO   587     119.420  68.363  53.898  1.00  0.00            
ATOM   3897  R3  CHO   587     117.620  69.113  51.998  1.00  0.00            
ATOM   3898  R4  CHO   587     120.170  69.063  50.548  1.00  0.00            
ATOM   3899  R5  CHO   587     118.770  70.713  50.648  1.00  0.00            
ATOM   3900  C1  CHO   587     118.870  70.163  46.898  1.00  0.00           C
ATOM   3901  C2  CHO   587     122.820  68.863  44.098  1.00  0.00           C
ATOM   3902  ROH CHO   588      31.620  74.113  25.148  1.00  0.00            
ATOM   3903  R1  CHO   588      31.170  72.813  27.598  1.00  0.00            
ATOM   3904  R2  CHO   588      32.870  73.063  29.798  1.00  0.00            
ATOM   3905  R3  CHO   588      30.620  73.863  31.048  1.00  0.00            
ATOM   3906  R4  CHO   588      32.520  73.163  33.198  1.00  0.00            
ATOM   3907  R5  CHO   588      30.520  72.413  32.948  1.00  0.00            
ATOM   3908  C1  CHO   588      30.170  73.963  36.398  1.00  0.00           C
ATOM   3909  C2  CHO   588      30.270  72.413  39.398  1.00  0.00           C
ATOM   3910  ROH CHO   589     169.670  65.513  58.098  1.00  0.00            
ATOM   3911  R1  CHO   589     170.170  65.113  55.348  1.00  0.00            
ATOM   3912  R2  CHO   589     168.220  65.363  53.398  1.00  0.00            
ATOM   3913  R3  CHO   589     169.970  67.113  52.298  1.00  0.00            
ATOM   3914  R4  CHO   589     168.170  66.363  50.098  1.00  0.00            
ATOM   3915  R5  CHO   589     170.370  66.263  50.098  1.00  0.00            
ATOM   3916  C1  CHO   589     169.770  68.613  47.148  1.00  0.00           C
ATOM   3917  C2  CHO   589     169.270  66.963  43.898  1.00  0.00           C
ATOM   3918  ROH CHO   590     136.070 204.663  49.298  1.00  0.00            
ATOM   3919  R1  CHO   590     137.570 204.363  46.898  1.00  0.00            
ATOM   3920  R2  CHO   590     136.520 203.213  44.648  1.00  0.00            
ATOM   3921  R3  CHO   590     137.320 205.513  43.498  1.00  0.00            
ATOM   3922  R4  CHO   590     136.770 203.713  41.248  1.00  0.00            
ATOM   3923  R5  CHO   590     138.620 204.813  41.598  1.00  0.00            
ATOM   3924  C1  CHO   590     137.720 206.163  38.148  1.00  0.00           C
ATOM   3925  C2  CHO   590     137.520 204.113  34.498  1.00  0.00           C
ATOM   3926  ROH CHO   591     143.970  55.163  56.948  1.00  0.00            
ATOM   3927  R1  CHO   591     142.720  55.763  54.448  1.00  0.00            
ATOM   3928  R2  CHO   591     141.870  58.263  53.798  1.00  0.00            
ATOM   3929  R3  CHO   591     143.470  57.913  51.648  1.00  0.00            
ATOM   3930  R4  CHO   591     141.070  59.263  50.598  1.00  0.00            
ATOM   3931  R5  CHO   591     141.920  57.413  49.848  1.00  0.00            
ATOM   3932  C1  CHO   591     142.120  59.463  46.648  1.00  0.00           C
ATOM   3933  C2  CHO   591     140.720  61.413  44.948  1.00  0.00           C
ATOM   3934  ROH CHO   592      77.270 200.613  39.098  1.00  0.00            
ATOM   3935  R1  CHO   592      77.520 199.813  36.398  1.00  0.00            
ATOM   3936  R2  CHO   592      75.920 200.913  34.398  1.00  0.00            
ATOM   3937  R3  CHO   592      78.320 201.413  33.248  1.00  0.00            
ATOM   3938  R4  CHO   592      76.320 201.913  31.148  1.00  0.00            
ATOM   3939  R5  CHO   592      78.070 200.613  30.998  1.00  0.00            
ATOM   3940  C1  CHO   592      78.820 203.013  28.148  1.00  0.00           C
ATOM   3941  C2  CHO   592      78.870 200.263  24.948  1.00  0.00           C
ATOM   3942  ROH CHO   593     104.570  56.463  22.698  1.00  0.00            
ATOM   3943  R1  CHO   593     103.070  56.363  25.098  1.00  0.00            
ATOM   3944  R2  CHO   593     103.420  54.413  26.998  1.00  0.00            
ATOM   3945  R3  CHO   593     103.770  56.563  28.648  1.00  0.00            
ATOM   3946  R4  CHO   593     103.470  54.263  30.448  1.00  0.00            
ATOM   3947  R5  CHO   593     102.320  56.113  30.548  1.00  0.00            
ATOM   3948  C1  CHO   593     103.820  56.163  34.048  1.00  0.00           C
ATOM   3949  C2  CHO   593     100.970  55.863  37.548  1.00  0.00           C
ATOM   3950  ROH CHO   594      93.270  95.713  23.398  1.00  0.00            
ATOM   3951  R1  CHO   594      93.320  94.813  26.098  1.00  0.00            
ATOM   3952  R2  CHO   594      94.420  96.313  28.098  1.00  0.00            
ATOM   3953  R3  CHO   594      92.020  96.013  29.298  1.00  0.00            
ATOM   3954  R4  CHO   594      93.770  96.913  31.448  1.00  0.00            
ATOM   3955  R5  CHO   594      92.470  95.113  31.448  1.00  0.00            
ATOM   3956  C1  CHO   594      91.070  96.913  34.498  1.00  0.00           C
ATOM   3957  C2  CHO   594      88.720  97.063  36.498  1.00  0.00           C
ATOM   3958  ROH CHO   595      17.020  62.213  55.598  1.00  0.00            
ATOM   3959  R1  CHO   595      17.620  60.813  53.198  1.00  0.00            
ATOM   3960  R2  CHO   595      17.270  61.913  50.698  1.00  0.00            
ATOM   3961  R3  CHO   595      19.870  61.213  50.398  1.00  0.00            
ATOM   3962  R4  CHO   595      18.820  61.213  47.648  1.00  0.00            
ATOM   3963  R5  CHO   595      19.870  59.563  48.648  1.00  0.00            
ATOM   3964  C1  CHO   595      22.120  60.113  45.598  1.00  0.00           C
ATOM   3965  C2  CHO   595      25.220  62.113  43.248  1.00  0.00           C
ATOM   3966  ROH CHO   596     108.520 100.313  55.548  1.00  0.00            
ATOM   3967  R1  CHO   596     109.020 102.963  54.798  1.00  0.00            
ATOM   3968  R2  CHO   596     111.420 103.713  53.598  1.00  0.00            
ATOM   3969  R3  CHO   596     109.770 104.763  51.748  1.00  0.00            
ATOM   3970  R4  CHO   596     112.370 106.013  51.198  1.00  0.00            
ATOM   3971  R5  CHO   596     110.470 107.063  51.498  1.00  0.00            
ATOM   3972  C1  CHO   596     111.320 108.263  47.998  1.00  0.00           C
ATOM   3973  C2  CHO   596     113.320 108.563  44.598  1.00  0.00           C
ATOM   3974  ROH CHO   597     114.720  26.313  52.748  1.00  0.00            
ATOM   3975  R1  CHO   597     114.220  27.563  50.248  1.00  0.00            
ATOM   3976  R2  CHO   597     116.270  28.563  48.648  1.00  0.00            
ATOM   3977  R3  CHO   597     115.170  26.913  46.798  1.00  0.00            
ATOM   3978  R4  CHO   597     116.070  29.263  45.298  1.00  0.00            
ATOM   3979  R5  CHO   597     114.070  28.413  45.248  1.00  0.00            
ATOM   3980  C1  CHO   597     114.920  28.163  41.548  1.00  0.00           C
ATOM   3981  C2  CHO   597     117.170  28.863  39.498  1.00  0.00           C
ATOM   3982  ROH CHO   598     174.220 190.213  48.548  1.00  0.00            
ATOM   3983  R1  CHO   598     172.520 188.713  46.848  1.00  0.00            
ATOM   3984  R2  CHO   598     171.370 189.763  44.598  1.00  0.00            
ATOM   3985  R3  CHO   598     172.520 187.613  43.398  1.00  0.00            
ATOM   3986  R4  CHO   598     170.970 188.913  41.248  1.00  0.00            
ATOM   3987  R5  CHO   598     170.870 186.813  41.898  1.00  0.00            
ATOM   3988  C1  CHO   598     171.820 186.363  38.198  1.00  0.00           C
ATOM   3989  C2  CHO   598     170.820 187.963  34.248  1.00  0.00           C
ATOM   3990  ROH CHO   599     106.670  92.813  59.648  1.00  0.00            
ATOM   3991  R1  CHO   599     107.370  92.813  56.898  1.00  0.00            
ATOM   3992  R2  CHO   599     106.020  94.313  54.998  1.00  0.00            
ATOM   3993  R3  CHO   599     108.520  95.263  54.498  1.00  0.00            
ATOM   3994  R4  CHO   599     106.720  96.913  52.848  1.00  0.00            
ATOM   3995  R5  CHO   599     108.420  95.813  52.148  1.00  0.00            
ATOM   3996  C1  CHO   599     109.420  99.363  51.098  1.00  0.00           C
ATOM   3997  C2  CHO   599     109.070  99.063  47.648  1.00  0.00           C
ATOM   3998  ROH CHO   600     180.170  20.813  56.048  1.00  0.00            
ATOM   3999  R1  CHO   600     181.620  19.863  53.848  1.00  0.00            
ATOM   4000  R2  CHO   600     180.870  20.313  51.198  1.00  0.00            
ATOM   4001  R3  CHO   600     183.370  21.363  50.998  1.00  0.00            
ATOM   4002  R4  CHO   600     182.420  21.013  48.198  1.00  0.00            
ATOM   4003  R5  CHO   600     184.270  20.263  49.048  1.00  0.00            
ATOM   4004  C1  CHO   600     185.670  22.413  46.248  1.00  0.00           C
ATOM   4005  C2  CHO   600     187.120  22.463  42.948  1.00  0.00           C
ATOM   4006  ROH CHO   601     177.270  12.813  46.948  1.00  0.00            
ATOM   4007  R1  CHO   601     179.720  11.913  45.848  1.00  0.00            
ATOM   4008  R2  CHO   601     180.570  12.563  43.298  1.00  0.00            
ATOM   4009  R3  CHO   601     182.770  13.413  44.648  1.00  0.00            
ATOM   4010  R4  CHO   601     183.520  13.463  41.798  1.00  0.00            
ATOM   4011  R5  CHO   601     184.620  12.463  43.398  1.00  0.00            
ATOM   4012  C1  CHO   601     187.370  14.813  42.148  1.00  0.00           C
ATOM   4013  C2  CHO   601     190.620  18.463  41.598  1.00  0.00           C
ATOM   4014  ROH CHO   602     125.820 103.613  31.098  1.00  0.00            
ATOM   4015  R1  CHO   602     124.620 103.613  33.648  1.00  0.00            
ATOM   4016  R2  CHO   602     126.020 102.963  35.948  1.00  0.00            
ATOM   4017  R3  CHO   602     125.070 105.413  36.798  1.00  0.00            
ATOM   4018  R4  CHO   602     125.370 103.813  39.248  1.00  0.00            
ATOM   4019  R5  CHO   602     123.570 104.863  38.548  1.00  0.00            
ATOM   4020  C1  CHO   602     124.070 106.563  41.948  1.00  0.00           C
ATOM   4021  C2  CHO   602     126.020 106.913  45.848  1.00  0.00           C
ATOM   4022  ROH CHO   603     132.320  71.463  27.048  1.00  0.00            
ATOM   4023  R1  CHO   603     131.270  70.213  29.348  1.00  0.00            
ATOM   4024  R2  CHO   603     132.770  69.913  31.648  1.00  0.00            
ATOM   4025  R3  CHO   603     130.620  71.163  32.798  1.00  0.00            
ATOM   4026  R4  CHO   603     132.170  70.063  35.048  1.00  0.00            
ATOM   4027  R5  CHO   603     130.020  69.763  34.648  1.00  0.00            
ATOM   4028  C1  CHO   603     129.820  71.363  38.098  1.00  0.00           C
ATOM   4029  C2  CHO   603     132.420  72.563  39.248  1.00  0.00           C
ATOM   4030  ROH CHO   604     213.820  71.113  26.698  1.00  0.00            
ATOM   4031  R1  CHO   604     213.170  71.763  29.348  1.00  0.00            
ATOM   4032  R2  CHO   604     213.070  69.913  31.398  1.00  0.00            
ATOM   4033  R3  CHO   604     214.820  71.563  32.598  1.00  0.00            
ATOM   4034  R4  CHO   604     213.470  70.163  34.798  1.00  0.00            
ATOM   4035  R5  CHO   604     213.670  72.313  34.548  1.00  0.00            
ATOM   4036  C1  CHO   604     215.370  71.863  37.948  1.00  0.00           C
ATOM   4037  C2  CHO   604     217.520  70.063  41.348  1.00  0.00           C
ATOM   4038  ROH CHO   605      93.970 110.813  57.848  1.00  0.00            
ATOM   4039  R1  CHO   605      93.920 110.113  55.148  1.00  0.00            
ATOM   4040  R2  CHO   605      93.320 111.913  53.098  1.00  0.00            
ATOM   4041  R3  CHO   605      95.720 111.013  52.098  1.00  0.00            
ATOM   4042  R4  CHO   605      93.920 111.163  49.798  1.00  0.00            
ATOM   4043  R5  CHO   605      95.070 109.463  50.398  1.00  0.00            
ATOM   4044  C1  CHO   605      96.520 109.913  46.898  1.00  0.00           C
ATOM   4045  C2  CHO   605      99.420 107.263  44.298  1.00  0.00           C
ATOM   4046  ROH CHO   606     161.820 125.663  30.448  1.00  0.00            
ATOM   4047  R1  CHO   606     162.020 124.313  32.948  1.00  0.00            
ATOM   4048  R2  CHO   606     163.920 124.963  34.848  1.00  0.00            
ATOM   4049  R3  CHO   606     161.720 125.163  36.448  1.00  0.00            
ATOM   4050  R4  CHO   606     163.870 124.213  38.198  1.00  0.00            
ATOM   4051  R5  CHO   606     161.920 123.313  37.948  1.00  0.00            
ATOM   4052  C1  CHO   606     161.820 124.013  41.698  1.00  0.00           C
ATOM   4053  C2  CHO   606     160.370 122.613  44.848  1.00  0.00           C
ATOM   4054  ROH CHO   607      34.420  22.563  49.248  1.00  0.00            
ATOM   4055  R1  CHO   607      36.570  23.863  48.048  1.00  0.00            
ATOM   4056  R2  CHO   607      37.220  23.563  45.348  1.00  0.00            
ATOM   4057  R3  CHO   607      37.070  26.313  45.348  1.00  0.00            
ATOM   4058  R4  CHO   607      38.720  25.663  43.048  1.00  0.00            
ATOM   4059  R5  CHO   607      39.220  27.013  44.648  1.00  0.00            
ATOM   4060  C1  CHO   607      39.470  29.413  41.698  1.00  0.00           C
ATOM   4061  C2  CHO   607      40.420  29.963  37.748  1.00  0.00           C
ATOM   4062  ROH CHO   608      56.720  43.513  19.198  1.00  0.00            
ATOM   4063  R1  CHO   608      58.070  42.263  21.348  1.00  0.00            
ATOM   4064  R2  CHO   608      59.970  43.513  22.848  1.00  0.00            
ATOM   4065  R3  CHO   608      58.370  42.813  24.948  1.00  0.00            
ATOM   4066  R4  CHO   608      61.020  42.963  26.098  1.00  0.00            
ATOM   4067  R5  CHO   608      59.670  41.263  26.198  1.00  0.00            
ATOM   4068  C1  CHO   608      60.170  42.013  29.948  1.00  0.00           C
ATOM   4069  C2  CHO   608      61.920  39.663  31.348  1.00  0.00           C
ATOM   4070  ROH CHO   609     122.870 169.013  19.248  1.00  0.00            
ATOM   4071  R1  CHO   609     121.770 169.613  21.798  1.00  0.00            
ATOM   4072  R2  CHO   609     121.220 167.663  23.648  1.00  0.00            
ATOM   4073  R3  CHO   609     122.820 169.213  25.248  1.00  0.00            
ATOM   4074  R4  CHO   609     121.170 167.613  27.098  1.00  0.00            
ATOM   4075  R5  CHO   609     121.370 169.813  27.098  1.00  0.00            
ATOM   4076  C1  CHO   609     122.620 169.013  30.648  1.00  0.00           C
ATOM   4077  C2  CHO   609     121.570 170.113  34.248  1.00  0.00           C
ATOM   4078  ROH CHO   610      67.170 195.913  38.898  1.00  0.00            
ATOM   4079  R1  CHO   610      67.670 197.063  36.348  1.00  0.00            
ATOM   4080  R2  CHO   610      67.470 195.663  33.998  1.00  0.00            
ATOM   4081  R3  CHO   610      65.770 197.613  33.298  1.00  0.00            
ATOM   4082  R4  CHO   610      66.620 196.463  30.748  1.00  0.00            
ATOM   4083  R5  CHO   610      66.720 198.563  31.348  1.00  0.00            
ATOM   4084  C1  CHO   610      64.520 198.813  28.198  1.00  0.00           C
ATOM   4085  C2  CHO   610      61.320 199.513  26.498  1.00  0.00           C
ATOM   4086  ROH CHO   611      72.020  27.613  19.048  1.00  0.00            
ATOM   4087  R1  CHO   611      72.970  25.663  20.848  1.00  0.00            
ATOM   4088  R2  CHO   611      74.470  26.313  23.098  1.00  0.00            
ATOM   4089  R3  CHO   611      72.570  24.863  24.398  1.00  0.00            
ATOM   4090  R4  CHO   611      74.770  25.063  26.298  1.00  0.00            
ATOM   4091  R5  CHO   611      73.770  23.213  25.648  1.00  0.00            
ATOM   4092  C1  CHO   611      73.120  23.013  29.398  1.00  0.00           C
ATOM   4093  C2  CHO   611      72.570  21.813  33.598  1.00  0.00           C
ATOM   4094  ROH CHO   612      80.970  78.463  54.648  1.00  0.00            
ATOM   4095  R1  CHO   612      79.270  77.813  52.498  1.00  0.00            
ATOM   4096  R2  CHO   612      78.970  79.463  50.298  1.00  0.00            
ATOM   4097  R3  CHO   612      79.620  77.213  48.898  1.00  0.00            
ATOM   4098  R4  CHO   612      78.470  79.013  46.898  1.00  0.00            
ATOM   4099  R5  CHO   612      77.820  76.963  47.348  1.00  0.00            
ATOM   4100  C1  CHO   612      78.770  76.663  43.648  1.00  0.00           C
ATOM   4101  C2  CHO   612      79.970  76.463  40.198  1.00  0.00           C
ATOM   4102  ROH CHO   613     122.320 166.663  49.948  1.00  0.00            
ATOM   4103  R1  CHO   613     123.520 167.963  47.748  1.00  0.00            
ATOM   4104  R2  CHO   613     125.070 166.613  45.848  1.00  0.00            
ATOM   4105  R3  CHO   613     123.370 167.813  44.098  1.00  0.00            
ATOM   4106  R4  CHO   613     125.320 166.413  42.448  1.00  0.00            
ATOM   4107  R5  CHO   613     124.720 168.513  42.298  1.00  0.00            
ATOM   4108  C1  CHO   613     123.870 167.413  38.798  1.00  0.00           C
ATOM   4109  C2  CHO   613     124.620 165.063  34.798  1.00  0.00           C
ATOM   4110  ROH CHO   614     100.570  72.913  26.648  1.00  0.00            
ATOM   4111  R1  CHO   614      98.720  74.663  27.948  1.00  0.00            
ATOM   4112  R2  CHO   614      96.670  73.763  29.548  1.00  0.00            
ATOM   4113  R3  CHO   614      97.820  75.463  31.398  1.00  0.00            
ATOM   4114  R4  CHO   614      95.420  74.413  32.698  1.00  0.00            
ATOM   4115  R5  CHO   614      95.920  76.513  32.448  1.00  0.00            
ATOM   4116  C1  CHO   614      95.720  76.363  36.248  1.00  0.00           C
ATOM   4117  C2  CHO   614      96.770  78.963  38.698  1.00  0.00           C
ATOM   4118  ROH CHO   615     184.870  66.713  61.048  1.00  0.00            
ATOM   4119  R1  CHO   615     185.470  67.763  58.498  1.00  0.00            
ATOM   4120  R2  CHO   615     184.570  66.613  56.148  1.00  0.00            
ATOM   4121  R3  CHO   615     183.570  69.113  55.648  1.00  0.00            
ATOM   4122  R4  CHO   615     184.370  68.063  53.048  1.00  0.00            
ATOM   4123  R5  CHO   615     184.970  69.963  53.948  1.00  0.00            
ATOM   4124  C1  CHO   615     183.320  71.263  50.748  1.00  0.00           C
ATOM   4125  C2  CHO   615     183.470  72.313  47.098  1.00  0.00           C
ATOM   4126  ROH CHO   616     122.070 136.763  54.048  1.00  0.00            
ATOM   4127  R1  CHO   616     123.270 135.913  51.648  1.00  0.00            
ATOM   4128  R2  CHO   616     123.470 133.263  50.948  1.00  0.00            
ATOM   4129  R3  CHO   616     122.270 134.163  48.648  1.00  0.00            
ATOM   4130  R4  CHO   616     123.820 131.813  47.848  1.00  0.00            
ATOM   4131  R5  CHO   616     123.920 133.763  46.948  1.00  0.00            
ATOM   4132  C1  CHO   616     122.920 131.763  43.898  1.00  0.00           C
ATOM   4133  C2  CHO   616     122.170 132.063  40.148  1.00  0.00           C
ATOM   4134  ROH CHO   617     115.620  25.263  18.448  1.00  0.00            
ATOM   4135  R1  CHO   617     114.970  25.913  21.098  1.00  0.00            
ATOM   4136  R2  CHO   617     114.870  24.013  23.098  1.00  0.00            
ATOM   4137  R3  CHO   617     116.620  25.713  24.348  1.00  0.00            
ATOM   4138  R4  CHO   617     115.770  23.813  26.448  1.00  0.00            
ATOM   4139  R5  CHO   617     115.670  25.963  26.548  1.00  0.00            
ATOM   4140  C1  CHO   617     117.870  25.263  29.548  1.00  0.00           C
ATOM   4141  C2  CHO   617     115.520  22.163  31.048  1.00  0.00           C
ATOM   4142  ROH CHO   618      31.770 172.163  46.848  1.00  0.00            
ATOM   4143  R1  CHO   618      30.470 172.613  44.398  1.00  0.00            
ATOM   4144  R2  CHO   618      31.870 172.913  41.998  1.00  0.00            
ATOM   4145  R3  CHO   618      30.220 170.913  41.198  1.00  0.00            
ATOM   4146  R4  CHO   618      30.370 172.763  38.898  1.00  0.00            
ATOM   4147  R5  CHO   618      28.570 172.013  39.848  1.00  0.00            
ATOM   4148  C1  CHO   618      27.970 170.763  36.298  1.00  0.00           C
ATOM   4149  C2  CHO   618      26.570 172.713  32.748  1.00  0.00           C
ATOM   4150  ROH CHO   619       4.570  64.813  26.748  1.00  0.00            
ATOM   4151  R1  CHO   619       3.620  63.263  28.898  1.00  0.00            
ATOM   4152  R2  CHO   619       5.020  62.913  31.248  1.00  0.00            
ATOM   4153  R3  CHO   619       2.720  63.813  32.398  1.00  0.00            
ATOM   4154  R4  CHO   619       4.270  62.713  34.648  1.00  0.00            
ATOM   4155  R5  CHO   619       2.220  62.163  34.098  1.00  0.00            
ATOM   4156  C1  CHO   619       1.670  63.413  37.648  1.00  0.00           C
ATOM   4157  C2  CHO   619       2.920  61.563  40.798  1.00  0.00           C
ATOM   4158  ROH CHO   620      64.970 117.863  49.048  1.00  0.00            
ATOM   4159  R1  CHO   620      64.620 116.413  46.648  1.00  0.00            
ATOM   4160  R2  CHO   620      63.920 117.663  44.298  1.00  0.00            
ATOM   4161  R3  CHO   620      66.120 116.413  43.348  1.00  0.00            
ATOM   4162  R4  CHO   620      64.820 117.513  40.948  1.00  0.00            
ATOM   4163  R5  CHO   620      65.420 115.463  41.248  1.00  0.00            
ATOM   4164  C1  CHO   620      67.470 116.263  38.148  1.00  0.00           C
ATOM   4165  C2  CHO   620      71.170 116.713  37.098  1.00  0.00           C
ATOM   4166  ROH CHO   621      30.470  96.563  25.548  1.00  0.00            
ATOM   4167  R1  CHO   621      30.170  96.213  28.348  1.00  0.00            
ATOM   4168  R2  CHO   621      31.870  97.363  30.198  1.00  0.00            
ATOM   4169  R3  CHO   621      29.570  98.363  31.198  1.00  0.00            
ATOM   4170  R4  CHO   621      31.570  99.063  33.198  1.00  0.00            
ATOM   4171  R5  CHO   621      29.720  98.013  33.548  1.00  0.00            
ATOM   4172  C1  CHO   621      29.270 100.963  35.848  1.00  0.00           C
ATOM   4173  C2  CHO   621      29.270 100.913  39.698  1.00  0.00           C
ATOM   4174  ROH CHO   622     154.070  37.013  53.848  1.00  0.00            
ATOM   4175  R1  CHO   622     153.470  38.063  51.298  1.00  0.00            
ATOM   4176  R2  CHO   622     155.370  39.113  49.598  1.00  0.00            
ATOM   4177  R3  CHO   622     154.370  37.313  47.848  1.00  0.00            
ATOM   4178  R4  CHO   622     155.070  39.663  46.198  1.00  0.00            
ATOM   4179  R5  CHO   622     153.120  38.613  46.298  1.00  0.00            
ATOM   4180  C1  CHO   622     153.970  38.263  42.598  1.00  0.00           C
ATOM   4181  C2  CHO   622     153.020  37.213  38.798  1.00  0.00           C
ATOM   4182  ROH CHO   623     168.020  32.063  23.348  1.00  0.00            
ATOM   4183  R1  CHO   623     167.920  31.463  26.148  1.00  0.00            
ATOM   4184  R2  CHO   623     170.020  32.063  27.848  1.00  0.00            
ATOM   4185  R3  CHO   623     168.070  33.363  29.248  1.00  0.00            
ATOM   4186  R4  CHO   623     170.470  33.463  30.948  1.00  0.00            
ATOM   4187  R5  CHO   623     168.470  32.763  31.548  1.00  0.00            
ATOM   4188  C1  CHO   623     168.920  35.563  34.098  1.00  0.00           C
ATOM   4189  C2  CHO   623     169.720  38.363  36.148  1.00  0.00           C
ATOM   4190  ROH CHO   624     146.470  82.413  27.448  1.00  0.00            
ATOM   4191  R1  CHO   624     146.320  81.463  30.148  1.00  0.00            
ATOM   4192  R2  CHO   624     148.570  81.113  31.698  1.00  0.00            
ATOM   4193  R3  CHO   624     147.270  82.763  33.398  1.00  0.00            
ATOM   4194  R4  CHO   624     148.870  80.963  35.148  1.00  0.00            
ATOM   4195  R5  CHO   624     146.720  81.313  35.248  1.00  0.00            
ATOM   4196  C1  CHO   624     147.820  82.413  38.748  1.00  0.00           C
ATOM   4197  C2  CHO   624     147.370  83.213  42.698  1.00  0.00           C
ATOM   4198  ROH CHO   625     193.470 123.613  58.898  1.00  0.00            
ATOM   4199  R1  CHO   625     192.020 123.663  56.448  1.00  0.00            
ATOM   4200  R2  CHO   625     189.920 125.363  55.998  1.00  0.00            
ATOM   4201  R3  CHO   625     191.370 126.113  53.848  1.00  0.00            
ATOM   4202  R4  CHO   625     188.570 126.813  53.148  1.00  0.00            
ATOM   4203  R5  CHO   625     189.970 125.613  51.948  1.00  0.00            
ATOM   4204  C1  CHO   625     189.220 128.413  49.448  1.00  0.00           C
ATOM   4205  C2  CHO   625     186.470 131.013  46.648  1.00  0.00           C
ATOM   4206  ROH CHO   626     107.270  96.713  27.598  1.00  0.00            
ATOM   4207  R1  CHO   626     107.520  95.063  29.848  1.00  0.00            
ATOM   4208  R2  CHO   626     109.570  95.313  31.698  1.00  0.00            
ATOM   4209  R3  CHO   626     107.570  95.563  33.498  1.00  0.00            
ATOM   4210  R4  CHO   626     110.020  95.513  35.098  1.00  0.00            
ATOM   4211  R5  CHO   626     108.270  94.213  35.348  1.00  0.00            
ATOM   4212  C1  CHO   626     108.370  95.863  38.748  1.00  0.00           C
ATOM   4213  C2  CHO   626     109.920  97.913  42.498  1.00  0.00           C
ATOM   4214  ROH CHO   627     121.120 178.613  15.448  1.00  0.00            
ATOM   4215  R1  CHO   627     120.620 178.113  18.198  1.00  0.00            
ATOM   4216  R2  CHO   627     122.470 178.513  20.198  1.00  0.00            
ATOM   4217  R3  CHO   627     120.520 180.013  21.298  1.00  0.00            
ATOM   4218  R4  CHO   627     122.320 179.463  23.498  1.00  0.00            
ATOM   4219  R5  CHO   627     120.170 179.063  23.448  1.00  0.00            
ATOM   4220  C1  CHO   627     120.370 181.413  26.498  1.00  0.00           C
ATOM   4221  C2  CHO   627     118.520 184.013  28.498  1.00  0.00           C
ATOM   4222  ROH CHO   628     123.070 195.263  26.648  1.00  0.00            
ATOM   4223  R1  CHO   628     123.420 193.263  28.598  1.00  0.00            
ATOM   4224  R2  CHO   628     124.070 193.763  31.248  1.00  0.00            
ATOM   4225  R3  CHO   628     121.920 192.213  31.748  1.00  0.00            
ATOM   4226  R4  CHO   628     123.570 191.963  34.148  1.00  0.00            
ATOM   4227  R5  CHO   628     122.770 190.363  32.898  1.00  0.00            
ATOM   4228  C1  CHO   628     121.220 189.463  36.248  1.00  0.00           C
ATOM   4229  C2  CHO   628     121.570 189.863  40.048  1.00  0.00           C
ATOM   4230  ROH CHO   629      24.620  38.213  22.448  1.00  0.00            
ATOM   4231  R1  CHO   629      25.820  37.213  24.798  1.00  0.00            
ATOM   4232  R2  CHO   629      27.220  38.863  26.548  1.00  0.00            
ATOM   4233  R3  CHO   629      25.520  37.813  28.398  1.00  0.00            
ATOM   4234  R4  CHO   629      27.570  39.113  29.998  1.00  0.00            
ATOM   4235  R5  CHO   629      26.920  37.063  30.148  1.00  0.00            
ATOM   4236  C1  CHO   629      26.170  38.313  33.698  1.00  0.00           C
ATOM   4237  C2  CHO   629      27.270  41.463  35.598  1.00  0.00           C
ATOM   4238  ROH CHO   630      99.720 192.863  42.048  1.00  0.00            
ATOM   4239  R1  CHO   630      99.770 191.313  39.648  1.00  0.00            
ATOM   4240  R2  CHO   630      99.670 192.463  37.148  1.00  0.00            
ATOM   4241  R3  CHO   630     101.970 191.013  36.748  1.00  0.00            
ATOM   4242  R4  CHO   630     101.420 192.263  34.198  1.00  0.00            
ATOM   4243  R5  CHO   630     101.720 190.163  34.548  1.00  0.00            
ATOM   4244  C1  CHO   630     104.570 190.763  32.098  1.00  0.00           C
ATOM   4245  C2  CHO   630     107.970 189.263  30.298  1.00  0.00           C
ATOM   4246  ROH CHO   631     148.270  28.263  20.198  1.00  0.00            
ATOM   4247  R1  CHO   631     147.970  27.213  22.798  1.00  0.00            
ATOM   4248  R2  CHO   631     150.070  27.163  24.648  1.00  0.00            
ATOM   4249  R3  CHO   631     148.270  28.463  26.198  1.00  0.00            
ATOM   4250  R4  CHO   631     150.120  27.163  28.098  1.00  0.00            
ATOM   4251  R5  CHO   631     147.920  26.963  28.098  1.00  0.00            
ATOM   4252  C1  CHO   631     148.470  28.363  31.598  1.00  0.00           C
ATOM   4253  C2  CHO   631     150.870  27.063  33.398  1.00  0.00           C
ATOM   4254  ROH CHO   632     178.270  66.963  25.198  1.00  0.00            
ATOM   4255  R1  CHO   632     176.720  66.313  27.448  1.00  0.00            
ATOM   4256  R2  CHO   632     175.920  63.763  28.048  1.00  0.00            
ATOM   4257  R3  CHO   632     177.120  64.263  30.448  1.00  0.00            
ATOM   4258  R4  CHO   632     174.820  62.563  31.098  1.00  0.00            
ATOM   4259  R5  CHO   632     175.320  64.513  31.948  1.00  0.00            
ATOM   4260  C1  CHO   632     175.320  62.363  35.098  1.00  0.00           C
ATOM   4261  C2  CHO   632     176.120  61.363  38.548  1.00  0.00           C
ATOM   4262  ROH CHO   633      74.770  30.263  53.048  1.00  0.00            
ATOM   4263  R1  CHO   633      74.970  29.813  50.248  1.00  0.00            
ATOM   4264  R2  CHO   633      72.920  30.363  48.498  1.00  0.00            
ATOM   4265  R3  CHO   633      74.820  31.863  47.248  1.00  0.00            
ATOM   4266  R4  CHO   633      73.120  30.813  45.098  1.00  0.00            
ATOM   4267  R5  CHO   633      75.270  30.613  45.248  1.00  0.00            
ATOM   4268  C1  CHO   633      75.020  32.463  41.898  1.00  0.00           C
ATOM   4269  C2  CHO   633      76.120  32.813  37.898  1.00  0.00           C
ATOM   4270  ROH CHO   634     126.520 209.163  46.148  1.00  0.00            
ATOM   4271  R1  CHO   634     128.170 210.513  44.298  1.00  0.00            
ATOM   4272  R2  CHO   634     129.420 209.213  42.198  1.00  0.00            
ATOM   4273  R3  CHO   634     128.170 211.113  40.698  1.00  0.00            
ATOM   4274  R4  CHO   634     130.270 210.063  38.948  1.00  0.00            
ATOM   4275  R5  CHO   634     129.920 212.163  39.448  1.00  0.00            
ATOM   4276  C1  CHO   634     129.570 212.313  35.648  1.00  0.00           C
ATOM   4277  C2  CHO   634     128.470 214.363  32.348  1.00  0.00           C
ATOM   4278  ROH CHO   635     187.370 107.663  59.748  1.00  0.00            
ATOM   4279  R1  CHO   635     186.570 109.313  57.548  1.00  0.00            
ATOM   4280  R2  CHO   635     187.620 109.013  55.048  1.00  0.00            
ATOM   4281  R3  CHO   635     185.020 108.813  54.298  1.00  0.00            
ATOM   4282  R4  CHO   635     186.470 109.113  51.798  1.00  0.00            
ATOM   4283  R5  CHO   635     184.770 110.313  52.498  1.00  0.00            
ATOM   4284  C1  CHO   635     183.370 108.963  49.198  1.00  0.00           C
ATOM   4285  C2  CHO   635     181.570 106.463  46.898  1.00  0.00           C
ATOM   4286  ROH CHO   636     138.620  16.113  20.048  1.00  0.00            
ATOM   4287  R1  CHO   636     138.120  14.213  22.098  1.00  0.00            
ATOM   4288  R2  CHO   636     138.620  14.713  24.748  1.00  0.00            
ATOM   4289  R3  CHO   636     136.020  14.063  25.098  1.00  0.00            
ATOM   4290  R4  CHO   636     137.220  13.713  27.748  1.00  0.00            
ATOM   4291  R5  CHO   636     136.020  12.263  26.598  1.00  0.00            
ATOM   4292  C1  CHO   636     133.920  12.513  29.748  1.00  0.00           C
ATOM   4293  C2  CHO   636     136.270  11.813  33.098  1.00  0.00           C
ATOM   4294  ROH CHO   637     139.220  54.863  57.348  1.00  0.00            
ATOM   4295  R1  CHO   637     137.770  55.113  54.898  1.00  0.00            
ATOM   4296  R2  CHO   637     138.920  54.563  52.448  1.00  0.00            
ATOM   4297  R3  CHO   637     136.770  52.913  52.198  1.00  0.00            
ATOM   4298  R4  CHO   637     137.670  53.463  49.448  1.00  0.00            
ATOM   4299  R5  CHO   637     135.620  53.713  50.248  1.00  0.00            
ATOM   4300  C1  CHO   637     134.920  51.263  47.448  1.00  0.00           C
ATOM   4301  C2  CHO   637     134.670  54.013  44.048  1.00  0.00           C
ATOM   4302  ROH CHO   638     195.020 105.313  31.098  1.00  0.00            
ATOM   4303  R1  CHO   638     196.170 104.513  33.548  1.00  0.00            
ATOM   4304  R2  CHO   638     198.070 106.063  34.848  1.00  0.00            
ATOM   4305  R3  CHO   638     196.320 105.863  36.898  1.00  0.00            
ATOM   4306  R4  CHO   638     198.870 106.563  38.148  1.00  0.00            
ATOM   4307  R5  CHO   638     197.620 104.863  38.698  1.00  0.00            
ATOM   4308  C1  CHO   638     197.720 106.713  42.048  1.00  0.00           C
ATOM   4309  C2  CHO   638     199.120 106.963  45.648  1.00  0.00           C
ATOM   4310  ROH CHO   639     222.520  22.513  53.298  1.00  0.00            
ATOM   4311  R1  CHO   639     220.270  22.213  51.648  1.00  0.00            
ATOM   4312  R2  CHO   639     218.870  24.313  50.598  1.00  0.00            
ATOM   4313  R3  CHO   639     219.320  23.063  48.248  1.00  0.00            
ATOM   4314  R4  CHO   639     216.920  24.713  47.748  1.00  0.00            
ATOM   4315  R5  CHO   639     217.120  22.563  47.398  1.00  0.00            
ATOM   4316  C1  CHO   639     216.220  23.713  43.898  1.00  0.00           C
ATOM   4317  C2  CHO   639     214.020  23.613  41.698  1.00  0.00           C
ATOM   4318  ROH CHO   640     179.520 215.713  50.048  1.00  0.00            
ATOM   4319  R1  CHO   640     178.670 216.263  47.398  1.00  0.00            
ATOM   4320  R2  CHO   640     179.620 218.463  45.948  1.00  0.00            
ATOM   4321  R3  CHO   640     180.220 216.513  44.098  1.00  0.00            
ATOM   4322  R4  CHO   640     180.320 219.063  42.648  1.00  0.00            
ATOM   4323  R5  CHO   640     179.170 217.313  42.098  1.00  0.00            
ATOM   4324  C1  CHO   640     181.370 217.663  38.948  1.00  0.00           C
ATOM   4325  C2  CHO   640     184.820 216.463  36.198  1.00  0.00           C
ATOM   4326  ROH CHO   641     211.520 166.963  46.448  1.00  0.00            
ATOM   4327  R1  CHO   641     212.170 165.913  43.898  1.00  0.00            
ATOM   4328  R2  CHO   641     213.120 163.363  43.548  1.00  0.00            
ATOM   4329  R3  CHO   641     211.020 163.163  41.798  1.00  0.00            
ATOM   4330  R4  CHO   641     212.770 160.863  41.148  1.00  0.00            
ATOM   4331  R5  CHO   641     212.020 162.413  39.748  1.00  0.00            
ATOM   4332  C1  CHO   641     210.570 159.263  38.148  1.00  0.00           C
ATOM   4333  C2  CHO   641     208.220 157.563  36.198  1.00  0.00           C
ATOM   4334  ROH CHO   642      66.470  32.563  17.798  1.00  0.00            
ATOM   4335  R1  CHO   642      66.420  31.013  20.148  1.00  0.00            
ATOM   4336  R2  CHO   642      68.420  31.113  22.048  1.00  0.00            
ATOM   4337  R3  CHO   642      66.370  31.663  23.748  1.00  0.00            
ATOM   4338  R4  CHO   642      68.170  30.013  25.298  1.00  0.00            
ATOM   4339  R5  CHO   642      66.070  29.663  24.998  1.00  0.00            
ATOM   4340  C1  CHO   642      66.070  29.863  28.798  1.00  0.00           C
ATOM   4341  C2  CHO   642      64.820  27.463  32.198  1.00  0.00           C
ATOM   4342  ROH CHO   643     187.370  55.663  59.048  1.00  0.00            
ATOM   4343  R1  CHO   643     186.320  55.713  56.448  1.00  0.00            
ATOM   4344  R2  CHO   643     186.170  58.013  54.948  1.00  0.00            
ATOM   4345  R3  CHO   643     187.470  56.513  53.098  1.00  0.00            
ATOM   4346  R4  CHO   643     186.070  58.563  51.548  1.00  0.00            
ATOM   4347  R5  CHO   643     185.970  56.413  51.248  1.00  0.00            
ATOM   4348  C1  CHO   643     187.270  57.463  47.798  1.00  0.00           C
ATOM   4349  C2  CHO   643     187.070  55.313  44.298  1.00  0.00           C
ATOM   4350  ROH CHO   644     115.970 188.013  13.398  1.00  0.00            
ATOM   4351  R1  CHO   644     116.320 187.613  16.148  1.00  0.00            
ATOM   4352  R2  CHO   644     116.720 189.663  17.948  1.00  0.00            
ATOM   4353  R3  CHO   644     114.620 188.513  19.248  1.00  0.00            
ATOM   4354  R4  CHO   644     115.220 190.913  20.798  1.00  0.00            
ATOM   4355  R5  CHO   644     115.070 188.863  21.548  1.00  0.00            
ATOM   4356  C1  CHO   644     112.370 190.513  23.698  1.00  0.00           C
ATOM   4357  C2  CHO   644     109.020 191.663  25.548  1.00  0.00           C
ATOM   4358  ROH CHO   645     139.120  43.313  52.848  1.00  0.00            
ATOM   4359  R1  CHO   645     139.970  43.863  50.198  1.00  0.00            
ATOM   4360  R2  CHO   645     141.170  42.013  48.598  1.00  0.00            
ATOM   4361  R3  CHO   645     139.170  42.713  46.848  1.00  0.00            
ATOM   4362  R4  CHO   645     141.170  41.363  45.198  1.00  0.00            
ATOM   4363  R5  CHO   645     140.320  43.313  44.848  1.00  0.00            
ATOM   4364  C1  CHO   645     139.320  41.613  41.598  1.00  0.00           C
ATOM   4365  C2  CHO   645     137.720  38.213  41.198  1.00  0.00           C
ATOM   4366  ROH CHO   646       4.620 164.263  45.948  1.00  0.00            
ATOM   4367  R1  CHO   646       3.820 163.563  43.298  1.00  0.00            
ATOM   4368  R2  CHO   646       2.870 165.363  41.498  1.00  0.00            
ATOM   4369  R3  CHO   646       4.820 164.363  39.898  1.00  0.00            
ATOM   4370  R4  CHO   646       3.020 165.713  38.048  1.00  0.00            
ATOM   4371  R5  CHO   646       3.720 163.663  37.948  1.00  0.00            
ATOM   4372  C1  CHO   646       4.970 164.963  34.598  1.00  0.00           C
ATOM   4373  C2  CHO   646       5.520 165.963  30.748  1.00  0.00           C
ATOM   4374  ROH CHO   647     133.970  81.113  61.198  1.00  0.00            
ATOM   4375  R1  CHO   647     134.270  80.813  58.398  1.00  0.00            
ATOM   4376  R2  CHO   647     132.370  81.763  56.598  1.00  0.00            
ATOM   4377  R3  CHO   647     134.520  83.063  55.548  1.00  0.00            
ATOM   4378  R4  CHO   647     132.520  83.063  53.398  1.00  0.00            
ATOM   4379  R5  CHO   647     134.570  82.313  53.248  1.00  0.00            
ATOM   4380  C1  CHO   647     134.670  85.013  50.548  1.00  0.00           C
ATOM   4381  C2  CHO   647     134.470  85.763  47.148  1.00  0.00           C
ATOM   4382  ROH CHO   648      54.170  54.813  55.048  1.00  0.00            
ATOM   4383  R1  CHO   648      55.120  53.663  52.648  1.00  0.00            
ATOM   4384  R2  CHO   648      53.670  51.813  51.198  1.00  0.00            
ATOM   4385  R3  CHO   648      54.070  53.563  49.198  1.00  0.00            
ATOM   4386  R4  CHO   648      53.470  51.013  47.848  1.00  0.00            
ATOM   4387  R5  CHO   648      55.170  52.313  47.498  1.00  0.00            
ATOM   4388  C1  CHO   648      53.670  52.213  43.998  1.00  0.00           C
ATOM   4389  C2  CHO   648      54.470  49.613  41.448  1.00  0.00           C
ATOM   4390  ROH CHO   649     130.370 167.213  22.698  1.00  0.00            
ATOM   4391  R1  CHO   649     128.220 168.263  24.198  1.00  0.00            
ATOM   4392  R2  CHO   649     128.220 168.363  26.998  1.00  0.00            
ATOM   4393  R3  CHO   649     127.670 171.013  26.548  1.00  0.00            
ATOM   4394  R4  CHO   649     127.070 170.563  29.398  1.00  0.00            
ATOM   4395  R5  CHO   649     125.720 171.413  27.898  1.00  0.00            
ATOM   4396  C1  CHO   649     125.820 174.313  30.348  1.00  0.00           C
ATOM   4397  C2  CHO   649     122.420 174.463  32.098  1.00  0.00           C
ATOM   4398  ROH CHO   650     151.620 102.963  32.148  1.00  0.00            
ATOM   4399  R1  CHO   650     151.720 101.563  34.548  1.00  0.00            
ATOM   4400  R2  CHO   650     153.220 102.413  36.698  1.00  0.00            
ATOM   4401  R3  CHO   650     150.870 102.163  38.048  1.00  0.00            
ATOM   4402  R4  CHO   650     152.920 101.963  40.098  1.00  0.00            
ATOM   4403  R5  CHO   650     151.270 100.563  39.698  1.00  0.00            
ATOM   4404  C1  CHO   650     150.470 101.413  43.348  1.00  0.00           C
ATOM   4405  C2  CHO   650     154.420 102.513  45.748  1.00  0.00           C
ATOM   4406  ROH CHO   651     197.120  66.663  31.198  1.00  0.00            
ATOM   4407  R1  CHO   651     198.970  66.863  33.348  1.00  0.00            
ATOM   4408  R2  CHO   651     198.220  67.413  35.898  1.00  0.00            
ATOM   4409  R3  CHO   651     199.620  65.113  36.448  1.00  0.00            
ATOM   4410  R4  CHO   651     198.670  66.063  39.098  1.00  0.00            
ATOM   4411  R5  CHO   651     200.720  65.613  38.548  1.00  0.00            
ATOM   4412  C1  CHO   651     200.220  63.163  41.448  1.00  0.00           C
ATOM   4413  C2  CHO   651     201.920  61.913  44.248  1.00  0.00           C
ATOM   4414  ROH CHO   652      89.970 143.863  47.898  1.00  0.00            
ATOM   4415  R1  CHO   652      89.270 142.813  45.348  1.00  0.00            
ATOM   4416  R2  CHO   652      89.570 144.313  43.048  1.00  0.00            
ATOM   4417  R3  CHO   652      90.970 142.113  42.248  1.00  0.00            
ATOM   4418  R4  CHO   652      88.820 142.363  40.248  1.00  0.00            
ATOM   4419  R5  CHO   652      89.370 140.563  41.398  1.00  0.00            
ATOM   4420  C1  CHO   652      89.770 139.213  37.898  1.00  0.00           C
ATOM   4421  C2  CHO   652      90.820 138.063  34.598  1.00  0.00           C
ATOM   4422  ROH CHO   653     154.070  14.013  20.398  1.00  0.00            
ATOM   4423  R1  CHO   653     153.370  13.763  23.148  1.00  0.00            
ATOM   4424  R2  CHO   653     154.820  12.263  24.948  1.00  0.00            
ATOM   4425  R3  CHO   653     154.870  14.563  26.348  1.00  0.00            
ATOM   4426  R4  CHO   653     155.270  12.463  28.348  1.00  0.00            
ATOM   4427  R5  CHO   653     153.770  14.063  28.398  1.00  0.00            
ATOM   4428  C1  CHO   653     155.570  14.763  31.648  1.00  0.00           C
ATOM   4429  C2  CHO   653     156.720  16.013  35.448  1.00  0.00           C
ATOM   4430  ROH CHO   654     163.120 172.263  31.048  1.00  0.00            
ATOM   4431  R1  CHO   654     160.570 172.013  32.198  1.00  0.00            
ATOM   4432  R2  CHO   654     159.220 169.563  32.348  1.00  0.00            
ATOM   4433  R3  CHO   654     159.070 170.163  34.998  1.00  0.00            
ATOM   4434  R4  CHO   654     156.370 169.263  34.298  1.00  0.00            
ATOM   4435  R5  CHO   654     156.920 171.163  35.298  1.00  0.00            
ATOM   4436  C1  CHO   654     154.620 169.663  37.898  1.00  0.00           C
ATOM   4437  C2  CHO   654     151.970 169.613  36.748  1.00  0.00           C
ATOM   4438  ROH CHO   655      66.770  55.163  22.498  1.00  0.00            
ATOM   4439  R1  CHO   655      67.520  55.163  25.248  1.00  0.00            
ATOM   4440  R2  CHO   655      66.120  56.563  27.148  1.00  0.00            
ATOM   4441  R3  CHO   655      66.020  54.163  28.398  1.00  0.00            
ATOM   4442  R4  CHO   655      66.670  56.013  30.498  1.00  0.00            
ATOM   4443  R5  CHO   655      67.770  54.213  29.998  1.00  0.00            
ATOM   4444  C1  CHO   655      66.920  53.413  33.598  1.00  0.00           C
ATOM   4445  C2  CHO   655      68.470  55.213  37.098  1.00  0.00           C
ATOM   4446  ROH CHO   656     137.420  80.513  27.598  1.00  0.00            
ATOM   4447  R1  CHO   656     137.020  81.363  30.248  1.00  0.00            
ATOM   4448  R2  CHO   656     134.570  81.313  31.448  1.00  0.00            
ATOM   4449  R3  CHO   656     135.870  79.813  33.348  1.00  0.00            
ATOM   4450  R4  CHO   656     133.220  80.413  34.548  1.00  0.00            
ATOM   4451  R5  CHO   656     135.170  80.763  35.398  1.00  0.00            
ATOM   4452  C1  CHO   656     133.670  78.463  38.048  1.00  0.00           C
ATOM   4453  C2  CHO   656     133.920  79.763  41.948  1.00  0.00           C
ATOM   4454  ROH CHO   657      76.720  45.213  24.098  1.00  0.00            
ATOM   4455  R1  CHO   657      76.520  43.713  26.498  1.00  0.00            
ATOM   4456  R2  CHO   657      75.620  44.813  28.848  1.00  0.00            
ATOM   4457  R3  CHO   657      73.870  42.763  28.748  1.00  0.00            
ATOM   4458  R4  CHO   657      74.170  43.363  31.648  1.00  0.00            
ATOM   4459  R5  CHO   657      74.470  41.413  30.648  1.00  0.00            
ATOM   4460  C1  CHO   657      71.720  40.513  33.198  1.00  0.00           C
ATOM   4461  C2  CHO   657      70.370  39.663  36.898  1.00  0.00           C
ATOM   4462  ROH CHO   658     104.070 174.713  11.348  1.00  0.00            
ATOM   4463  R1  CHO   658     102.720 176.263  13.298  1.00  0.00            
ATOM   4464  R2  CHO   658     102.470 175.363  15.898  1.00  0.00            
ATOM   4465  R3  CHO   658     103.620 177.763  16.498  1.00  0.00            
ATOM   4466  R4  CHO   658     103.020 176.563  19.098  1.00  0.00            
ATOM   4467  R5  CHO   658     102.420 178.513  18.448  1.00  0.00            
ATOM   4468  C1  CHO   658     104.470 179.463  21.548  1.00  0.00           C
ATOM   4469  C2  CHO   658     103.870 178.563  24.698  1.00  0.00           C
ATOM   4470  ROH CHO   659     139.070 114.363  33.798  1.00  0.00            
ATOM   4471  R1  CHO   659     138.620 115.713  36.248  1.00  0.00            
ATOM   4472  R2  CHO   659     136.920 114.663  38.198  1.00  0.00            
ATOM   4473  R3  CHO   659     139.120 114.963  39.748  1.00  0.00            
ATOM   4474  R4  CHO   659     136.870 115.113  41.598  1.00  0.00            
ATOM   4475  R5  CHO   659     138.470 116.563  41.398  1.00  0.00            
ATOM   4476  C1  CHO   659     138.870 115.663  45.098  1.00  0.00           C
ATOM   4477  C2  CHO   659     137.220 116.863  47.648  1.00  0.00           C
ATOM   4478  ROH CHO   660     119.120  53.513  24.398  1.00  0.00            
ATOM   4479  R1  CHO   660     119.720  54.313  27.048  1.00  0.00            
ATOM   4480  R2  CHO   660     117.770  55.213  28.798  1.00  0.00            
ATOM   4481  R3  CHO   660     118.770  53.313  30.448  1.00  0.00            
ATOM   4482  R4  CHO   660     116.770  54.713  32.048  1.00  0.00            
ATOM   4483  R5  CHO   660     118.870  54.363  32.598  1.00  0.00            
ATOM   4484  C1  CHO   660     117.170  52.563  35.498  1.00  0.00           C
ATOM   4485  C2  CHO   660     114.720  53.213  37.448  1.00  0.00           C
ATOM   4486  ROH CHO   661      30.320  13.463  25.048  1.00  0.00            
ATOM   4487  R1  CHO   661      31.370  11.713  27.048  1.00  0.00            
ATOM   4488  R2  CHO   661      32.820  12.663  29.148  1.00  0.00            
ATOM   4489  R3  CHO   661      30.970  11.313  30.598  1.00  0.00            
ATOM   4490  R4  CHO   661      33.070  12.013  32.548  1.00  0.00            
ATOM   4491  R5  CHO   661      32.220  10.013  32.198  1.00  0.00            
ATOM   4492  C1  CHO   661      31.420  10.413  35.898  1.00  0.00           C
ATOM   4493  C2  CHO   661      30.470   7.013  38.298  1.00  0.00           C
ATOM   4494  ROH CHO   662      -0.080  95.013  28.548  1.00  0.00            
ATOM   4495  R1  CHO   662       1.770  93.913  30.398  1.00  0.00            
ATOM   4496  R2  CHO   662       2.820  95.363  32.498  1.00  0.00            
ATOM   4497  R3  CHO   662       1.870  93.313  33.998  1.00  0.00            
ATOM   4498  R4  CHO   662       3.270  95.013  35.898  1.00  0.00            
ATOM   4499  R5  CHO   662       3.620  92.913  35.598  1.00  0.00            
ATOM   4500  C1  CHO   662       2.670  92.863  39.298  1.00  0.00           C
ATOM   4501  C2  CHO   662       4.170  94.113  43.298  1.00  0.00           C
ATOM   4502  ROH CHO   663     194.870  93.113  31.348  1.00  0.00            
ATOM   4503  R1  CHO   663     194.320  92.113  33.948  1.00  0.00            
ATOM   4504  R2  CHO   663     196.270  91.763  35.848  1.00  0.00            
ATOM   4505  R3  CHO   663     194.620  93.313  37.348  1.00  0.00            
ATOM   4506  R4  CHO   663     195.820  91.463  39.248  1.00  0.00            
ATOM   4507  R5  CHO   663     193.670  91.863  38.948  1.00  0.00            
ATOM   4508  C1  CHO   663     194.020  92.763  42.648  1.00  0.00           C
ATOM   4509  C2  CHO   663     191.370  91.463  44.348  1.00  0.00           C
ATOM   4510  ROH CHO   664     194.720 179.513  50.498  1.00  0.00            
ATOM   4511  R1  CHO   664     194.520 179.163  47.698  1.00  0.00            
ATOM   4512  R2  CHO   664     196.520 177.963  46.198  1.00  0.00            
ATOM   4513  R3  CHO   664     194.520 176.313  45.398  1.00  0.00            
ATOM   4514  R4  CHO   664     196.170 176.763  42.998  1.00  0.00            
ATOM   4515  R5  CHO   664     194.020 177.063  43.148  1.00  0.00            
ATOM   4516  C1  CHO   664     194.070 174.463  40.348  1.00  0.00           C
ATOM   4517  C2  CHO   664     193.820 173.713  36.998  1.00  0.00           C
ATOM   4518  ROH CHO   665     213.170  39.913  25.598  1.00  0.00            
ATOM   4519  R1  CHO   665     213.220  38.913  28.248  1.00  0.00            
ATOM   4520  R2  CHO   665     211.270  37.163  29.198  1.00  0.00            
ATOM   4521  R3  CHO   665     213.420  35.613  29.798  1.00  0.00            
ATOM   4522  R4  CHO   665     211.120  34.263  31.048  1.00  0.00            
ATOM   4523  R5  CHO   665     212.970  34.863  32.048  1.00  0.00            
ATOM   4524  C1  CHO   665     213.070  31.113  32.698  1.00  0.00           C
ATOM   4525  C2  CHO   665     214.170  27.613  31.348  1.00  0.00           C
ATOM   4526  ROH CHO   666     161.270  52.863  54.498  1.00  0.00            
ATOM   4527  R1  CHO   666     162.670  52.813  52.048  1.00  0.00            
ATOM   4528  R2  CHO   666     161.720  51.513  49.798  1.00  0.00            
ATOM   4529  R3  CHO   666     162.020  53.913  48.598  1.00  0.00            
ATOM   4530  R4  CHO   666     161.970  52.013  46.398  1.00  0.00            
ATOM   4531  R5  CHO   666     163.520  53.513  46.798  1.00  0.00            
ATOM   4532  C1  CHO   666     162.420  54.613  43.298  1.00  0.00           C
ATOM   4533  C2  CHO   666     161.820  57.013  41.398  1.00  0.00           C
ATOM   4534  ROH CHO   667     165.920  35.763  25.548  1.00  0.00            
ATOM   4535  R1  CHO   667     164.670  36.913  27.798  1.00  0.00            
ATOM   4536  R2  CHO   667     165.470  36.413  30.398  1.00  0.00            
ATOM   4537  R3  CHO   667     165.670  39.113  30.548  1.00  0.00            
ATOM   4538  R4  CHO   667     164.970  38.263  33.298  1.00  0.00            
ATOM   4539  R5  CHO   667     163.920  39.763  32.048  1.00  0.00            
ATOM   4540  C1  CHO   667     164.820  41.863  35.098  1.00  0.00           C
ATOM   4541  C2  CHO   667     161.970  41.813  37.848  1.00  0.00           C
ATOM   4542  ROH CHO   668      73.720 156.813  19.798  1.00  0.00            
ATOM   4543  R1  CHO   668      72.470 159.013  21.048  1.00  0.00            
ATOM   4544  R2  CHO   668      73.620 160.413  23.098  1.00  0.00            
ATOM   4545  R3  CHO   668      73.220 162.563  21.498  1.00  0.00            
ATOM   4546  R4  CHO   668      71.970 163.313  23.998  1.00  0.00            
ATOM   4547  R5  CHO   668      71.020 163.313  22.048  1.00  0.00            
ATOM   4548  C1  CHO   668      70.620 167.013  22.998  1.00  0.00           C
ATOM   4549  C2  CHO   668      66.420 166.463  21.498  1.00  0.00           C
ATOM   4550  ROH CHO   669      67.570  45.463  18.548  1.00  0.00            
ATOM   4551  R1  CHO   669      67.270  45.663  21.348  1.00  0.00            
ATOM   4552  R2  CHO   669      65.870  47.713  22.548  1.00  0.00            
ATOM   4553  R3  CHO   669      64.520  45.613  23.748  1.00  0.00            
ATOM   4554  R4  CHO   669      65.270  47.413  25.948  1.00  0.00            
ATOM   4555  R5  CHO   669      65.720  45.313  25.798  1.00  0.00            
ATOM   4556  C1  CHO   669      63.670  45.313  29.048  1.00  0.00           C
ATOM   4557  C2  CHO   669      64.070  46.163  32.648  1.00  0.00           C
ATOM   4558  ROH CHO   670     221.820  75.713  48.348  1.00  0.00            
ATOM   4559  R1  CHO   670     219.020  75.363  48.448  1.00  0.00            
ATOM   4560  R2  CHO   670     217.420  76.563  50.348  1.00  0.00            
ATOM   4561  R3  CHO   670     216.070  77.463  48.148  1.00  0.00            
ATOM   4562  R4  CHO   670     214.620  78.663  50.448  1.00  0.00            
ATOM   4563  R5  CHO   670     213.770  77.463  48.848  1.00  0.00            
ATOM   4564  C1  CHO   670     211.770  80.663  48.448  1.00  0.00           C
ATOM   4565  C2  CHO   670     210.270  84.013  47.698  1.00  0.00           C
ATOM   4566  ROH CHO   671     182.020  40.163  26.298  1.00  0.00            
ATOM   4567  R1  CHO   671     182.120  42.113  28.348  1.00  0.00            
ATOM   4568  R2  CHO   671     179.970  43.763  28.898  1.00  0.00            
ATOM   4569  R3  CHO   671     180.270  42.763  31.398  1.00  0.00            
ATOM   4570  R4  CHO   671     179.070  45.413  31.798  1.00  0.00            
ATOM   4571  R5  CHO   671     180.870  44.663  32.748  1.00  0.00            
ATOM   4572  C1  CHO   671     178.820  45.463  35.798  1.00  0.00           C
ATOM   4573  C2  CHO   671     176.470  45.513  38.048  1.00  0.00           C
ATOM   4574  ROH CHO   672      95.020  42.263  56.048  1.00  0.00            
ATOM   4575  R1  CHO   672      95.570  41.313  53.448  1.00  0.00            
ATOM   4576  R2  CHO   672      93.920  41.863  51.298  1.00  0.00            
ATOM   4577  R3  CHO   672      96.220  42.813  50.198  1.00  0.00            
ATOM   4578  R4  CHO   672      94.420  42.363  47.898  1.00  0.00            
ATOM   4579  R5  CHO   672      96.470  41.563  48.148  1.00  0.00            
ATOM   4580  C1  CHO   672      96.870  43.513  44.898  1.00  0.00           C
ATOM   4581  C2  CHO   672      98.970  40.813  42.148  1.00  0.00           C
ATOM   4582  ROH CHO   673      70.870 165.263  39.748  1.00  0.00            
ATOM   4583  R1  CHO   673      69.770 165.963  37.198  1.00  0.00            
ATOM   4584  R2  CHO   673      69.770 164.213  35.098  1.00  0.00            
ATOM   4585  R3  CHO   673      67.120 164.763  35.098  1.00  0.00            
ATOM   4586  R4  CHO   673      67.770 164.463  32.248  1.00  0.00            
ATOM   4587  R5  CHO   673      66.770 166.163  33.148  1.00  0.00            
ATOM   4588  C1  CHO   673      64.120 165.113  30.598  1.00  0.00           C
ATOM   4589  C2  CHO   673      63.570 166.763  27.298  1.00  0.00           C
ATOM   4590  ROH CHO   674     151.870  80.113  63.048  1.00  0.00            
ATOM   4591  R1  CHO   674     150.770  80.563  60.498  1.00  0.00            
ATOM   4592  R2  CHO   674     151.420  82.713  58.898  1.00  0.00            
ATOM   4593  R3  CHO   674     151.970  80.813  57.048  1.00  0.00            
ATOM   4594  R4  CHO   674     151.720  83.313  55.498  1.00  0.00            
ATOM   4595  R5  CHO   674     150.670  81.463  55.148  1.00  0.00            
ATOM   4596  C1  CHO   674     152.420  81.863  51.798  1.00  0.00           C
ATOM   4597  C2  CHO   674     152.720  83.263  48.498  1.00  0.00           C
ATOM   4598  ROH CHO   675     106.770  67.663  61.748  1.00  0.00            
ATOM   4599  R1  CHO   675     106.170  67.213  58.998  1.00  0.00            
ATOM   4600  R2  CHO   675     107.320  68.713  56.998  1.00  0.00            
ATOM   4601  R3  CHO   675     108.020  66.263  55.998  1.00  0.00            
ATOM   4602  R4  CHO   675     108.520  68.113  53.798  1.00  0.00            
ATOM   4603  R5  CHO   675     107.320  66.313  53.748  1.00  0.00            
ATOM   4604  C1  CHO   675     109.870  65.463  51.048  1.00  0.00           C
ATOM   4605  C2  CHO   675     108.420  67.013  48.098  1.00  0.00           C
ATOM   4606  ROH CHO   676     150.220 127.213  29.198  1.00  0.00            
ATOM   4607  R1  CHO   676     149.670 127.063  31.998  1.00  0.00            
ATOM   4608  R2  CHO   676     151.620 127.363  33.948  1.00  0.00            
ATOM   4609  R3  CHO   676     149.970 129.313  34.848  1.00  0.00            
ATOM   4610  R4  CHO   676     151.320 128.313  37.198  1.00  0.00            
ATOM   4611  R5  CHO   676     149.170 128.463  36.948  1.00  0.00            
ATOM   4612  C1  CHO   676     149.620 130.663  39.998  1.00  0.00           C
ATOM   4613  C2  CHO   676     149.170 130.713  43.348  1.00  0.00           C
ATOM   4614  ROH CHO   677      78.720 215.113  14.648  1.00  0.00            
ATOM   4615  R1  CHO   677      80.070 213.663  16.698  1.00  0.00            
ATOM   4616  R2  CHO   677      79.620 214.163  19.398  1.00  0.00            
ATOM   4617  R3  CHO   677      79.120 211.463  19.448  1.00  0.00            
ATOM   4618  R4  CHO   677      79.520 212.213  22.248  1.00  0.00            
ATOM   4619  R5  CHO   677      80.520 210.663  21.198  1.00  0.00            
ATOM   4620  C1  CHO   677      78.920 208.613  23.998  1.00  0.00           C
ATOM   4621  C2  CHO   677      76.770 205.313  24.498  1.00  0.00           C
ATOM   4622  ROH CHO   678      70.470  42.413  50.248  1.00  0.00            
ATOM   4623  R1  CHO   678      71.920  41.113  48.148  1.00  0.00            
ATOM   4624  R2  CHO   678      70.770  40.563  45.698  1.00  0.00            
ATOM   4625  R3  CHO   678      72.920  41.913  44.748  1.00  0.00            
ATOM   4626  R4  CHO   678      71.720  40.613  42.398  1.00  0.00            
ATOM   4627  R5  CHO   678      73.820  40.463  43.048  1.00  0.00            
ATOM   4628  C1  CHO   678      74.320  41.863  39.548  1.00  0.00           C
ATOM   4629  C2  CHO   678      74.070  43.363  36.298  1.00  0.00           C
ATOM   4630  ROH CHO   679     139.470  25.063  21.098  1.00  0.00            
ATOM   4631  R1  CHO   679     139.870  24.463  23.798  1.00  0.00            
ATOM   4632  R2  CHO   679     138.920  26.113  25.848  1.00  0.00            
ATOM   4633  R3  CHO   679     137.770  23.813  26.748  1.00  0.00            
ATOM   4634  R4  CHO   679     138.620  25.213  29.148  1.00  0.00            
ATOM   4635  R5  CHO   679     139.170  23.163  28.598  1.00  0.00            
ATOM   4636  C1  CHO   679     137.420  22.513  31.948  1.00  0.00           C
ATOM   4637  C2  CHO   679     135.970  21.063  35.398  1.00  0.00           C
ATOM   4638  ROH CHO   680     124.720 145.663  51.198  1.00  0.00            
ATOM   4639  R1  CHO   680     123.770 145.263  48.548  1.00  0.00            
ATOM   4640  R2  CHO   680     125.270 145.863  46.298  1.00  0.00            
ATOM   4641  R3  CHO   680     124.720 143.313  45.648  1.00  0.00            
ATOM   4642  R4  CHO   680     124.620 144.763  43.098  1.00  0.00            
ATOM   4643  R5  CHO   680     123.070 143.463  43.948  1.00  0.00            
ATOM   4644  C1  CHO   680     123.720 141.663  40.648  1.00  0.00           C
ATOM   4645  C2  CHO   680     124.470 142.363  37.198  1.00  0.00           C
ATOM   4646  ROH CHO   681      79.220  56.713  55.198  1.00  0.00            
ATOM   4647  R1  CHO   681      77.820  56.413  52.748  1.00  0.00            
ATOM   4648  R2  CHO   681      78.170  58.063  50.548  1.00  0.00            
ATOM   4649  R3  CHO   681      78.670  55.713  49.248  1.00  0.00            
ATOM   4650  R4  CHO   681      78.020  57.613  47.148  1.00  0.00            
ATOM   4651  R5  CHO   681      77.070  55.663  47.498  1.00  0.00            
ATOM   4652  C1  CHO   681      78.320  55.163  43.948  1.00  0.00           C
ATOM   4653  C2  CHO   681      77.470  58.013  42.148  1.00  0.00           C
ATOM   4654  ROH CHO   682      63.520  34.513  52.998  1.00  0.00            
ATOM   4655  R1  CHO   682      64.120  33.613  50.348  1.00  0.00            
ATOM   4656  R2  CHO   682      62.220  32.613  48.648  1.00  0.00            
ATOM   4657  R3  CHO   682      63.170  34.513  46.998  1.00  0.00            
ATOM   4658  R4  CHO   682      61.670  32.663  45.248  1.00  0.00            
ATOM   4659  R5  CHO   682      63.770  33.313  44.998  1.00  0.00            
ATOM   4660  C1  CHO   682      62.270  34.513  41.698  1.00  0.00           C
ATOM   4661  C2  CHO   682      61.870  33.563  38.398  1.00  0.00           C
ATOM   4662  ROH CHO   683      97.720  14.763  49.148  1.00  0.00            
ATOM   4663  R1  CHO   683      99.120  14.413  46.748  1.00  0.00            
ATOM   4664  R2  CHO   683      98.470  12.413  44.948  1.00  0.00            
ATOM   4665  R3  CHO   683      98.420  14.513  43.198  1.00  0.00            
ATOM   4666  R4  CHO   683      97.820  12.163  41.548  1.00  0.00            
ATOM   4667  R5  CHO   683      99.370  13.663  41.148  1.00  0.00            
ATOM   4668  C1  CHO   683      97.320  14.013  37.948  1.00  0.00           C
ATOM   4669  C2  CHO   683      96.270  15.913  34.648  1.00  0.00           C
ATOM   4670  ROH CHO   684      23.020 137.563  23.598  1.00  0.00            
ATOM   4671  R1  CHO   684      24.120 136.513  25.948  1.00  0.00            
ATOM   4672  R2  CHO   684      23.270 137.313  28.448  1.00  0.00            
ATOM   4673  R3  CHO   684      22.870 134.663  28.848  1.00  0.00            
ATOM   4674  R4  CHO   684      24.620 135.463  31.048  1.00  0.00            
ATOM   4675  R5  CHO   684      24.970 133.863  29.648  1.00  0.00            
ATOM   4676  C1  CHO   684      25.020 131.863  32.898  1.00  0.00           C
ATOM   4677  C2  CHO   684      24.920 131.063  36.548  1.00  0.00           C
ATOM   4678  ROH CHO   685      23.370  23.663  47.898  1.00  0.00            
ATOM   4679  R1  CHO   685      23.620  23.213  45.098  1.00  0.00            
ATOM   4680  R2  CHO   685      24.920  24.963  43.448  1.00  0.00            
ATOM   4681  R3  CHO   685      26.320  22.713  42.748  1.00  0.00            
ATOM   4682  R4  CHO   685      26.470  24.463  40.398  1.00  0.00            
ATOM   4683  R5  CHO   685      25.820  22.363  40.448  1.00  0.00            
ATOM   4684  C1  CHO   685      28.670  22.063  37.948  1.00  0.00           C
ATOM   4685  C2  CHO   685      27.620  24.663  34.798  1.00  0.00           C
ATOM   4686  ROH CHO   686     170.520  55.113  22.198  1.00  0.00            
ATOM   4687  R1  CHO   686     170.720  53.963  24.798  1.00  0.00            
ATOM   4688  R2  CHO   686     173.120  53.763  26.148  1.00  0.00            
ATOM   4689  R3  CHO   686     171.770  55.063  28.098  1.00  0.00            
ATOM   4690  R4  CHO   686     173.170  52.913  29.498  1.00  0.00            
ATOM   4691  R5  CHO   686     171.070  53.363  29.598  1.00  0.00            
ATOM   4692  C1  CHO   686     171.970  53.713  33.298  1.00  0.00           C
ATOM   4693  C2  CHO   686     170.170  52.063  37.348  1.00  0.00           C
ATOM   4694  ROH CHO   687     120.870  94.863  32.598  1.00  0.00            
ATOM   4695  R1  CHO   687     121.620  94.213  35.298  1.00  0.00            
ATOM   4696  R2  CHO   687     120.920  95.813  37.398  1.00  0.00            
ATOM   4697  R3  CHO   687     119.920  93.463  38.398  1.00  0.00            
ATOM   4698  R4  CHO   687     119.470  95.413  40.548  1.00  0.00            
ATOM   4699  R5  CHO   687     120.470  93.463  40.698  1.00  0.00            
ATOM   4700  C1  CHO   687     117.670  92.963  43.248  1.00  0.00           C
ATOM   4701  C2  CHO   687     116.370  92.813  47.448  1.00  0.00           C
ATOM   4702  ROH CHO   688     158.520  86.013  62.298  1.00  0.00            
ATOM   4703  R1  CHO   688     158.170  87.713  60.048  1.00  0.00            
ATOM   4704  R2  CHO   688     160.220  89.013  58.798  1.00  0.00            
ATOM   4705  R3  CHO   688     159.220  87.813  56.598  1.00  0.00            
ATOM   4706  R4  CHO   688     160.620  90.163  55.548  1.00  0.00            
ATOM   4707  R5  CHO   688     158.520  89.613  55.148  1.00  0.00            
ATOM   4708  C1  CHO   688     159.870  89.663  51.598  1.00  0.00           C
ATOM   4709  C2  CHO   688     160.070  91.613  48.948  1.00  0.00           C
ATOM   4710  ROH CHO   689     132.120 216.763  13.848  1.00  0.00            
ATOM   4711  R1  CHO   689     130.570 216.813  16.248  1.00  0.00            
ATOM   4712  R2  CHO   689     131.070 215.113  18.398  1.00  0.00            
ATOM   4713  R3  CHO   689     131.170 217.463  19.798  1.00  0.00            
ATOM   4714  R4  CHO   689     129.670 215.663  21.498  1.00  0.00            
ATOM   4715  R5  CHO   689     129.020 217.613  20.848  1.00  0.00            
ATOM   4716  C1  CHO   689     128.920 218.113  24.598  1.00  0.00           C
ATOM   4717  C2  CHO   689     126.870 218.263  28.248  1.00  0.00           C
ATOM   4718  ROH CHO   690      27.370 190.013  19.748  1.00  0.00            
ATOM   4719  R1  CHO   690      27.070 189.263  22.498  1.00  0.00            
ATOM   4720  R2  CHO   690      27.670 186.713  23.398  1.00  0.00            
ATOM   4721  R3  CHO   690      29.220 188.113  25.148  1.00  0.00            
ATOM   4722  R4  CHO   690      28.870 185.513  26.398  1.00  0.00            
ATOM   4723  R5  CHO   690      28.470 187.413  27.298  1.00  0.00            
ATOM   4724  C1  CHO   690      31.070 186.063  29.798  1.00  0.00           C
ATOM   4725  C2  CHO   690      32.020 183.063  30.348  1.00  0.00           C
ATOM   4726  ROH CHO   691     154.520  46.563  54.148  1.00  0.00            
ATOM   4727  R1  CHO   691     153.020  47.113  51.798  1.00  0.00            
ATOM   4728  R2  CHO   691     153.520  49.363  50.248  1.00  0.00            
ATOM   4729  R3  CHO   691     153.770  47.513  48.248  1.00  0.00            
ATOM   4730  R4  CHO   691     153.570  50.063  46.848  1.00  0.00            
ATOM   4731  R5  CHO   691     152.370  48.313  46.498  1.00  0.00            
ATOM   4732  C1  CHO   691     153.870  48.763  43.048  1.00  0.00           C
ATOM   4733  C2  CHO   691     154.020  51.863  42.048  1.00  0.00           C
ATOM   4734  ROH CHO   692     126.120  93.563  32.998  1.00  0.00            
ATOM   4735  R1  CHO   692     126.170  92.513  35.598  1.00  0.00            
ATOM   4736  R2  CHO   692     127.320  93.863  37.748  1.00  0.00            
ATOM   4737  R3  CHO   692     124.870  93.463  38.848  1.00  0.00            
ATOM   4738  R4  CHO   692     126.570  94.463  41.048  1.00  0.00            
ATOM   4739  R5  CHO   692     125.370  92.613  41.048  1.00  0.00            
ATOM   4740  C1  CHO   692     123.820  94.413  44.048  1.00  0.00           C
ATOM   4741  C2  CHO   692     125.070  97.463  46.798  1.00  0.00           C
ATOM   4742  ROH CHO   693     195.370 202.513  31.598  1.00  0.00            
ATOM   4743  R1  CHO   693     194.420 200.463  33.298  1.00  0.00            
ATOM   4744  R2  CHO   693     191.970 200.563  34.598  1.00  0.00            
ATOM   4745  R3  CHO   693     191.570 198.213  33.398  1.00  0.00            
ATOM   4746  R4  CHO   693     189.920 198.063  35.798  1.00  0.00            
ATOM   4747  R5  CHO   693     191.420 196.613  35.198  1.00  0.00            
ATOM   4748  C1  CHO   693     188.370 194.363  35.398  1.00  0.00           C
ATOM   4749  C2  CHO   693     184.420 192.863  34.798  1.00  0.00           C
ATOM   4750  ROH CHO   694     127.970  58.713  24.898  1.00  0.00            
ATOM   4751  R1  CHO   694     128.370  59.513  27.598  1.00  0.00            
ATOM   4752  R2  CHO   694     126.670  61.213  28.948  1.00  0.00            
ATOM   4753  R3  CHO   694     126.620  59.213  30.798  1.00  0.00            
ATOM   4754  R4  CHO   694     126.720  61.663  32.348  1.00  0.00            
ATOM   4755  R5  CHO   694     128.070  59.963  32.548  1.00  0.00            
ATOM   4756  C1  CHO   694     126.720  60.013  36.048  1.00  0.00           C
ATOM   4757  C2  CHO   694     127.420  62.113  39.498  1.00  0.00           C
ATOM   4758  ROH CHO   695      96.270  70.263  58.848  1.00  0.00            
ATOM   4759  R1  CHO   695      97.170  68.613  56.748  1.00  0.00            
ATOM   4760  R2  CHO   695      95.970  68.613  54.248  1.00  0.00            
ATOM   4761  R3  CHO   695      98.520  69.113  53.398  1.00  0.00            
ATOM   4762  R4  CHO   695      97.020  68.663  50.948  1.00  0.00            
ATOM   4763  R5  CHO   695      98.820  67.613  51.548  1.00  0.00            
ATOM   4764  C1  CHO   695      99.970  69.163  48.248  1.00  0.00           C
ATOM   4765  C2  CHO   695     100.370  67.163  44.598  1.00  0.00           C
ATOM   4766  ROH CHO   696     145.120   9.463  21.048  1.00  0.00            
ATOM   4767  R1  CHO   696     146.020   8.263  23.448  1.00  0.00            
ATOM   4768  R2  CHO   696     146.170   9.663  25.848  1.00  0.00            
ATOM   4769  R3  CHO   696     144.620   7.663  26.798  1.00  0.00            
ATOM   4770  R4  CHO   696     145.820   8.863  29.198  1.00  0.00            
ATOM   4771  R5  CHO   696     145.870   6.763  28.598  1.00  0.00            
ATOM   4772  C1  CHO   696     144.120   6.463  31.998  1.00  0.00           C
ATOM   4773  C2  CHO   696     141.820   4.263  33.398  1.00  0.00           C
ATOM   4774  ROH CHO   697      93.070 148.613  15.348  1.00  0.00            
ATOM   4775  R1  CHO   697      92.720 149.663  17.948  1.00  0.00            
ATOM   4776  R2  CHO   697      94.820 150.513  19.498  1.00  0.00            
ATOM   4777  R3  CHO   697      93.420 152.813  19.648  1.00  0.00            
ATOM   4778  R4  CHO   697      94.920 152.663  22.198  1.00  0.00            
ATOM   4779  R5  CHO   697      92.770 152.963  21.948  1.00  0.00            
ATOM   4780  C1  CHO   697      93.620 156.113  23.898  1.00  0.00           C
ATOM   4781  C2  CHO   697      94.870 157.763  26.748  1.00  0.00           C
ATOM   4782  ROH CHO   698     122.270  92.313  63.848  1.00  0.00            
ATOM   4783  R1  CHO   698     122.620  92.313  60.998  1.00  0.00            
ATOM   4784  R2  CHO   698     124.070  90.313  59.698  1.00  0.00            
ATOM   4785  R3  CHO   698     121.770  90.113  58.248  1.00  0.00            
ATOM   4786  R4  CHO   698     123.870  89.163  56.448  1.00  0.00            
ATOM   4787  R5  CHO   698     122.420  90.713  56.048  1.00  0.00            
ATOM   4788  C1  CHO   698     121.670  88.263  53.198  1.00  0.00           C
ATOM   4789  C2  CHO   698     119.420  89.563  50.548  1.00  0.00           C
ATOM   4790  ROH CHO   699      80.820 152.263  16.398  1.00  0.00            
ATOM   4791  R1  CHO   699      82.370 150.963  18.348  1.00  0.00            
ATOM   4792  R2  CHO   699      83.570 152.313  20.448  1.00  0.00            
ATOM   4793  R3  CHO   699      82.170 150.513  21.948  1.00  0.00            
ATOM   4794  R4  CHO   699      84.370 151.463  23.698  1.00  0.00            
ATOM   4795  R5  CHO   699      83.870 149.363  23.248  1.00  0.00            
ATOM   4796  C1  CHO   699      83.520 149.313  27.048  1.00  0.00           C
ATOM   4797  C2  CHO   699      85.970 151.463  29.398  1.00  0.00           C
ATOM   4798  ROH CHO   700     103.570   1.913  46.448  1.00  0.00            
ATOM   4799  R1  CHO   700     104.570   1.963  43.798  1.00  0.00            
ATOM   4800  R2  CHO   700     102.970   2.013  41.598  1.00  0.00            
ATOM   4801  R3  CHO   700     104.420   4.213  40.948  1.00  0.00            
ATOM   4802  R4  CHO   700     102.870   3.613  38.548  1.00  0.00            
ATOM   4803  R5  CHO   700     105.020   3.913  38.648  1.00  0.00            
ATOM   4804  C1  CHO   700     104.170   6.663  36.198  1.00  0.00           C
ATOM   4805  C2  CHO   700     105.170   9.113  32.348  1.00  0.00           C
ATOM   4806  ROH CHO   701     142.220  63.063  56.298  1.00  0.00            
ATOM   4807  R1  CHO   701     143.920  63.713  54.148  1.00  0.00            
ATOM   4808  R2  CHO   701     144.170  62.113  51.898  1.00  0.00            
ATOM   4809  R3  CHO   701     143.470  64.363  50.548  1.00  0.00            
ATOM   4810  R4  CHO   701     144.970  62.763  48.598  1.00  0.00            
ATOM   4811  R5  CHO   701     145.370  64.813  49.198  1.00  0.00            
ATOM   4812  C1  CHO   701     144.820  65.313  45.448  1.00  0.00           C
ATOM   4813  C2  CHO   701     145.320  61.663  42.648  1.00  0.00           C
ATOM   4814  ROH CHO   702      40.470 185.813  12.948  1.00  0.00            
ATOM   4815  R1  CHO   702      41.520 185.013  15.448  1.00  0.00            
ATOM   4816  R2  CHO   702      43.970 183.813  15.698  1.00  0.00            
ATOM   4817  R3  CHO   702      44.420 185.813  17.448  1.00  0.00            
ATOM   4818  R4  CHO   702      46.470 183.763  18.148  1.00  0.00            
ATOM   4819  R5  CHO   702      45.020 184.713  19.498  1.00  0.00            
ATOM   4820  C1  CHO   702      48.320 185.663  21.198  1.00  0.00           C
ATOM   4821  C2  CHO   702      53.120 184.563  20.948  1.00  0.00           C
ATOM   4822  ROH CHO   703     163.720  78.163  61.248  1.00  0.00            
ATOM   4823  R1  CHO   703     163.770  77.513  58.498  1.00  0.00            
ATOM   4824  R2  CHO   703     161.570  77.713  56.898  1.00  0.00            
ATOM   4825  R3  CHO   703     163.170  79.313  55.398  1.00  0.00            
ATOM   4826  R4  CHO   703     161.120  78.413  53.548  1.00  0.00            
ATOM   4827  R5  CHO   703     163.270  78.263  53.248  1.00  0.00            
ATOM   4828  C1  CHO   703     162.370  80.313  50.148  1.00  0.00           C
ATOM   4829  C2  CHO   703     164.920  82.913  47.348  1.00  0.00           C
ATOM   4830  ROH CHO   704     155.720 218.763  21.748  1.00  0.00            
ATOM   4831  R1  CHO   704     156.570 219.313  24.398  1.00  0.00            
ATOM   4832  R2  CHO   704     157.270 221.863  25.198  1.00  0.00            
ATOM   4833  R3  CHO   704     155.420 221.413  27.148  1.00  0.00            
ATOM   4834  R4  CHO   704     156.970 223.713  28.098  1.00  0.00            
ATOM   4835  R5  CHO   704     156.570 221.863  29.198  1.00  0.00            
ATOM   4836  C1  CHO   704     155.070 224.363  31.598  1.00  0.00           C
ATOM   4837  C2  CHO   704     152.320 226.763  33.248  1.00  0.00           C
ATOM   4838  ROH CHO   705      76.320 107.913  20.548  1.00  0.00            
ATOM   4839  R1  CHO   705      77.020 107.363  23.198  1.00  0.00            
ATOM   4840  R2  CHO   705      77.020 109.263  25.198  1.00  0.00            
ATOM   4841  R3  CHO   705      75.420 107.463  26.498  1.00  0.00            
ATOM   4842  R4  CHO   705      76.120 109.463  28.548  1.00  0.00            
ATOM   4843  R5  CHO   705      76.370 107.263  28.648  1.00  0.00            
ATOM   4844  C1  CHO   705      74.120 107.863  31.648  1.00  0.00           C
ATOM   4845  C2  CHO   705      73.670 108.563  34.998  1.00  0.00           C
ATOM   4846  ROH CHO   706     178.670 158.463  52.098  1.00  0.00            
ATOM   4847  R1  CHO   706     179.470 159.613  49.648  1.00  0.00            
ATOM   4848  R2  CHO   706     178.920 158.463  47.198  1.00  0.00            
ATOM   4849  R3  CHO   706     177.770 160.863  46.648  1.00  0.00            
ATOM   4850  R4  CHO   706     177.620 159.363  44.148  1.00  0.00            
ATOM   4851  R5  CHO   706     178.470 161.313  44.398  1.00  0.00            
ATOM   4852  C1  CHO   706     175.820 162.113  41.798  1.00  0.00           C
ATOM   4853  C2  CHO   706     175.470 159.463  39.848  1.00  0.00           C
ATOM   4854  NC3 DPP   707     107.820 167.413   1.648  1.00  0.00           N
ATOM   4855  PO4 DPP   707     108.920 166.863   5.848  1.00  0.00           P
ATOM   4856  GL1 DPP   707     106.920 167.813  10.848  1.00  0.00            
ATOM   4857  GL2 DPP   707     103.370 168.013  11.248  1.00  0.00            
ATOM   4858  C1A DPP   707     105.720 166.663  14.998  1.00  0.00           C
ATOM   4859  C2A DPP   707     106.870 166.063  19.048  1.00  0.00           C
ATOM   4860  C3A DPP   707     106.970 164.513  21.848  1.00  0.00           C
ATOM   4861  C4A DPP   707     108.520 164.213  26.098  1.00  0.00           C
ATOM   4862  C1B DPP   707     101.870 169.013  16.048  1.00  0.00           C
ATOM   4863  C2B DPP   707     100.470 170.813  18.748  1.00  0.00           C
ATOM   4864  C3B DPP   707      99.320 169.763  23.048  1.00  0.00           C
ATOM   4865  C4B DPP   707      95.170 169.713  24.598  1.00  0.00           C
ATOM   4866  NC3 DPP   708      96.520 107.513  14.348  1.00  0.00           N
ATOM   4867  PO4 DPP   708      99.070 108.913  17.448  1.00  0.00           P
ATOM   4868  GL1 DPP   708      97.920 106.563  22.048  1.00  0.00            
ATOM   4869  GL2 DPP   708      95.970 103.813  22.848  1.00  0.00            
ATOM   4870  C1A DPP   708      97.020 109.613  25.498  1.00  0.00           C
ATOM   4871  C2A DPP   708      96.720 112.913  28.948  1.00  0.00           C
ATOM   4872  C3A DPP   708      96.220 112.963  32.198  1.00  0.00           C
ATOM   4873  C4A DPP   708      94.920 113.813  35.948  1.00  0.00           C
ATOM   4874  C1B DPP   708      95.720 104.763  26.998  1.00  0.00           C
ATOM   4875  C2B DPP   708      94.770 107.613  29.398  1.00  0.00           C
ATOM   4876  C3B DPP   708      92.870 108.813  33.248  1.00  0.00           C
ATOM   4877  C4B DPP   708      93.070 108.563  38.098  1.00  0.00           C
ATOM   4878  NC3 DPP   709      88.220  24.613   9.248  1.00  0.00           N
ATOM   4879  PO4 DPP   709      88.620  27.013  13.048  1.00  0.00           P
ATOM   4880  GL1 DPP   709      89.720  27.013  16.848  1.00  0.00            
ATOM   4881  GL2 DPP   709      93.020  26.413  16.548  1.00  0.00            
ATOM   4882  C1A DPP   709      89.920  24.463  20.248  1.00  0.00           C
ATOM   4883  C2A DPP   709      90.920  23.463  23.598  1.00  0.00           C
ATOM   4884  C3A DPP   709      90.770  21.463  27.148  1.00  0.00           C
ATOM   4885  C4A DPP   709      92.070  20.013  30.848  1.00  0.00           C
ATOM   4886  C1B DPP   709      94.920  23.863  20.598  1.00  0.00           C
ATOM   4887  C2B DPP   709      95.970  22.313  24.548  1.00  0.00           C
ATOM   4888  C3B DPP   709      95.920  22.513  28.048  1.00  0.00           C
ATOM   4889  C4B DPP   709      96.170  21.413  33.548  1.00  0.00           C
ATOM   4890  NC3 DPP   710     134.870  42.963  15.898  1.00  0.00           N
ATOM   4891  PO4 DPP   710     138.870  44.413  14.048  1.00  0.00           P
ATOM   4892  GL1 DPP   710     139.020  44.313  18.998  1.00  0.00            
ATOM   4893  GL2 DPP   710     135.520  42.563  20.748  1.00  0.00            
ATOM   4894  C1A DPP   710     141.570  41.763  23.198  1.00  0.00           C
ATOM   4895  C2A DPP   710     142.520  41.263  26.948  1.00  0.00           C
ATOM   4896  C3A DPP   710     142.670  40.063  30.348  1.00  0.00           C
ATOM   4897  C4A DPP   710     143.070  41.613  34.298  1.00  0.00           C
ATOM   4898  C1B DPP   710     136.470  42.063  24.248  1.00  0.00           C
ATOM   4899  C2B DPP   710     137.120  41.763  28.298  1.00  0.00           C
ATOM   4900  C3B DPP   710     137.870  40.563  31.998  1.00  0.00           C
ATOM   4901  C4B DPP   710     139.470  40.013  36.998  1.00  0.00           C
ATOM   4902  NC3 DPP   711      80.920 101.513  16.698  1.00  0.00           N
ATOM   4903  PO4 DPP   711      79.770 106.363  16.748  1.00  0.00           P
ATOM   4904  GL1 DPP   711      78.870 103.713  20.798  1.00  0.00            
ATOM   4905  GL2 DPP   711      76.870 102.113  21.948  1.00  0.00            
ATOM   4906  C1A DPP   711      80.720 104.263  24.998  1.00  0.00           C
ATOM   4907  C2A DPP   711      80.470 104.413  29.598  1.00  0.00           C
ATOM   4908  C3A DPP   711      79.020 105.663  33.248  1.00  0.00           C
ATOM   4909  C4A DPP   711      77.020 105.363  37.198  1.00  0.00           C
ATOM   4910  C1B DPP   711      76.520 101.963  26.898  1.00  0.00           C
ATOM   4911  C2B DPP   711      75.620 102.263  30.648  1.00  0.00           C
ATOM   4912  C3B DPP   711      75.320 101.213  34.998  1.00  0.00           C
ATOM   4913  C4B DPP   711      72.870 102.113  38.598  1.00  0.00           C
ATOM   4914  NC3 DPP   712      87.470 194.613   2.798  1.00  0.00           N
ATOM   4915  PO4 DPP   712      83.570 195.713   2.048  1.00  0.00           P
ATOM   4916  GL1 DPP   712      85.120 197.413   7.148  1.00  0.00            
ATOM   4917  GL2 DPP   712      86.670 194.813   7.698  1.00  0.00            
ATOM   4918  C1A DPP   712      86.670 198.813  10.648  1.00  0.00           C
ATOM   4919  C2A DPP   712      85.970 201.213  14.598  1.00  0.00           C
ATOM   4920  C3A DPP   712      87.820 200.163  18.798  1.00  0.00           C
ATOM   4921  C4A DPP   712      88.270 198.213  22.298  1.00  0.00           C
ATOM   4922  C1B DPP   712      89.070 192.963  10.148  1.00  0.00           C
ATOM   4923  C2B DPP   712      89.520 191.313  14.548  1.00  0.00           C
ATOM   4924  C3B DPP   712      89.370 192.063  18.598  1.00  0.00           C
ATOM   4925  C4B DPP   712      88.820 189.713  21.698  1.00  0.00           C
ATOM   4926  NC3 DPP   713     147.020 123.013  19.248  1.00  0.00           N
ATOM   4927  PO4 DPP   713     146.720 124.263  22.948  1.00  0.00           P
ATOM   4928  GL1 DPP   713     146.420 124.513  26.898  1.00  0.00            
ATOM   4929  GL2 DPP   713     148.670 122.163  27.598  1.00  0.00            
ATOM   4930  C1A DPP   713     143.870 125.363  31.398  1.00  0.00           C
ATOM   4931  C2A DPP   713     142.570 123.463  34.198  1.00  0.00           C
ATOM   4932  C3A DPP   713     141.420 124.113  37.448  1.00  0.00           C
ATOM   4933  C4A DPP   713     140.820 127.563  41.248  1.00  0.00           C
ATOM   4934  C1B DPP   713     147.620 122.513  32.398  1.00  0.00           C
ATOM   4935  C2B DPP   713     147.270 124.063  35.898  1.00  0.00           C
ATOM   4936  C3B DPP   713     146.070 123.013  39.948  1.00  0.00           C
ATOM   4937  C4B DPP   713     144.570 124.263  43.498  1.00  0.00           C
ATOM   4938  NC3 DPP   714     142.420  14.463  14.698  1.00  0.00           N
ATOM   4939  PO4 DPP   714     140.570  10.313  13.548  1.00  0.00           P
ATOM   4940  GL1 DPP   714     137.920  10.313  17.748  1.00  0.00            
ATOM   4941  GL2 DPP   714     140.970  11.063  19.198  1.00  0.00            
ATOM   4942  C1A DPP   714     134.620  10.563  21.298  1.00  0.00           C
ATOM   4943  C2A DPP   714     134.020   7.663  25.698  1.00  0.00           C
ATOM   4944  C3A DPP   714     134.570   7.363  29.848  1.00  0.00           C
ATOM   4945  C4A DPP   714     131.770   4.113  31.648  1.00  0.00           C
ATOM   4946  C1B DPP   714     140.020  10.013  23.848  1.00  0.00           C
ATOM   4947  C2B DPP   714     139.820   9.113  27.198  1.00  0.00           C
ATOM   4948  C3B DPP   714     139.720   6.613  29.798  1.00  0.00           C
ATOM   4949  C4B DPP   714     137.470   6.713  33.848  1.00  0.00           C
ATOM   4950  NC3 DPP   715     190.320  85.813  21.048  1.00  0.00           N
ATOM   4951  PO4 DPP   715     188.220  81.763  21.848  1.00  0.00           P
ATOM   4952  GL1 DPP   715     187.420  81.913  25.498  1.00  0.00            
ATOM   4953  GL2 DPP   715     187.870  80.013  27.348  1.00  0.00            
ATOM   4954  C1A DPP   715     187.620  84.663  29.248  1.00  0.00           C
ATOM   4955  C2A DPP   715     187.620  85.113  32.948  1.00  0.00           C
ATOM   4956  C3A DPP   715     186.720  84.663  37.848  1.00  0.00           C
ATOM   4957  C4A DPP   715     186.470  83.163  42.398  1.00  0.00           C
ATOM   4958  C1B DPP   715     187.470  77.463  31.098  1.00  0.00           C
ATOM   4959  C2B DPP   715     187.820  76.663  34.948  1.00  0.00           C
ATOM   4960  C3B DPP   715     187.320  77.513  39.498  1.00  0.00           C
ATOM   4961  C4B DPP   715     184.370  75.263  42.248  1.00  0.00           C
ATOM   4962  NC3 DPP   716     164.320 167.013  21.948  1.00  0.00           N
ATOM   4963  PO4 DPP   716     165.120 162.513  20.448  1.00  0.00           P
ATOM   4964  GL1 DPP   716     163.270 163.113  24.798  1.00  0.00            
ATOM   4965  GL2 DPP   716     162.470 165.563  26.598  1.00  0.00            
ATOM   4966  C1A DPP   716     162.320 162.513  30.048  1.00  0.00           C
ATOM   4967  C2A DPP   716     163.020 162.063  33.148  1.00  0.00           C
ATOM   4968  C3A DPP   716     162.270 164.013  37.198  1.00  0.00           C
ATOM   4969  C4A DPP   716     159.420 166.563  39.048  1.00  0.00           C
ATOM   4970  C1B DPP   716     166.270 168.313  28.998  1.00  0.00           C
ATOM   4971  C2B DPP   716     167.670 172.813  28.248  1.00  0.00           C
ATOM   4972  C3B DPP   716     166.020 177.063  29.148  1.00  0.00           C
ATOM   4973  C4B DPP   716     165.370 180.163  32.048  1.00  0.00           C
ATOM   4974  NC3 DPP   717     166.020 203.713  15.498  1.00  0.00           N
ATOM   4975  PO4 DPP   717     165.870 207.963  17.298  1.00  0.00           P
ATOM   4976  GL1 DPP   717     163.020 209.863  20.298  1.00  0.00            
ATOM   4977  GL2 DPP   717     160.570 213.563  20.298  1.00  0.00            
ATOM   4978  C1A DPP   717     162.570 208.713  24.548  1.00  0.00           C
ATOM   4979  C2A DPP   717     161.720 209.763  28.648  1.00  0.00           C
ATOM   4980  C3A DPP   717     158.120 211.113  30.598  1.00  0.00           C
ATOM   4981  C4A DPP   717     156.770 212.713  33.498  1.00  0.00           C
ATOM   4982  C1B DPP   717     157.270 214.463  20.398  1.00  0.00           C
ATOM   4983  C2B DPP   717     154.870 215.013  24.798  1.00  0.00           C
ATOM   4984  C3B DPP   717     153.970 212.713  28.398  1.00  0.00           C
ATOM   4985  C4B DPP   717     152.070 212.863  32.448  1.00  0.00           C
ATOM   4986  NC3 DPP   718     152.670 190.913  13.298  1.00  0.00           N
ATOM   4987  PO4 DPP   718     148.870 190.563  15.448  1.00  0.00           P
ATOM   4988  GL1 DPP   718     145.120 188.663  18.798  1.00  0.00            
ATOM   4989  GL2 DPP   718     146.070 191.163  21.298  1.00  0.00            
ATOM   4990  C1A DPP   718     142.370 187.813  22.248  1.00  0.00           C
ATOM   4991  C2A DPP   718     142.070 190.513  25.898  1.00  0.00           C
ATOM   4992  C3A DPP   718     140.820 194.013  28.398  1.00  0.00           C
ATOM   4993  C4A DPP   718     138.270 196.563  29.948  1.00  0.00           C
ATOM   4994  C1B DPP   718     145.870 194.663  22.948  1.00  0.00           C
ATOM   4995  C2B DPP   718     145.120 196.813  27.298  1.00  0.00           C
ATOM   4996  C3B DPP   718     142.720 199.113  30.298  1.00  0.00           C
ATOM   4997  C4B DPP   718     140.870 203.163  31.098  1.00  0.00           C
ATOM   4998  NC3 DPP   719      61.870  26.563   9.498  1.00  0.00           N
ATOM   4999  PO4 DPP   719      65.320  28.263  12.398  1.00  0.00           P
ATOM   5000  GL1 DPP   719      64.470  28.013  16.348  1.00  0.00            
ATOM   5001  GL2 DPP   719      67.020  25.963  18.598  1.00  0.00            
ATOM   5002  C1A DPP   719      62.520  26.313  21.198  1.00  0.00           C
ATOM   5003  C2A DPP   719      62.970  25.863  25.398  1.00  0.00           C
ATOM   5004  C3A DPP   719      62.520  24.213  29.448  1.00  0.00           C
ATOM   5005  C4A DPP   719      63.320  22.313  33.398  1.00  0.00           C
ATOM   5006  C1B DPP   719      67.720  26.013  21.998  1.00  0.00           C
ATOM   5007  C2B DPP   719      67.820  25.463  26.198  1.00  0.00           C
ATOM   5008  C3B DPP   719      68.520  24.613  30.748  1.00  0.00           C
ATOM   5009  C4B DPP   719      68.020  24.263  34.698  1.00  0.00           C
ATOM   5010  NC3 DPP   720     111.120  57.763  14.298  1.00  0.00           N
ATOM   5011  PO4 DPP   720     111.170  55.863  16.548  1.00  0.00           P
ATOM   5012  GL1 DPP   720     108.820  54.513  20.698  1.00  0.00            
ATOM   5013  GL2 DPP   720     109.820  51.663  21.498  1.00  0.00            
ATOM   5014  C1A DPP   720     108.420  54.713  24.998  1.00  0.00           C
ATOM   5015  C2A DPP   720     108.420  53.863  29.148  1.00  0.00           C
ATOM   5016  C3A DPP   720     107.720  52.113  33.498  1.00  0.00           C
ATOM   5017  C4A DPP   720     105.570  51.863  37.198  1.00  0.00           C
ATOM   5018  C1B DPP   720     109.170  50.063  26.048  1.00  0.00           C
ATOM   5019  C2B DPP   720     108.670  48.763  30.098  1.00  0.00           C
ATOM   5020  C3B DPP   720     111.320  47.763  33.098  1.00  0.00           C
ATOM   5021  C4B DPP   720     110.920  48.763  37.348  1.00  0.00           C
ATOM   5022  NC3 DPP   721     123.570  94.213  27.698  1.00  0.00           N
ATOM   5023  PO4 DPP   721     119.270  95.813  27.848  1.00  0.00           P
ATOM   5024  GL1 DPP   721     115.320  94.713  29.598  1.00  0.00            
ATOM   5025  GL2 DPP   721     112.720  94.513  27.198  1.00  0.00            
ATOM   5026  C1A DPP   721     114.370  93.113  32.948  1.00  0.00           C
ATOM   5027  C2A DPP   721     114.370  92.963  36.998  1.00  0.00           C
ATOM   5028  C3A DPP   721     113.220  94.763  39.898  1.00  0.00           C
ATOM   5029  C4A DPP   721     112.720  94.463  44.548  1.00  0.00           C
ATOM   5030  C1B DPP   721     111.870  90.863  29.648  1.00  0.00           C
ATOM   5031  C2B DPP   721     110.170  89.863  33.648  1.00  0.00           C
ATOM   5032  C3B DPP   721     110.220  90.013  37.498  1.00  0.00           C
ATOM   5033  C4B DPP   721     110.070  91.463  41.848  1.00  0.00           C
ATOM   5034  NC3 DPP   722      66.270 125.863  14.498  1.00  0.00           N
ATOM   5035  PO4 DPP   722      61.420 127.913  12.998  1.00  0.00           P
ATOM   5036  GL1 DPP   722      63.570 128.263  17.598  1.00  0.00            
ATOM   5037  GL2 DPP   722      66.220 129.563  17.748  1.00  0.00            
ATOM   5038  C1A DPP   722      62.070 126.463  20.748  1.00  0.00           C
ATOM   5039  C2A DPP   722      61.470 125.263  25.298  1.00  0.00           C
ATOM   5040  C3A DPP   722      61.920 124.913  29.948  1.00  0.00           C
ATOM   5041  C4A DPP   722      62.570 128.013  33.048  1.00  0.00           C
ATOM   5042  C1B DPP   722      66.770 131.413  20.948  1.00  0.00           C
ATOM   5043  C2B DPP   722      67.470 132.213  25.598  1.00  0.00           C
ATOM   5044  C3B DPP   722      69.720 134.313  29.398  1.00  0.00           C
ATOM   5045  C4B DPP   722      72.020 137.063  31.598  1.00  0.00           C
ATOM   5046  NC3 DPP   723     212.770 147.813  22.998  1.00  0.00           N
ATOM   5047  PO4 DPP   723     215.570 145.713  24.148  1.00  0.00           P
ATOM   5048  GL1 DPP   723     213.620 143.013  27.598  1.00  0.00            
ATOM   5049  GL2 DPP   723     214.370 139.563  26.648  1.00  0.00            
ATOM   5050  C1A DPP   723     212.570 141.313  31.848  1.00  0.00           C
ATOM   5051  C2A DPP   723     212.320 140.413  36.398  1.00  0.00           C
ATOM   5052  C3A DPP   723     215.070 140.813  40.198  1.00  0.00           C
ATOM   5053  C4A DPP   723     216.120 138.863  44.048  1.00  0.00           C
ATOM   5054  C1B DPP   723     215.370 136.863  29.998  1.00  0.00           C
ATOM   5055  C2B DPP   723     216.820 137.013  33.498  1.00  0.00           C
ATOM   5056  C3B DPP   723     217.670 135.013  36.598  1.00  0.00           C
ATOM   5057  C4B DPP   723     218.220 134.713  41.248  1.00  0.00           C
ATOM   5058  NC3 DPP   724     134.570 192.863  12.248  1.00  0.00           N
ATOM   5059  PO4 DPP   724     130.970 191.763  11.148  1.00  0.00           P
ATOM   5060  GL1 DPP   724     130.470 188.963  14.648  1.00  0.00            
ATOM   5061  GL2 DPP   724     133.470 189.563  16.398  1.00  0.00
[truncated: 4,172,634 more chars]
