# Supplementary material for: Data showing the lipid conformations and membrane binding behaviors of beta-amyloid fibrils in phase-separated cholesterol-enriched lipid domains with and without glycolipid and oxidized cholesterol from coarse-grained molecular dynamics simulations
Source: Data Brief. 2020 Apr 19;30:105496. doi: 10.1016/j.dib.2020.105496 (PMC7186522; doi:10.1016/j.dib.2020.105496)
Supplement: Supplementary file 1 [file mmc1.zip › Supplementary-Data/S08-12/CO-ABCDE-3.pdb]

TITLE     Martini system ABCDE-CO-2 t= 19800200.00000
REMARK    THIS IS A SIMULATION BOX
CRYST1  223.207  224.941  128.824  90.00  90.00  90.00 P 1           1
MODEL        1
ATOM      1  BB  LEU     1     125.785 110.847  70.375  1.00  0.00           B
ATOM      2  SC1 LEU     1     126.235 110.697  67.775  1.00  0.00           S
ATOM      3  BB  VAL     2     124.285 107.997  72.425  1.00  0.00           B
ATOM      4  SC1 VAL     2     123.735 106.597  73.675  1.00  0.00           S
ATOM      5  BB  PHE     3     121.085 108.247  70.475  1.00  0.00           B
ATOM      6  SC1 PHE     3     120.885 108.147  67.075  1.00  0.00           S
ATOM      7  SC2 PHE     3     122.685 106.747  67.825  1.00  0.00           S
ATOM      8  SC3 PHE     3     122.885 107.997  65.775  1.00  0.00           S
ATOM      9  BB  PHE     4     117.935 106.697  71.825  1.00  0.00           B
ATOM     10  SC1 PHE     4     118.785 106.247  75.075  1.00  0.00           S
ATOM     11  SC2 PHE     4     117.685 104.397  73.975  1.00  0.00           S
ATOM     12  SC3 PHE     4     118.635 104.147  76.175  1.00  0.00           S
ATOM     13  BB  ALA     5     115.735 106.597  68.825  1.00  0.00           B
ATOM     14  BB  GLU     6     113.285 103.947  67.325  1.00  0.00           B
ATOM     15  SC1 GLU     6     114.835 101.547  66.275  1.00  0.00           S
ATOM     16  BB  ASP     7     110.085 102.297  66.225  1.00  0.00           B
ATOM     17  SC1 ASP     7     109.835 101.197  63.925  1.00  0.00           S
ATOM     18  BB  VAL     8     107.935 100.647  68.825  1.00  0.00           B
ATOM     19  SC1 VAL     8     109.085 100.097  70.325  1.00  0.00           S
ATOM     20  BB  GLY     9     105.285  98.047  67.875  1.00  0.00           B
ATOM     21  BB  SER    10     102.235  96.447  69.175  1.00  0.00           B
ATOM     22  SC1 SER    10     101.885  95.347  70.775  1.00  0.00           S
ATOM     23  BB  ASN    11     101.585  95.647  65.575  1.00  0.00           B
ATOM     24  SC1 ASN    11     103.585  94.697  64.425  1.00  0.00           S
ATOM     25  BB  LYS    12      99.235  97.397  63.175  1.00  0.00           B
ATOM     26  SC1 LYS    12      96.885  96.697  63.125  1.00  0.00           S
ATOM     27  SC2 LYS    12      94.735  94.797  64.075  1.00  0.00           S
ATOM     28  BB  GLY    13     102.035  99.347  61.475  1.00  0.00           B
ATOM     29  BB  ALA    14      99.635  99.197  58.575  1.00  0.00           B
ATOM     30  BB  ILE    15     100.185 101.997  56.125  1.00  0.00           B
ATOM     31  SC1 ILE    15      99.735 101.947  53.925  1.00  0.00           S
ATOM     32  BB  ILE    16     103.435 103.847  56.925  1.00  0.00           B
ATOM     33  SC1 ILE    16     103.385 105.047  55.025  1.00  0.00           S
ATOM     34  BB  GLY    17     106.085 103.697  59.625  1.00  0.00           B
ATOM     35  BB  LEU    18     108.735 104.897  57.175  1.00  0.00           B
ATOM     36  SC1 LEU    18     108.385 107.047  55.625  1.00  0.00           S
ATOM     37  BB  MET    19     112.185 105.347  58.475  1.00  0.00           B
ATOM     38  SC1 MET    19     113.335 103.697  61.225  1.00  0.00           S
ATOM     39  BB  VAL    20     115.085 107.247  56.975  1.00  0.00           B
ATOM     40  SC1 VAL    20     115.435 108.647  55.575  1.00  0.00           S
ATOM     41  BB  GLY    21     118.435 106.297  58.625  1.00  0.00           B
ATOM     42  BB  GLY    22     121.585 107.397  60.475  1.00  0.00           B
ATOM     43  BB  VAL    23     124.985 108.047  58.925  1.00  0.00           B
ATOM     44  SC1 VAL    23     125.035 108.347  56.975  1.00  0.00           S
ATOM     45  BB  VAL    24     127.635 109.247  61.375  1.00  0.00           B
ATOM     46  SC1 VAL    24     127.185 108.697  63.275  1.00  0.00           S
ATOM     47  BB  ILE    25     129.885 111.597  59.325  1.00  0.00           B
ATOM     48  SC1 ILE    25     128.885 110.947  57.075  1.00  0.00           S
ATOM     49  BB  ALA    26     133.035 113.147  60.775  1.00  0.00           B
ATOM     50  BB  LEU    27     124.785 114.847  73.225  1.00  0.00           B
ATOM     51  SC1 LEU    27     126.285 115.297  75.375  1.00  0.00           S
ATOM     52  BB  VAL    28     122.185 112.047  74.025  1.00  0.00           B
ATOM     53  SC1 VAL    28     121.585 110.447  75.075  1.00  0.00           S
ATOM     54  BB  PHE    29     119.485 111.947  71.375  1.00  0.00           B
ATOM     55  SC1 PHE    29     119.885 112.747  67.825  1.00  0.00           S
ATOM     56  SC2 PHE    29     121.635 113.697  69.075  1.00  0.00           S
ATOM     57  SC3 PHE    29     121.485 114.147  66.725  1.00  0.00           S
ATOM     58  BB  PHE    30     116.235 110.197  72.075  1.00  0.00           B
ATOM     59  SC1 PHE    30     114.535 109.397  75.025  1.00  0.00           S
ATOM     60  SC2 PHE    30     116.685 110.447  75.225  1.00  0.00           S
ATOM     61  SC3 PHE    30     115.835 109.097  77.025  1.00  0.00           S
ATOM     62  BB  ALA    31     113.285 109.947  69.725  1.00  0.00           B
ATOM     63  BB  GLU    32     111.435 106.747  70.625  1.00  0.00           B
ATOM     64  SC1 GLU    32     112.835 105.797  72.725  1.00  0.00           S
ATOM     65  BB  ASP    33     107.885 105.997  69.675  1.00  0.00           B
ATOM     66  SC1 ASP    33     106.935 105.547  67.325  1.00  0.00           S
ATOM     67  BB  VAL    34     105.885 103.697  71.975  1.00  0.00           B
ATOM     68  SC1 VAL    34     106.935 103.147  73.575  1.00  0.00           S
ATOM     69  BB  GLY    35     103.385 101.897  69.675  1.00  0.00           B
ATOM     70  BB  SER    36     100.235 100.397  71.175  1.00  0.00           B
ATOM     71  SC1 SER    36      99.435  99.097  72.375  1.00  0.00           S
ATOM     72  BB  ASN    37      98.885  99.297  67.725  1.00  0.00           B
ATOM     73  SC1 ASN    37      97.185  97.547  68.225  1.00  0.00           S
ATOM     74  BB  LYS    38      99.485 102.197  65.425  1.00  0.00           B
ATOM     75  SC1 LYS    38     101.985 102.297  65.075  1.00  0.00           S
ATOM     76  SC2 LYS    38     104.785 102.147  64.625  1.00  0.00           S
ATOM     77  BB  GLY    39      97.985 101.347  62.025  1.00  0.00           B
ATOM     78  BB  ALA    40      96.135 102.947  59.225  1.00  0.00           B
ATOM     79  BB  ILE    41      98.085 105.597  57.225  1.00  0.00           B
ATOM     80  SC1 ILE    41      96.885 105.497  55.475  1.00  0.00           S
ATOM     81  BB  ILE    42     100.835 106.797  59.475  1.00  0.00           B
ATOM     82  SC1 ILE    42     100.985 105.247  61.025  1.00  0.00           S
ATOM     83  BB  GLY    43     104.435 107.997  58.675  1.00  0.00           B
ATOM     84  BB  LEU    44     107.685 108.697  60.375  1.00  0.00           B
ATOM     85  SC1 LEU    44     108.885 106.647  61.575  1.00  0.00           S
ATOM     86  BB  MET    45     110.735 110.497  59.175  1.00  0.00           B
ATOM     87  SC1 MET    45     111.335 111.647  55.875  1.00  0.00           S
ATOM     88  BB  VAL    46     113.935 109.997  61.125  1.00  0.00           B
ATOM     89  SC1 VAL    46     113.885 108.197  62.075  1.00  0.00           S
ATOM     90  BB  GLY    47     117.235 111.497  60.175  1.00  0.00           B
ATOM     91  BB  GLY    48     120.135 110.447  62.325  1.00  0.00           B
ATOM     92  BB  VAL    49     122.435 112.897  60.575  1.00  0.00           B
ATOM     93  SC1 VAL    49     122.785 112.297  58.675  1.00  0.00           S
ATOM     94  BB  VAL    50     125.985 113.297  61.825  1.00  0.00           B
ATOM     95  SC1 VAL    50     126.435 113.647  63.725  1.00  0.00           S
ATOM     96  BB  ILE    51     127.785 115.897  59.625  1.00  0.00           B
ATOM     97  SC1 ILE    51     126.285 116.047  57.875  1.00  0.00           S
ATOM     98  BB  ALA    52     131.185 116.797  61.125  1.00  0.00           B
ATOM     99  BB  LEU    53     122.185 118.047  71.725  1.00  0.00           B
ATOM    100  SC1 LEU    53     121.735 118.797  69.225  1.00  0.00           S
ATOM    101  BB  VAL    54     119.985 116.297  74.175  1.00  0.00           B
ATOM    102  SC1 VAL    54     119.485 115.647  75.975  1.00  0.00           S
ATOM    103  BB  PHE    55     117.285 115.347  71.675  1.00  0.00           B
ATOM    104  SC1 PHE    55     115.535 114.397  68.875  1.00  0.00           S
ATOM    105  SC2 PHE    55     116.935 116.297  68.375  1.00  0.00           S
ATOM    106  SC3 PHE    55     114.685 116.147  67.475  1.00  0.00           S
ATOM    107  BB  PHE    56     114.135 114.347  73.425  1.00  0.00           B
ATOM    108  SC1 PHE    56     114.735 114.247  76.525  1.00  0.00           S
ATOM    109  SC2 PHE    56     112.585 113.247  76.125  1.00  0.00           S
ATOM    110  SC3 PHE    56     113.485 113.347  78.375  1.00  0.00           S
ATOM    111  BB  ALA    57     111.135 113.247  71.275  1.00  0.00           B
ATOM    112  BB  GLU    58     109.535 110.447  73.225  1.00  0.00           B
ATOM    113  SC1 GLU    58     109.835 109.097  75.525  1.00  0.00           S
ATOM    114  BB  ASP    59     105.935 109.847  72.575  1.00  0.00           B
ATOM    115  SC1 ASP    59     104.985 110.347  70.275  1.00  0.00           S
ATOM    116  BB  VAL    60     104.285 107.147  74.625  1.00  0.00           B
ATOM    117  SC1 VAL    60     104.085 106.847  76.575  1.00  0.00           S
ATOM    118  BB  GLY    61     101.135 106.697  72.625  1.00  0.00           B
ATOM    119  BB  SER    62      97.985 104.547  72.875  1.00  0.00           B
ATOM    120  SC1 SER    62      97.435 103.347  74.275  1.00  0.00           S
ATOM    121  BB  ASN    63      96.735 102.947  69.625  1.00  0.00           B
ATOM    122  SC1 ASN    63      94.835 101.447  70.075  1.00  0.00           S
ATOM    123  BB  LYS    64      97.635 105.597  67.025  1.00  0.00           B
ATOM    124  SC1 LYS    64      99.785 106.847  67.525  1.00  0.00           S
ATOM    125  SC2 LYS    64     102.535 106.547  68.025  1.00  0.00           S
ATOM    126  BB  GLY    65      96.535 104.947  63.575  1.00  0.00           B
ATOM    127  BB  ALA    66      94.685 107.297  61.325  1.00  0.00           B
ATOM    128  BB  ILE    67      96.535 109.997  59.525  1.00  0.00           B
ATOM    129  SC1 ILE    67      96.035 109.797  57.625  1.00  0.00           S
ATOM    130  BB  ILE    68      99.735 110.547  61.425  1.00  0.00           B
ATOM    131  SC1 ILE    68      98.935 109.447  63.425  1.00  0.00           S
ATOM    132  BB  GLY    69     103.335 111.697  60.725  1.00  0.00           B
ATOM    133  BB  LEU    70     106.385 112.697  62.625  1.00  0.00           B
ATOM    134  SC1 LEU    70     107.335 111.647  64.875  1.00  0.00           S
ATOM    135  BB  MET    71     109.285 114.547  61.025  1.00  0.00           B
ATOM    136  SC1 MET    71     110.735 115.447  58.975  1.00  0.00           S
ATOM    137  BB  VAL    72     112.285 113.197  62.925  1.00  0.00           B
ATOM    138  SC1 VAL    72     112.185 112.547  64.825  1.00  0.00           S
ATOM    139  BB  GLY    73     114.735 115.947  62.375  1.00  0.00           B
ATOM    140  BB  GLY    74     118.085 114.797  63.575  1.00  0.00           B
ATOM    141  BB  VAL    75     120.635 116.097  61.125  1.00  0.00           B
ATOM    142  SC1 VAL    75     120.235 116.747  59.275  1.00  0.00           S
ATOM    143  BB  VAL    76     123.885 117.797  62.225  1.00  0.00           B
ATOM    144  SC1 VAL    76     123.735 117.897  64.225  1.00  0.00           S
ATOM    145  BB  ILE    77     125.785 120.397  60.325  1.00  0.00           B
ATOM    146  SC1 ILE    77     124.135 120.547  58.525  1.00  0.00           S
ATOM    147  BB  ALA    78     129.185 121.097  61.875  1.00  0.00           B
ATOM    148  BB  LEU    79     120.235 121.797  74.525  1.00  0.00           B
ATOM    149  SC1 LEU    79     121.085 121.397  76.975  1.00  0.00           S
ATOM    150  BB  VAL    80     116.935 119.997  75.325  1.00  0.00           B
ATOM    151  SC1 VAL    80     115.935 118.897  76.625  1.00  0.00           S
ATOM    152  BB  PHE    81     114.785 119.497  72.175  1.00  0.00           B
ATOM    153  SC1 PHE    81     117.485 120.847  70.375  1.00  0.00           S
ATOM    154  SC2 PHE    81     115.535 120.747  68.975  1.00  0.00           S
ATOM    155  SC3 PHE    81     117.535 121.747  68.175  1.00  0.00           S
ATOM    156  BB  PHE    82     111.735 117.897  73.575  1.00  0.00           B
ATOM    157  SC1 PHE    82     111.385 119.847  76.175  1.00  0.00           S
ATOM    158  SC2 PHE    82     110.935 117.547  76.775  1.00  0.00           S
ATOM    159  SC3 PHE    82     109.635 119.347  77.725  1.00  0.00           S
ATOM    160  BB  ALA    83     108.435 116.597  72.275  1.00  0.00           B
ATOM    161  BB  GLU    84     107.235 114.447  75.125  1.00  0.00           B
ATOM    162  SC1 GLU    84     107.735 113.447  77.025  1.00  0.00           S
ATOM    163  BB  ASP    85     103.635 113.347  74.475  1.00  0.00           B
ATOM    164  SC1 ASP    85     103.285 114.697  72.325  1.00  0.00           S
ATOM    165  BB  VAL    86     101.585 111.397  76.925  1.00  0.00           B
ATOM    166  SC1 VAL    86     101.235 110.397  78.625  1.00  0.00           S
ATOM    167  BB  GLY    87      98.485 110.697  74.925  1.00  0.00           B
ATOM    168  BB  SER    88      95.685 108.297  74.575  1.00  0.00           B
ATOM    169  SC1 SER    88      94.835 107.447  76.125  1.00  0.00           S
ATOM    170  BB  ASN    89      95.235 106.897  70.975  1.00  0.00           B
ATOM    171  SC1 ASN    89      92.835 106.247  71.225  1.00  0.00           S
ATOM    172  BB  LYS    90      95.735 109.747  68.575  1.00  0.00           B
ATOM    173  SC1 LYS    90      97.735 111.197  68.825  1.00  0.00           S
ATOM    174  SC2 LYS    90     100.285 111.197  70.375  1.00  0.00           S
ATOM    175  BB  GLY    91      94.335 108.797  65.175  1.00  0.00           B
ATOM    176  BB  ALA    92      92.485 111.497  63.125  1.00  0.00           B
ATOM    177  BB  ILE    93      94.985 113.597  61.375  1.00  0.00           B
ATOM    178  SC1 ILE    93      94.635 114.947  59.775  1.00  0.00           S
ATOM    179  BB  ILE    94      98.185 114.347  63.375  1.00  0.00           B
ATOM    180  SC1 ILE    94      97.435 113.947  65.125  1.00  0.00           S
ATOM    181  BB  GLY    95     101.285 116.247  62.075  1.00  0.00           B
ATOM    182  BB  LEU    96     104.535 116.097  64.025  1.00  0.00           B
ATOM    183  SC1 LEU    96     104.985 115.797  66.625  1.00  0.00           S
ATOM    184  BB  MET    97     107.385 118.347  62.875  1.00  0.00           B
ATOM    185  SC1 MET    97     108.735 119.697  61.025  1.00  0.00           S
ATOM    186  BB  VAL    98     110.385 117.597  65.025  1.00  0.00           B
ATOM    187  SC1 VAL    98     109.885 116.697  66.725  1.00  0.00           S
ATOM    188  BB  GLY    99     112.885 120.297  64.225  1.00  0.00           B
ATOM    189  BB  GLY   100     116.585 119.447  63.875  1.00  0.00           B
ATOM    190  BB  VAL   101     118.585 121.147  61.025  1.00  0.00           B
ATOM    191  SC1 VAL   101     118.385 121.697  59.125  1.00  0.00           S
ATOM    192  BB  VAL   102     121.785 121.897  62.975  1.00  0.00           B
ATOM    193  SC1 VAL   102     121.385 121.847  64.925  1.00  0.00           S
ATOM    194  BB  ILE   103     123.535 124.747  61.175  1.00  0.00           B
ATOM    195  SC1 ILE   103     122.035 125.347  59.475  1.00  0.00           S
ATOM    196  BB  ALA   104     126.485 125.047  63.525  1.00  0.00           B
ATOM    197  BB  LEU   105     118.135 125.447  72.925  1.00  0.00           B
ATOM    198  SC1 LEU   105     118.335 126.447  70.475  1.00  0.00           S
ATOM    199  BB  VAL   106     115.385 124.097  75.175  1.00  0.00           B
ATOM    200  SC1 VAL   106     114.285 123.947  76.875  1.00  0.00           S
ATOM    201  BB  PHE   107     112.935 123.297  72.325  1.00  0.00           B
ATOM    202  SC1 PHE   107     113.685 124.897  69.175  1.00  0.00           S
ATOM    203  SC2 PHE   107     112.835 126.397  70.825  1.00  0.00           S
ATOM    204  SC3 PHE   107     112.885 127.097  68.525  1.00  0.00           S
ATOM    205  BB  PHE   108     109.385 122.497  73.275  1.00  0.00           B
ATOM    206  SC1 PHE   108     107.085 124.047  71.325  1.00  0.00           S
ATOM    207  SC2 PHE   108     107.735 125.547  73.075  1.00  0.00           S
ATOM    208  SC3 PHE   108     107.835 126.297  70.775  1.00  0.00           S
ATOM    209  BB  ALA   109     106.685 119.847  73.675  1.00  0.00           B
ATOM    210  BB  GLU   110     104.935 118.247  76.525  1.00  0.00           B
ATOM    211  SC1 GLU   110     105.085 120.797  78.225  1.00  0.00           S
ATOM    212  BB  ASP   111     101.385 117.247  76.875  1.00  0.00           B
ATOM    213  SC1 ASP   111     100.235 119.297  75.925  1.00  0.00           S
ATOM    214  BB  VAL   112      99.235 114.797  78.725  1.00  0.00           B
ATOM    215  SC1 VAL   112      99.435 115.047  80.675  1.00  0.00           S
ATOM    216  BB  GLY   113      97.085 113.497  75.925  1.00  0.00           B
ATOM    217  BB  SER   114      93.435 112.547  76.325  1.00  0.00           B
ATOM    218  SC1 SER   114      92.335 113.347  77.725  1.00  0.00           S
ATOM    219  BB  ASN   115      92.785 111.147  72.825  1.00  0.00           B
ATOM    220  SC1 ASN   115      90.335 110.897  72.225  1.00  0.00           S
ATOM    221  BB  LYS   116      93.835 114.097  70.775  1.00  0.00           B
ATOM    222  SC1 LYS   116      95.885 114.997  71.025  1.00  0.00           S
ATOM    223  SC2 LYS   116      98.485 116.247  72.375  1.00  0.00           S
ATOM    224  BB  GLY   117      92.435 112.797  67.475  1.00  0.00           B
ATOM    225  BB  ALA   118      90.985 115.597  65.725  1.00  0.00           B
ATOM    226  BB  ILE   119      93.185 117.747  63.425  1.00  0.00           B
ATOM    227  SC1 ILE   119      92.435 119.197  61.825  1.00  0.00           S
ATOM    228  BB  ILE   120      96.435 118.697  65.075  1.00  0.00           B
ATOM    229  SC1 ILE   120      95.635 118.147  67.125  1.00  0.00           S
ATOM    230  BB  GLY   121     100.135 119.647  64.725  1.00  0.00           B
ATOM    231  BB  LEU   122     103.385 120.097  66.825  1.00  0.00           B
ATOM    232  SC1 LEU   122     103.885 120.897  69.275  1.00  0.00           S
ATOM    233  BB  MET   123     106.735 121.397  65.575  1.00  0.00           B
ATOM    234  SC1 MET   123     105.785 124.147  66.075  1.00  0.00           S
ATOM    235  BB  VAL   124     110.135 121.797  67.225  1.00  0.00           B
ATOM    236  SC1 VAL   124     110.535 120.797  68.925  1.00  0.00           S
ATOM    237  BB  GLY   125     111.085 124.447  64.725  1.00  0.00           B
ATOM    238  BB  GLY   126     114.685 123.497  64.875  1.00  0.00           B
ATOM    239  BB  VAL   127     116.835 125.597  62.425  1.00  0.00           B
ATOM    240  SC1 VAL   127     116.535 126.397  60.625  1.00  0.00           S
ATOM    241  BB  VAL   128     119.685 126.847  64.425  1.00  0.00           B
ATOM    242  SC1 VAL   128     118.635 127.447  66.025  1.00  0.00           S
ATOM    243  BB  ILE   129     121.735 129.297  62.325  1.00  0.00           B
ATOM    244  SC1 ILE   129     120.435 130.097  60.425  1.00  0.00           S
ATOM    245  BB  ALA   130     125.135 129.097  63.875  1.00  0.00           B
ATOM    246  ROH CHO   131     181.485 121.147  45.325  1.00  0.00            
ATOM    247  R1  CHO   131     179.835 120.447  43.125  1.00  0.00            
ATOM    248  R2  CHO   131     177.635 121.947  42.375  1.00  0.00            
ATOM    249  R3  CHO   131     178.885 121.947  39.975  1.00  0.00            
ATOM    250  R4  CHO   131     176.185 122.997  39.425  1.00  0.00            
ATOM    251  R5  CHO   131     177.135 121.297  38.425  1.00  0.00            
ATOM    252  C1  CHO   131     176.535 123.597  35.425  1.00  0.00           C
ATOM    253  C2  CHO   131     177.985 124.097  32.025  1.00  0.00           C
ATOM    254  ROH CHO   132      41.835 198.347  49.275  1.00  0.00            
ATOM    255  R1  CHO   132      44.035 198.497  47.525  1.00  0.00            
ATOM    256  R2  CHO   132      43.735 198.597  44.775  1.00  0.00            
ATOM    257  R3  CHO   132      45.285 200.797  45.025  1.00  0.00            
ATOM    258  R4  CHO   132      45.485 200.097  42.225  1.00  0.00            
ATOM    259  R5  CHO   132      47.135 200.397  43.575  1.00  0.00            
ATOM    260  C1  CHO   132      47.935 203.047  40.925  1.00  0.00           C
ATOM    261  C2  CHO   132      48.885 205.347  37.925  1.00  0.00           C
ATOM    262  ROH CHO   133      34.735 142.747  18.125  1.00  0.00            
ATOM    263  R1  CHO   133      33.935 143.747  20.675  1.00  0.00            
ATOM    264  R2  CHO   133      31.385 143.397  21.675  1.00  0.00            
ATOM    265  R3  CHO   133      32.685 142.297  23.775  1.00  0.00            
ATOM    266  R4  CHO   133      29.985 142.747  24.775  1.00  0.00            
ATOM    267  R5  CHO   133      31.835 143.497  25.675  1.00  0.00            
ATOM    268  C1  CHO   133      30.435 141.397  28.575  1.00  0.00           C
ATOM    269  C2  CHO   133      28.835 140.897  32.475  1.00  0.00           C
ATOM    270  ROH CHO   134     209.185 192.847  40.775  1.00  0.00            
ATOM    271  R1  CHO   134     209.285 192.497  37.975  1.00  0.00            
ATOM    272  R2  CHO   134     207.385 191.097  36.575  1.00  0.00            
ATOM    273  R3  CHO   134     207.285 193.397  35.125  1.00  0.00            
ATOM    274  R4  CHO   134     206.035 191.347  33.425  1.00  0.00            
ATOM    275  R5  CHO   134     207.685 192.647  32.875  1.00  0.00            
ATOM    276  C1  CHO   134     205.135 193.647  30.175  1.00  0.00           C
ATOM    277  C2  CHO   134     205.135 193.047  26.775  1.00  0.00           C
ATOM    278  ROH CHO   135      13.385 168.547  43.225  1.00  0.00            
ATOM    279  R1  CHO   135      12.535 169.047  40.575  1.00  0.00            
ATOM    280  R2  CHO   135      12.635 171.547  39.475  1.00  0.00            
ATOM    281  R3  CHO   135      14.085 170.297  37.575  1.00  0.00            
ATOM    282  R4  CHO   135      14.435 173.147  37.025  1.00  0.00            
ATOM    283  R5  CHO   135      13.785 171.647  35.625  1.00  0.00            
ATOM    284  C1  CHO   135      16.885 172.897  33.775  1.00  0.00           C
ATOM    285  C2  CHO   135      18.385 176.497  32.775  1.00  0.00           C
ATOM    286  ROH CHO   136      90.435 161.647  59.525  1.00  0.00            
ATOM    287  R1  CHO   136      91.135 161.547  56.825  1.00  0.00            
ATOM    288  R2  CHO   136      90.835 159.247  55.275  1.00  0.00            
ATOM    289  R3  CHO   136      89.435 160.947  53.675  1.00  0.00            
ATOM    290  R4  CHO   136      90.335 158.797  51.875  1.00  0.00            
ATOM    291  R5  CHO   136      90.635 160.897  51.575  1.00  0.00            
ATOM    292  C1  CHO   136      88.685 160.047  48.425  1.00  0.00           C
ATOM    293  C2  CHO   136      84.535 160.347  47.225  1.00  0.00           C
ATOM    294  ROH CHO   137     106.735 141.297  60.225  1.00  0.00            
ATOM    295  R1  CHO   137     106.285 142.897  57.925  1.00  0.00            
ATOM    296  R2  CHO   137     106.735 141.947  55.375  1.00  0.00            
ATOM    297  R3  CHO   137     104.135 142.747  54.975  1.00  0.00            
ATOM    298  R4  CHO   137     105.385 142.847  52.325  1.00  0.00            
ATOM    299  R5  CHO   137     104.285 144.447  53.325  1.00  0.00            
ATOM    300  C1  CHO   137     102.185 144.147  50.175  1.00  0.00           C
ATOM    301  C2  CHO   137     102.085 141.747  47.825  1.00  0.00           C
ATOM    302  ROH CHO   138      28.535 186.597  45.425  1.00  0.00            
ATOM    303  R1  CHO   138      30.135 185.847  43.225  1.00  0.00            
ATOM    304  R2  CHO   138      29.085 184.947  40.825  1.00  0.00            
ATOM    305  R3  CHO   138      30.585 186.947  39.825  1.00  0.00            
ATOM    306  R4  CHO   138      30.335 185.047  37.625  1.00  0.00            
ATOM    307  R5  CHO   138      32.185 185.897  38.375  1.00  0.00            
ATOM    308  C1  CHO   138      32.435 186.997  34.775  1.00  0.00           C
ATOM    309  C2  CHO   138      35.435 185.247  32.825  1.00  0.00           C
ATOM    310  ROH CHO   139      15.835 141.897  14.525  1.00  0.00            
ATOM    311  R1  CHO   139      15.785 141.747  17.325  1.00  0.00            
ATOM    312  R2  CHO   139      15.285 143.947  18.975  1.00  0.00            
ATOM    313  R3  CHO   139      13.385 142.297  20.025  1.00  0.00            
ATOM    314  R4  CHO   139      13.835 144.347  22.075  1.00  0.00            
ATOM    315  R5  CHO   139      13.935 142.197  22.325  1.00  0.00            
ATOM    316  C1  CHO   139      11.185 143.097  24.875  1.00  0.00           C
ATOM    317  C2  CHO   139      11.035 145.547  28.075  1.00  0.00           C
ATOM    318  ROH CHO   140     184.435 128.447  17.175  1.00  0.00            
ATOM    319  R1  CHO   140     185.735 127.297  19.425  1.00  0.00            
ATOM    320  R2  CHO   140     184.735 125.147  20.825  1.00  0.00            
ATOM    321  R3  CHO   140     187.185 124.097  20.325  1.00  0.00            
ATOM    322  R4  CHO   140     186.285 122.797  22.825  1.00  0.00            
ATOM    323  R5  CHO   140     188.185 123.847  22.525  1.00  0.00            
ATOM    324  C1  CHO   140     189.535 120.397  23.525  1.00  0.00           C
ATOM    325  C2  CHO   140     190.735 116.647  25.275  1.00  0.00           C
ATOM    326  ROH CHO   141     108.135 153.197  56.525  1.00  0.00            
ATOM    327  R1  CHO   141     108.835 153.447  53.775  1.00  0.00            
ATOM    328  R2  CHO   141     107.135 154.647  51.925  1.00  0.00            
ATOM    329  R3  CHO   141     109.335 156.147  51.375  1.00  0.00            
ATOM    330  R4  CHO   141     107.735 156.197  48.925  1.00  0.00            
ATOM    331  R5  CHO   141     109.835 155.647  49.125  1.00  0.00            
ATOM    332  C1  CHO   141     110.185 158.547  46.625  1.00  0.00           C
ATOM    333  C2  CHO   141     107.885 158.047  43.875  1.00  0.00           C
ATOM    334  ROH CHO   142     101.935 139.897  25.225  1.00  0.00            
ATOM    335  R1  CHO   142     102.685 141.297  27.625  1.00  0.00            
ATOM    336  R2  CHO   142     101.035 143.147  28.825  1.00  0.00            
ATOM    337  R3  CHO   142     101.435 141.597  31.025  1.00  0.00            
ATOM    338  R4  CHO   142     101.485 144.347  32.025  1.00  0.00            
ATOM    339  R5  CHO   142     102.985 142.797  32.325  1.00  0.00            
ATOM    340  C1  CHO   142     102.085 143.547  35.975  1.00  0.00           C
ATOM    341  C2  CHO   142     103.185 145.947  38.225  1.00  0.00           C
ATOM    342  ROH CHO   143     128.485 101.197  49.825  1.00  0.00            
ATOM    343  R1  CHO   143     127.485 100.697  47.225  1.00  0.00            
ATOM    344  R2  CHO   143     125.885 102.497  45.875  1.00  0.00            
ATOM    345  R3  CHO   143     127.735 102.147  43.925  1.00  0.00            
ATOM    346  R4  CHO   143     125.685 103.847  42.675  1.00  0.00            
ATOM    347  R5  CHO   143     126.485 101.997  41.925  1.00  0.00            
ATOM    348  C1  CHO   143     127.335 104.347  39.025  1.00  0.00           C
ATOM    349  C2  CHO   143     125.785 103.347  36.575  1.00  0.00           C
ATOM    350  ROH CHO   144     150.685 129.847  18.975  1.00  0.00            
ATOM    351  R1  CHO   144     152.585 129.847  21.075  1.00  0.00            
ATOM    352  R2  CHO   144     152.085 128.747  23.575  1.00  0.00            
ATOM    353  R3  CHO   144     154.335 127.347  23.025  1.00  0.00            
ATOM    354  R4  CHO   144     154.085 127.297  25.975  1.00  0.00            
ATOM    355  R5  CHO   144     155.835 127.897  24.825  1.00  0.00            
ATOM    356  C1  CHO   144     157.385 125.097  26.875  1.00  0.00           C
ATOM    357  C2  CHO   144     158.385 126.047  30.075  1.00  0.00           C
ATOM    358  ROH CHO   145     183.285  68.347  35.675  1.00  0.00            
ATOM    359  R1  CHO   145     183.435  68.797  32.875  1.00  0.00            
ATOM    360  R2  CHO   145     181.885  67.447  31.075  1.00  0.00            
ATOM    361  R3  CHO   145     181.135  69.947  30.275  1.00  0.00            
ATOM    362  R4  CHO   145     181.135  68.347  27.825  1.00  0.00            
ATOM    363  R5  CHO   145     182.185  70.247  28.175  1.00  0.00            
ATOM    364  C1  CHO   145     179.985  71.197  25.175  1.00  0.00           C
ATOM    365  C2  CHO   145     177.385  70.847  22.275  1.00  0.00           C
ATOM    366  ROH CHO   146       7.235 161.947  12.525  1.00  0.00            
ATOM    367  R1  CHO   146       7.235 162.797  15.225  1.00  0.00            
ATOM    368  R2  CHO   146       5.685 164.947  16.125  1.00  0.00            
ATOM    369  R3  CHO   146       4.785 163.147  17.925  1.00  0.00            
ATOM    370  R4  CHO   146       3.935 165.747  18.975  1.00  0.00            
ATOM    371  R5  CHO   146       5.035 164.197  20.025  1.00  0.00            
ATOM    372  C1  CHO   146       2.035 164.497  22.325  1.00  0.00           C
ATOM    373  C2  CHO   146      -0.665 168.197  22.925  1.00  0.00           C
ATOM    374  ROH CHO   147     142.735  91.947  11.375  1.00  0.00            
ATOM    375  R1  CHO   147     145.035  92.397  12.925  1.00  0.00            
ATOM    376  R2  CHO   147     144.885  93.297  15.575  1.00  0.00            
ATOM    377  R3  CHO   147     146.435  91.097  16.025  1.00  0.00            
ATOM    378  R4  CHO   147     146.535  92.647  18.525  1.00  0.00            
ATOM    379  R5  CHO   147     148.235  91.947  17.375  1.00  0.00            
ATOM    380  C1  CHO   147     148.985  90.247  20.675  1.00  0.00           C
ATOM    381  C2  CHO   147     150.085  89.447  23.675  1.00  0.00           C
ATOM    382  ROH CHO   148     202.135 171.747  43.175  1.00  0.00            
ATOM    383  R1  CHO   148     203.285 171.547  40.625  1.00  0.00            
ATOM    384  R2  CHO   148     202.685 169.497  38.875  1.00  0.00            
ATOM    385  R3  CHO   148     202.135 171.547  37.225  1.00  0.00            
ATOM    386  R4  CHO   148     202.485 169.247  35.475  1.00  0.00            
ATOM    387  R5  CHO   148     203.535 171.147  35.275  1.00  0.00            
ATOM    388  C1  CHO   148     201.835 170.997  31.875  1.00  0.00           C
ATOM    389  C2  CHO   148     198.985 169.447  29.375  1.00  0.00           C
ATOM    390  ROH CHO   149      15.685  27.697  30.675  1.00  0.00            
ATOM    391  R1  CHO   149      17.285  26.047  29.075  1.00  0.00            
ATOM    392  R2  CHO   149      16.985  25.897  26.325  1.00  0.00            
ATOM    393  R3  CHO   149      19.635  26.547  26.325  1.00  0.00            
ATOM    394  R4  CHO   149      19.085  25.647  23.575  1.00  0.00            
ATOM    395  R5  CHO   149      20.635  24.897  24.875  1.00  0.00            
ATOM    396  C1  CHO   149      22.785  26.147  21.975  1.00  0.00           C
ATOM    397  C2  CHO   149      24.985  25.047  19.225  1.00  0.00           C
ATOM    398  ROH CHO   150      10.485  88.347   6.275  1.00  0.00            
ATOM    399  R1  CHO   150       9.085  87.447   8.575  1.00  0.00            
ATOM    400  R2  CHO   150      10.035  87.797  11.125  1.00  0.00            
ATOM    401  R3  CHO   150       7.635  88.997  11.525  1.00  0.00            
ATOM    402  R4  CHO   150       8.785  88.647  14.225  1.00  0.00            
ATOM    403  R5  CHO   150       6.835  87.997  13.575  1.00  0.00            
ATOM    404  C1  CHO   150       5.785  90.297  16.425  1.00  0.00           C
ATOM    405  C2  CHO   150       6.835  90.147  19.775  1.00  0.00           C
ATOM    406  ROH CHO   151      62.485 155.097  21.975  1.00  0.00            
ATOM    407  R1  CHO   151      61.785 154.447  24.625  1.00  0.00            
ATOM    408  R2  CHO   151      63.635 154.297  26.675  1.00  0.00            
ATOM    409  R3  CHO   151      61.985 156.097  27.875  1.00  0.00            
ATOM    410  R4  CHO   151      63.285 154.747  30.075  1.00  0.00            
ATOM    411  R5  CHO   151      61.135 154.947  29.825  1.00  0.00            
ATOM    412  C1  CHO   151      61.535 156.647  33.225  1.00  0.00           C
ATOM    413  C2  CHO   151      63.985 157.897  36.225  1.00  0.00           C
ATOM    414  ROH CHO   152     143.085 151.997  20.225  1.00  0.00            
ATOM    415  R1  CHO   152     143.535 153.297  22.675  1.00  0.00            
ATOM    416  R2  CHO   152     141.485 154.197  24.275  1.00  0.00            
ATOM    417  R3  CHO   152     142.735 152.697  26.175  1.00  0.00            
ATOM    418  R4  CHO   152     141.185 154.697  27.725  1.00  0.00            
ATOM    419  R5  CHO   152     143.335 154.297  27.875  1.00  0.00            
ATOM    420  C1  CHO   152     142.235 153.597  31.475  1.00  0.00           C
ATOM    421  C2  CHO   152     141.385 152.297  35.375  1.00  0.00           C
ATOM    422  ROH CHO   153     148.385 219.697  41.575  1.00  0.00            
ATOM    423  R1  CHO   153     147.835 219.697  38.825  1.00  0.00            
ATOM    424  R2  CHO   153     148.135 217.447  37.225  1.00  0.00            
ATOM    425  R3  CHO   153     145.535 217.947  36.575  1.00  0.00            
ATOM    426  R4  CHO   153     146.485 216.097  34.475  1.00  0.00            
ATOM    427  R5  CHO   153     145.535 218.047  34.175  1.00  0.00            
ATOM    428  C1  CHO   153     143.135 215.847  32.275  1.00  0.00           C
ATOM    429  C2  CHO   153     141.135 212.747  30.525  1.00  0.00           C
ATOM    430  ROH CHO   154      95.835  96.947  25.875  1.00  0.00            
ATOM    431  R1  CHO   154      96.135  98.147  28.425  1.00  0.00            
ATOM    432  R2  CHO   154      95.835  96.697  30.775  1.00  0.00            
ATOM    433  R3  CHO   154      98.335  97.697  31.325  1.00  0.00            
ATOM    434  R4  CHO   154      97.335  96.797  33.925  1.00  0.00            
ATOM    435  R5  CHO   154      98.085  98.747  33.425  1.00  0.00            
ATOM    436  C1  CHO   154     100.485  97.797  36.225  1.00  0.00           C
ATOM    437  C2  CHO   154      99.935  99.897  38.775  1.00  0.00           C
ATOM    438  ROH CHO   155      82.285 183.747  23.625  1.00  0.00            
ATOM    439  R1  CHO   155      83.985 182.797  25.725  1.00  0.00            
ATOM    440  R2  CHO   155      85.035 184.497  27.625  1.00  0.00            
ATOM    441  R3  CHO   155      83.835 182.697  29.325  1.00  0.00            
ATOM    442  R4  CHO   155      85.985 183.997  30.925  1.00  0.00            
ATOM    443  R5  CHO   155      85.685 181.847  30.625  1.00  0.00            
ATOM    444  C1  CHO   155      85.435 182.047  34.425  1.00  0.00           C
ATOM    445  C2  CHO   155      83.585 182.347  38.275  1.00  0.00           C
ATOM    446  ROH CHO   156      20.785 123.947  45.575  1.00  0.00            
ATOM    447  R1  CHO   156      22.435 124.547  43.325  1.00  0.00            
ATOM    448  R2  CHO   156      21.685 123.897  40.725  1.00  0.00            
ATOM    449  R3  CHO   156      22.135 126.497  40.325  1.00  0.00            
ATOM    450  R4  CHO   156      21.485 125.397  37.675  1.00  0.00            
ATOM    451  R5  CHO   156      23.285 126.547  38.175  1.00  0.00            
ATOM    452  C1  CHO   156      21.835 128.797  35.425  1.00  0.00           C
ATOM    453  C2  CHO   156      20.385 131.447  34.225  1.00  0.00           C
ATOM    454  ROH CHO   157       9.385 180.397  41.475  1.00  0.00            
ATOM    455  R1  CHO   157       8.435 180.997  38.875  1.00  0.00            
ATOM    456  R2  CHO   157       9.285 179.647  36.625  1.00  0.00            
ATOM    457  R3  CHO   157       6.635 179.247  36.225  1.00  0.00            
ATOM    458  R4  CHO   157       7.885 178.347  33.775  1.00  0.00            
ATOM    459  R5  CHO   157       6.285 179.797  33.925  1.00  0.00            
ATOM    460  C1  CHO   157       4.585 177.197  31.725  1.00  0.00           C
ATOM    461  C2  CHO   157       3.385 175.997  28.675  1.00  0.00           C
ATOM    462  ROH CHO   158      96.085 171.847  58.475  1.00  0.00            
ATOM    463  R1  CHO   158      95.885 171.047  55.775  1.00  0.00            
ATOM    464  R2  CHO   158      93.635 171.697  54.275  1.00  0.00            
ATOM    465  R3  CHO   158      95.485 172.747  52.575  1.00  0.00            
ATOM    466  R4  CHO   158      93.035 172.647  50.975  1.00  0.00            
ATOM    467  R5  CHO   158      94.935 171.797  50.425  1.00  0.00            
ATOM    468  C1  CHO   158      94.385 174.197  47.525  1.00  0.00           C
ATOM    469  C2  CHO   158      93.485 173.647  43.075  1.00  0.00           C
ATOM    470  ROH CHO   159     200.385 186.097  42.125  1.00  0.00            
ATOM    471  R1  CHO   159     200.285 185.897  39.325  1.00  0.00            
ATOM    472  R2  CHO   159     198.035 184.947  37.975  1.00  0.00            
ATOM    473  R3  CHO   159     198.285 187.297  36.675  1.00  0.00            
ATOM    474  R4  CHO   159     197.585 185.347  34.575  1.00  0.00            
ATOM    475  R5  CHO   159     199.285 186.697  34.575  1.00  0.00            
ATOM    476  C1  CHO   159     197.585 187.747  31.325  1.00  0.00           C
ATOM    477  C2  CHO   159     197.935 190.397  28.625  1.00  0.00           C
ATOM    478  ROH CHO   160     178.935 178.647  44.025  1.00  0.00            
ATOM    479  R1  CHO   160     179.635 177.297  41.625  1.00  0.00            
ATOM    480  R2  CHO   160     177.735 176.347  39.925  1.00  0.00            
ATOM    481  R3  CHO   160     179.085 177.797  38.075  1.00  0.00            
ATOM    482  R4  CHO   160     177.785 175.697  36.525  1.00  0.00            
ATOM    483  R5  CHO   160     179.885 176.197  36.525  1.00  0.00            
ATOM    484  C1  CHO   160     179.085 176.697  32.825  1.00  0.00           C
ATOM    485  C2  CHO   160     180.035 175.097  30.325  1.00  0.00           C
ATOM    486  ROH CHO   161     204.785 186.697  11.275  1.00  0.00            
ATOM    487  R1  CHO   161     205.935 184.997  13.175  1.00  0.00            
ATOM    488  R2  CHO   161     206.585 185.797  15.725  1.00  0.00            
ATOM    489  R3  CHO   161     205.085 183.647  16.425  1.00  0.00            
ATOM    490  R4  CHO   161     207.585 183.297  17.925  1.00  0.00            
ATOM    491  R5  CHO   161     206.635 181.847  16.575  1.00  0.00            
ATOM    492  C1  CHO   161     206.785 179.797  19.825  1.00  0.00           C
ATOM    493  C2  CHO   161     206.235 177.947  23.425  1.00  0.00           C
ATOM    494  ROH CHO   162      12.385 171.897  14.725  1.00  0.00            
ATOM    495  R1  CHO   162      10.935 173.297  16.725  1.00  0.00            
ATOM    496  R2  CHO   162       9.385 171.947  18.575  1.00  0.00            
ATOM    497  R3  CHO   162      10.935 173.397  20.375  1.00  0.00            
ATOM    498  R4  CHO   162       8.335 173.047  21.675  1.00  0.00            
ATOM    499  R5  CHO   162       9.385 174.947  21.325  1.00  0.00            
ATOM    500  C1  CHO   162       9.135 175.047  25.125  1.00  0.00           C
ATOM    501  C2  CHO   162       8.685 175.897  29.175  1.00  0.00           C
ATOM    502  ROH CHO   163     122.635 115.347  23.425  1.00  0.00            
ATOM    503  R1  CHO   163     122.585 116.697  25.925  1.00  0.00            
ATOM    504  R2  CHO   163     120.285 117.897  26.925  1.00  0.00            
ATOM    505  R3  CHO   163     120.885 116.347  29.125  1.00  0.00            
ATOM    506  R4  CHO   163     119.835 118.847  30.225  1.00  0.00            
ATOM    507  R5  CHO   163     121.735 117.897  30.725  1.00  0.00            
ATOM    508  C1  CHO   163     120.085 117.947  34.175  1.00  0.00           C
ATOM    509  C2  CHO   163     122.385 115.547  38.075  1.00  0.00           C
ATOM    510  ROH CHO   164      89.085  80.847  48.575  1.00  0.00            
ATOM    511  R1  CHO   164      90.035  80.697  45.925  1.00  0.00            
ATOM    512  R2  CHO   164      88.485  79.797  43.825  1.00  0.00            
ATOM    513  R3  CHO   164      89.135  82.197  42.725  1.00  0.00            
ATOM    514  R4  CHO   164      88.485  80.497  40.425  1.00  0.00            
ATOM    515  R5  CHO   164      90.335  81.647  40.725  1.00  0.00            
ATOM    516  C1  CHO   164      89.085  83.147  37.425  1.00  0.00           C
ATOM    517  C2  CHO   164      85.685  81.697  35.525  1.00  0.00           C
ATOM    518  ROH CHO   165      33.285   6.347  12.775  1.00  0.00            
ATOM    519  R1  CHO   165      32.035   5.247  15.025  1.00  0.00            
ATOM    520  R2  CHO   165      33.435   4.597  17.325  1.00  0.00            
ATOM    521  R3  CHO   165      31.585   6.197  18.525  1.00  0.00            
ATOM    522  R4  CHO   165      33.385   5.397  20.675  1.00  0.00            
ATOM    523  R5  CHO   165      31.185   5.197  20.675  1.00  0.00            
ATOM    524  C1  CHO   165      31.585   7.397  23.775  1.00  0.00           C
ATOM    525  C2  CHO   165      29.185   9.297  26.825  1.00  0.00           C
ATOM    526  ROH CHO   166      55.885   0.047  18.475  1.00  0.00            
ATOM    527  R1  CHO   166      54.535  -0.503  20.875  1.00  0.00            
ATOM    528  R2  CHO   166      55.835  -1.453  23.125  1.00  0.00            
ATOM    529  R3  CHO   166      54.735   0.697  24.325  1.00  0.00            
ATOM    530  R4  CHO   166      54.985  -1.253  26.475  1.00  0.00            
ATOM    531  R5  CHO   166      53.185  -0.203  25.925  1.00  0.00            
ATOM    532  C1  CHO   166      53.435   0.897  29.525  1.00  0.00           C
ATOM    533  C2  CHO   166      50.135   0.897  32.275  1.00  0.00           C
ATOM    534  ROH CHO   167     154.035 170.597  17.575  1.00  0.00            
ATOM    535  R1  CHO   167     154.035 170.747  20.375  1.00  0.00            
ATOM    536  R2  CHO   167     155.435 168.947  21.975  1.00  0.00            
ATOM    537  R3  CHO   167     156.535 171.197  23.025  1.00  0.00            
ATOM    538  R4  CHO   167     157.235 169.097  24.925  1.00  0.00            
ATOM    539  R5  CHO   167     156.235 170.997  25.375  1.00  0.00            
ATOM    540  C1  CHO   167     159.285 171.297  27.625  1.00  0.00           C
ATOM    541  C2  CHO   167     160.435 169.297  30.425  1.00  0.00           C
ATOM    542  ROH CHO   168     205.385  15.997  38.975  1.00  0.00            
ATOM    543  R1  CHO   168     204.335  14.697  36.675  1.00  0.00            
ATOM    544  R2  CHO   168     203.285  16.097  34.525  1.00  0.00            
ATOM    545  R3  CHO   168     205.035  14.597  33.125  1.00  0.00            
ATOM    546  R4  CHO   168     202.885  15.147  31.225  1.00  0.00            
ATOM    547  R5  CHO   168     203.685  13.197  31.775  1.00  0.00            
ATOM    548  C1  CHO   168     204.285  13.147  27.975  1.00  0.00           C
ATOM    549  C2  CHO   168     202.685  14.897  25.275  1.00  0.00           C
ATOM    550  ROH CHO   169      83.035  36.647  29.225  1.00  0.00            
ATOM    551  R1  CHO   169      80.835  34.847  29.475  1.00  0.00            
ATOM    552  R2  CHO   169      78.785  34.697  27.625  1.00  0.00            
ATOM    553  R3  CHO   169      79.435  32.047  27.625  1.00  0.00            
ATOM    554  R4  CHO   169      77.085  32.197  25.925  1.00  0.00            
ATOM    555  R5  CHO   169      77.335  30.897  27.625  1.00  0.00            
ATOM    556  C1  CHO   169      76.685  28.297  24.925  1.00  0.00           C
ATOM    557  C2  CHO   169      73.835  27.497  27.475  1.00  0.00           C
ATOM    558  ROH CHO   170     100.535  14.747  43.975  1.00  0.00            
ATOM    559  R1  CHO   170     101.935  14.897  41.525  1.00  0.00            
ATOM    560  R2  CHO   170     100.935  13.747  39.225  1.00  0.00            
ATOM    561  R3  CHO   170     101.335  16.247  38.225  1.00  0.00            
ATOM    562  R4  CHO   170     100.535  14.647  35.925  1.00  0.00            
ATOM    563  R5  CHO   170     102.335  15.897  36.075  1.00  0.00            
ATOM    564  C1  CHO   170     100.685  17.547  33.025  1.00  0.00           C
ATOM    565  C2  CHO   170     100.835  21.047  29.775  1.00  0.00           C
ATOM    566  ROH CHO   171      70.235 173.147  21.675  1.00  0.00            
ATOM    567  R1  CHO   171      70.135 173.547  24.475  1.00  0.00            
ATOM    568  R2  CHO   171      71.635 175.447  25.775  1.00  0.00            
ATOM    569  R3  CHO   171      69.235 176.247  26.725  1.00  0.00            
ATOM    570  R4  CHO   171      70.935 176.047  29.125  1.00  0.00            
ATOM    571  R5  CHO   171      68.985 175.097  28.825  1.00  0.00            
ATOM    572  C1  CHO   171      68.235 177.147  31.925  1.00  0.00           C
ATOM    573  C2  CHO   171      66.085 174.847  34.625  1.00  0.00           C
ATOM    574  ROH CHO   172      19.335  19.947  36.125  1.00  0.00            
ATOM    575  R1  CHO   172      18.985  20.947  33.475  1.00  0.00            
ATOM    576  R2  CHO   172      21.135  21.797  31.925  1.00  0.00            
ATOM    577  R3  CHO   172      20.085  20.047  30.125  1.00  0.00            
ATOM    578  R4  CHO   172      21.685  21.847  28.525  1.00  0.00            
ATOM    579  R5  CHO   172      19.585  21.347  28.175  1.00  0.00            
ATOM    580  C1  CHO   172      21.085  20.197  24.825  1.00  0.00           C
ATOM    581  C2  CHO   172      19.735  21.147  20.875  1.00  0.00           C
ATOM    582  ROH CHO   173      53.985 202.147  18.575  1.00  0.00            
ATOM    583  R1  CHO   173      54.235 201.997  21.375  1.00  0.00            
ATOM    584  R2  CHO   173      53.085 203.847  23.125  1.00  0.00            
ATOM    585  R3  CHO   173      51.985 201.647  24.225  1.00  0.00            
ATOM    586  R4  CHO   173      52.235 203.547  26.425  1.00  0.00            
ATOM    587  R5  CHO   173      52.985 201.547  26.425  1.00  0.00            
ATOM    588  C1  CHO   173      50.685 201.297  29.425  1.00  0.00           C
ATOM    589  C2  CHO   173      49.885 203.247  32.875  1.00  0.00           C
ATOM    590  ROH CHO   174     194.685 190.947  10.325  1.00  0.00            
ATOM    591  R1  CHO   174     195.085 191.697  13.025  1.00  0.00            
ATOM    592  R2  CHO   174     196.285 190.097  14.875  1.00  0.00            
ATOM    593  R3  CHO   174     197.885 192.247  15.275  1.00  0.00            
ATOM    594  R4  CHO   174     197.835 190.897  17.875  1.00  0.00            
ATOM    595  R5  CHO   174     197.335 192.997  17.475  1.00  0.00            
ATOM    596  C1  CHO   174     200.185 193.447  19.975  1.00  0.00           C
ATOM    597  C2  CHO   174     201.385 191.647  23.975  1.00  0.00           C
ATOM    598  ROH CHO   175      95.535  99.447  55.375  1.00  0.00            
ATOM    599  R1  CHO   175      94.885  99.897  52.675  1.00  0.00            
ATOM    600  R2  CHO   175      93.985 102.297  51.675  1.00  0.00            
ATOM    601  R3  CHO   175      96.085 102.047  49.975  1.00  0.00            
ATOM    602  R4  CHO   175      94.285 103.897  48.625  1.00  0.00            
ATOM    603  R5  CHO   175      95.085 102.097  47.825  1.00  0.00            
ATOM    604  C1  CHO   175      96.385 104.597  45.275  1.00  0.00           C
ATOM    605  C2  CHO   175      98.885 104.997  43.375  1.00  0.00           C
ATOM    606  ROH CHO   176      14.185  60.497   7.075  1.00  0.00            
ATOM    607  R1  CHO   176      12.135  59.797   8.925  1.00  0.00            
ATOM    608  R2  CHO   176      12.535  58.097  11.075  1.00  0.00            
ATOM    609  R3  CHO   176      11.485  60.197  12.475  1.00  0.00            
ATOM    610  R4  CHO   176      11.485  57.947  14.375  1.00  0.00            
ATOM    611  R5  CHO   176       9.785  59.197  13.825  1.00  0.00            
ATOM    612  C1  CHO   176       9.885  59.797  17.575  1.00  0.00           C
ATOM    613  C2  CHO   176       9.035  59.247  21.925  1.00  0.00           C
ATOM    614  ROH CHO   177     224.135 143.697  12.375  1.00  0.00            
ATOM    615  R1  CHO   177     224.685 142.847  15.025  1.00  0.00            
ATOM    616  R2  CHO   177     224.485 144.547  17.175  1.00  0.00            
ATOM    617  R3  CHO   177     222.835 142.597  18.125  1.00  0.00            
ATOM    618  R4  CHO   177     223.485 144.247  20.475  1.00  0.00            
ATOM    619  R5  CHO   177     223.735 142.097  20.325  1.00  0.00            
ATOM    620  C1  CHO   177     221.385 142.247  23.275  1.00  0.00           C
ATOM    621  C2  CHO   177     221.035 141.297  26.625  1.00  0.00           C
ATOM    622  ROH CHO   178       3.685 108.547  40.225  1.00  0.00            
ATOM    623  R1  CHO   178       4.835 107.497  37.875  1.00  0.00            
ATOM    624  R2  CHO   178       3.385 106.097  36.025  1.00  0.00            
ATOM    625  R3  CHO   178       4.385 107.947  34.275  1.00  0.00            
ATOM    626  R4  CHO   178       3.435 105.797  32.575  1.00  0.00            
ATOM    627  R5  CHO   178       5.435 106.647  32.575  1.00  0.00            
ATOM    628  C1  CHO   178       4.385 107.347  28.975  1.00  0.00           C
ATOM    629  C2  CHO   178       7.585 106.197  26.525  1.00  0.00           C
ATOM    630  ROH CHO   179     201.285 117.697  40.825  1.00  0.00            
ATOM    631  R1  CHO   179     199.785 118.647  38.625  1.00  0.00            
ATOM    632  R2  CHO   179     200.935 119.697  36.375  1.00  0.00            
ATOM    633  R3  CHO   179     199.535 117.797  35.075  1.00  0.00            
ATOM    634  R4  CHO   179     200.785 119.347  32.925  1.00  0.00            
ATOM    635  R5  CHO   179     198.685 118.897  33.125  1.00  0.00            
ATOM    636  C1  CHO   179     199.385 117.297  29.725  1.00  0.00           C
ATOM    637  C2  CHO   179     198.135 119.147  26.025  1.00  0.00           C
ATOM    638  ROH CHO   180      57.985 163.397  20.125  1.00  0.00            
ATOM    639  R1  CHO   180      58.835 164.297  22.675  1.00  0.00            
ATOM    640  R2  CHO   180      57.185 165.747  24.325  1.00  0.00            
ATOM    641  R3  CHO   180      57.785 163.797  26.125  1.00  0.00            
ATOM    642  R4  CHO   180      56.885 166.047  27.775  1.00  0.00            
ATOM    643  R5  CHO   180      58.735 164.997  27.975  1.00  0.00            
ATOM    644  C1  CHO   180      57.285 164.397  31.425  1.00  0.00           C
ATOM    645  C2  CHO   180      56.635 164.997  35.225  1.00  0.00           C
ATOM    646  ROH CHO   181     220.885  24.097  39.875  1.00  0.00            
ATOM    647  R1  CHO   181     222.235  23.747  37.425  1.00  0.00            
ATOM    648  R2  CHO   181     221.735  21.597  35.725  1.00  0.00            
ATOM    649  R3  CHO   181     221.335  23.547  33.875  1.00  0.00            
ATOM    650  R4  CHO   181     221.985  21.147  32.325  1.00  0.00            
ATOM    651  R5  CHO   181     222.935  23.097  32.175  1.00  0.00            
ATOM    652  C1  CHO   181     221.735  22.747  28.575  1.00  0.00           C
ATOM    653  C2  CHO   181     220.235  21.197  25.925  1.00  0.00           C
ATOM    654  ROH CHO   182     119.585 157.397  23.975  1.00  0.00            
ATOM    655  R1  CHO   182     119.185 157.747  26.775  1.00  0.00            
ATOM    656  R2  CHO   182     120.885 156.647  28.675  1.00  0.00            
ATOM    657  R3  CHO   182     120.985 159.197  29.575  1.00  0.00            
ATOM    658  R4  CHO   182     121.485 157.547  31.925  1.00  0.00            
ATOM    659  R5  CHO   182     119.985 159.097  31.725  1.00  0.00            
ATOM    660  C1  CHO   182     121.985 160.497  34.675  1.00  0.00           C
ATOM    661  C2  CHO   182     121.835 159.647  38.725  1.00  0.00           C
ATOM    662  ROH CHO   183     106.785 198.047  22.725  1.00  0.00            
ATOM    663  R1  CHO   183     105.785 199.797  24.725  1.00  0.00            
ATOM    664  R2  CHO   183     103.085 199.797  25.475  1.00  0.00            
ATOM    665  R3  CHO   183     104.085 199.397  27.975  1.00  0.00            
ATOM    666  R4  CHO   183     101.285 200.147  28.375  1.00  0.00            
ATOM    667  R5  CHO   183     103.035 201.097  29.325  1.00  0.00            
ATOM    668  C1  CHO   183     101.185 199.947  32.425  1.00  0.00           C
ATOM    669  C2  CHO   183      98.085 199.597  34.525  1.00  0.00           C
ATOM    670  ROH CHO   184     182.185  78.547  37.925  1.00  0.00            
ATOM    671  R1  CHO   184     180.285  78.047  35.925  1.00  0.00            
ATOM    672  R2  CHO   184     178.735  80.047  34.775  1.00  0.00            
ATOM    673  R3  CHO   184     179.735  79.047  32.475  1.00  0.00            
ATOM    674  R4  CHO   184     177.135  80.197  31.725  1.00  0.00            
ATOM    675  R5  CHO   184     177.835  78.147  31.325  1.00  0.00            
ATOM    676  C1  CHO   184     177.135  79.347  27.775  1.00  0.00           C
ATOM    677  C2  CHO   184     176.085  80.447  24.825  1.00  0.00           C
ATOM    678  ROH CHO   185      47.835 138.697  21.275  1.00  0.00            
ATOM    679  R1  CHO   185      47.285 136.797  23.325  1.00  0.00            
ATOM    680  R2  CHO   185      48.435 136.947  25.825  1.00  0.00            
ATOM    681  R3  CHO   185      45.835 136.897  26.675  1.00  0.00            
ATOM    682  R4  CHO   185      47.385 136.847  29.125  1.00  0.00            
ATOM    683  R5  CHO   185      45.835 135.447  28.575  1.00  0.00            
ATOM    684  C1  CHO   185      44.385 136.747  31.875  1.00  0.00           C
ATOM    685  C2  CHO   185      44.435 135.797  35.125  1.00  0.00           C
ATOM    686  ROH CHO   186     198.385  55.947  34.625  1.00  0.00            
ATOM    687  R1  CHO   186     198.685  55.797  31.825  1.00  0.00            
ATOM    688  R2  CHO   186     197.335  57.497  30.125  1.00  0.00            
ATOM    689  R3  CHO   186     199.835  57.997  29.175  1.00  0.00            
ATOM    690  R4  CHO   186     198.135  57.847  26.775  1.00  0.00            
ATOM    691  R5  CHO   186     199.985  56.697  27.175  1.00  0.00            
ATOM    692  C1  CHO   186     200.985  58.497  23.925  1.00  0.00           C
ATOM    693  C2  CHO   186     199.935  62.097  21.425  1.00  0.00           C
ATOM    694  ROH CHO   187      23.835 109.447  42.325  1.00  0.00            
ATOM    695  R1  CHO   187      25.385 109.847  40.025  1.00  0.00            
ATOM    696  R2  CHO   187      25.485 107.997  37.975  1.00  0.00            
ATOM    697  R3  CHO   187      24.785 110.147  36.425  1.00  0.00            
ATOM    698  R4  CHO   187      25.185 107.947  34.525  1.00  0.00            
ATOM    699  R5  CHO   187      26.135 109.947  34.475  1.00  0.00            
ATOM    700  C1  CHO   187      24.385 109.947  31.075  1.00  0.00           C
ATOM    701  C2  CHO   187      24.935 110.047  27.625  1.00  0.00           C
ATOM    702  ROH CHO   188       3.335   9.597  40.325  1.00  0.00            
ATOM    703  R1  CHO   188       3.735   9.447  37.575  1.00  0.00            
ATOM    704  R2  CHO   188       5.685  10.947  36.275  1.00  0.00            
ATOM    705  R3  CHO   188       6.485   8.547  35.325  1.00  0.00            
ATOM    706  R4  CHO   188       6.785  10.347  33.075  1.00  0.00            
ATOM    707  R5  CHO   188       5.735   8.497  33.075  1.00  0.00            
ATOM    708  C1  CHO   188       8.235   7.747  30.325  1.00  0.00           C
ATOM    709  C2  CHO   188       8.885   9.647  28.425  1.00  0.00           C
ATOM    710  ROH CHO   189      24.185 123.797  12.725  1.00  0.00            
ATOM    711  R1  CHO   189      24.285 121.947  14.825  1.00  0.00            
ATOM    712  R2  CHO   189      26.185 122.097  16.825  1.00  0.00            
ATOM    713  R3  CHO   189      24.035 122.047  18.475  1.00  0.00            
ATOM    714  R4  CHO   189      26.135 120.797  20.075  1.00  0.00            
ATOM    715  R5  CHO   189      24.185 119.947  19.625  1.00  0.00            
ATOM    716  C1  CHO   189      24.035 119.997  23.425  1.00  0.00           C
ATOM    717  C2  CHO   189      23.035 117.147  24.875  1.00  0.00           C
ATOM    718  ROH CHO   190      22.485  46.247  37.425  1.00  0.00            
ATOM    719  R1  CHO   190      23.035  45.547  34.775  1.00  0.00            
ATOM    720  R2  CHO   190      21.035  45.097  32.875  1.00  0.00            
ATOM    721  R3  CHO   190      22.435  46.947  31.475  1.00  0.00            
ATOM    722  R4  CHO   190      21.385  45.097  29.425  1.00  0.00            
ATOM    723  R5  CHO   190      23.435  45.697  29.675  1.00  0.00            
ATOM    724  C1  CHO   190      22.885  46.847  26.125  1.00  0.00           C
ATOM    725  C2  CHO   190      23.035  47.197  22.425  1.00  0.00           C
ATOM    726  ROH CHO   191      32.885 103.947  14.725  1.00  0.00            
ATOM    727  R1  CHO   191      33.685 105.397  17.025  1.00  0.00            
ATOM    728  R2  CHO   191      31.885 106.447  18.825  1.00  0.00            
ATOM    729  R3  CHO   191      33.285 104.997  20.625  1.00  0.00            
ATOM    730  R4  CHO   191      31.735 106.897  22.275  1.00  0.00            
ATOM    731  R5  CHO   191      33.935 106.597  22.325  1.00  0.00            
ATOM    732  C1  CHO   191      32.985 105.797  25.925  1.00  0.00           C
ATOM    733  C2  CHO   191      32.285 106.347  29.525  1.00  0.00           C
ATOM    734  ROH CHO   192     165.235 132.697  16.475  1.00  0.00            
ATOM    735  R1  CHO   192     165.135 133.897  19.075  1.00  0.00            
ATOM    736  R2  CHO   192     163.335 133.097  20.975  1.00  0.00            
ATOM    737  R3  CHO   192     165.535 132.747  22.525  1.00  0.00            
ATOM    738  R4  CHO   192     163.335 132.747  24.425  1.00  0.00            
ATOM    739  R5  CHO   192     165.135 133.997  24.475  1.00  0.00            
ATOM    740  C1  CHO   192     165.435 132.247  27.875  1.00  0.00           C
ATOM    741  C2  CHO   192     168.635 131.847  30.475  1.00  0.00           C
ATOM    742  ROH CHO   193     176.735  60.897  38.725  1.00  0.00            
ATOM    743  R1  CHO   193     176.035  62.497  36.475  1.00  0.00            
ATOM    744  R2  CHO   193     175.885  61.447  33.925  1.00  0.00            
ATOM    745  R3  CHO   193     173.385  62.547  33.975  1.00  0.00            
ATOM    746  R4  CHO   193     173.735  61.647  31.225  1.00  0.00            
ATOM    747  R5  CHO   193     173.135  63.647  31.875  1.00  0.00            
ATOM    748  C1  CHO   193     170.135  62.747  29.725  1.00  0.00           C
ATOM    749  C2  CHO   193     170.335  62.747  26.175  1.00  0.00           C
ATOM    750  ROH CHO   194      29.185 153.147  48.325  1.00  0.00            
ATOM    751  R1  CHO   194      29.635 152.247  45.725  1.00  0.00            
ATOM    752  R2  CHO   194      30.935 153.797  43.825  1.00  0.00            
ATOM    753  R3  CHO   194      32.585 151.647  43.625  1.00  0.00            
ATOM    754  R4  CHO   194      33.835 153.647  41.925  1.00  0.00            
ATOM    755  R5  CHO   194      33.285 151.647  41.325  1.00  0.00            
ATOM    756  C1  CHO   194      37.085 151.547  40.675  1.00  0.00           C
ATOM    757  C2  CHO   194      35.485 153.197  36.675  1.00  0.00           C
ATOM    758  ROH CHO   195      55.885 182.447  53.175  1.00  0.00            
ATOM    759  R1  CHO   195      55.485 181.197  50.625  1.00  0.00            
ATOM    760  R2  CHO   195      54.835 182.647  48.375  1.00  0.00            
ATOM    761  R3  CHO   195      57.035 181.397  47.375  1.00  0.00            
ATOM    762  R4  CHO   195      55.685 182.547  45.025  1.00  0.00            
ATOM    763  R5  CHO   195      56.285 180.447  45.275  1.00  0.00            
ATOM    764  C1  CHO   195      58.235 181.297  42.125  1.00  0.00           C
ATOM    765  C2  CHO   195      55.835 183.047  39.825  1.00  0.00           C
ATOM    766  ROH CHO   196      20.985 163.247  44.475  1.00  0.00            
ATOM    767  R1  CHO   196      22.085 160.947  43.325  1.00  0.00            
ATOM    768  R2  CHO   196      22.035 160.447  40.575  1.00  0.00            
ATOM    769  R3  CHO   196      24.735 160.147  40.925  1.00  0.00            
ATOM    770  R4  CHO   196      24.235 159.397  38.175  1.00  0.00            
ATOM    771  R5  CHO   196      25.285 158.197  39.675  1.00  0.00            
ATOM    772  C1  CHO   196      28.035 158.497  37.075  1.00  0.00           C
ATOM    773  C2  CHO   196      27.935 156.947  34.675  1.00  0.00           C
ATOM    774  ROH CHO   197     148.735  71.697  39.925  1.00  0.00            
ATOM    775  R1  CHO   197     148.335  71.197  37.125  1.00  0.00            
ATOM    776  R2  CHO   197     146.235  69.747  36.175  1.00  0.00            
ATOM    777  R3  CHO   197     145.785  71.947  34.675  1.00  0.00            
ATOM    778  R4  CHO   197     144.585  69.747  33.175  1.00  0.00            
ATOM    779  R5  CHO   197     146.035  71.197  32.425  1.00  0.00            
ATOM    780  C1  CHO   197     143.185  71.897  29.975  1.00  0.00           C
ATOM    781  C2  CHO   197     140.485  68.797  28.725  1.00  0.00           C
ATOM    782  ROH CHO   198      54.335   3.897  46.875  1.00  0.00            
ATOM    783  R1  CHO   198      53.285   4.297  44.275  1.00  0.00            
ATOM    784  R2  CHO   198      54.085   2.747  42.125  1.00  0.00            
ATOM    785  R3  CHO   198      51.435   2.347  41.825  1.00  0.00            
ATOM    786  R4  CHO   198      52.535   1.747  39.225  1.00  0.00            
ATOM    787  R5  CHO   198      50.885   3.147  39.675  1.00  0.00            
ATOM    788  C1  CHO   198      49.085   0.747  37.275  1.00  0.00           C
ATOM    789  C2  CHO   198      45.885   0.797  34.075  1.00  0.00           C
ATOM    790  ROH CHO   199     139.685 128.697  19.525  1.00  0.00            
ATOM    791  R1  CHO   199     140.085 126.447  21.175  1.00  0.00            
ATOM    792  R2  CHO   199     142.635 125.747  22.075  1.00  0.00            
ATOM    793  R3  CHO   199     141.385 125.847  24.525  1.00  0.00            
ATOM    794  R4  CHO   199     144.235 125.397  25.125  1.00  0.00            
ATOM    795  R5  CHO   199     142.535 124.197  25.825  1.00  0.00            
ATOM    796  C1  CHO   199     144.035 125.247  29.175  1.00  0.00           C
ATOM    797  C2  CHO   199     146.385 126.897  32.475  1.00  0.00           C
ATOM    798  ROH CHO   200      49.085  13.847  17.425  1.00  0.00            
ATOM    799  R1  CHO   200      49.085  15.047  19.975  1.00  0.00            
ATOM    800  R2  CHO   200      48.035  13.797  22.225  1.00  0.00            
ATOM    801  R3  CHO   200      50.535  14.347  23.275  1.00  0.00            
ATOM    802  R4  CHO   200      48.885  13.597  25.575  1.00  0.00            
ATOM    803  R5  CHO   200      50.035  15.397  25.375  1.00  0.00            
ATOM    804  C1  CHO   200      51.635  13.997  28.525  1.00  0.00           C
ATOM    805  C2  CHO   200      51.185  11.647  31.375  1.00  0.00           C
ATOM    806  ROH CHO   201     138.785  79.997  44.275  1.00  0.00            
ATOM    807  R1  CHO   201     139.235  80.847  41.625  1.00  0.00            
ATOM    808  R2  CHO   201     139.235  79.097  39.525  1.00  0.00            
ATOM    809  R3  CHO   201     137.385  80.797  38.525  1.00  0.00            
ATOM    810  R4  CHO   201     137.085  78.397  36.875  1.00  0.00            
ATOM    811  R5  CHO   201     137.385  80.397  36.125  1.00  0.00            
ATOM    812  C1  CHO   201     134.085  79.597  34.425  1.00  0.00           C
ATOM    813  C2  CHO   201     131.485  77.347  32.925  1.00  0.00           C
ATOM    814  ROH CHO   202      82.435 137.397  28.875  1.00  0.00            
ATOM    815  R1  CHO   202      83.235 137.047  31.575  1.00  0.00            
ATOM    816  R2  CHO   202      83.235 139.147  33.375  1.00  0.00            
ATOM    817  R3  CHO   202      81.685 137.397  34.825  1.00  0.00            
ATOM    818  R4  CHO   202      82.885 139.197  36.825  1.00  0.00            
ATOM    819  R5  CHO   202      82.985 137.047  36.825  1.00  0.00            
ATOM    820  C1  CHO   202      81.235 137.597  40.175  1.00  0.00           C
ATOM    821  C2  CHO   202      78.835 139.347  43.475  1.00  0.00           C
ATOM    822  ROH CHO   203      95.435 111.897  27.625  1.00  0.00            
ATOM    823  R1  CHO   203      96.485 111.647  30.225  1.00  0.00            
ATOM    824  R2  CHO   203      94.985 112.097  32.525  1.00  0.00            
ATOM    825  R3  CHO   203      95.785 109.547  33.175  1.00  0.00            
ATOM    826  R4  CHO   203      94.635 110.597  35.625  1.00  0.00            
ATOM    827  R5  CHO   203      96.585 109.747  35.425  1.00  0.00            
ATOM    828  C1  CHO   203      95.135 107.397  38.025  1.00  0.00           C
ATOM    829  C2  CHO   203      94.335 106.597  41.625  1.00  0.00           C
ATOM    830  ROH CHO   204      89.335 169.297  25.925  1.00  0.00            
ATOM    831  R1  CHO   204      88.885 170.547  28.425  1.00  0.00            
ATOM    832  R2  CHO   204      90.235 169.797  30.725  1.00  0.00            
ATOM    833  R3  CHO   204      90.885 172.447  30.825  1.00  0.00            
ATOM    834  R4  CHO   204      90.985 171.547  33.625  1.00  0.00            
ATOM    835  R5  CHO   204      89.835 173.247  32.825  1.00  0.00            
ATOM    836  C1  CHO   204      92.035 175.047  35.375  1.00  0.00           C
ATOM    837  C2  CHO   204      93.335 177.347  38.575  1.00  0.00           C
ATOM    838  ROH CHO   205      67.035 189.897  21.325  1.00  0.00            
ATOM    839  R1  CHO   205      66.685 188.747  23.875  1.00  0.00            
ATOM    840  R2  CHO   205      67.635 189.897  26.225  1.00  0.00            
ATOM    841  R3  CHO   205      65.035 189.697  27.025  1.00  0.00            
ATOM    842  R4  CHO   205      66.585 189.947  29.525  1.00  0.00            
ATOM    843  R5  CHO   205      65.135 188.397  29.025  1.00  0.00            
ATOM    844  C1  CHO   205      63.535 189.797  32.175  1.00  0.00           C
ATOM    845  C2  CHO   205      65.485 189.697  35.425  1.00  0.00           C
ATOM    846  ROH CHO   206     169.385  75.697  16.275  1.00  0.00            
ATOM    847  R1  CHO   206     169.235  73.047  17.225  1.00  0.00            
ATOM    848  R2  CHO   206     168.335  72.397  19.725  1.00  0.00            
ATOM    849  R3  CHO   206     166.585  70.797  18.375  1.00  0.00            
ATOM    850  R4  CHO   206     166.885  69.497  20.975  1.00  0.00            
ATOM    851  R5  CHO   206     167.185  68.597  19.025  1.00  0.00            
ATOM    852  C1  CHO   206     164.435  66.347  20.425  1.00  0.00           C
ATOM    853  C2  CHO   206     163.035  65.747  23.525  1.00  0.00           C
ATOM    854  ROH CHO   207     112.885 123.597  24.825  1.00  0.00            
ATOM    855  R1  CHO   207     113.085 124.447  27.525  1.00  0.00            
ATOM    856  R2  CHO   207     111.035 124.047  29.375  1.00  0.00            
ATOM    857  R3  CHO   207     112.985 122.897  30.825  1.00  0.00            
ATOM    858  R4  CHO   207     110.985 123.697  32.775  1.00  0.00            
ATOM    859  R5  CHO   207     113.135 124.197  32.825  1.00  0.00            
ATOM    860  C1  CHO   207     112.835 122.397  36.175  1.00  0.00           C
ATOM    861  C2  CHO   207     109.235 123.397  37.375  1.00  0.00           C
ATOM    862  ROH CHO   208      29.135  84.447  11.025  1.00  0.00            
ATOM    863  R1  CHO   208      28.735  84.597  13.825  1.00  0.00            
ATOM    864  R2  CHO   208      26.235  84.947  14.925  1.00  0.00            
ATOM    865  R3  CHO   208      26.935  82.697  16.325  1.00  0.00            
ATOM    866  R4  CHO   208      24.685  83.847  17.825  1.00  0.00            
ATOM    867  R5  CHO   208      26.635  83.297  18.625  1.00  0.00            
ATOM    868  C1  CHO   208      24.385  81.097  20.775  1.00  0.00           C
ATOM    869  C2  CHO   208      23.585  83.197  22.975  1.00  0.00           C
ATOM    870  ROH CHO   209     190.785 162.147  45.875  1.00  0.00            
ATOM    871  R1  CHO   209     191.685 162.497  43.225  1.00  0.00            
ATOM    872  R2  CHO   209     191.035 160.697  41.175  1.00  0.00            
ATOM    873  R3  CHO   209     190.135 162.947  39.975  1.00  0.00            
ATOM    874  R4  CHO   209     190.585 161.047  37.775  1.00  0.00            
ATOM    875  R5  CHO   209     191.435 163.047  37.925  1.00  0.00            
ATOM    876  C1  CHO   209     189.535 163.347  34.625  1.00  0.00           C
ATOM    877  C2  CHO   209     190.985 164.497  31.275  1.00  0.00           C
ATOM    878  ROH CHO   210     168.685 186.397  44.775  1.00  0.00            
ATOM    879  R1  CHO   210     169.385 186.097  42.075  1.00  0.00            
ATOM    880  R2  CHO   210     170.435 183.747  41.025  1.00  0.00            
ATOM    881  R3  CHO   210     168.335 183.897  39.325  1.00  0.00            
ATOM    882  R4  CHO   210     170.485 182.647  37.775  1.00  0.00            
ATOM    883  R5  CHO   210     169.335 184.447  37.225  1.00  0.00            
ATOM    884  C1  CHO   210     168.535 182.147  34.275  1.00  0.00           C
ATOM    885  C2  CHO   210     166.935 180.247  30.525  1.00  0.00           C
ATOM    886  ROH CHO   211      48.785 125.497  17.875  1.00  0.00            
ATOM    887  R1  CHO   211      49.385 125.097  20.575  1.00  0.00            
ATOM    888  R2  CHO   211      48.935 127.047  22.525  1.00  0.00            
ATOM    889  R3  CHO   211      47.585 125.047  23.725  1.00  0.00            
ATOM    890  R4  CHO   211      47.985 126.997  25.825  1.00  0.00            
ATOM    891  R5  CHO   211      48.535 124.897  25.925  1.00  0.00            
ATOM    892  C1  CHO   211      46.185 125.097  28.925  1.00  0.00           C
ATOM    893  C2  CHO   211      44.135 124.497  32.775  1.00  0.00           C
ATOM    894  ROH CHO   212     131.685 165.797  22.675  1.00  0.00            
ATOM    895  R1  CHO   212     131.685 165.397  25.475  1.00  0.00            
ATOM    896  R2  CHO   212     133.935 165.747  27.025  1.00  0.00            
ATOM    897  R3  CHO   212     132.335 167.447  28.425  1.00  0.00            
ATOM    898  R4  CHO   212     134.385 166.597  30.325  1.00  0.00            
ATOM    899  R5  CHO   212     132.235 166.497  30.625  1.00  0.00            
ATOM    900  C1  CHO   212     133.135 168.747  33.575  1.00  0.00           C
ATOM    901  C2  CHO   212     134.885 169.797  37.025  1.00  0.00           C
ATOM    902  ROH CHO   213       2.085 138.697  12.375  1.00  0.00            
ATOM    903  R1  CHO   213       2.385 137.647  14.975  1.00  0.00            
ATOM    904  R2  CHO   213       0.885 138.547  17.125  1.00  0.00            
ATOM    905  R3  CHO   213       0.285 135.897  17.375  1.00  0.00            
ATOM    906  R4  CHO   213       0.835 136.797  20.125  1.00  0.00            
ATOM    907  R5  CHO   213       1.785 135.147  19.125  1.00  0.00            
ATOM    908  C1  CHO   213       0.235 133.347  22.125  1.00  0.00           C
ATOM    909  C2  CHO   213      -0.215 131.247  25.275  1.00  0.00           C
ATOM    910  ROH CHO   214      28.985  13.747  40.375  1.00  0.00            
ATOM    911  R1  CHO   214      31.085  13.697  38.575  1.00  0.00            
ATOM    912  R2  CHO   214      31.585  11.597  36.875  1.00  0.00            
ATOM    913  R3  CHO   214      31.485  13.497  34.975  1.00  0.00            
ATOM    914  R4  CHO   214      32.085  11.047  33.525  1.00  0.00            
ATOM    915  R5  CHO   214      33.235  12.897  33.425  1.00  0.00            
ATOM    916  C1  CHO   214      32.335  12.547  29.725  1.00  0.00           C
ATOM    917  C2  CHO   214      35.085  11.697  26.675  1.00  0.00           C
ATOM    918  ROH CHO   215      19.935 176.247  14.025  1.00  0.00            
ATOM    919  R1  CHO   215      21.085 176.647  16.625  1.00  0.00            
ATOM    920  R2  CHO   215      19.785 178.047  18.625  1.00  0.00            
ATOM    921  R3  CHO   215      20.235 175.797  20.025  1.00  0.00            
ATOM    922  R4  CHO   215      19.885 177.897  22.075  1.00  0.00            
ATOM    923  R5  CHO   215      21.535 176.497  21.925  1.00  0.00            
ATOM    924  C1  CHO   215      20.335 175.647  25.425  1.00  0.00           C
ATOM    925  C2  CHO   215      21.535 176.947  28.875  1.00  0.00           C
ATOM    926  ROH CHO   216     211.085 117.597  41.425  1.00  0.00            
ATOM    927  R1  CHO   216     211.085 118.447  38.725  1.00  0.00            
ATOM    928  R2  CHO   216     209.735 120.647  37.875  1.00  0.00            
ATOM    929  R3  CHO   216     212.185 121.397  36.925  1.00  0.00            
ATOM    930  R4  CHO   216     210.435 121.347  34.525  1.00  0.00            
ATOM    931  R5  CHO   216     212.335 120.297  34.775  1.00  0.00            
ATOM    932  C1  CHO   216     213.135 122.397  31.725  1.00  0.00           C
ATOM    933  C2  CHO   216     213.285 122.697  28.125  1.00  0.00           C
ATOM    934  ROH CHO   217     145.485 128.547  54.275  1.00  0.00            
ATOM    935  R1  CHO   217     144.135 130.147  52.375  1.00  0.00            
ATOM    936  R2  CHO   217     144.985 130.447  49.775  1.00  0.00            
ATOM    937  R3  CHO   217     142.435 129.647  49.225  1.00  0.00            
ATOM    938  R4  CHO   217     143.485 130.697  46.675  1.00  0.00            
ATOM    939  R5  CHO   217     141.635 131.297  47.675  1.00  0.00            
ATOM    940  C1  CHO   217     140.185 130.147  44.325  1.00  0.00           C
ATOM    941  C2  CHO   217     139.435 130.497  40.875  1.00  0.00           C
ATOM    942  ROH CHO   218     192.235 128.447  45.725  1.00  0.00            
ATOM    943  R1  CHO   218     192.585 129.247  43.025  1.00  0.00            
ATOM    944  R2  CHO   218     193.035 127.397  41.025  1.00  0.00            
ATOM    945  R3  CHO   218     190.885 128.647  39.925  1.00  0.00            
ATOM    946  R4  CHO   218     192.135 127.147  37.725  1.00  0.00            
ATOM    947  R5  CHO   218     191.635 129.247  37.725  1.00  0.00            
ATOM    948  C1  CHO   218     189.585 128.147  34.725  1.00  0.00           C
ATOM    949  C2  CHO   218     189.185 127.997  30.625  1.00  0.00           C
ATOM    950  ROH CHO   219     160.985  67.897  38.975  1.00  0.00            
ATOM    951  R1  CHO   219     159.985  65.697  37.475  1.00  0.00            
ATOM    952  R2  CHO   219     158.935  66.047  34.925  1.00  0.00            
ATOM    953  R3  CHO   219     160.735  64.097  34.325  1.00  0.00            
ATOM    954  R4  CHO   219     159.385  64.647  31.825  1.00  0.00            
ATOM    955  R5  CHO   219     159.635  62.697  32.775  1.00  0.00            
ATOM    956  C1  CHO   219     161.285  61.997  29.425  1.00  0.00           C
ATOM    957  C2  CHO   219     161.935  60.997  26.375  1.00  0.00           C
ATOM    958  ROH CHO   220      21.935 165.347  16.625  1.00  0.00            
ATOM    959  R1  CHO   220      19.585 165.597  18.175  1.00  0.00            
ATOM    960  R2  CHO   220      19.335 164.497  20.725  1.00  0.00            
ATOM    961  R3  CHO   220      18.685 167.047  21.425  1.00  0.00            
ATOM    962  R4  CHO   220      17.785 165.397  23.625  1.00  0.00            
ATOM    963  R5  CHO   220      16.585 166.797  22.525  1.00  0.00            
ATOM    964  C1  CHO   220      16.235 168.297  26.025  1.00  0.00           C
ATOM    965  C2  CHO   220      13.335 166.897  27.825  1.00  0.00           C
ATOM    966  ROH CHO   221     128.735 120.647  56.575  1.00  0.00            
ATOM    967  R1  CHO   221     127.635 119.847  54.075  1.00  0.00            
ATOM    968  R2  CHO   221     124.885 119.697  53.675  1.00  0.00            
ATOM    969  R3  CHO   221     125.435 121.297  51.575  1.00  0.00            
ATOM    970  R4  CHO   221     122.735 120.297  51.075  1.00  0.00            
ATOM    971  R5  CHO   221     124.435 120.247  49.675  1.00  0.00            
ATOM    972  C1  CHO   221     121.985 122.247  47.575  1.00  0.00           C
ATOM    973  C2  CHO   221     118.635 121.397  47.725  1.00  0.00           C
ATOM    974  ROH CHO   222      58.435 204.447  51.425  1.00  0.00            
ATOM    975  R1  CHO   222      58.885 203.897  48.675  1.00  0.00            
ATOM    976  R2  CHO   222      59.635 205.897  46.875  1.00  0.00            
ATOM    977  R3  CHO   222      61.685 204.197  46.375  1.00  0.00            
ATOM    978  R4  CHO   222      60.785 205.097  43.725  1.00  0.00            
ATOM    979  R5  CHO   222      61.035 202.997  44.425  1.00  0.00            
ATOM    980  C1  CHO   222      63.435 203.047  41.425  1.00  0.00           C
ATOM    981  C2  CHO   222      67.185 202.047  40.925  1.00  0.00           C
ATOM    982  ROH CHO   223      12.035  85.897  40.425  1.00  0.00            
ATOM    983  R1  CHO   223      13.535  86.647  38.175  1.00  0.00            
ATOM    984  R2  CHO   223      15.635  85.097  37.175  1.00  0.00            
ATOM    985  R3  CHO   223      14.235  85.247  34.875  1.00  0.00            
ATOM    986  R4  CHO   223      16.935  84.447  34.075  1.00  0.00            
ATOM    987  R5  CHO   223      15.785  86.147  33.275  1.00  0.00            
ATOM    988  C1  CHO   223      16.385  84.197  30.025  1.00  0.00           C
ATOM    989  C2  CHO   223      16.685  81.697  26.275  1.00  0.00           C
ATOM    990  ROH CHO   224      17.285 184.847  12.775  1.00  0.00            
ATOM    991  R1  CHO   224      16.735 185.297  15.525  1.00  0.00            
ATOM    992  R2  CHO   224      16.185 187.847  16.525  1.00  0.00            
ATOM    993  R3  CHO   224      13.935 186.647  17.475  1.00  0.00            
ATOM    994  R4  CHO   224      14.735 188.547  19.575  1.00  0.00            
ATOM    995  R5  CHO   224      14.335 186.397  19.825  1.00  0.00            
ATOM    996  C1  CHO   224      11.785 187.847  22.225  1.00  0.00           C
ATOM    997  C2  CHO   224      11.835 188.497  25.575  1.00  0.00           C
ATOM    998  ROH CHO   225     159.185  93.897  40.275  1.00  0.00            
ATOM    999  R1  CHO   225     157.035  94.747  38.625  1.00  0.00            
ATOM   1000  R2  CHO   225     157.385  96.247  36.325  1.00  0.00            
ATOM   1001  R3  CHO   225     155.985  94.197  35.175  1.00  0.00            
ATOM   1002  R4  CHO   225     154.935  96.647  33.925  1.00  0.00            
ATOM   1003  R5  CHO   225     153.785  95.097  34.925  1.00  0.00            
ATOM   1004  C1  CHO   225     152.185  94.997  31.425  1.00  0.00           C
ATOM   1005  C2  CHO   225     151.085  92.947  26.775  1.00  0.00           C
ATOM   1006  ROH CHO   226     153.335 142.897  22.075  1.00  0.00            
ATOM   1007  R1  CHO   226     154.335 142.497  24.675  1.00  0.00            
ATOM   1008  R2  CHO   226     155.135 144.597  26.325  1.00  0.00            
ATOM   1009  R3  CHO   226     153.385 143.447  28.075  1.00  0.00            
ATOM   1010  R4  CHO   226     154.885 145.347  29.675  1.00  0.00            
ATOM   1011  R5  CHO   226     154.635 143.197  30.125  1.00  0.00            
ATOM   1012  C1  CHO   226     153.135 144.697  33.275  1.00  0.00           C
ATOM   1013  C2  CHO   226     152.635 144.747  35.525  1.00  0.00           C
ATOM   1014  ROH CHO   227     108.285 196.897  51.925  1.00  0.00            
ATOM   1015  R1  CHO   227     107.285 195.597  49.675  1.00  0.00            
ATOM   1016  R2  CHO   227     108.935 194.197  47.925  1.00  0.00            
ATOM   1017  R3  CHO   227     107.235 192.147  48.425  1.00  0.00            
ATOM   1018  R4  CHO   227     107.985 191.747  45.625  1.00  0.00            
ATOM   1019  R5  CHO   227     105.985 191.897  46.425  1.00  0.00            
ATOM   1020  C1  CHO   227     105.835 188.397  44.825  1.00  0.00           C
ATOM   1021  C2  CHO   227     103.735 188.147  43.025  1.00  0.00           C
ATOM   1022  ROH CHO   228     131.485 132.747  23.025  1.00  0.00            
ATOM   1023  R1  CHO   228     132.635 131.897  25.525  1.00  0.00            
ATOM   1024  R2  CHO   228     135.285 132.397  26.175  1.00  0.00            
ATOM   1025  R3  CHO   228     134.185 133.547  28.375  1.00  0.00            
ATOM   1026  R4  CHO   228     136.735 132.397  29.275  1.00  0.00            
ATOM   1027  R5  CHO   228     134.785 132.047  30.175  1.00  0.00            
ATOM   1028  C1  CHO   228     136.585 133.547  33.175  1.00  0.00           C
ATOM   1029  C2  CHO   228     138.785 131.297  36.325  1.00  0.00           C
ATOM   1030  ROH CHO   229     118.635  69.297  30.825  1.00  0.00            
ATOM   1031  R1  CHO   229     117.085  70.297  32.975  1.00  0.00            
ATOM   1032  R2  CHO   229     118.185  71.347  35.275  1.00  0.00            
ATOM   1033  R3  CHO   229     116.635  73.497  34.675  1.00  0.00            
ATOM   1034  R4  CHO   229     117.035  73.647  37.575  1.00  0.00            
ATOM   1035  R5  CHO   229     115.135  73.647  36.525  1.00  0.00            
ATOM   1036  C1  CHO   229     114.885  76.997  38.325  1.00  0.00           C
ATOM   1037  C2  CHO   229     113.285  78.847  41.925  1.00  0.00           C
ATOM   1038  ROH CHO   230     115.285 144.497  27.775  1.00  0.00            
ATOM   1039  R1  CHO   230     116.435 143.147  29.975  1.00  0.00            
ATOM   1040  R2  CHO   230     117.285 144.497  32.275  1.00  0.00            
ATOM   1041  R3  CHO   230     115.635 142.747  33.525  1.00  0.00            
ATOM   1042  R4  CHO   230     117.335 143.797  35.625  1.00  0.00            
ATOM   1043  R5  CHO   230     117.035 141.697  35.175  1.00  0.00            
ATOM   1044  C1  CHO   230     115.885 141.747  38.775  1.00  0.00           C
ATOM   1045  C2  CHO   230     115.435 140.647  42.075  1.00  0.00           C
ATOM   1046  ROH CHO   231       6.085 206.347  40.025  1.00  0.00            
ATOM   1047  R1  CHO   231       6.035 207.647  37.525  1.00  0.00            
ATOM   1048  R2  CHO   231       8.285 208.747  36.375  1.00  0.00            
ATOM   1049  R3  CHO   231       7.585 207.147  34.275  1.00  0.00            
ATOM   1050  R4  CHO   231       8.385 209.697  33.025  1.00  0.00            
ATOM   1051  R5  CHO   231       6.535 208.647  32.725  1.00  0.00            
ATOM   1052  C1  CHO   231       7.785 208.797  29.125  1.00  0.00           C
ATOM   1053  C2  CHO   231       6.735 207.897  25.775  1.00  0.00           C
ATOM   1054  ROH CHO   232     198.285 160.547  10.675  1.00  0.00            
ATOM   1055  R1  CHO   232     198.035 162.047  13.075  1.00  0.00            
ATOM   1056  R2  CHO   232     195.885 161.747  14.775  1.00  0.00            
ATOM   1057  R3  CHO   232     197.835 161.347  16.625  1.00  0.00            
ATOM   1058  R4  CHO   232     195.485 162.197  18.175  1.00  0.00            
ATOM   1059  R5  CHO   232     197.435 163.097  18.275  1.00  0.00            
ATOM   1060  C1  CHO   232     197.035 162.047  21.925  1.00  0.00           C
ATOM   1061  C2  CHO   232     197.235 162.747  25.725  1.00  0.00           C
ATOM   1062  ROH CHO   233      54.335 109.047  35.825  1.00  0.00            
ATOM   1063  R1  CHO   233      55.185 109.097  33.125  1.00  0.00            
ATOM   1064  R2  CHO   233      54.485 107.097  31.325  1.00  0.00            
ATOM   1065  R3  CHO   233      53.535 109.197  29.875  1.00  0.00            
ATOM   1066  R4  CHO   233      54.085 107.097  27.925  1.00  0.00            
ATOM   1067  R5  CHO   233      54.835 109.147  27.875  1.00  0.00            
ATOM   1068  C1  CHO   233      52.985 109.047  24.525  1.00  0.00           C
ATOM   1069  C2  CHO   233      55.735 107.547  23.125  1.00  0.00           C
ATOM   1070  ROH CHO   234      82.835 193.397  23.225  1.00  0.00            
ATOM   1071  R1  CHO   234      81.335 194.047  25.575  1.00  0.00            
ATOM   1072  R2  CHO   234      81.235 192.347  27.775  1.00  0.00            
ATOM   1073  R3  CHO   234      82.035 194.547  29.075  1.00  0.00            
ATOM   1074  R4  CHO   234      81.535 192.547  31.175  1.00  0.00            
ATOM   1075  R5  CHO   234      80.735 194.597  31.075  1.00  0.00            
ATOM   1076  C1  CHO   234      82.535 194.797  34.425  1.00  0.00           C
ATOM   1077  C2  CHO   234      80.185 196.597  36.425  1.00  0.00           C
ATOM   1078  ROH CHO   235      16.185 226.847  40.625  1.00  0.00            
ATOM   1079  R1  CHO   235      14.785 226.647  38.175  1.00  0.00            
ATOM   1080  R2  CHO   235      16.035 226.947  35.725  1.00  0.00            
ATOM   1081  R3  CHO   235      14.885 224.547  35.225  1.00  0.00            
ATOM   1082  R4  CHO   235      16.385 225.147  32.775  1.00  0.00            
ATOM   1083  R5  CHO   235      14.285 224.647  32.875  1.00  0.00            
ATOM   1084  C1  CHO   235      15.535 221.847  30.625  1.00  0.00           C
ATOM   1085  C2  CHO   235      16.435 223.797  27.075  1.00  0.00           C
ATOM   1086  ROH CHO   236      79.585 123.597  25.125  1.00  0.00            
ATOM   1087  R1  CHO   236      79.935 124.297  27.875  1.00  0.00            
ATOM   1088  R2  CHO   236      79.285 126.797  28.825  1.00  0.00            
ATOM   1089  R3  CHO   236      77.735 125.397  30.575  1.00  0.00            
ATOM   1090  R4  CHO   236      78.435 127.847  32.025  1.00  0.00            
ATOM   1091  R5  CHO   236      78.735 125.797  32.725  1.00  0.00            
ATOM   1092  C1  CHO   236      76.535 127.097  35.525  1.00  0.00           C
ATOM   1093  C2  CHO   236      74.235 126.647  38.675  1.00  0.00           C
ATOM   1094  ROH CHO   237     205.685 181.647  10.725  1.00  0.00            
ATOM   1095  R1  CHO   237     204.785 180.397  13.075  1.00  0.00            
ATOM   1096  R2  CHO   237     203.485 177.947  13.075  1.00  0.00            
ATOM   1097  R3  CHO   237     205.485 177.297  14.875  1.00  0.00            
ATOM   1098  R4  CHO   237     203.085 176.047  15.925  1.00  0.00            
ATOM   1099  R5  CHO   237     204.435 177.397  16.975  1.00  0.00            
ATOM   1100  C1  CHO   237     204.635 174.297  19.275  1.00  0.00           C
ATOM   1101  C2  CHO   237     206.085 172.597  21.325  1.00  0.00           C
ATOM   1102  ROH CHO   238     158.235 106.897  46.225  1.00  0.00            
ATOM   1103  R1  CHO   238     158.285 108.497  43.875  1.00  0.00            
ATOM   1104  R2  CHO   238     159.585 107.747  41.575  1.00  0.00            
ATOM   1105  R3  CHO   238     157.135 108.147  40.475  1.00  0.00            
ATOM   1106  R4  CHO   238     159.085 109.047  38.425  1.00  0.00            
ATOM   1107  R5  CHO   238     157.385 110.197  39.275  1.00  0.00            
ATOM   1108  C1  CHO   238     156.485 110.197  35.525  1.00  0.00           C
ATOM   1109  C2  CHO   238     153.735 109.597  33.875  1.00  0.00           C
ATOM   1110  ROH CHO   239     133.985  21.797  46.475  1.00  0.00            
ATOM   1111  R1  CHO   239     133.685  20.847  43.825  1.00  0.00            
ATOM   1112  R2  CHO   239     135.135  21.797  41.675  1.00  0.00            
ATOM   1113  R3  CHO   239     135.785  19.197  41.325  1.00  0.00            
ATOM   1114  R4  CHO   239     135.935  20.347  38.675  1.00  0.00            
ATOM   1115  R5  CHO   239     134.785  18.597  39.275  1.00  0.00            
ATOM   1116  C1  CHO   239     136.985  17.047  36.575  1.00  0.00           C
ATOM   1117  C2  CHO   239     137.635  16.647  33.275  1.00  0.00           C
ATOM   1118  ROH CHO   240      75.285 171.647  56.325  1.00  0.00            
ATOM   1119  R1  CHO   240      73.835 171.097  53.975  1.00  0.00            
ATOM   1120  R2  CHO   240      73.885 172.797  51.775  1.00  0.00            
ATOM   1121  R3  CHO   240      74.535 170.497  50.475  1.00  0.00            
ATOM   1122  R4  CHO   240      73.835 172.397  48.325  1.00  0.00            
ATOM   1123  R5  CHO   240      73.035 170.397  48.625  1.00  0.00            
ATOM   1124  C1  CHO   240      74.485 170.047  45.125  1.00  0.00           C
ATOM   1125  C2  CHO   240      71.185 171.447  43.325  1.00  0.00           C
ATOM   1126  ROH CHO   241     209.735  70.547  37.875  1.00  0.00            
ATOM   1127  R1  CHO   241     211.035  69.647  35.525  1.00  0.00            
ATOM   1128  R2  CHO   241     209.685  68.797  33.275  1.00  0.00            
ATOM   1129  R3  CHO   241     211.185  70.697  32.075  1.00  0.00            
ATOM   1130  R4  CHO   241     209.935  69.147  29.875  1.00  0.00            
ATOM   1131  R5  CHO   241     212.085  69.547  30.125  1.00  0.00            
ATOM   1132  C1  CHO   241     211.485  71.147  26.725  1.00  0.00           C
ATOM   1133  C2  CHO   241     209.435  72.047  23.075  1.00  0.00           C
ATOM   1134  ROH CHO   242      90.885 141.747  28.625  1.00  0.00            
ATOM   1135  R1  CHO   242      92.235 140.597  30.825  1.00  0.00            
ATOM   1136  R2  CHO   242      92.285 141.797  33.325  1.00  0.00            
ATOM   1137  R3  CHO   242      91.335 139.447  34.175  1.00  0.00            
ATOM   1138  R4  CHO   242      92.535 140.597  36.525  1.00  0.00            
ATOM   1139  R5  CHO   242      92.985 138.647  35.725  1.00  0.00            
ATOM   1140  C1  CHO   242      91.785 137.697  39.225  1.00  0.00           C
ATOM   1141  C2  CHO   242      93.135 135.997  42.675  1.00  0.00           C
ATOM   1142  ROH CHO   243      14.135 101.197   9.025  1.00  0.00            
ATOM   1143  R1  CHO   243      14.535 102.247  11.625  1.00  0.00            
ATOM   1144  R2  CHO   243      12.585 102.197  13.575  1.00  0.00            
ATOM   1145  R3  CHO   243      14.585 100.997  15.025  1.00  0.00            
ATOM   1146  R4  CHO   243      12.635 101.897  17.025  1.00  0.00            
ATOM   1147  R5  CHO   243      14.785 102.347  16.975  1.00  0.00            
ATOM   1148  C1  CHO   243      14.535 100.647  20.375  1.00  0.00           C
ATOM   1149  C2  CHO   243      13.635 100.697  23.675  1.00  0.00           C
ATOM   1150  ROH CHO   244      60.385 129.897  52.625  1.00  0.00            
ATOM   1151  R1  CHO   244      60.885 131.197  50.125  1.00  0.00            
ATOM   1152  R2  CHO   244      63.385 131.197  48.975  1.00  0.00            
ATOM   1153  R3  CHO   244      62.035 130.197  46.825  1.00  0.00            
ATOM   1154  R4  CHO   244      64.335 131.647  45.675  1.00  0.00            
ATOM   1155  R5  CHO   244      62.235 131.947  45.175  1.00  0.00            
ATOM   1156  C1  CHO   244      63.585 130.947  41.725  1.00  0.00           C
ATOM   1157  C2  CHO   244      66.735 133.297  40.325  1.00  0.00           C
ATOM   1158  ROH CHO   245     217.535  19.397   6.525  1.00  0.00            
ATOM   1159  R1  CHO   245     217.535  18.397   9.175  1.00  0.00            
ATOM   1160  R2  CHO   245     219.835  17.547  10.475  1.00  0.00            
ATOM   1161  R3  CHO   245     219.035  19.347  12.375  1.00  0.00            
ATOM   1162  R4  CHO   245     220.485  17.247  13.825  1.00  0.00            
ATOM   1163  R5  CHO   245     218.485  17.997  14.275  1.00  0.00            
ATOM   1164  C1  CHO   245     220.185  18.797  17.575  1.00  0.00           C
ATOM   1165  C2  CHO   245     220.135  21.647  19.475  1.00  0.00           C
ATOM   1166  ROH CHO   246     162.785 166.647  14.025  1.00  0.00            
ATOM   1167  R1  CHO   246     164.535 166.397  16.225  1.00  0.00            
ATOM   1168  R2  CHO   246     164.035 167.597  18.625  1.00  0.00            
ATOM   1169  R3  CHO   246     164.335 165.097  19.625  1.00  0.00            
ATOM   1170  R4  CHO   246     165.335 166.797  21.775  1.00  0.00            
ATOM   1171  R5  CHO   246     166.385 165.147  20.825  1.00  0.00            
ATOM   1172  C1  CHO   246     166.335 163.947  24.475  1.00  0.00           C
ATOM   1173  C2  CHO   246     169.385 161.797  27.125  1.00  0.00           C
ATOM   1174  ROH CHO   247      76.135 156.547  25.975  1.00  0.00            
ATOM   1175  R1  CHO   247      75.335 157.097  28.625  1.00  0.00            
ATOM   1176  R2  CHO   247      73.885 155.297  30.125  1.00  0.00            
ATOM   1177  R3  CHO   247      75.935 155.647  31.925  1.00  0.00            
ATOM   1178  R4  CHO   247      73.585 155.297  33.575  1.00  0.00            
ATOM   1179  R5  CHO   247      74.985 156.947  33.675  1.00  0.00            
ATOM   1180  C1  CHO   247      75.285 155.647  37.225  1.00  0.00           C
ATOM   1181  C2  CHO   247      71.685 156.747  39.975  1.00  0.00           C
ATOM   1182  ROH CHO   248      10.385  23.797  35.725  1.00  0.00            
ATOM   1183  R1  CHO   248       8.885  23.947  33.325  1.00  0.00            
ATOM   1184  R2  CHO   248      10.085  23.897  30.875  1.00  0.00            
ATOM   1185  R3  CHO   248       8.385  21.797  30.425  1.00  0.00            
ATOM   1186  R4  CHO   248       9.435  22.547  27.775  1.00  0.00            
ATOM   1187  R5  CHO   248       7.335  22.347  28.325  1.00  0.00            
ATOM   1188  C1  CHO   248       7.435  19.797  25.525  1.00  0.00           C
ATOM   1189  C2  CHO   248       6.085  19.747  21.575  1.00  0.00           C
ATOM   1190  ROH CHO   249      14.685  70.397   8.275  1.00  0.00            
ATOM   1191  R1  CHO   249      15.585  69.647  10.825  1.00  0.00            
ATOM   1192  R2  CHO   249      15.635  71.397  12.975  1.00  0.00            
ATOM   1193  R3  CHO   249      14.185  69.397  14.175  1.00  0.00            
ATOM   1194  R4  CHO   249      16.085  70.347  16.275  1.00  0.00            
ATOM   1195  R5  CHO   249      15.785  68.297  15.575  1.00  0.00            
ATOM   1196  C1  CHO   249      14.985  67.897  19.275  1.00  0.00           C
ATOM   1197  C2  CHO   249      18.485  68.147  20.325  1.00  0.00           C
ATOM   1198  ROH CHO   250     221.135 200.947  39.775  1.00  0.00            
ATOM   1199  R1  CHO   250     221.785 199.647  37.375  1.00  0.00            
ATOM   1200  R2  CHO   250     220.185 199.697  35.125  1.00  0.00            
ATOM   1201  R3  CHO   250     222.435 200.647  33.925  1.00  0.00            
ATOM   1202  R4  CHO   250     220.885 199.297  31.775  1.00  0.00            
ATOM   1203  R5  CHO   250     222.985 198.947  32.325  1.00  0.00            
ATOM   1204  C1  CHO   250     223.435 199.947  28.675  1.00  0.00           C
ATOM   1205  C2  CHO   250     223.135 197.647  24.825  1.00  0.00           C
ATOM   1206  ROH CHO   251     208.985 180.197  42.375  1.00  0.00            
ATOM   1207  R1  CHO   251     210.685 179.597  40.225  1.00  0.00            
ATOM   1208  R2  CHO   251     210.485 177.297  38.725  1.00  0.00            
ATOM   1209  R3  CHO   251     210.385 179.047  36.625  1.00  0.00            
ATOM   1210  R4  CHO   251     210.685 176.397  35.375  1.00  0.00            
ATOM   1211  R5  CHO   251     211.935 178.197  35.025  1.00  0.00            
ATOM   1212  C1  CHO   251     210.635 177.547  31.475  1.00  0.00           C
ATOM   1213  C2  CHO   251     208.635 176.547  27.975  1.00  0.00           C
ATOM   1214  ROH CHO   252     174.535 131.297  15.025  1.00  0.00            
ATOM   1215  R1  CHO   252     174.185 130.497  17.725  1.00  0.00            
ATOM   1216  R2  CHO   252     176.185 129.247  19.125  1.00  0.00            
ATOM   1217  R3  CHO   252     175.735 131.247  20.925  1.00  0.00            
ATOM   1218  R4  CHO   252     176.885 129.097  22.525  1.00  0.00            
ATOM   1219  R5  CHO   252     175.035 130.097  22.925  1.00  0.00            
ATOM   1220  C1  CHO   252     176.835 130.897  26.175  1.00  0.00           C
ATOM   1221  C2  CHO   252     177.735 128.297  28.425  1.00  0.00           C
ATOM   1222  ROH CHO   253      64.135 120.747  52.475  1.00  0.00            
ATOM   1223  R1  CHO   253      64.585 122.347  50.175  1.00  0.00            
ATOM   1224  R2  CHO   253      67.085 122.697  49.075  1.00  0.00            
ATOM   1225  R3  CHO   253      65.835 121.847  46.825  1.00  0.00            
ATOM   1226  R4  CHO   253      68.685 121.747  46.175  1.00  0.00            
ATOM   1227  R5  CHO   253      67.185 122.747  45.025  1.00  0.00            
ATOM   1228  C1  CHO   253      68.485 120.347  42.375  1.00  0.00           C
ATOM   1229  C2  CHO   253      71.535 121.297  39.875  1.00  0.00           C
ATOM   1230  ROH CHO   254     197.785  85.847  10.175  1.00  0.00            
ATOM   1231  R1  CHO   254     196.235  84.997  12.375  1.00  0.00            
ATOM   1232  R2  CHO   254     197.235  85.097  14.975  1.00  0.00            
ATOM   1233  R3  CHO   254     194.935  86.497  15.425  1.00  0.00            
ATOM   1234  R4  CHO   254     195.385  84.997  17.925  1.00  0.00            
ATOM   1235  R5  CHO   254     193.585  84.997  16.725  1.00  0.00            
ATOM   1236  C1  CHO   254     192.185  86.297  20.075  1.00  0.00           C
ATOM   1237  C2  CHO   254     193.085  88.597  22.775  1.00  0.00           C
ATOM   1238  ROH CHO   255      27.935  60.847  42.675  1.00  0.00            
ATOM   1239  R1  CHO   255      27.985  61.847  40.075  1.00  0.00            
ATOM   1240  R2  CHO   255      29.435  60.597  38.075  1.00  0.00            
ATOM   1241  R3  CHO   255      27.035  60.647  36.775  1.00  0.00            
ATOM   1242  R4  CHO   255      29.085  60.547  34.625  1.00  0.00            
ATOM   1243  R5  CHO   255      27.435  61.997  34.825  1.00  0.00            
ATOM   1244  C1  CHO   255      26.635  60.547  31.425  1.00  0.00           C
ATOM   1245  C2  CHO   255      27.985  59.297  29.475  1.00  0.00           C
ATOM   1246  ROH CHO   256     186.835  77.847   6.575  1.00  0.00            
ATOM   1247  R1  CHO   256     188.685  77.047   8.575  1.00  0.00            
ATOM   1248  R2  CHO   256     189.385  78.697  10.675  1.00  0.00            
ATOM   1249  R3  CHO   256     188.635  76.547  12.175  1.00  0.00            
ATOM   1250  R4  CHO   256     189.535  78.497  14.125  1.00  0.00            
ATOM   1251  R5  CHO   256     190.235  76.447  13.975  1.00  0.00            
ATOM   1252  C1  CHO   256     188.935  76.397  17.525  1.00  0.00           C
ATOM   1253  C2  CHO   256     186.135  78.547  19.525  1.00  0.00           C
ATOM   1254  ROH CHO   257     202.635 134.297  11.025  1.00  0.00            
ATOM   1255  R1  CHO   257     203.085 132.847  13.425  1.00  0.00            
ATOM   1256  R2  CHO   257     205.035 133.547  15.225  1.00  0.00            
ATOM   1257  R3  CHO   257     202.935 133.497  16.975  1.00  0.00            
ATOM   1258  R4  CHO   257     205.335 132.947  18.625  1.00  0.00            
ATOM   1259  R5  CHO   257     203.485 131.747  18.525  1.00  0.00            
ATOM   1260  C1  CHO   257     203.535 132.547  22.275  1.00  0.00           C
ATOM   1261  C2  CHO   257     205.285 133.397  25.675  1.00  0.00           C
ATOM   1262  ROH CHO   258      71.735  -3.203  30.525  1.00  0.00            
ATOM   1263  R1  CHO   258      73.885  -1.403  30.925  1.00  0.00            
ATOM   1264  R2  CHO   258      75.335  -0.303  28.875  1.00  0.00            
ATOM   1265  R3  CHO   258      74.685   2.047  30.075  1.00  0.00            
ATOM   1266  R4  CHO   258      77.285   2.547  28.875  1.00  0.00            
ATOM   1267  R5  CHO   258      76.735   2.847  30.925  1.00  0.00            
ATOM   1268  C1  CHO   258      77.785   6.397  30.025  1.00  0.00           C
ATOM   1269  C2  CHO   258      80.635  10.497  28.125  1.00  0.00           C
ATOM   1270  ROH CHO   259     102.735  24.447  19.175  1.00  0.00            
ATOM   1271  R1  CHO   259     102.135  25.847  21.575  1.00  0.00            
ATOM   1272  R2  CHO   259     102.285  24.647  24.025  1.00  0.00            
ATOM   1273  R3  CHO   259     103.985  26.697  24.625  1.00  0.00            
ATOM   1274  R4  CHO   259     102.835  25.947  27.175  1.00  0.00            
ATOM   1275  R5  CHO   259     102.835  27.947  26.325  1.00  0.00            
ATOM   1276  C1  CHO   259     104.735  28.597  29.575  1.00  0.00           C
ATOM   1277  C2  CHO   259     104.985  27.297  33.075  1.00  0.00           C
ATOM   1278  ROH CHO   260     169.985 189.647  11.725  1.00  0.00            
ATOM   1279  R1  CHO   260     170.835 188.497  14.125  1.00  0.00            
ATOM   1280  R2  CHO   260     173.335 189.147  15.275  1.00  0.00            
ATOM   1281  R3  CHO   260     171.785 189.747  17.425  1.00  0.00            
ATOM   1282  R4  CHO   260     174.485 189.197  18.525  1.00  0.00            
ATOM   1283  R5  CHO   260     172.585 188.247  19.175  1.00  0.00            
ATOM   1284  C1  CHO   260     173.735 189.797  22.475  1.00  0.00           C
ATOM   1285  C2  CHO   260     174.785 189.497  25.525  1.00  0.00           C
ATOM   1286  ROH CHO   261       0.235 217.347  23.825  1.00  0.00            
ATOM   1287  R1  CHO   261       2.585 216.747  22.425  1.00  0.00            
ATOM   1288  R2  CHO   261       4.735 218.497  22.275  1.00  0.00            
ATOM   1289  R3  CHO   261       6.135 216.297  23.225  1.00  0.00            
ATOM   1290  R4  CHO   261       8.185 218.197  22.375  1.00  0.00            
ATOM   1291  R5  CHO   261       7.985 216.147  21.725  1.00  0.00            
ATOM   1292  C1  CHO   261      11.485 216.047  23.275  1.00  0.00           C
ATOM   1293  C2  CHO   261      15.085 216.247  21.525  1.00  0.00           C
ATOM   1294  ROH CHO   262       7.735  82.647   6.025  1.00  0.00            
ATOM   1295  R1  CHO   262       7.885  82.097   8.775  1.00  0.00            
ATOM   1296  R2  CHO   262       9.685  83.347  10.475  1.00  0.00            
ATOM   1297  R3  CHO   262       7.385  83.947  11.875  1.00  0.00            
ATOM   1298  R4  CHO   262       9.485  83.647  13.925  1.00  0.00            
ATOM   1299  R5  CHO   262       7.585  82.597  13.875  1.00  0.00            
ATOM   1300  C1  CHO   262       7.285  84.397  17.225  1.00  0.00           C
ATOM   1301  C2  CHO   262       8.735  83.597  21.125  1.00  0.00           C
ATOM   1302  ROH CHO   263     149.035 108.347  48.575  1.00  0.00            
ATOM   1303  R1  CHO   263     149.235 108.447  45.775  1.00  0.00            
ATOM   1304  R2  CHO   263     147.985 106.547  44.125  1.00  0.00            
ATOM   1305  R3  CHO   263     146.885 108.747  42.975  1.00  0.00            
ATOM   1306  R4  CHO   263     147.135 106.847  40.775  1.00  0.00            
ATOM   1307  R5  CHO   263     147.935 108.847  40.825  1.00  0.00            
ATOM   1308  C1  CHO   263     145.635 109.047  37.775  1.00  0.00           C
ATOM   1309  C2  CHO   263     143.985 110.697  35.175  1.00  0.00           C
ATOM   1310  ROH CHO   264      47.535 171.447  51.775  1.00  0.00            
ATOM   1311  R1  CHO   264      48.635 170.297  49.425  1.00  0.00            
ATOM   1312  R2  CHO   264      47.385 170.347  46.975  1.00  0.00            
ATOM   1313  R3  CHO   264      49.735 171.447  46.175  1.00  0.00            
ATOM   1314  R4  CHO   264      48.385 170.597  43.675  1.00  0.00            
ATOM   1315  R5  CHO   264      50.435 170.047  44.325  1.00  0.00            
ATOM   1316  C1  CHO   264      51.185 171.747  41.025  1.00  0.00           C
ATOM   1317  C2  CHO   264      52.535 173.797  37.925  1.00  0.00           C
ATOM   1318  ROH CHO   265     180.885 191.747  12.175  1.00  0.00            
ATOM   1319  R1  CHO   265     183.085 191.347  13.975  1.00  0.00            
ATOM   1320  R2  CHO   265     183.085 192.297  16.525  1.00  0.00            
ATOM   1321  R3  CHO   265     183.535 189.697  17.175  1.00  0.00            
ATOM   1322  R4  CHO   265     184.135 191.197  19.625  1.00  0.00            
ATOM   1323  R5  CHO   265     185.485 189.797  18.625  1.00  0.00            
ATOM   1324  C1  CHO   265     185.235 188.097  22.025  1.00  0.00           C
ATOM   1325  C2  CHO   265     184.085 185.997  25.425  1.00  0.00           C
ATOM   1326  ROH CHO   266     221.335  59.147  36.975  1.00  0.00            
ATOM   1327  R1  CHO   266     221.385  60.497  34.475  1.00  0.00            
ATOM   1328  R2  CHO   266     223.435  60.147  32.625  1.00  0.00            
ATOM   1329  R3  CHO   266     221.385  59.597  30.975  1.00  0.00            
ATOM   1330  R4  CHO   266     223.485  60.647  29.225  1.00  0.00            
ATOM   1331  R5  CHO   266     221.435  61.347  29.325  1.00  0.00            
ATOM   1332  C1  CHO   266     221.585  60.347  25.625  1.00  0.00           C
ATOM   1333  C2  CHO   266     222.785  62.897  23.275  1.00  0.00           C
ATOM   1334  ROH CHO   267     138.435 101.397  14.675  1.00  0.00            
ATOM   1335  R1  CHO   267     137.835 100.697  17.375  1.00  0.00            
ATOM   1336  R2  CHO   267     139.485  99.197  18.975  1.00  0.00            
ATOM   1337  R3  CHO   267     139.235 101.297  20.675  1.00  0.00            
ATOM   1338  R4  CHO   267     139.985  99.047  22.375  1.00  0.00            
ATOM   1339  R5  CHO   267     138.235 100.347  22.625  1.00  0.00            
ATOM   1340  C1  CHO   267     139.985 100.897  25.975  1.00  0.00           C
ATOM   1341  C2  CHO   267     137.735  99.997  29.575  1.00  0.00           C
ATOM   1342  ROH CHO   268     108.085 152.047  28.875  1.00  0.00            
ATOM   1343  R1  CHO   268     107.835 151.147  31.575  1.00  0.00            
ATOM   1344  R2  CHO   268     109.885 149.847  32.875  1.00  0.00            
ATOM   1345  R3  CHO   268     109.485 151.797  34.725  1.00  0.00            
ATOM   1346  R4  CHO   268     109.985 149.397  36.325  1.00  0.00            
ATOM   1347  R5  CHO   268     108.285 150.747  36.525  1.00  0.00            
ATOM   1348  C1  CHO   268     109.685 150.997  40.025  1.00  0.00           C
ATOM   1349  C2  CHO   268     112.235 150.047  42.875  1.00  0.00           C
ATOM   1350  ROH CHO   269     169.335 122.497  14.725  1.00  0.00            
ATOM   1351  R1  CHO   269     170.285 120.597  16.575  1.00  0.00            
ATOM   1352  R2  CHO   269     169.735 120.797  19.275  1.00  0.00            
ATOM   1353  R3  CHO   269     168.785 118.247  18.925  1.00  0.00            
ATOM   1354  R4  CHO   269     170.735 118.047  21.125  1.00  0.00            
ATOM   1355  R5  CHO   269     170.735 116.847  19.325  1.00  0.00            
ATOM   1356  C1  CHO   269     170.435 114.047  21.875  1.00  0.00           C
ATOM   1357  C2  CHO   269     173.035 112.197  24.825  1.00  0.00           C
ATOM   1358  ROH CHO   270      32.335 163.847  17.775  1.00  0.00            
ATOM   1359  R1  CHO   270      33.435 164.697  20.225  1.00  0.00            
ATOM   1360  R2  CHO   270      32.035 166.197  22.075  1.00  0.00            
ATOM   1361  R3  CHO   270      32.735 164.197  23.775  1.00  0.00            
ATOM   1362  R4  CHO   270      31.985 166.397  25.525  1.00  0.00            
ATOM   1363  R5  CHO   270      33.835 165.297  25.575  1.00  0.00            
ATOM   1364  C1  CHO   270      32.635 164.647  29.125  1.00  0.00           C
ATOM   1365  C2  CHO   270      31.135 165.997  32.925  1.00  0.00           C
ATOM   1366  ROH CHO   271      59.385 127.747  22.075  1.00  0.00            
ATOM   1367  R1  CHO   271      58.135 128.897  24.375  1.00  0.00            
ATOM   1368  R2  CHO   271      56.735 127.397  26.175  1.00  0.00            
ATOM   1369  R3  CHO   271      58.435 128.497  27.975  1.00  0.00            
ATOM   1370  R4  CHO   271      56.285 127.397  29.625  1.00  0.00            
ATOM   1371  R5  CHO   271      57.035 129.447  29.625  1.00  0.00            
ATOM   1372  C1  CHO   271      57.635 128.397  33.275  1.00  0.00           C
ATOM   1373  C2  CHO   271      57.585 127.197  37.175  1.00  0.00           C
ATOM   1374  ROH CHO   272     118.185 177.797  26.475  1.00  0.00            
ATOM   1375  R1  CHO   272     117.185 179.147  28.775  1.00  0.00            
ATOM   1376  R2  CHO   272     117.285 178.047  31.325  1.00  0.00            
ATOM   1377  R3  CHO   272     118.585 180.347  31.925  1.00  0.00            
ATOM   1378  R4  CHO   272     117.935 179.147  34.525  1.00  0.00            
ATOM   1379  R5  CHO   272     117.435 181.147  33.875  1.00  0.00            
ATOM   1380  C1  CHO   272     119.485 181.947  36.975  1.00  0.00           C
ATOM   1381  C2  CHO   272     121.985 180.597  39.825  1.00  0.00           C
ATOM   1382  ROH CHO   273     216.935 224.597  40.575  1.00  0.00            
ATOM   1383  R1  CHO   273     218.385 223.897  38.325  1.00  0.00            
ATOM   1384  R2  CHO   273     217.485 222.047  36.475  1.00  0.00            
ATOM   1385  R3  CHO   273     217.935 224.047  34.725  1.00  0.00            
ATOM   1386  R4  CHO   273     218.785 221.647  33.325  1.00  0.00            
ATOM   1387  R5  CHO   273     219.985 223.397  33.625  1.00  0.00            
ATOM   1388  C1  CHO   273     219.985 223.297  29.825  1.00  0.00           C
ATOM   1389  C2  CHO   273     223.185 222.747  26.725  1.00  0.00           C
ATOM   1390  ROH CHO   274      12.685 195.547  12.625  1.00  0.00            
ATOM   1391  R1  CHO   274      11.985 196.097  15.325  1.00  0.00            
ATOM   1392  R2  CHO   274      13.885 196.147  17.325  1.00  0.00            
ATOM   1393  R3  CHO   274      12.835 198.597  17.825  1.00  0.00            
ATOM   1394  R4  CHO   274      13.985 197.797  20.375  1.00  0.00            
ATOM   1395  R5  CHO   274      11.935 198.447  20.025  1.00  0.00            
ATOM   1396  C1  CHO   274      13.085 201.047  22.575  1.00  0.00           C
ATOM   1397  C2  CHO   274      11.935 200.697  25.975  1.00  0.00           C
ATOM   1398  ROH CHO   275      10.685  62.497  42.225  1.00  0.00            
ATOM   1399  R1  CHO   275      12.485  63.747  40.425  1.00  0.00            
ATOM   1400  R2  CHO   275      12.685  62.947  37.825  1.00  0.00            
ATOM   1401  R3  CHO   275      12.185  65.597  37.325  1.00  0.00            
ATOM   1402  R4  CHO   275      13.985  64.797  35.175  1.00  0.00            
ATOM   1403  R5  CHO   275      14.285  66.447  36.525  1.00  0.00            
ATOM   1404  C1  CHO   275      14.285  68.297  33.175  1.00  0.00           C
ATOM   1405  C2  CHO   275      16.235  69.947  29.375  1.00  0.00           C
ATOM   1406  ROH CHO   276      93.035 138.397  26.275  1.00  0.00            
ATOM   1407  R1  CHO   276      91.885 136.747  28.275  1.00  0.00            
ATOM   1408  R2  CHO   276      93.335 134.697  29.425  1.00  0.00            
ATOM   1409  R3  CHO   276      92.585 135.947  31.725  1.00  0.00            
ATOM   1410  R4  CHO   276      93.935 133.497  32.625  1.00  0.00            
ATOM   1411  R5  CHO   276      91.935 134.147  33.175  1.00  0.00            
ATOM   1412  C1  CHO   276      93.585 133.947  36.625  1.00  0.00           C
ATOM   1413  C2  CHO   276      95.235 131.647  39.775  1.00  0.00           C
ATOM   1414  ROH CHO   277     219.685  48.847  36.175  1.00  0.00            
ATOM   1415  R1  CHO   277     220.985  49.747  33.825  1.00  0.00            
ATOM   1416  R2  CHO   277     220.885  48.397  31.425  1.00  0.00            
ATOM   1417  R3  CHO   277     220.085  50.847  30.525  1.00  0.00            
ATOM   1418  R4  CHO   277     221.135  49.447  28.175  1.00  0.00            
ATOM   1419  R5  CHO   277     221.735  51.447  28.875  1.00  0.00            
ATOM   1420  C1  CHO   277     220.535  52.347  25.375  1.00  0.00           C
ATOM   1421  C2  CHO   277     220.535  50.697  22.125  1.00  0.00           C
ATOM   1422  ROH CHO   278      94.235  59.147  42.325  1.00  0.00            
ATOM   1423  R1  CHO   278      95.185  58.947  39.675  1.00  0.00            
ATOM   1424  R2  CHO   278      94.935  60.947  37.825  1.00  0.00            
ATOM   1425  R3  CHO   278      97.635  60.647  37.575  1.00  0.00            
ATOM   1426  R4  CHO   278      96.685  61.247  34.875  1.00  0.00            
ATOM   1427  R5  CHO   278      97.885  59.547  35.475  1.00  0.00            
ATOM   1428  C1  CHO   278     100.235  61.147  32.925  1.00  0.00           C
ATOM   1429  C2  CHO   278     103.435  60.997  31.725  1.00  0.00           C
ATOM   1430  ROH CHO   279     159.385 187.297  46.975  1.00  0.00            
ATOM   1431  R1  CHO   279     159.135 186.097  44.425  1.00  0.00            
ATOM   1432  R2  CHO   279     156.685 185.747  43.125  1.00  0.00            
ATOM   1433  R3  CHO   279     157.935 187.047  41.125  1.00  0.00            
ATOM   1434  R4  CHO   279     156.935 184.597  39.925  1.00  0.00            
ATOM   1435  R5  CHO   279     158.985 185.347  39.875  1.00  0.00            
ATOM   1436  C1  CHO   279     158.235 185.197  36.125  1.00  0.00           C
ATOM   1437  C2  CHO   279     159.135 184.297  32.775  1.00  0.00           C
ATOM   1438  ROH CHO   280     119.635 131.547  24.925  1.00  0.00            
ATOM   1439  R1  CHO   280     120.335 132.097  27.625  1.00  0.00            
ATOM   1440  R2  CHO   280     118.585 133.247  29.375  1.00  0.00            
ATOM   1441  R3  CHO   280     119.185 131.047  30.925  1.00  0.00            
ATOM   1442  R4  CHO   280     118.385 133.097  32.825  1.00  0.00            
ATOM   1443  R5  CHO   280     120.235 131.947  32.875  1.00  0.00            
ATOM   1444  C1  CHO   280     118.835 130.997  36.275  1.00  0.00           C
ATOM   1445  C2  CHO   280     118.635 129.347  39.775  1.00  0.00           C
ATOM   1446  ROH CHO   281       7.635   8.697   7.075  1.00  0.00            
ATOM   1447  R1  CHO   281       7.785   6.997   9.325  1.00  0.00            
ATOM   1448  R2  CHO   281       8.635   7.897  11.825  1.00  0.00            
ATOM   1449  R3  CHO   281       6.285   6.847  12.625  1.00  0.00            
ATOM   1450  R4  CHO   281       7.635   7.547  15.125  1.00  0.00            
ATOM   1451  R5  CHO   281       6.835   5.597  14.625  1.00  0.00            
ATOM   1452  C1  CHO   281       4.885   6.297  17.825  1.00  0.00           C
ATOM   1453  C2  CHO   281       3.735   9.397  20.275  1.00  0.00           C
ATOM   1454  ROH CHO   282      27.235  33.197  38.075  1.00  0.00            
ATOM   1455  R1  CHO   282      27.835  32.447  35.425  1.00  0.00            
ATOM   1456  R2  CHO   282      27.735  34.247  33.325  1.00  0.00            
ATOM   1457  R3  CHO   282      30.285  33.397  32.875  1.00  0.00            
ATOM   1458  R4  CHO   282      29.285  34.047  30.225  1.00  0.00            
ATOM   1459  R5  CHO   282      30.185  32.197  30.875  1.00  0.00            
ATOM   1460  C1  CHO   282      32.585  33.147  28.025  1.00  0.00           C
ATOM   1461  C2  CHO   282      34.885  35.597  25.625  1.00  0.00           C
ATOM   1462  ROH CHO   283     192.035   8.647  42.775  1.00  0.00            
ATOM   1463  R1  CHO   283     190.285   8.397  40.575  1.00  0.00            
ATOM   1464  R2  CHO   283     191.185   8.397  37.975  1.00  0.00            
ATOM   1465  R3  CHO   283     189.835   6.047  37.825  1.00  0.00            
ATOM   1466  R4  CHO   283     189.635   7.197  35.175  1.00  0.00            
ATOM   1467  R5  CHO   283     187.985   6.547  36.425  1.00  0.00            
ATOM   1468  C1  CHO   283     187.435   4.297  33.375  1.00  0.00           C
ATOM   1469  C2  CHO   283     183.685   3.197  32.475  1.00  0.00           C
ATOM   1470  ROH CHO   284     107.435 175.097  23.775  1.00  0.00            
ATOM   1471  R1  CHO   284     108.335 175.847  26.325  1.00  0.00            
ATOM   1472  R2  CHO   284     106.785 177.297  28.075  1.00  0.00            
ATOM   1473  R3  CHO   284     107.235 175.247  29.775  1.00  0.00            
ATOM   1474  R4  CHO   284     106.285 177.397  31.475  1.00  0.00            
ATOM   1475  R5  CHO   284     108.135 176.247  31.725  1.00  0.00            
ATOM   1476  C1  CHO   284     106.435 175.497  35.075  1.00  0.00           C
ATOM   1477  C2  CHO   284     106.335 176.397  38.475  1.00  0.00           C
ATOM   1478  ROH CHO   285      91.585 132.547  58.075  1.00  0.00            
ATOM   1479  R1  CHO   285      91.735 132.247  55.275  1.00  0.00            
ATOM   1480  R2  CHO   285      89.485 131.647  53.725  1.00  0.00            
ATOM   1481  R3  CHO   285      90.285 133.847  52.325  1.00  0.00            
ATOM   1482  R4  CHO   285      89.435 131.947  50.275  1.00  0.00            
ATOM   1483  R5  CHO   285      91.335 132.997  50.375  1.00  0.00            
ATOM   1484  C1  CHO   285      90.135 134.197  46.975  1.00  0.00           C
ATOM   1485  C2  CHO   285      88.935 136.947  44.225  1.00  0.00           C
ATOM   1486  ROH CHO   286     197.235 171.047  43.125  1.00  0.00            
ATOM   1487  R1  CHO   286     198.485 171.547  40.625  1.00  0.00            
ATOM   1488  R2  CHO   286     197.835 170.147  38.375  1.00  0.00            
ATOM   1489  R3  CHO   286     197.385 172.647  37.375  1.00  0.00            
ATOM   1490  R4  CHO   286     197.435 170.897  35.025  1.00  0.00            
ATOM   1491  R5  CHO   286     198.635 172.697  35.325  1.00  0.00            
ATOM   1492  C1  CHO   286     196.785 173.697  32.125  1.00  0.00           C
ATOM   1493  C2  CHO   286     199.085 174.247  29.075  1.00  0.00           C
ATOM   1494  ROH CHO   287      32.935 148.397  19.425  1.00  0.00            
ATOM   1495  R1  CHO   287      32.685 147.747  22.175  1.00  0.00            
ATOM   1496  R2  CHO   287      33.735 149.297  24.175  1.00  0.00            
ATOM   1497  R3  CHO   287      31.185 149.247  25.125  1.00  0.00            
ATOM   1498  R4  CHO   287      32.835 149.597  27.525  1.00  0.00            
ATOM   1499  R5  CHO   287      31.335 148.047  27.175  1.00  0.00            
ATOM   1500  C1  CHO   287      29.885 149.647  30.325  1.00  0.00           C
ATOM   1501  C2  CHO   287      28.535 150.297  33.525  1.00  0.00           C
ATOM   1502  ROH CHO   288      66.535 153.797  57.175  1.00  0.00            
ATOM   1503  R1  CHO   288      65.885 152.897  54.575  1.00  0.00            
ATOM   1504  R2  CHO   288      63.835 153.997  53.075  1.00  0.00            
ATOM   1505  R3  CHO   288      65.785 154.247  51.225  1.00  0.00            
ATOM   1506  R4  CHO   288      63.285 154.197  49.675  1.00  0.00            
ATOM   1507  R5  CHO   288      65.035 152.897  49.375  1.00  0.00            
ATOM   1508  C1  CHO   288      64.785 154.547  45.925  1.00  0.00           C
ATOM   1509  C2  CHO   288      64.185 151.747  42.575  1.00  0.00           C
ATOM   1510  ROH CHO   289     166.185 212.697  42.675  1.00  0.00            
ATOM   1511  R1  CHO   289     167.185 213.247  40.075  1.00  0.00            
ATOM   1512  R2  CHO   289     167.485 211.297  38.175  1.00  0.00            
ATOM   1513  R3  CHO   289     165.935 212.947  36.675  1.00  0.00            
ATOM   1514  R4  CHO   289     167.185 211.147  34.725  1.00  0.00            
ATOM   1515  R5  CHO   289     167.185 213.347  34.675  1.00  0.00            
ATOM   1516  C1  CHO   289     165.535 212.647  31.325  1.00  0.00           C
ATOM   1517  C2  CHO   289     164.235 209.497  28.875  1.00  0.00           C
ATOM   1518  ROH CHO   290     221.485 134.247  41.725  1.00  0.00            
ATOM   1519  R1  CHO   290     222.785 134.697  39.275  1.00  0.00            
ATOM   1520  R2  CHO   290     221.985 133.497  36.875  1.00  0.00            
ATOM   1521  R3  CHO   290     221.885 136.097  36.025  1.00  0.00            
ATOM   1522  R4  CHO   290     221.485 134.447  33.625  1.00  0.00            
ATOM   1523  R5  CHO   290     222.985 135.997  33.875  1.00  0.00            
ATOM   1524  C1  CHO   290     221.085 137.397  30.875  1.00  0.00           C
ATOM   1525  C2  CHO   290     217.285 137.397  29.275  1.00  0.00           C
ATOM   1526  ROH CHO   291     131.185 155.197  54.125  1.00  0.00            
ATOM   1527  R1  CHO   291     132.385 156.097  51.725  1.00  0.00            
ATOM   1528  R2  CHO   291     132.135 154.747  49.325  1.00  0.00            
ATOM   1529  R3  CHO   291     131.285 157.147  48.425  1.00  0.00            
ATOM   1530  R4  CHO   291     131.585 155.547  45.975  1.00  0.00            
ATOM   1531  R5  CHO   291     132.485 157.497  46.375  1.00  0.00            
ATOM   1532  C1  CHO   291     130.485 158.297  43.225  1.00  0.00           C
ATOM   1533  C2  CHO   291     133.285 159.947  40.325  1.00  0.00           C
ATOM   1534  ROH CHO   292     119.935 154.397  58.325  1.00  0.00            
ATOM   1535  R1  CHO   292     119.485 155.497  55.725  1.00  0.00            
ATOM   1536  R2  CHO   292     121.385 155.447  53.725  1.00  0.00            
ATOM   1537  R3  CHO   292     119.385 154.297  52.325  1.00  0.00            
ATOM   1538  R4  CHO   292     121.235 155.347  50.275  1.00  0.00            
ATOM   1539  R5  CHO   292     119.135 155.747  50.425  1.00  0.00            
ATOM   1540  C1  CHO   292     119.285 154.197  46.925  1.00  0.00           C
ATOM   1541  C2  CHO   292     122.035 152.397  44.375  1.00  0.00           C
ATOM   1542  ROH CHO   293     205.185 207.547  41.825  1.00  0.00            
ATOM   1543  R1  CHO   293     204.735 209.347  39.725  1.00  0.00            
ATOM   1544  R2  CHO   293     204.985 208.647  37.075  1.00  0.00            
ATOM   1545  R3  CHO   293     202.435 209.647  36.925  1.00  0.00            
ATOM   1546  R4  CHO   293     203.185 209.047  34.125  1.00  0.00            
ATOM   1547  R5  CHO   293     202.485 210.947  34.875  1.00  0.00            
ATOM   1548  C1  CHO   293     199.785 210.247  32.275  1.00  0.00           C
ATOM   1549  C2  CHO   293     202.135 210.047  29.175  1.00  0.00           C
ATOM   1550  ROH CHO   294     199.335 140.897  42.775  1.00  0.00            
ATOM   1551  R1  CHO   294     198.535 141.047  40.075  1.00  0.00            
ATOM   1552  R2  CHO   294     197.135 143.197  39.075  1.00  0.00            
ATOM   1553  R3  CHO   294     199.185 143.297  37.275  1.00  0.00            
ATOM   1554  R4  CHO   294     196.785 144.147  35.775  1.00  0.00            
ATOM   1555  R5  CHO   294     198.185 142.547  35.225  1.00  0.00            
ATOM   1556  C1  CHO   294     198.535 144.797  32.175  1.00  0.00           C
ATOM   1557  C2  CHO   294     197.735 147.497  29.975  1.00  0.00           C
ATOM   1558  ROH CHO   295      61.285  92.947  45.525  1.00  0.00            
ATOM   1559  R1  CHO   295      62.685  92.447  43.125  1.00  0.00            
ATOM   1560  R2  CHO   295      61.435  92.147  40.675  1.00  0.00            
ATOM   1561  R3  CHO   295      63.085  94.147  39.925  1.00  0.00            
ATOM   1562  R4  CHO   295      62.485  92.697  37.475  1.00  0.00            
ATOM   1563  R5  CHO   295      64.485  93.147  38.225  1.00  0.00            
ATOM   1564  C1  CHO   295      64.685  94.947  34.875  1.00  0.00           C
ATOM   1565  C2  CHO   295      62.135  95.397  32.725  1.00  0.00           C
ATOM   1566  ROH CHO   296     205.035 108.397   7.075  1.00  0.00            
ATOM   1567  R1  CHO   296     205.385 106.397   9.075  1.00  0.00            
ATOM   1568  R2  CHO   296     207.435 106.447  10.925  1.00  0.00            
ATOM   1569  R3  CHO   296     205.385 106.247  12.675  1.00  0.00            
ATOM   1570  R4  CHO   296     207.585 104.747  13.925  1.00  0.00            
ATOM   1571  R5  CHO   296     205.585 103.997  13.575  1.00  0.00            
ATOM   1572  C1  CHO   296     205.785 103.597  17.375  1.00  0.00           C
ATOM   1573  C2  CHO   296     206.035 101.647  20.925  1.00  0.00           C
ATOM   1574  ROH CHO   297      71.235 189.897  23.325  1.00  0.00            
ATOM   1575  R1  CHO   297      72.485 190.297  25.825  1.00  0.00            
ATOM   1576  R2  CHO   297      71.585 192.147  27.675  1.00  0.00            
ATOM   1577  R3  CHO   297      71.485 189.997  29.325  1.00  0.00            
ATOM   1578  R4  CHO   297      71.085 192.297  31.075  1.00  0.00            
ATOM   1579  R5  CHO   297      72.585 190.697  31.325  1.00  0.00            
ATOM   1580  C1  CHO   297      70.735 190.347  34.625  1.00  0.00           C
ATOM   1581  C2  CHO   297      69.785 190.897  37.525  1.00  0.00           C
ATOM   1582  ROH CHO   298     151.935 198.797   9.875  1.00  0.00            
ATOM   1583  R1  CHO   298     152.985 196.797  11.675  1.00  0.00            
ATOM   1584  R2  CHO   298     154.885 197.397  13.575  1.00  0.00            
ATOM   1585  R3  CHO   298     153.085 196.297  15.275  1.00  0.00            
ATOM   1586  R4  CHO   298     155.485 196.547  16.875  1.00  0.00            
ATOM   1587  R5  CHO   298     154.335 194.747  16.575  1.00  0.00            
ATOM   1588  C1  CHO   298     154.135 194.997  20.375  1.00  0.00           C
ATOM   1589  C2  CHO   298     151.785 192.347  21.325  1.00  0.00           C
ATOM   1590  ROH CHO   299     167.935 151.297  15.625  1.00  0.00            
ATOM   1591  R1  CHO   299     168.035 152.397  18.275  1.00  0.00            
ATOM   1592  R2  CHO   299     168.435 150.797  20.475  1.00  0.00            
ATOM   1593  R3  CHO   299     170.535 152.547  20.925  1.00  0.00            
ATOM   1594  R4  CHO   299     169.885 151.447  23.575  1.00  0.00            
ATOM   1595  R5  CHO   299     169.985 153.547  23.025  1.00  0.00            
ATOM   1596  C1  CHO   299     172.635 153.397  25.775  1.00  0.00           C
ATOM   1597  C2  CHO   299     172.985 156.247  29.325  1.00  0.00           C
ATOM   1598  ROH CHO   300      89.185  49.797  41.825  1.00  0.00            
ATOM   1599  R1  CHO   300      90.885  48.947  39.725  1.00  0.00            
ATOM   1600  R2  CHO   300      91.085  50.397  37.375  1.00  0.00            
ATOM   1601  R3  CHO   300      93.735  50.347  37.975  1.00  0.00            
ATOM   1602  R4  CHO   300      93.635  50.797  35.075  1.00  0.00            
ATOM   1603  R5  CHO   300      94.735  49.247  36.125  1.00  0.00            
ATOM   1604  C1  CHO   300      97.635  50.997  34.325  1.00  0.00           C
ATOM   1605  C2  CHO   300     100.335  48.347  34.925  1.00  0.00           C
ATOM   1606  ROH CHO   301      19.685 113.597  10.525  1.00  0.00            
ATOM   1607  R1  CHO   301      19.635 113.647  13.325  1.00  0.00            
ATOM   1608  R2  CHO   301      17.385 114.397  14.775  1.00  0.00            
ATOM   1609  R3  CHO   301      17.785 111.997  15.975  1.00  0.00            
ATOM   1610  R4  CHO   301      16.435 113.647  18.025  1.00  0.00            
ATOM   1611  R5  CHO   301      18.285 112.547  18.275  1.00  0.00            
ATOM   1612  C1  CHO   301      16.235 110.947  21.025  1.00  0.00           C
ATOM   1613  C2  CHO   301      13.785 108.747  21.975  1.00  0.00           C
ATOM   1614  ROH CHO   302     161.235 197.147  40.075  1.00  0.00            
ATOM   1615  R1  CHO   302     161.485 198.797  37.825  1.00  0.00            
ATOM   1616  R2  CHO   302     162.835 198.047  35.525  1.00  0.00            
ATOM   1617  R3  CHO   302     160.485 198.697  34.325  1.00  0.00            
ATOM   1618  R4  CHO   302     162.285 198.097  32.125  1.00  0.00            
ATOM   1619  R5  CHO   302     161.135 199.897  32.375  1.00  0.00            
ATOM   1620  C1  CHO   302     159.785 198.697  28.975  1.00  0.00           C
ATOM   1621  C2  CHO   302     161.985 196.897  27.175  1.00  0.00           C
ATOM   1622  ROH CHO   303     159.385  72.797  36.625  1.00  0.00            
ATOM   1623  R1  CHO   303     158.735  70.747  34.775  1.00  0.00            
ATOM   1624  R2  CHO   303     156.585  70.947  33.025  1.00  0.00            
ATOM   1625  R3  CHO   303     158.485  70.447  31.125  1.00  0.00            
ATOM   1626  R4  CHO   303     155.935  69.947  29.775  1.00  0.00            
ATOM   1627  R5  CHO   303     157.635  68.547  29.925  1.00  0.00            
ATOM   1628  C1  CHO   303     157.385  68.897  26.125  1.00  0.00           C
ATOM   1629  C2  CHO   303     158.285  66.247  24.725  1.00  0.00           C
ATOM   1630  ROH CHO   304      49.385 181.997  19.175  1.00  0.00            
ATOM   1631  R1  CHO   304      47.235 182.697  20.925  1.00  0.00            
ATOM   1632  R2  CHO   304      45.535 180.847  22.075  1.00  0.00            
ATOM   1633  R3  CHO   304      46.285 182.097  24.375  1.00  0.00            
ATOM   1634  R4  CHO   304      43.835 180.647  25.075  1.00  0.00            
ATOM   1635  R5  CHO   304      44.235 182.747  25.375  1.00  0.00            
ATOM   1636  C1  CHO   304      43.535 181.697  28.975  1.00  0.00           C
ATOM   1637  C2  CHO   304      42.285 179.097  31.175  1.00  0.00           C
ATOM   1638  ROH CHO   305      80.435 108.597  24.625  1.00  0.00            
ATOM   1639  R1  CHO   305      78.435 107.897  26.525  1.00  0.00            
ATOM   1640  R2  CHO   305      78.985 107.647  29.225  1.00  0.00            
ATOM   1641  R3  CHO   305      76.935 109.397  29.475  1.00  0.00            
ATOM   1642  R4  CHO   305      77.185 108.197  32.125  1.00  0.00            
ATOM   1643  R5  CHO   305      75.385 108.297  30.925  1.00  0.00            
ATOM   1644  C1  CHO   305      74.235 110.197  34.075  1.00  0.00           C
ATOM   1645  C2  CHO   305      71.885 108.497  35.025  1.00  0.00           C
ATOM   1646  ROH CHO   306      77.235  85.547  18.375  1.00  0.00            
ATOM   1647  R1  CHO   306      75.485  84.947  20.475  1.00  0.00            
ATOM   1648  R2  CHO   306      76.335  83.897  22.875  1.00  0.00            
ATOM   1649  R3  CHO   306      74.985  86.047  23.925  1.00  0.00            
ATOM   1650  R4  CHO   306      74.685  83.897  25.925  1.00  0.00            
ATOM   1651  R5  CHO   306      73.085  85.047  24.975  1.00  0.00            
ATOM   1652  C1  CHO   306      72.435  85.847  28.675  1.00  0.00           C
ATOM   1653  C2  CHO   306      73.335  84.847  32.775  1.00  0.00           C
ATOM   1654  ROH CHO   307      68.235  53.647  38.175  1.00  0.00            
ATOM   1655  R1  CHO   307      66.635  55.147  36.425  1.00  0.00            
ATOM   1656  R2  CHO   307      65.885  54.247  33.925  1.00  0.00            
ATOM   1657  R3  CHO   307      63.385  54.797  34.775  1.00  0.00            
ATOM   1658  R4  CHO   307      63.185  54.747  31.875  1.00  0.00            
ATOM   1659  R5  CHO   307      62.535  56.397  33.225  1.00  0.00            
ATOM   1660  C1  CHO   307      59.235  55.597  31.475  1.00  0.00           C
ATOM   1661  C2  CHO   307      57.185  59.247  32.075  1.00  0.00           C
ATOM   1662  ROH CHO   308      36.985 119.947  16.925  1.00  0.00            
ATOM   1663  R1  CHO   308      35.485 119.747  19.325  1.00  0.00            
ATOM   1664  R2  CHO   308      33.835 117.597  19.875  1.00  0.00            
ATOM   1665  R3  CHO   308      35.335 117.497  22.175  1.00  0.00            
ATOM   1666  R4  CHO   308      32.835 115.997  22.775  1.00  0.00            
ATOM   1667  R5  CHO   308      33.735 117.647  23.925  1.00  0.00            
ATOM   1668  C1  CHO   308      33.685 114.947  26.625  1.00  0.00           C
ATOM   1669  C2  CHO   308      31.585 113.847  28.825  1.00  0.00           C
ATOM   1670  ROH CHO   309     185.335 137.847  12.025  1.00  0.00            
ATOM   1671  R1  CHO   309     184.835 139.297  14.425  1.00  0.00            
ATOM   1672  R2  CHO   309     183.785 138.097  16.675  1.00  0.00            
ATOM   1673  R3  CHO   309     185.985 139.247  17.875  1.00  0.00            
ATOM   1674  R4  CHO   309     183.835 139.597  19.825  1.00  0.00            
ATOM   1675  R5  CHO   309     185.135 141.147  19.025  1.00  0.00            
ATOM   1676  C1  CHO   309     185.885 141.497  22.725  1.00  0.00           C
ATOM   1677  C2  CHO   309     188.435 142.147  25.325  1.00  0.00           C
ATOM   1678  ROH CHO   310     139.835  75.097  15.575  1.00  0.00            
ATOM   1679  R1  CHO   310     140.085  75.447  18.375  1.00  0.00            
ATOM   1680  R2  CHO   310     138.785  77.547  19.675  1.00  0.00            
ATOM   1681  R3  CHO   310     137.785  75.547  21.175  1.00  0.00            
ATOM   1682  R4  CHO   310     137.185  77.947  22.725  1.00  0.00            
ATOM   1683  R5  CHO   310     138.235  76.197  23.425  1.00  0.00            
ATOM   1684  C1  CHO   310     135.335  76.347  25.925  1.00  0.00           C
ATOM   1685  C2  CHO   310     135.535  77.647  29.675  1.00  0.00           C
ATOM   1686  ROH CHO   311     194.985 109.047   7.125  1.00  0.00            
ATOM   1687  R1  CHO   311     195.935 109.347   9.775  1.00  0.00            
ATOM   1688  R2  CHO   311     194.285 109.047  11.975  1.00  0.00            
ATOM   1689  R3  CHO   311     196.235 107.247  12.775  1.00  0.00            
ATOM   1690  R4  CHO   311     195.135 108.297  15.275  1.00  0.00            
ATOM   1691  R5  CHO   311     197.235 108.247  14.675  1.00  0.00            
ATOM   1692  C1  CHO   311     197.385 106.197  17.875  1.00  0.00           C
ATOM   1693  C2  CHO   311     196.635 102.947  20.025  1.00  0.00           C
ATOM   1694  ROH CHO   312     101.935  39.397  40.475  1.00  0.00            
ATOM   1695  R1  CHO   312     103.785  39.497  38.375  1.00  0.00            
ATOM   1696  R2  CHO   312     106.335  40.547  38.675  1.00  0.00            
ATOM   1697  R3  CHO   312     107.085  38.147  37.725  1.00  0.00            
ATOM   1698  R4  CHO   312     109.335  39.947  37.075  1.00  0.00            
ATOM   1699  R5  CHO   312     108.285  38.647  35.675  1.00  0.00            
ATOM   1700  C1  CHO   312     111.785  37.297  35.225  1.00  0.00           C
ATOM   1701  C2  CHO   312     114.985  38.197  33.125  1.00  0.00           C
ATOM   1702  ROH CHO   313     101.635 107.697  24.875  1.00  0.00            
ATOM   1703  R1  CHO   313     103.435 105.997  26.275  1.00  0.00            
ATOM   1704  R2  CHO   313     103.635 105.997  29.025  1.00  0.00            
ATOM   1705  R3  CHO   313     103.135 103.347  28.725  1.00  0.00            
ATOM   1706  R4  CHO   313     103.335 103.747  31.625  1.00  0.00            
ATOM   1707  R5  CHO   313     104.435 102.297  30.475  1.00  0.00            
ATOM   1708  C1  CHO   313     102.685  99.997  32.925  1.00  0.00           C
ATOM   1709  C2  CHO   313     103.585 101.897  36.525  1.00  0.00           C
ATOM   1710  ROH CHO   314      24.335  85.447   9.975  1.00  0.00            
ATOM   1711  R1  CHO   314      22.735  84.747  12.225  1.00  0.00            
ATOM   1712  R2  CHO   314      21.035  82.597  12.275  1.00  0.00            
ATOM   1713  R3  CHO   314      22.485  81.897  14.525  1.00  0.00            
ATOM   1714  R4  CHO   314      19.785  80.897  15.025  1.00  0.00            
ATOM   1715  R5  CHO   314      20.935  82.197  16.325  1.00  0.00            
ATOM   1716  C1  CHO   314      20.385  79.297  18.675  1.00  0.00           C
ATOM   1717  C2  CHO   314      20.035  79.747  23.525  1.00  0.00           C
ATOM   1718  ROH CHO   315     200.235  43.497  37.125  1.00  0.00            
ATOM   1719  R1  CHO   315     199.585  42.047  34.775  1.00  0.00            
ATOM   1720  R2  CHO   315     199.285  43.297  32.325  1.00  0.00            
ATOM   1721  R3  CHO   315     201.135  41.497  31.525  1.00  0.00            
ATOM   1722  R4  CHO   315     199.935  42.447  29.025  1.00  0.00            
ATOM   1723  R5  CHO   315     200.135  40.347  29.675  1.00  0.00            
ATOM   1724  C1  CHO   315     202.035  40.247  26.375  1.00  0.00           C
ATOM   1725  C2  CHO   315     201.935  41.247  22.475  1.00  0.00           C
ATOM   1726  ROH CHO   316     175.935 159.847  47.625  1.00  0.00            
ATOM   1727  R1  CHO   316     174.085 159.947  45.475  1.00  0.00            
ATOM   1728  R2  CHO   316     173.035 162.347  44.525  1.00  0.00            
ATOM   1729  R3  CHO   316     173.985 161.397  42.125  1.00  0.00            
ATOM   1730  R4  CHO   316     171.335 162.497  41.525  1.00  0.00            
ATOM   1731  R5  CHO   316     172.035 160.447  41.075  1.00  0.00            
ATOM   1732  C1  CHO   316     171.185 161.647  37.575  1.00  0.00           C
ATOM   1733  C2  CHO   316     167.785 160.797  35.675  1.00  0.00           C
ATOM   1734  ROH CHO   317     129.685 154.047  22.475  1.00  0.00            
ATOM   1735  R1  CHO   317     129.935 155.697  24.775  1.00  0.00            
ATOM   1736  R2  CHO   317     128.735 155.047  27.175  1.00  0.00            
ATOM   1737  R3  CHO   317     131.235 155.297  28.175  1.00  0.00            
ATOM   1738  R4  CHO   317     129.535 155.947  30.425  1.00  0.00            
ATOM   1739  R5  CHO   317     131.135 157.197  29.625  1.00  0.00            
ATOM   1740  C1  CHO   317     132.335 156.747  33.225  1.00  0.00           C
ATOM   1741  C2  CHO   317     134.735 154.647  35.775  1.00  0.00           C
ATOM   1742  ROH CHO   318     125.535 180.247  20.125  1.00  0.00            
ATOM   1743  R1  CHO   318     127.035 181.947  21.825  1.00  0.00            
ATOM   1744  R2  CHO   318     126.035 182.897  24.225  1.00  0.00            
ATOM   1745  R3  CHO   318     128.385 181.847  25.175  1.00  0.00            
ATOM   1746  R4  CHO   318     127.585 183.847  27.175  1.00  0.00            
ATOM   1747  R5  CHO   318     129.485 183.697  26.175  1.00  0.00            
ATOM   1748  C1  CHO   318     130.635 183.397  29.775  1.00  0.00           C
ATOM   1749  C2  CHO   318     132.235 185.947  32.575  1.00  0.00           C
ATOM   1750  ROH CHO   319     218.685  33.397  36.425  1.00  0.00            
ATOM   1751  R1  CHO   319     218.085  33.447  33.675  1.00  0.00            
ATOM   1752  R2  CHO   319     220.035  33.847  31.725  1.00  0.00            
ATOM   1753  R3  CHO   319     219.085  31.547  30.725  1.00  0.00            
ATOM   1754  R4  CHO   319     221.135  32.447  28.775  1.00  0.00            
ATOM   1755  R5  CHO   319     219.035  31.897  28.375  1.00  0.00            
ATOM   1756  C1  CHO   319     220.835  29.397  26.125  1.00  0.00           C
ATOM   1757  C2  CHO   319     220.235  25.747  24.225  1.00  0.00           C
ATOM   1758  ROH CHO   320     198.935 123.297  11.525  1.00  0.00            
ATOM   1759  R1  CHO   320     197.785 123.347  14.125  1.00  0.00            
ATOM   1760  R2  CHO   320     198.185 121.347  15.975  1.00  0.00            
ATOM   1761  R3  CHO   320     199.035 123.397  17.525  1.00  0.00            
ATOM   1762  R4  CHO   320     198.135 121.347  19.425  1.00  0.00            
ATOM   1763  R5  CHO   320     197.485 123.447  19.375  1.00  0.00            
ATOM   1764  C1  CHO   320     198.885 123.297  22.925  1.00  0.00           C
ATOM   1765  C2  CHO   320     197.185 124.547  25.725  1.00  0.00           C
ATOM   1766  ROH CHO   321     138.635 119.197  50.275  1.00  0.00            
ATOM   1767  R1  CHO   321     137.485 118.997  47.725  1.00  0.00            
ATOM   1768  R2  CHO   321     134.935 119.847  47.175  1.00  0.00            
ATOM   1769  R3  CHO   321     136.185 121.247  45.175  1.00  0.00            
ATOM   1770  R4  CHO   321     133.985 119.847  43.825  1.00  0.00            
ATOM   1771  R5  CHO   321     136.085 119.797  43.275  1.00  0.00            
ATOM   1772  C1  CHO   321     134.635 121.147  40.075  1.00  0.00           C
ATOM   1773  C2  CHO   321     132.535 120.897  37.025  1.00  0.00           C
ATOM   1774  ROH CHO   322      96.435 193.497  24.275  1.00  0.00            
ATOM   1775  R1  CHO   322      97.385 193.147  26.925  1.00  0.00            
ATOM   1776  R2  CHO   322      95.735 192.397  28.975  1.00  0.00            
ATOM   1777  R3  CHO   322      97.585 190.447  29.325  1.00  0.00            
ATOM   1778  R4  CHO   322      96.385 190.797  31.975  1.00  0.00            
ATOM   1779  R5  CHO   322      98.535 190.847  31.475  1.00  0.00            
ATOM   1780  C1  CHO   322      98.585 187.997  34.025  1.00  0.00           C
ATOM   1781  C2  CHO   322      98.185 186.197  36.975  1.00  0.00           C
ATOM   1782  ROH CHO   323     211.385 196.647  11.225  1.00  0.00            
ATOM   1783  R1  CHO   323     210.135 195.797  13.625  1.00  0.00            
ATOM   1784  R2  CHO   323     210.035 197.397  15.875  1.00  0.00            
ATOM   1785  R3  CHO   323     207.335 196.947  15.675  1.00  0.00            
ATOM   1786  R4  CHO   323     207.935 196.797  18.575  1.00  0.00            
ATOM   1787  R5  CHO   323     206.885 195.297  17.375  1.00  0.00            
ATOM   1788  C1  CHO   323     204.185 196.047  19.925  1.00  0.00           C
ATOM   1789  C2  CHO   323     203.885 196.647  23.725  1.00  0.00           C
ATOM   1790  ROH CHO   324      29.485 135.547  18.075  1.00  0.00            
ATOM   1791  R1  CHO   324      28.335 133.547  19.675  1.00  0.00            
ATOM   1792  R2  CHO   324      27.385 134.097  22.225  1.00  0.00            
ATOM   1793  R3  CHO   324      25.085 132.947  21.275  1.00  0.00            
ATOM   1794  R4  CHO   324      25.085 132.347  24.125  1.00  0.00            
ATOM   1795  R5  CHO   324      24.885 130.947  22.475  1.00  0.00            
ATOM   1796  C1  CHO   324      21.585 130.297  24.325  1.00  0.00           C
ATOM   1797  C2  CHO   324      22.235 127.797  27.775  1.00  0.00           C
ATOM   1798  ROH CHO   325     175.685  10.447  32.225  1.00  0.00            
ATOM   1799  R1  CHO   325     178.385  11.097  32.575  1.00  0.00            
ATOM   1800  R2  CHO   325     180.335  10.497  30.725  1.00  0.00            
ATOM   1801  R3  CHO   325     180.835  13.147  30.825  1.00  0.00            
ATOM   1802  R4  CHO   325     182.885  12.047  29.025  1.00  0.00            
ATOM   1803  R5  CHO   325     183.235  13.247  30.775  1.00  0.00            
ATOM   1804  C1  CHO   325     184.885  15.447  28.125  1.00  0.00           C
ATOM   1805  C2  CHO   325     189.185  15.847  25.525  1.00  0.00           C
ATOM   1806  ROH CHO   326     155.935 178.697  51.425  1.00  0.00            
ATOM   1807  R1  CHO   326     154.735 178.447  48.875  1.00  0.00            
ATOM   1808  R2  CHO   326     156.135 177.547  46.675  1.00  0.00            
ATOM   1809  R3  CHO   326     154.085 175.747  46.525  1.00  0.00            
ATOM   1810  R4  CHO   326     154.985 176.147  43.725  1.00  0.00            
ATOM   1811  R5  CHO   326     152.935 176.347  44.475  1.00  0.00            
ATOM   1812  C1  CHO   326     152.435 173.597  41.875  1.00  0.00           C
ATOM   1813  C2  CHO   326     151.035 175.847  38.875  1.00  0.00           C
ATOM   1814  ROH CHO   327     101.185 161.997  58.475  1.00  0.00            
ATOM   1815  R1  CHO   327     101.035 163.197  55.925  1.00  0.00            
ATOM   1816  R2  CHO   327     102.285 162.097  53.675  1.00  0.00            
ATOM   1817  R3  CHO   327      99.785 162.247  52.625  1.00  0.00            
ATOM   1818  R4  CHO   327     101.635 162.347  50.325  1.00  0.00            
ATOM   1819  R5  CHO   327     100.035 163.797  50.775  1.00  0.00            
ATOM   1820  C1  CHO   327      98.885 162.647  47.325  1.00  0.00           C
ATOM   1821  C2  CHO   327      99.485 165.097  44.225  1.00  0.00           C
ATOM   1822  ROH CHO   328      65.285 112.747  20.275  1.00  0.00            
ATOM   1823  R1  CHO   328      64.985 113.647  22.925  1.00  0.00            
ATOM   1824  R2  CHO   328      62.935 112.797  24.575  1.00  0.00            
ATOM   1825  R3  CHO   328      64.985 112.147  26.225  1.00  0.00            
ATOM   1826  R4  CHO   328      62.585 111.897  27.875  1.00  0.00            
ATOM   1827  R5  CHO   328      64.335 113.047  28.375  1.00  0.00            
ATOM   1828  C1  CHO   328      64.285 110.747  31.375  1.00  0.00           C
ATOM   1829  C2  CHO   328      62.985 109.197  34.525  1.00  0.00           C
ATOM   1830  ROH CHO   329       8.635 180.497  11.125  1.00  0.00            
ATOM   1831  R1  CHO   329       6.135 180.897  12.425  1.00  0.00            
ATOM   1832  R2  CHO   329       4.635 178.797  13.425  1.00  0.00            
ATOM   1833  R3  CHO   329       4.735 180.247  15.725  1.00  0.00            
ATOM   1834  R4  CHO   329       2.735 178.247  16.275  1.00  0.00            
ATOM   1835  R5  CHO   329       2.485 180.397  16.525  1.00  0.00            
ATOM   1836  C1  CHO   329       1.735 179.247  20.075  1.00  0.00           C
ATOM   1837  C2  CHO   329      -1.365 180.247  21.275  1.00  0.00           C
ATOM   1838  ROH CHO   330     204.135 218.447  10.275  1.00  0.00            
ATOM   1839  R1  CHO   330     204.835 216.597  12.325  1.00  0.00            
ATOM   1840  R2  CHO   330     206.185 217.347  14.625  1.00  0.00            
ATOM   1841  R3  CHO   330     204.085 216.247  15.875  1.00  0.00            
ATOM   1842  R4  CHO   330     206.035 216.797  18.025  1.00  0.00            
ATOM   1843  R5  CHO   330     205.085 214.847  17.575  1.00  0.00            
ATOM   1844  C1  CHO   330     203.935 215.347  21.175  1.00  0.00           C
ATOM   1845  C2  CHO   330     205.835 211.797  23.075  1.00  0.00           C
ATOM   1846  ROH CHO   331      50.135   9.497  17.975  1.00  0.00            
ATOM   1847  R1  CHO   331      50.535  10.447  20.625  1.00  0.00            
ATOM   1848  R2  CHO   331      50.535   8.747  22.825  1.00  0.00            
ATOM   1849  R3  CHO   331      52.935   9.847  23.275  1.00  0.00            
ATOM   1850  R4  CHO   331      51.935   9.197  25.925  1.00  0.00            
ATOM   1851  R5  CHO   331      52.635  11.147  25.325  1.00  0.00            
ATOM   1852  C1  CHO   331      54.985  10.497  28.225  1.00  0.00           C
ATOM   1853  C2  CHO   331      56.735  10.797  31.825  1.00  0.00           C
ATOM   1854  ROH CHO   332     196.135 170.397  11.025  1.00  0.00            
ATOM   1855  R1  CHO   332     194.835 171.547  13.225  1.00  0.00            
ATOM   1856  R2  CHO   332     195.435 170.897  15.825  1.00  0.00            
ATOM   1857  R3  CHO   332     195.785 173.547  16.125  1.00  0.00            
ATOM   1858  R4  CHO   332     195.585 172.547  18.825  1.00  0.00            
ATOM   1859  R5  CHO   332     194.385 174.147  17.975  1.00  0.00            
ATOM   1860  C1  CHO   332     195.985 176.047  20.875  1.00  0.00           C
ATOM   1861  C2  CHO   332     195.285 176.697  24.575  1.00  0.00           C
ATOM   1862  ROH CHO   333     222.035  60.797   6.625  1.00  0.00            
ATOM   1863  R1  CHO   333     221.785  59.597   9.125  1.00  0.00            
ATOM   1864  R2  CHO   333     221.785  60.997  11.525  1.00  0.00            
ATOM   1865  R3  CHO   333     219.435  59.697  11.925  1.00  0.00            
ATOM   1866  R4  CHO   333     220.235  60.647  14.575  1.00  0.00            
ATOM   1867  R5  CHO   333     219.735  58.597  14.025  1.00  0.00            
ATOM   1868  C1  CHO   333     217.135  59.247  16.775  1.00  0.00           C
ATOM   1869  C2  CHO   333     214.335  59.397  19.575  1.00  0.00           C
ATOM   1870  ROH CHO   334      36.835  41.497  37.375  1.00  0.00            
ATOM   1871  R1  CHO   334      38.535  42.147  35.175  1.00  0.00            
ATOM   1872  R2  CHO   334      40.735  40.597  34.475  1.00  0.00            
ATOM   1873  R3  CHO   334      39.535  40.547  32.025  1.00  0.00            
ATOM   1874  R4  CHO   334      42.385  40.447  31.475  1.00  0.00            
ATOM   1875  R5  CHO   334      40.935  41.847  30.625  1.00  0.00            
ATOM   1876  C1  CHO   334      42.235  40.247  27.425  1.00  0.00           C
ATOM   1877  C2  CHO   334      42.635  44.297  24.875  1.00  0.00           C
ATOM   1878  ROH CHO   335     209.535 150.147  41.525  1.00  0.00            
ATOM   1879  R1  CHO   335     207.735 150.297  39.375  1.00  0.00            
ATOM   1880  R2  CHO   335     208.385 151.647  37.025  1.00  0.00            
ATOM   1881  R3  CHO   335     207.685 149.247  35.925  1.00  0.00            
ATOM   1882  R4  CHO   335     207.385 151.247  33.775  1.00  0.00            
ATOM   1883  R5  CHO   335     205.885 149.847  34.425  1.00  0.00            
ATOM   1884  C1  CHO   335     206.185 148.797  30.775  1.00  0.00           C
ATOM   1885  C2  CHO   335     205.985 148.747  27.075  1.00  0.00           C
ATOM   1886  ROH CHO   336      82.185 219.747  46.725  1.00  0.00            
ATOM   1887  R1  CHO   336      80.985 218.747  44.325  1.00  0.00            
ATOM   1888  R2  CHO   336      80.185 220.397  42.275  1.00  0.00            
ATOM   1889  R3  CHO   336      81.785 218.747  40.775  1.00  0.00            
ATOM   1890  R4  CHO   336      79.985 219.997  38.875  1.00  0.00            
ATOM   1891  R5  CHO   336      80.285 217.847  39.125  1.00  0.00            
ATOM   1892  C1  CHO   336      81.335 218.197  35.475  1.00  0.00           C
ATOM   1893  C2  CHO   336      83.335 220.197  33.425  1.00  0.00           C
ATOM   1894  ROH CHO   337     116.635 135.397  60.325  1.00  0.00            
ATOM   1895  R1  CHO   337     114.635 135.497  58.325  1.00  0.00            
ATOM   1896  R2  CHO   337     114.685 137.247  56.225  1.00  0.00            
ATOM   1897  R3  CHO   337     114.435 134.997  54.725  1.00  0.00            
ATOM   1898  R4  CHO   337     113.885 137.147  52.825  1.00  0.00            
ATOM   1899  R5  CHO   337     112.635 135.447  53.275  1.00  0.00            
ATOM   1900  C1  CHO   337     113.135 134.997  49.525  1.00  0.00           C
ATOM   1901  C2  CHO   337     113.135 134.947  45.025  1.00  0.00           C
ATOM   1902  ROH CHO   338      85.835 103.147  23.125  1.00  0.00            
ATOM   1903  R1  CHO   338      85.535 101.797  25.575  1.00  0.00            
ATOM   1904  R2  CHO   338      87.635 101.397  27.325  1.00  0.00            
ATOM   1905  R3  CHO   338      85.935 102.547  29.125  1.00  0.00            
ATOM   1906  R4  CHO   338      86.635  99.997  30.325  1.00  0.00            
ATOM   1907  R5  CHO   338      84.635 100.747  29.975  1.00  0.00            
ATOM   1908  C1  CHO   338      84.435 100.297  33.775  1.00  0.00           C
ATOM   1909  C2  CHO   338      84.235  96.847  36.575  1.00  0.00           C
ATOM   1910  ROH CHO   339      41.735 109.947  16.525  1.00  0.00            
ATOM   1911  R1  CHO   339      41.985 109.097  19.225  1.00  0.00            
ATOM   1912  R2  CHO   339      43.435 110.547  21.075  1.00  0.00            
ATOM   1913  R3  CHO   339      41.085 110.397  22.475  1.00  0.00            
ATOM   1914  R4  CHO   339      43.085 111.447  24.425  1.00  0.00            
ATOM   1915  R5  CHO   339      41.785 109.697  24.675  1.00  0.00            
ATOM   1916  C1  CHO   339      40.685 111.797  27.675  1.00  0.00           C
ATOM   1917  C2  CHO   339      40.135 111.247  32.375  1.00  0.00           C
ATOM   1918  ROH CHO   340      31.535  81.047  42.775  1.00  0.00            
ATOM   1919  R1  CHO   340      29.185  81.397  41.175  1.00  0.00            
ATOM   1920  R2  CHO   340      29.085  83.147  39.075  1.00  0.00            
ATOM   1921  R3  CHO   340      28.285  80.947  37.725  1.00  0.00            
ATOM   1922  R4  CHO   340      27.535  83.197  35.975  1.00  0.00            
ATOM   1923  R5  CHO   340      26.235  81.597  36.675  1.00  0.00            
ATOM   1924  C1  CHO   340      25.885  81.147  32.925  1.00  0.00           C
ATOM   1925  C2  CHO   340      27.435  79.047  29.925  1.00  0.00           C
ATOM   1926  ROH CHO   341     151.085 164.397  49.725  1.00  0.00            
ATOM   1927  R1  CHO   341     151.335 164.947  46.975  1.00  0.00            
ATOM   1928  R2  CHO   341     151.385 162.897  45.075  1.00  0.00            
ATOM   1929  R3  CHO   341     149.385 164.347  43.975  1.00  0.00            
ATOM   1930  R4  CHO   341     149.685 162.047  42.175  1.00  0.00            
ATOM   1931  R5  CHO   341     149.685 164.147  41.625  1.00  0.00            
ATOM   1932  C1  CHO   341     146.785 162.897  39.525  1.00  0.00           C
ATOM   1933  C2  CHO   341     144.535 161.697  36.025  1.00  0.00           C
ATOM   1934  ROH CHO   342      67.435 140.047  23.575  1.00  0.00            
ATOM   1935  R1  CHO   342      66.235 139.797  26.125  1.00  0.00            
ATOM   1936  R2  CHO   342      67.735 139.997  28.475  1.00  0.00            
ATOM   1937  R3  CHO   342      65.885 141.897  29.075  1.00  0.00            
ATOM   1938  R4  CHO   342      67.135 141.247  31.625  1.00  0.00            
ATOM   1939  R5  CHO   342      65.035 141.247  31.175  1.00  0.00            
ATOM   1940  C1  CHO   342      65.085 143.697  34.075  1.00  0.00           C
ATOM   1941  C2  CHO   342      65.285 147.447  36.925  1.00  0.00           C
ATOM   1942  ROH CHO   343      20.485 175.397  46.425  1.00  0.00            
ATOM   1943  R1  CHO   343      21.685 174.947  43.925  1.00  0.00            
ATOM   1944  R2  CHO   343      23.785 173.147  43.575  1.00  0.00            
ATOM   1945  R3  CHO   343      22.085 172.097  41.675  1.00  0.00            
ATOM   1946  R4  CHO   343      24.785 171.697  40.575  1.00  0.00            
ATOM   1947  R5  CHO   343      23.135 172.647  39.625  1.00  0.00            
ATOM   1948  C1  CHO   343      23.885 169.847  37.125  1.00  0.00           C
ATOM   1949  C2  CHO   343      26.835 168.397  35.025  1.00  0.00           C
ATOM   1950  ROH CHO   344     139.235 144.047  23.225  1.00  0.00            
ATOM   1951  R1  CHO   344     138.835 144.297  26.025  1.00  0.00            
ATOM   1952  R2  CHO   344     138.685 142.097  27.675  1.00  0.00            
ATOM   1953  R3  CHO   344     140.685 143.397  29.025  1.00  0.00            
ATOM   1954  R4  CHO   344     139.185 141.947  31.075  1.00  0.00            
ATOM   1955  R5  CHO   344     139.685 144.097  31.075  1.00  0.00            
ATOM   1956  C1  CHO   344     141.335 143.097  34.325  1.00  0.00           C
ATOM   1957  C2  CHO   344     143.885 143.547  37.275  1.00  0.00           C
ATOM   1958  ROH CHO   345      53.685 144.097  53.225  1.00  0.00            
ATOM   1959  R1  CHO   345      54.535 144.447  50.575  1.00  0.00            
ATOM   1960  R2  CHO   345      55.335 142.397  48.975  1.00  0.00            
ATOM   1961  R3  CHO   345      53.485 143.397  47.275  1.00  0.00            
ATOM   1962  R4  CHO   345      55.285 141.847  45.525  1.00  0.00            
ATOM   1963  R5  CHO   345      54.735 143.947  45.275  1.00  0.00            
ATOM   1964  C1  CHO   345      53.485 142.497  41.975  1.00  0.00           C
ATOM   1965  C2  CHO   345      53.785 140.247  39.175  1.00  0.00           C
ATOM   1966  ROH CHO   346     167.685 118.197  45.275  1.00  0.00            
ATOM   1967  R1  CHO   346     168.485 119.247  42.775  1.00  0.00            
ATOM   1968  R2  CHO   346     166.785 119.247  40.575  1.00  0.00            
ATOM   1969  R3  CHO   346     167.335 121.897  40.525  1.00  0.00            
ATOM   1970  R4  CHO   346     166.235 121.347  37.925  1.00  0.00            
ATOM   1971  R5  CHO   346     168.135 122.347  38.325  1.00  0.00            
ATOM   1972  C1  CHO   346     166.435 125.097  36.325  1.00  0.00           C
ATOM   1973  C2  CHO   346     167.285 127.947  32.925  1.00  0.00           C
ATOM   1974  ROH CHO   347     117.485 150.247  58.525  1.00  0.00            
ATOM   1975  R1  CHO   347     118.135 150.797  55.825  1.00  0.00            
ATOM   1976  R2  CHO   347     118.885 148.847  54.025  1.00  0.00            
ATOM   1977  R3  CHO   347     116.835 149.897  52.575  1.00  0.00            
ATOM   1978  R4  CHO   347     118.635 148.697  50.575  1.00  0.00            
ATOM   1979  R5  CHO   347     117.885 150.747  50.575  1.00  0.00            
ATOM   1980  C1  CHO   347     116.585 149.597  47.225  1.00  0.00           C
ATOM   1981  C2  CHO   347     117.535 150.847  43.375  1.00  0.00           C
ATOM   1982  ROH CHO   348     190.285 150.447   8.975  1.00  0.00            
ATOM   1983  R1  CHO   348     189.435 150.147  11.625  1.00  0.00            
ATOM   1984  R2  CHO   348     189.485 147.697  12.925  1.00  0.00            
ATOM   1985  R3  CHO   348     190.885 149.097  14.775  1.00  0.00            
ATOM   1986  R4  CHO   348     190.185 146.597  16.125  1.00  0.00            
ATOM   1987  R5  CHO   348     189.835 148.597  16.875  1.00  0.00            
ATOM   1988  C1  CHO   348     191.935 147.247  19.725  1.00  0.00           C
ATOM   1989  C2  CHO   348     195.835 146.497  20.725  1.00  0.00           C
ATOM   1990  ROH CHO   349     100.635 126.397  59.675  1.00  0.00            
ATOM   1991  R1  CHO   349     102.185 126.447  57.325  1.00  0.00            
ATOM   1992  R2  CHO   349     103.935 124.447  56.625  1.00  0.00            
ATOM   1993  R3  CHO   349     102.535 124.447  54.275  1.00  0.00            
ATOM   1994  R4  CHO   349     105.335 124.047  53.475  1.00  0.00            
ATOM   1995  R5  CHO   349     103.985 125.597  52.725  1.00  0.00            
ATOM   1996  C1  CHO   349     104.835 123.847  49.475  1.00  0.00           C
ATOM   1997  C2  CHO   349     106.185 122.747  45.575  1.00  0.00           C
ATOM   1998  ROH CHO   350     124.385  26.647  19.575  1.00  0.00            
ATOM   1999  R1  CHO   350     123.335  26.547  22.175  1.00  0.00            
ATOM   2000  R2  CHO   350     123.685  24.347  23.875  1.00  0.00            
ATOM   2001  R3  CHO   350     124.685  26.197  25.575  1.00  0.00            
ATOM   2002  R4  CHO   350     124.035  23.947  27.275  1.00  0.00            
ATOM   2003  R5  CHO   350     123.385  25.997  27.525  1.00  0.00            
ATOM   2004  C1  CHO   350     125.235  25.397  30.825  1.00  0.00           C
ATOM   2005  C2  CHO   350     126.885  22.747  33.625  1.00  0.00           C
ATOM   2006  ROH CHO   351     149.585  46.447  23.925  1.00  0.00            
ATOM   2007  R1  CHO   351     150.735  45.147  26.175  1.00  0.00            
ATOM   2008  R2  CHO   351     152.335  46.447  27.975  1.00  0.00            
ATOM   2009  R3  CHO   351     150.535  45.497  29.775  1.00  0.00            
ATOM   2010  R4  CHO   351     152.535  46.797  31.425  1.00  0.00            
ATOM   2011  R5  CHO   351     151.835  44.747  31.625  1.00  0.00            
ATOM   2012  C1  CHO   351     150.985  46.097  35.075  1.00  0.00           C
ATOM   2013  C2  CHO   351     149.935  48.547  38.025  1.00  0.00           C
ATOM   2014  ROH CHO   352      86.535 131.547  58.025  1.00  0.00            
ATOM   2015  R1  CHO   352      84.935 131.947  55.725  1.00  0.00            
ATOM   2016  R2  CHO   352      85.485 133.947  53.875  1.00  0.00            
ATOM   2017  R3  CHO   352      85.485 131.847  52.125  1.00  0.00            
ATOM   2018  R4  CHO   352      85.885 134.197  50.475  1.00  0.00            
ATOM   2019  R5  CHO   352      84.335 132.697  50.175  1.00  0.00            
ATOM   2020  C1  CHO   352      86.135 132.447  46.825  1.00  0.00           C
ATOM   2021  C2  CHO   352      88.635 131.547  42.825  1.00  0.00           C
ATOM   2022  ROH CHO   353      68.185 213.597  20.625  1.00  0.00            
ATOM   2023  R1  CHO   353      69.685 215.147  22.475  1.00  0.00            
ATOM   2024  R2  CHO   353      68.635 217.297  23.825  1.00  0.00            
ATOM   2025  R3  CHO   353      69.535 215.947  25.975  1.00  0.00            
ATOM   2026  R4  CHO   353      68.585 218.497  27.075  1.00  0.00            
ATOM   2027  R5  CHO   353      70.535 217.597  27.375  1.00  0.00            
ATOM   2028  C1  CHO   353      69.385 217.897  30.975  1.00  0.00           C
ATOM   2029  C2  CHO   353      71.585 217.697  34.275  1.00  0.00           C
ATOM   2030  ROH CHO   354       6.185  52.697   4.125  1.00  0.00            
ATOM   2031  R1  CHO   354       4.685  53.397   6.425  1.00  0.00            
ATOM   2032  R2  CHO   354       2.735  51.697   7.425  1.00  0.00            
ATOM   2033  R3  CHO   354       4.135  51.947   9.725  1.00  0.00            
ATOM   2034  R4  CHO   354       1.635  50.747  10.575  1.00  0.00            
ATOM   2035  R5  CHO   354       2.535  52.597  11.375  1.00  0.00            
ATOM   2036  C1  CHO   354       2.335  50.497  14.575  1.00  0.00           C
ATOM   2037  C2  CHO   354       0.235  48.147  16.925  1.00  0.00           C
ATOM   2038  ROH CHO   355      99.635 114.047  57.975  1.00  0.00            
ATOM   2039  R1  CHO   355     100.485 115.197  55.525  1.00  0.00            
ATOM   2040  R2  CHO   355     102.835 114.447  54.225  1.00  0.00            
ATOM   2041  R3  CHO   355     101.135 113.997  52.125  1.00  0.00            
ATOM   2042  R4  CHO   355     103.535 115.147  50.975  1.00  0.00            
ATOM   2043  R5  CHO   355     101.485 115.897  50.725  1.00  0.00            
ATOM   2044  C1  CHO   355     102.385 115.197  47.075  1.00  0.00           C
ATOM   2045  C2  CHO   355     100.135 114.347  43.725  1.00  0.00           C
ATOM   2046  ROH CHO   356     149.685  81.197  13.375  1.00  0.00            
ATOM   2047  R1  CHO   356     151.685  81.597  15.325  1.00  0.00            
ATOM   2048  R2  CHO   356     151.185  82.697  17.775  1.00  0.00            
ATOM   2049  R3  CHO   356     152.435  80.397  18.675  1.00  0.00            
ATOM   2050  R4  CHO   356     152.785  82.347  20.825  1.00  0.00            
ATOM   2051  R5  CHO   356     154.335  81.197  19.875  1.00  0.00            
ATOM   2052  C1  CHO   356     154.885  80.047  23.425  1.00  0.00           C
ATOM   2053  C2  CHO   356     157.485  78.447  26.325  1.00  0.00           C
ATOM   2054  ROH CHO   357     146.785  86.397  45.375  1.00  0.00            
ATOM   2055  R1  CHO   357     146.735  87.447  42.775  1.00  0.00            
ATOM   2056  R2  CHO   357     147.535  85.997  40.525  1.00  0.00            
ATOM   2057  R3  CHO   357     145.085  86.747  39.625  1.00  0.00            
ATOM   2058  R4  CHO   357     146.685  86.397  37.225  1.00  0.00            
ATOM   2059  R5  CHO   357     145.535  88.147  37.775  1.00  0.00            
ATOM   2060  C1  CHO   357     143.885  87.297  34.425  1.00  0.00           C
ATOM   2061  C2  CHO   357     144.785  88.497  31.525  1.00  0.00           C
ATOM   2062  ROH CHO   358     180.985  11.947  12.975  1.00  0.00            
ATOM   2063  R1  CHO   358     182.035   9.897  14.675  1.00  0.00            
ATOM   2064  R2  CHO   358     184.135  10.347  16.425  1.00  0.00            
ATOM   2065  R3  CHO   358     182.335   9.397  18.225  1.00  0.00            
ATOM   2066  R4  CHO   358     184.735  10.047  19.825  1.00  0.00            
ATOM   2067  R5  CHO   358     183.685   8.147  19.775  1.00  0.00            
ATOM   2068  C1  CHO   358     183.435   8.997  23.475  1.00  0.00           C
ATOM   2069  C2  CHO   358     182.385   7.547  26.975  1.00  0.00           C
ATOM   2070  ROH CHO   359      15.985  30.047   3.025  1.00  0.00            
ATOM   2071  R1  CHO   359      16.485  30.347   5.775  1.00  0.00            
ATOM   2072  R2  CHO   359      16.835  32.797   6.925  1.00  0.00            
ATOM   2073  R3  CHO   359      14.885  31.947   8.575  1.00  0.00            
ATOM   2074  R4  CHO   359      16.135  34.147  10.075  1.00  0.00            
ATOM   2075  R5  CHO   359      15.785  32.097  10.775  1.00  0.00            
ATOM   2076  C1  CHO   359      13.885  34.097  13.425  1.00  0.00           C
ATOM   2077  C2  CHO   359      16.985  36.147  15.175  1.00  0.00           C
ATOM   2078  ROH CHO   360     181.885 130.997  46.175  1.00  0.00            
ATOM   2079  R1  CHO   360     182.635 130.847  43.425  1.00  0.00            
ATOM   2080  R2  CHO   360     180.835 130.297  41.425  1.00  0.00            
ATOM   2081  R3  CHO   360     181.835 132.597  40.375  1.00  0.00            
ATOM   2082  R4  CHO   360     180.235 131.397  38.225  1.00  0.00            
ATOM   2083  R5  CHO   360     182.335 132.047  38.075  1.00  0.00            
ATOM   2084  C1  CHO   360     180.835 134.197  35.325  1.00  0.00           C
ATOM   2085  C2  CHO   360     181.385 137.797  32.425  1.00  0.00           C
ATOM   2086  ROH CHO   361      74.485  12.897  43.175  1.00  0.00            
ATOM   2087  R1  CHO   361      72.185  11.847  41.875  1.00  0.00            
ATOM   2088  R2  CHO   361      71.035  13.047  39.675  1.00  0.00            
ATOM   2089  R3  CHO   361      71.335  10.597  38.575  1.00  0.00            
ATOM   2090  R4  CHO   361      69.535  11.997  36.775  1.00  0.00            
ATOM   2091  R5  CHO   361      69.185  10.047  37.725  1.00  0.00            
ATOM   2092  C1  CHO   361      68.935   9.047  34.075  1.00  0.00           C
ATOM   2093  C2  CHO   361      67.435   5.047  32.575  1.00  0.00           C
ATOM   2094  ROH CHO   362      22.535 113.747  40.575  1.00  0.00            
ATOM   2095  R1  CHO   362      22.085 113.647  37.775  1.00  0.00            
ATOM   2096  R2  CHO   362      21.685 115.897  36.225  1.00  0.00            
ATOM   2097  R3  CHO   362      23.735 114.847  34.775  1.00  0.00            
ATOM   2098  R4  CHO   362      21.735 115.647  32.775  1.00  0.00            
ATOM   2099  R5  CHO   362      22.635 113.697  32.975  1.00  0.00            
ATOM   2100  C1  CHO   362      23.685 114.547  29.425  1.00  0.00           C
ATOM   2101  C2  CHO   362      26.685 114.397  27.125  1.00  0.00           C
ATOM   2102  ROH CHO   363     194.085 218.447  11.025  1.00  0.00            
ATOM   2103  R1  CHO   363     194.635 217.597  13.675  1.00  0.00            
ATOM   2104  R2  CHO   363     196.535 218.797  15.225  1.00  0.00            
ATOM   2105  R3  CHO   363     194.485 219.097  16.975  1.00  0.00            
ATOM   2106  R4  CHO   363     196.885 219.297  18.625  1.00  0.00            
ATOM   2107  R5  CHO   363     195.185 217.997  18.975  1.00  0.00            
ATOM   2108  C1  CHO   363     195.135 219.897  22.275  1.00  0.00           C
ATOM   2109  C2  CHO   363     194.785 220.547  26.975  1.00  0.00           C
ATOM   2110  ROH CHO   364     142.185 154.247  55.975  1.00  0.00            
ATOM   2111  R1  CHO   364     141.485 154.697  53.275  1.00  0.00            
ATOM   2112  R2  CHO   364     142.135 157.097  51.975  1.00  0.00            
ATOM   2113  R3  CHO   364     143.285 155.397  50.175  1.00  0.00            
ATOM   2114  R4  CHO   364     143.185 157.997  48.825  1.00  0.00            
ATOM   2115  R5  CHO   364     142.385 156.097  48.075  1.00  0.00            
ATOM   2116  C1  CHO   364     144.835 156.947  45.275  1.00  0.00           C
ATOM   2117  C2  CHO   364     144.485 154.747  42.425  1.00  0.00           C
ATOM   2118  ROH CHO   365      80.085 109.797  55.775  1.00  0.00            
ATOM   2119  R1  CHO   365      81.335 111.697  54.125  1.00  0.00            
ATOM   2120  R2  CHO   365      83.785 111.197  52.875  1.00  0.00            
ATOM   2121  R3  CHO   365      82.385 111.897  50.625  1.00  0.00            
ATOM   2122  R4  CHO   365      85.185 112.547  49.975  1.00  0.00            
ATOM   2123  R5  CHO   365      83.435 113.847  49.825  1.00  0.00            
ATOM   2124  C1  CHO   365      84.685 113.947  46.225  1.00  0.00           C
ATOM   2125  C2  CHO   365      85.135 116.297  43.625  1.00  0.00           C
ATOM   2126  ROH CHO   366     124.485 168.447  24.125  1.00  0.00            
ATOM   2127  R1  CHO   366     122.785 169.197  26.275  1.00  0.00            
ATOM   2128  R2  CHO   366     123.085 168.147  28.825  1.00  0.00            
ATOM   2129  R3  CHO   366     123.185 170.747  29.525  1.00  0.00            
ATOM   2130  R4  CHO   366     123.335 169.297  32.075  1.00  0.00            
ATOM   2131  R5  CHO   366     121.935 170.897  31.525  1.00  0.00            
ATOM   2132  C1  CHO   366     123.585 172.447  34.625  1.00  0.00           C
ATOM   2133  C2  CHO   366     125.335 172.247  36.875  1.00  0.00           C
ATOM   2134  ROH CHO   367     159.285 118.247  49.575  1.00  0.00            
ATOM   2135  R1  CHO   367     159.285 118.947  46.875  1.00  0.00            
ATOM   2136  R2  CHO   367     156.985 119.447  45.425  1.00  0.00            
ATOM   2137  R3  CHO   367     158.235 121.797  44.825  1.00  0.00            
ATOM   2138  R4  CHO   367     156.185 121.497  42.775  1.00  0.00            
ATOM   2139  R5  CHO   367     158.335 121.847  42.475  1.00  0.00            
ATOM   2140  C1  CHO   367     156.885 124.897  40.675  1.00  0.00           C
ATOM   2141  C2  CHO   367     155.035 124.147  37.675  1.00  0.00           C
ATOM   2142  ROH CHO   368      43.835 212.547  35.575  1.00  0.00            
ATOM   2143  R1  CHO   368      44.985 211.847  33.075  1.00  0.00            
ATOM   2144  R2  CHO   368      43.635 210.447  31.125  1.00  0.00            
ATOM   2145  R3  CHO   368      44.285 212.547  29.575  1.00  0.00            
ATOM   2146  R4  CHO   368      44.985 210.197  27.975  1.00  0.00            
ATOM   2147  R5  CHO   368      46.335 211.847  28.475  1.00  0.00            
ATOM   2148  C1  CHO   368      46.435 212.047  24.675  1.00  0.00           C
ATOM   2149  C2  CHO   368      46.285 214.197  21.575  1.00  0.00           C
ATOM   2150  ROH CHO   369      13.585 181.497  42.475  1.00  0.00            
ATOM   2151  R1  CHO   369      16.235 181.447  41.425  1.00  0.00            
ATOM   2152  R2  CHO   369      16.935 179.997  39.225  1.00  0.00            
ATOM   2153  R3  CHO   369      17.885 182.397  38.325  1.00  0.00            
ATOM   2154  R4  CHO   369      18.385 180.597  36.125  1.00  0.00            
ATOM   2155  R5  CHO   369      19.835 181.897  37.075  1.00  0.00            
ATOM   2156  C1  CHO   369      20.085 183.147  33.475  1.00  0.00           C
ATOM   2157  C2  CHO   369      21.435 182.797  29.725  1.00  0.00           C
ATOM   2158  ROH CHO   370     101.835  87.897  21.375  1.00  0.00            
ATOM   2159  R1  CHO   370     102.035  87.097  24.075  1.00  0.00            
ATOM   2160  R2  CHO   370     104.135  87.797  25.725  1.00  0.00            
ATOM   2161  R3  CHO   370     102.135  88.697  27.325  1.00  0.00            
ATOM   2162  R4  CHO   370     104.385  88.197  29.125  1.00  0.00            
ATOM   2163  R5  CHO   370     102.335  87.397  29.325  1.00  0.00            
ATOM   2164  C1  CHO   370     102.635  89.247  32.675  1.00  0.00           C
ATOM   2165  C2  CHO   370     100.135  87.447  34.875  1.00  0.00           C
ATOM   2166  ROH CHO   371      48.785  51.547  13.425  1.00  0.00            
ATOM   2167  R1  CHO   371      48.385  52.147  16.175  1.00  0.00            
ATOM   2168  R2  CHO   371      50.285  51.647  18.075  1.00  0.00            
ATOM   2169  R3  CHO   371      49.935  54.247  18.625  1.00  0.00            
ATOM   2170  R4  CHO   371      50.985  53.147  21.125  1.00  0.00            
ATOM   2171  R5  CHO   371      49.185  54.297  20.925  1.00  0.00            
ATOM   2172  C1  CHO   371      51.085  56.447  23.425  1.00  0.00           C
ATOM   2173  C2  CHO   371      53.835  57.097  23.575  1.00  0.00           C
ATOM   2174  ROH CHO   372      16.035  38.197  35.925  1.00  0.00            
ATOM   2175  R1  CHO   372      15.885  36.747  33.475  1.00  0.00            
ATOM   2176  R2  CHO   372      16.385  37.897  31.025  1.00  0.00            
ATOM   2177  R3  CHO   372      18.135  35.897  30.775  1.00  0.00            
ATOM   2178  R4  CHO   372      17.985  37.047  28.125  1.00  0.00            
ATOM   2179  R5  CHO   372      17.685  34.947  28.625  1.00  0.00            
ATOM   2180  C1  CHO   372      20.585  34.597  26.175  1.00  0.00           C
ATOM   2181  C2  CHO   372      23.485  36.447  24.025  1.00  0.00           C
ATOM   2182  ROH CHO   373      42.235 188.597  49.925  1.00  0.00            
ATOM   2183  R1  CHO   373      42.685 189.497  47.325  1.00  0.00            
ATOM   2184  R2  CHO   373      44.885 188.697  45.825  1.00  0.00            
ATOM   2185  R3  CHO   373      42.985 188.047  43.975  1.00  0.00            
ATOM   2186  R4  CHO   373      45.485 187.647  42.575  1.00  0.00            
ATOM   2187  R5  CHO   373      43.835 188.847  41.925  1.00  0.00            
ATOM   2188  C1  CHO   373      44.085 186.447  39.025  1.00  0.00           C
ATOM   2189  C2  CHO   373      47.835 188.547  37.225  1.00  0.00           C
ATOM   2190  ROH CHO   374     119.285 200.497  24.575  1.00  0.00            
ATOM   2191  R1  CHO   374     117.985 199.497  26.875  1.00  0.00            
ATOM   2192  R2  CHO   374     116.585 201.097  28.625  1.00  0.00            
ATOM   2193  R3  CHO   374     114.585 199.347  28.125  1.00  0.00            
ATOM   2194  R4  CHO   374     113.535 201.097  30.225  1.00  0.00            
ATOM   2195  R5  CHO   374     113.585 198.947  30.275  1.00  0.00            
ATOM   2196  C1  CHO   374     109.835 199.497  30.725  1.00  0.00           C
ATOM   2197  C2  CHO   374     109.685 201.447  32.525  1.00  0.00           C
ATOM   2198  ROH CHO   375     163.435 138.247  18.075  1.00  0.00            
ATOM   2199  R1  CHO   375     163.535 137.597  20.825  1.00  0.00            
ATOM   2200  R2  CHO   375     165.535 138.447  22.475  1.00  0.00            
ATOM   2201  R3  CHO   375     163.485 139.397  23.975  1.00  0.00            
ATOM   2202  R4  CHO   375     165.735 139.297  25.825  1.00  0.00            
ATOM   2203  R5  CHO   375     163.785 138.397  26.125  1.00  0.00            
ATOM   2204  C1  CHO   375     163.935 140.697  29.175  1.00  0.00           C
ATOM   2205  C2  CHO   375     164.135 141.247  32.575  1.00  0.00           C
ATOM   2206  ROH CHO   376     176.935 146.247  17.375  1.00  0.00            
ATOM   2207  R1  CHO   376     177.335 145.897  20.125  1.00  0.00            
ATOM   2208  R2  CHO   376     175.235 145.447  21.875  1.00  0.00            
ATOM   2209  R3  CHO   376     176.685 143.247  22.575  1.00  0.00            
ATOM   2210  R4  CHO   376     174.685 143.447  24.675  1.00  0.00            
ATOM   2211  R5  CHO   376     176.835 143.297  24.975  1.00  0.00            
ATOM   2212  C1  CHO   376     175.685 140.247  26.925  1.00  0.00           C
ATOM   2213  C2  CHO   376     178.485 141.247  30.025  1.00  0.00           C
ATOM   2214  ROH CHO   377     191.085  24.547  40.275  1.00  0.00            
ATOM   2215  R1  CHO   377     189.385  25.697  38.325  1.00  0.00            
ATOM   2216  R2  CHO   377     190.285  26.397  35.825  1.00  0.00            
ATOM   2217  R3  CHO   377     188.235  24.847  34.975  1.00  0.00            
ATOM   2218  R4  CHO   377     188.685  26.697  32.775  1.00  0.00            
ATOM   2219  R5  CHO   377     186.785  26.297  33.775  1.00  0.00            
ATOM   2220  C1  CHO   377     185.835  25.347  30.225  1.00  0.00           C
ATOM   2221  C2  CHO   377     186.835  25.997  26.325  1.00  0.00           C
ATOM   2222  ROH CHO   378       3.735 118.247   9.875  1.00  0.00            
ATOM   2223  R1  CHO   378       4.135 117.297  12.525  1.00  0.00            
ATOM   2224  R2  CHO   378       5.585 118.747  14.375  1.00  0.00            
ATOM   2225  R3  CHO   378       3.335 118.447  15.875  1.00  0.00            
ATOM   2226  R4  CHO   378       5.435 119.047  17.825  1.00  0.00            
ATOM   2227  R5  CHO   378       4.085 117.347  17.875  1.00  0.00            
ATOM   2228  C1  CHO   378       3.235 118.897  21.225  1.00  0.00           C
ATOM   2229  C2  CHO   378       2.835 122.547  23.975  1.00  0.00           C
ATOM   2230  ROH CHO   379     199.635  68.347   6.225  1.00  0.00            
ATOM   2231  R1  CHO   379     199.785  69.797   8.625  1.00  0.00            
ATOM   2232  R2  CHO   379     198.135  69.297  10.775  1.00  0.00            
ATOM   2233  R3  CHO   379     200.485  69.047  12.125  1.00  0.00            
ATOM   2234  R4  CHO   379     198.435  69.247  14.225  1.00  0.00            
ATOM   2235  R5  CHO   379     200.235  70.447  14.025  1.00  0.00            
ATOM   2236  C1  CHO   379     200.835  68.947  17.475  1.00  0.00           C
ATOM   2237  C2  CHO   379     202.285  66.647  19.725  1.00  0.00           C
ATOM   2238  ROH CHO   380       3.185  67.447  39.725  1.00  0.00            
ATOM   2239  R1  CHO   380       3.585  66.797  37.025  1.00  0.00            
ATOM   2240  R2  CHO   380       2.485  68.197  34.925  1.00  0.00            
ATOM   2241  R3  CHO   380       5.085  68.347  34.075  1.00  0.00            
ATOM   2242  R4  CHO   380       3.485  68.897  31.675  1.00  0.00            
ATOM   2243  R5  CHO   380       5.035  67.397  31.875  1.00  0.00            
ATOM   2244  C1  CHO   380       6.485  69.397  29.025  1.00  0.00           C
ATOM   2245  C2  CHO   380       6.135  69.797  26.075  1.00  0.00           C
ATOM   2246  ROH CHO   381      50.485  79.247  13.425  1.00  0.00            
ATOM   2247  R1  CHO   381      50.085  77.347  15.475  1.00  0.00            
ATOM   2248  R2  CHO   381      49.935  78.047  18.175  1.00  0.00            
ATOM   2249  R3  CHO   381      47.585  76.747  18.025  1.00  0.00            
ATOM   2250  R4  CHO   381      49.035  75.447  20.225  1.00  0.00            
ATOM   2251  R5  CHO   381      48.135  74.447  18.525  1.00  0.00            
ATOM   2252  C1  CHO   381      46.285  72.697  21.325  1.00  0.00           C
ATOM   2253  C2  CHO   381      46.835  70.297  24.325  1.00  0.00           C
ATOM   2254  ROH CHO   382     167.035  40.747  38.175  1.00  0.00            
ATOM   2255  R1  CHO   382     167.385  41.047  35.375  1.00  0.00            
ATOM   2256  R2  CHO   382     166.385  39.197  33.525  1.00  0.00            
ATOM   2257  R3  CHO   382     165.235  41.397  32.475  1.00  0.00            
ATOM   2258  R4  CHO   382     164.685  39.247  30.525  1.00  0.00            
ATOM   2259  R5  CHO   382     165.635  41.197  30.125  1.00  0.00            
ATOM   2260  C1  CHO   382     162.635  41.347  27.775  1.00  0.00           C
ATOM   2261  C2  CHO   382     158.935  40.897  27.175  1.00  0.00           C
ATOM   2262  ROH CHO   383      64.835 145.347  41.275  1.00  0.00            
ATOM   2263  R1  CHO   383      63.235 143.097  40.625  1.00  0.00            
ATOM   2264  R2  CHO   383      61.685 143.047  38.375  1.00  0.00            
ATOM   2265  R3  CHO   383      63.035 140.747  37.925  1.00  0.00            
ATOM   2266  R4  CHO   383      61.085 140.897  35.725  1.00  0.00            
ATOM   2267  R5  CHO   383      61.385 139.197  37.075  1.00  0.00            
ATOM   2268  C1  CHO   383      62.085 137.497  33.725  1.00  0.00           C
ATOM   2269  C2  CHO   383      62.985 136.797  30.675  1.00  0.00           C
ATOM   2270  ROH CHO   384     106.335  94.597  52.375  1.00  0.00            
ATOM   2271  R1  CHO   384     106.635  96.297  50.125  1.00  0.00            
ATOM   2272  R2  CHO   384     108.835  96.097  48.425  1.00  0.00            
ATOM   2273  R3  CHO   384     106.935  95.797  46.525  1.00  0.00            
ATOM   2274  R4  CHO   384     109.435  96.247  45.025  1.00  0.00            
ATOM   2275  R5  CHO   384     107.585  97.347  44.825  1.00  0.00            
ATOM   2276  C1  CHO   384     107.985  96.047  41.275  1.00  0.00           C
ATOM   2277  C2  CHO   384     109.885  95.647  38.625  1.00  0.00           C
ATOM   2278  ROH CHO   385     188.035  77.897  35.125  1.00  0.00            
ATOM   2279  R1  CHO   385     186.035  77.697  33.125  1.00  0.00            
ATOM   2280  R2  CHO   385     184.285  79.747  32.625  1.00  0.00            
ATOM   2281  R3  CHO   385     185.185  79.447  30.075  1.00  0.00            
ATOM   2282  R4  CHO   385     182.935  81.297  29.825  1.00  0.00            
ATOM   2283  R5  CHO   385     183.185  79.447  28.725  1.00  0.00            
ATOM   2284  C1  CHO   385     182.985  81.897  25.825  1.00  0.00           C
ATOM   2285  C2  CHO   385     181.035  79.397  24.175  1.00  0.00           C
ATOM   2286  ROH CHO   386      26.585 155.097  15.475  1.00  0.00            
ATOM   2287  R1  CHO   386      27.435 155.447  18.125  1.00  0.00            
ATOM   2288  R2  CHO   386      26.785 157.697  19.625  1.00  0.00            
ATOM   2289  R3  CHO   386      25.835 155.897  21.375  1.00  0.00            
ATOM   2290  R4  CHO   386      26.585 158.197  23.025  1.00  0.00            
ATOM   2291  R5  CHO   386      27.235 156.147  23.275  1.00  0.00            
ATOM   2292  C1  CHO   386      25.585 156.747  26.675  1.00  0.00           C
ATOM   2293  C2  CHO   386      24.235 156.097  29.175  1.00  0.00           C
ATOM   2294  ROH CHO   387      28.885  38.297  17.125  1.00  0.00            
ATOM   2295  R1  CHO   387      26.785  39.947  18.125  1.00  0.00            
ATOM   2296  R2  CHO   387      24.135  39.597  17.425  1.00  0.00            
ATOM   2297  R3  CHO   387      23.785  39.447  20.125  1.00  0.00            
ATOM   2298  R4  CHO   387      21.085  39.247  18.975  1.00  0.00            
ATOM   2299  R5  CHO   387      21.735  40.647  20.475  1.00  0.00            
ATOM   2300  C1  CHO   387      18.935  38.897  22.425  1.00  0.00           C
ATOM   2301  C2  CHO   387      15.635  39.697  21.225  1.00  0.00           C
ATOM   2302  ROH CHO   388     130.985  24.597  20.025  1.00  0.00            
ATOM   2303  R1  CHO   388     133.135  24.397  21.825  1.00  0.00            
ATOM   2304  R2  CHO   388     133.235  25.897  24.125  1.00  0.00            
ATOM   2305  R3  CHO   388     133.585  23.447  25.325  1.00  0.00            
ATOM   2306  R4  CHO   388     133.835  25.397  27.525  1.00  0.00            
ATOM   2307  R5  CHO   388     135.285  23.847  26.975  1.00  0.00            
ATOM   2308  C1  CHO   388     134.535  22.797  30.575  1.00  0.00           C
ATOM   2309  C2  CHO   388     135.385  21.847  34.225  1.00  0.00           C
ATOM   2310  ROH CHO   389     173.685 161.547  10.775  1.00  0.00            
ATOM   2311  R1  CHO   389     172.835 161.997  13.475  1.00  0.00            
ATOM   2312  R2  CHO   389     173.185 160.097  15.475  1.00  0.00            
ATOM   2313  R3  CHO   389     174.435 162.197  16.725  1.00  0.00            
ATOM   2314  R4  CHO   389     173.685 160.347  18.875  1.00  0.00            
ATOM   2315  R5  CHO   389     173.185 162.447  18.775  1.00  0.00            
ATOM   2316  C1  CHO   389     175.135 162.397  22.075  1.00  0.00           C
ATOM   2317  C2  CHO   389     177.235 162.897  26.775  1.00  0.00           C
ATOM   2318  ROH CHO   390     220.585   8.047   8.825  1.00  0.00            
ATOM   2319  R1  CHO   390     219.985   7.297  11.475  1.00  0.00            
ATOM   2320  R2  CHO   390     219.385   9.147  13.425  1.00  0.00            
ATOM   2321  R3  CHO   390     217.185   7.647  13.725  1.00  0.00            
ATOM   2322  R4  CHO   390     217.785   8.547  16.425  1.00  0.00            
ATOM   2323  R5  CHO   390     217.485   6.497  15.825  1.00  0.00            
ATOM   2324  C1  CHO   390     214.735   6.797  18.475  1.00  0.00           C
ATOM   2325  C2  CHO   390     215.835   5.997  22.325  1.00  0.00           C
ATOM   2326  ROH CHO   391      94.085  93.447  28.725  1.00  0.00            
ATOM   2327  R1  CHO   391      93.635  92.447  31.375  1.00  0.00            
ATOM   2328  R2  CHO   391      93.085  94.097  33.525  1.00  0.00            
ATOM   2329  R3  CHO   391      90.885  92.497  33.775  1.00  0.00            
ATOM   2330  R4  CHO   391      90.885  94.147  36.175  1.00  0.00            
ATOM   2331  R5  CHO   391      90.785  91.997  36.125  1.00  0.00            
ATOM   2332  C1  CHO   391      87.585  92.697  37.975  1.00  0.00           C
ATOM   2333  C2  CHO   391      88.785  90.647  41.825  1.00  0.00           C
ATOM   2334  ROH CHO   392     195.685 187.447  41.175  1.00  0.00            
ATOM   2335  R1  CHO   392     194.185 186.847  38.875  1.00  0.00            
ATOM   2336  R2  CHO   392     192.485 188.647  37.675  1.00  0.00            
ATOM   2337  R3  CHO   392     193.985 188.047  35.475  1.00  0.00            
ATOM   2338  R4  CHO   392     191.885 189.847  34.475  1.00  0.00            
ATOM   2339  R5  CHO   392     192.335 187.847  33.725  1.00  0.00            
ATOM   2340  C1  CHO   392     192.885 189.947  30.575  1.00  0.00           C
ATOM   2341  C2  CHO   392     193.535 190.047  26.575  1.00  0.00           C
ATOM   2342  ROH CHO   393      94.435 123.147  59.425  1.00  0.00            
ATOM   2343  R1  CHO   393      94.335 121.747  56.975  1.00  0.00            
ATOM   2344  R2  CHO   393      92.885 122.647  54.775  1.00  0.00            
ATOM   2345  R3  CHO   393      95.285 122.397  53.475  1.00  0.00            
ATOM   2346  R4  CHO   393      93.485 123.547  51.475  1.00  0.00            
ATOM   2347  R5  CHO   393      94.685 121.747  51.275  1.00  0.00            
ATOM   2348  C1  CHO   393      96.035 123.797  48.375  1.00  0.00           C
ATOM   2349  C2  CHO   393      96.635 126.747  46.125  1.00  0.00           C
ATOM   2350  ROH CHO   394     113.585   0.997  48.575  1.00  0.00            
ATOM   2351  R1  CHO   394     114.035   1.897  45.925  1.00  0.00            
ATOM   2352  R2  CHO   394     116.335   1.297  44.525  1.00  0.00            
ATOM   2353  R3  CHO   394     114.585   0.347  42.675  1.00  0.00            
ATOM   2354  R4  CHO   394     117.035   0.797  41.175  1.00  0.00            
ATOM   2355  R5  CHO   394     115.085   1.597  40.675  1.00  0.00            
ATOM   2356  C1  CHO   394     115.785  -0.353  37.475  1.00  0.00           C
ATOM   2357  C2  CHO   394     117.235   2.447  35.475  1.00  0.00           C
ATOM   2358  ROH CHO   395     168.485  77.047  37.625  1.00  0.00            
ATOM   2359  R1  CHO   395     167.335  76.747  35.075  1.00  0.00            
ATOM   2360  R2  CHO   395     167.735  78.547  33.025  1.00  0.00            
ATOM   2361  R3  CHO   395     168.485  76.347  31.625  1.00  0.00            
ATOM   2362  R4  CHO   395     167.335  78.147  29.625  1.00  0.00            
ATOM   2363  R5  CHO   395     166.735  76.097  29.975  1.00  0.00            
ATOM   2364  C1  CHO   395     167.785  75.847  26.325  1.00  0.00           C
ATOM   2365  C2  CHO   395     165.035  74.697  23.825  1.00  0.00           C
ATOM   2366  ROH CHO   396      15.085 217.547  41.075  1.00  0.00            
ATOM   2367  R1  CHO   396      16.585 216.697  38.825  1.00  0.00            
ATOM   2368  R2  CHO   396      15.385 215.497  36.625  1.00  0.00            
ATOM   2369  R3  CHO   396      16.735 217.497  35.275  1.00  0.00            
ATOM   2370  R4  CHO   396      16.235 215.397  33.275  1.00  0.00            
ATOM   2371  R5  CHO   396      18.185 216.297  33.775  1.00  0.00            
ATOM   2372  C1  CHO   396      17.985 217.147  30.075  1.00  0.00           C
ATOM   2373  C2  CHO   396      16.935 218.897  26.625  1.00  0.00           C
ATOM   2374  ROH CHO   397      53.135 168.297  19.725  1.00  0.00            
ATOM   2375  R1  CHO   397      52.285 168.697  22.375  1.00  0.00            
ATOM   2376  R2  CHO   397      52.235 166.647  24.225  1.00  0.00            
ATOM   2377  R3  CHO   397      53.785 168.297  25.675  1.00  0.00            
ATOM   2378  R4  CHO   397      52.285 166.747  27.675  1.00  0.00            
ATOM   2379  R5  CHO   397      52.435 168.897  27.575  1.00  0.00            
ATOM   2380  C1  CHO   397      53.835 168.397  31.075  1.00  0.00           C
ATOM   2381  C2  CHO   397      54.585 169.547  33.525  1.00  0.00           C
ATOM   2382  ROH CHO   398      74.485  12.197  15.225  1.00  0.00            
ATOM   2383  R1  CHO   398      75.235  13.947  17.275  1.00  0.00            
ATOM   2384  R2  CHO   398      75.385  16.697  16.925  1.00  0.00            
ATOM   2385  R3  CHO   398      73.735  16.697  19.125  1.00  0.00            
ATOM   2386  R4  CHO   398      74.385  19.497  18.625  1.00  0.00            
ATOM   2387  R5  CHO   398      74.635  18.447  20.525  1.00  0.00            
ATOM   2388  C1  CHO   398      72.285  21.197  21.675  1.00  0.00           C
ATOM   2389  C2  CHO   398      72.635  23.347  24.575  1.00  0.00           C
ATOM   2390  ROH CHO   399     186.485 120.697  45.525  1.00  0.00            
ATOM   2391  R1  CHO   399     185.635 122.047  43.175  1.00  0.00            
ATOM   2392  R2  CHO   399     186.285 121.197  40.625  1.00  0.00            
ATOM   2393  R3  CHO   399     183.585 121.247  40.275  1.00  0.00            
ATOM   2394  R4  CHO   399     184.685 121.047  37.575  1.00  0.00            
ATOM   2395  R5  CHO   399     183.285 122.547  38.325  1.00  0.00            
ATOM   2396  C1  CHO   399     181.235 121.047  35.475  1.00  0.00           C
ATOM   2397  C2  CHO   399     180.435 119.947  32.425  1.00  0.00           C
ATOM   2398  ROH CHO   400     140.485  62.747  18.725  1.00  0.00            
ATOM   2399  R1  CHO   400     142.235  64.397  20.225  1.00  0.00            
ATOM   2400  R2  CHO   400     144.835  64.847  19.475  1.00  0.00            
ATOM   2401  R3  CHO   400     144.085  67.447  19.675  1.00  0.00            
ATOM   2402  R4  CHO   400     146.885  67.397  20.525  1.00  0.00            
ATOM   2403  R5  CHO   400     145.235  68.247  21.625  1.00  0.00            
ATOM   2404  C1  CHO   400     147.385  71.347  21.325  1.00  0.00           C
ATOM   2405  C2  CHO   400     149.285  72.797  24.175  1.00  0.00           C
ATOM   2406  ROH CHO   401      23.635  59.297  40.225  1.00  0.00            
ATOM   2407  R1  CHO   401      22.385  59.347  37.725  1.00  0.00            
ATOM   2408  R2  CHO   401      22.385  61.647  36.125  1.00  0.00            
ATOM   2409  R3  CHO   401      23.385  59.897  34.275  1.00  0.00            
ATOM   2410  R4  CHO   401      22.235  62.097  32.675  1.00  0.00            
ATOM   2411  R5  CHO   401      21.785  59.947  32.475  1.00  0.00            
ATOM   2412  C1  CHO   401      23.035  60.747  28.975  1.00  0.00           C
ATOM   2413  C2  CHO   401      25.985  62.047  26.025  1.00  0.00           C
ATOM   2414  ROH CHO   402     136.285 130.497  56.275  1.00  0.00            
ATOM   2415  R1  CHO   402     133.985 130.647  54.625  1.00  0.00            
ATOM   2416  R2  CHO   402     133.985 131.747  52.125  1.00  0.00            
ATOM   2417  R3  CHO   402     132.935 129.347  51.425  1.00  0.00            
ATOM   2418  R4  CHO   402     132.585 131.047  49.025  1.00  0.00            
ATOM   2419  R5  CHO   402     131.035 129.897  50.075  1.00  0.00            
ATOM   2420  C1  CHO   402     130.785 128.347  46.575  1.00  0.00           C
ATOM   2421  C2  CHO   402     129.835 128.047  42.075  1.00  0.00           C
ATOM   2422  ROH CHO   403     140.185 118.047  16.925  1.00  0.00            
ATOM   2423  R1  CHO   403     140.735 116.247  19.025  1.00  0.00            
ATOM   2424  R2  CHO   403     143.135 116.197  20.375  1.00  0.00            
ATOM   2425  R3  CHO   403     141.535 116.497  22.575  1.00  0.00            
ATOM   2426  R4  CHO   403     144.035 115.347  23.625  1.00  0.00            
ATOM   2427  R5  CHO   403     142.035 114.547  23.925  1.00  0.00            
ATOM   2428  C1  CHO   403     143.035 115.097  27.525  1.00  0.00           C
ATOM   2429  C2  CHO   403     141.385 113.097  30.025  1.00  0.00           C
ATOM   2430  ROH CHO   404      16.585 192.597  39.275  1.00  0.00            
ATOM   2431  R1  CHO   404      15.985 191.947  36.625  1.00  0.00            
ATOM   2432  R2  CHO   404      17.935 191.997  34.625  1.00  0.00            
ATOM   2433  R3  CHO   404      17.135 189.447  34.225  1.00  0.00            
ATOM   2434  R4  CHO   404      18.585 190.147  31.775  1.00  0.00            
ATOM   2435  R5  CHO   404      16.585 189.347  31.875  1.00  0.00            
ATOM   2436  C1  CHO   404      18.285 186.697  29.725  1.00  0.00           C
ATOM   2437  C2  CHO   404      17.835 184.997  27.125  1.00  0.00           C
ATOM   2438  ROH CHO   405     208.335  82.747  36.775  1.00  0.00            
ATOM   2439  R1  CHO   405     208.635  81.647  34.175  1.00  0.00            
ATOM   2440  R2  CHO   405     206.585  81.547  32.325  1.00  0.00            
ATOM   2441  R3  CHO   405     208.385  82.797  30.775  1.00  0.00            
ATOM   2442  R4  CHO   405     206.485  81.647  28.875  1.00  0.00            
ATOM   2443  R5  CHO   405     208.635  81.397  28.875  1.00  0.00            
ATOM   2444  C1  CHO   405     208.085  82.897  25.375  1.00  0.00           C
ATOM   2445  C2  CHO   405     207.835  81.297  21.175  1.00  0.00           C
ATOM   2446  ROH CHO   406     159.185 203.947  26.275  1.00  0.00            
ATOM   2447  R1  CHO   406     157.435 205.547  24.775  1.00  0.00            
ATOM   2448  R2  CHO   406     154.685 205.147  24.775  1.00  0.00            
ATOM   2449  R3  CHO   406     154.635 207.747  25.425  1.00  0.00            
ATOM   2450  R4  CHO   406     151.985 207.247  24.275  1.00  0.00            
ATOM   2451  R5  CHO   406     153.385 208.797  23.675  1.00  0.00            
ATOM   2452  C1  CHO   406     150.385 210.947  24.625  1.00  0.00           C
ATOM   2453  C2  CHO   406     147.435 212.147  25.275  1.00  0.00           C
ATOM   2454  ROH CHO   407     111.935  44.997  24.875  1.00  0.00            
ATOM   2455  R1  CHO   407     110.785  44.897  27.425  1.00  0.00            
ATOM   2456  R2  CHO   407     111.235  46.797  29.375  1.00  0.00            
ATOM   2457  R3  CHO   407     108.535  46.947  29.425  1.00  0.00            
ATOM   2458  R4  CHO   407     109.435  49.347  30.825  1.00  0.00            
ATOM   2459  R5  CHO   407     108.035  47.847  31.575  1.00  0.00            
ATOM   2460  C1  CHO   407     105.835  50.947  31.725  1.00  0.00           C
ATOM   2461  C2  CHO   407     102.885  52.047  32.275  1.00  0.00           C
ATOM   2462  ROH CHO   408     127.135 124.997  57.875  1.00  0.00            
ATOM   2463  R1  CHO   408     126.235 124.497  55.275  1.00  0.00            
ATOM   2464  R2  CHO   408     123.635 123.747  54.725  1.00  0.00            
ATOM   2465  R3  CHO   408     123.685 125.847  53.025  1.00  0.00            
ATOM   2466  R4  CHO   408     121.285 124.347  52.275  1.00  0.00            
ATOM   2467  R5  CHO   408     122.885 124.947  50.925  1.00  0.00            
ATOM   2468  C1  CHO   408     119.985 126.697  49.225  1.00  0.00           C
ATOM   2469  C2  CHO   408     116.685 126.197  44.925  1.00  0.00           C
ATOM   2470  ROH CHO   409     211.685  98.447  35.825  1.00  0.00            
ATOM   2471  R1  CHO   409     212.985  98.047  33.325  1.00  0.00            
ATOM   2472  R2  CHO   409     211.885  99.047  30.975  1.00  0.00            
ATOM   2473  R3  CHO   409     214.335 100.197  30.725  1.00  0.00            
ATOM   2474  R4  CHO   409     213.685  99.347  28.025  1.00  0.00            
ATOM   2475  R5  CHO   409     215.485  98.897  29.125  1.00  0.00            
ATOM   2476  C1  CHO   409     216.985 100.647  26.075  1.00  0.00           C
ATOM   2477  C2  CHO   409     216.085 103.847  23.125  1.00  0.00           C
ATOM   2478  ROH CHO   410     214.385 192.797  39.225  1.00  0.00            
ATOM   2479  R1  CHO   410     214.885 191.947  36.525  1.00  0.00            
ATOM   2480  R2  CHO   410     212.885 191.997  34.625  1.00  0.00            
ATOM   2481  R3  CHO   410     214.735 193.497  33.225  1.00  0.00            
ATOM   2482  R4  CHO   410     212.985 192.347  31.175  1.00  0.00            
ATOM   2483  R5  CHO   410     215.135 192.197  31.275  1.00  0.00            
ATOM   2484  C1  CHO   410     214.735 193.947  27.875  1.00  0.00           C
ATOM   2485  C2  CHO   410     216.035 195.047  23.925  1.00  0.00           C
ATOM   2486  ROH CHO   411      59.285 179.847  22.925  1.00  0.00            
ATOM   2487  R1  CHO   411      58.985 181.247  25.375  1.00  0.00            
ATOM   2488  R2  CHO   411      57.535 183.597  25.575  1.00  0.00            
ATOM   2489  R3  CHO   411      56.285 182.247  27.575  1.00  0.00            
ATOM   2490  R4  CHO   411      55.335 184.997  27.825  1.00  0.00            
ATOM   2491  R5  CHO   411      56.235 183.797  29.425  1.00  0.00            
ATOM   2492  C1  CHO   411      52.885 184.547  31.025  1.00  0.00           C
ATOM   2493  C2  CHO   411      51.485 187.797  32.175  1.00  0.00           C
ATOM   2494  ROH CHO   412      31.485  93.447  14.525  1.00  0.00            
ATOM   2495  R1  CHO   412      30.535  92.197  16.875  1.00  0.00            
ATOM   2496  R2  CHO   412      32.135  91.597  19.025  1.00  0.00            
ATOM   2497  R3  CHO   412      30.285  92.997  20.375  1.00  0.00            
ATOM   2498  R4  CHO   412      31.335  90.997  22.325  1.00  0.00            
ATOM   2499  R5  CHO   412      29.235  91.347  21.775  1.00  0.00            
ATOM   2500  C1  CHO   412      29.085  91.997  25.525  1.00  0.00           C
ATOM   2501  C2  CHO   412      31.385  90.097  27.075  1.00  0.00           C
ATOM   2502  ROH CHO   413     217.885 153.897  12.775  1.00  0.00            
ATOM   2503  R1  CHO   413     216.385 153.347  15.075  1.00  0.00            
ATOM   2504  R2  CHO   413     217.485 152.547  17.475  1.00  0.00            
ATOM   2505  R3  CHO   413     216.135 154.647  18.475  1.00  0.00            
ATOM   2506  R4  CHO   413     216.935 153.097  20.825  1.00  0.00            
ATOM   2507  R5  CHO   413     214.935 153.747  20.325  1.00  0.00            
ATOM   2508  C1  CHO   413     215.335 155.447  23.725  1.00  0.00           C
ATOM   2509  C2  CHO   413     217.435 157.297  26.775  1.00  0.00           C
ATOM   2510  ROH CHO   414     109.985 113.847  24.425  1.00  0.00            
ATOM   2511  R1  CHO   414     110.635 114.497  27.075  1.00  0.00            
ATOM   2512  R2  CHO   414     108.885 114.147  29.175  1.00  0.00            
ATOM   2513  R3  CHO   414     110.885 112.697  30.225  1.00  0.00            
ATOM   2514  R4  CHO   414     109.685 114.097  32.525  1.00  0.00            
ATOM   2515  R5  CHO   414     111.785 114.097  31.925  1.00  0.00            
ATOM   2516  C1  CHO   414     112.085 112.697  35.475  1.00  0.00           C
ATOM   2517  C2  CHO   414     114.085 113.847  39.325  1.00  0.00           C
ATOM   2518  ROH CHO   415      14.935 204.397   8.725  1.00  0.00            
ATOM   2519  R1  CHO   415      15.035 205.647  11.225  1.00  0.00            
ATOM   2520  R2  CHO   415      15.335 208.397  11.475  1.00  0.00            
ATOM   2521  R3  CHO   415      13.035 208.197  12.925  1.00  0.00            
ATOM   2522  R4  CHO   415      14.535 210.297  14.275  1.00  0.00            
ATOM   2523  R5  CHO   415      13.735 208.547  15.225  1.00  0.00            
ATOM   2524  C1  CHO   415      11.985 211.247  17.225  1.00  0.00           C
ATOM   2525  C2  CHO   415      12.635 212.797  19.525  1.00  0.00           C
ATOM   2526  ROH CHO   416     218.235  74.547  38.375  1.00  0.00            
ATOM   2527  R1  CHO   416     219.685  73.897  36.075  1.00  0.00            
ATOM   2528  R2  CHO   416     218.435  73.547  33.625  1.00  0.00            
ATOM   2529  R3  CHO   416     220.285  75.347  32.825  1.00  0.00            
ATOM   2530  R4  CHO   416     219.485  73.997  30.325  1.00  0.00            
ATOM   2531  R5  CHO   416     221.485  74.297  31.075  1.00  0.00            
ATOM   2532  C1  CHO   416     221.785  75.997  27.675  1.00  0.00           C
ATOM   2533  C2  CHO   416     220.935  75.497  24.125  1.00  0.00           C
ATOM   2534  ROH CHO   417     145.085 192.897  12.525  1.00  0.00            
ATOM   2535  R1  CHO   417     143.935 194.847  14.275  1.00  0.00            
ATOM   2536  R2  CHO   417     144.085 194.597  17.025  1.00  0.00            
ATOM   2537  R3  CHO   417     145.135 197.097  16.875  1.00  0.00            
ATOM   2538  R4  CHO   417     144.885 196.547  19.725  1.00  0.00            
ATOM   2539  R5  CHO   417     144.135 198.247  18.675  1.00  0.00            
ATOM   2540  C1  CHO   417     146.385 200.047  21.175  1.00  0.00           C
ATOM   2541  C2  CHO   417     145.235 203.097  22.075  1.00  0.00           C
ATOM   2542  ROH CHO   418     214.885  67.147   4.925  1.00  0.00            
ATOM   2543  R1  CHO   418     215.735  67.847   7.525  1.00  0.00            
ATOM   2544  R2  CHO   418     214.735  69.997   8.925  1.00  0.00            
ATOM   2545  R3  CHO   418     214.235  68.097  10.825  1.00  0.00            
ATOM   2546  R4  CHO   418     215.185  70.447  12.275  1.00  0.00            
ATOM   2547  R5  CHO   418     216.035  68.447  12.425  1.00  0.00            
ATOM   2548  C1  CHO   418     215.035  68.947  16.075  1.00  0.00           C
ATOM   2549  C2  CHO   418     211.985  69.097  18.825  1.00  0.00           C
ATOM   2550  ROH CHO   419     139.485  93.847  46.825  1.00  0.00            
ATOM   2551  R1  CHO   419     138.935  95.147  44.375  1.00  0.00            
ATOM   2552  R2  CHO   419     140.735  95.197  42.275  1.00  0.00            
ATOM   2553  R3  CHO   419     138.685  94.147  40.875  1.00  0.00            
ATOM   2554  R4  CHO   419     140.385  95.447  38.875  1.00  0.00            
ATOM   2555  R5  CHO   419     138.235  95.747  39.175  1.00  0.00            
ATOM   2556  C1  CHO   419     138.235  94.547  35.525  1.00  0.00           C
ATOM   2557  C2  CHO   419     138.785  96.147  33.125  1.00  0.00           C
ATOM   2558  ROH CHO   420     154.785 127.197  50.825  1.00  0.00            
ATOM   2559  R1  CHO   420     154.285 128.897  48.575  1.00  0.00            
ATOM   2560  R2  CHO   420     152.935 131.297  48.825  1.00  0.00            
ATOM   2561  R3  CHO   420     155.135 132.297  47.625  1.00  0.00            
ATOM   2562  R4  CHO   420     152.985 134.147  46.925  1.00  0.00            
ATOM   2563  R5  CHO   420     154.335 133.147  45.525  1.00  0.00            
ATOM   2564  C1  CHO   420     155.135 136.797  44.675  1.00  0.00           C
ATOM   2565  C2  CHO   420     157.985 138.647  44.425  1.00  0.00           C
ATOM   2566  ROH CHO   421     147.235 162.647  20.875  1.00  0.00            
ATOM   2567  R1  CHO   421     147.135 163.597  23.525  1.00  0.00            
ATOM   2568  R2  CHO   421     147.935 161.997  25.675  1.00  0.00            
ATOM   2569  R3  CHO   421     149.535 164.097  26.225  1.00  0.00            
ATOM   2570  R4  CHO   421     149.135 162.797  28.775  1.00  0.00            
ATOM   2571  R5  CHO   421     148.785 164.897  28.325  1.00  0.00            
ATOM   2572  C1  CHO   421     151.335 165.297  31.125  1.00  0.00           C
ATOM   2573  C2  CHO   421     153.735 165.897  33.975  1.00  0.00           C
ATOM   2574  ROH CHO   422     218.785 123.897  43.525  1.00  0.00            
ATOM   2575  R1  CHO   422     218.935 124.097  40.725  1.00  0.00            
ATOM   2576  R2  CHO   422     216.935 123.097  39.075  1.00  0.00            
ATOM   2577  R3  CHO   422     216.985 125.647  38.075  1.00  0.00            
ATOM   2578  R4  CHO   422     216.085 123.997  35.825  1.00  0.00            
ATOM   2579  R5  CHO   422     217.735 125.397  35.825  1.00  0.00            
ATOM   2580  C1  CHO   422     215.635 126.847  33.025  1.00  0.00           C
ATOM   2581  C2  CHO   422     217.985 127.297  29.525  1.00  0.00           C
ATOM   2582  ROH CHO   423      40.435  83.097  39.675  1.00  0.00            
ATOM   2583  R1  CHO   423      40.435  83.347  36.875  1.00  0.00            
ATOM   2584  R2  CHO   423      38.635  82.047  35.225  1.00  0.00            
ATOM   2585  R3  CHO   423      38.135  84.547  34.325  1.00  0.00            
ATOM   2586  R4  CHO   423      36.285  82.847  32.825  1.00  0.00            
ATOM   2587  R5  CHO   423      37.685  84.247  31.975  1.00  0.00            
ATOM   2588  C1  CHO   423      34.435  85.647  30.575  1.00  0.00           C
ATOM   2589  C2  CHO   423      32.435  85.147  26.925  1.00  0.00           C
ATOM   2590  ROH CHO   424     212.085 202.597  40.675  1.00  0.00            
ATOM   2591  R1  CHO   424     211.135 201.447  38.275  1.00  0.00            
ATOM   2592  R2  CHO   424     209.935 202.897  36.275  1.00  0.00            
ATOM   2593  R3  CHO   424     211.835 201.747  34.725  1.00  0.00            
ATOM   2594  R4  CHO   424     210.135 203.297  32.875  1.00  0.00            
ATOM   2595  R5  CHO   424     210.635 201.147  32.725  1.00  0.00            
ATOM   2596  C1  CHO   424     212.035 202.447  29.375  1.00  0.00           C
ATOM   2597  C2  CHO   424     209.685 204.047  27.125  1.00  0.00           C
ATOM   2598  ROH CHO   425      55.235 198.847  52.325  1.00  0.00            
ATOM   2599  R1  CHO   425      55.785 200.397  50.025  1.00  0.00            
ATOM   2600  R2  CHO   425      57.685 199.647  48.175  1.00  0.00            
ATOM   2601  R3  CHO   425      55.585 199.947  46.425  1.00  0.00            
ATOM   2602  R4  CHO   425      57.985 199.697  44.725  1.00  0.00            
ATOM   2603  R5  CHO   425      56.485 201.297  44.675  1.00  0.00            
ATOM   2604  C1  CHO   425      56.185 199.997  41.075  1.00  0.00           C
ATOM   2605  C2  CHO   425      58.635 200.297  38.475  1.00  0.00           C
ATOM   2606  ROH CHO   426      95.685  72.397  46.925  1.00  0.00            
ATOM   2607  R1  CHO   426      95.585  73.547  44.375  1.00  0.00            
ATOM   2608  R2  CHO   426      96.135  72.097  42.075  1.00  0.00            
ATOM   2609  R3  CHO   426      93.685  72.997  41.275  1.00  0.00            
ATOM   2610  R4  CHO   426      95.085  72.297  38.825  1.00  0.00            
ATOM   2611  R5  CHO   426      94.135  74.197  39.275  1.00  0.00            
ATOM   2612  C1  CHO   426      92.135  73.197  36.175  1.00  0.00           C
ATOM   2613  C2  CHO   426      90.135  73.597  32.975  1.00  0.00           C
ATOM   2614  ROH CHO   427      96.885 191.047  53.025  1.00  0.00            
ATOM   2615  R1  CHO   427      95.985 191.597  50.375  1.00  0.00            
ATOM   2616  R2  CHO   427      96.335 189.797  48.275  1.00  0.00            
ATOM   2617  R3  CHO   427      93.635 190.097  48.025  1.00  0.00            
ATOM   2618  R4  CHO   427      94.535 189.197  45.375  1.00  0.00            
ATOM   2619  R5  CHO   427      93.335 190.947  45.825  1.00  0.00            
ATOM   2620  C1  CHO   427      90.985 189.097  43.475  1.00  0.00           C
ATOM   2621  C2  CHO   427      88.185 189.997  40.675  1.00  0.00           C
ATOM   2622  ROH CHO   428      11.785 114.897  41.775  1.00  0.00            
ATOM   2623  R1  CHO   428      12.135 115.447  39.025  1.00  0.00            
ATOM   2624  R2  CHO   428      12.685 113.447  37.175  1.00  0.00            
ATOM   2625  R3  CHO   428      10.485 114.447  35.925  1.00  0.00            
ATOM   2626  R4  CHO   428      12.285 113.747  33.775  1.00  0.00            
ATOM   2627  R5  CHO   428      11.335 115.647  34.075  1.00  0.00            
ATOM   2628  C1  CHO   428       9.985 114.847  30.625  1.00  0.00           C
ATOM   2629  C2  CHO   428       9.485 115.497  26.725  1.00  0.00           C
ATOM   2630  ROH CHO   429      48.335 143.247  22.225  1.00  0.00            
ATOM   2631  R1  CHO   429      47.935 142.597  24.925  1.00  0.00            
ATOM   2632  R2  CHO   429      46.485 144.247  26.675  1.00  0.00            
ATOM   2633  R3  CHO   429      45.085 141.947  27.125  1.00  0.00            
ATOM   2634  R4  CHO   429      45.185 143.347  29.725  1.00  0.00            
ATOM   2635  R5  CHO   429      45.785 141.297  29.325  1.00  0.00            
ATOM   2636  C1  CHO   429      43.085 140.697  31.975  1.00  0.00           C
ATOM   2637  C2  CHO   429      43.035 140.597  35.825  1.00  0.00           C
ATOM   2638  ROH CHO   430      68.685 162.597  23.525  1.00  0.00            
ATOM   2639  R1  CHO   430      69.985 163.547  25.875  1.00  0.00            
ATOM   2640  R2  CHO   430      68.935 165.547  27.475  1.00  0.00            
ATOM   2641  R3  CHO   430      69.285 163.647  29.425  1.00  0.00            
ATOM   2642  R4  CHO   430      68.885 166.197  30.875  1.00  0.00            
ATOM   2643  R5  CHO   430      70.535 164.797  31.125  1.00  0.00            
ATOM   2644  C1  CHO   430      69.135 164.847  34.675  1.00  0.00           C
ATOM   2645  C2  CHO   430      69.735 165.347  37.775  1.00  0.00           C
ATOM   2646  ROH CHO   431     108.985 169.097  24.825  1.00  0.00            
ATOM   2647  R1  CHO   431     108.135 169.797  27.425  1.00  0.00            
ATOM   2648  R2  CHO   431     109.035 168.597  29.675  1.00  0.00            
ATOM   2649  R3  CHO   431     109.585 171.147  30.425  1.00  0.00            
ATOM   2650  R4  CHO   431     109.285 169.697  32.975  1.00  0.00            
ATOM   2651  R5  CHO   431     108.235 171.497  32.375  1.00  0.00            
ATOM   2652  C1  CHO   431     109.985 172.697  35.575  1.00  0.00           C
ATOM   2653  C2  CHO   431     110.535 173.847  38.925  1.00  0.00           C
ATOM   2654  ROH CHO   432      38.335 140.247  20.125  1.00  0.00            
ATOM   2655  R1  CHO   432      36.685 140.797  22.375  1.00  0.00            
ATOM   2656  R2  CHO   432      35.085 138.897  23.575  1.00  0.00            
ATOM   2657  R3  CHO   432      36.485 139.597  25.775  1.00  0.00            
ATOM   2658  R4  CHO   432      33.885 138.647  26.775  1.00  0.00            
ATOM   2659  R5  CHO   432      34.785 140.547  27.225  1.00  0.00            
ATOM   2660  C1  CHO   432      34.435 139.197  30.775  1.00  0.00           C
ATOM   2661  C2  CHO   432      35.035 140.997  33.625  1.00  0.00           C
ATOM   2662  ROH CHO   433      15.485 153.847  14.575  1.00  0.00            
ATOM   2663  R1  CHO   433      16.735 153.847  17.125  1.00  0.00            
ATOM   2664  R2  CHO   433      15.885 155.497  19.175  1.00  0.00            
ATOM   2665  R3  CHO   433      15.735 153.147  20.525  1.00  0.00            
ATOM   2666  R4  CHO   433      15.785 155.247  22.625  1.00  0.00            
ATOM   2667  R5  CHO   433      17.135 153.547  22.475  1.00  0.00            
ATOM   2668  C1  CHO   433      15.635 152.897  25.925  1.00  0.00           C
ATOM   2669  C2  CHO   433      15.035 154.397  29.975  1.00  0.00           C
ATOM   2670  ROH CHO   434      46.785  89.797  16.825  1.00  0.00            
ATOM   2671  R1  CHO   434      47.285  88.197  19.075  1.00  0.00            
ATOM   2672  R2  CHO   434      46.135  88.697  21.575  1.00  0.00            
ATOM   2673  R3  CHO   434      45.235  86.147  21.375  1.00  0.00            
ATOM   2674  R4  CHO   434      45.235  86.697  24.225  1.00  0.00            
ATOM   2675  R5  CHO   434      46.235  85.047  23.225  1.00  0.00            
ATOM   2676  C1  CHO   434      43.885  83.147  25.575  1.00  0.00           C
ATOM   2677  C2  CHO   434      41.435  80.647  24.625  1.00  0.00           C
ATOM   2678  ROH CHO   435      20.835 105.697  42.625  1.00  0.00            
ATOM   2679  R1  CHO   435      22.435 104.847  40.475  1.00  0.00            
ATOM   2680  R2  CHO   435      21.535 103.147  38.525  1.00  0.00            
ATOM   2681  R3  CHO   435      22.335 105.097  36.875  1.00  0.00            
ATOM   2682  R4  CHO   435      22.285 102.747  35.175  1.00  0.00            
ATOM   2683  R5  CHO   435      23.985 104.097  35.425  1.00  0.00            
ATOM   2684  C1  CHO   435      23.485 104.347  31.675  1.00  0.00           C
ATOM   2685  C2  CHO   435      27.335 105.197  29.675  1.00  0.00           C
ATOM   2686  ROH CHO   436     206.985 153.847  11.625  1.00  0.00            
ATOM   2687  R1  CHO   436     207.235 152.997  14.275  1.00  0.00            
ATOM   2688  R2  CHO   436     205.485 153.797  16.275  1.00  0.00            
ATOM   2689  R3  CHO   436     205.185 151.097  16.675  1.00  0.00            
ATOM   2690  R4  CHO   436     205.385 152.247  19.375  1.00  0.00            
ATOM   2691  R5  CHO   436     206.585 150.647  18.575  1.00  0.00            
ATOM   2692  C1  CHO   436     205.035 148.847  21.525  1.00  0.00           C
ATOM   2693  C2  CHO   436     204.835 144.747  22.775  1.00  0.00           C
ATOM   2694  ROH CHO   437     137.035 209.047  42.825  1.00  0.00            
ATOM   2695  R1  CHO   437     136.435 207.447  40.525  1.00  0.00            
ATOM   2696  R2  CHO   437     135.135 208.397  38.375  1.00  0.00            
ATOM   2697  R3  CHO   437     137.285 207.447  37.025  1.00  0.00            
ATOM   2698  R4  CHO   437     135.385 208.247  34.925  1.00  0.00            
ATOM   2699  R5  CHO   437     136.335 206.297  35.125  1.00  0.00            
ATOM   2700  C1  CHO   437     137.585 207.297  31.675  1.00  0.00           C
ATOM   2701  C2  CHO   437     137.285 207.697  26.525  1.00  0.00           C
ATOM   2702  ROH CHO   438     139.185 173.497  52.425  1.00  0.00            
ATOM   2703  R1  CHO   438     140.585 174.997  50.425  1.00  0.00            
ATOM   2704  R2  CHO   438     139.885 174.997  47.775  1.00  0.00            
ATOM   2705  R3  CHO   438     139.835 177.697  48.125  1.00  0.00            
ATOM   2706  R4  CHO   438     138.985 177.247  45.325  1.00  0.00            
ATOM   2707  R5  CHO   438     140.585 178.547  46.025  1.00  0.00            
ATOM   2708  C1  CHO   438     138.385 181.097  44.225  1.00  0.00           C
ATOM   2709  C2  CHO   438     140.385 182.047  40.925  1.00  0.00           C
ATOM   2710  ROH CHO   439     197.135   9.197  11.825  1.00  0.00            
ATOM   2711  R1  CHO   439     197.785   8.447  14.475  1.00  0.00            
ATOM   2712  R2  CHO   439     196.685   9.647  16.725  1.00  0.00            
ATOM   2713  R3  CHO   439     195.985   7.047  17.325  1.00  0.00            
ATOM   2714  R4  CHO   439     196.285   8.447  19.925  1.00  0.00            
ATOM   2715  R5  CHO   439     197.285   6.597  19.325  1.00  0.00            
ATOM   2716  C1  CHO   439     195.435   5.347  22.375  1.00  0.00           C
ATOM   2717  C2  CHO   439     195.835   0.897  24.375  1.00  0.00           C
ATOM   2718  ROH CHO   440      83.985 150.047  29.325  1.00  0.00            
ATOM   2719  R1  CHO   440      82.035 150.297  31.375  1.00  0.00            
ATOM   2720  R2  CHO   440      79.885 148.597  31.575  1.00  0.00            
ATOM   2721  R3  CHO   440      80.785 148.297  34.125  1.00  0.00            
ATOM   2722  R4  CHO   440      78.135 147.097  34.175  1.00  0.00            
ATOM   2723  R5  CHO   440      78.885 148.647  35.525  1.00  0.00            
ATOM   2724  C1  CHO   440      77.985 145.947  38.075  1.00  0.00           C
ATOM   2725  C2  CHO   440      76.785 144.097  41.325  1.00  0.00           C
ATOM   2726  ROH CHO   441      62.985  44.297  37.975  1.00  0.00            
ATOM   2727  R1  CHO   441      64.935  44.897  35.975  1.00  0.00            
ATOM   2728  R2  CHO   441      66.735  42.997  35.075  1.00  0.00            
ATOM   2729  R3  CHO   441      65.735  43.697  32.625  1.00  0.00            
ATOM   2730  R4  CHO   441      68.335  42.497  32.075  1.00  0.00            
ATOM   2731  R5  CHO   441      67.685  44.447  31.425  1.00  0.00            
ATOM   2732  C1  CHO   441      68.335  42.797  28.025  1.00  0.00           C
ATOM   2733  C2  CHO   441      68.785  37.997  27.725  1.00  0.00           C
ATOM   2734  ROH CHO   442       3.035 100.597   4.975  1.00  0.00            
ATOM   2735  R1  CHO   442       3.935 100.147   7.625  1.00  0.00            
ATOM   2736  R2  CHO   442       4.135 102.147   9.525  1.00  0.00            
ATOM   2737  R3  CHO   442       2.535 100.497  10.975  1.00  0.00            
ATOM   2738  R4  CHO   442       3.885 102.197  12.975  1.00  0.00            
ATOM   2739  R5  CHO   442       3.835  99.997  12.925  1.00  0.00            
ATOM   2740  C1  CHO   442       2.285 100.647  16.325  1.00  0.00           C
ATOM   2741  C2  CHO   442       4.635  98.847  18.625  1.00  0.00           C
ATOM   2742  ROH CHO   443     151.385 107.947  25.575  1.00  0.00            
ATOM   2743  R1  CHO   443     150.785 110.597  26.425  1.00  0.00            
ATOM   2744  R2  CHO   443     151.085 111.397  29.025  1.00  0.00            
ATOM   2745  R3  CHO   443     152.585 113.347  27.925  1.00  0.00            
ATOM   2746  R4  CHO   443     152.985 113.697  30.825  1.00  0.00            
ATOM   2747  R5  CHO   443     152.335 115.247  29.425  1.00  0.00            
ATOM   2748  C1  CHO   443     155.535 116.797  30.825  1.00  0.00           C
ATOM   2749  C2  CHO   443     159.035 117.897  31.825  1.00  0.00           C
ATOM   2750  ROH CHO   444     215.985   4.297  41.775  1.00  0.00            
ATOM   2751  R1  CHO   444     214.435   3.197  39.725  1.00  0.00            
ATOM   2752  R2  CHO   444     214.085   4.397  37.275  1.00  0.00            
ATOM   2753  R3  CHO   444     214.935   1.997  36.325  1.00  0.00            
ATOM   2754  R4  CHO   444     214.285   3.547  33.925  1.00  0.00            
ATOM   2755  R5  CHO   444     213.535   1.547  34.475  1.00  0.00            
ATOM   2756  C1  CHO   444     215.185   0.797  31.125  1.00  0.00           C
ATOM   2757  C2  CHO   444     213.835  -2.403  28.725  1.00  0.00           C
ATOM   2758  ROH CHO   445     161.985 176.597  13.625  1.00  0.00            
ATOM   2759  R1  CHO   445     163.335 177.447  15.975  1.00  0.00            
ATOM   2760  R2  CHO   445     162.185 179.197  17.775  1.00  0.00            
ATOM   2761  R3  CHO   445     162.785 177.247  19.575  1.00  0.00            
ATOM   2762  R4  CHO   445     162.785 179.747  21.125  1.00  0.00            
ATOM   2763  R5  CHO   445     164.385 178.297  21.025  1.00  0.00            
ATOM   2764  C1  CHO   445     163.635 178.247  24.775  1.00  0.00           C
ATOM   2765  C2  CHO   445     166.485 178.197  26.325  1.00  0.00           C
ATOM   2766  ROH CHO   446      19.285  15.347  38.425  1.00  0.00            
ATOM   2767  R1  CHO   446      20.785  15.297  36.025  1.00  0.00            
ATOM   2768  R2  CHO   446      19.985  13.997  33.775  1.00  0.00            
ATOM   2769  R3  CHO   446      20.385  16.447  32.625  1.00  0.00            
ATOM   2770  R4  CHO   446      21.485  14.497  30.675  1.00  0.00            
ATOM   2771  R5  CHO   446      22.535  16.197  31.525  1.00  0.00            
ATOM   2772  C1  CHO   446      22.735  17.047  27.825  1.00  0.00           C
ATOM   2773  C2  CHO   446      26.685  18.147  25.475  1.00  0.00           C
ATOM   2774  ROH CHO   447     181.785 167.847  48.925  1.00  0.00            
ATOM   2775  R1  CHO   447     180.635 167.297  46.425  1.00  0.00            
ATOM   2776  R2  CHO   447     180.785 169.047  44.275  1.00  0.00            
ATOM   2777  R3  CHO   447     181.785 166.847  42.975  1.00  0.00            
ATOM   2778  R4  CHO   447     180.335 168.297  40.925  1.00  0.00            
ATOM   2779  R5  CHO   447     180.085 166.197  41.425  1.00  0.00            
ATOM   2780  C1  CHO   447     180.985 165.847  37.775  1.00  0.00           C
ATOM   2781  C2  CHO   447     179.435 166.397  34.475  1.00  0.00           C
ATOM   2782  ROH CHO   448     189.235  81.897  32.775  1.00  0.00            
ATOM   2783  R1  CHO   448     188.935  81.197  30.075  1.00  0.00            
ATOM   2784  R2  CHO   448     187.135  82.397  28.375  1.00  0.00            
ATOM   2785  R3  CHO   448     189.335  82.797  26.825  1.00  0.00            
ATOM   2786  R4  CHO   448     187.135  82.297  24.925  1.00  0.00            
ATOM   2787  R5  CHO   448     189.085  81.247  25.025  1.00  0.00            
ATOM   2788  C1  CHO   448     189.235  82.597  21.475  1.00  0.00           C
ATOM   2789  C2  CHO   448     190.535  81.247  18.525  1.00  0.00           C
ATOM   2790  ROH CHO   449     191.535  41.397  12.275  1.00  0.00            
ATOM   2791  R1  CHO   449     191.885  44.147  12.675  1.00  0.00            
ATOM   2792  R2  CHO   449     190.835  45.497  14.875  1.00  0.00            
ATOM   2793  R3  CHO   449     193.435  46.297  15.225  1.00  0.00            
ATOM   2794  R4  CHO   449     192.085  47.047  17.725  1.00  0.00            
ATOM   2795  R5  CHO   449     193.235  48.347  16.425  1.00  0.00            
ATOM   2796  C1  CHO   449     195.235  48.697  19.675  1.00  0.00           C
ATOM   2797  C2  CHO   449     195.835  49.247  23.525  1.00  0.00           C
ATOM   2798  ROH CHO   450      88.735  48.347  16.725  1.00  0.00            
ATOM   2799  R1  CHO   450      89.885  46.097  18.025  1.00  0.00            
ATOM   2800  R2  CHO   450      89.385  45.497  20.725  1.00  0.00            
ATOM   2801  R3  CHO   450      88.635  43.097  19.725  1.00  0.00            
ATOM   2802  R4  CHO   450      88.885  42.697  22.625  1.00  0.00            
ATOM   2803  R5  CHO   450      89.785  41.497  21.025  1.00  0.00            
ATOM   2804  C1  CHO   450      87.835  38.797  22.775  1.00  0.00           C
ATOM   2805  C2  CHO   450      87.635  36.097  25.175  1.00  0.00           C
ATOM   2806  ROH CHO   451       5.485  17.697   5.875  1.00  0.00            
ATOM   2807  R1  CHO   451       6.585  17.047   8.425  1.00  0.00            
ATOM   2808  R2  CHO   451       7.785  18.947  10.025  1.00  0.00            
ATOM   2809  R3  CHO   451       6.035  18.047  11.875  1.00  0.00            
ATOM   2810  R4  CHO   451       8.585  17.997  13.275  1.00  0.00            
ATOM   2811  R5  CHO   451       7.235  16.347  13.075  1.00  0.00            
ATOM   2812  C1  CHO   451       7.435  16.597  16.875  1.00  0.00           C
ATOM   2813  C2  CHO   451       4.985  14.847  19.175  1.00  0.00           C
ATOM   2814  ROH CHO   452     106.835  85.947  50.025  1.00  0.00            
ATOM   2815  R1  CHO   452     105.985  85.397  47.375  1.00  0.00            
ATOM   2816  R2  CHO   452     105.185  87.347  45.625  1.00  0.00            
ATOM   2817  R3  CHO   452     107.085  86.297  44.025  1.00  0.00            
ATOM   2818  R4  CHO   452     104.835  86.897  42.225  1.00  0.00            
ATOM   2819  R5  CHO   452     105.835  84.947  42.425  1.00  0.00            
ATOM   2820  C1  CHO   452     106.385  85.597  38.725  1.00  0.00           C
ATOM   2821  C2  CHO   452     104.785  84.797  34.575  1.00  0.00           C
ATOM   2822  ROH CHO   453      27.385  59.397  11.175  1.00  0.00            
ATOM   2823  R1  CHO   453      26.285  58.347  13.575  1.00  0.00            
ATOM   2824  R2  CHO   453      27.885  57.647  15.725  1.00  0.00            
ATOM   2825  R3  CHO   453      26.235  59.297  17.075  1.00  0.00            
ATOM   2826  R4  CHO   453      26.885  57.197  19.025  1.00  0.00            
ATOM   2827  R5  CHO   453      24.885  57.847  18.475  1.00  0.00            
ATOM   2828  C1  CHO   453      24.785  58.547  22.225  1.00  0.00           C
ATOM   2829  C2  CHO   453      25.385  56.797  25.575  1.00  0.00           C
ATOM   2830  ROH CHO   454      21.285 187.347  14.325  1.00  0.00            
ATOM   2831  R1  CHO   454      21.085 186.497  17.025  1.00  0.00            
ATOM   2832  R2  CHO   454      21.385 188.247  19.125  1.00  0.00            
ATOM   2833  R3  CHO   454      18.985 187.247  19.875  1.00  0.00            
ATOM   2834  R4  CHO   454      19.585 189.247  21.925  1.00  0.00            
ATOM   2835  R5  CHO   454      19.035 187.197  22.275  1.00  0.00            
ATOM   2836  C1  CHO   454      16.285 188.947  24.225  1.00  0.00           C
ATOM   2837  C2  CHO   454      16.235 190.647  27.275  1.00  0.00           C
ATOM   2838  ROH CHO   455     173.785 127.497  44.825  1.00  0.00            
ATOM   2839  R1  CHO   455     171.885 129.197  43.575  1.00  0.00            
ATOM   2840  R2  CHO   455     172.585 131.047  41.625  1.00  0.00            
ATOM   2841  R3  CHO   455     170.685 129.747  40.175  1.00  0.00            
ATOM   2842  R4  CHO   455     170.985 132.347  38.875  1.00  0.00            
ATOM   2843  R5  CHO   455     169.135 131.447  39.625  1.00  0.00            
ATOM   2844  C1  CHO   455     168.235 131.947  35.925  1.00  0.00           C
ATOM   2845  C2  CHO   455     165.235 134.247  35.025  1.00  0.00           C
ATOM   2846  ROH CHO   456      91.285 147.797  28.875  1.00  0.00            
ATOM   2847  R1  CHO   456      91.035 146.047  31.125  1.00  0.00            
ATOM   2848  R2  CHO   456      92.685 146.297  33.325  1.00  0.00            
ATOM   2849  R3  CHO   456      90.285 146.397  34.675  1.00  0.00            
ATOM   2850  R4  CHO   456      92.285 145.947  36.775  1.00  0.00            
ATOM   2851  R5  CHO   456      90.485 144.747  36.375  1.00  0.00            
ATOM   2852  C1  CHO   456      89.835 145.847  39.975  1.00  0.00           C
ATOM   2853  C2  CHO   456      91.185 142.447  41.075  1.00  0.00           C
ATOM   2854  ROH CHO   457      58.985  12.197  17.825  1.00  0.00            
ATOM   2855  R1  CHO   457      61.285  11.597  19.425  1.00  0.00            
ATOM   2856  R2  CHO   457      62.135  13.297  21.425  1.00  0.00            
ATOM   2857  R3  CHO   457      61.985  11.047  22.925  1.00  0.00            
ATOM   2858  R4  CHO   457      63.235  13.047  24.725  1.00  0.00            
ATOM   2859  R5  CHO   457      63.985  11.047  24.225  1.00  0.00            
ATOM   2860  C1  CHO   457      63.685  10.747  28.025  1.00  0.00           C
ATOM   2861  C2  CHO   457      65.835  10.897  30.925  1.00  0.00           C
ATOM   2862  ROH CHO   458       6.135 144.847  46.975  1.00  0.00            
ATOM   2863  R1  CHO   458       7.135 146.447  44.875  1.00  0.00            
ATOM   2864  R2  CHO   458       7.085 145.697  42.225  1.00  0.00            
ATOM   2865  R3  CHO   458       5.835 148.097  41.875  1.00  0.00            
ATOM   2866  R4  CHO   458       6.435 147.147  39.175  1.00  0.00            
ATOM   2867  R5  CHO   458       6.985 149.047  40.025  1.00  0.00            
ATOM   2868  C1  CHO   458       4.885 150.247  37.075  1.00  0.00           C
ATOM   2869  C2  CHO   458       5.835 151.797  33.825  1.00  0.00           C
ATOM   2870  ROH CHO   459      39.485  64.597  13.825  1.00  0.00            
ATOM   2871  R1  CHO   459      38.135  63.847  16.175  1.00  0.00            
ATOM   2872  R2  CHO   459      38.035  61.247  17.025  1.00  0.00            
ATOM   2873  R3  CHO   459      39.035  62.297  19.325  1.00  0.00            
ATOM   2874  R4  CHO   459      38.485  59.497  20.025  1.00  0.00            
ATOM   2875  R5  CHO   459      37.785  61.247  21.075  1.00  0.00            
ATOM   2876  C1  CHO   459      39.685  59.497  23.875  1.00  0.00           C
ATOM   2877  C2  CHO   459      42.085  57.147  25.375  1.00  0.00           C
ATOM   2878  ROH CHO   460     184.735 220.747  15.775  1.00  0.00            
ATOM   2879  R1  CHO   460     183.635 220.147  18.325  1.00  0.00            
ATOM   2880  R2  CHO   460     185.185 219.497  20.525  1.00  0.00            
ATOM   2881  R3  CHO   460     183.785 221.497  21.675  1.00  0.00            
ATOM   2882  R4  CHO   460     185.185 220.247  23.925  1.00  0.00            
ATOM   2883  R5  CHO   460     183.035 220.597  23.775  1.00  0.00            
ATOM   2884  C1  CHO   460     183.835 222.547  26.975  1.00  0.00           C
ATOM   2885  C2  CHO   460     181.135 223.447  30.625  1.00  0.00           C
ATOM   2886  ROH CHO   461     166.635 154.997  49.725  1.00  0.00            
ATOM   2887  R1  CHO   461     166.985 154.847  46.925  1.00  0.00            
ATOM   2888  R2  CHO   461     166.285 152.647  45.475  1.00  0.00            
ATOM   2889  R3  CHO   461     164.885 154.447  44.025  1.00  0.00            
ATOM   2890  R4  CHO   461     165.085 152.047  42.275  1.00  0.00            
ATOM   2891  R5  CHO   461     165.635 154.097  41.775  1.00  0.00            
ATOM   2892  C1  CHO   461     163.035 153.447  39.075  1.00  0.00           C
ATOM   2893  C2  CHO   461     161.785 153.947  36.025  1.00  0.00           C
ATOM   2894  ROH CHO   462     120.585  86.597  49.125  1.00  0.00            
ATOM   2895  R1  CHO   462     121.235  87.347  46.475  1.00  0.00            
ATOM   2896  R2  CHO   462     121.685  85.547  44.475  1.00  0.00            
ATOM   2897  R3  CHO   462     119.735  86.997  43.175  1.00  0.00            
ATOM   2898  R4  CHO   462     121.135  85.547  41.025  1.00  0.00            
ATOM   2899  R5  CHO   462     120.785  87.697  41.125  1.00  0.00            
ATOM   2900  C1  CHO   462     118.985  86.897  37.875  1.00  0.00           C
ATOM   2901  C2  CHO   462     115.335  86.047  34.675  1.00  0.00           C
ATOM   2902  ROH CHO   463      86.735  98.847  53.775  1.00  0.00            
ATOM   2903  R1  CHO   463      85.285  99.897  51.575  1.00  0.00            
ATOM   2904  R2  CHO   463      85.235 102.597  50.975  1.00  0.00            
ATOM   2905  R3  CHO   463      86.035 101.697  48.525  1.00  0.00            
ATOM   2906  R4  CHO   463      85.735 104.597  48.225  1.00  0.00            
ATOM   2907  R5  CHO   463      84.835 103.047  46.975  1.00  0.00            
ATOM   2908  C1  CHO   463      86.835 104.947  44.325  1.00  0.00           C
ATOM   2909  C2  CHO   463      86.035 105.397  41.025  1.00  0.00           C
ATOM   2910  ROH CHO   464     122.785 192.197  20.725  1.00  0.00            
ATOM   2911  R1  CHO   464     123.785 191.497  23.275  1.00  0.00            
ATOM   2912  R2  CHO   464     125.485 193.147  24.675  1.00  0.00            
ATOM   2913  R3  CHO   464     123.635 192.847  26.625  1.00  0.00            
ATOM   2914  R4  CHO   464     126.185 193.047  28.075  1.00  0.00            
ATOM   2915  R5  CHO   464     124.685 191.497  28.275  1.00  0.00            
ATOM   2916  C1  CHO   464     124.785 192.747  31.875  1.00  0.00           C
ATOM   2917  C2  CHO   464     122.885 194.397  34.625  1.00  0.00           C
ATOM   2918  ROH CHO   465      16.485 123.997  44.275  1.00  0.00            
ATOM   2919  R1  CHO   465      16.985 123.497  41.525  1.00  0.00            
ATOM   2920  R2  CHO   465      15.135 123.997  39.575  1.00  0.00            
ATOM   2921  R3  CHO   465      17.135 125.497  38.475  1.00  0.00            
ATOM   2922  R4  CHO   465      15.285 124.997  36.275  1.00  0.00            
ATOM   2923  R5  CHO   465      17.435 124.597  36.275  1.00  0.00            
ATOM   2924  C1  CHO   465      17.285 126.997  33.325  1.00  0.00           C
ATOM   2925  C2  CHO   465      17.935 128.597  30.475  1.00  0.00           C
ATOM   2926  ROH CHO   466       1.535  99.347  42.025  1.00  0.00            
ATOM   2927  R1  CHO   466       1.385  97.247  40.175  1.00  0.00            
ATOM   2928  R2  CHO   466       0.035  97.447  37.825  1.00  0.00            
ATOM   2929  R3  CHO   466       2.385  96.697  36.725  1.00  0.00            
ATOM   2930  R4  CHO   466       0.485  96.397  34.525  1.00  0.00            
ATOM   2931  R5  CHO   466       1.835  94.897  35.275  1.00  0.00            
ATOM   2932  C1  CHO   466       2.935  95.047  31.625  1.00  0.00           C
ATOM   2933  C2  CHO   466       3.385  93.797  28.375  1.00  0.00           C
ATOM   2934  ROH CHO   467     100.935 143.547  58.525  1.00  0.00            
ATOM   2935  R1  CHO   467      99.435 142.347  56.425  1.00  0.00            
ATOM   2936  R2  CHO   467      99.385 143.447  53.875  1.00  0.00            
ATOM   2937  R3  CHO   467     100.185 140.947  53.175  1.00  0.00            
ATOM   2938  R4  CHO   467      98.485 141.847  50.975  1.00  0.00            
ATOM   2939  R5  CHO   467      98.285 139.947  52.075  1.00  0.00            
ATOM   2940  C1  CHO   467      98.735 138.597  48.575  1.00  0.00           C
ATOM   2941  C2  CHO   467      99.785 137.847  45.525  1.00  0.00           C
ATOM   2942  ROH CHO   468      48.635 101.997  19.025  1.00  0.00            
ATOM   2943  R1  CHO   468      47.235 101.047  21.275  1.00  0.00            
ATOM   2944  R2  CHO   468      48.535 100.397  23.675  1.00  0.00            
ATOM   2945  R3  CHO   468      46.685 102.097  24.725  1.00  0.00            
ATOM   2946  R4  CHO   468      47.735 100.597  27.025  1.00  0.00            
ATOM   2947  R5  CHO   468      45.635 100.847  26.475  1.00  0.00            
ATOM   2948  C1  CHO   468      45.585 102.347  29.975  1.00  0.00           C
ATOM   2949  C2  CHO   468      46.135 101.647  34.075  1.00  0.00           C
ATOM   2950  ROH CHO   469     139.335 140.947  54.275  1.00  0.00            
ATOM   2951  R1  CHO   469     140.285 141.547  51.675  1.00  0.00            
ATOM   2952  R2  CHO   469     140.385 139.597  49.675  1.00  0.00            
ATOM   2953  R3  CHO   469     138.885 141.447  48.325  1.00  0.00            
ATOM   2954  R4  CHO   469     139.785 139.547  46.275  1.00  0.00            
ATOM   2955  R5  CHO   469     140.035 141.697  46.225  1.00  0.00            
ATOM   2956  C1  CHO   469     138.085 141.247  43.025  1.00  0.00           C
ATOM   2957  C2  CHO   469     141.435 143.297  41.625  1.00  0.00           C
ATOM   2958  ROH CHO   470     135.485 108.347  49.925  1.00  0.00            
ATOM   2959  R1  CHO   470     134.785 109.597  47.525  1.00  0.00            
ATOM   2960  R2  CHO   470     135.285 108.447  45.075  1.00  0.00            
ATOM   2961  R3  CHO   470     132.635 108.847  44.675  1.00  0.00            
ATOM   2962  R4  CHO   470     133.735 108.497  41.975  1.00  0.00            
ATOM   2963  R5  CHO   470     132.485 110.147  42.675  1.00  0.00            
ATOM   2964  C1  CHO   470     130.285 108.897  39.825  1.00  0.00           C
ATOM   2965  C2  CHO   470     131.535 111.147  36.625  1.00  0.00           C
ATOM   2966  ROH CHO   471     198.435 196.247  42.325  1.00  0.00            
ATOM   2967  R1  CHO   471     198.135 196.147  39.525  1.00  0.00            
ATOM   2968  R2  CHO   471     195.735 196.797  38.275  1.00  0.00            
ATOM   2969  R3  CHO   471     197.285 198.547  36.925  1.00  0.00            
ATOM   2970  R4  CHO   471     195.185 197.747  35.025  1.00  0.00            
ATOM   2971  R5  CHO   471     197.335 197.647  34.675  1.00  0.00            
ATOM   2972  C1  CHO   471     196.385 199.947  31.825  1.00  0.00           C
ATOM   2973  C2  CHO   471     196.135 202.397  28.575  1.00  0.00           C
ATOM   2974  ROH CHO   472     204.335  31.647  38.525  1.00  0.00            
ATOM   2975  R1  CHO   472     204.585  29.447  36.725  1.00  0.00            
ATOM   2976  R2  CHO   472     202.985  29.197  34.475  1.00  0.00            
ATOM   2977  R3  CHO   472     205.385  29.047  33.175  1.00  0.00            
ATOM   2978  R4  CHO   472     203.385  28.197  31.175  1.00  0.00            
ATOM   2979  R5  CHO   472     205.185  27.097  31.775  1.00  0.00            
ATOM   2980  C1  CHO   472     205.885  27.497  28.075  1.00  0.00           C
ATOM   2981  C2  CHO   472     207.485  26.947  24.925  1.00  0.00           C
ATOM   2982  ROH CHO   473     184.935 203.397  12.075  1.00  0.00            
ATOM   2983  R1  CHO   473     184.735 201.897  14.475  1.00  0.00            
ATOM   2984  R2  CHO   473     186.485 202.197  16.575  1.00  0.00            
ATOM   2985  R3  CHO   473     184.185 202.597  17.975  1.00  0.00            
ATOM   2986  R4  CHO   473     186.335 203.547  19.725  1.00  0.00            
ATOM   2987  R5  CHO   473     184.785 202.097  20.225  1.00  0.00            
ATOM   2988  C1  CHO   473     184.085 204.747  22.875  1.00  0.00           C
ATOM   2989  C2  CHO   473     183.485 205.847  25.875  1.00  0.00           C
ATOM   2990  ROH CHO   474      83.235 163.247  26.425  1.00  0.00            
ATOM   2991  R1  CHO   474      82.135 164.747  28.575  1.00  0.00            
ATOM   2992  R2  CHO   474      80.935 163.547  30.775  1.00  0.00            
ATOM   2993  R3  CHO   474      82.735 165.047  32.175  1.00  0.00            
ATOM   2994  R4  CHO   474      81.235 163.547  34.175  1.00  0.00            
ATOM   2995  R5  CHO   474      81.535 165.747  34.125  1.00  0.00            
ATOM   2996  C1  CHO   474      83.085 164.947  37.525  1.00  0.00           C
ATOM   2997  C2  CHO   474      85.835 168.097  40.275  1.00  0.00           C
ATOM   2998  ROH CHO   475     129.735 209.997  43.275  1.00  0.00            
ATOM   2999  R1  CHO   475     127.435 208.947  41.975  1.00  0.00            
ATOM   3000  R2  CHO   475     126.785 209.447  39.375  1.00  0.00            
ATOM   3001  R3  CHO   475     126.685 206.747  39.175  1.00  0.00            
ATOM   3002  R4  CHO   475     125.035 207.697  36.975  1.00  0.00            
ATOM   3003  R5  CHO   475     124.435 206.297  38.525  1.00  0.00            
ATOM   3004  C1  CHO   475     123.935 204.147  35.425  1.00  0.00           C
ATOM   3005  C2  CHO   475     123.285 200.047  35.025  1.00  0.00           C
ATOM   3006  ROH CHO   476     117.835 153.347  25.575  1.00  0.00            
ATOM   3007  R1  CHO   476     117.385 152.947  28.325  1.00  0.00            
ATOM   3008  R2  CHO   476     119.435 152.847  30.175  1.00  0.00            
ATOM   3009  R3  CHO   476     117.985 154.797  31.425  1.00  0.00            
ATOM   3010  R4  CHO   476     119.785 153.797  33.475  1.00  0.00            
ATOM   3011  R5  CHO   476     117.585 153.947  33.625  1.00  0.00            
ATOM   3012  C1  CHO   476     118.585 156.147  36.575  1.00  0.00           C
ATOM   3013  C2  CHO   476     119.735 153.547  39.325  1.00  0.00           C
ATOM   3014  ROH CHO   477     220.185 115.397  39.025  1.00  0.00            
ATOM   3015  R1  CHO   477     221.285 115.747  36.425  1.00  0.00            
ATOM   3016  R2  CHO   477     220.935 113.897  34.425  1.00  0.00            
ATOM   3017  R3  CHO   477     220.035 116.047  33.025  1.00  0.00            
ATOM   3018  R4  CHO   477     220.535 114.047  30.975  1.00  0.00            
ATOM   3019  R5  CHO   477     221.285 116.047  31.025  1.00  0.00            
ATOM   3020  C1  CHO   477     219.435 116.147  27.675  1.00  0.00           C
ATOM   3021  C2  CHO   477     221.885 117.147  24.725  1.00  0.00           C
ATOM   3022  ROH CHO   478     155.685 116.347  48.325  1.00  0.00            
ATOM   3023  R1  CHO   478     153.635 116.197  46.375  1.00  0.00            
ATOM   3024  R2  CHO   478     151.785 118.197  46.025  1.00  0.00            
ATOM   3025  R3  CHO   478     152.685 118.047  43.425  1.00  0.00            
ATOM   3026  R4  CHO   478     150.335 119.847  43.325  1.00  0.00            
ATOM   3027  R5  CHO   478     150.685 118.047  42.125  1.00  0.00            
ATOM   3028  C1  CHO   478     150.335 120.697  39.425  1.00  0.00           C
ATOM   3029  C2  CHO   478     148.135 119.397  37.075  1.00  0.00           C
ATOM   3030  ROH CHO   479     174.285   3.297  12.175  1.00  0.00            
ATOM   3031  R1  CHO   479     174.935   1.447  14.175  1.00  0.00            
ATOM   3032  R2  CHO   479     176.485   2.047  16.375  1.00  0.00            
ATOM   3033  R3  CHO   479     174.385   1.097  17.725  1.00  0.00            
ATOM   3034  R4  CHO   479     176.635   0.797  19.575  1.00  0.00            
ATOM   3035  R5  CHO   479     175.285  -0.753  18.975  1.00  0.00            
ATOM   3036  C1  CHO   479     174.735  -0.853  22.725  1.00  0.00           C
ATOM   3037  C2  CHO   479     172.035  -1.953  25.275  1.00  0.00           C
ATOM   3038  ROH CHO   480      16.985  93.947   9.725  1.00  0.00            
ATOM   3039  R1  CHO   480      17.935  92.997  12.225  1.00  0.00            
ATOM   3040  R2  CHO   480      16.735  93.597  14.625  1.00  0.00            
ATOM   3041  R3  CHO   480      16.635  90.897  14.925  1.00  0.00            
ATOM   3042  R4  CHO   480      16.385  91.997  17.625  1.00  0.00            
ATOM   3043  R5  CHO   480      17.835  90.497  16.925  1.00  0.00            
ATOM   3044  C1  CHO   480      16.135  88.497  19.675  1.00  0.00           C
ATOM   3045  C2  CHO   480      14.985  87.147  22.775  1.00  0.00           C
ATOM   3046  ROH CHO   481     126.985  96.047  50.225  1.00  0.00            
ATOM   3047  R1  CHO   481     127.235  96.097  47.425  1.00  0.00            
ATOM   3048  R2  CHO   481     125.285  95.247  45.725  1.00  0.00            
ATOM   3049  R3  CHO   481     125.585  97.697  44.625  1.00  0.00            
ATOM   3050  R4  CHO   481     124.285  96.147  42.525  1.00  0.00            
ATOM   3051  R5  CHO   481     126.135  97.297  42.325  1.00  0.00            
ATOM   3052  C1  CHO   481     123.985  98.997  39.675  1.00  0.00           C
ATOM   3053  C2  CHO   481     121.735  96.897  37.725  1.00  0.00           C
ATOM   3054  ROH CHO   482     210.485  44.797  35.725  1.00  0.00            
ATOM   3055  R1  CHO   482     211.085  45.047  32.975  1.00  0.00            
ATOM   3056  R2  CHO   482     209.635  43.697  31.025  1.00  0.00            
ATOM   3057  R3  CHO   482     209.385  46.197  29.975  1.00  0.00            
ATOM   3058  R4  CHO   482     209.085  44.397  27.675  1.00  0.00            
ATOM   3059  R5  CHO   482     210.435  46.097  27.825  1.00  0.00            
ATOM   3060  C1  CHO   482     208.485  47.147  24.775  1.00  0.00           C
ATOM   3061  C2  CHO   482     207.385  47.547  20.275  1.00  0.00           C
ATOM   3062  ROH CHO   483     159.835 188.997  11.225  1.00  0.00            
ATOM   3063  R1  CHO   483     160.035 188.297  13.975  1.00  0.00            
ATOM   3064  R2  CHO   483     162.385 188.447  15.425  1.00  0.00            
ATOM   3065  R3  CHO   483     160.935 190.047  17.075  1.00  0.00            
ATOM   3066  R4  CHO   483     163.235 189.247  18.675  1.00  0.00            
ATOM   3067  R5  CHO   483     161.185 188.997  19.225  1.00  0.00            
ATOM   3068  C1  CHO   483     162.385 191.197  22.125  1.00  0.00           C
ATOM   3069  C2  CHO   483     161.435 190.747  25.375  1.00  0.00           C
ATOM   3070  ROH CHO   484     208.135 115.947   8.475  1.00  0.00            
ATOM   3071  R1  CHO   484     209.835 114.247  10.025  1.00  0.00            
ATOM   3072  R2  CHO   484     211.785 115.197  11.675  1.00  0.00            
ATOM   3073  R3  CHO   484     210.535 113.697  13.575  1.00  0.00            
ATOM   3074  R4  CHO   484     212.785 114.897  14.975  1.00  0.00            
ATOM   3075  R5  CHO   484     212.285 112.797  14.875  1.00  0.00            
ATOM   3076  C1  CHO   484     212.135 113.297  18.675  1.00  0.00           C
ATOM   3077  C2  CHO   484     212.835 115.797  22.575  1.00  0.00           C
ATOM   3078  ROH CHO   485     188.635 119.397   5.925  1.00  0.00            
ATOM   3079  R1  CHO   485     187.935 118.797   8.575  1.00  0.00            
ATOM   3080  R2  CHO   485     189.235 116.947  10.125  1.00  0.00            
ATOM   3081  R3  CHO   485     189.485 118.997  11.875  1.00  0.00            
ATOM   3082  R4  CHO   485     190.335 116.647  13.375  1.00  0.00            
ATOM   3083  R5  CHO   485     188.785 118.097  13.975  1.00  0.00            
ATOM   3084  C1  CHO   485     191.135 118.397  16.925  1.00  0.00           C
ATOM   3085  C2  CHO   485     191.535 116.597  20.225  1.00  0.00           C
ATOM   3086  ROH CHO   486      42.185 151.497  53.475  1.00  0.00            
ATOM   3087  R1  CHO   486      43.635 150.147  51.475  1.00  0.00            
ATOM   3088  R2  CHO   486      42.435 148.797  49.425  1.00  0.00            
ATOM   3089  R3  CHO   486      44.085 150.347  47.875  1.00  0.00            
ATOM   3090  R4  CHO   486      43.335 148.147  46.125  1.00  0.00            
ATOM   3091  R5  CHO   486      45.385 148.797  46.575  1.00  0.00            
ATOM   3092  C1  CHO   486      45.385 149.247  42.775  1.00  0.00           C
ATOM   3093  C2  CHO   486      47.935 149.947  39.475  1.00  0.00           C
ATOM   3094  ROH CHO   487      91.885 129.797  25.825  1.00  0.00            
ATOM   3095  R1  CHO   487      91.535 129.047  28.525  1.00  0.00            
ATOM   3096  R2  CHO   487      90.635 130.847  30.475  1.00  0.00            
ATOM   3097  R3  CHO   487      88.785 128.897  30.925  1.00  0.00            
ATOM   3098  R4  CHO   487      89.135 130.197  33.525  1.00  0.00            
ATOM   3099  R5  CHO   487      89.285 128.047  33.075  1.00  0.00            
ATOM   3100  C1  CHO   487      86.535 127.997  35.725  1.00  0.00           C
ATOM   3101  C2  CHO   487      85.235 126.597  38.925  1.00  0.00           C
ATOM   3102  ROH CHO   488     208.235  75.947   5.725  1.00  0.00            
ATOM   3103  R1  CHO   488     208.535  75.497   8.475  1.00  0.00            
ATOM   3104  R2  CHO   488     209.535  77.397  10.225  1.00  0.00            
ATOM   3105  R3  CHO   488     207.235  76.897  11.575  1.00  0.00            
ATOM   3106  R4  CHO   488     208.935  78.247  13.525  1.00  0.00            
ATOM   3107  R5  CHO   488     207.935  76.297  13.775  1.00  0.00            
ATOM   3108  C1  CHO   488     206.435  78.197  16.725  1.00  0.00           C
ATOM   3109  C2  CHO   488     206.685  76.147  20.175  1.00  0.00           C
ATOM   3110  ROH CHO   489      81.785 121.797  56.025  1.00  0.00            
ATOM   3111  R1  CHO   489      79.535 122.847  54.725  1.00  0.00            
ATOM   3112  R2  CHO   489      79.585 125.197  53.225  1.00  0.00            
ATOM   3113  R3  CHO   489      78.485 123.597  51.325  1.00  0.00            
ATOM   3114  R4  CHO   489      78.285 126.297  50.225  1.00  0.00            
ATOM   3115  R5  CHO   489      76.685 124.847  50.425  1.00  0.00            
ATOM   3116  C1  CHO   489      76.535 125.447  46.675  1.00  0.00           C
ATOM   3117  C2  CHO   489      72.785 123.497  44.625  1.00  0.00           C
ATOM   3118  ROH CHO   490     147.185 151.147  28.575  1.00  0.00            
ATOM   3119  R1  CHO   490     146.685 152.797  30.825  1.00  0.00            
ATOM   3120  R2  CHO   490     146.635 151.797  33.425  1.00  0.00            
ATOM   3121  R3  CHO   490     148.535 153.697  33.875  1.00  0.00            
ATOM   3122  R4  CHO   490     146.585 154.047  36.025  1.00  0.00            
ATOM   3123  R5  CHO   490     147.285 155.597  34.675  1.00  0.00            
ATOM   3124  C1  CHO   490     148.335 157.147  37.975  1.00  0.00           C
ATOM   3125  C2  CHO   490     147.285 158.347  40.925  1.00  0.00           C
ATOM   3126  ROH CHO   491     182.635 192.847  39.425  1.00  0.00            
ATOM   3127  R1  CHO   491     182.185 191.647  36.925  1.00  0.00            
ATOM   3128  R2  CHO   491     180.835 192.847  34.875  1.00  0.00            
ATOM   3129  R3  CHO   491     183.085 192.297  33.475  1.00  0.00            
ATOM   3130  R4  CHO   491     181.035 192.847  31.425  1.00  0.00            
ATOM   3131  R5  CHO   491     182.285 191.047  31.575  1.00  0.00            
ATOM   3132  C1  CHO   491     183.285 192.297  28.125  1.00  0.00           C
ATOM   3133  C2  CHO   491     182.585 191.497  24.575  1.00  0.00           C
ATOM   3134  ROH CHO   492      56.135  86.147  16.125  1.00  0.00            
ATOM   3135  R1  CHO   492      57.285  86.097  18.675  1.00  0.00            
ATOM   3136  R2  CHO   492      56.135  87.397  20.825  1.00  0.00            
ATOM   3137  R3  CHO   492      56.335  84.947  21.975  1.00  0.00            
ATOM   3138  R4  CHO   492      56.235  86.797  24.275  1.00  0.00            
ATOM   3139  R5  CHO   492      57.735  85.297  23.875  1.00  0.00            
ATOM   3140  C1  CHO   492      56.435  84.197  27.325  1.00  0.00           C
ATOM   3141  C2  CHO   492      56.435  86.447  30.425  1.00  0.00           C
ATOM   3142  ROH CHO   493     152.085  94.847  11.175  1.00  0.00            
ATOM   3143  R1  CHO   493     152.935  94.447  13.825  1.00  0.00            
ATOM   3144  R2  CHO   493     155.585  94.047  14.475  1.00  0.00            
ATOM   3145  R3  CHO   493     155.135  96.097  16.175  1.00  0.00            
ATOM   3146  R4  CHO   493     157.385  94.697  17.375  1.00  0.00            
ATOM   3147  R5  CHO   493     155.535  95.197  18.375  1.00  0.00            
ATOM   3148  C1  CHO   493     158.035  96.997  20.625  1.00  0.00           C
ATOM   3149  C2  CHO   493     159.535  96.397  23.775  1.00  0.00           C
ATOM   3150  ROH CHO   494      97.585 227.647  43.125  1.00  0.00            
ATOM   3151  R1  CHO   494      97.335 227.097  40.375  1.00  0.00            
ATOM   3152  R2  CHO   494      99.335 225.847  38.975  1.00  0.00            
ATOM   3153  R3  CHO   494      97.335 224.097  38.275  1.00  0.00            
ATOM   3154  R4  CHO   494      99.235 223.997  36.025  1.00  0.00            
ATOM   3155  R5  CHO   494      97.085 224.397  35.925  1.00  0.00            
ATOM   3156  C1  CHO   494      97.235 221.297  33.725  1.00  0.00           C
ATOM   3157  C2  CHO   494      93.985 219.597  31.125  1.00  0.00           C
ATOM   3158  ROH CHO   495     119.135 139.347  61.175  1.00  0.00            
ATOM   3159  R1  CHO   495     117.785 139.497  58.675  1.00  0.00            
ATOM   3160  R2  CHO   495     117.835 141.747  57.125  1.00  0.00            
ATOM   3161  R3  CHO   495     118.785 140.047  55.225  1.00  0.00            
ATOM   3162  R4  CHO   495     117.585 142.197  53.675  1.00  0.00            
ATOM   3163  R5  CHO   495     117.135 140.097  53.475  1.00  0.00            
ATOM   3164  C1  CHO   495     118.285 140.847  49.925  1.00  0.00           C
ATOM   3165  C2  CHO   495     118.835 141.397  46.225  1.00  0.00           C
ATOM   3166  ROH CHO   496     172.285 106.697  39.675  1.00  0.00            
ATOM   3167  R1  CHO   496     170.685 107.497  37.475  1.00  0.00            
ATOM   3168  R2  CHO   496     168.835 109.547  37.675  1.00  0.00            
ATOM   3169  R3  CHO   496     170.235 110.547  35.575  1.00  0.00            
ATOM   3170  R4  CHO   496     167.685 111.997  35.525  1.00  0.00            
ATOM   3171  R5  CHO   496     168.585 110.897  33.875  1.00  0.00            
ATOM   3172  C1  CHO   496     168.335 114.397  32.325  1.00  0.00           C
ATOM   3173  C2  CHO   496     168.385 115.197  28.875  1.00  0.00           C
ATOM   3174  ROH CHO   497      93.335 176.697  20.325  1.00  0.00            
ATOM   3175  R1  CHO   497      94.735 176.997  22.775  1.00  0.00            
ATOM   3176  R2  CHO   497      96.885 178.697  23.075  1.00  0.00            
ATOM   3177  R3  CHO   497      95.435 179.697  25.125  1.00  0.00            
ATOM   3178  R4  CHO   497      98.185 180.147  25.925  1.00  0.00            
ATOM   3179  R5  CHO   497      96.685 179.097  27.075  1.00  0.00            
ATOM   3180  C1  CHO   497      97.585 181.897  29.475  1.00  0.00           C
ATOM   3181  C2  CHO   497      99.385 183.547  32.925  1.00  0.00           C
ATOM   3182  ROH CHO   498      64.685  70.047  44.725  1.00  0.00            
ATOM   3183  R1  CHO   498      64.785  71.647  42.375  1.00  0.00            
ATOM   3184  R2  CHO   498      66.985  73.097  41.675  1.00  0.00            
ATOM   3185  R3  CHO   498      66.735  71.747  39.375  1.00  0.00            
ATOM   3186  R4  CHO   498      67.685  74.397  38.575  1.00  0.00            
ATOM   3187  R5  CHO   498      65.935  73.347  37.825  1.00  0.00            
ATOM   3188  C1  CHO   498      67.835  73.847  34.525  1.00  0.00           C
ATOM   3189  C2  CHO   498      68.285  76.797  32.025  1.00  0.00           C
ATOM   3190  ROH CHO   499      -0.665   8.097  39.225  1.00  0.00            
ATOM   3191  R1  CHO   499      -0.115   6.797  36.775  1.00  0.00            
ATOM   3192  R2  CHO   499      -1.315   7.497  34.425  1.00  0.00            
ATOM   3193  R3  CHO   499       1.235   7.797  33.525  1.00  0.00            
ATOM   3194  R4  CHO   499      -0.215   6.697  31.225  1.00  0.00            
ATOM   3195  R5  CHO   499       1.585   5.847  32.125  1.00  0.00            
ATOM   3196  C1  CHO   499       2.785   6.447  28.575  1.00  0.00           C
ATOM   3197  C2  CHO   499       5.885   7.047  25.325  1.00  0.00           C
ATOM   3198  ROH CHO   500      87.335 117.847  26.925  1.00  0.00            
ATOM   3199  R1  CHO   500      87.585 118.797  29.575  1.00  0.00            
ATOM   3200  R2  CHO   500      85.435 118.947  31.325  1.00  0.00            
ATOM   3201  R3  CHO   500      87.085 117.497  32.925  1.00  0.00            
ATOM   3202  R4  CHO   500      85.085 118.597  34.725  1.00  0.00            
ATOM   3203  R5  CHO   500      87.235 118.747  34.925  1.00  0.00            
ATOM   3204  C1  CHO   500      86.385 117.047  38.225  1.00  0.00           C
ATOM   3205  C2  CHO   500      87.685 114.397  39.475  1.00  0.00           C
ATOM   3206  ROH CHO   501      19.685 144.197  17.775  1.00  0.00            
ATOM   3207  R1  CHO   501      19.435 143.397  20.525  1.00  0.00            
ATOM   3208  R2  CHO   501      18.135 141.097  21.275  1.00  0.00            
ATOM   3209  R3  CHO   501      20.485 140.597  22.575  1.00  0.00            
ATOM   3210  R4  CHO   501      18.385 140.047  24.575  1.00  0.00            
ATOM   3211  R5  CHO   501      20.085 141.397  24.825  1.00  0.00            
ATOM   3212  C1  CHO   501      20.735 138.947  27.675  1.00  0.00           C
ATOM   3213  C2  CHO   501      20.185 137.297  31.575  1.00  0.00           C
ATOM   3214  ROH CHO   502      18.285 115.547  41.725  1.00  0.00            
ATOM   3215  R1  CHO   502      16.885 114.597  39.475  1.00  0.00            
ATOM   3216  R2  CHO   502      16.735 115.997  37.125  1.00  0.00            
ATOM   3217  R3  CHO   502      17.785 113.747  36.025  1.00  0.00            
ATOM   3218  R4  CHO   502      17.135 115.447  33.725  1.00  0.00            
ATOM   3219  R5  CHO   502      16.485 113.397  34.075  1.00  0.00            
ATOM   3220  C1  CHO   502      18.335 112.947  30.775  1.00  0.00           C
ATOM   3221  C2  CHO   502      20.285 111.247  28.725  1.00  0.00           C
ATOM   3222  ROH CHO   503      79.635 179.597  57.125  1.00  0.00            
ATOM   3223  R1  CHO   503      79.935 181.497  55.075  1.00  0.00            
ATOM   3224  R2  CHO   503      81.585 181.047  52.875  1.00  0.00            
ATOM   3225  R3  CHO   503      79.335 181.597  51.475  1.00  0.00            
ATOM   3226  R4  CHO   503      81.285 180.597  49.475  1.00  0.00            
ATOM   3227  R5  CHO   503      80.185 182.497  49.375  1.00  0.00            
ATOM   3228  C1  CHO   503      78.985 180.847  46.175  1.00  0.00           C
ATOM   3229  C2  CHO   503      80.385 179.147  42.275  1.00  0.00           C
ATOM   3230  ROH CHO   504     187.135 153.547  11.175  1.00  0.00            
ATOM   3231  R1  CHO   504     185.735 152.797  13.525  1.00  0.00            
ATOM   3232  R2  CHO   504     186.635 150.797  15.175  1.00  0.00            
ATOM   3233  R3  CHO   504     186.385 152.747  17.075  1.00  0.00            
ATOM   3234  R4  CHO   504     185.735 150.247  18.475  1.00  0.00            
ATOM   3235  R5  CHO   504     184.535 152.047  18.425  1.00  0.00            
ATOM   3236  C1  CHO   504     185.035 151.747  22.175  1.00  0.00           C
ATOM   3237  C2  CHO   504     183.735 152.397  24.925  1.00  0.00           C
ATOM   3238  ROH CHO   505      52.485 171.347  52.175  1.00  0.00            
ATOM   3239  R1  CHO   505      52.785 172.447  49.575  1.00  0.00            
ATOM   3240  R2  CHO   505      55.235 172.797  48.375  1.00  0.00            
ATOM   3241  R3  CHO   505      54.085 171.347  46.375  1.00  0.00            
ATOM   3242  R4  CHO   505      56.085 173.047  45.025  1.00  0.00            
ATOM   3243  R5  CHO   505      53.935 172.897  44.525  1.00  0.00            
ATOM   3244  C1  CHO   505      55.485 171.847  41.225  1.00  0.00           C
ATOM   3245  C2  CHO   505      57.635 170.947  36.925  1.00  0.00           C
ATOM   3246  ROH CHO   506     171.535 219.347  14.275  1.00  0.00            
ATOM   3247  R1  CHO   506     171.785 219.747  17.075  1.00  0.00            
ATOM   3248  R2  CHO   506     171.735 217.647  18.875  1.00  0.00            
ATOM   3249  R3  CHO   506     174.085 218.697  19.675  1.00  0.00            
ATOM   3250  R4  CHO   506     172.985 217.347  22.075  1.00  0.00            
ATOM   3251  R5  CHO   506     173.635 219.397  21.925  1.00  0.00            
ATOM   3252  C1  CHO   506     175.935 218.147  24.725  1.00  0.00           C
ATOM   3253  C2  CHO   506     178.785 221.197  26.325  1.00  0.00           C
ATOM   3254  ROH CHO   507      43.385   1.447  15.825  1.00  0.00            
ATOM   3255  R1  CHO   507      42.985   1.297  18.625  1.00  0.00            
ATOM   3256  R2  CHO   507      44.935   1.997  20.475  1.00  0.00            
ATOM   3257  R3  CHO   507      42.985   3.597  21.425  1.00  0.00            
ATOM   3258  R4  CHO   507      44.835   3.297  23.675  1.00  0.00            
ATOM   3259  R5  CHO   507      42.685   2.897  23.725  1.00  0.00            
ATOM   3260  C1  CHO   507      42.935   5.547  26.475  1.00  0.00           C
ATOM   3261  C2  CHO   507      42.735   8.047  29.925  1.00  0.00           C
ATOM   3262  ROH CHO   508     113.535  78.697  19.975  1.00  0.00            
ATOM   3263  R1  CHO   508     113.735  78.547  22.775  1.00  0.00            
ATOM   3264  R2  CHO   508     116.135  78.097  24.075  1.00  0.00            
ATOM   3265  R3  CHO   508     115.535  80.347  25.425  1.00  0.00            
ATOM   3266  R4  CHO   508     117.435  78.997  27.125  1.00  0.00            
ATOM   3267  R5  CHO   508     115.435  79.747  27.725  1.00  0.00            
ATOM   3268  C1  CHO   508     117.585  81.697  30.175  1.00  0.00           C
ATOM   3269  C2  CHO   508     118.185  78.547  33.075  1.00  0.00           C
ATOM   3270  ROH CHO   509      94.285 151.747  30.825  1.00  0.00            
ATOM   3271  R1  CHO   509      93.985 152.497  33.525  1.00  0.00            
ATOM   3272  R2  CHO   509      93.635 150.597  35.525  1.00  0.00            
ATOM   3273  R3  CHO   509      95.785 151.897  36.625  1.00  0.00            
ATOM   3274  R4  CHO   509      94.435 150.597  38.925  1.00  0.00            
ATOM   3275  R5  CHO   509      94.935 152.697  38.725  1.00  0.00            
ATOM   3276  C1  CHO   509      96.935 151.747  41.875  1.00  0.00           C
ATOM   3277  C2  CHO   509      97.935 149.297  44.225  1.00  0.00           C
ATOM   3278  ROH CHO   510     113.485 122.847  59.725  1.00  0.00            
ATOM   3279  R1  CHO   510     113.485 120.047  59.275  1.00  0.00            
ATOM   3280  R2  CHO   510     113.485 118.997  56.725  1.00  0.00            
ATOM   3281  R3  CHO   510     115.685 117.697  57.625  1.00  0.00            
ATOM   3282  R4  CHO   510     114.735 116.047  55.375  1.00  0.00            
ATOM   3283  R5  CHO   510     115.185 115.347  57.375  1.00  0.00            
ATOM   3284  C1  CHO   510     117.535 113.147  55.375  1.00  0.00           C
ATOM   3285  C2  CHO   510     118.485 113.197  52.025  1.00  0.00           C
ATOM   3286  ROH CHO   511     170.235 194.697  12.425  1.00  0.00            
ATOM   3287  R1  CHO   511     170.885 193.647  14.925  1.00  0.00            
ATOM   3288  R2  CHO   511     173.335 194.097  16.125  1.00  0.00            
ATOM   3289  R3  CHO   511     171.835 194.997  18.175  1.00  0.00            
ATOM   3290  R4  CHO   511     174.185 193.697  19.475  1.00  0.00            
ATOM   3291  R5  CHO   511     172.085 193.297  19.875  1.00  0.00            
ATOM   3292  C1  CHO   511     173.235 194.397  23.325  1.00  0.00           C
ATOM   3293  C2  CHO   511     172.435 195.797  25.175  1.00  0.00           C
ATOM   3294  ROH CHO   512      43.435 163.797  17.625  1.00  0.00            
ATOM   3295  R1  CHO   512      44.135 163.647  20.375  1.00  0.00            
ATOM   3296  R2  CHO   512      42.985 165.247  22.275  1.00  0.00            
ATOM   3297  R3  CHO   512      42.485 162.897  23.475  1.00  0.00            
ATOM   3298  R4  CHO   512      43.085 164.747  25.675  1.00  0.00            
ATOM   3299  R5  CHO   512      44.035 162.797  25.325  1.00  0.00            
ATOM   3300  C1  CHO   512      42.635 162.197  28.825  1.00  0.00           C
ATOM   3301  C2  CHO   512      42.085 164.347  31.025  1.00  0.00           C
ATOM   3302  ROH CHO   513     192.085  65.297  36.775  1.00  0.00            
ATOM   3303  R1  CHO   513     192.935  65.097  34.125  1.00  0.00            
ATOM   3304  R2  CHO   513     191.235  64.397  32.025  1.00  0.00            
ATOM   3305  R3  CHO   513     192.135  66.697  30.925  1.00  0.00            
ATOM   3306  R4  CHO   513     191.085  65.147  28.675  1.00  0.00            
ATOM   3307  R5  CHO   513     193.085  66.047  28.825  1.00  0.00            
ATOM   3308  C1  CHO   513     191.835  67.797  25.675  1.00  0.00           C
ATOM   3309  C2  CHO   513     193.385  69.797  22.875  1.00  0.00           C
ATOM   3310  ROH CHO   514     115.235  21.197  19.125  1.00  0.00            
ATOM   3311  R1  CHO   514     114.635  19.397  21.225  1.00  0.00            
ATOM   3312  R2  CHO   514     115.335  19.847  23.875  1.00  0.00            
ATOM   3313  R3  CHO   514     112.685  19.497  24.325  1.00  0.00            
ATOM   3314  R4  CHO   514     113.885  19.697  26.975  1.00  0.00            
ATOM   3315  R5  CHO   514     112.635  18.097  26.275  1.00  0.00            
ATOM   3316  C1  CHO   514     110.585  19.247  29.275  1.00  0.00           C
ATOM   3317  C2  CHO   514     111.235  18.047  32.675  1.00  0.00           C
ATOM   3318  ROH CHO   515      71.335  68.697  27.725  1.00  0.00            
ATOM   3319  R1  CHO   515      73.635  67.847  29.175  1.00  0.00            
ATOM   3320  R2  CHO   515      75.535  66.197  28.025  1.00  0.00            
ATOM   3321  R3  CHO   515      77.235  68.197  28.825  1.00  0.00            
ATOM   3322  R4  CHO   515      78.985  65.897  28.275  1.00  0.00            
ATOM   3323  R5  CHO   515      78.885  67.047  30.125  1.00  0.00            
ATOM   3324  C1  CHO   515      82.535  67.597  29.175  1.00  0.00           C
ATOM   3325  C2  CHO   515      85.485  67.097  31.225  1.00  0.00           C
ATOM   3326  ROH CHO   516     148.635 143.147  21.875  1.00  0.00            
ATOM   3327  R1  CHO   516     149.335 143.647  24.575  1.00  0.00            
ATOM   3328  R2  CHO   516     151.085 145.647  25.275  1.00  0.00            
ATOM   3329  R3  CHO   516     149.035 146.447  26.875  1.00  0.00            
ATOM   3330  R4  CHO   516     151.435 147.497  28.175  1.00  0.00            
ATOM   3331  R5  CHO   516     149.885 146.247  29.125  1.00  0.00            
ATOM   3332  C1  CHO   516     149.735 149.347  31.375  1.00  0.00           C
ATOM   3333  C2  CHO   516     151.885 149.797  34.625  1.00  0.00           C
ATOM   3334  ROH CHO   517     130.735 116.097  55.625  1.00  0.00            
ATOM   3335  R1  CHO   517     129.385 115.347  53.225  1.00  0.00            
ATOM   3336  R2  CHO   517     126.685 115.797  52.825  1.00  0.00            
ATOM   3337  R3  CHO   517     127.585 117.047  50.575  1.00  0.00            
ATOM   3338  R4  CHO   517     125.235 115.547  49.675  1.00  0.00            
ATOM   3339  R5  CHO   517     127.185 115.447  48.825  1.00  0.00            
ATOM   3340  C1  CHO   517     125.185 116.597  45.775  1.00  0.00           C
ATOM   3341  C2  CHO   517     123.185 114.047  43.525  1.00  0.00           C
ATOM   3342  ROH CHO   518      57.535 105.047  19.075  1.00  0.00            
ATOM   3343  R1  CHO   518      58.535 103.547  21.275  1.00  0.00            
ATOM   3344  R2  CHO   518      56.885 102.347  23.125  1.00  0.00            
ATOM   3345  R3  CHO   518      58.335 100.147  22.475  1.00  0.00            
ATOM   3346  R4  CHO   518      57.185  99.497  25.075  1.00  0.00            
ATOM   3347  R5  CHO   518      59.285  99.397  24.525  1.00  0.00            
ATOM   3348  C1  CHO   518      58.635  95.797  25.575  1.00  0.00           C
ATOM   3349  C2  CHO   518      57.585  95.047  29.525  1.00  0.00           C
ATOM   3350  ROH CHO   519      31.535 221.697  45.125  1.00  0.00            
ATOM   3351  R1  CHO   519      32.635 219.747  43.375  1.00  0.00            
ATOM   3352  R2  CHO   519      31.185 218.597  41.325  1.00  0.00            
ATOM   3353  R3  CHO   519      33.335 219.447  39.875  1.00  0.00            
ATOM   3354  R4  CHO   519      31.585 218.047  37.925  1.00  0.00            
ATOM   3355  R5  CHO   519      33.685 217.647  38.275  1.00  0.00            
ATOM   3356  C1  CHO   519      33.835 218.497  34.575  1.00  0.00           C
ATOM   3357  C2  CHO   519      37.335 217.797  32.425  1.00  0.00           C
ATOM   3358  ROH CHO   520     183.485 170.447  10.525  1.00  0.00            
ATOM   3359  R1  CHO   520     183.685 171.947  12.925  1.00  0.00            
ATOM   3360  R2  CHO   520     182.785 171.047  15.375  1.00  0.00            
ATOM   3361  R3  CHO   520     185.335 171.547  16.175  1.00  0.00            
ATOM   3362  R4  CHO   520     183.685 171.947  18.575  1.00  0.00            
ATOM   3363  R5  CHO   520     185.085 173.347  17.725  1.00  0.00            
ATOM   3364  C1  CHO   520     186.585 172.947  21.175  1.00  0.00           C
ATOM   3365  C2  CHO   520     186.285 173.147  24.475  1.00  0.00           C
ATOM   3366  ROH CHO   521      54.535  28.497  26.225  1.00  0.00            
ATOM   3367  R1  CHO   521      54.685  25.697  26.775  1.00  0.00            
ATOM   3368  R2  CHO   521      53.985  24.647  29.275  1.00  0.00            
ATOM   3369  R3  CHO   521      52.335  23.097  27.775  1.00  0.00            
ATOM   3370  R4  CHO   521      53.085  21.447  30.075  1.00  0.00            
ATOM   3371  R5  CHO   521      53.235  20.897  27.925  1.00  0.00            
ATOM   3372  C1  CHO   521      50.985  18.097  29.125  1.00  0.00           C
ATOM   3373  C2  CHO   521      47.835  16.997  32.625  1.00  0.00           C
ATOM   3374  ROH CHO   522      29.785 120.997  44.875  1.00  0.00            
ATOM   3375  R1  CHO   522      31.235 119.647  42.875  1.00  0.00            
ATOM   3376  R2  CHO   522      30.035 118.647  40.575  1.00  0.00            
ATOM   3377  R3  CHO   522      31.935 120.147  39.375  1.00  0.00            
ATOM   3378  R4  CHO   522      30.435 118.897  37.175  1.00  0.00            
ATOM   3379  R5  CHO   522      32.585 118.797  37.475  1.00  0.00            
ATOM   3380  C1  CHO   522      32.485 120.347  34.025  1.00  0.00           C
ATOM   3381  C2  CHO   522      30.135 122.197  32.275  1.00  0.00           C
ATOM   3382  ROH CHO   523      83.235  16.597  32.025  1.00  0.00            
ATOM   3383  R1  CHO   523      80.785  15.347  31.325  1.00  0.00            
ATOM   3384  R2  CHO   523      78.485  15.547  32.875  1.00  0.00            
ATOM   3385  R3  CHO   523      77.385  16.397  30.525  1.00  0.00            
ATOM   3386  R4  CHO   523      75.335  14.747  31.775  1.00  0.00            
ATOM   3387  R5  CHO   523      76.135  14.547  29.725  1.00  0.00            
ATOM   3388  C1  CHO   523      72.435  15.097  28.925  1.00  0.00           C
ATOM   3389  C2  CHO   523      70.135  13.797  32.375  1.00  0.00           C
ATOM   3390  ROH CHO   524     179.435 217.747  36.925  1.00  0.00            
ATOM   3391  R1  CHO   524     180.335 218.147  34.275  1.00  0.00            
ATOM   3392  R2  CHO   524     182.535 219.697  33.675  1.00  0.00            
ATOM   3393  R3  CHO   524     183.385 217.447  32.375  1.00  0.00            
ATOM   3394  R4  CHO   524     184.635 219.647  30.925  1.00  0.00            
ATOM   3395  R5  CHO   524     183.435 218.047  30.075  1.00  0.00            
ATOM   3396  C1  CHO   524     186.635 217.497  28.125  1.00  0.00           C
ATOM   3397  C2  CHO   524     186.785 215.547  23.675  1.00  0.00           C
ATOM   3398  ROH CHO   525      63.535 139.697  53.025  1.00  0.00            
ATOM   3399  R1  CHO   525      63.535 140.747  50.375  1.00  0.00            
ATOM   3400  R2  CHO   525      65.385 142.597  49.475  1.00  0.00            
ATOM   3401  R3  CHO   525      65.785 140.747  47.525  1.00  0.00            
ATOM   3402  R4  CHO   525      66.785 143.297  46.425  1.00  0.00            
ATOM   3403  R5  CHO   525      65.385 141.947  45.475  1.00  0.00            
ATOM   3404  C1  CHO   525      68.085 141.997  42.775  1.00  0.00           C
ATOM   3405  C2  CHO   525      70.335 144.747  41.175  1.00  0.00           C
ATOM   3406  ROH CHO   526     147.585 178.047  18.525  1.00  0.00            
ATOM   3407  R1  CHO   526     147.935 178.847  21.225  1.00  0.00            
ATOM   3408  R2  CHO   526     147.985 177.097  23.325  1.00  0.00            
ATOM   3409  R3  CHO   526     150.385 178.297  23.825  1.00  0.00            
ATOM   3410  R4  CHO   526     149.135 177.897  26.475  1.00  0.00            
ATOM   3411  R5  CHO   526     149.885 179.747  25.675  1.00  0.00            
ATOM   3412  C1  CHO   526     152.035 179.497  28.825  1.00  0.00           C
ATOM   3413  C2  CHO   526     152.435 182.147  30.025  1.00  0.00           C
ATOM   3414  ROH CHO   527     221.735 155.897  43.325  1.00  0.00            
ATOM   3415  R1  CHO   527     221.835 155.197  40.625  1.00  0.00            
ATOM   3416  R2  CHO   527     219.935 156.047  38.825  1.00  0.00            
ATOM   3417  R3  CHO   527     222.085 156.997  37.475  1.00  0.00            
ATOM   3418  R4  CHO   527     219.835 157.297  35.625  1.00  0.00            
ATOM   3419  R5  CHO   527     221.735 156.247  35.225  1.00  0.00            
ATOM   3420  C1  CHO   527     221.835 158.897  32.425  1.00  0.00           C
ATOM   3421  C2  CHO   527     221.385 160.097  28.875  1.00  0.00           C
ATOM   3422  ROH CHO   528     219.235  29.647   5.175  1.00  0.00            
ATOM   3423  R1  CHO   528     219.485  29.247   7.975  1.00  0.00            
ATOM   3424  R2  CHO   528     217.335  28.597   9.625  1.00  0.00            
ATOM   3425  R3  CHO   528     218.935  26.497  10.325  1.00  0.00            
ATOM   3426  R4  CHO   528     216.935  26.647  12.425  1.00  0.00            
ATOM   3427  R5  CHO   528     219.085  26.647  12.675  1.00  0.00            
ATOM   3428  C1  CHO   528     218.135  23.497  14.725  1.00  0.00           C
ATOM   3429  C2  CHO   528     215.585  20.997  16.675  1.00  0.00           C
ATOM   3430  ROH CHO   529      47.085 139.847  34.025  1.00  0.00            
ATOM   3431  R1  CHO   529      48.985 140.747  35.875  1.00  0.00            
ATOM   3432  R2  CHO   529      51.235 142.247  35.125  1.00  0.00            
ATOM   3433  R3  CHO   529      50.285 143.997  36.975  1.00  0.00            
ATOM   3434  R4  CHO   529      52.735 145.197  35.975  1.00  0.00            
ATOM   3435  R5  CHO   529      52.235 144.847  38.075  1.00  0.00            
ATOM   3436  C1  CHO   529      52.735 148.597  38.225  1.00  0.00           C
ATOM   3437  C2  CHO   529      55.685 150.697  38.225  1.00  0.00           C
ATOM   3438  ROH CHO   530      36.735 202.447  15.475  1.00  0.00            
ATOM   3439  R1  CHO   530      37.985 200.947  17.575  1.00  0.00            
ATOM   3440  R2  CHO   530      37.885 201.747  20.225  1.00  0.00            
ATOM   3441  R3  CHO   530      36.885 199.247  20.575  1.00  0.00            
ATOM   3442  R4  CHO   530      37.435 200.247  23.275  1.00  0.00            
ATOM   3443  R5  CHO   530      38.135 198.397  22.425  1.00  0.00            
ATOM   3444  C1  CHO   530      36.235 197.047  25.475  1.00  0.00           C
ATOM   3445  C2  CHO   530      35.785 194.397  28.275  1.00  0.00           C
ATOM   3446  ROH CHO   531     149.985 184.597  12.075  1.00  0.00            
ATOM   3447  R1  CHO   531     150.735 186.297  14.225  1.00  0.00            
ATOM   3448  R2  CHO   531     149.185 186.597  16.475  1.00  0.00            
ATOM   3449  R3  CHO   531     151.485 185.947  17.725  1.00  0.00            
ATOM   3450  R4  CHO   531     150.035 187.597  19.675  1.00  0.00            
ATOM   3451  R5  CHO   531     152.085 187.897  18.975  1.00  0.00            
ATOM   3452  C1  CHO   531     152.735 187.547  22.725  1.00  0.00           C
ATOM   3453  C2  CHO   531     152.885 189.047  25.525  1.00  0.00           C
ATOM   3454  ROH CHO   532     198.635  99.447  38.425  1.00  0.00            
ATOM   3455  R1  CHO   532     199.935 100.397  36.075  1.00  0.00            
ATOM   3456  R2  CHO   532     202.385  99.397  35.225  1.00  0.00            
ATOM   3457  R3  CHO   532     200.985  99.047  32.875  1.00  0.00            
ATOM   3458  R4  CHO   532     203.635  99.947  32.025  1.00  0.00            
ATOM   3459  R5  CHO   532     201.735 100.847  31.475  1.00  0.00            
ATOM   3460  C1  CHO   532     203.085  99.947  28.025  1.00  0.00           C
ATOM   3461  C2  CHO   532     202.885 101.247  24.675  1.00  0.00           C
ATOM   3462  ROH CHO   533     101.735 131.747  61.025  1.00  0.00            
ATOM   3463  R1  CHO   533     100.985 130.847  58.425  1.00  0.00            
ATOM   3464  R2  CHO   533     101.035 132.397  56.175  1.00  0.00            
ATOM   3465  R3  CHO   533     102.585 130.397  55.225  1.00  0.00            
ATOM   3466  R4  CHO   533     102.135 132.197  52.925  1.00  0.00            
ATOM   3467  R5  CHO   533     101.735 130.047  52.975  1.00  0.00            
ATOM   3468  C1  CHO   533     104.185 130.147  50.075  1.00  0.00           C
ATOM   3469  C2  CHO   533     106.135 130.447  47.225  1.00  0.00           C
ATOM   3470  ROH CHO   534      97.635 161.447  27.525  1.00  0.00            
ATOM   3471  R1  CHO   534      96.735 162.697  29.875  1.00  0.00            
ATOM   3472  R2  CHO   534      97.035 161.547  32.375  1.00  0.00            
ATOM   3473  R3  CHO   534      98.235 163.947  32.975  1.00  0.00            
ATOM   3474  R4  CHO   534      97.135 163.047  35.525  1.00  0.00            
ATOM   3475  R5  CHO   534      96.785 164.947  34.575  1.00  0.00            
ATOM   3476  C1  CHO   534      98.285 166.147  37.875  1.00  0.00           C
ATOM   3477  C2  CHO   534      97.035 168.197  41.175  1.00  0.00           C
ATOM   3478  ROH CHO   535      55.385  90.797  46.575  1.00  0.00            
ATOM   3479  R1  CHO   535      55.635  90.647  43.775  1.00  0.00            
ATOM   3480  R2  CHO   535      54.585  92.597  42.125  1.00  0.00            
ATOM   3481  R3  CHO   535      57.135  92.647  41.125  1.00  0.00            
ATOM   3482  R4  CHO   535      55.435  93.547  38.925  1.00  0.00            
ATOM   3483  R5  CHO   535      56.935  91.897  38.875  1.00  0.00            
ATOM   3484  C1  CHO   535      58.335  94.147  36.175  1.00  0.00           C
ATOM   3485  C2  CHO   535      57.235  96.947  34.475  1.00  0.00           C
ATOM   3486  ROH CHO   536     176.585  54.997  37.475  1.00  0.00            
ATOM   3487  R1  CHO   536     177.435  53.297  35.375  1.00  0.00            
ATOM   3488  R2  CHO   536     175.685  51.847  33.825  1.00  0.00            
ATOM   3489  R3  CHO   536     176.985  53.097  31.775  1.00  0.00            
ATOM   3490  R4  CHO   536     175.835  50.647  30.575  1.00  0.00            
ATOM   3491  R5  CHO   536     177.935  51.297  30.525  1.00  0.00            
ATOM   3492  C1  CHO   536     177.185  51.147  26.775  1.00  0.00           C
ATOM   3493  C2  CHO   536     176.885  52.747  23.475  1.00  0.00           C
ATOM   3494  ROH CHO   537      51.735 191.447  50.975  1.00  0.00            
ATOM   3495  R1  CHO   537      51.535 190.647  48.275  1.00  0.00            
ATOM   3496  R2  CHO   537      49.335 191.147  46.725  1.00  0.00            
ATOM   3497  R3  CHO   537      51.135 192.247  45.025  1.00  0.00            
ATOM   3498  R4  CHO   537      49.235 190.947  43.275  1.00  0.00            
ATOM   3499  R5  CHO   537      51.385 190.647  43.275  1.00  0.00            
ATOM   3500  C1  CHO   537      50.885 191.847  39.725  1.00  0.00           C
ATOM   3501  C2  CHO   537      52.135 190.347  36.325  1.00  0.00           C
ATOM   3502  ROH CHO   538      14.735 125.897  12.875  1.00  0.00            
ATOM   3503  R1  CHO   538      13.935 125.647  15.575  1.00  0.00            
ATOM   3504  R2  CHO   538      12.585 123.447  16.575  1.00  0.00            
ATOM   3505  R3  CHO   538      14.585 123.397  18.375  1.00  0.00            
ATOM   3506  R4  CHO   538      12.235 122.297  19.775  1.00  0.00            
ATOM   3507  R5  CHO   538      13.485 123.947  20.475  1.00  0.00            
ATOM   3508  C1  CHO   538      13.935 121.597  23.425  1.00  0.00           C
ATOM   3509  C2  CHO   538      13.535 120.847  26.475  1.00  0.00           C
ATOM   3510  ROH CHO   539     152.235 105.047  20.225  1.00  0.00            
ATOM   3511  R1  CHO   539     154.485 106.247  21.475  1.00  0.00            
ATOM   3512  R2  CHO   539     155.435 105.447  23.925  1.00  0.00            
ATOM   3513  R3  CHO   539     157.785 105.147  22.575  1.00  0.00            
ATOM   3514  R4  CHO   539     158.585 105.397  25.375  1.00  0.00            
ATOM   3515  R5  CHO   539     159.335 106.547  23.725  1.00  0.00            
ATOM   3516  C1  CHO   539     162.585 105.047  24.975  1.00  0.00           C
ATOM   3517  C2  CHO   539     164.385 106.647  27.525  1.00  0.00           C
ATOM   3518  ROH CHO   540     152.785 100.647  46.575  1.00  0.00            
ATOM   3519  R1  CHO   540     152.235 101.247  43.875  1.00  0.00            
ATOM   3520  R2  CHO   540     149.835 100.547  42.675  1.00  0.00            
ATOM   3521  R3  CHO   540     149.735 103.197  42.075  1.00  0.00            
ATOM   3522  R4  CHO   540     149.035 101.847  39.575  1.00  0.00            
ATOM   3523  R5  CHO   540     150.585 103.347  39.825  1.00  0.00            
ATOM   3524  C1  CHO   540     148.485 105.097  37.175  1.00  0.00           C
ATOM   3525  C2  CHO   540     149.535 106.197  34.225  1.00  0.00           C
ATOM   3526  ROH CHO   541     194.435 140.297   9.375  1.00  0.00            
ATOM   3527  R1  CHO   541     193.685 138.997  11.775  1.00  0.00            
ATOM   3528  R2  CHO   541     195.135 136.947  12.875  1.00  0.00            
ATOM   3529  R3  CHO   541     195.085 138.497  15.075  1.00  0.00            
ATOM   3530  R4  CHO   541     194.985 135.747  16.125  1.00  0.00            
ATOM   3531  R5  CHO   541     193.635 137.397  16.625  1.00  0.00            
ATOM   3532  C1  CHO   541     194.885 136.547  20.125  1.00  0.00           C
ATOM   3533  C2  CHO   541     193.435 137.297  24.375  1.00  0.00           C
ATOM   3534  ROH CHO   542     116.335 181.897  23.875  1.00  0.00            
ATOM   3535  R1  CHO   542     117.535 183.647  25.725  1.00  0.00            
ATOM   3536  R2  CHO   542     116.085 185.197  27.475  1.00  0.00            
ATOM   3537  R3  CHO   542     117.735 183.997  29.325  1.00  0.00            
ATOM   3538  R4  CHO   542     116.735 186.397  30.675  1.00  0.00            
ATOM   3539  R5  CHO   542     118.835 185.797  30.425  1.00  0.00            
ATOM   3540  C1  CHO   542     118.635 185.997  34.225  1.00  0.00           C
ATOM   3541  C2  CHO   542     117.285 186.597  37.725  1.00  0.00           C
ATOM   3542  ROH CHO   543      30.835 214.847  11.475  1.00  0.00            
ATOM   3543  R1  CHO   543      30.335 215.947  14.025  1.00  0.00            
ATOM   3544  R2  CHO   543      28.135 215.247  15.575  1.00  0.00            
ATOM   3545  R3  CHO   543      29.985 214.697  17.475  1.00  0.00            
ATOM   3546  R4  CHO   543      27.585 215.497  18.975  1.00  0.00            
ATOM   3547  R5  CHO   543      29.635 216.347  19.175  1.00  0.00            
ATOM   3548  C1  CHO   543      29.085 215.097  22.725  1.00  0.00           C
ATOM   3549  C2  CHO   543      27.735 214.597  27.425  1.00  0.00           C
ATOM   3550  ROH CHO   544       5.535  37.997  34.775  1.00  0.00            
ATOM   3551  R1  CHO   544       6.685  38.797  32.275  1.00  0.00            
ATOM   3552  R2  CHO   544       7.485  36.997  30.375  1.00  0.00            
ATOM   3553  R3  CHO   544       5.835  38.447  28.775  1.00  0.00            
ATOM   3554  R4  CHO   544       7.685  37.047  26.925  1.00  0.00            
ATOM   3555  R5  CHO   544       7.285  39.197  26.975  1.00  0.00            
ATOM   3556  C1  CHO   544       6.235  38.497  23.425  1.00  0.00           C
ATOM   3557  C2  CHO   544       6.485  38.397  18.825  1.00  0.00           C
ATOM   3558  ROH CHO   545      67.485 185.847  54.975  1.00  0.00            
ATOM   3559  R1  CHO   545      65.935 184.747  52.875  1.00  0.00            
ATOM   3560  R2  CHO   545      64.785 186.347  50.925  1.00  0.00            
ATOM   3561  R3  CHO   545      66.085 184.647  49.275  1.00  0.00            
ATOM   3562  R4  CHO   545      64.585 186.397  47.475  1.00  0.00            
ATOM   3563  R5  CHO   545      64.535 184.197  47.475  1.00  0.00            
ATOM   3564  C1  CHO   545      65.735 184.797  43.925  1.00  0.00           C
ATOM   3565  C2  CHO   545      65.635 187.447  40.725  1.00  0.00           C
ATOM   3566  ROH CHO   546     177.935  87.897  35.975  1.00  0.00            
ATOM   3567  R1  CHO   546     177.535  89.147  33.475  1.00  0.00            
ATOM   3568  R2  CHO   546     179.585  90.297  32.025  1.00  0.00            
ATOM   3569  R3  CHO   546     178.635  88.647  30.075  1.00  0.00            
ATOM   3570  R4  CHO   546     179.835  90.897  28.625  1.00  0.00            
ATOM   3571  R5  CHO   546     177.835  90.147  28.375  1.00  0.00            
ATOM   3572  C1  CHO   546     179.185  89.697  24.825  1.00  0.00           C
ATOM   3573  C2  CHO   546     176.485  89.097  21.375  1.00  0.00           C
ATOM   3574  ROH CHO   547      57.435 214.397  44.475  1.00  0.00            
ATOM   3575  R1  CHO   547      59.035 215.797  42.625  1.00  0.00            
ATOM   3576  R2  CHO   547      60.535 214.497  40.675  1.00  0.00            
ATOM   3577  R3  CHO   547      59.235 216.147  39.025  1.00  0.00            
ATOM   3578  R4  CHO   547      61.185 214.797  37.325  1.00  0.00            
ATOM   3579  R5  CHO   547      60.885 216.947  37.525  1.00  0.00            
ATOM   3580  C1  CHO   547      60.285 216.497  33.775  1.00  0.00           C
ATOM   3581  C2  CHO   547      58.635 216.347  30.725  1.00  0.00           C
ATOM   3582  ROH CHO   548     188.435  54.797  33.675  1.00  0.00            
ATOM   3583  R1  CHO   548     187.185  54.947  31.125  1.00  0.00            
ATOM   3584  R2  CHO   548     188.635  55.097  28.775  1.00  0.00            
ATOM   3585  R3  CHO   548     187.235  52.897  28.075  1.00  0.00            
ATOM   3586  R4  CHO   548     187.635  54.347  25.575  1.00  0.00            
ATOM   3587  R5  CHO   548     185.735  53.697  26.375  1.00  0.00            
ATOM   3588  C1  CHO   548     185.735  51.847  23.025  1.00  0.00           C
ATOM   3589  C2  CHO   548     182.635  49.597  22.925  1.00  0.00           C
ATOM   3590  ROH CHO   549     152.585 199.097  42.375  1.00  0.00            
ATOM   3591  R1  CHO   549     153.035 197.897  39.825  1.00  0.00            
ATOM   3592  R2  CHO   549     150.985 197.097  38.225  1.00  0.00            
ATOM   3593  R3  CHO   549     152.235 198.697  36.375  1.00  0.00            
ATOM   3594  R4  CHO   549     150.335 197.097  34.825  1.00  0.00            
ATOM   3595  R5  CHO   549     152.435 197.297  34.475  1.00  0.00            
ATOM   3596  C1  CHO   549     151.085 198.597  31.125  1.00  0.00           C
ATOM   3597  C2  CHO   549     148.735 195.297  30.175  1.00  0.00           C
ATOM   3598  ROH CHO   550     104.885  72.347  47.275  1.00  0.00            
ATOM   3599  R1  CHO   550     105.885  71.697  44.725  1.00  0.00            
ATOM   3600  R2  CHO   550     104.935  69.547  43.275  1.00  0.00            
ATOM   3601  R3  CHO   550     104.535  71.447  41.375  1.00  0.00            
ATOM   3602  R4  CHO   550     104.535  68.947  39.925  1.00  0.00            
ATOM   3603  R5  CHO   550     105.785  70.647  39.475  1.00  0.00            
ATOM   3604  C1  CHO   550     103.935  70.347  36.175  1.00  0.00           C
ATOM   3605  C2  CHO   550     103.985  70.047  31.775  1.00  0.00           C
ATOM   3606  ROH CHO   551      12.635  97.997  42.275  1.00  0.00            
ATOM   3607  R1  CHO   551      11.635  98.847  39.775  1.00  0.00            
ATOM   3608  R2  CHO   551      12.835 100.847  38.275  1.00  0.00            
ATOM   3609  R3  CHO   551      12.935  98.947  36.375  1.00  0.00            
ATOM   3610  R4  CHO   551      12.985 101.497  34.875  1.00  0.00            
ATOM   3611  R5  CHO   551      11.585  99.847  34.575  1.00  0.00            
ATOM   3612  C1  CHO   551      13.085 100.097  31.125  1.00  0.00           C
ATOM   3613  C2  CHO   551      11.185  99.997  27.825  1.00  0.00           C
ATOM   3614  ROH CHO   552     152.635 151.947  18.525  1.00  0.00            
ATOM   3615  R1  CHO   552     154.135 153.747  20.075  1.00  0.00            
ATOM   3616  R2  CHO   552     153.235 154.747  22.475  1.00  0.00            
ATOM   3617  R3  CHO   552     155.585 153.747  23.425  1.00  0.00            
ATOM   3618  R4  CHO   552     154.335 154.997  25.775  1.00  0.00            
ATOM   3619  R5  CHO   552     156.335 155.397  24.975  1.00  0.00            
ATOM   3620  C1  CHO   552     157.185 154.247  28.525  1.00  0.00           C
ATOM   3621  C2  CHO   552     158.535 155.397  32.125  1.00  0.00           C
ATOM   3622  ROH CHO   553       5.685  66.597   5.075  1.00  0.00            
ATOM   3623  R1  CHO   553       4.585  66.897   7.625  1.00  0.00            
ATOM   3624  R2  CHO   553       6.085  66.797   9.925  1.00  0.00            
ATOM   3625  R3  CHO   553       4.935  69.197  10.425  1.00  0.00            
ATOM   3626  R4  CHO   553       5.485  68.097  13.075  1.00  0.00            
ATOM   3627  R5  CHO   553       3.585  68.797  12.375  1.00  0.00            
ATOM   3628  C1  CHO   553       4.035  71.097  15.375  1.00  0.00           C
ATOM   3629  C2  CHO   553       1.635  73.297  17.825  1.00  0.00           C
ATOM   3630  ROH CHO   554     126.635  66.247  49.225  1.00  0.00            
ATOM   3631  R1  CHO   554     127.535  65.347  46.725  1.00  0.00            
ATOM   3632  R2  CHO   554     125.885  64.247  44.825  1.00  0.00            
ATOM   3633  R3  CHO   554     126.935  66.197  43.225  1.00  0.00            
ATOM   3634  R4  CHO   554     126.635  63.847  41.475  1.00  0.00            
ATOM   3635  R5  CHO   554     128.435  65.047  41.775  1.00  0.00            
ATOM   3636  C1  CHO   554     128.035  65.447  38.025  1.00  0.00           C
ATOM   3637  C2  CHO   554     127.385  67.297  34.675  1.00  0.00           C
ATOM   3638  ROH CHO   555     176.585  93.797  35.725  1.00  0.00            
ATOM   3639  R1  CHO   555     177.035  94.847  33.125  1.00  0.00            
ATOM   3640  R2  CHO   555     176.535  93.397  30.825  1.00  0.00            
ATOM   3641  R3  CHO   555     175.035  95.547  30.175  1.00  0.00            
ATOM   3642  R4  CHO   555     175.585  94.197  27.625  1.00  0.00            
ATOM   3643  R5  CHO   555     175.985  96.297  28.075  1.00  0.00            
ATOM   3644  C1  CHO   555     173.635  96.697  25.125  1.00  0.00           C
ATOM   3645  C2  CHO   555     173.735  94.797  21.425  1.00  0.00           C
ATOM   3646  ROH CHO   556     117.085  53.147  37.275  1.00  0.00            
ATOM   3647  R1  CHO   556     115.285  54.147  35.325  1.00  0.00            
ATOM   3648  R2  CHO   556     113.035  55.597  36.025  1.00  0.00            
ATOM   3649  R3  CHO   556     114.085  57.397  34.275  1.00  0.00            
ATOM   3650  R4  CHO   556     111.185  57.697  33.975  1.00  0.00            
ATOM   3651  R5  CHO   556     112.635  57.347  32.375  1.00  0.00            
ATOM   3652  C1  CHO   556     111.135  60.597  31.125  1.00  0.00           C
ATOM   3653  C2  CHO   556     108.735  61.547  28.725  1.00  0.00           C
ATOM   3654  ROH CHO   557     199.035  98.297   6.025  1.00  0.00            
ATOM   3655  R1  CHO   557     198.185  99.847   8.175  1.00  0.00            
ATOM   3656  R2  CHO   557     195.735  99.497   9.425  1.00  0.00            
ATOM   3657  R3  CHO   557     197.285  99.297  11.675  1.00  0.00            
ATOM   3658  R4  CHO   557     194.535  99.647  12.675  1.00  0.00            
ATOM   3659  R5  CHO   557     196.285 100.847  13.175  1.00  0.00            
ATOM   3660  C1  CHO   557     195.285  99.597  16.675  1.00  0.00           C
ATOM   3661  C2  CHO   557     196.235  97.747  19.625  1.00  0.00           C
ATOM   3662  ROH CHO   558      96.985 121.547  25.475  1.00  0.00            
ATOM   3663  R1  CHO   558      98.385 122.297  27.825  1.00  0.00            
ATOM   3664  R2  CHO   558      97.235 123.747  29.825  1.00  0.00            
ATOM   3665  R3  CHO   558      98.035 121.647  31.425  1.00  0.00            
ATOM   3666  R4  CHO   558      96.985 123.647  33.275  1.00  0.00            
ATOM   3667  R5  CHO   558      98.935 122.747  33.375  1.00  0.00            
ATOM   3668  C1  CHO   558      97.585 121.647  36.775  1.00  0.00           C
ATOM   3669  C2  CHO   558      99.585 118.897  39.225  1.00  0.00           C
ATOM   3670  ROH CHO   559     150.035  32.597  43.475  1.00  0.00            
ATOM   3671  R1  CHO   559     148.435  32.797  41.125  1.00  0.00            
ATOM   3672  R2  CHO   559     149.535  33.297  38.675  1.00  0.00            
ATOM   3673  R3  CHO   559     148.135  31.047  37.975  1.00  0.00            
ATOM   3674  R4  CHO   559     149.685  31.797  35.575  1.00  0.00            
ATOM   3675  R5  CHO   559     147.535  31.447  35.675  1.00  0.00            
ATOM   3676  C1  CHO   559     148.435  28.797  33.125  1.00  0.00           C
ATOM   3677  C2  CHO   559     145.635  30.947  31.175  1.00  0.00           C
ATOM   3678  ROH CHO   560      36.585  74.397  37.375  1.00  0.00            
ATOM   3679  R1  CHO   560      37.985  73.397  35.075  1.00  0.00            
ATOM   3680  R2  CHO   560      37.785  70.797  34.325  1.00  0.00            
ATOM   3681  R3  CHO   560      37.035  71.847  31.925  1.00  0.00            
ATOM   3682  R4  CHO   560      37.585  69.047  31.325  1.00  0.00            
ATOM   3683  R5  CHO   560      38.485  70.797  30.325  1.00  0.00            
ATOM   3684  C1  CHO   560      36.835  69.047  27.325  1.00  0.00           C
ATOM   3685  C2  CHO   560      41.085  66.847  27.925  1.00  0.00           C
ATOM   3686  ROH CHO   561     130.935 139.547  57.675  1.00  0.00            
ATOM   3687  R1  CHO   561     129.385 138.847  55.375  1.00  0.00            
ATOM   3688  R2  CHO   561     128.185 140.747  53.775  1.00  0.00            
ATOM   3689  R3  CHO   561     129.535 139.497  51.825  1.00  0.00            
ATOM   3690  R4  CHO   561     127.085 140.347  50.525  1.00  0.00            
ATOM   3691  R5  CHO   561     127.885 138.347  50.575  1.00  0.00            
ATOM   3692  C1  CHO   561     127.685 138.947  46.775  1.00  0.00           C
ATOM   3693  C2  CHO   561     126.885 137.797  43.525  1.00  0.00           C
ATOM   3694  ROH CHO   562      25.935  10.897   8.975  1.00  0.00            
ATOM   3695  R1  CHO   562      24.235  10.897  11.225  1.00  0.00            
ATOM   3696  R2  CHO   562      24.785   9.447  13.525  1.00  0.00            
ATOM   3697  R3  CHO   562      24.435  11.897  14.725  1.00  0.00            
ATOM   3698  R4  CHO   562      24.385   9.947  16.925  1.00  0.00            
ATOM   3699  R5  CHO   562      22.885  11.447  16.475  1.00  0.00            
ATOM   3700  C1  CHO   562      23.835  12.447  20.025  1.00  0.00           C
ATOM   3701  C2  CHO   562      25.335  13.897  23.025  1.00  0.00           C
ATOM   3702  ROH CHO   563     161.635 222.447  43.325  1.00  0.00            
ATOM   3703  R1  CHO   563     161.485 222.997  40.525  1.00  0.00            
ATOM   3704  R2  CHO   563     163.435 222.247  38.775  1.00  0.00            
ATOM   3705  R3  CHO   563     161.385 221.047  37.475  1.00  0.00            
ATOM   3706  R4  CHO   563     162.935 222.297  35.325  1.00  0.00            
ATOM   3707  R5  CHO   563     160.785 222.547  35.725  1.00  0.00            
ATOM   3708  C1  CHO   563     160.685 221.197  32.175  1.00  0.00           C
ATOM   3709  C2  CHO   563     162.135 221.597  29.075  1.00  0.00           C
ATOM   3710  ROH CHO   564     110.485 170.797  56.825  1.00  0.00            
ATOM   3711  R1  CHO   564     110.435 170.397  54.025  1.00  0.00            
ATOM   3712  R2  CHO   564     108.135 170.847  52.525  1.00  0.00            
ATOM   3713  R3  CHO   564     109.785 172.497  51.075  1.00  0.00            
ATOM   3714  R4  CHO   564     107.835 171.497  49.125  1.00  0.00            
ATOM   3715  R5  CHO   564     109.985 171.397  48.975  1.00  0.00            
ATOM   3716  C1  CHO   564     109.185 173.397  45.825  1.00  0.00           C
ATOM   3717  C2  CHO   564     106.785 171.897  42.825  1.00  0.00           C
ATOM   3718  ROH CHO   565     212.985 137.897  12.125  1.00  0.00            
ATOM   3719  R1  CHO   565     214.435 137.097  14.375  1.00  0.00            
ATOM   3720  R2  CHO   565     214.885 138.747  16.525  1.00  0.00            
ATOM   3721  R3  CHO   565     213.785 136.697  17.925  1.00  0.00            
ATOM   3722  R4  CHO   565     214.535 138.647  19.975  1.00  0.00            
ATOM   3723  R5  CHO   565     215.135 136.547  19.925  1.00  0.00            
ATOM   3724  C1  CHO   565     213.285 136.647  23.275  1.00  0.00           C
ATOM   3725  C2  CHO   565     215.035 135.397  25.825  1.00  0.00           C
ATOM   3726  ROH CHO   566     186.535  31.797  11.775  1.00  0.00            
ATOM   3727  R1  CHO   566     188.085  32.047  14.125  1.00  0.00            
ATOM   3728  R2  CHO   566     186.935  32.897  16.525  1.00  0.00            
ATOM   3729  R3  CHO   566     188.035  30.597  17.475  1.00  0.00            
ATOM   3730  R4  CHO   566     186.935  31.897  19.825  1.00  0.00            
ATOM   3731  R5  CHO   566     188.985  31.197  19.575  1.00  0.00            
ATOM   3732  C1  CHO   566     187.935  29.097  22.625  1.00  0.00           C
ATOM   3733  C2  CHO   566     191.035  28.897  24.075  1.00  0.00           C
ATOM   3734  ROH CHO   567     146.885 192.297  47.375  1.00  0.00            
ATOM   3735  R1  CHO   567     145.085 193.447  45.475  1.00  0.00            
ATOM   3736  R2  CHO   567     144.885 192.547  42.875  1.00  0.00            
ATOM   3737  R3  CHO   567     142.285 192.347  43.475  1.00  0.00            
ATOM   3738  R4  CHO   567     142.335 192.347  40.575  1.00  0.00            
ATOM   3739  R5  CHO   567     141.185 193.697  41.825  1.00  0.00            
ATOM   3740  C1  CHO   567     138.385 192.097  39.825  1.00  0.00           C
ATOM   3741  C2  CHO   567     134.735 192.397  39.125  1.00  0.00           C
ATOM   3742  ROH CHO   568     147.035 208.397  42.625  1.00  0.00            
ATOM   3743  R1  CHO   568     146.885 208.297  39.825  1.00  0.00            
ATOM   3744  R2  CHO   568     149.085 207.847  38.275  1.00  0.00            
ATOM   3745  R3  CHO   568     147.535 205.847  37.225  1.00  0.00            
ATOM   3746  R4  CHO   568     148.535 207.297  34.875  1.00  0.00            
ATOM   3747  R5  CHO   568     146.435 206.847  35.375  1.00  0.00            
ATOM   3748  C1  CHO   568     146.735 205.097  31.975  1.00  0.00           C
ATOM   3749  C2  CHO   568     145.085 204.247  27.025  1.00  0.00           C
ATOM   3750  ROH CHO   569     220.785  44.847  34.425  1.00  0.00            
ATOM   3751  R1  CHO   569     221.085  43.747  31.825  1.00  0.00            
ATOM   3752  R2  CHO   569     218.985  43.597  30.025  1.00  0.00            
ATOM   3753  R3  CHO   569     220.785  44.897  28.425  1.00  0.00            
ATOM   3754  R4  CHO   569     218.435  44.397  26.725  1.00  0.00            
ATOM   3755  R5  CHO   569     220.485  43.847  26.275  1.00  0.00            
ATOM   3756  C1  CHO   569     219.785  46.047  23.275  1.00  0.00           C
ATOM   3757  C2  CHO   569     217.985  46.147  20.475  1.00  0.00           C
ATOM   3758  ROH CHO   570      77.785 202.497  24.125  1.00  0.00            
ATOM   3759  R1  CHO   570      78.885 203.147  26.625  1.00  0.00            
ATOM   3760  R2  CHO   570      77.885 205.197  28.225  1.00  0.00            
ATOM   3761  R3  CHO   570      77.735 203.197  30.075  1.00  0.00            
ATOM   3762  R4  CHO   570      77.735 205.697  31.625  1.00  0.00            
ATOM   3763  R5  CHO   570      79.085 204.047  31.875  1.00  0.00            
ATOM   3764  C1  CHO   570      77.535 204.197  35.375  1.00  0.00           C
ATOM   3765  C2  CHO   570      79.235 201.747  38.175  1.00  0.00           C
ATOM   3766  ROH CHO   571     175.185  99.647  20.075  1.00  0.00            
ATOM   3767  R1  CHO   571     177.735  98.447  20.325  1.00  0.00            
ATOM   3768  R2  CHO   571     178.735  96.647  18.475  1.00  0.00            
ATOM   3769  R3  CHO   571     180.785  98.397  18.375  1.00  0.00            
ATOM   3770  R4  CHO   571     181.935  95.897  17.375  1.00  0.00            
ATOM   3771  R5  CHO   571     182.735  97.097  19.025  1.00  0.00            
ATOM   3772  C1  CHO   571     185.735  97.047  16.675  1.00  0.00           C
ATOM   3773  C2  CHO   571     187.835  94.797  15.375  1.00  0.00           C
ATOM   3774  ROH CHO   572     120.185 110.497  40.325  1.00  0.00            
ATOM   3775  R1  CHO   572     117.985 111.697  41.675  1.00  0.00            
ATOM   3776  R2  CHO   572     117.985 112.147  44.375  1.00  0.00            
ATOM   3777  R3  CHO   572     117.485 114.697  43.675  1.00  0.00            
ATOM   3778  R4  CHO   572     116.285 114.447  46.325  1.00  0.00            
ATOM   3779  R5  CHO   572     115.285 115.147  44.475  1.00  0.00            
ATOM   3780  C1  CHO   572     114.785 118.147  46.725  1.00  0.00           C
ATOM   3781  C2  CHO   572     111.285 120.447  46.075  1.00  0.00           C
ATOM   3782  ROH CHO   573      43.535 154.597  18.875  1.00  0.00            
ATOM   3783  R1  CHO   573      42.285 153.847  21.275  1.00  0.00            
ATOM   3784  R2  CHO   573      43.135 151.747  22.825  1.00  0.00            
ATOM   3785  R3  CHO   573      43.235 153.597  24.775  1.00  0.00            
ATOM   3786  R4  CHO   573      42.435 151.147  26.175  1.00  0.00            
ATOM   3787  R5  CHO   573      41.385 153.047  26.225  1.00  0.00            
ATOM   3788  C1  CHO   573      42.085 152.597  29.925  1.00  0.00           C
ATOM   3789  C2  CHO   573      41.485 153.747  33.375  1.00  0.00           C
ATOM   3790  ROH CHO   574     123.385 194.097  39.075  1.00  0.00            
ATOM   3791  R1  CHO   574     124.685 191.647  38.475  1.00  0.00            
ATOM   3792  R2  CHO   574     126.885 191.497  36.775  1.00  0.00            
ATOM   3793  R3  CHO   574     128.035 190.247  38.875  1.00  0.00            
ATOM   3794  R4  CHO   574     129.835 189.747  36.575  1.00  0.00            
ATOM   3795  R5  CHO   574     128.935 188.247  37.925  1.00  0.00            
ATOM   3796  C1  CHO   574     132.635 187.547  38.475  1.00  0.00           C
ATOM   3797  C2  CHO   574     135.785 187.547  35.775  1.00  0.00           C
ATOM   3798  ROH CHO   575     202.735 157.547  44.125  1.00  0.00            
ATOM   3799  R1  CHO   575     200.985 158.097  41.925  1.00  0.00            
ATOM   3800  R2  CHO   575     201.285 160.247  40.275  1.00  0.00            
ATOM   3801  R3  CHO   575     201.235 158.297  38.325  1.00  0.00            
ATOM   3802  R4  CHO   575     200.885 160.797  36.875  1.00  0.00            
ATOM   3803  R5  CHO   575     199.585 159.047  36.775  1.00  0.00            
ATOM   3804  C1  CHO   575     200.585 159.347  33.125  1.00  0.00           C
ATOM   3805  C2  CHO   575     199.035 157.997  30.475  1.00  0.00           C
ATOM   3806  ROH CHO   576      76.485 105.297  50.925  1.00  0.00            
ATOM   3807  R1  CHO   576      75.235 105.947  48.525  1.00  0.00            
ATOM   3808  R2  CHO   576      76.635 106.647  46.225  1.00  0.00            
ATOM   3809  R3  CHO   576      75.185 104.647  45.125  1.00  0.00            
ATOM   3810  R4  CHO   576      76.535 105.947  42.875  1.00  0.00            
ATOM   3811  R5  CHO   576      74.385 105.547  43.025  1.00  0.00            
ATOM   3812  C1  CHO   576      75.135 103.647  39.875  1.00  0.00           C
ATOM   3813  C2  CHO   576      72.835 104.447  37.525  1.00  0.00           C
ATOM   3814  ROH CHO   577     210.835  86.847  36.325  1.00  0.00            
ATOM   3815  R1  CHO   577     210.335  86.447  33.575  1.00  0.00            
ATOM   3816  R2  CHO   577     210.585  88.447  31.675  1.00  0.00            
ATOM   3817  R3  CHO   577     212.235  86.697  30.475  1.00  0.00            
ATOM   3818  R4  CHO   577     210.985  88.147  28.275  1.00  0.00            
ATOM   3819  R5  CHO   577     211.035  85.997  28.525  1.00  0.00            
ATOM   3820  C1  CHO   577     212.785  86.347  25.125  1.00  0.00           C
ATOM   3821  C2  CHO   577     215.985  86.197  21.525  1.00  0.00           C
ATOM   3822  ROH CHO   578     183.785 157.747  11.775  1.00  0.00            
ATOM   3823  R1  CHO   578     182.635 157.897  14.375  1.00  0.00            
ATOM   3824  R2  CHO   578     183.185 156.097  16.375  1.00  0.00            
ATOM   3825  R3  CHO   578     183.835 158.297  17.775  1.00  0.00            
ATOM   3826  R4  CHO   578     183.085 156.347  19.775  1.00  0.00            
ATOM   3827  R5  CHO   578     182.285 158.347  19.575  1.00  0.00            
ATOM   3828  C1  CHO   578     183.635 158.597  23.125  1.00  0.00           C
ATOM   3829  C2  CHO   578     182.585 157.197  25.325  1.00  0.00           C
ATOM   3830  ROH CHO   579      98.885 151.247  59.425  1.00  0.00            
ATOM   3831  R1  CHO   579      97.235 151.997  57.225  1.00  0.00            
ATOM   3832  R2  CHO   579      98.235 153.097  54.925  1.00  0.00            
ATOM   3833  R3  CHO   579      96.835 151.047  53.775  1.00  0.00            
ATOM   3834  R4  CHO   579      97.735 152.747  51.525  1.00  0.00            
ATOM   3835  R5  CHO   579      95.685 152.097  51.925  1.00  0.00            
ATOM   3836  C1  CHO   579      96.135 150.647  48.425  1.00  0.00           C
ATOM   3837  C2  CHO   579      93.635 151.097  45.425  1.00  0.00           C
ATOM   3838  ROH CHO   580     101.485  49.447  17.575  1.00  0.00            
ATOM   3839  R1  CHO   580      99.785  49.047  19.775  1.00  0.00            
ATOM   3840  R2  CHO   580     100.735  48.897  22.375  1.00  0.00            
ATOM   3841  R3  CHO   580      98.985  50.897  22.825  1.00  0.00            
ATOM   3842  R4  CHO   580      98.935  49.297  25.275  1.00  0.00            
ATOM   3843  R5  CHO   580      97.185  49.847  24.075  1.00  0.00            
ATOM   3844  C1  CHO   580      96.185  51.397  27.425  1.00  0.00           C
ATOM   3845  C2  CHO   580      95.035  53.147  29.875  1.00  0.00           C
ATOM   3846  ROH CHO   581     186.635 153.097  44.825  1.00  0.00            
ATOM   3847  R1  CHO   581     185.635 151.947  42.475  1.00  0.00            
ATOM   3848  R2  CHO   581     183.235 152.697  41.325  1.00  0.00            
ATOM   3849  R3  CHO   581     184.735 153.097  39.175  1.00  0.00            
ATOM   3850  R4  CHO   581     182.485 151.497  38.225  1.00  0.00            
ATOM   3851  R5  CHO   581     184.585 150.997  37.975  1.00  0.00            
ATOM   3852  C1  CHO   581     183.485 151.097  34.325  1.00  0.00           C
ATOM   3853  C2  CHO   581     180.435 151.397  33.325  1.00  0.00           C
ATOM   3854  ROH CHO   582      61.035 163.847  53.225  1.00  0.00            
ATOM   3855  R1  CHO   582      61.035 163.547  50.425  1.00  0.00            
ATOM   3856  R2  CHO   582      59.385 161.747  49.125  1.00  0.00            
ATOM   3857  R3  CHO   582      58.685 163.947  47.725  1.00  0.00            
ATOM   3858  R4  CHO   582      57.635 161.697  46.175  1.00  0.00            
ATOM   3859  R5  CHO   582      58.935 163.297  45.425  1.00  0.00            
ATOM   3860  C1  CHO   582      55.935 163.697  43.075  1.00  0.00           C
ATOM   3861  C2  CHO   582      56.035 162.347  39.825  1.00  0.00           C
ATOM   3862  ROH CHO   583     210.285 125.347   6.025  1.00  0.00            
ATOM   3863  R1  CHO   583     212.435 125.697   7.775  1.00  0.00            
ATOM   3864  R2  CHO   583     212.585 127.797   9.575  1.00  0.00            
ATOM   3865  R3  CHO   583     212.935 125.797  11.375  1.00  0.00            
ATOM   3866  R4  CHO   583     213.385 128.297  12.875  1.00  0.00            
ATOM   3867  R5  CHO   583     214.735 126.547  12.775  1.00  0.00            
ATOM   3868  C1  CHO   583     214.135 126.697  16.525  1.00  0.00           C
ATOM   3869  C2  CHO   583     216.085 126.947  19.625  1.00  0.00           C
ATOM   3870  ROH CHO   584     172.335 143.447  16.625  1.00  0.00            
ATOM   3871  R1  CHO   584     174.035 142.347  18.675  1.00  0.00            
ATOM   3872  R2  CHO   584     173.035 141.497  21.075  1.00  0.00            
ATOM   3873  R3  CHO   584     174.335 139.197  20.425  1.00  0.00            
ATOM   3874  R4  CHO   584     173.335 138.697  23.125  1.00  0.00            
ATOM   3875  R5  CHO   584     175.385 138.497  22.475  1.00  0.00            
ATOM   3876  C1  CHO   584     174.685 134.947  23.675  1.00  0.00           C
ATOM   3877  C2  CHO   584     173.685 134.947  26.375  1.00  0.00           C
ATOM   3878  ROH CHO   585     122.935 176.697  55.425  1.00  0.00            
ATOM   3879  R1  CHO   585     122.885 175.597  52.825  1.00  0.00            
ATOM   3880  R2  CHO   585     120.885 173.847  51.975  1.00  0.00            
ATOM   3881  R3  CHO   585     120.585 175.647  49.975  1.00  0.00            
ATOM   3882  R4  CHO   585     119.735 173.097  48.825  1.00  0.00            
ATOM   3883  R5  CHO   585     121.235 174.447  48.025  1.00  0.00            
ATOM   3884  C1  CHO   585     118.785 174.297  45.075  1.00  0.00           C
ATOM   3885  C2  CHO   585     116.135 173.347  41.925  1.00  0.00           C
ATOM   3886  ROH CHO   586     143.885 135.347  21.975  1.00  0.00            
ATOM   3887  R1  CHO   586     145.185 134.397  24.325  1.00  0.00            
ATOM   3888  R2  CHO   586     146.735 136.097  25.925  1.00  0.00            
ATOM   3889  R3  CHO   586     145.085 135.147  27.875  1.00  0.00            
ATOM   3890  R4  CHO   586     147.385 136.247  29.275  1.00  0.00            
ATOM   3891  R5  CHO   586     146.585 134.247  29.525  1.00  0.00            
ATOM   3892  C1  CHO   586     146.235 135.447  33.125  1.00  0.00           C
ATOM   3893  C2  CHO   586     148.085 132.347  34.725  1.00  0.00           C
ATOM   3894  ROH CHO   587      24.185 168.247  47.875  1.00  0.00            
ATOM   3895  R1  CHO   587      22.985 167.147  45.575  1.00  0.00            
ATOM   3896  R2  CHO   587      23.435 168.097  43.025  1.00  0.00            
ATOM   3897  R3  CHO   587      24.135 165.547  42.475  1.00  0.00            
ATOM   3898  R4  CHO   587      23.685 166.747  39.875  1.00  0.00            
ATOM   3899  R5  CHO   587      22.735 164.947  40.625  1.00  0.00            
ATOM   3900  C1  CHO   587      24.435 163.497  37.575  1.00  0.00           C
ATOM   3901  C2  CHO   587      26.535 162.647  34.125  1.00  0.00           C
ATOM   3902  ROH CHO   588     100.885 109.997  56.125  1.00  0.00            
ATOM   3903  R1  CHO   588      99.585 109.097  53.775  1.00  0.00            
ATOM   3904  R2  CHO   588     100.935 108.547  51.425  1.00  0.00            
ATOM   3905  R3  CHO   588      99.635 106.147  51.675  1.00  0.00            
ATOM   3906  R4  CHO   588     100.985 106.047  49.075  1.00  0.00            
ATOM   3907  R5  CHO   588      98.885 105.697  49.425  1.00  0.00            
ATOM   3908  C1  CHO   588      99.835 102.347  47.875  1.00  0.00           C
ATOM   3909  C2  CHO   588      98.585 100.047  44.475  1.00  0.00           C
ATOM   3910  ROH CHO   589      93.735 210.997  22.325  1.00  0.00            
ATOM   3911  R1  CHO   589      94.985 211.297  24.825  1.00  0.00            
ATOM   3912  R2  CHO   589      94.385 209.697  27.025  1.00  0.00            
ATOM   3913  R3  CHO   589      97.085 209.297  27.025  1.00  0.00            
ATOM   3914  R4  CHO   589      96.185 208.747  29.775  1.00  0.00            
ATOM   3915  R5  CHO   589      97.785 210.097  29.175  1.00  0.00            
ATOM   3916  C1  CHO   589      99.785 207.797  31.425  1.00  0.00           C
ATOM   3917  C2  CHO   589     101.835 204.847  33.025  1.00  0.00           C
ATOM   3918  ROH CHO   590      51.385  82.747  44.275  1.00  0.00            
ATOM   3919  R1  CHO   590      52.285  82.697  41.625  1.00  0.00            
ATOM   3920  R2  CHO   590      50.635  82.147  39.525  1.00  0.00            
ATOM   3921  R3  CHO   590      51.535  84.497  38.575  1.00  0.00            
ATOM   3922  R4  CHO   590      50.735  83.047  36.175  1.00  0.00            
ATOM   3923  R5  CHO   590      52.635  83.997  36.525  1.00  0.00            
ATOM   3924  C1  CHO   590      51.635  85.797  33.375  1.00  0.00           C
ATOM   3925  C2  CHO   590      48.035  87.697  32.225  1.00  0.00           C
ATOM   3926  ROH CHO   591     170.235  21.247  16.375  1.00  0.00            
ATOM   3927  R1  CHO   591     171.335  22.547  18.625  1.00  0.00            
ATOM   3928  R2  CHO   591     171.185  21.547  21.175  1.00  0.00            
ATOM   3929  R3  CHO   591     173.885  21.797  21.125  1.00  0.00            
ATOM   3930  R4  CHO   591     173.135  22.147  23.975  1.00  0.00            
ATOM   3931  R5  CHO   591     174.335  23.497  22.725  1.00  0.00            
ATOM   3932  C1  CHO   591     176.835  22.747  25.525  1.00  0.00           C
ATOM   3933  C2  CHO   591     181.085  22.897  27.975  1.00  0.00           C
ATOM   3934  ROH CHO   592      69.285 171.547  55.525  1.00  0.00            
ATOM   3935  R1  CHO   592      68.035 172.097  53.075  1.00  0.00            
ATOM   3936  R2  CHO   592      69.385 172.047  50.675  1.00  0.00            
ATOM   3937  R3  CHO   592      67.385 170.347  49.925  1.00  0.00            
ATOM   3938  R4  CHO   592      68.485 171.347  47.375  1.00  0.00            
ATOM   3939  R5  CHO   592      66.385 171.397  48.025  1.00  0.00            
ATOM   3940  C1  CHO   592      66.035 169.347  44.825  1.00  0.00           C
ATOM   3941  C2  CHO   592      66.535 168.697  40.875  1.00  0.00           C
ATOM   3942  ROH CHO   593      88.635  76.647  19.775  1.00  0.00            
ATOM   3943  R1  CHO   593      87.435  74.847  21.575  1.00  0.00            
ATOM   3944  R2  CHO   593      88.835  73.597  23.575  1.00  0.00            
ATOM   3945  R3  CHO   593      86.935  74.697  25.175  1.00  0.00            
ATOM   3946  R4  CHO   593      87.585  72.097  26.425  1.00  0.00            
ATOM   3947  R5  CHO   593      85.585  72.797  25.875  1.00  0.00            
ATOM   3948  C1  CHO   593      85.085  72.247  29.575  1.00  0.00           C
ATOM   3949  C2  CHO   593      84.135  71.347  33.525  1.00  0.00           C
ATOM   3950  ROH CHO   594     120.985 134.447  62.075  1.00  0.00            
ATOM   3951  R1  CHO   594     121.085 135.297  59.325  1.00  0.00            
ATOM   3952  R2  CHO   594     121.085 133.497  57.225  1.00  0.00            
ATOM   3953  R3  CHO   594     118.985 134.997  56.375  1.00  0.00            
ATOM   3954  R4  CHO   594     120.085 133.847  53.925  1.00  0.00            
ATOM   3955  R5  CHO   594     119.735 135.947  54.325  1.00  0.00            
ATOM   3956  C1  CHO   594     117.535 135.447  51.225  1.00  0.00           C
ATOM   3957  C2  CHO   594     118.185 136.247  47.225  1.00  0.00           C
ATOM   3958  ROH CHO   595     107.035 188.347  25.175  1.00  0.00            
ATOM   3959  R1  CHO   595     108.485 188.397  27.625  1.00  0.00            
ATOM   3960  R2  CHO   595     108.085 190.347  29.525  1.00  0.00            
ATOM   3961  R3  CHO   595     107.685 188.197  31.175  1.00  0.00            
ATOM   3962  R4  CHO   595     108.685 190.297  32.925  1.00  0.00            
ATOM   3963  R5  CHO   595     109.485 188.297  32.725  1.00  0.00            
ATOM   3964  C1  CHO   595     108.635 188.247  36.425  1.00  0.00           C
ATOM   3965  C2  CHO   595     106.885 188.197  39.425  1.00  0.00           C
ATOM   3966  ROH CHO   596       6.185 220.897  40.825  1.00  0.00            
ATOM   3967  R1  CHO   596       6.785 219.247  38.625  1.00  0.00            
ATOM   3968  R2  CHO   596       5.135 219.097  36.425  1.00  0.00            
ATOM   3969  R3  CHO   596       7.385 219.747  35.075  1.00  0.00            
ATOM   3970  R4  CHO   596       5.785 218.247  33.125  1.00  0.00            
ATOM   3971  R5  CHO   596       7.835 217.847  33.725  1.00  0.00            
ATOM   3972  C1  CHO   596       8.285 218.347  29.975  1.00  0.00           C
ATOM   3973  C2  CHO   596       9.235 216.097  27.425  1.00  0.00           C
ATOM   3974  ROH CHO   597     209.935  40.247   4.175  1.00  0.00            
ATOM   3975  R1  CHO   597     211.335  40.447   6.625  1.00  0.00            
ATOM   3976  R2  CHO   597     210.585  42.147   8.675  1.00  0.00            
ATOM   3977  R3  CHO   597     210.585  39.897  10.175  1.00  0.00            
ATOM   3978  R4  CHO   597     210.685  42.047  12.125  1.00  0.00            
ATOM   3979  R5  CHO   597     212.085  40.397  11.975  1.00  0.00            
ATOM   3980  C1  CHO   597     210.785  39.847  15.525  1.00  0.00           C
ATOM   3981  C2  CHO   597     212.935  40.497  18.175  1.00  0.00           C
ATOM   3982  ROH CHO   598       5.085  43.447   3.025  1.00  0.00            
ATOM   3983  R1  CHO   598       4.085  43.397   5.675  1.00  0.00            
ATOM   3984  R2  CHO   598       1.835  41.997   6.375  1.00  0.00            
ATOM   3985  R3  CHO   598       3.485  40.847   8.225  1.00  0.00            
ATOM   3986  R4  CHO   598       0.785  40.497   9.325  1.00  0.00            
ATOM   3987  R5  CHO   598       2.535  41.397  10.325  1.00  0.00            
ATOM   3988  C1  CHO   598       1.735  38.597  12.775  1.00  0.00           C
ATOM   3989  C2  CHO   598       3.185  37.147  15.525  1.00  0.00           C
ATOM   3990  ROH CHO   599      37.835 167.197  49.875  1.00  0.00            
ATOM   3991  R1  CHO   599      37.035 166.697  47.225  1.00  0.00            
ATOM   3992  R2  CHO   599      37.435 168.497  45.175  1.00  0.00            
ATOM   3993  R3  CHO   599      38.685 166.397  43.975  1.00  0.00            
ATOM   3994  R4  CHO   599      37.985 168.197  41.775  1.00  0.00            
ATOM   3995  R5  CHO   599      37.535 166.097  41.925  1.00  0.00            
ATOM   3996  C1  CHO   599      39.535 166.047  38.725  1.00  0.00           C
ATOM   3997  C2  CHO   599      39.985 164.347  35.525  1.00  0.00           C
ATOM   3998  ROH CHO   600     222.685  88.997   2.475  1.00  0.00            
ATOM   3999  R1  CHO   600     221.185  88.247   4.775  1.00  0.00            
ATOM   4000  R2  CHO   600     221.985  86.197   6.475  1.00  0.00            
ATOM   4001  R3  CHO   600     221.685  88.097   8.375  1.00  0.00            
ATOM   4002  R4  CHO   600     221.385  85.597   9.825  1.00  0.00            
ATOM   4003  R5  CHO   600     220.035  87.247   9.825  1.00  0.00            
ATOM   4004  C1  CHO   600     220.835  87.047  13.525  1.00  0.00           C
ATOM   4005  C2  CHO   600     219.085  87.797  18.025  1.00  0.00           C
ATOM   4006  ROH CHO   601     181.485 182.697  42.475  1.00  0.00            
ATOM   4007  R1  CHO   601     180.885 181.647  39.925  1.00  0.00            
ATOM   4008  R2  CHO   601     178.885 182.747  38.375  1.00  0.00            
ATOM   4009  R3  CHO   601     180.885 182.897  36.525  1.00  0.00            
ATOM   4010  R4  CHO   601     178.635 181.747  35.075  1.00  0.00            
ATOM   4011  R5  CHO   601     180.635 180.897  35.225  1.00  0.00            
ATOM   4012  C1  CHO   601     180.335 181.297  31.425  1.00  0.00           C
ATOM   4013  C2  CHO   601     180.135 183.647  28.025  1.00  0.00           C
ATOM   4014  ROH CHO   602     156.985   6.347  14.125  1.00  0.00            
ATOM   4015  R1  CHO   602     158.335   5.797  16.525  1.00  0.00            
ATOM   4016  R2  CHO   602     160.985   6.597  16.925  1.00  0.00            
ATOM   4017  R3  CHO   602     159.935   7.747  19.175  1.00  0.00            
ATOM   4018  R4  CHO   602     162.385   6.447  20.075  1.00  0.00            
ATOM   4019  R5  CHO   602     160.385   6.197  20.925  1.00  0.00            
ATOM   4020  C1  CHO   602     162.285   7.497  24.025  1.00  0.00           C
ATOM   4021  C2  CHO   602     165.085   6.397  27.275  1.00  0.00           C
ATOM   4022  ROH CHO   603     182.585  38.397  35.225  1.00  0.00            
ATOM   4023  R1  CHO   603     182.185  39.297  32.575  1.00  0.00            
ATOM   4024  R2  CHO   603     181.185  37.647  30.625  1.00  0.00            
ATOM   4025  R3  CHO   603     179.335  39.647  30.325  1.00  0.00            
ATOM   4026  R4  CHO   603     180.335  39.197  27.625  1.00  0.00            
ATOM   4027  R5  CHO   603     180.285  41.097  28.675  1.00  0.00            
ATOM   4028  C1  CHO   603     178.135  41.947  25.625  1.00  0.00           C
ATOM   4029  C2  CHO   603     178.485  43.147  22.375  1.00  0.00           C
ATOM   4030  ROH CHO   604      51.285 133.747  51.325  1.00  0.00            
ATOM   4031  R1  CHO   604      52.535 132.897  48.975  1.00  0.00            
ATOM   4032  R2  CHO   604      51.285 131.247  47.125  1.00  0.00            
ATOM   4033  R3  CHO   604      51.985 133.197  45.375  1.00  0.00            
ATOM   4034  R4  CHO   604      51.685 130.797  43.725  1.00  0.00            
ATOM   4035  R5  CHO   604      53.435 132.147  43.825  1.00  0.00            
ATOM   4036  C1  CHO   604      52.535 132.447  40.125  1.00  0.00           C
ATOM   4037  C2  CHO   604      54.335 131.147  36.475  1.00  0.00           C
ATOM   4038  ROH CHO   605      19.935  53.397   7.925  1.00  0.00            
ATOM   4039  R1  CHO   605      19.885  51.547  10.075  1.00  0.00            
ATOM   4040  R2  CHO   605      19.835  52.347  12.725  1.00  0.00            
ATOM   4041  R3  CHO   605      17.685  50.697  12.825  1.00  0.00            
ATOM   4042  R4  CHO   605      18.485  50.997  15.625  1.00  0.00            
ATOM   4043  R5  CHO   605      18.185  49.147  14.575  1.00  0.00            
ATOM   4044  C1  CHO   605      15.635  48.697  17.375  1.00  0.00           C
ATOM   4045  C2  CHO   605      13.135  49.947  20.475  1.00  0.00           C
ATOM   4046  ROH CHO   606     192.835 178.047  42.325  1.00  0.00            
ATOM   4047  R1  CHO   606     191.135 177.347  40.175  1.00  0.00            
ATOM   4048  R2  CHO   606     189.835 179.197  38.625  1.00  0.00            
ATOM   4049  R3  CHO   606     191.085 177.897  36.575  1.00  0.00            
ATOM   4050  R4  CHO   606     188.985 179.447  35.275  1.00  0.00            
ATOM   4051  R5  CHO   606     189.335 177.297  35.075  1.00  0.00            
ATOM   4052  C1  CHO   606     189.635 178.397  31.425  1.00  0.00           C
ATOM   4053  C2  CHO   606     187.135 180.897  28.525  1.00  0.00           C
ATOM   4054  ROH CHO   607     131.435 120.247  21.625  1.00  0.00            
ATOM   4055  R1  CHO   607     131.635 119.697  24.375  1.00  0.00            
ATOM   4056  R2  CHO   607     132.485 121.547  26.225  1.00  0.00            
ATOM   4057  R3  CHO   607     130.185 120.897  27.475  1.00  0.00            
ATOM   4058  R4  CHO   607     131.635 122.547  29.425  1.00  0.00            
ATOM   4059  R5  CHO   607     130.785 120.547  29.775  1.00  0.00            
ATOM   4060  C1  CHO   607     128.935 122.497  32.475  1.00  0.00           C
ATOM   4061  C2  CHO   607     131.085 125.397  33.775  1.00  0.00           C
ATOM   4062  ROH CHO   608     166.485 178.397  12.775  1.00  0.00            
ATOM   4063  R1  CHO   608     167.585 180.097  14.775  1.00  0.00            
ATOM   4064  R2  CHO   608     166.085 181.447  16.625  1.00  0.00            
ATOM   4065  R3  CHO   608     167.685 180.197  18.425  1.00  0.00            
ATOM   4066  R4  CHO   608     166.635 182.497  19.875  1.00  0.00            
ATOM   4067  R5  CHO   608     168.735 181.997  19.625  1.00  0.00            
ATOM   4068  C1  CHO   608     168.435 181.897  23.425  1.00  0.00           C
ATOM   4069  C2  CHO   608     169.985 183.147  26.975  1.00  0.00           C
ATOM   4070  ROH CHO   609      22.235  75.847  44.975  1.00  0.00            
ATOM   4071  R1  CHO   609      22.735  73.947  42.925  1.00  0.00            
ATOM   4072  R2  CHO   609      20.985  73.547  40.825  1.00  0.00            
ATOM   4073  R3  CHO   609      23.185  73.997  39.375  1.00  0.00            
ATOM   4074  R4  CHO   609      21.185  73.097  37.425  1.00  0.00            
ATOM   4075  R5  CHO   609      23.185  72.247  37.725  1.00  0.00            
ATOM   4076  C1  CHO   609      23.385  73.247  34.025  1.00  0.00           C
ATOM   4077  C2  CHO   609      22.935  75.597  30.175  1.00  0.00           C
ATOM   4078  ROH CHO   610     215.435  14.997  39.975  1.00  0.00            
ATOM   4079  R1  CHO   610     214.635  14.197  37.375  1.00  0.00            
ATOM   4080  R2  CHO   610     214.635  15.947  35.225  1.00  0.00            
ATOM   4081  R3  CHO   610     216.185  14.047  34.075  1.00  0.00            
ATOM   4082  R4  CHO   610     214.885  15.447  31.825  1.00  0.00            
ATOM   4083  R5  CHO   610     214.885  13.297  32.175  1.00  0.00            
ATOM   4084  C1  CHO   610     216.535  13.347  28.725  1.00  0.00           C
ATOM   4085  C2  CHO   610     217.635  12.647  24.975  1.00  0.00           C
ATOM   4086  ROH CHO   611      24.935   3.647  41.825  1.00  0.00            
ATOM   4087  R1  CHO   611      26.085   3.447  39.275  1.00  0.00            
ATOM   4088  R2  CHO   611      26.735   1.047  38.075  1.00  0.00            
ATOM   4089  R3  CHO   611      25.185   1.997  36.075  1.00  0.00            
ATOM   4090  R4  CHO   611      27.385   0.647  34.725  1.00  0.00            
ATOM   4091  R5  CHO   611      26.735   2.697  34.375  1.00  0.00            
ATOM   4092  C1  CHO   611      26.335   1.297  30.875  1.00  0.00           C
ATOM   4093  C2  CHO   611      26.135   0.697  27.525  1.00  0.00           C
ATOM   4094  ROH CHO   612      20.735 210.197  48.275  1.00  0.00            
ATOM   4095  R1  CHO   612      22.385 209.547  46.075  1.00  0.00            
ATOM   4096  R2  CHO   612      21.885 207.347  44.475  1.00  0.00            
ATOM   4097  R3  CHO   612      21.935 209.197  42.475  1.00  0.00            
ATOM   4098  R4  CHO   612      21.835 206.597  41.075  1.00  0.00            
ATOM   4099  R5  CHO   612      23.285 208.197  40.775  1.00  0.00            
ATOM   4100  C1  CHO   612      21.785 207.897  37.275  1.00  0.00           C
ATOM   4101  C2  CHO   612      21.735 205.097  35.475  1.00  0.00           C
ATOM   4102  ROH CHO   613      63.885  26.447  33.375  1.00  0.00            
ATOM   4103  R1  CHO   613      66.235  26.097  31.875  1.00  0.00            
ATOM   4104  R2  CHO   613      68.135  24.147  32.475  1.00  0.00            
ATOM   4105  R3  CHO   613      67.735  23.447  29.875  1.00  0.00            
ATOM   4106  R4  CHO   613      69.935  21.747  30.825  1.00  0.00            
ATOM   4107  R5  CHO   613      69.935  23.047  29.025  1.00  0.00            
ATOM   4108  C1  CHO   613      70.635  19.647  27.425  1.00  0.00           C
ATOM   4109  C2  CHO   613      71.535  16.997  24.075  1.00  0.00           C
ATOM   4110  ROH CHO   614     188.985 143.097  43.925  1.00  0.00            
ATOM   4111  R1  CHO   614     187.135 143.447  41.825  1.00  0.00            
ATOM   4112  R2  CHO   614     186.085 145.947  41.175  1.00  0.00            
ATOM   4113  R3  CHO   614     187.035 145.347  38.725  1.00  0.00            
ATOM   4114  R4  CHO   614     184.635 146.947  38.225  1.00  0.00            
ATOM   4115  R5  CHO   614     185.085 144.947  37.425  1.00  0.00            
ATOM   4116  C1  CHO   614     184.685 146.947  34.175  1.00  0.00           C
ATOM   4117  C2  CHO   614     182.885 145.697  30.975  1.00  0.00           C
ATOM   4118  ROH CHO   615     191.785  96.247  35.525  1.00  0.00            
ATOM   4119  R1  CHO   615     192.585  97.297  33.025  1.00  0.00            
ATOM   4120  R2  CHO   615     193.385  95.697  30.925  1.00  0.00            
ATOM   4121  R3  CHO   615     191.485  97.097  29.575  1.00  0.00            
ATOM   4122  R4  CHO   615     193.435  96.347  27.525  1.00  0.00            
ATOM   4123  R5  CHO   615     192.685  98.347  27.975  1.00  0.00            
ATOM   4124  C1  CHO   615     191.685  98.047  24.275  1.00  0.00           C
ATOM   4125  C2  CHO   615     191.935 100.597  21.025  1.00  0.00           C
ATOM   4126  ROH CHO   616     133.585  58.047  45.925  1.00  0.00            
ATOM   4127  R1  CHO   616     134.335  58.747  43.275  1.00  0.00            
ATOM   4128  R2  CHO   616     135.335  61.247  42.625  1.00  0.00            
ATOM   4129  R3  CHO   616     137.385  59.797  41.625  1.00  0.00            
ATOM   4130  R4  CHO   616     137.485  62.397  40.175  1.00  0.00            
ATOM   4131  R5  CHO   616     137.435  60.397  39.325  1.00  0.00            
ATOM   4132  C1  CHO   616     140.685  61.697  37.825  1.00  0.00           C
ATOM   4133  C2  CHO   616     141.535  62.147  33.875  1.00  0.00           C
ATOM   4134  ROH CHO   617     105.985  66.897  21.925  1.00  0.00            
ATOM   4135  R1  CHO   617     106.585  67.847  24.525  1.00  0.00            
ATOM   4136  R2  CHO   617     105.435  66.797  26.775  1.00  0.00            
ATOM   4137  R3  CHO   617     108.035  66.497  27.575  1.00  0.00            
ATOM   4138  R4  CHO   617     106.435  65.947  29.975  1.00  0.00            
ATOM   4139  R5  CHO   617     108.035  67.397  29.825  1.00  0.00            
ATOM   4140  C1  CHO   617     109.435  65.247  32.625  1.00  0.00           C
ATOM   4141  C2  CHO   617     107.485  61.497  34.425  1.00  0.00           C
ATOM   4142  ROH CHO   618     162.085 148.397  17.875  1.00  0.00            
ATOM   4143  R1  CHO   618     164.035 148.797  19.875  1.00  0.00            
ATOM   4144  R2  CHO   618     163.985 150.847  21.675  1.00  0.00            
ATOM   4145  R3  CHO   618     164.185 148.847  23.525  1.00  0.00            
ATOM   4146  R4  CHO   618     164.835 151.297  25.025  1.00  0.00            
ATOM   4147  R5  CHO   618     166.035 149.447  24.875  1.00  0.00            
ATOM   4148  C1  CHO   618     165.535 149.647  28.675  1.00  0.00           C
ATOM   4149  C2  CHO   618     166.785 149.097  31.825  1.00  0.00           C
ATOM   4150  ROH CHO   619      39.285 188.597  17.225  1.00  0.00            
ATOM   4151  R1  CHO   619      38.135 189.197  19.725  1.00  0.00            
ATOM   4152  R2  CHO   619      35.885 187.847  20.625  1.00  0.00            
ATOM   4153  R3  CHO   619      37.435 187.397  22.825  1.00  0.00            
ATOM   4154  R4  CHO   619      34.735 187.397  23.875  1.00  0.00            
ATOM   4155  R5  CHO   619      36.385 188.597  24.575  1.00  0.00            
ATOM   4156  C1  CHO   619      35.535 186.697  27.775  1.00  0.00           C
ATOM   4157  C2  CHO   619      34.685 189.497  30.375  1.00  0.00           C
ATOM   4158  ROH CHO   620     218.335  81.347   5.925  1.00  0.00            
ATOM   4159  R1  CHO   620     218.435  83.297   7.925  1.00  0.00            
ATOM   4160  R2  CHO   620     216.185  84.297   9.175  1.00  0.00            
ATOM   4161  R3  CHO   620     217.485  83.597  11.425  1.00  0.00            
ATOM   4162  R4  CHO   620     214.885  84.597  12.375  1.00  0.00            
ATOM   4163  R5  CHO   620     216.885  85.247  13.025  1.00  0.00            
ATOM   4164  C1  CHO   620     215.385  84.097  16.375  1.00  0.00           C
ATOM   4165  C2  CHO   620     212.485  86.497  17.225  1.00  0.00           C
ATOM   4166  ROH CHO   621     190.435  46.147  34.675  1.00  0.00            
ATOM   4167  R1  CHO   621     190.735  44.897  32.175  1.00  0.00            
ATOM   4168  R2  CHO   621     188.885  45.047  30.125  1.00  0.00            
ATOM   4169  R3  CHO   621     190.985  45.897  28.675  1.00  0.00            
ATOM   4170  R4  CHO   621     189.335  44.397  26.775  1.00  0.00            
ATOM   4171  R5  CHO   621     191.485  44.097  27.175  1.00  0.00            
ATOM   4172  C1  CHO   621     191.635  44.847  23.425  1.00  0.00           C
ATOM   4173  C2  CHO   621     193.485  43.547  21.225  1.00  0.00           C
ATOM   4174  ROH CHO   622       7.335 130.897  43.025  1.00  0.00            
ATOM   4175  R1  CHO   622       7.185 132.547  40.675  1.00  0.00            
ATOM   4176  R2  CHO   622       9.385 132.947  39.025  1.00  0.00            
ATOM   4177  R3  CHO   622       7.635 132.097  37.125  1.00  0.00            
ATOM   4178  R4  CHO   622       9.735 133.447  35.675  1.00  0.00            
ATOM   4179  R5  CHO   622       7.635 133.897  35.525  1.00  0.00            
ATOM   4180  C1  CHO   622       8.335 132.997  31.875  1.00  0.00           C
ATOM   4181  C2  CHO   622      11.985 134.797  30.425  1.00  0.00           C
ATOM   4182  ROH CHO   623      30.735 175.447  47.525  1.00  0.00            
ATOM   4183  R1  CHO   623      31.885 176.797  45.325  1.00  0.00            
ATOM   4184  R2  CHO   623      34.485 177.647  45.325  1.00  0.00            
ATOM   4185  R3  CHO   623      34.585 176.247  42.975  1.00  0.00            
ATOM   4186  R4  CHO   623      36.785 178.147  42.725  1.00  0.00            
ATOM   4187  R5  CHO   623      35.135 177.897  41.325  1.00  0.00            
ATOM   4188  C1  CHO   623      38.135 177.147  39.075  1.00  0.00           C
ATOM   4189  C2  CHO   623      39.285 178.547  35.675  1.00  0.00           C
ATOM   4190  ROH CHO   624     190.285 163.997  12.775  1.00  0.00            
ATOM   4191  R1  CHO   624     191.235 163.097  15.275  1.00  0.00            
ATOM   4192  R2  CHO   624     190.435 164.197  17.675  1.00  0.00            
ATOM   4193  R3  CHO   624     189.785 161.647  18.275  1.00  0.00            
ATOM   4194  R4  CHO   624     189.635 163.097  20.825  1.00  0.00            
ATOM   4195  R5  CHO   624     190.785 161.297  20.425  1.00  0.00            
ATOM   4196  C1  CHO   624     188.585 160.047  23.275  1.00  0.00           C
ATOM   4197  C2  CHO   624     186.335 159.547  27.575  1.00  0.00           C
ATOM   4198  ROH CHO   625     201.835 117.297   9.375  1.00  0.00            
ATOM   4199  R1  CHO   625     201.485 118.697  11.775  1.00  0.00            
ATOM   4200  R2  CHO   625     200.185 117.597  13.925  1.00  0.00            
ATOM   4201  R3  CHO   625     202.435 118.247  15.275  1.00  0.00            
ATOM   4202  R4  CHO   625     200.635 117.297  17.375  1.00  0.00            
ATOM   4203  R5  CHO   625     201.735 119.197  17.325  1.00  0.00            
ATOM   4204  C1  CHO   625     203.085 117.697  20.575  1.00  0.00           C
ATOM   4205  C2  CHO   625     202.585 119.647  23.575  1.00  0.00           C
ATOM   4206  ROH CHO   626      65.035 203.497  22.475  1.00  0.00            
ATOM   4207  R1  CHO   626      63.335 203.897  24.675  1.00  0.00            
ATOM   4208  R2  CHO   626      62.985 201.997  26.675  1.00  0.00            
ATOM   4209  R3  CHO   626      63.685 204.047  28.325  1.00  0.00            
ATOM   4210  R4  CHO   626      63.585 201.697  30.025  1.00  0.00            
ATOM   4211  R5  CHO   626      62.535 203.597  30.375  1.00  0.00            
ATOM   4212  C1  CHO   626      64.585 203.397  33.575  1.00  0.00           C
ATOM   4213  C2  CHO   626      64.535 201.847  36.275  1.00  0.00           C
ATOM   4214  ROH CHO   627      58.435 116.497  51.225  1.00  0.00            
ATOM   4215  R1  CHO   627      56.785 116.397  48.925  1.00  0.00            
ATOM   4216  R2  CHO   627      56.235 118.597  47.375  1.00  0.00            
ATOM   4217  R3  CHO   627      57.135 116.997  45.375  1.00  0.00            
ATOM   4218  R4  CHO   627      55.585 119.097  44.025  1.00  0.00            
ATOM   4219  R5  CHO   627      55.335 116.947  43.775  1.00  0.00            
ATOM   4220  C1  CHO   627      56.085 117.897  40.175  1.00  0.00           C
ATOM   4221  C2  CHO   627      59.035 115.997  37.425  1.00  0.00           C
ATOM   4222  ROH CHO   628     134.685 186.747  15.675  1.00  0.00            
ATOM   4223  R1  CHO   628     134.885 186.997  18.475  1.00  0.00            
ATOM   4224  R2  CHO   628     135.385 184.847  20.125  1.00  0.00            
ATOM   4225  R3  CHO   628     137.435 186.397  21.025  1.00  0.00            
ATOM   4226  R4  CHO   628     137.285 184.197  22.975  1.00  0.00            
ATOM   4227  R5  CHO   628     137.235 186.347  23.425  1.00  0.00            
ATOM   4228  C1  CHO   628     140.285 185.297  25.425  1.00  0.00           C
ATOM   4229  C2  CHO   628     142.285 186.747  27.775  1.00  0.00           C
ATOM   4230  ROH CHO   629       5.635 124.147  43.725  1.00  0.00            
ATOM   4231  R1  CHO   629       5.885 123.197  41.075  1.00  0.00            
ATOM   4232  R2  CHO   629       4.085 121.297  40.025  1.00  0.00            
ATOM   4233  R3  CHO   629       3.785 123.197  38.075  1.00  0.00            
ATOM   4234  R4  CHO   629       4.085 120.697  36.625  1.00  0.00            
ATOM   4235  R5  CHO   629       5.235 122.497  36.325  1.00  0.00            
ATOM   4236  C1  CHO   629       3.785 122.047  32.825  1.00  0.00           C
ATOM   4237  C2  CHO   629       0.635 118.897  33.725  1.00  0.00           C
ATOM   4238  ROH CHO   630     116.085 127.997  24.625  1.00  0.00            
ATOM   4239  R1  CHO   630     116.635 128.197  27.425  1.00  0.00            
ATOM   4240  R2  CHO   630     115.185 129.897  29.075  1.00  0.00            
ATOM   4241  R3  CHO   630     114.785 127.597  30.475  1.00  0.00            
ATOM   4242  R4  CHO   630     115.485 129.597  32.525  1.00  0.00            
ATOM   4243  R5  CHO   630     116.435 127.697  32.225  1.00  0.00            
ATOM   4244  C1  CHO   630     115.285 127.297  35.825  1.00  0.00           C
ATOM   4245  C2  CHO   630     114.635 125.747  39.825  1.00  0.00           C
ATOM   4246  ROH CHO   631      25.285  23.797  40.575  1.00  0.00            
ATOM   4247  R1  CHO   631      27.535  22.847  39.175  1.00  0.00            
ATOM   4248  R2  CHO   631      27.685  22.797  36.425  1.00  0.00            
ATOM   4249  R3  CHO   631      29.985  24.147  36.825  1.00  0.00            
ATOM   4250  R4  CHO   631      30.385  22.797  34.275  1.00  0.00            
ATOM   4251  R5  CHO   631      31.685  22.747  36.025  1.00  0.00            
ATOM   4252  C1  CHO   631      34.135  24.097  33.425  1.00  0.00           C
ATOM   4253  C2  CHO   631      35.835  20.797  32.725  1.00  0.00           C
ATOM   4254  ROH CHO   632     140.735  31.047  47.025  1.00  0.00            
ATOM   4255  R1  CHO   632     139.785  30.197  44.525  1.00  0.00            
ATOM   4256  R2  CHO   632     137.535  31.347  43.325  1.00  0.00            
ATOM   4257  R3  CHO   632     139.185  31.747  41.225  1.00  0.00            
ATOM   4258  R4  CHO   632     136.535  31.497  40.025  1.00  0.00            
ATOM   4259  R5  CHO   632     138.335  30.347  39.525  1.00  0.00            
ATOM   4260  C1  CHO   632     137.585  31.997  36.125  1.00  0.00           C
ATOM   4261  C2  CHO   632     136.885  33.597  33.925  1.00  0.00           C
ATOM   4262  ROH CHO   633     197.135 200.647  40.775  1.00  0.00            
ATOM   4263  R1  CHO   633     195.935 202.497  39.075  1.00  0.00            
ATOM   4264  R2  CHO   633     196.735 202.797  36.425  1.00  0.00            
ATOM   4265  R3  CHO   633     194.085 202.447  35.925  1.00  0.00            
ATOM   4266  R4  CHO   633     195.035 203.947  33.625  1.00  0.00            
ATOM   4267  R5  CHO   633     193.335 204.497  34.925  1.00  0.00            
ATOM   4268  C1  CHO   633     191.585 204.297  31.575  1.00  0.00           C
ATOM   4269  C2  CHO   633     192.985 205.997  29.775  1.00  0.00           C
ATOM   4270  ROH CHO   634      42.585 210.047  50.275  1.00  0.00            
ATOM   4271  R1  CHO   634      43.785 211.047  47.925  1.00  0.00            
ATOM   4272  R2  CHO   634      45.535 209.597  46.425  1.00  0.00            
ATOM   4273  R3  CHO   634      43.835 210.197  44.425  1.00  0.00            
ATOM   4274  R4  CHO   634      46.335 209.497  43.025  1.00  0.00            
ATOM   4275  R5  CHO   634      45.185 211.347  42.775  1.00  0.00            
ATOM   4276  C1  CHO   634      45.135 210.047  39.225  1.00  0.00           C
ATOM   4277  C2  CHO   634      48.285 211.197  37.675  1.00  0.00           C
ATOM   4278  ROH CHO   635      37.285 129.147  15.775  1.00  0.00            
ATOM   4279  R1  CHO   635      36.985 128.297  18.425  1.00  0.00            
ATOM   4280  R2  CHO   635      38.435 129.397  20.525  1.00  0.00            
ATOM   4281  R3  CHO   635      35.985 129.847  21.575  1.00  0.00            
ATOM   4282  R4  CHO   635      37.785 129.797  23.875  1.00  0.00            
ATOM   4283  R5  CHO   635      35.985 128.597  23.625  1.00  0.00            
ATOM   4284  C1  CHO   635      35.085 130.397  26.875  1.00  0.00           C
ATOM   4285  C2  CHO   635      31.835 129.397  28.925  1.00  0.00           C
ATOM   4286  ROH CHO   636     188.635 103.997  39.025  1.00  0.00            
ATOM   4287  R1  CHO   636     187.085 105.297  37.025  1.00  0.00            
ATOM   4288  R2  CHO   636     188.035 105.797  34.475  1.00  0.00            
ATOM   4289  R3  CHO   636     185.785 104.447  33.725  1.00  0.00            
ATOM   4290  R4  CHO   636     186.885 105.597  31.225  1.00  0.00            
ATOM   4291  R5  CHO   636     184.835 105.797  31.975  1.00  0.00            
ATOM   4292  C1  CHO   636     184.135 104.147  28.625  1.00  0.00           C
ATOM   4293  C2  CHO   636     183.235 103.697  24.775  1.00  0.00           C
ATOM   4294  ROH CHO   637     159.285 122.547  15.725  1.00  0.00            
ATOM   4295  R1  CHO   637     158.385 121.447  18.175  1.00  0.00            
ATOM   4296  R2  CHO   637     159.735 119.447  19.475  1.00  0.00            
ATOM   4297  R3  CHO   637     159.685 121.197  21.575  1.00  0.00            
ATOM   4298  R4  CHO   637     160.085 118.547  22.825  1.00  0.00            
ATOM   4299  R5  CHO   637     158.485 119.997  23.325  1.00  0.00            
ATOM   4300  C1  CHO   637     160.185 119.647  26.725  1.00  0.00           C
ATOM   4301  C2  CHO   637     161.135 121.547  29.975  1.00  0.00           C
ATOM   4302  ROH CHO   638     204.385 129.847  42.175  1.00  0.00            
ATOM   4303  R1  CHO   638     202.785 129.197  39.975  1.00  0.00            
ATOM   4304  R2  CHO   638     201.185 131.047  38.675  1.00  0.00            
ATOM   4305  R3  CHO   638     202.585 130.247  36.475  1.00  0.00            
ATOM   4306  R4  CHO   638     200.085 131.397  35.425  1.00  0.00            
ATOM   4307  R5  CHO   638     200.935 129.447  34.975  1.00  0.00            
ATOM   4308  C1  CHO   638     200.785 130.897  31.475  1.00  0.00           C
ATOM   4309  C2  CHO   638     198.935 127.797  30.875  1.00  0.00           C
ATOM   4310  ROH CHO   639     214.385 212.247  40.125  1.00  0.00            
ATOM   4311  R1  CHO   639     213.985 213.447  37.575  1.00  0.00            
ATOM   4312  R2  CHO   639     215.035 212.347  35.275  1.00  0.00            
ATOM   4313  R3  CHO   639     212.435 212.497  34.425  1.00  0.00            
ATOM   4314  R4  CHO   639     213.935 212.197  31.975  1.00  0.00            
ATOM   4315  R5  CHO   639     212.485 213.747  32.375  1.00  0.00            
ATOM   4316  C1  CHO   639     210.935 212.197  29.275  1.00  0.00           C
ATOM   4317  C2  CHO   639     210.435 212.847  24.825  1.00  0.00           C
ATOM   4318  ROH CHO   640      93.735  38.447  42.875  1.00  0.00            
ATOM   4319  R1  CHO   640      95.435  38.497  40.625  1.00  0.00            
ATOM   4320  R2  CHO   640      95.035  40.197  38.525  1.00  0.00            
ATOM   4321  R3  CHO   640      97.585  40.947  39.025  1.00  0.00            
ATOM   4322  R4  CHO   640      97.335  41.147  36.075  1.00  0.00            
ATOM   4323  R5  CHO   640      98.835  40.047  37.225  1.00  0.00            
ATOM   4324  C1  CHO   640     101.035  42.397  35.175  1.00  0.00           C
ATOM   4325  C2  CHO   640     103.735  40.447  33.525  1.00  0.00           C
ATOM   4326  ROH CHO   641      35.885 188.947  54.725  1.00  0.00            
ATOM   4327  R1  CHO   641      37.435 187.147  53.225  1.00  0.00            
ATOM   4328  R2  CHO   641      36.335 185.497  51.275  1.00  0.00            
ATOM   4329  R3  CHO   641      38.235 186.647  49.725  1.00  0.00            
ATOM   4330  R4  CHO   641      36.885 184.697  47.975  1.00  0.00            
ATOM   4331  R5  CHO   641      39.035 184.847  48.325  1.00  0.00            
ATOM   4332  C1  CHO   641      38.985 185.347  44.525  1.00  0.00           C
ATOM   4333  C2  CHO   641      40.035 185.797  41.225  1.00  0.00           C
ATOM   4334  ROH CHO   642     214.735 225.347   9.625  1.00  0.00            
ATOM   4335  R1  CHO   642     215.185 223.197  11.425  1.00  0.00            
ATOM   4336  R2  CHO   642     216.935 223.397  13.575  1.00  0.00            
ATOM   4337  R3  CHO   642     214.735 222.647  14.975  1.00  0.00            
ATOM   4338  R4  CHO   642     216.885 222.847  16.975  1.00  0.00            
ATOM   4339  R5  CHO   642     215.585 221.097  16.625  1.00  0.00            
ATOM   4340  C1  CHO   642     214.835 221.797  20.325  1.00  0.00           C
ATOM   4341  C2  CHO   642     214.885 220.747  23.625  1.00  0.00           C
ATOM   4342  ROH CHO   643      73.785 116.997  55.025  1.00  0.00            
ATOM   4343  R1  CHO   643      73.785 118.847  52.925  1.00  0.00            
ATOM   4344  R2  CHO   643      76.085 119.597  51.575  1.00  0.00            
ATOM   4345  R3  CHO   643      74.685 118.847  49.375  1.00  0.00            
ATOM   4346  R4  CHO   643      77.085 120.147  48.325  1.00  0.00            
ATOM   4347  R5  CHO   643      74.985 120.647  47.825  1.00  0.00            
ATOM   4348  C1  CHO   643      76.335 119.747  44.325  1.00  0.00           C
ATOM   4349  C2  CHO   643      77.335 123.597  41.725  1.00  0.00           C
ATOM   4350  ROH CHO   644      10.685 134.547  12.975  1.00  0.00            
ATOM   4351  R1  CHO   644      10.135 133.197  15.375  1.00  0.00            
ATOM   4352  R2  CHO   644      12.035 132.747  17.325  1.00  0.00            
ATOM   4353  R3  CHO   644      10.185 133.947  18.925  1.00  0.00            
ATOM   4354  R4  CHO   644      12.335 133.147  20.775  1.00  0.00            
ATOM   4355  R5  CHO   644      10.235 132.697  20.975  1.00  0.00            
ATOM   4356  C1  CHO   644      10.785 134.547  24.225  1.00  0.00           C
ATOM   4357  C2  CHO   644       8.635 133.197  26.675  1.00  0.00           C
ATOM   4358  ROH CHO   645     143.585 136.197  55.625  1.00  0.00            
ATOM   4359  R1  CHO   645     143.785 136.847  52.875  1.00  0.00            
ATOM   4360  R2  CHO   645     144.785 135.047  50.975  1.00  0.00            
ATOM   4361  R3  CHO   645     142.435 135.597  49.725  1.00  0.00            
ATOM   4362  R4  CHO   645     144.285 134.947  47.575  1.00  0.00            
ATOM   4363  R5  CHO   645     143.085 136.747  47.725  1.00  0.00            
ATOM   4364  C1  CHO   645     141.785 135.397  44.425  1.00  0.00           C
ATOM   4365  C2  CHO   645     143.335 133.397  41.975  1.00  0.00           C
ATOM   4366  ROH CHO   646     220.585 110.247   7.075  1.00  0.00            
ATOM   4367  R1  CHO   646     222.035 109.447   9.375  1.00  0.00            
ATOM   4368  R2  CHO   646     222.185 110.997  11.625  1.00  0.00            
ATOM   4369  R3  CHO   646     221.235 108.747  12.875  1.00  0.00            
ATOM   4370  R4  CHO   646     221.885 110.597  15.075  1.00  0.00            
ATOM   4371  R5  CHO   646     222.585 108.547  14.825  1.00  0.00            
ATOM   4372  C1  CHO   646     220.785 108.247  18.175  1.00  0.00           C
ATOM   4373  C2  CHO   646     220.085 105.997  21.075  1.00  0.00           C
ATOM   4374  ROH CHO   647       7.035 194.047  39.725  1.00  0.00            
ATOM   4375  R1  CHO   647       5.885 194.797  37.275  1.00  0.00            
ATOM   4376  R2  CHO   647       7.285 194.897  34.925  1.00  0.00            
ATOM   4377  R3  CHO   647       5.335 193.197  34.025  1.00  0.00            
ATOM   4378  R4  CHO   647       6.385 194.497  31.575  1.00  0.00            
ATOM   4379  R5  CHO   647       4.285 194.397  32.225  1.00  0.00            
ATOM   4380  C1  CHO   647       4.035 192.697  28.825  1.00  0.00           C
ATOM   4381  C2  CHO   647       0.785 192.497  26.975  1.00  0.00           C
ATOM   4382  ROH CHO   648      74.035 160.497  57.375  1.00  0.00            
ATOM   4383  R1  CHO   648      74.285 158.497  55.375  1.00  0.00            
ATOM   4384  R2  CHO   648      73.785 158.997  52.725  1.00  0.00            
ATOM   4385  R3  CHO   648      76.235 157.947  52.375  1.00  0.00            
ATOM   4386  R4  CHO   648      74.885 157.397  49.875  1.00  0.00            
ATOM   4387  R5  CHO   648      75.885 155.947  51.125  1.00  0.00            
ATOM   4388  C1  CHO   648      77.835 155.497  47.875  1.00  0.00           C
ATOM   4389  C2  CHO   648      78.035 152.897  44.675  1.00  0.00           C
ATOM   4390  ROH CHO   649      57.985  31.697  13.675  1.00  0.00            
ATOM   4391  R1  CHO   649      59.635  30.847  15.875  1.00  0.00            
ATOM   4392  R2  CHO   649      61.985  32.097  16.525  1.00  0.00            
ATOM   4393  R3  CHO   649      60.835  32.297  18.975  1.00  0.00            
ATOM   4394  R4  CHO   649      63.435  33.647  19.225  1.00  0.00            
ATOM   4395  R5  CHO   649      62.685  32.047  20.525  1.00  0.00            
ATOM   4396  C1  CHO   649      63.235  34.747  23.125  1.00  0.00           C
ATOM   4397  C2  CHO   649      64.385  34.747  26.925  1.00  0.00           C
ATOM   4398  ROH CHO   650     200.035  77.997  35.825  1.00  0.00            
ATOM   4399  R1  CHO   650     197.985  77.497  33.925  1.00  0.00            
ATOM   4400  R2  CHO   650     198.235  78.097  31.225  1.00  0.00            
ATOM   4401  R3  CHO   650     197.535  75.497  30.925  1.00  0.00            
ATOM   4402  R4  CHO   650     197.085  76.747  28.275  1.00  0.00            
ATOM   4403  R5  CHO   650     195.635  75.597  29.475  1.00  0.00            
ATOM   4404  C1  CHO   650     195.785  73.497  26.275  1.00  0.00           C
ATOM   4405  C2  CHO   650     194.785  74.347  22.575  1.00  0.00           C
ATOM   4406  ROH CHO   651     209.385 137.797  46.425  1.00  0.00            
ATOM   4407  R1  CHO   651     208.085 137.897  43.925  1.00  0.00            
ATOM   4408  R2  CHO   651     208.185 140.147  42.275  1.00  0.00            
ATOM   4409  R3  CHO   651     209.085 138.347  40.425  1.00  0.00            
ATOM   4410  R4  CHO   651     209.385 140.947  39.175  1.00  0.00            
ATOM   4411  R5  CHO   651     208.335 139.197  38.375  1.00  0.00            
ATOM   4412  C1  CHO   651     210.885 139.747  35.575  1.00  0.00           C
ATOM   4413  C2  CHO   651     211.735 140.947  31.925  1.00  0.00           C
ATOM   4414  ROH CHO   652     220.535 210.747  40.725  1.00  0.00            
ATOM   4415  R1  CHO   652     219.085 211.297  38.425  1.00  0.00            
ATOM   4416  R2  CHO   652     220.285 212.297  36.125  1.00  0.00            
ATOM   4417  R3  CHO   652     219.135 210.147  34.975  1.00  0.00            
ATOM   4418  R4  CHO   652     220.485 211.497  32.775  1.00  0.00            
ATOM   4419  R5  CHO   652     218.385 210.897  32.825  1.00  0.00            
ATOM   4420  C1  CHO   652     219.535 208.997  29.725  1.00  0.00           C
ATOM   4421  C2  CHO   652     218.335 207.197  25.825  1.00  0.00           C
ATOM   4422  ROH CHO   653     213.035 109.447  37.425  1.00  0.00            
ATOM   4423  R1  CHO   653     212.585 109.597  34.625  1.00  0.00            
ATOM   4424  R2  CHO   653     210.185 110.397  33.575  1.00  0.00            
ATOM   4425  R3  CHO   653     211.735 112.197  32.225  1.00  0.00            
ATOM   4426  R4  CHO   653     209.585 111.547  30.375  1.00  0.00            
ATOM   4427  R5  CHO   653     211.685 111.447  29.975  1.00  0.00            
ATOM   4428  C1  CHO   653     210.635 113.897  27.275  1.00  0.00           C
ATOM   4429  C2  CHO   653     207.585 115.647  24.625  1.00  0.00           C
ATOM   4430  ROH CHO   654      48.835 127.697  45.925  1.00  0.00            
ATOM   4431  R1  CHO   654      47.135 129.347  44.425  1.00  0.00            
ATOM   4432  R2  CHO   654      46.485 128.797  41.775  1.00  0.00            
ATOM   4433  R3  CHO   654      43.935 128.997  42.675  1.00  0.00            
ATOM   4434  R4  CHO   654      43.785 129.797  39.875  1.00  0.00            
ATOM   4435  R5  CHO   654      43.085 130.947  41.575  1.00  0.00            
ATOM   4436  C1  CHO   654      39.835 130.597  39.675  1.00  0.00           C
ATOM   4437  C2  CHO   654      36.385 132.947  38.825  1.00  0.00           C
ATOM   4438  ROH CHO   655     209.035  30.397  34.825  1.00  0.00            
ATOM   4439  R1  CHO   655     210.035  30.897  32.225  1.00  0.00            
ATOM   4440  R2  CHO   655     209.835  29.097  30.175  1.00  0.00            
ATOM   4441  R3  CHO   655     208.685  31.197  28.875  1.00  0.00            
ATOM   4442  R4  CHO   655     210.485  29.997  26.875  1.00  0.00            
ATOM   4443  R5  CHO   655     210.435  32.097  27.525  1.00  0.00            
ATOM   4444  C1  CHO   655     209.785  32.497  23.775  1.00  0.00           C
ATOM   4445  C2  CHO   655     211.735  29.497  21.675  1.00  0.00           C
ATOM   4446  ROH CHO   656     160.335 167.747  49.075  1.00  0.00            
ATOM   4447  R1  CHO   656     160.335 168.447  46.375  1.00  0.00            
ATOM   4448  R2  CHO   656     162.035 167.297  44.525  1.00  0.00            
ATOM   4449  R3  CHO   656     159.735 166.797  43.175  1.00  0.00            
ATOM   4450  R4  CHO   656     161.785 166.947  41.075  1.00  0.00            
ATOM   4451  R5  CHO   656     159.885 168.097  41.175  1.00  0.00            
ATOM   4452  C1  CHO   656     159.435 166.297  37.875  1.00  0.00           C
ATOM   4453  C2  CHO   656     158.335 168.647  34.525  1.00  0.00           C
ATOM   4454  ROH CHO   657     104.885 131.247  28.225  1.00  0.00            
ATOM   4455  R1  CHO   657     104.985 132.197  30.875  1.00  0.00            
ATOM   4456  R2  CHO   657     103.535 131.147  32.975  1.00  0.00            
ATOM   4457  R3  CHO   657     105.935 130.897  34.175  1.00  0.00            
ATOM   4458  R4  CHO   657     104.085 131.347  36.375  1.00  0.00            
ATOM   4459  R5  CHO   657     105.885 132.497  35.925  1.00  0.00            
ATOM   4460  C1  CHO   657     106.685 131.247  39.475  1.00  0.00           C
ATOM   4461  C2  CHO   657     109.385 132.597  41.425  1.00  0.00           C
ATOM   4462  ROH CHO   658     171.135 226.047  33.175  1.00  0.00            
ATOM   4463  R1  CHO   658     170.985 224.047  31.175  1.00  0.00            
ATOM   4464  R2  CHO   658     173.235 223.047  29.925  1.00  0.00            
ATOM   4465  R3  CHO   658     172.235 220.647  30.725  1.00  0.00            
ATOM   4466  R4  CHO   658     174.085 219.947  28.575  1.00  0.00            
ATOM   4467  R5  CHO   658     172.035 219.397  28.725  1.00  0.00            
ATOM   4468  C1  CHO   658     173.635 215.947  28.575  1.00  0.00           C
ATOM   4469  C2  CHO   658     172.385 212.897  25.325  1.00  0.00           C
ATOM   4470  ROH CHO   659     161.235  89.747  41.125  1.00  0.00            
ATOM   4471  R1  CHO   659     161.935  91.047  38.725  1.00  0.00            
ATOM   4472  R2  CHO   659     161.135  90.147  36.275  1.00  0.00            
ATOM   4473  R3  CHO   659     160.135  92.647  35.975  1.00  0.00            
ATOM   4474  R4  CHO   659     160.035  91.497  33.275  1.00  0.00            
ATOM   4475  R5  CHO   659     160.985  93.397  33.875  1.00  0.00            
ATOM   4476  C1  CHO   659     158.435  94.647  31.325  1.00  0.00           C
ATOM   4477  C2  CHO   659     156.835  94.647  28.625  1.00  0.00           C
ATOM   4478  ROH CHO   660     180.235 141.447  47.725  1.00  0.00            
ATOM   4479  R1  CHO   660     178.235 140.697  45.875  1.00  0.00            
ATOM   4480  R2  CHO   660     176.685 142.547  44.525  1.00  0.00            
ATOM   4481  R3  CHO   660     177.535 141.147  42.325  1.00  0.00            
ATOM   4482  R4  CHO   660     174.685 141.597  41.875  1.00  0.00            
ATOM   4483  R5  CHO   660     175.735 139.697  41.825  1.00  0.00            
ATOM   4484  C1  CHO   660     174.335 139.697  38.325  1.00  0.00           C
ATOM   4485  C2  CHO   660     171.535 139.147  36.575  1.00  0.00           C
ATOM   4486  ROH CHO   661      38.385  81.547  13.575  1.00  0.00            
ATOM   4487  R1  CHO   661      38.585  81.197  16.375  1.00  0.00            
ATOM   4488  R2  CHO   661      36.835  79.597  17.775  1.00  0.00            
ATOM   4489  R3  CHO   661      39.135  78.397  18.625  1.00  0.00            
ATOM   4490  R4  CHO   661      37.135  77.647  20.625  1.00  0.00            
ATOM   4491  R5  CHO   661      39.035  78.597  21.025  1.00  0.00            
ATOM   4492  C1  CHO   661      39.435  75.447  23.125  1.00  0.00           C
ATOM   4493  C2  CHO   661      38.185  72.547  23.325  1.00  0.00           C
ATOM   4494  ROH CHO   662     124.385 140.897  24.375  1.00  0.00            
ATOM   4495  R1  CHO   662     124.735 140.047  27.025  1.00  0.00            
ATOM   4496  R2  CHO   662     127.185 140.247  28.375  1.00  0.00            
ATOM   4497  R3  CHO   662     125.685 141.597  30.175  1.00  0.00            
ATOM   4498  R4  CHO   662     128.035 140.647  31.675  1.00  0.00            
ATOM   4499  R5  CHO   662     125.935 140.347  32.225  1.00  0.00            
ATOM   4500  C1  CHO   662     127.135 142.147  35.325  1.00  0.00           C
ATOM   4501  C2  CHO   662     128.985 140.497  38.075  1.00  0.00           C
ATOM   4502  ROH CHO   663     172.135 206.697  13.575  1.00  0.00            
ATOM   4503  R1  CHO   663     171.335 206.647  16.275  1.00  0.00            
ATOM   4504  R2  CHO   663     168.735 206.297  17.075  1.00  0.00            
ATOM   4505  R3  CHO   663     169.735 204.247  18.525  1.00  0.00            
ATOM   4506  R4  CHO   663     167.535 205.297  20.175  1.00  0.00            
ATOM   4507  R5  CHO   663     169.635 205.047  20.825  1.00  0.00            
ATOM   4508  C1  CHO   663     167.885 202.847  23.375  1.00  0.00           C
ATOM   4509  C2  CHO   663     164.335 205.547  25.575  1.00  0.00           C
ATOM   4510  ROH CHO   664     179.735 111.547  41.825  1.00  0.00            
ATOM   4511  R1  CHO   664     179.235 112.347  39.175  1.00  0.00            
ATOM   4512  R2  CHO   664     181.185 112.097  37.225  1.00  0.00            
ATOM   4513  R3  CHO   664     179.185 110.747  35.925  1.00  0.00            
ATOM   4514  R4  CHO   664     180.285 112.597  33.875  1.00  0.00            
ATOM   4515  R5  CHO   664     178.185 112.397  34.475  1.00  0.00            
ATOM   4516  C1  CHO   664     177.935 111.547  30.775  1.00  0.00           C
ATOM   4517  C2  CHO   664     177.235 109.897  28.425  1.00  0.00           C
ATOM   4518  ROH CHO   665     206.335   5.547  10.975  1.00  0.00            
ATOM   4519  R1  CHO   665     205.135   4.847  13.425  1.00  0.00            
ATOM   4520  R2  CHO   665     206.335   3.097  15.225  1.00  0.00            
ATOM   4521  R3  CHO   665     205.985   5.197  16.975  1.00  0.00            
ATOM   4522  R4  CHO   665     205.835   2.747  18.625  1.00  0.00            
ATOM   4523  R5  CHO   665     204.385   4.397  18.575  1.00  0.00            
ATOM   4524  C1  CHO   665     205.285   4.497  22.275  1.00  0.00           C
ATOM   4525  C2  CHO   665     205.035   4.247  26.325  1.00  0.00           C
ATOM   4526  ROH CHO   666     194.535  12.597  13.075  1.00  0.00            
ATOM   4527  R1  CHO   666     194.685  14.047  15.525  1.00  0.00            
ATOM   4528  R2  CHO   666     193.635  13.047  17.875  1.00  0.00            
ATOM   4529  R3  CHO   666     196.185  13.547  18.825  1.00  0.00            
ATOM   4530  R4  CHO   666     194.385  14.047  21.075  1.00  0.00            
ATOM   4531  R5  CHO   666     195.935  15.397  20.275  1.00  0.00            
ATOM   4532  C1  CHO   666     197.185  15.097  23.825  1.00  0.00           C
ATOM   4533  C2  CHO   666     197.735  15.647  28.125  1.00  0.00           C
ATOM   4534  ROH CHO   667       2.935  88.247  40.275  1.00  0.00            
ATOM   4535  R1  CHO   667       2.435  89.547  37.775  1.00  0.00            
ATOM   4536  R2  CHO   667       4.335  89.697  35.775  1.00  0.00            
ATOM   4537  R3  CHO   667       2.385  88.547  34.275  1.00  0.00            
ATOM   4538  R4  CHO   667       4.085  89.997  32.375  1.00  0.00            
ATOM   4539  R5  CHO   667       1.935  90.197  32.575  1.00  0.00            
ATOM   4540  C1  CHO   667       2.085  89.097  28.925  1.00  0.00           C
ATOM   4541  C2  CHO   667       4.035  88.847  25.675  1.00  0.00           C
ATOM   4542  ROH CHO   668     134.635 175.947  20.475  1.00  0.00            
ATOM   4543  R1  CHO   668     134.135 176.497  23.175  1.00  0.00            
ATOM   4544  R2  CHO   668     134.985 174.847  25.225  1.00  0.00            
ATOM   4545  R3  CHO   668     136.135 177.097  26.175  1.00  0.00            
ATOM   4546  R4  CHO   668     137.085 174.997  27.975  1.00  0.00            
ATOM   4547  R5  CHO   668     136.135 176.847  28.525  1.00  0.00            
ATOM   4548  C1  CHO   668     139.435 177.247  30.425  1.00  0.00           C
ATOM   4549  C2  CHO   668     139.585 178.647  33.875  1.00  0.00           C
ATOM   4550  ROH CHO   669     130.985  88.597  44.725  1.00  0.00            
ATOM   4551  R1  CHO   669     131.985  88.897  42.125  1.00  0.00            
ATOM   4552  R2  CHO   669     130.685  87.897  39.925  1.00  0.00            
ATOM   4553  R3  CHO   669     130.935  90.447  39.025  1.00  0.00            
ATOM   4554  R4  CHO   669     129.935  88.997  36.725  1.00  0.00            
ATOM   4555  R5  CHO   669     131.685  90.247  36.775  1.00  0.00            
ATOM   4556  C1  CHO   669     129.685  91.997  34.025  1.00  0.00           C
ATOM   4557  C2  CHO   669     127.085  91.847  31.375  1.00  0.00           C
ATOM   4558  ROH CHO   670     195.735  16.347  40.575  1.00  0.00            
ATOM   4559  R1  CHO   670     196.985  16.647  38.075  1.00  0.00            
ATOM   4560  R2  CHO   670     199.135  15.097  37.275  1.00  0.00            
ATOM   4561  R3  CHO   670     197.585  14.547  35.125  1.00  0.00            
ATOM   4562  R4  CHO   670     200.185  13.447  34.425  1.00  0.00            
ATOM   4563  R5  CHO   670     198.985  14.897  33.225  1.00  0.00            
ATOM   4564  C1  CHO   670     199.335  12.047  30.725  1.00  0.00           C
ATOM   4565  C2  CHO   670     196.485  10.797  29.225  1.00  0.00           C
ATOM   4566  ROH CHO   671      35.585  99.697  16.425  1.00  0.00            
ATOM   4567  R1  CHO   671      34.985 100.747  19.025  1.00  0.00            
ATOM   4568  R2  CHO   671      34.235  99.197  21.125  1.00  0.00            
ATOM   4569  R3  CHO   671      36.335 100.347  22.375  1.00  0.00            
ATOM   4570  R4  CHO   671      34.135 100.597  24.275  1.00  0.00            
ATOM   4571  R5  CHO   671      35.335 102.197  23.525  1.00  0.00            
ATOM   4572  C1  CHO   671      36.035 102.497  27.275  1.00  0.00           C
ATOM   4573  C2  CHO   671      35.935 101.547  31.025  1.00  0.00           C
ATOM   4574  ROH CHO   672     127.185 104.047  54.325  1.00  0.00            
ATOM   4575  R1  CHO   672     125.435 105.497  52.625  1.00  0.00            
ATOM   4576  R2  CHO   672     125.485 105.147  49.875  1.00  0.00            
ATOM   4577  R3  CHO   672     122.835 104.647  50.225  1.00  0.00            
ATOM   4578  R4  CHO   672     123.085 105.397  47.375  1.00  0.00            
ATOM   4579  R5  CHO   672     121.735 106.297  48.825  1.00  0.00            
ATOM   4580  C1  CHO   672     119.235 105.047  46.275  1.00  0.00           C
ATOM   4581  C2  CHO   672     119.635 107.397  44.275  1.00  0.00           C
ATOM   4582  ROH CHO   673     153.935 154.547  50.575  1.00  0.00            
ATOM   4583  R1  CHO   673     153.435 153.947  47.825  1.00  0.00            
ATOM   4584  R2  CHO   673     155.435 154.247  45.925  1.00  0.00            
ATOM   4585  R3  CHO   673     154.785 151.647  45.375  1.00  0.00            
ATOM   4586  R4  CHO   673     155.585 152.797  42.775  1.00  0.00            
ATOM   4587  R5  CHO   673     153.735 151.747  43.225  1.00  0.00            
ATOM   4588  C1  CHO   673     155.085 149.547  40.425  1.00  0.00           C
ATOM   4589  C2  CHO   673     152.785 148.147  38.875  1.00  0.00           C
ATOM   4590  ROH CHO   674      25.735  49.347  39.025  1.00  0.00            
ATOM   4591  R1  CHO   674      25.385  50.597  36.475  1.00  0.00            
ATOM   4592  R2  CHO   674      27.485  50.947  34.725  1.00  0.00            
ATOM   4593  R3  CHO   674      25.835  49.647  33.025  1.00  0.00            
ATOM   4594  R4  CHO   674      28.185  50.297  31.375  1.00  0.00            
ATOM   4595  R5  CHO   674      26.135  50.797  30.925  1.00  0.00            
ATOM   4596  C1  CHO   674      27.035  48.747  27.825  1.00  0.00           C
ATOM   4597  C2  CHO   674      26.635  51.147  24.925  1.00  0.00           C
ATOM   4598  ROH CHO   675     171.835 170.697  13.275  1.00  0.00            
ATOM   4599  R1  CHO   675     173.335 171.347  15.575  1.00  0.00            
ATOM   4600  R2  CHO   675     172.185 172.597  17.775  1.00  0.00            
ATOM   4601  R3  CHO   675     173.185 170.497  19.125  1.00  0.00            
ATOM   4602  R4  CHO   675     172.835 172.547  21.175  1.00  0.00            
ATOM   4603  R5  CHO   675     174.635 171.447  20.775  1.00  0.00            
ATOM   4604  C1  CHO   675     174.085 170.497  24.425  1.00  0.00           C
ATOM   4605  C2  CHO   675     176.985 171.747  27.325  1.00  0.00           C
ATOM   4606  ROH CHO   676     105.085  22.847  39.575  1.00  0.00            
ATOM   4607  R1  CHO   676     106.135  25.397  38.925  1.00  0.00            
ATOM   4608  R2  CHO   676     108.785  26.097  39.325  1.00  0.00            
ATOM   4609  R3  CHO   676     108.635  26.747  36.675  1.00  0.00            
ATOM   4610  R4  CHO   676     111.235  27.747  37.525  1.00  0.00            
ATOM   4611  R5  CHO   676     109.685  28.897  36.525  1.00  0.00            
ATOM   4612  C1  CHO   676     112.535  29.347  34.075  1.00  0.00           C
ATOM   4613  C2  CHO   676     114.585  27.647  30.475  1.00  0.00           C
ATOM   4614  ROH CHO   677      28.135 197.247  14.525  1.00  0.00            
ATOM   4615  R1  CHO   677      27.085 196.197  16.925  1.00  0.00            
ATOM   4616  R2  CHO   677      28.435 194.447  18.575  1.00  0.00            
ATOM   4617  R3  CHO   677      27.885 196.247  20.475  1.00  0.00            
ATOM   4618  R4  CHO   677      29.085 193.997  21.925  1.00  0.00            
ATOM   4619  R5  CHO   677      27.185 194.997  22.375  1.00  0.00            
ATOM   4620  C1  CHO   677      28.935 195.497  25.675  1.00  0.00           C
ATOM   4621  C2  CHO   677      30.785 195.097  28.925  1.00  0.00           C
ATOM   4622  ROH CHO   678     127.585  41.347  21.425  1.00  0.00            
ATOM   4623  R1  CHO   678     127.385  40.697  24.175  1.00  0.00            
ATOM   4624  R2  CHO   678     129.385  41.297  25.975  1.00  0.00            
ATOM   4625  R3  CHO   678     127.385  42.497  27.325  1.00  0.00            
ATOM   4626  R4  CHO   678     129.785  43.297  28.775  1.00  0.00            
ATOM   4627  R5  CHO   678     128.035  42.347  29.625  1.00  0.00            
ATOM   4628  C1  CHO   678     128.135  45.547  31.675  1.00  0.00           C
ATOM   4629  C2  CHO   678     126.685  47.697  34.625  1.00  0.00           C
ATOM   4630  ROH CHO   679     168.735  88.147   9.225  1.00  0.00            
ATOM   4631  R1  CHO   679     170.135  87.897  11.675  1.00  0.00            
ATOM   4632  R2  CHO   679     172.885  87.947  11.875  1.00  0.00            
ATOM   4633  R3  CHO   679     172.385  89.947  13.625  1.00  0.00            
ATOM   4634  R4  CHO   679     175.235  89.347  13.925  1.00  0.00            
ATOM   4635  R5  CHO   679     173.735  89.397  15.525  1.00  0.00            
ATOM   4636  C1  CHO   679     176.185  92.047  16.825  1.00  0.00           C
ATOM   4637  C2  CHO   679     179.535  91.647  16.625  1.00  0.00           C
ATOM   4638  ROH CHO   680     135.085  74.247  35.575  1.00  0.00            
ATOM   4639  R1  CHO   680     135.535  72.497  33.375  1.00  0.00            
ATOM   4640  R2  CHO   680     136.385  69.897  33.675  1.00  0.00            
ATOM   4641  R3  CHO   680     134.185  69.347  32.225  1.00  0.00            
ATOM   4642  R4  CHO   680     135.835  66.897  32.125  1.00  0.00            
ATOM   4643  R5  CHO   680     135.035  67.997  30.425  1.00  0.00            
ATOM   4644  C1  CHO   680     133.385  64.547  29.825  1.00  0.00           C
ATOM   4645  C2  CHO   680     132.735  61.397  30.575  1.00  0.00           C
ATOM   4646  ROH CHO   681     171.135 207.047  40.175  1.00  0.00            
ATOM   4647  R1  CHO   681     173.635 206.197  39.275  1.00  0.00            
ATOM   4648  R2  CHO   681     173.935 204.547  37.075  1.00  0.00            
ATOM   4649  R3  CHO   681     175.585 206.497  36.225  1.00  0.00            
ATOM   4650  R4  CHO   681     176.235 204.197  34.475  1.00  0.00            
ATOM   4651  R5  CHO   681     177.635 205.397  35.675  1.00  0.00            
ATOM   4652  C1  CHO   681     179.135 205.897  32.175  1.00  0.00           C
ATOM   4653  C2  CHO   681     181.735 203.747  30.675  1.00  0.00           C
ATOM   4654  ROH CHO   682     120.685   8.997  48.125  1.00  0.00            
ATOM   4655  R1  CHO   682     121.835   9.447  45.625  1.00  0.00            
ATOM   4656  R2  CHO   682     120.335   9.897  43.325  1.00  0.00            
ATOM   4657  R3  CHO   682     121.835  12.147  43.175  1.00  0.00            
ATOM   4658  R4  CHO   682     120.735  11.797  40.475  1.00  0.00            
ATOM   4659  R5  CHO   682     122.835  12.047  40.975  1.00  0.00            
ATOM   4660  C1  CHO   682     122.385  15.047  38.675  1.00  0.00           C
ATOM   4661  C2  CHO   682     120.335  17.197  35.775  1.00  0.00           C
ATOM   4662  ROH CHO   683      23.185 195.897  44.875  1.00  0.00            
ATOM   4663  R1  CHO   683      25.135 196.697  42.975  1.00  0.00            
ATOM   4664  R2  CHO   683      26.785 194.947  41.625  1.00  0.00            
ATOM   4665  R3  CHO   683      25.785 196.197  39.475  1.00  0.00            
ATOM   4666  R4  CHO   683      27.835 194.397  38.425  1.00  0.00            
ATOM   4667  R5  CHO   683      27.685 196.547  38.075  1.00  0.00            
ATOM   4668  C1  CHO   683      27.535 195.247  34.475  1.00  0.00           C
ATOM   4669  C2  CHO   683      26.885 196.297  31.225  1.00  0.00           C
ATOM   4670  ROH CHO   684     203.135 207.397  22.375  1.00  0.00            
ATOM   4671  R1  CHO   684     205.735 206.697  23.125  1.00  0.00            
ATOM   4672  R2  CHO   684     207.885 206.697  21.375  1.00  0.00            
ATOM   4673  R3  CHO   684     208.985 208.347  23.225  1.00  0.00            
ATOM   4674  R4  CHO   684     210.935 208.297  21.025  1.00  0.00            
ATOM   4675  R5  CHO   684     211.335 207.847  23.125  1.00  0.00            
ATOM   4676  C1  CHO   684     213.785 210.747  22.525  1.00  0.00           C
ATOM   4677  C2  CHO   684     217.585 211.047  22.825  1.00  0.00           C
ATOM   4678  ROH CHO   685     192.935 173.297  43.275  1.00  0.00            
ATOM   4679  R1  CHO   685     193.885 173.297  40.575  1.00  0.00            
ATOM   4680  R2  CHO   685     192.935 171.597  38.675  1.00  0.00            
ATOM   4681  R3  CHO   685     192.535 173.897  37.325  1.00  0.00            
ATOM   4682  R4  CHO   685     191.735 171.797  35.425  1.00  0.00            
ATOM   4683  R5  CHO   685     193.185 173.397  35.075  1.00  0.00            
ATOM   4684  C1  CHO   685     190.685 174.097  32.275  1.00  0.00           C
ATOM   4685  C2  CHO   685     193.385 175.297  29.425  1.00  0.00           C
ATOM   4686  ROH CHO   686     198.635  88.697  35.275  1.00  0.00            
ATOM   4687  R1  CHO   686     200.735  89.197  33.425  1.00  0.00            
ATOM   4688  R2  CHO   686     201.035  87.747  31.125  1.00  0.00            
ATOM   4689  R3  CHO   686     200.985  90.197  29.925  1.00  0.00            
ATOM   4690  R4  CHO   686     201.485  88.297  27.725  1.00  0.00            
ATOM   4691  R5  CHO   686     202.685  90.047  28.225  1.00  0.00            
ATOM   4692  C1  CHO   686     201.685  90.947  24.675  1.00  0.00           C
ATOM   4693  C2  CHO   686     202.835  88.997  21.825  1.00  0.00           C
ATOM   4694  ROH CHO   687     214.935 168.647   8.025  1.00  0.00            
ATOM   4695  R1  CHO   687     216.785 168.097  10.075  1.00  0.00            
ATOM   4696  R2  CHO   687     217.985 170.097  11.575  1.00  0.00            
ATOM   4697  R3  CHO   687     217.035 168.647  13.675  1.00  0.00            
ATOM   4698  R4  CHO   687     218.985 170.497  14.825  1.00  0.00            
ATOM   4699  R5  CHO   687     218.935 168.347  15.075  1.00  0.00            
ATOM   4700  C1  CHO   687     218.585 169.397  18.725  1.00  0.00           C
ATOM   4701  C2  CHO   687     218.985 172.097  21.325  1.00  0.00           C
ATOM   4702  ROH CHO   688     205.185 219.997  46.325  1.00  0.00            
ATOM   4703  R1  CHO   688     205.785 221.397  43.925  1.00  0.00            
ATOM   4704  R2  CHO   688     207.685 220.497  42.125  1.00  0.00            
ATOM   4705  R3  CHO   688     205.635 220.697  40.375  1.00  0.00            
ATOM   4706  R4  CHO   688     208.035 220.597  38.725  1.00  0.00            
ATOM   4707  R5  CHO   688     206.485 222.097  38.625  1.00  0.00            
ATOM   4708  C1  CHO   688     206.335 220.797  35.025  1.00  0.00           C
ATOM   4709  C2  CHO   688     204.935 222.797  32.375  1.00  0.00           C
ATOM   4710  ROH CHO   689     187.835 132.047  18.075  1.00  0.00            
ATOM   4711  R1  CHO   689     188.385 131.597  20.775  1.00  0.00            
ATOM   4712  R2  CHO   689     186.585 130.447  22.525  1.00  0.00            
ATOM   4713  R3  CHO   689     188.585 128.747  23.025  1.00  0.00            
ATOM   4714  R4  CHO   689     186.485 127.947  24.875  1.00  0.00            
ATOM   4715  R5  CHO   689     188.535 128.397  25.425  1.00  0.00            
ATOM   4716  C1  CHO   689     188.335 124.847  26.725  1.00  0.00           C
ATOM   4717  C2  CHO   689     185.585 123.847  28.075  1.00  0.00           C
ATOM   4718  ROH CHO   690      69.835 103.747  18.325  1.00  0.00            
ATOM   4719  R1  CHO   690      68.585 104.097  20.825  1.00  0.00            
ATOM   4720  R2  CHO   690      67.585 101.997  22.325  1.00  0.00            
ATOM   4721  R3  CHO   690      69.135 103.047  24.275  1.00  0.00            
ATOM   4722  R4  CHO   690      66.935 101.747  25.675  1.00  0.00            
ATOM   4723  R5  CHO   690      67.585 103.847  25.925  1.00  0.00            
ATOM   4724  C1  CHO   690      68.035 102.647  29.525  1.00  0.00           C
ATOM   4725  C2  CHO   690      66.585 100.947  33.425  1.00  0.00           C
ATOM   4726  ROH CHO   691       4.535 153.047  14.525  1.00  0.00            
ATOM   4727  R1  CHO   691       4.785 154.197  17.075  1.00  0.00            
ATOM   4728  R2  CHO   691       2.635 154.747  18.725  1.00  0.00            
ATOM   4729  R3  CHO   691       3.985 153.197  20.525  1.00  0.00            
ATOM   4730  R4  CHO   691       3.185 155.597  22.025  1.00  0.00            
ATOM   4731  R5  CHO   691       5.185 154.797  21.825  1.00  0.00            
ATOM   4732  C1  CHO   691       4.785 154.647  25.625  1.00  0.00           C
ATOM   4733  C2  CHO   691       6.585 154.447  29.475  1.00  0.00           C
ATOM   4734  ROH CHO   692      25.785  69.547  11.225  1.00  0.00            
ATOM   4735  R1  CHO   692      26.235  68.497  13.775  1.00  0.00            
ATOM   4736  R2  CHO   692      28.785  67.847  14.675  1.00  0.00            
ATOM   4737  R3  CHO   692      28.135  69.497  16.725  1.00  0.00            
ATOM   4738  R4  CHO   692      30.485  68.047  17.675  1.00  0.00            
ATOM   4739  R5  CHO   692      28.585  68.247  18.725  1.00  0.00            
ATOM   4740  C1  CHO   692      30.885  69.747  21.325  1.00  0.00           C
ATOM   4741  C2  CHO   692      34.385  69.547  22.575  1.00  0.00           C
ATOM   4742  ROH CHO   693      71.735 185.447  53.725  1.00  0.00            
ATOM   4743  R1  CHO   693      70.335 184.947  51.325  1.00  0.00            
ATOM   4744  R2  CHO   693      70.085 186.797  49.325  1.00  0.00            
ATOM   4745  R3  CHO   693      71.085 184.797  47.775  1.00  0.00            
ATOM   4746  R4  CHO   693      70.135 186.797  45.875  1.00  0.00            
ATOM   4747  R5  CHO   693      69.585 184.697  45.925  1.00  0.00            
ATOM   4748  C1  CHO   693      71.085 184.947  42.425  1.00  0.00           C
ATOM   4749  C2  CHO   693      70.985 188.047  41.175  1.00  0.00           C
ATOM   4750  ROH CHO   694     209.285  96.797   6.025  1.00  0.00            
ATOM   4751  R1  CHO   694     208.085  94.647   7.425  1.00  0.00            
ATOM   4752  R2  CHO   694     208.335  94.347  10.175  1.00  0.00            
ATOM   4753  R3  CHO   694     205.635  94.247  10.075  1.00  0.00            
ATOM   4754  R4  CHO   694     206.285  93.447  12.825  1.00  0.00            
ATOM   4755  R5  CHO   694     205.035  92.347  11.425  1.00  0.00            
ATOM   4756  C1  CHO   694     202.535  92.847  14.275  1.00  0.00           C
ATOM   4757  C2  CHO   694     203.835  91.847  17.325  1.00  0.00           C
ATOM   4758  ROH CHO   695     219.635  79.247  41.025  1.00  0.00            
ATOM   4759  R1  CHO   695     221.435  79.747  38.975  1.00  0.00            
ATOM   4760  R2  CHO   695     222.935  77.747  37.725  1.00  0.00            
ATOM   4761  R3  CHO   695     221.785  78.797  35.475  1.00  0.00            
ATOM   4762  R4  CHO   695     224.285  77.547  34.575  1.00  0.00            
ATOM   4763  R5  CHO   695     223.685  79.597  34.225  1.00  0.00            
ATOM   4764  C1  CHO   695     224.085  78.447  30.625  1.00  0.00           C
ATOM   4765  C2  CHO   695     226.035  79.447  28.425  1.00  0.00           C
ATOM   4766  ROH CHO   696      81.385 176.547  24.475  1.00  0.00            
ATOM   4767  R1  CHO   696      82.385 177.797  26.825  1.00  0.00            
ATOM   4768  R2  CHO   696      80.935 179.697  28.175  1.00  0.00            
ATOM   4769  R3  CHO   696      81.435 178.097  30.325  1.00  0.00            
ATOM   4770  R4  CHO   696      80.485 180.597  31.525  1.00  0.00            
ATOM   4771  R5  CHO   696      82.335 179.547  31.975  1.00  0.00            
ATOM   4772  C1  CHO   696      80.635 179.547  35.425  1.00  0.00           C
ATOM   4773  C2  CHO   696      77.635 181.197  37.825  1.00  0.00           C
ATOM   4774  ROH CHO   697      14.835  51.747  41.625  1.00  0.00            
ATOM   4775  R1  CHO   697      13.785  52.497  39.125  1.00  0.00            
ATOM   4776  R2  CHO   697      15.335  52.697  36.825  1.00  0.00            
ATOM   4777  R3  CHO   697      13.435  50.997  35.825  1.00  0.00            
ATOM   4778  R4  CHO   697      14.985  51.897  33.475  1.00  0.00            
ATOM   4779  R5  CHO   697      12.785  51.997  33.725  1.00  0.00            
ATOM   4780  C1  CHO   697      12.985  49.847  30.575  1.00  0.00           C
ATOM   4781  C2  CHO   697      11.735  49.197  26.725  1.00  0.00           C
ATOM   4782  ROH CHO   698     133.085 110.047  18.225  1.00  0.00            
ATOM   4783  R1  CHO   698     133.035 108.947  20.825  1.00  0.00            
ATOM   4784  R2  CHO   698     135.135 109.247  22.625  1.00  0.00            
ATOM   4785  R3  CHO   698     133.185 110.247  24.225  1.00  0.00            
ATOM   4786  R4  CHO   698     135.385 109.597  26.025  1.00  0.00            
ATOM   4787  R5  CHO   698     133.335 108.947  26.225  1.00  0.00            
ATOM   4788  C1  CHO   698     133.735 110.747  29.575  1.00  0.00           C
ATOM   4789  C2  CHO   698     134.335 108.497  32.325  1.00  0.00           C
ATOM   4790  ROH CHO   699      48.235 193.747  20.375  1.00  0.00            
ATOM   4791  R1  CHO   699      46.735 192.497  22.425  1.00  0.00            
ATOM   4792  R2  CHO   699      47.685 192.197  25.025  1.00  0.00            
ATOM   4793  R3  CHO   699      45.385 193.447  25.675  1.00  0.00            
ATOM   4794  R4  CHO   699      45.885 191.597  27.875  1.00  0.00            
ATOM   4795  R5  CHO   699      44.035 191.747  26.675  1.00  0.00            
ATOM   4796  C1  CHO   699      42.635 192.397  30.175  1.00  0.00           C
ATOM   4797  C2  CHO   699      39.635 190.497  27.875  1.00  0.00           C
ATOM   4798  ROH CHO   700      19.385 151.397  44.775  1.00  0.00            
ATOM   4799  R1  CHO   700      21.085 150.597  42.625  1.00  0.00            
ATOM   4800  R2  CHO   700      21.785 147.947  42.175  1.00  0.00            
ATOM   4801  R3  CHO   700      20.835 148.497  39.725  1.00  0.00            
ATOM   4802  R4  CHO   700      23.085 146.647  39.275  1.00  0.00            
ATOM   4803  R5  CHO   700      22.785 148.597  38.325  1.00  0.00            
ATOM   4804  C1  CHO   700      22.985 146.397  35.225  1.00  0.00           C
ATOM   4805  C2  CHO   700      24.985 142.797  34.225  1.00  0.00           C
ATOM   4806  ROH CHO   701      42.785 160.047  49.825  1.00  0.00            
ATOM   4807  R1  CHO   701      44.785 159.297  47.975  1.00  0.00            
ATOM   4808  R2  CHO   701      44.635 159.947  45.275  1.00  0.00            
ATOM   4809  R3  CHO   701      47.085 160.997  45.725  1.00  0.00            
ATOM   4810  R4  CHO   701      47.035 160.397  42.825  1.00  0.00            
ATOM   4811  R5  CHO   701      48.535 159.747  44.275  1.00  0.00            
ATOM   4812  C1  CHO   701      50.735 161.647  41.825  1.00  0.00           C
ATOM   4813  C2  CHO   701      52.035 159.647  38.625  1.00  0.00           C
ATOM   4814  ROH CHO   702     208.035  53.847  40.375  1.00  0.00            
ATOM   4815  R1  CHO   702     207.485  53.547  37.675  1.00  0.00            
ATOM   4816  R2  CHO   702     207.085  55.697  35.975  1.00  0.00            
ATOM   4817  R3  CHO   702     209.035  54.497  34.525  1.00  0.00            
ATOM   4818  R4  CHO   702     207.635  56.247  32.625  1.00  0.00            
ATOM   4819  R5  CHO   702     207.985  54.097  32.375  1.00  0.00            
ATOM   4820  C1  CHO   702     209.785  55.447  29.275  1.00  0.00           C
ATOM   4821  C2  CHO   702     210.135  56.247  24.975  1.00  0.00           C
ATOM   4822  ROH CHO   703      40.235  64.947  39.775  1.00  0.00            
ATOM   4823  R1  CHO   703      39.035  63.997  37.425  1.00  0.00            
ATOM   4824  R2  CHO   703      39.385  65.247  34.975  1.00  0.00            
ATOM   4825  R3  CHO   703      40.135  62.747  34.175  1.00  0.00            
ATOM   4826  R4  CHO   703      39.335  64.097  31.675  1.00  0.00            
ATOM   4827  R5  CHO   703      38.585  62.197  32.425  1.00  0.00            
ATOM   4828  C1  CHO   703      39.985  61.097  29.075  1.00  0.00           C
ATOM   4829  C2  CHO   703      43.035  61.847  26.475  1.00  0.00           C
ATOM   4830  ROH CHO   704       6.385  28.747   4.325  1.00  0.00            
ATOM   4831  R1  CHO   704       7.235  29.147   6.975  1.00  0.00            
ATOM   4832  R2  CHO   704       5.435  29.547   9.075  1.00  0.00            
ATOM   4833  R3  CHO   704       6.735  27.497  10.175  1.00  0.00            
ATOM   4834  R4  CHO   704       5.285  28.747  12.425  1.00  0.00            
ATOM   4835  R5  CHO   704       7.435  28.297  12.325  1.00  0.00            
ATOM   4836  C1  CHO   704       6.485  26.297  15.425  1.00  0.00           C
ATOM   4837  C2  CHO   704       5.635  27.547  18.625  1.00  0.00           C
ATOM   4838  ROH CHO   705      33.535 164.847  50.425  1.00  0.00            
ATOM   4839  R1  CHO   705      34.335 163.147  48.325  1.00  0.00            
ATOM   4840  R2  CHO   705      32.935 162.897  45.975  1.00  0.00            
ATOM   4841  R3  CHO   705      35.335 163.547  44.825  1.00  0.00            
ATOM   4842  R4  CHO   705      33.935 162.047  42.775  1.00  0.00            
ATOM   4843  R5  CHO   705      35.885 161.647  43.525  1.00  0.00            
ATOM   4844  C1  CHO   705      36.735 162.147  39.875  1.00  0.00           C
ATOM   4845  C2  CHO   705      39.085 159.997  36.925  1.00  0.00           C
ATOM   4846  ROH CHO   706      42.435  92.597  43.525  1.00  0.00            
ATOM   4847  R1  CHO   706      44.085  93.797  41.575  1.00  0.00            
ATOM   4848  R2  CHO   706      43.685  96.397  40.625  1.00  0.00            
ATOM   4849  R3  CHO   706      46.285  96.747  41.375  1.00  0.00            
ATOM   4850  R4  CHO   706      45.785  98.847  39.425  1.00  0.00            
ATOM   4851  R5  CHO   706      47.385  97.397  39.425  1.00  0.00            
ATOM   4852  C1  CHO   706      49.435 100.597  39.425  1.00  0.00           C
ATOM   4853  C2  CHO   706      52.785 102.897  39.425  1.00  0.00           C
ATOM   4854  NC3 DPP   707     117.435  16.347  49.975  1.00  0.00           N
ATOM   4855  PO4 DPP   707     121.085  13.297  50.675  1.00  0.00           P
ATOM   4856  GL1 DPP   707     118.735  13.497  46.575  1.00  0.00            
ATOM   4857  GL2 DPP   707     116.635  11.547  46.675  1.00  0.00            
ATOM   4858  C1A DPP   707     118.885  15.847  43.075  1.00  0.00           C
ATOM   4859  C2A DPP   707     116.535  16.247  39.725  1.00  0.00           C
ATOM   4860  C3A DPP   707     115.635  17.147  35.075  1.00  0.00           C
ATOM   4861  C4A DPP   707     114.335  14.947  30.475  1.00  0.00           C
ATOM   4862  C1B DPP   707     115.985  11.447  41.725  1.00  0.00           C
ATOM   4863  C2B DPP   707     116.985  11.847  37.225  1.00  0.00           C
ATOM   4864  C3B DPP   707     118.385  13.447  33.025  1.00  0.00           C
ATOM   4865  C4B DPP   707     118.685  12.497  29.375  1.00  0.00           C
ATOM   4866  NC3 DPP   708      38.485 197.847  53.875  1.00  0.00           N
ATOM   4867  PO4 DPP   708      42.335 195.347  53.175  1.00  0.00           P
ATOM   4868  GL1 DPP   708      45.285 192.397  50.025  1.00  0.00            
ATOM   4869  GL2 DPP   708      44.085 193.747  46.525  1.00  0.00            
ATOM   4870  C1A DPP   708      47.135 188.147  50.225  1.00  0.00           C
ATOM   4871  C2A DPP   708      47.135 183.697  49.625  1.00  0.00           C
ATOM   4872  C3A DPP   708      46.785 178.747  52.125  1.00  0.00           C
ATOM   4873  C4A DPP   708      48.735 175.797  49.975  1.00  0.00           C
ATOM   4874  C1B DPP   708      44.735 193.597  42.125  1.00  0.00           C
ATOM   4875  C2B DPP   708      46.335 193.097  38.875  1.00  0.00           C
ATOM   4876  C3B DPP   708      49.085 195.247  35.975  1.00  0.00           C
ATOM   4877  C4B DPP   708      52.135 196.747  32.025  1.00  0.00           C
ATOM   4878  NC3 DPP   709      85.085 221.497  55.875  1.00  0.00           N
ATOM   4879  PO4 DPP   709      88.485 222.947  53.175  1.00  0.00           P
ATOM   4880  GL1 DPP   709      87.985 220.647  49.725  1.00  0.00            
ATOM   4881  GL2 DPP   709      90.385 218.347  48.775  1.00  0.00            
ATOM   4882  C1A DPP   709      86.235 215.697  47.525  1.00  0.00           C
ATOM   4883  C2A DPP   709      83.485 211.397  48.925  1.00  0.00           C
ATOM   4884  C3A DPP   709      78.835 210.947  51.175  1.00  0.00           C
ATOM   4885  C4A DPP   709      73.935 211.797  50.175  1.00  0.00           C
ATOM   4886  C1B DPP   709      90.585 216.247  45.725  1.00  0.00           C
ATOM   4887  C2B DPP   709      88.035 214.047  43.175  1.00  0.00           C
ATOM   4888  C3B DPP   709      86.935 212.497  38.775  1.00  0.00           C
ATOM   4889  C4B DPP   709      87.435 209.697  35.475  1.00  0.00           C
ATOM   4890  NC3 DPP   710     122.485 151.697  61.875  1.00  0.00           N
ATOM   4891  PO4 DPP   710     124.985 149.097  61.875  1.00  0.00           P
ATOM   4892  GL1 DPP   710     123.335 147.097  58.975  1.00  0.00            
ATOM   4893  GL2 DPP   710     122.835 149.597  57.025  1.00  0.00            
ATOM   4894  C1A DPP   710     122.035 144.247  55.975  1.00  0.00           C
ATOM   4895  C2A DPP   710     121.335 144.897  51.475  1.00  0.00           C
ATOM   4896  C3A DPP   710     120.935 146.697  46.575  1.00  0.00           C
ATOM   4897  C4A DPP   710     121.785 147.447  43.525  1.00  0.00           C
ATOM   4898  C1B DPP   710     123.035 151.097  53.025  1.00  0.00           C
ATOM   4899  C2B DPP   710     123.535 151.147  48.925  1.00  0.00           C
ATOM   4900  C3B DPP   710     125.835 148.747  45.675  1.00  0.00           C
ATOM   4901  C4B DPP   710     128.885 146.547  42.675  1.00  0.00           C
ATOM   4902  NC3 DPP   711     187.885 137.447  49.575  1.00  0.00           N
ATOM   4903  PO4 DPP   711     183.685 136.197  49.975  1.00  0.00           P
ATOM   4904  GL1 DPP   711     181.085 136.597  46.425  1.00  0.00            
ATOM   4905  GL2 DPP   711     178.635 135.297  47.575  1.00  0.00            
ATOM   4906  C1A DPP   711     180.085 136.997  43.075  1.00  0.00           C
ATOM   4907  C2A DPP   711     179.985 137.947  38.125  1.00  0.00           C
ATOM   4908  C3A DPP   711     177.135 138.547  34.025  1.00  0.00           C
ATOM   4909  C4A DPP   711     173.185 138.797  31.025  1.00  0.00           C
ATOM   4910  C1B DPP   711     175.035 136.897  45.675  1.00  0.00           C
ATOM   4911  C2B DPP   711     172.035 136.197  41.975  1.00  0.00           C
ATOM   4912  C3B DPP   711     168.585 136.447  39.075  1.00  0.00           C
ATOM   4913  C4B DPP   711     166.485 139.047  36.625  1.00  0.00           C
ATOM   4914  NC3 DPP   712      34.385 116.347  54.525  1.00  0.00           N
ATOM   4915  PO4 DPP   712      31.685 116.997  51.275  1.00  0.00           P
ATOM   4916  GL1 DPP   712      33.235 117.947  46.825  1.00  0.00            
ATOM   4917  GL2 DPP   712      31.585 115.597  45.525  1.00  0.00            
ATOM   4918  C1A DPP   712      35.885 120.897  43.675  1.00  0.00           C
ATOM   4919  C2A DPP   712      37.135 120.197  39.625  1.00  0.00           C
ATOM   4920  C3A DPP   712      38.385 118.497  35.275  1.00  0.00           C
ATOM   4921  C4A DPP   712      41.435 117.697  31.825  1.00  0.00           C
ATOM   4922  C1B DPP   712      33.535 115.197  41.025  1.00  0.00           C
ATOM   4923  C2B DPP   712      34.285 113.847  36.625  1.00  0.00           C
ATOM   4924  C3B DPP   712      33.735 115.797  32.675  1.00  0.00           C
ATOM   4925  C4B DPP   712      37.635 115.047  29.275  1.00  0.00           C
ATOM   4926  NC3 DPP   713     151.235  68.747  52.825  1.00  0.00           N
ATOM   4927  PO4 DPP   713     152.085  71.097  50.675  1.00  0.00           P
ATOM   4928  GL1 DPP   713     149.785  72.547  47.075  1.00  0.00            
ATOM   4929  GL2 DPP   713     151.035  72.497  44.275  1.00  0.00            
ATOM   4930  C1A DPP   713     147.735  76.647  44.925  1.00  0.00           C
ATOM   4931  C2A DPP   713     145.585  77.247  41.475  1.00  0.00           C
ATOM   4932  C3A DPP   713     145.785  76.597  36.925  1.00  0.00           C
ATOM   4933  C4A DPP   713     144.435  77.797  31.825  1.00  0.00           C
ATOM   4934  C1B DPP   713     152.085  68.347  41.475  1.00  0.00           C
ATOM   4935  C2B DPP   713     149.835  65.997  37.975  1.00  0.00           C
ATOM   4936  C3B DPP   713     148.185  66.097  33.725  1.00  0.00           C
ATOM   4937  C4B DPP   713     144.835  65.847  30.575  1.00  0.00           C
ATOM   4938  NC3 DPP   714      23.585 203.747  51.875  1.00  0.00           N
ATOM   4939  PO4 DPP   714      24.435 199.447  49.825  1.00  0.00           P
ATOM   4940  GL1 DPP   714      27.435 199.147  46.825  1.00  0.00            
ATOM   4941  GL2 DPP   714      29.885 197.247  46.125  1.00  0.00            
ATOM   4942  C1A DPP   714      28.235 200.347  42.525  1.00  0.00           C
ATOM   4943  C2A DPP   714      30.035 201.447  37.725  1.00  0.00           C
ATOM   4944  C3A DPP   714      29.785 200.397  32.875  1.00  0.00           C
ATOM   4945  C4A DPP   714      30.735 201.297  28.375  1.00  0.00           C
ATOM   4946  C1B DPP   714      31.485 196.247  41.375  1.00  0.00           C
ATOM   4947  C2B DPP   714      32.285 196.947  36.175  1.00  0.00           C
ATOM   4948  C3B DPP   714      34.435 197.897  31.475  1.00  0.00           C
ATOM   4949  C4B DPP   714      35.835 201.097  28.275  1.00  0.00           C
ATOM   4950  NC3 DPP   715      89.385 107.897  62.875  1.00  0.00           N
ATOM   4951  PO4 DPP   715      86.385 104.797  60.625  1.00  0.00           P
ATOM   4952  GL1 DPP   715      89.885 106.147  58.025  1.00  0.00            
ATOM   4953  GL2 DPP   715      91.085 109.797  58.725  1.00  0.00            
ATOM   4954  C1A DPP   715      92.335 107.147  54.475  1.00  0.00           C
ATOM   4955  C2A DPP   715      95.135 108.547  50.975  1.00  0.00           C
ATOM   4956  C3A DPP   715      94.185 108.697  46.575  1.00  0.00           C
ATOM   4957  C4A DPP   715      90.385 108.247  43.025  1.00  0.00           C
ATOM   4958  C1B DPP   715      92.885 112.447  55.575  1.00  0.00           C
ATOM   4959  C2B DPP   715      96.335 112.597  52.725  1.00  0.00           C
ATOM   4960  C3B DPP   715      99.035 111.797  48.375  1.00  0.00           C
ATOM   4961  C4B DPP   715      98.835 109.497  45.125  1.00  0.00           C
ATOM   4962  NC3 DPP   716     216.935  65.547  41.375  1.00  0.00           N
ATOM   4963  PO4 DPP   716     219.935  62.597  41.125  1.00  0.00           P
ATOM   4964  GL1 DPP   716     219.085  64.647  37.475  1.00  0.00            
ATOM   4965  GL2 DPP   716     222.235  65.147  37.475  1.00  0.00            
ATOM   4966  C1A DPP   716     218.735  64.497  33.075  1.00  0.00           C
ATOM   4967  C2A DPP   716     218.885  65.547  28.775  1.00  0.00           C
ATOM   4968  C3A DPP   716     220.185  67.747  24.675  1.00  0.00           C
ATOM   4969  C4A DPP   716     223.035  71.197  22.875  1.00  0.00           C
ATOM   4970  C1B DPP   716     223.835  64.847  32.225  1.00  0.00           C
ATOM   4971  C2B DPP   716     224.985  65.247  28.225  1.00  0.00           C
ATOM   4972  C3B DPP   716     226.135  66.597  23.675  1.00  0.00           C
ATOM   4973  C4B DPP   716     229.185  69.597  20.925  1.00  0.00           C
ATOM   4974  NC3 DPP   717     185.535 170.497  52.675  1.00  0.00           N
ATOM   4975  PO4 DPP   717     187.035 167.797  50.175  1.00  0.00           P
ATOM   4976  GL1 DPP   717     185.835 169.497  46.525  1.00  0.00            
ATOM   4977  GL2 DPP   717     187.935 172.847  45.375  1.00  0.00            
ATOM   4978  C1A DPP   717     185.285 169.997  42.675  1.00  0.00           C
ATOM   4979  C2A DPP   717     184.485 169.547  39.175  1.00  0.00           C
ATOM   4980  C3A DPP   717     184.485 168.197  34.875  1.00  0.00           C
ATOM   4981  C4A DPP   717     185.935 165.547  30.725  1.00  0.00           C
ATOM   4982  C1B DPP   717     188.435 173.197  40.975  1.00  0.00           C
ATOM   4983  C2B DPP   717     186.335 173.297  36.725  1.00  0.00           C
ATOM   4984  C3B DPP   717     183.835 172.947  33.575  1.00  0.00           C
ATOM   4985  C4B DPP   717     181.535 169.247  30.925  1.00  0.00           C
ATOM   4986  NC3 DPP   718       1.985 201.347  44.025  1.00  0.00           N
ATOM   4987  PO4 DPP   718      -2.515 202.647  45.375  1.00  0.00           P
ATOM   4988  GL1 DPP   718      -2.915 205.697  41.725  1.00  0.00            
ATOM   4989  GL2 DPP   718       0.585 205.197  39.925  1.00  0.00            
ATOM   4990  C1A DPP   718      -4.115 206.397  37.975  1.00  0.00           C
ATOM   4991  C2A DPP   718      -2.215 206.047  33.425  1.00  0.00           C
ATOM   4992  C3A DPP   718      -0.765 205.147  29.375  1.00  0.00           C
ATOM   4993  C4A DPP   718      -1.415 203.897  24.825  1.00  0.00           C
ATOM   4994  C1B DPP   718       2.035 203.947  36.675  1.00  0.00           C
ATOM   4995  C2B DPP   718       3.935 204.647  32.425  1.00  0.00           C
ATOM   4996  C3B DPP   718       3.885 203.797  27.825  1.00  0.00           C
ATOM   4997  C4B DPP   718       3.185 201.497  24.375  1.00  0.00           C
ATOM   4998  NC3 DPP   719      38.635  26.497  46.575  1.00  0.00           N
ATOM   4999  PO4 DPP   719      40.535  23.697  47.975  1.00  0.00           P
ATOM   5000  GL1 DPP   719      44.485  24.447  45.075  1.00  0.00            
ATOM   5001  GL2 DPP   719      46.685  27.297  46.125  1.00  0.00            
ATOM   5002  C1A DPP   719      48.485  24.847  42.225  1.00  0.00           C
ATOM   5003  C2A DPP   719      48.685  24.797  38.025  1.00  0.00           C
ATOM   5004  C3A DPP   719      48.985  24.697  33.775  1.00  0.00           C
ATOM   5005  C4A DPP   719      50.185  26.897  29.875  1.00  0.00           C
ATOM   5006  C1B DPP   719      45.635  28.697  41.275  1.00  0.00           C
ATOM   5007  C2B DPP   719      46.235  29.497  37.225  1.00  0.00           C
ATOM   5008  C3B DPP   719      46.135  33.197  34.225  1.00  0.00           C
ATOM   5009  C4B DPP   719      45.385  37.997  35.575  1.00  0.00           C
ATOM   5010  NC3 DPP   720     199.885  98.797  43.675  1.00  0.00           N
ATOM   5011  PO4 DPP   720     200.685  95.147  39.725  1.00  0.00           P
ATOM   5012  GL1 DPP   720     199.585  94.347  35.625  1.00  0.00            
ATOM   5013  GL2 DPP   720     197.535  95.747  34.325  1.00  0.00            
ATOM   5014  C1A DPP   720     202.385  94.647  32.375  1.00  0.00           C
ATOM   5015  C2A DPP   720     202.735  95.197  29.125  1.00  0.00           C
ATOM   5016  C3A DPP   720     202.135  96.547  24.875  1.00  0.00           C
ATOM   5017  C4A DPP   720     201.735  94.497  20.725  1.00  0.00           C
ATOM   5018  C1B DPP   720     197.835  94.397  30.775  1.00  0.00           C
ATOM   5019  C2B DPP   720     197.835  93.347  27.025  1.00  0.00           C
ATOM   5020  C3B DPP   720     196.335  94.247  23.475  1.00  0.00           C
ATOM   5021  C4B DPP   720     193.585  93.447  21.225  1.00  0.00           C
ATOM   5022  NC3 DPP   721     168.135  90.747  49.375  1.00  0.00           N
ATOM   5023  PO4 DPP   721     167.335  91.047  44.925  1.00  0.00           P
ATOM   5024  GL1 DPP   721     165.985  92.697  41.025  1.00  0.00            
ATOM   5025  GL2 DPP   721     166.035  95.397  41.225  1.00  0.00            
ATOM   5026  C1A DPP   721     165.635  93.197  35.625  1.00  0.00           C
ATOM   5027  C2A DPP   721     167.135  93.197  31.525  1.00  0.00           C
ATOM   5028  C3A DPP   721     170.435  95.647  28.525  1.00  0.00           C
ATOM   5029  C4A DPP   721     168.585  98.547  24.725  1.00  0.00           C
ATOM   5030  C1B DPP   721     163.185  96.197  37.975  1.00  0.00           C
ATOM   5031  C2B DPP   721     162.985  97.797  32.825  1.00  0.00           C
ATOM   5032  C3B DPP   721     164.085  96.197  28.375  1.00  0.00           C
ATOM   5033  C4B DPP   721     164.635  94.947  23.675  1.00  0.00           C
ATOM   5034  NC3 DPP   722     213.885  29.947  40.775  1.00  0.00           N
ATOM   5035  PO4 DPP   722     214.835  33.747  39.825  1.00  0.00           P
ATOM   5036  GL1 DPP   722     214.135  30.897  35.425  1.00  0.00            
ATOM   5037  GL2 DPP   722     215.185  29.547  32.875  1.00  0.00            
ATOM   5038  C1A DPP   722     213.685  34.047  31.925  1.00  0.00           C
ATOM   5039  C2A DPP   722     214.735  34.297  26.675  1.00  0.00           C
ATOM   5040  C3A DPP   722     217.435  34.197  24.225  1.00  0.00           C
ATOM   5041  C4A DPP   722     220.985  34.947  23.725  1.00  0.00           C
ATOM   5042  C1B DPP   722     214.735  29.847  29.625  1.00  0.00           C
ATOM   5043  C2B DPP   722     215.735  28.897  25.875  1.00  0.00           C
ATOM   5044  C3B DPP   722     217.135  29.047  21.175  1.00  0.00           C
ATOM   5045  C4B DPP   722     220.585  26.797  18.975  1.00  0.00           C
ATOM   5046  NC3 DPP   723      54.635  77.197  50.625  1.00  0.00           N
ATOM   5047  PO4 DPP   723      58.135  76.847  47.175  1.00  0.00           P
ATOM   5048  GL1 DPP   723      60.535  74.947  44.275  1.00  0.00            
ATOM   5049  GL2 DPP   723      59.035  71.647  42.275  1.00  0.00            
ATOM   5050  C1A DPP   723      63.785  76.947  40.525  1.00  0.00           C
ATOM   5051  C2A DPP   723      66.885  78.897  36.825  1.00  0.00           C
ATOM   5052  C3A DPP   723      70.285  80.947  34.725  1.00  0.00           C
ATOM   5053  C4A DPP   723      74.785  80.647  36.125  1.00  0.00           C
ATOM   5054  C1B DPP   723      56.635  69.447  38.675  1.00  0.00           C
ATOM   5055  C2B DPP   723      56.135  68.897  34.875  1.00  0.00           C
ATOM   5056  C3B DPP   723      54.985  69.147  31.325  1.00  0.00           C
ATOM   5057  C4B DPP   723      51.585  67.047  28.475  1.00  0.00           C
ATOM   5058  NC3 DPP   724     197.985 153.697  49.225  1.00  0.00           N
ATOM   5059  PO4 DPP   724     202.085 154.697  49.325  1.00  0.00           P
ATOM   5060  GL1 DPP   724     202.585 152.647  45.225  1.00  0.00            
ATOM   5061  GL2 DPP   724     199.785 152.797  43.975  1.00  0.00
[truncated: 4,172,397 more chars]
