# Supplementary material for: Data showing the lipid conformations and membrane binding behaviors of beta-amyloid fibrils in phase-separated cholesterol-enriched lipid domains with and without glycolipid and oxidized cholesterol from coarse-grained molecular dynamics simulations
Source: Data Brief. 2020 Apr 19;30:105496. doi: 10.1016/j.dib.2020.105496 (PMC7186522; doi:10.1016/j.dib.2020.105496)
Supplement: Supplementary file 1 [file mmc1.zip › Supplementary-Data/S08-12/P1-ABCDE-3.pdb]

TITLE     P1-ABCDE system t= 20000000.00000
REMARK    THIS IS A SIMULATION BOX
CRYST1  226.252  228.010  125.524  90.00  90.00  90.00 P 1           1
MODEL        1
ATOM      1  BB  LEU     1     124.370 111.562  66.648  1.00  0.00           B
ATOM      2  SC1 LEU     1     125.470 111.212  64.248  1.00  0.00           S
ATOM      3  BB  VAL     2     123.570 108.912  69.298  1.00  0.00           B
ATOM      4  SC1 VAL     2     123.270 108.412  71.198  1.00  0.00           S
ATOM      5  BB  PHE     3     120.170 109.412  67.898  1.00  0.00           B
ATOM      6  SC1 PHE     3     119.370 107.212  65.798  1.00  0.00           S
ATOM      7  SC2 PHE     3     119.070 109.212  64.548  1.00  0.00           S
ATOM      8  SC3 PHE     3     117.670 107.312  64.098  1.00  0.00           S
ATOM      9  BB  PHE     4     116.770 109.562  69.648  1.00  0.00           B
ATOM     10  SC1 PHE     4     116.070 108.062  72.598  1.00  0.00           S
ATOM     11  SC2 PHE     4     118.270 108.962  72.448  1.00  0.00           S
ATOM     12  SC3 PHE     4     117.320 108.462  74.598  1.00  0.00           S
ATOM     13  BB  ALA     5     114.120 109.562  66.998  1.00  0.00           B
ATOM     14  BB  GLU     6     112.220 106.412  68.048  1.00  0.00           B
ATOM     15  SC1 GLU     6     114.770 104.812  67.348  1.00  0.00           S
ATOM     16  BB  ASP     7     108.970 105.262  66.498  1.00  0.00           B
ATOM     17  SC1 ASP     7     109.470 104.012  64.348  1.00  0.00           S
ATOM     18  BB  VAL     8     106.470 104.162  69.098  1.00  0.00           B
ATOM     19  SC1 VAL     8     107.270 103.662  70.848  1.00  0.00           S
ATOM     20  BB  GLY     9     102.870 103.562  68.498  1.00  0.00           B
ATOM     21  BB  SER    10      99.920 101.212  68.998  1.00  0.00           B
ATOM     22  SC1 SER    10      98.670 100.562  70.348  1.00  0.00           S
ATOM     23  BB  ASN    11     100.520  99.512  65.598  1.00  0.00           B
ATOM     24  SC1 ASN    11     100.820  97.112  66.198  1.00  0.00           S
ATOM     25  BB  LYS    12      98.970 101.612  63.048  1.00  0.00           B
ATOM     26  SC1 LYS    12      96.770 100.262  62.898  1.00  0.00           S
ATOM     27  SC2 LYS    12      95.570  98.462  60.798  1.00  0.00           S
ATOM     28  BB  GLY    13     102.120 102.112  61.048  1.00  0.00           B
ATOM     29  BB  ALA    14      99.970 101.012  58.148  1.00  0.00           B
ATOM     30  BB  ILE    15     102.520 102.462  55.698  1.00  0.00           B
ATOM     31  SC1 ILE    15     103.070 102.012  53.398  1.00  0.00           S
ATOM     32  BB  ILE    16     105.120 105.012  56.548  1.00  0.00           B
ATOM     33  SC1 ILE    16     105.470 106.012  54.448  1.00  0.00           S
ATOM     34  BB  GLY    17     107.120 106.412  59.498  1.00  0.00           B
ATOM     35  BB  LEU    18     110.470 105.562  57.848  1.00  0.00           B
ATOM     36  SC1 LEU    18     110.770 106.912  55.548  1.00  0.00           S
ATOM     37  BB  MET    19     113.920 106.512  59.198  1.00  0.00           B
ATOM     38  SC1 MET    19     113.670 105.812  61.998  1.00  0.00           S
ATOM     39  BB  VAL    20     116.570 107.862  56.998  1.00  0.00           B
ATOM     40  SC1 VAL    20     116.270 108.062  54.998  1.00  0.00           S
ATOM     41  BB  GLY    21     119.320 107.962  59.598  1.00  0.00           B
ATOM     42  BB  GLY    22     122.770 108.212  61.198  1.00  0.00           B
ATOM     43  BB  VAL    23     125.370 109.262  58.498  1.00  0.00           B
ATOM     44  SC1 VAL    23     125.620 108.362  56.748  1.00  0.00           S
ATOM     45  BB  VAL    24     128.820 110.062  59.948  1.00  0.00           B
ATOM     46  SC1 VAL    24     129.320 109.112  61.598  1.00  0.00           S
ATOM     47  BB  ILE    25     130.820 111.712  57.148  1.00  0.00           B
ATOM     48  SC1 ILE    25     129.370 111.212  55.298  1.00  0.00           S
ATOM     49  BB  ALA    26     134.570 112.262  57.598  1.00  0.00           B
ATOM     50  BB  LEU    27     125.070 115.462  69.348  1.00  0.00           B
ATOM     51  SC1 LEU    27     127.270 115.462  70.748  1.00  0.00           S
ATOM     52  BB  VAL    28     122.420 113.562  71.348  1.00  0.00           B
ATOM     53  SC1 VAL    28     121.920 112.812  73.098  1.00  0.00           S
ATOM     54  BB  PHE    29     119.220 113.762  69.248  1.00  0.00           B
ATOM     55  SC1 PHE    29     119.720 114.162  66.098  1.00  0.00           S
ATOM     56  SC2 PHE    29     117.520 113.312  66.398  1.00  0.00           S
ATOM     57  SC3 PHE    29     118.370 113.512  64.198  1.00  0.00           S
ATOM     58  BB  PHE    30     115.720 113.362  70.648  1.00  0.00           B
ATOM     59  SC1 PHE    30     114.570 112.312  73.398  1.00  0.00           S
ATOM     60  SC2 PHE    30     116.720 113.362  73.648  1.00  0.00           S
ATOM     61  SC3 PHE    30     115.320 112.912  75.598  1.00  0.00           S
ATOM     62  BB  ALA    31     112.820 112.562  68.198  1.00  0.00           B
ATOM     63  BB  GLU    32     110.720 110.562  70.648  1.00  0.00           B
ATOM     64  SC1 GLU    32     111.320 108.812  72.748  1.00  0.00           S
ATOM     65  BB  ASP    33     107.170 110.112  69.498  1.00  0.00           B
ATOM     66  SC1 ASP    33     107.220 109.912  66.948  1.00  0.00           S
ATOM     67  BB  VAL    34     104.770 108.062  71.598  1.00  0.00           B
ATOM     68  SC1 VAL    34     105.320 107.212  73.348  1.00  0.00           S
ATOM     69  BB  GLY    35     102.020 107.412  68.998  1.00  0.00           B
ATOM     70  BB  SER    36      98.770 105.712  69.848  1.00  0.00           B
ATOM     71  SC1 SER    36      98.170 105.112  71.548  1.00  0.00           S
ATOM     72  BB  ASN    37      97.670 104.162  66.598  1.00  0.00           B
ATOM     73  SC1 ASN    37      95.770 102.662  67.148  1.00  0.00           S
ATOM     74  BB  LYS    38      99.370 106.312  63.998  1.00  0.00           B
ATOM     75  SC1 LYS    38     101.720 106.612  64.048  1.00  0.00           S
ATOM     76  SC2 LYS    38     104.770 105.762  64.148  1.00  0.00           S
ATOM     77  BB  GLY    39      98.670 104.312  60.898  1.00  0.00           B
ATOM     78  BB  ALA    40      97.420 106.112  57.748  1.00  0.00           B
ATOM     79  BB  ILE    41      99.870 107.212  54.948  1.00  0.00           B
ATOM     80  SC1 ILE    41     100.770 107.312  53.048  1.00  0.00           S
ATOM     81  BB  ILE    42     102.570 108.862  57.048  1.00  0.00           B
ATOM     82  SC1 ILE    42     101.870 107.912  59.148  1.00  0.00           S
ATOM     83  BB  GLY    43     106.070 110.262  57.148  1.00  0.00           B
ATOM     84  BB  LEU    44     109.370 110.212  58.948  1.00  0.00           B
ATOM     85  SC1 LEU    44     110.220 109.412  61.298  1.00  0.00           S
ATOM     86  BB  MET    45     112.620 111.612  57.548  1.00  0.00           B
ATOM     87  SC1 MET    45     113.620 112.812  55.648  1.00  0.00           S
ATOM     88  BB  VAL    46     115.520 112.112  59.948  1.00  0.00           B
ATOM     89  SC1 VAL    46     115.120 110.612  61.248  1.00  0.00           S
ATOM     90  BB  GLY    47     118.720 113.662  58.798  1.00  0.00           B
ATOM     91  BB  GLY    48     121.570 112.062  60.548  1.00  0.00           B
ATOM     92  BB  VAL    49     124.570 113.412  58.698  1.00  0.00           B
ATOM     93  SC1 VAL    49     124.120 113.762  56.798  1.00  0.00           S
ATOM     94  BB  VAL    50     128.020 114.462  59.998  1.00  0.00           B
ATOM     95  SC1 VAL    50     128.620 114.312  61.898  1.00  0.00           S
ATOM     96  BB  ILE    51     129.770 115.912  56.998  1.00  0.00           B
ATOM     97  SC1 ILE    51     128.220 116.362  55.498  1.00  0.00           S
ATOM     98  BB  ALA    52     133.520 115.912  57.498  1.00  0.00           B
ATOM     99  BB  LEU    53     122.820 119.312  68.098  1.00  0.00           B
ATOM    100  SC1 LEU    53     122.670 119.762  65.498  1.00  0.00           S
ATOM    101  BB  VAL    54     121.520 118.212  71.498  1.00  0.00           B
ATOM    102  SC1 VAL    54     121.070 118.162  73.448  1.00  0.00           S
ATOM    103  BB  PHE    55     117.870 118.062  70.348  1.00  0.00           B
ATOM    104  SC1 PHE    55     118.020 118.362  67.048  1.00  0.00           S
ATOM    105  SC2 PHE    55     115.870 117.462  67.698  1.00  0.00           S
ATOM    106  SC3 PHE    55     116.520 117.612  65.348  1.00  0.00           S
ATOM    107  BB  PHE    56     114.820 117.512  72.448  1.00  0.00           B
ATOM    108  SC1 PHE    56     116.220 118.062  75.348  1.00  0.00           S
ATOM    109  SC2 PHE    56     114.070 117.012  75.498  1.00  0.00           S
ATOM    110  SC3 PHE    56     114.870 118.412  77.298  1.00  0.00           S
ATOM    111  BB  ALA    57     111.770 116.512  70.348  1.00  0.00           B
ATOM    112  BB  GLU    58     108.870 114.712  72.048  1.00  0.00           B
ATOM    113  SC1 GLU    58     110.370 113.812  74.398  1.00  0.00           S
ATOM    114  BB  ASP    59     105.670 113.712  70.248  1.00  0.00           B
ATOM    115  SC1 ASP    59     106.020 115.312  68.298  1.00  0.00           S
ATOM    116  BB  VAL    60     102.820 113.062  72.548  1.00  0.00           B
ATOM    117  SC1 VAL    60     103.070 111.962  74.198  1.00  0.00           S
ATOM    118  BB  GLY    61      99.920 112.162  70.198  1.00  0.00           B
ATOM    119  BB  SER    62      96.670 110.362  70.648  1.00  0.00           B
ATOM    120  SC1 SER    62      96.070 109.762  72.398  1.00  0.00           S
ATOM    121  BB  ASN    63      95.970 108.512  67.448  1.00  0.00           B
ATOM    122  SC1 ASN    63      93.620 107.912  68.098  1.00  0.00           S
ATOM    123  BB  LYS    64      97.920 110.412  64.798  1.00  0.00           B
ATOM    124  SC1 LYS    64      99.970 111.362  65.698  1.00  0.00           S
ATOM    125  SC2 LYS    64     102.620 111.712  66.248  1.00  0.00           S
ATOM    126  BB  GLY    65      97.570 109.212  61.398  1.00  0.00           B
ATOM    127  BB  ALA    66      96.320 110.712  58.148  1.00  0.00           B
ATOM    128  BB  ILE    67      98.620 112.962  56.298  1.00  0.00           B
ATOM    129  SC1 ILE    67      98.370 112.162  53.998  1.00  0.00           S
ATOM    130  BB  ILE    68     101.620 113.212  58.698  1.00  0.00           B
ATOM    131  SC1 ILE    68     100.370 112.712  60.498  1.00  0.00           S
ATOM    132  BB  GLY    69     105.020 114.862  58.148  1.00  0.00           B
ATOM    133  BB  LEU    70     108.070 114.612  60.398  1.00  0.00           B
ATOM    134  SC1 LEU    70     108.470 114.112  62.998  1.00  0.00           S
ATOM    135  BB  MET    71     111.270 116.012  58.798  1.00  0.00           B
ATOM    136  SC1 MET    71     112.520 117.362  56.698  1.00  0.00           S
ATOM    137  BB  VAL    72     113.870 115.462  61.598  1.00  0.00           B
ATOM    138  SC1 VAL    72     113.170 114.712  63.298  1.00  0.00           S
ATOM    139  BB  GLY    73     116.570 117.812  60.198  1.00  0.00           B
ATOM    140  BB  GLY    74     119.920 117.362  61.898  1.00  0.00           B
ATOM    141  BB  VAL    75     122.920 117.512  59.598  1.00  0.00           B
ATOM    142  SC1 VAL    75     122.220 118.012  57.798  1.00  0.00           S
ATOM    143  BB  VAL    76     126.370 118.662  60.548  1.00  0.00           B
ATOM    144  SC1 VAL    76     127.270 119.312  62.198  1.00  0.00           S
ATOM    145  BB  ILE    77     127.770 120.712  57.598  1.00  0.00           B
ATOM    146  SC1 ILE    77     125.920 120.462  56.148  1.00  0.00           S
ATOM    147  BB  ALA    78     131.470 121.562  57.848  1.00  0.00           B
ATOM    148  BB  LEU    79     121.220 124.312  69.148  1.00  0.00           B
ATOM    149  SC1 LEU    79     120.620 125.262  66.748  1.00  0.00           S
ATOM    150  BB  VAL    80     119.820 122.962  72.448  1.00  0.00           B
ATOM    151  SC1 VAL    80     119.420 122.312  74.348  1.00  0.00           S
ATOM    152  BB  PHE    81     116.720 121.662  70.698  1.00  0.00           B
ATOM    153  SC1 PHE    81     116.270 122.812  67.748  1.00  0.00           S
ATOM    154  SC2 PHE    81     114.370 121.412  68.198  1.00  0.00           S
ATOM    155  SC3 PHE    81     114.070 123.462  66.948  1.00  0.00           S
ATOM    156  BB  PHE    82     113.520 121.962  72.698  1.00  0.00           B
ATOM    157  SC1 PHE    82     114.070 123.462  75.898  1.00  0.00           S
ATOM    158  SC2 PHE    82     112.420 121.712  75.898  1.00  0.00           S
ATOM    159  SC3 PHE    82     112.320 123.412  77.598  1.00  0.00           S
ATOM    160  BB  ALA    83     110.570 120.612  70.748  1.00  0.00           B
ATOM    161  BB  GLU    84     107.370 119.312  72.248  1.00  0.00           B
ATOM    162  SC1 GLU    84     108.720 119.062  74.848  1.00  0.00           S
ATOM    163  BB  ASP    85     104.020 119.362  70.498  1.00  0.00           B
ATOM    164  SC1 ASP    85     102.570 120.712  68.898  1.00  0.00           S
ATOM    165  BB  VAL    86     101.620 118.062  73.148  1.00  0.00           B
ATOM    166  SC1 VAL    86     101.970 117.212  74.948  1.00  0.00           S
ATOM    167  BB  GLY    87      98.620 116.562  71.398  1.00  0.00           B
ATOM    168  BB  SER    88      95.320 114.762  71.348  1.00  0.00           B
ATOM    169  SC1 SER    88      94.220 114.262  72.898  1.00  0.00           S
ATOM    170  BB  ASN    89      95.420 113.162  67.898  1.00  0.00           B
ATOM    171  SC1 ASN    89      93.020 112.662  67.598  1.00  0.00           S
ATOM    172  BB  LYS    90      96.670 115.412  65.198  1.00  0.00           B
ATOM    173  SC1 LYS    90      98.870 115.962  66.198  1.00  0.00           S
ATOM    174  SC2 LYS    90     101.220 116.312  67.348  1.00  0.00           S
ATOM    175  BB  GLY    91      95.720 113.712  61.898  1.00  0.00           B
ATOM    176  BB  ALA    92      94.620 116.212  59.298  1.00  0.00           B
ATOM    177  BB  ILE    93      97.470 116.662  56.748  1.00  0.00           B
ATOM    178  SC1 ILE    93      97.120 117.012  54.648  1.00  0.00           S
ATOM    179  BB  ILE    94     100.270 117.662  59.198  1.00  0.00           B
ATOM    180  SC1 ILE    94      99.220 117.612  61.048  1.00  0.00           S
ATOM    181  BB  GLY    95     103.870 118.612  58.698  1.00  0.00           B
ATOM    182  BB  LEU    96     106.370 119.462  61.448  1.00  0.00           B
ATOM    183  SC1 LEU    96     106.420 119.012  64.048  1.00  0.00           S
ATOM    184  BB  MET    97     109.870 120.712  60.698  1.00  0.00           B
ATOM    185  SC1 MET    97     109.820 121.112  58.348  1.00  0.00           S
ATOM    186  BB  VAL    98     112.170 119.662  63.448  1.00  0.00           B
ATOM    187  SC1 VAL    98     111.370 119.012  65.198  1.00  0.00           S
ATOM    188  BB  GLY    99     114.920 122.062  62.498  1.00  0.00           B
ATOM    189  BB  GLY   100     118.620 121.912  63.398  1.00  0.00           B
ATOM    190  BB  VAL   101     121.620 122.162  61.098  1.00  0.00           B
ATOM    191  SC1 VAL   101     121.320 122.262  59.148  1.00  0.00           S
ATOM    192  BB  VAL   102     124.970 123.862  61.448  1.00  0.00           B
ATOM    193  SC1 VAL   102     124.970 124.712  63.298  1.00  0.00           S
ATOM    194  BB  ILE   103     126.370 125.562  58.298  1.00  0.00           B
ATOM    195  SC1 ILE   103     124.720 125.512  56.648  1.00  0.00           S
ATOM    196  BB  ALA   104     129.970 125.512  59.498  1.00  0.00           B
ATOM    197  BB  LEU   105     120.670 128.912  71.848  1.00  0.00           B
ATOM    198  SC1 LEU   105     121.220 131.012  70.298  1.00  0.00           S
ATOM    199  BB  VAL   106     118.270 127.412  74.348  1.00  0.00           B
ATOM    200  SC1 VAL   106     117.870 126.862  76.248  1.00  0.00           S
ATOM    201  BB  PHE   107     115.870 126.462  71.548  1.00  0.00           B
ATOM    202  SC1 PHE   107     116.120 127.212  68.348  1.00  0.00           S
ATOM    203  SC2 PHE   107     115.970 129.312  69.548  1.00  0.00           S
ATOM    204  SC3 PHE   107     117.120 129.162  67.448  1.00  0.00           S
ATOM    205  BB  PHE   108     112.220 126.062  72.398  1.00  0.00           B
ATOM    206  SC1 PHE   108     110.720 128.012  70.248  1.00  0.00           S
ATOM    207  SC2 PHE   108     111.620 126.112  69.148  1.00  0.00           S
ATOM    208  SC3 PHE   108     111.470 128.212  67.998  1.00  0.00           S
ATOM    209  BB  ALA   109     108.970 124.112  72.598  1.00  0.00           B
ATOM    210  BB  GLU   110     106.220 123.462  75.198  1.00  0.00           B
ATOM    211  SC1 GLU   110     106.920 124.012  77.848  1.00  0.00           S
ATOM    212  BB  ASP   111     102.970 123.212  73.298  1.00  0.00           B
ATOM    213  SC1 ASP   111     102.020 124.962  71.748  1.00  0.00           S
ATOM    214  BB  VAL   112      99.570 121.812  74.498  1.00  0.00           B
ATOM    215  SC1 VAL   112      98.970 121.812  76.398  1.00  0.00           S
ATOM    216  BB  GLY   113      96.520 121.112  72.398  1.00  0.00           B
ATOM    217  BB  SER   114      93.420 119.012  71.948  1.00  0.00           B
ATOM    218  SC1 SER   114      92.120 118.762  73.398  1.00  0.00           S
ATOM    219  BB  ASN   115      93.870 118.012  68.348  1.00  0.00           B
ATOM    220  SC1 ASN   115      91.820 118.112  66.848  1.00  0.00           S
ATOM    221  BB  LYS   116      96.220 119.912  66.198  1.00  0.00           B
ATOM    222  SC1 LYS   116      97.670 121.662  66.948  1.00  0.00           S
ATOM    223  SC2 LYS   116      98.320 123.912  68.798  1.00  0.00           S
ATOM    224  BB  GLY   117      94.870 118.462  62.998  1.00  0.00           B
ATOM    225  BB  ALA   118      93.920 119.962  59.698  1.00  0.00           B
ATOM    226  BB  ILE   119      96.270 121.962  57.548  1.00  0.00           B
ATOM    227  SC1 ILE   119      96.870 121.962  55.548  1.00  0.00           S
ATOM    228  BB  ILE   120      98.920 123.062  59.898  1.00  0.00           B
ATOM    229  SC1 ILE   120      98.470 123.662  62.098  1.00  0.00           S
ATOM    230  BB  GLY   121     102.570 122.212  59.348  1.00  0.00           B
ATOM    231  BB  LEU   122     105.370 123.562  61.498  1.00  0.00           B
ATOM    232  SC1 LEU   122     104.670 123.462  64.048  1.00  0.00           S
ATOM    233  BB  MET   123     108.420 125.562  60.798  1.00  0.00           B
ATOM    234  SC1 MET   123     107.870 127.862  59.148  1.00  0.00           S
ATOM    235  BB  VAL   124     110.970 125.112  63.548  1.00  0.00           B
ATOM    236  SC1 VAL   124     109.870 124.012  64.848  1.00  0.00           S
ATOM    237  BB  GLY   125     113.920 127.412  63.698  1.00  0.00           B
ATOM    238  BB  GLY   126     117.020 125.162  63.148  1.00  0.00           B
ATOM    239  BB  VAL   127     119.370 126.662  60.498  1.00  0.00           B
ATOM    240  SC1 VAL   127     118.220 126.762  58.898  1.00  0.00           S
ATOM    241  BB  VAL   128     122.420 128.312  61.798  1.00  0.00           B
ATOM    242  SC1 VAL   128     122.220 129.112  63.598  1.00  0.00           S
ATOM    243  BB  ILE   129     124.170 129.762  58.698  1.00  0.00           B
ATOM    244  SC1 ILE   129     122.420 129.712  57.098  1.00  0.00           S
ATOM    245  BB  ALA   130     127.820 129.912  59.748  1.00  0.00           B
ATOM    246  ROH CHO   131      60.220 184.012  13.648  1.00  0.00            
ATOM    247  R1  CHO   131      59.470 183.712  16.348  1.00  0.00            
ATOM    248  R2  CHO   131      60.920 182.162  18.148  1.00  0.00            
ATOM    249  R3  CHO   131      61.020 184.462  19.598  1.00  0.00            
ATOM    250  R4  CHO   131      60.720 182.362  21.598  1.00  0.00            
ATOM    251  R5  CHO   131      59.470 184.112  21.398  1.00  0.00            
ATOM    252  C1  CHO   131      60.720 184.612  24.948  1.00  0.00           C
ATOM    253  C2  CHO   131      59.070 186.512  27.748  1.00  0.00           C
ATOM    254  ROH CHO   132      54.420  63.612  23.698  1.00  0.00            
ATOM    255  R1  CHO   132      54.920  63.712  20.898  1.00  0.00            
ATOM    256  R2  CHO   132      53.070  62.962  18.998  1.00  0.00            
ATOM    257  R3  CHO   132      53.570  65.462  18.048  1.00  0.00            
ATOM    258  R4  CHO   132      53.370  63.762  15.648  1.00  0.00            
ATOM    259  R5  CHO   132      55.020  65.112  16.148  1.00  0.00            
ATOM    260  C1  CHO   132      53.970  66.562  12.798  1.00  0.00           C
ATOM    261  C2  CHO   132      53.220  64.612  10.448  1.00  0.00           C
ATOM    262  ROH CHO   133     187.920  69.262  27.848  1.00  0.00            
ATOM    263  R1  CHO   133     190.170  69.112  26.148  1.00  0.00            
ATOM    264  R2  CHO   133     190.270  67.562  23.898  1.00  0.00            
ATOM    265  R3  CHO   133     190.970  69.912  22.698  1.00  0.00            
ATOM    266  R4  CHO   133     191.570  67.812  20.698  1.00  0.00            
ATOM    267  R5  CHO   133     192.970  69.312  21.448  1.00  0.00            
ATOM    268  C1  CHO   133     193.020  70.162  17.748  1.00  0.00           C
ATOM    269  C2  CHO   133     190.670  68.062  15.048  1.00  0.00           C
ATOM    270  ROH CHO   134     146.820 141.512  27.248  1.00  0.00            
ATOM    271  R1  CHO   134     145.270 142.062  24.948  1.00  0.00            
ATOM    272  R2  CHO   134     145.620 144.362  23.398  1.00  0.00            
ATOM    273  R3  CHO   134     145.920 142.562  21.398  1.00  0.00            
ATOM    274  R4  CHO   134     145.070 145.012  20.098  1.00  0.00            
ATOM    275  R5  CHO   134     144.170 143.062  19.898  1.00  0.00            
ATOM    276  C1  CHO   134     145.020 143.712  16.248  1.00  0.00           C
ATOM    277  C2  CHO   134     143.420 145.512  13.298  1.00  0.00           C
ATOM    278  ROH CHO   135     121.120 108.412  54.748  1.00  0.00            
ATOM    279  R1  CHO   135     120.020 111.012  55.048  1.00  0.00            
ATOM    280  R2  CHO   135     120.520 113.062  53.248  1.00  0.00            
ATOM    281  R3  CHO   135     117.820 113.162  53.148  1.00  0.00            
ATOM    282  R4  CHO   135     118.720 115.912  52.698  1.00  0.00            
ATOM    283  R5  CHO   135     117.270 115.262  54.198  1.00  0.00            
ATOM    284  C1  CHO   135     115.120 117.762  52.248  1.00  0.00           C
ATOM    285  C2  CHO   135     113.420 121.112  53.898  1.00  0.00           C
ATOM    286  ROH CHO   136      91.520 190.362  38.048  1.00  0.00            
ATOM    287  R1  CHO   136      93.220 191.612  36.248  1.00  0.00            
ATOM    288  R2  CHO   136      92.470 192.212  33.648  1.00  0.00            
ATOM    289  R3  CHO   136      93.220 194.762  34.348  1.00  0.00            
ATOM    290  R4  CHO   136      92.570 194.912  31.498  1.00  0.00            
ATOM    291  R5  CHO   136      94.420 195.562  32.448  1.00  0.00            
ATOM    292  C1  CHO   136      93.370 198.862  30.898  1.00  0.00           C
ATOM    293  C2  CHO   136      91.820 201.062  27.648  1.00  0.00           C
ATOM    294  ROH CHO   137      39.420 152.062  30.898  1.00  0.00            
ATOM    295  R1  CHO   137      40.170 153.612  28.598  1.00  0.00            
ATOM    296  R2  CHO   137      40.920 152.412  26.248  1.00  0.00            
ATOM    297  R3  CHO   137      38.970 154.012  25.198  1.00  0.00            
ATOM    298  R4  CHO   137      40.820 153.512  22.948  1.00  0.00            
ATOM    299  R5  CHO   137      40.170 155.462  23.698  1.00  0.00            
ATOM    300  C1  CHO   137      38.920 155.712  20.098  1.00  0.00           C
ATOM    301  C2  CHO   137      39.420 153.162  16.948  1.00  0.00           C
ATOM    302  ROH CHO   138     154.720  13.062  30.148  1.00  0.00            
ATOM    303  R1  CHO   138     155.320  12.162  27.548  1.00  0.00            
ATOM    304  R2  CHO   138     156.220   9.612  27.048  1.00  0.00            
ATOM    305  R3  CHO   138     154.070   9.512  25.348  1.00  0.00            
ATOM    306  R4  CHO   138     156.320   8.462  23.748  1.00  0.00            
ATOM    307  R5  CHO   138     154.970  10.112  23.198  1.00  0.00            
ATOM    308  C1  CHO   138     154.370   7.712  20.298  1.00  0.00           C
ATOM    309  C2  CHO   138     153.270   7.562  16.048  1.00  0.00           C
ATOM    310  ROH CHO   139      85.720 110.462  23.398  1.00  0.00            
ATOM    311  R1  CHO   139      86.220 109.812  26.048  1.00  0.00            
ATOM    312  R2  CHO   139      84.220 109.562  27.948  1.00  0.00            
ATOM    313  R3  CHO   139      85.320 107.112  28.348  1.00  0.00            
ATOM    314  R4  CHO   139      84.020 107.762  30.898  1.00  0.00            
ATOM    315  R5  CHO   139      86.070 107.112  30.598  1.00  0.00            
ATOM    316  C1  CHO   139      84.870 104.362  32.948  1.00  0.00           C
ATOM    317  C2  CHO   139      82.870 103.512  36.348  1.00  0.00           C
ATOM    318  ROH CHO   140      38.220  71.112  44.198  1.00  0.00            
ATOM    319  R1  CHO   140      38.470  69.712  41.798  1.00  0.00            
ATOM    320  R2  CHO   140      37.770  70.812  39.348  1.00  0.00            
ATOM    321  R3  CHO   140      40.320  70.112  38.648  1.00  0.00            
ATOM    322  R4  CHO   140      38.870  70.212  36.098  1.00  0.00            
ATOM    323  R5  CHO   140      40.020  68.562  36.848  1.00  0.00            
ATOM    324  C1  CHO   140      41.870  69.212  33.598  1.00  0.00           C
ATOM    325  C2  CHO   140      43.920  66.762  30.598  1.00  0.00           C
ATOM    326  ROH CHO   141      74.720 166.762  23.198  1.00  0.00            
ATOM    327  R1  CHO   141      72.220 166.562  21.898  1.00  0.00            
ATOM    328  R2  CHO   141      70.870 168.762  20.948  1.00  0.00            
ATOM    329  R3  CHO   141      70.870 167.362  18.598  1.00  0.00            
ATOM    330  R4  CHO   141      68.370 168.812  18.548  1.00  0.00            
ATOM    331  R5  CHO   141      68.620 166.662  18.298  1.00  0.00            
ATOM    332  C1  CHO   141      66.920 167.562  14.998  1.00  0.00           C
ATOM    333  C2  CHO   141      65.420 168.362  11.298  1.00  0.00           C
ATOM    334  ROH CHO   142       3.370 165.962  51.548  1.00  0.00            
ATOM    335  R1  CHO   142       2.020 165.312  49.148  1.00  0.00            
ATOM    336  R2  CHO   142       0.620 167.162  47.698  1.00  0.00            
ATOM    337  R3  CHO   142       2.220 166.262  45.648  1.00  0.00            
ATOM    338  R4  CHO   142       0.020 167.712  44.298  1.00  0.00            
ATOM    339  R5  CHO   142       0.670 165.662  43.948  1.00  0.00            
ATOM    340  C1  CHO   142       1.170 167.162  40.448  1.00  0.00           C
ATOM    341  C2  CHO   142       2.320 168.462  37.198  1.00  0.00           C
ATOM    342  ROH CHO   143     196.970  74.612  34.698  1.00  0.00            
ATOM    343  R1  CHO   143     195.570  72.912  36.498  1.00  0.00            
ATOM    344  R2  CHO   143     196.470  70.362  37.148  1.00  0.00            
ATOM    345  R3  CHO   143     196.270  71.312  39.698  1.00  0.00            
ATOM    346  R4  CHO   143     195.620  68.462  39.848  1.00  0.00            
ATOM    347  R5  CHO   143     194.370  70.112  40.598  1.00  0.00            
ATOM    348  C1  CHO   143     194.870  68.212  43.848  1.00  0.00           C
ATOM    349  C2  CHO   143     195.870  67.012  46.998  1.00  0.00           C
ATOM    350  ROH CHO   144      -1.130  36.212  19.998  1.00  0.00            
ATOM    351  R1  CHO   144       0.820  37.612  18.548  1.00  0.00            
ATOM    352  R2  CHO   144       0.220  39.062  16.248  1.00  0.00            
ATOM    353  R3  CHO   144       1.420  41.062  17.598  1.00  0.00            
ATOM    354  R4  CHO   144       0.770  42.212  14.998  1.00  0.00            
ATOM    355  R5  CHO   144       2.720  42.212  15.948  1.00  0.00            
ATOM    356  C1  CHO   144       2.220  45.962  15.498  1.00  0.00           C
ATOM    357  C2  CHO   144       2.870  47.962  11.498  1.00  0.00           C
ATOM    358  ROH CHO   145      49.270 128.312  31.448  1.00  0.00            
ATOM    359  R1  CHO   145      50.170 128.962  34.048  1.00  0.00            
ATOM    360  R2  CHO   145      50.420 131.562  34.898  1.00  0.00            
ATOM    361  R3  CHO   145      48.820 130.762  36.948  1.00  0.00            
ATOM    362  R4  CHO   145      49.720 133.412  37.748  1.00  0.00            
ATOM    363  R5  CHO   145      49.920 131.562  38.898  1.00  0.00            
ATOM    364  C1  CHO   145      47.820 133.712  41.298  1.00  0.00           C
ATOM    365  C2  CHO   145      49.320 136.212  44.198  1.00  0.00           C
ATOM    366  ROH CHO   146      97.520 123.312  24.698  1.00  0.00            
ATOM    367  R1  CHO   146      98.020 124.612  27.148  1.00  0.00            
ATOM    368  R2  CHO   146      96.070 126.012  28.548  1.00  0.00            
ATOM    369  R3  CHO   146      96.820 124.312  30.598  1.00  0.00            
ATOM    370  R4  CHO   146      95.370 126.512  31.898  1.00  0.00            
ATOM    371  R5  CHO   146      97.370 125.812  32.398  1.00  0.00            
ATOM    372  C1  CHO   146      95.620 125.262  35.748  1.00  0.00           C
ATOM    373  C2  CHO   146      96.120 125.012  39.598  1.00  0.00           C
ATOM    374  ROH CHO   147      93.720  38.662  40.698  1.00  0.00            
ATOM    375  R1  CHO   147      93.870  39.662  38.048  1.00  0.00            
ATOM    376  R2  CHO   147      96.220  40.512  36.948  1.00  0.00            
ATOM    377  R3  CHO   147      95.520  38.812  34.948  1.00  0.00            
ATOM    378  R4  CHO   147      96.970  40.962  33.598  1.00  0.00            
ATOM    379  R5  CHO   147      94.970  40.212  33.098  1.00  0.00            
ATOM    380  C1  CHO   147      96.720  39.562  29.798  1.00  0.00           C
ATOM    381  C2  CHO   147      95.920  41.512  27.298  1.00  0.00           C
ATOM    382  ROH CHO   148     207.470 150.262  36.898  1.00  0.00            
ATOM    383  R1  CHO   148     207.470 149.262  34.248  1.00  0.00            
ATOM    384  R2  CHO   148     205.570 149.962  32.348  1.00  0.00            
ATOM    385  R3  CHO   148     207.770 150.662  30.898  1.00  0.00            
ATOM    386  R4  CHO   148     205.620 150.312  28.948  1.00  0.00            
ATOM    387  R5  CHO   148     207.570 149.312  28.898  1.00  0.00            
ATOM    388  C1  CHO   148     207.670 151.112  25.548  1.00  0.00           C
ATOM    389  C2  CHO   148     208.070 148.512  22.248  1.00  0.00           C
ATOM    390  ROH CHO   149       8.720   1.412   5.948  1.00  0.00            
ATOM    391  R1  CHO   149      10.320   3.512   6.898  1.00  0.00            
ATOM    392  R2  CHO   149      11.420   3.512   9.398  1.00  0.00            
ATOM    393  R3  CHO   149      13.770   3.912   8.048  1.00  0.00            
ATOM    394  R4  CHO   149      13.420   6.312   9.698  1.00  0.00            
ATOM    395  R5  CHO   149      13.770   6.262   7.548  1.00  0.00            
ATOM    396  C1  CHO   149      16.770   8.312   8.598  1.00  0.00           C
ATOM    397  C2  CHO   149      18.820  10.062   5.748  1.00  0.00           C
ATOM    398  ROH CHO   150      20.270 112.262  34.448  1.00  0.00            
ATOM    399  R1  CHO   150      21.570 112.912  31.998  1.00  0.00            
ATOM    400  R2  CHO   150      22.370 111.012  30.198  1.00  0.00            
ATOM    401  R3  CHO   150      20.920 112.562  28.448  1.00  0.00            
ATOM    402  R4  CHO   150      21.470 110.062  26.998  1.00  0.00            
ATOM    403  R5  CHO   150      21.920 112.112  26.298  1.00  0.00            
ATOM    404  C1  CHO   150      19.570 111.012  23.498  1.00  0.00           C
ATOM    405  C2  CHO   150      17.870 111.962  20.498  1.00  0.00           C
ATOM    406  ROH CHO   151     127.970 207.862  37.948  1.00  0.00            
ATOM    407  R1  CHO   151     130.670 207.512  37.148  1.00  0.00            
ATOM    408  R2  CHO   151     132.570 209.512  37.448  1.00  0.00            
ATOM    409  R3  CHO   151     133.970 207.562  38.748  1.00  0.00            
ATOM    410  R4  CHO   151     135.770 208.412  36.598  1.00  0.00            
ATOM    411  R5  CHO   151     135.120 206.362  37.048  1.00  0.00            
ATOM    412  C1  CHO   151     138.870 205.962  37.398  1.00  0.00           C
ATOM    413  C2  CHO   151     140.070 207.812  33.648  1.00  0.00           C
ATOM    414  ROH CHO   152     157.370  98.212  30.998  1.00  0.00            
ATOM    415  R1  CHO   152     158.570  99.062  33.398  1.00  0.00            
ATOM    416  R2  CHO   152     157.570 101.162  34.948  1.00  0.00            
ATOM    417  R3  CHO   152     157.620  99.312  36.898  1.00  0.00            
ATOM    418  R4  CHO   152     157.570 101.912  38.298  1.00  0.00            
ATOM    419  R5  CHO   152     159.020 100.262  38.598  1.00  0.00            
ATOM    420  C1  CHO   152     157.620 100.562  42.148  1.00  0.00           C
ATOM    421  C2  CHO   152     157.220 101.012  44.948  1.00  0.00           C
ATOM    422  ROH CHO   153     218.870 120.612  37.148  1.00  0.00            
ATOM    423  R1  CHO   153     217.170 121.762  39.098  1.00  0.00            
ATOM    424  R2  CHO   153     216.970 120.812  41.698  1.00  0.00            
ATOM    425  R3  CHO   153     217.570 123.362  42.348  1.00  0.00            
ATOM    426  R4  CHO   153     215.820 122.412  44.498  1.00  0.00            
ATOM    427  R5  CHO   153     215.520 124.212  43.298  1.00  0.00            
ATOM    428  C1  CHO   153     215.720 125.762  46.798  1.00  0.00           C
ATOM    429  C2  CHO   153     212.820 127.112  50.248  1.00  0.00           C
ATOM    430  ROH CHO   154      84.470  46.912  26.898  1.00  0.00            
ATOM    431  R1  CHO   154      84.720  48.112  29.498  1.00  0.00            
ATOM    432  R2  CHO   154      82.570  49.212  30.798  1.00  0.00            
ATOM    433  R3  CHO   154      83.370  47.512  32.798  1.00  0.00            
ATOM    434  R4  CHO   154      82.120  49.762  34.198  1.00  0.00            
ATOM    435  R5  CHO   154      84.120  48.962  34.548  1.00  0.00            
ATOM    436  C1  CHO   154      82.570  48.512  38.048  1.00  0.00           C
ATOM    437  C2  CHO   154      82.220  47.662  41.948  1.00  0.00           C
ATOM    438  ROH CHO   155      11.070 217.812  20.598  1.00  0.00            
ATOM    439  R1  CHO   155      12.770 216.112  19.098  1.00  0.00            
ATOM    440  R2  CHO   155      11.820 214.462  17.048  1.00  0.00            
ATOM    441  R3  CHO   155      13.770 215.712  15.598  1.00  0.00            
ATOM    442  R4  CHO   155      13.020 213.362  13.998  1.00  0.00            
ATOM    443  R5  CHO   155      15.020 213.912  14.648  1.00  0.00            
ATOM    444  C1  CHO   155      15.520 213.912  10.848  1.00  0.00           C
ATOM    445  C2  CHO   155      18.120 212.812   8.598  1.00  0.00           C
ATOM    446  ROH CHO   156     127.220  37.212  36.898  1.00  0.00            
ATOM    447  R1  CHO   156     124.970  38.612  37.848  1.00  0.00            
ATOM    448  R2  CHO   156     122.570  38.662  36.498  1.00  0.00            
ATOM    449  R3  CHO   156     121.620  37.762  38.898  1.00  0.00            
ATOM    450  R4  CHO   156     119.320  39.162  37.648  1.00  0.00            
ATOM    451  R5  CHO   156     120.170  39.512  39.648  1.00  0.00            
ATOM    452  C1  CHO   156     116.570  38.612  40.548  1.00  0.00           C
ATOM    453  C2  CHO   156     115.320  38.412  44.048  1.00  0.00           C
ATOM    454  ROH CHO   157     223.770 199.262  28.948  1.00  0.00            
ATOM    455  R1  CHO   157     225.070 199.562  31.448  1.00  0.00            
ATOM    456  R2  CHO   157     223.870 200.762  33.598  1.00  0.00            
ATOM    457  R3  CHO   157     224.570 198.412  34.848  1.00  0.00            
ATOM    458  R4  CHO   157     224.320 200.412  36.998  1.00  0.00            
ATOM    459  R5  CHO   157     226.070 199.112  36.598  1.00  0.00            
ATOM    460  C1  CHO   157     225.270 198.062  40.148  1.00  0.00           C
ATOM    461  C2  CHO   157     226.770 200.162  42.898  1.00  0.00           C
ATOM    462  ROH CHO   158     135.720 181.162  45.398  1.00  0.00            
ATOM    463  R1  CHO   158     135.520 180.862  42.598  1.00  0.00            
ATOM    464  R2  CHO   158     137.320 182.062  40.848  1.00  0.00            
ATOM    465  R3  CHO   158     137.620 179.512  39.948  1.00  0.00            
ATOM    466  R4  CHO   158     139.120 181.212  38.048  1.00  0.00            
ATOM    467  R5  CHO   158     137.570 179.762  37.548  1.00  0.00            
ATOM    468  C1  CHO   158     140.420 178.312  35.498  1.00  0.00           C
ATOM    469  C2  CHO   158     140.470 176.712  32.798  1.00  0.00           C
ATOM    470  ROH CHO   159      29.170 217.412  41.448  1.00  0.00            
ATOM    471  R1  CHO   159      29.120 218.662  38.898  1.00  0.00            
ATOM    472  R2  CHO   159      31.070 220.512  38.148  1.00  0.00            
ATOM    473  R3  CHO   159      31.370 218.862  36.048  1.00  0.00            
ATOM    474  R4  CHO   159      32.870 221.262  35.298  1.00  0.00            
ATOM    475  R5  CHO   159      31.320 220.312  34.148  1.00  0.00            
ATOM    476  C1  CHO   159      34.220 220.112  31.648  1.00  0.00           C
ATOM    477  C2  CHO   159      34.170 219.662  27.998  1.00  0.00           C
ATOM    478  ROH CHO   160     185.570 192.212  15.198  1.00  0.00            
ATOM    479  R1  CHO   160     185.070 193.012  17.848  1.00  0.00            
ATOM    480  R2  CHO   160     182.770 192.312  19.198  1.00  0.00            
ATOM    481  R3  CHO   160     184.520 191.362  21.048  1.00  0.00            
ATOM    482  R4  CHO   160     182.070 191.862  22.548  1.00  0.00            
ATOM    483  R5  CHO   160     184.070 192.612  23.048  1.00  0.00            
ATOM    484  C1  CHO   160     183.320 190.662  26.248  1.00  0.00           C
ATOM    485  C2  CHO   160     184.370 193.312  29.848  1.00  0.00           C
ATOM    486  ROH CHO   161      68.270  74.662  46.348  1.00  0.00            
ATOM    487  R1  CHO   161      68.470  75.662  43.698  1.00  0.00            
ATOM    488  R2  CHO   161      67.120  74.512  41.548  1.00  0.00            
ATOM    489  R3  CHO   161      66.220  77.062  41.198  1.00  0.00            
ATOM    490  R4  CHO   161      66.220  75.912  38.498  1.00  0.00            
ATOM    491  R5  CHO   161      67.170  77.762  39.098  1.00  0.00            
ATOM    492  C1  CHO   161      64.870  79.062  36.398  1.00  0.00           C
ATOM    493  C2  CHO   161      63.670  82.762  33.748  1.00  0.00           C
ATOM    494  ROH CHO   162      16.970  47.712  26.798  1.00  0.00            
ATOM    495  R1  CHO   162      16.270  48.562  24.198  1.00  0.00            
ATOM    496  R2  CHO   162      17.570  47.612  21.948  1.00  0.00            
ATOM    497  R3  CHO   162      15.020  47.062  21.148  1.00  0.00            
ATOM    498  R4  CHO   162      16.420  47.712  18.648  1.00  0.00            
ATOM    499  R5  CHO   162      14.570  48.612  19.398  1.00  0.00            
ATOM    500  C1  CHO   162      13.370  47.212  16.048  1.00  0.00           C
ATOM    501  C2  CHO   162      12.370  49.412  12.998  1.00  0.00           C
ATOM    502  ROH CHO   163     174.720 108.612  16.848  1.00  0.00            
ATOM    503  R1  CHO   163     173.070 108.062  19.098  1.00  0.00            
ATOM    504  R2  CHO   163     172.720 109.812  21.198  1.00  0.00            
ATOM    505  R3  CHO   163     170.070 109.462  20.648  1.00  0.00            
ATOM    506  R4  CHO   163     170.120 110.512  23.348  1.00  0.00            
ATOM    507  R5  CHO   163     169.170 108.662  22.698  1.00  0.00            
ATOM    508  C1  CHO   163     166.120 110.562  24.148  1.00  0.00           C
ATOM    509  C2  CHO   163     163.620 113.162  24.298  1.00  0.00           C
ATOM    510  ROH CHO   164      84.520  36.212  37.148  1.00  0.00            
ATOM    511  R1  CHO   164      86.120  35.712  34.848  1.00  0.00            
ATOM    512  R2  CHO   164      85.020  34.812  32.448  1.00  0.00            
ATOM    513  R3  CHO   164      86.320  37.012  31.448  1.00  0.00            
ATOM    514  R4  CHO   164      85.620  35.412  29.098  1.00  0.00            
ATOM    515  R5  CHO   164      87.570  36.162  29.598  1.00  0.00            
ATOM    516  C1  CHO   164      87.120  37.812  26.198  1.00  0.00           C
ATOM    517  C2  CHO   164      89.870  36.912  23.148  1.00  0.00           C
ATOM    518  ROH CHO   165      16.970  65.012  17.648  1.00  0.00            
ATOM    519  R1  CHO   165      16.620  62.462  18.898  1.00  0.00            
ATOM    520  R2  CHO   165      18.670  60.612  19.048  1.00  0.00            
ATOM    521  R3  CHO   165      18.120  60.712  21.698  1.00  0.00            
ATOM    522  R4  CHO   165      19.420  58.162  21.348  1.00  0.00            
ATOM    523  R5  CHO   165      17.470  58.512  22.298  1.00  0.00            
ATOM    524  C1  CHO   165      19.270  56.812  25.198  1.00  0.00           C
ATOM    525  C2  CHO   165      18.370  53.062  25.698  1.00  0.00           C
ATOM    526  ROH CHO   166      35.370 122.312  48.748  1.00  0.00            
ATOM    527  R1  CHO   166      32.670 122.012  47.898  1.00  0.00            
ATOM    528  R2  CHO   166      31.920 120.162  45.948  1.00  0.00            
ATOM    529  R3  CHO   166      30.170 119.362  47.898  1.00  0.00            
ATOM    530  R4  CHO   166      29.070 118.362  45.348  1.00  0.00            
ATOM    531  R5  CHO   166      28.020 119.562  46.848  1.00  0.00            
ATOM    532  C1  CHO   166      25.770 116.512  46.798  1.00  0.00           C
ATOM    533  C2  CHO   166      24.220 114.212  49.648  1.00  0.00           C
ATOM    534  ROH CHO   167      32.520 135.712  18.498  1.00  0.00            
ATOM    535  R1  CHO   167      34.170 134.662  20.548  1.00  0.00            
ATOM    536  R2  CHO   167      36.770 135.512  20.948  1.00  0.00            
ATOM    537  R3  CHO   167      35.920 135.962  23.498  1.00  0.00            
ATOM    538  R4  CHO   167      38.820 135.662  23.698  1.00  0.00            
ATOM    539  R5  CHO   167      37.320 134.512  24.798  1.00  0.00            
ATOM    540  C1  CHO   167      39.220 136.112  27.698  1.00  0.00           C
ATOM    541  C2  CHO   167      41.970 137.662  27.648  1.00  0.00           C
ATOM    542  ROH CHO   168      63.070  58.112  25.548  1.00  0.00            
ATOM    543  R1  CHO   168      63.070  58.062  28.398  1.00  0.00            
ATOM    544  R2  CHO   168      60.720  57.962  29.848  1.00  0.00            
ATOM    545  R3  CHO   168      61.870  55.812  30.998  1.00  0.00            
ATOM    546  R4  CHO   168      60.070  56.862  33.048  1.00  0.00            
ATOM    547  R5  CHO   168      62.220  56.462  33.298  1.00  0.00            
ATOM    548  C1  CHO   168      60.870  54.162  35.998  1.00  0.00           C
ATOM    549  C2  CHO   168      60.170  53.462  39.398  1.00  0.00           C
ATOM    550  ROH CHO   169     104.470  65.962  12.298  1.00  0.00            
ATOM    551  R1  CHO   169     104.020  66.712  14.998  1.00  0.00            
ATOM    552  R2  CHO   169     102.570  65.112  16.748  1.00  0.00            
ATOM    553  R3  CHO   169     104.820  65.362  18.298  1.00  0.00            
ATOM    554  R4  CHO   169     102.720  64.612  20.198  1.00  0.00            
ATOM    555  R5  CHO   169     104.020  66.312  20.348  1.00  0.00            
ATOM    556  C1  CHO   169     104.870  64.562  23.598  1.00  0.00           C
ATOM    557  C2  CHO   169     105.520  64.112  26.898  1.00  0.00           C
ATOM    558  ROH CHO   170     110.820  91.162  20.298  1.00  0.00            
ATOM    559  R1  CHO   170     109.870  90.662  22.948  1.00  0.00            
ATOM    560  R2  CHO   170     107.870  88.862  23.448  1.00  0.00            
ATOM    561  R3  CHO   170     109.720  87.812  25.198  1.00  0.00            
ATOM    562  R4  CHO   170     107.170  87.412  26.548  1.00  0.00            
ATOM    563  R5  CHO   170     108.920  88.462  27.348  1.00  0.00            
ATOM    564  C1  CHO   170     108.420  85.662  29.948  1.00  0.00           C
ATOM    565  C2  CHO   170     107.620  83.712  32.698  1.00  0.00           C
ATOM    566  ROH CHO   171     204.120  39.912  27.248  1.00  0.00            
ATOM    567  R1  CHO   171     201.670  40.062  25.848  1.00  0.00            
ATOM    568  R2  CHO   171     200.020  42.262  25.898  1.00  0.00            
ATOM    569  R3  CHO   171     200.220  42.112  23.198  1.00  0.00            
ATOM    570  R4  CHO   171     198.170  44.112  23.698  1.00  0.00            
ATOM    571  R5  CHO   171     197.970  42.362  22.448  1.00  0.00            
ATOM    572  C1  CHO   171     197.220  45.062  19.848  1.00  0.00           C
ATOM    573  C2  CHO   171     195.220  45.462  16.798  1.00  0.00           C
ATOM    574  ROH CHO   172      74.170 154.962  27.198  1.00  0.00            
ATOM    575  R1  CHO   172      73.420 153.612  24.848  1.00  0.00            
ATOM    576  R2  CHO   172      73.370 150.812  24.648  1.00  0.00            
ATOM    577  R3  CHO   172      70.820 151.212  23.898  1.00  0.00            
ATOM    578  R4  CHO   172      71.420 148.512  23.048  1.00  0.00            
ATOM    579  R5  CHO   172      70.620 150.112  21.798  1.00  0.00            
ATOM    580  C1  CHO   172      67.870 147.512  21.348  1.00  0.00           C
ATOM    581  C2  CHO   172      64.720 145.712  18.248  1.00  0.00           C
ATOM    582  ROH CHO   173      74.720 209.612  36.198  1.00  0.00            
ATOM    583  R1  CHO   173      73.420 212.112  35.798  1.00  0.00            
ATOM    584  R2  CHO   173      71.770 212.562  33.648  1.00  0.00            
ATOM    585  R3  CHO   173      70.020 213.312  35.598  1.00  0.00            
ATOM    586  R4  CHO   173      69.120 214.762  33.198  1.00  0.00            
ATOM    587  R5  CHO   173      69.570 215.612  35.198  1.00  0.00            
ATOM    588  C1  CHO   173      65.920 216.712  34.748  1.00  0.00           C
ATOM    589  C2  CHO   173      62.870 216.662  36.598  1.00  0.00           C
ATOM    590  ROH CHO   174     132.420 131.612  38.698  1.00  0.00            
ATOM    591  R1  CHO   174     133.320 131.162  41.348  1.00  0.00            
ATOM    592  R2  CHO   174     135.520 132.412  42.448  1.00  0.00            
ATOM    593  R3  CHO   174     133.770 133.112  44.398  1.00  0.00            
ATOM    594  R4  CHO   174     136.120 132.212  45.848  1.00  0.00            
ATOM    595  R5  CHO   174     134.070 131.512  46.098  1.00  0.00            
ATOM    596  C1  CHO   174     134.820 132.712  49.648  1.00  0.00           C
ATOM    597  C2  CHO   174     133.720 133.262  53.348  1.00  0.00           C
ATOM    598  ROH CHO   175     153.470 210.112  48.998  1.00  0.00            
ATOM    599  R1  CHO   175     154.670 209.762  46.498  1.00  0.00            
ATOM    600  R2  CHO   175     153.520 208.162  44.498  1.00  0.00            
ATOM    601  R3  CHO   175     153.820 210.462  42.998  1.00  0.00            
ATOM    602  R4  CHO   175     153.770 208.262  41.048  1.00  0.00            
ATOM    603  R5  CHO   175     155.270 209.812  41.248  1.00  0.00            
ATOM    604  C1  CHO   175     154.170 210.412  37.648  1.00  0.00           C
ATOM    605  C2  CHO   175     154.870 213.012  35.298  1.00  0.00           C
ATOM    606  ROH CHO   176      40.970  37.512  22.048  1.00  0.00            
ATOM    607  R1  CHO   176      40.670  38.812  19.548  1.00  0.00            
ATOM    608  R2  CHO   176      41.820  37.812  17.248  1.00  0.00            
ATOM    609  R3  CHO   176      39.320  37.962  16.298  1.00  0.00            
ATOM    610  R4  CHO   176      40.970  37.512  13.898  1.00  0.00            
ATOM    611  R5  CHO   176      39.520  39.162  14.198  1.00  0.00            
ATOM    612  C1  CHO   176      38.070  37.512  11.098  1.00  0.00           C
ATOM    613  C2  CHO   176      38.020  38.512   7.498  1.00  0.00           C
ATOM    614  ROH CHO   177     103.120 196.262  34.498  1.00  0.00            
ATOM    615  R1  CHO   177     102.670 194.862  32.098  1.00  0.00            
ATOM    616  R2  CHO   177     103.370 195.912  29.598  1.00  0.00            
ATOM    617  R3  CHO   177     104.670 193.512  29.398  1.00  0.00            
ATOM    618  R4  CHO   177     104.620 194.612  26.648  1.00  0.00            
ATOM    619  R5  CHO   177     103.970 192.662  27.298  1.00  0.00            
ATOM    620  C1  CHO   177     106.620 191.662  24.698  1.00  0.00           C
ATOM    621  C2  CHO   177     105.670 188.812  22.748  1.00  0.00           C
ATOM    622  ROH CHO   178      85.920 116.412  36.398  1.00  0.00            
ATOM    623  R1  CHO   178      87.320 117.862  34.398  1.00  0.00            
ATOM    624  R2  CHO   178      88.570 116.612  32.248  1.00  0.00            
ATOM    625  R3  CHO   178      87.070 118.362  30.798  1.00  0.00            
ATOM    626  R4  CHO   178      89.270 117.662  29.048  1.00  0.00            
ATOM    627  R5  CHO   178      88.620 119.662  29.598  1.00  0.00            
ATOM    628  C1  CHO   178      88.270 119.912  25.798  1.00  0.00           C
ATOM    629  C2  CHO   178      89.870 118.962  22.498  1.00  0.00           C
ATOM    630  ROH CHO   179      21.320  27.412  25.498  1.00  0.00            
ATOM    631  R1  CHO   179      20.320  29.612  26.948  1.00  0.00            
ATOM    632  R2  CHO   179      18.820  29.362  29.298  1.00  0.00            
ATOM    633  R3  CHO   179      20.720  31.012  30.298  1.00  0.00            
ATOM    634  R4  CHO   179      18.420  31.412  32.048  1.00  0.00            
ATOM    635  R5  CHO   179      19.520  32.962  30.998  1.00  0.00            
ATOM    636  C1  CHO   179      19.970  34.212  34.548  1.00  0.00           C
ATOM    637  C2  CHO   179      20.220  36.712  37.648  1.00  0.00           C
ATOM    638  ROH CHO   180     189.220  38.512  43.348  1.00  0.00            
ATOM    639  R1  CHO   180     187.220  38.862  41.348  1.00  0.00            
ATOM    640  R2  CHO   180     187.770  39.112  38.698  1.00  0.00            
ATOM    641  R3  CHO   180     186.020  37.062  38.448  1.00  0.00            
ATOM    642  R4  CHO   180     186.370  38.062  35.698  1.00  0.00            
ATOM    643  R5  CHO   180     184.470  37.812  36.748  1.00  0.00            
ATOM    644  C1  CHO   180     183.870  35.562  33.748  1.00  0.00           C
ATOM    645  C2  CHO   180     183.470  34.712  29.998  1.00  0.00           C
ATOM    646  ROH CHO   181       1.020 223.712   9.198  1.00  0.00            
ATOM    647  R1  CHO   181       0.820 224.412  11.948  1.00  0.00            
ATOM    648  R2  CHO   181       2.820 225.912  13.198  1.00  0.00            
ATOM    649  R3  CHO   181       0.720 227.562  13.848  1.00  0.00            
ATOM    650  R4  CHO   181       2.370 227.512  16.248  1.00  0.00            
ATOM    651  R5  CHO   181       0.270 227.062  16.148  1.00  0.00            
ATOM    652  C1  CHO   181       0.220 229.962  18.598  1.00  0.00           C
ATOM    653  C2  CHO   181       0.670 231.812  22.348  1.00  0.00           C
ATOM    654  ROH CHO   182      80.420  47.162   9.848  1.00  0.00            
ATOM    655  R1  CHO   182      81.620  45.012  11.248  1.00  0.00            
ATOM    656  R2  CHO   182      84.320  44.912  11.798  1.00  0.00            
ATOM    657  R3  CHO   182      83.420  44.562  14.348  1.00  0.00            
ATOM    658  R4  CHO   182      86.120  43.412  14.348  1.00  0.00            
ATOM    659  R5  CHO   182      84.320  42.412  14.998  1.00  0.00            
ATOM    660  C1  CHO   182      86.370  42.212  18.198  1.00  0.00           C
ATOM    661  C2  CHO   182      88.970  39.862  19.048  1.00  0.00           C
ATOM    662  ROH CHO   183      98.020 109.862  42.898  1.00  0.00            
ATOM    663  R1  CHO   183      98.470 111.062  40.398  1.00  0.00            
ATOM    664  R2  CHO   183     100.820 110.612  38.948  1.00  0.00            
ATOM    665  R3  CHO   183      99.070 109.862  36.998  1.00  0.00            
ATOM    666  R4  CHO   183     101.670 109.962  35.698  1.00  0.00            
ATOM    667  R5  CHO   183      99.870 110.962  35.048  1.00  0.00            
ATOM    668  C1  CHO   183     100.570 108.812  31.948  1.00  0.00           C
ATOM    669  C2  CHO   183      99.970 109.612  28.748  1.00  0.00           C
ATOM    670  ROH CHO   184     115.270  43.712  43.398  1.00  0.00            
ATOM    671  R1  CHO   184     116.120  42.912  40.798  1.00  0.00            
ATOM    672  R2  CHO   184     114.420  41.912  38.948  1.00  0.00            
ATOM    673  R3  CHO   184     115.420  43.912  37.398  1.00  0.00            
ATOM    674  R4  CHO   184     114.870  41.712  35.498  1.00  0.00            
ATOM    675  R5  CHO   184     116.770  42.762  35.798  1.00  0.00            
ATOM    676  C1  CHO   184     116.120  43.462  32.098  1.00  0.00           C
ATOM    677  C2  CHO   184     114.570  44.462  28.398  1.00  0.00           C
ATOM    678  ROH CHO   185      70.020  91.962  32.398  1.00  0.00            
ATOM    679  R1  CHO   185      69.720  92.962  29.748  1.00  0.00            
ATOM    680  R2  CHO   185      67.720  94.712  28.998  1.00  0.00            
ATOM    681  R3  CHO   185      69.820  96.212  28.098  1.00  0.00            
ATOM    682  R4  CHO   185      67.620  96.762  26.248  1.00  0.00            
ATOM    683  R5  CHO   185      69.620  96.062  25.698  1.00  0.00            
ATOM    684  C1  CHO   185      69.570  99.362  23.748  1.00  0.00           C
ATOM    685  C2  CHO   185      71.070  99.762  20.698  1.00  0.00           C
ATOM    686  ROH CHO   186     166.370  89.712  28.648  1.00  0.00            
ATOM    687  R1  CHO   186     168.070  90.512  26.548  1.00  0.00            
ATOM    688  R2  CHO   186     170.420  89.162  25.898  1.00  0.00            
ATOM    689  R3  CHO   186     169.320  89.112  23.448  1.00  0.00            
ATOM    690  R4  CHO   186     172.120  88.412  22.998  1.00  0.00            
ATOM    691  R5  CHO   186     171.020  90.012  21.998  1.00  0.00            
ATOM    692  C1  CHO   186     172.120  87.962  18.998  1.00  0.00           C
ATOM    693  C2  CHO   186     172.670  84.312  16.448  1.00  0.00           C
ATOM    694  ROH CHO   187     144.670  14.662  45.598  1.00  0.00            
ATOM    695  R1  CHO   187     144.070  15.412  42.898  1.00  0.00            
ATOM    696  R2  CHO   187     146.020  16.262  41.148  1.00  0.00            
ATOM    697  R3  CHO   187     145.070  14.262  39.598  1.00  0.00            
ATOM    698  R4  CHO   187     145.520  16.462  37.748  1.00  0.00            
ATOM    699  R5  CHO   187     143.670  15.362  37.998  1.00  0.00            
ATOM    700  C1  CHO   187     144.320  14.712  34.298  1.00  0.00           C
ATOM    701  C2  CHO   187     144.570  13.212  31.148  1.00  0.00           C
ATOM    702  ROH CHO   188     143.070   4.012  15.748  1.00  0.00            
ATOM    703  R1  CHO   188     141.220   4.662  17.798  1.00  0.00            
ATOM    704  R2  CHO   188     141.970   4.912  20.448  1.00  0.00            
ATOM    705  R3  CHO   188     140.720   7.312  20.198  1.00  0.00            
ATOM    706  R4  CHO   188     140.670   6.762  23.048  1.00  0.00            
ATOM    707  R5  CHO   188     138.970   7.262  21.798  1.00  0.00            
ATOM    708  C1  CHO   188     138.770  10.112  24.348  1.00  0.00           C
ATOM    709  C2  CHO   188     138.470  12.312  28.448  1.00  0.00           C
ATOM    710  ROH CHO   189     215.020 205.012  41.448  1.00  0.00            
ATOM    711  R1  CHO   189     217.020 203.912  39.798  1.00  0.00            
ATOM    712  R2  CHO   189     218.370 201.562  40.448  1.00  0.00            
ATOM    713  R3  CHO   189     217.520 200.812  37.998  1.00  0.00            
ATOM    714  R4  CHO   189     220.070 199.362  38.398  1.00  0.00            
ATOM    715  R5  CHO   189     219.570 200.662  36.698  1.00  0.00            
ATOM    716  C1  CHO   189     220.270 197.362  34.848  1.00  0.00           C
ATOM    717  C2  CHO   189     221.670 195.962  31.448  1.00  0.00           C
ATOM    718  ROH CHO   190      87.520 180.062  26.148  1.00  0.00            
ATOM    719  R1  CHO   190      88.970 180.912  28.398  1.00  0.00            
ATOM    720  R2  CHO   190      88.070 182.762  30.198  1.00  0.00            
ATOM    721  R3  CHO   190      88.520 180.812  32.048  1.00  0.00            
ATOM    722  R4  CHO   190      87.820 183.162  33.648  1.00  0.00            
ATOM    723  R5  CHO   190      89.620 181.962  33.848  1.00  0.00            
ATOM    724  C1  CHO   190      88.120 181.562  37.348  1.00  0.00           C
ATOM    725  C2  CHO   190      88.070 181.912  40.898  1.00  0.00           C
ATOM    726  ROH CHO   191     137.970  57.162  33.448  1.00  0.00            
ATOM    727  R1  CHO   191     136.520  55.612  31.548  1.00  0.00            
ATOM    728  R2  CHO   191     134.320  56.562  30.248  1.00  0.00            
ATOM    729  R3  CHO   191     135.720  55.862  27.998  1.00  0.00            
ATOM    730  R4  CHO   191     133.070  56.612  26.998  1.00  0.00            
ATOM    731  R5  CHO   191     134.120  54.712  26.648  1.00  0.00            
ATOM    732  C1  CHO   191     133.670  55.962  23.048  1.00  0.00           C
ATOM    733  C2  CHO   191     133.720  55.862  19.498  1.00  0.00           C
ATOM    734  ROH CHO   192     203.770  40.962  31.348  1.00  0.00            
ATOM    735  R1  CHO   192     204.220  43.712  31.648  1.00  0.00            
ATOM    736  R2  CHO   192     202.520  45.362  33.048  1.00  0.00            
ATOM    737  R3  CHO   192     204.770  46.062  34.398  1.00  0.00            
ATOM    738  R4  CHO   192     202.720  47.862  35.448  1.00  0.00            
ATOM    739  R5  CHO   192     204.670  48.412  34.598  1.00  0.00            
ATOM    740  C1  CHO   192     204.970  49.962  38.048  1.00  0.00           C
ATOM    741  C2  CHO   192     204.820  52.262  41.548  1.00  0.00           C
ATOM    742  ROH CHO   193     131.870  82.112  23.248  1.00  0.00            
ATOM    743  R1  CHO   193     133.770  81.612  25.298  1.00  0.00            
ATOM    744  R2  CHO   193     134.870  83.612  26.848  1.00  0.00            
ATOM    745  R3  CHO   193     133.920  82.062  28.898  1.00  0.00            
ATOM    746  R4  CHO   193     135.920  83.862  30.148  1.00  0.00            
ATOM    747  R5  CHO   193     135.870  81.712  30.298  1.00  0.00            
ATOM    748  C1  CHO   193     135.620  82.612  33.998  1.00  0.00           C
ATOM    749  C2  CHO   193     135.070  82.612  37.398  1.00  0.00           C
ATOM    750  ROH CHO   194      96.520  25.912  21.498  1.00  0.00            
ATOM    751  R1  CHO   194      97.520  25.512  24.148  1.00  0.00            
ATOM    752  R2  CHO   194      96.820  27.062  26.248  1.00  0.00            
ATOM    753  R3  CHO   194      96.170  24.712  27.398  1.00  0.00            
ATOM    754  R4  CHO   194      95.920  26.612  29.598  1.00  0.00            
ATOM    755  R5  CHO   194      97.120  24.812  29.598  1.00  0.00            
ATOM    756  C1  CHO   194      94.820  24.112  32.548  1.00  0.00           C
ATOM    757  C2  CHO   194      95.170  24.712  35.498  1.00  0.00           C
ATOM    758  ROH CHO   195     218.670 186.312  34.698  1.00  0.00            
ATOM    759  R1  CHO   195     217.870 186.512  37.398  1.00  0.00            
ATOM    760  R2  CHO   195     218.220 184.462  39.198  1.00  0.00            
ATOM    761  R3  CHO   195     219.470 186.412  40.648  1.00  0.00            
ATOM    762  R4  CHO   195     218.820 184.362  42.598  1.00  0.00            
ATOM    763  R5  CHO   195     218.320 186.462  42.748  1.00  0.00            
ATOM    764  C1  CHO   195     220.370 186.112  45.948  1.00  0.00           C
ATOM    765  C2  CHO   195     220.020 185.962  49.598  1.00  0.00           C
ATOM    766  ROH CHO   196     162.170 152.112  48.298  1.00  0.00            
ATOM    767  R1  CHO   196     162.220 152.312  45.448  1.00  0.00            
ATOM    768  R2  CHO   196     164.520 152.662  44.048  1.00  0.00            
ATOM    769  R3  CHO   196     163.720 150.462  42.698  1.00  0.00            
ATOM    770  R4  CHO   196     165.570 151.762  40.848  1.00  0.00            
ATOM    771  R5  CHO   196     163.520 151.162  40.398  1.00  0.00            
ATOM    772  C1  CHO   196     165.420 149.112  37.798  1.00  0.00           C
ATOM    773  C2  CHO   196     168.020 146.212  36.498  1.00  0.00           C
ATOM    774  ROH CHO   197      99.420 164.212  25.048  1.00  0.00            
ATOM    775  R1  CHO   197     101.120 163.862  22.798  1.00  0.00            
ATOM    776  R2  CHO   197     102.920 165.762  21.998  1.00  0.00            
ATOM    777  R3  CHO   197     104.670 163.712  22.198  1.00  0.00            
ATOM    778  R4  CHO   197     105.920 165.612  20.348  1.00  0.00            
ATOM    779  R5  CHO   197     105.570 163.512  19.998  1.00  0.00            
ATOM    780  C1  CHO   197     109.370 163.612  19.548  1.00  0.00           C
ATOM    781  C2  CHO   197     111.520 165.762  16.248  1.00  0.00           C
ATOM    782  ROH CHO   198     110.670  96.812  54.248  1.00  0.00            
ATOM    783  R1  CHO   198     109.570  95.662  51.898  1.00  0.00            
ATOM    784  R2  CHO   198     110.070  96.662  49.398  1.00  0.00            
ATOM    785  R3  CHO   198     110.870  94.112  48.848  1.00  0.00            
ATOM    786  R4  CHO   198     110.470  95.312  46.198  1.00  0.00            
ATOM    787  R5  CHO   198     109.570  93.462  46.948  1.00  0.00            
ATOM    788  C1  CHO   198     111.470  92.162  43.898  1.00  0.00           C
ATOM    789  C2  CHO   198     111.820  94.062  40.198  1.00  0.00           C
ATOM    790  ROH CHO   199     122.820 217.362  40.348  1.00  0.00            
ATOM    791  R1  CHO   199     123.420 218.012  37.648  1.00  0.00            
ATOM    792  R2  CHO   199     125.820 217.362  36.498  1.00  0.00            
ATOM    793  R3  CHO   199     124.220 216.212  34.598  1.00  0.00            
ATOM    794  R4  CHO   199     126.920 216.062  33.498  1.00  0.00            
ATOM    795  R5  CHO   199     125.170 216.912  32.548  1.00  0.00            
ATOM    796  C1  CHO   199     126.120 214.212  29.998  1.00  0.00           C
ATOM    797  C2  CHO   199     126.870 211.962  26.898  1.00  0.00           C
ATOM    798  ROH CHO   200      25.920  69.012  29.998  1.00  0.00            
ATOM    799  R1  CHO   200      25.370  70.512  27.698  1.00  0.00            
ATOM    800  R2  CHO   200      27.320  71.862  26.298  1.00  0.00            
ATOM    801  R3  CHO   200      26.320  70.462  24.198  1.00  0.00            
ATOM    802  R4  CHO   200      27.820  72.662  22.948  1.00  0.00            
ATOM    803  R5  CHO   200      25.720  72.112  22.598  1.00  0.00            
ATOM    804  C1  CHO   200      27.120  71.812  19.048  1.00  0.00           C
ATOM    805  C2  CHO   200      26.270  71.712  15.248  1.00  0.00           C
ATOM    806  ROH CHO   201     214.770 140.912  21.448  1.00  0.00            
ATOM    807  R1  CHO   201     213.820 142.162  23.848  1.00  0.00            
ATOM    808  R2  CHO   201     212.720 140.712  25.898  1.00  0.00            
ATOM    809  R3  CHO   201     214.620 141.962  27.398  1.00  0.00            
ATOM    810  R4  CHO   201     212.370 141.562  29.248  1.00  0.00            
ATOM    811  R5  CHO   201     213.370 143.462  28.798  1.00  0.00            
ATOM    812  C1  CHO   201     213.970 143.212  32.548  1.00  0.00           C
ATOM    813  C2  CHO   201     216.420 142.312  35.998  1.00  0.00           C
ATOM    814  ROH CHO   202     216.370  87.612  12.248  1.00  0.00            
ATOM    815  R1  CHO   202     216.920  87.112  14.998  1.00  0.00            
ATOM    816  R2  CHO   202     218.170  88.962  16.598  1.00  0.00            
ATOM    817  R3  CHO   202     215.970  88.612  18.198  1.00  0.00            
ATOM    818  R4  CHO   202     218.270  88.412  20.048  1.00  0.00            
ATOM    819  R5  CHO   202     216.670  86.962  19.798  1.00  0.00            
ATOM    820  C1  CHO   202     216.220  87.762  23.498  1.00  0.00           C
ATOM    821  C2  CHO   202     217.820  86.362  26.448  1.00  0.00           C
ATOM    822  ROH CHO   203      88.970 137.812  31.448  1.00  0.00            
ATOM    823  R1  CHO   203      89.670 137.712  34.198  1.00  0.00            
ATOM    824  R2  CHO   203      91.870 139.012  35.198  1.00  0.00            
ATOM    825  R3  CHO   203      90.020 140.062  36.948  1.00  0.00            
ATOM    826  R4  CHO   203      92.520 140.112  38.398  1.00  0.00            
ATOM    827  R5  CHO   203      90.670 139.212  39.098  1.00  0.00            
ATOM    828  C1  CHO   203      91.220 141.762  41.898  1.00  0.00           C
ATOM    829  C2  CHO   203      90.820 145.862  43.898  1.00  0.00           C
ATOM    830  ROH CHO   204     102.770  93.462  35.698  1.00  0.00            
ATOM    831  R1  CHO   204     102.320  92.662  33.048  1.00  0.00            
ATOM    832  R2  CHO   204      99.820  92.712  31.848  1.00  0.00            
ATOM    833  R3  CHO   204     101.070  94.212  29.948  1.00  0.00            
ATOM    834  R4  CHO   204      98.970  92.762  28.498  1.00  0.00            
ATOM    835  R5  CHO   204     101.070  92.812  27.998  1.00  0.00            
ATOM    836  C1  CHO   204      99.620  94.212  24.798  1.00  0.00           C
ATOM    837  C2  CHO   204      99.420  96.112  21.198  1.00  0.00           C
ATOM    838  ROH CHO   205     202.520 204.962  24.798  1.00  0.00            
ATOM    839  R1  CHO   205     203.170 203.412  27.048  1.00  0.00            
ATOM    840  R2  CHO   205     205.320 203.962  28.698  1.00  0.00            
ATOM    841  R3  CHO   205     203.420 203.912  30.648  1.00  0.00            
ATOM    842  R4  CHO   205     205.920 203.162  31.998  1.00  0.00            
ATOM    843  R5  CHO   205     204.020 202.062  32.048  1.00  0.00            
ATOM    844  C1  CHO   205     204.470 202.662  35.798  1.00  0.00           C
ATOM    845  C2  CHO   205     203.220 203.212  39.748  1.00  0.00           C
ATOM    846  ROH CHO   206     125.120  70.562  46.798  1.00  0.00            
ATOM    847  R1  CHO   206     125.520  68.512  44.898  1.00  0.00            
ATOM    848  R2  CHO   206     123.470  67.462  43.348  1.00  0.00            
ATOM    849  R3  CHO   206     125.070  68.162  41.298  1.00  0.00            
ATOM    850  R4  CHO   206     122.870  66.712  40.048  1.00  0.00            
ATOM    851  R5  CHO   206     124.970  66.262  39.798  1.00  0.00            
ATOM    852  C1  CHO   206     124.070  66.912  36.148  1.00  0.00           C
ATOM    853  C2  CHO   206     120.970  65.112  35.298  1.00  0.00           C
ATOM    854  ROH CHO   207       1.670   7.662  25.148  1.00  0.00            
ATOM    855  R1  CHO   207       2.570   8.362  27.698  1.00  0.00            
ATOM    856  R2  CHO   207       0.920   9.562  29.598  1.00  0.00            
ATOM    857  R3  CHO   207       1.720   7.462  31.148  1.00  0.00            
ATOM    858  R4  CHO   207       0.120   9.162  32.948  1.00  0.00            
ATOM    859  R5  CHO   207       2.170   8.462  33.248  1.00  0.00            
ATOM    860  C1  CHO   207       0.420   7.012  36.348  1.00  0.00           C
ATOM    861  C2  CHO   207      -1.980   6.112  38.848  1.00  0.00           C
ATOM    862  ROH CHO   208      86.320  58.562  26.648  1.00  0.00            
ATOM    863  R1  CHO   208      88.170  58.362  28.798  1.00  0.00            
ATOM    864  R2  CHO   208      88.220  60.212  30.898  1.00  0.00            
ATOM    865  R3  CHO   208      87.970  58.012  32.448  1.00  0.00            
ATOM    866  R4  CHO   208      88.970  60.062  34.248  1.00  0.00            
ATOM    867  R5  CHO   208      89.820  58.112  33.948  1.00  0.00            
ATOM    868  C1  CHO   208      89.120  57.912  37.698  1.00  0.00           C
ATOM    869  C2  CHO   208      86.720  57.062  40.748  1.00  0.00           C
ATOM    870  ROH CHO   209     110.070 190.562   6.698  1.00  0.00            
ATOM    871  R1  CHO   209     110.320 188.512   8.598  1.00  0.00            
ATOM    872  R2  CHO   209     112.820 187.562   9.398  1.00  0.00            
ATOM    873  R3  CHO   209     111.870 188.162  11.848  1.00  0.00            
ATOM    874  R4  CHO   209     113.420 185.712  12.248  1.00  0.00            
ATOM    875  R5  CHO   209     111.370 186.062  12.848  1.00  0.00            
ATOM    876  C1  CHO   209     112.970 185.212  16.248  1.00  0.00           C
ATOM    877  C2  CHO   209     110.920 185.712  18.698  1.00  0.00           C
ATOM    878  ROH CHO   210     120.870 164.762  33.798  1.00  0.00            
ATOM    879  R1  CHO   210     121.220 164.762  30.998  1.00  0.00            
ATOM    880  R2  CHO   210     123.570 164.012  29.748  1.00  0.00            
ATOM    881  R3  CHO   210     121.920 162.312  28.398  1.00  0.00            
ATOM    882  R4  CHO   210     123.820 163.312  26.398  1.00  0.00            
ATOM    883  R5  CHO   210     121.620 163.412  26.248  1.00  0.00            
ATOM    884  C1  CHO   210     122.370 161.362  23.148  1.00  0.00           C
ATOM    885  C2  CHO   210     122.520 158.462  19.948  1.00  0.00           C
ATOM    886  ROH CHO   211     201.770 101.712  36.698  1.00  0.00            
ATOM    887  R1  CHO   211     200.770 101.162  34.148  1.00  0.00            
ATOM    888  R2  CHO   211     201.070 102.912  31.998  1.00  0.00            
ATOM    889  R3  CHO   211     202.120 100.712  30.798  1.00  0.00            
ATOM    890  R4  CHO   211     202.820 102.962  28.998  1.00  0.00            
ATOM    891  R5  CHO   211     201.770 101.112  28.448  1.00  0.00            
ATOM    892  C1  CHO   211     204.770 100.912  26.148  1.00  0.00           C
ATOM    893  C2  CHO   211     208.120  99.662  24.298  1.00  0.00           C
ATOM    894  ROH CHO   212     222.320 198.912  11.548  1.00  0.00            
ATOM    895  R1  CHO   212     220.670 198.862  13.898  1.00  0.00            
ATOM    896  R2  CHO   212     220.720 196.862  15.748  1.00  0.00            
ATOM    897  R3  CHO   212     221.170 198.912  17.498  1.00  0.00            
ATOM    898  R4  CHO   212     220.520 196.562  19.198  1.00  0.00            
ATOM    899  R5  CHO   212     219.570 198.562  19.198  1.00  0.00            
ATOM    900  C1  CHO   212     220.770 198.362  22.798  1.00  0.00           C
ATOM    901  C2  CHO   212     219.070 198.612  27.248  1.00  0.00           C
ATOM    902  ROH CHO   213     151.420  57.362  31.698  1.00  0.00            
ATOM    903  R1  CHO   213     151.520  57.212  28.898  1.00  0.00            
ATOM    904  R2  CHO   213     151.520  54.762  27.548  1.00  0.00            
ATOM    905  R3  CHO   213     149.370  55.912  26.248  1.00  0.00            
ATOM    906  R4  CHO   213     150.570  54.012  24.298  1.00  0.00            
ATOM    907  R5  CHO   213     150.170  56.162  23.998  1.00  0.00            
ATOM    908  C1  CHO   213     148.020  54.662  21.198  1.00  0.00           C
ATOM    909  C2  CHO   213     146.870  52.662  18.298  1.00  0.00           C
ATOM    910  ROH CHO   214     180.620  65.712  32.848  1.00  0.00            
ATOM    911  R1  CHO   214     180.120  64.112  35.148  1.00  0.00            
ATOM    912  R2  CHO   214     181.970  62.362  36.148  1.00  0.00            
ATOM    913  R3  CHO   214     181.570  63.712  38.448  1.00  0.00            
ATOM    914  R4  CHO   214     182.870  61.262  39.298  1.00  0.00            
ATOM    915  R5  CHO   214     180.970  62.062  40.048  1.00  0.00            
ATOM    916  C1  CHO   214     183.020  61.912  43.298  1.00  0.00           C
ATOM    917  C2  CHO   214     185.570  60.562  46.248  1.00  0.00           C
ATOM    918  ROH CHO   215     214.470  39.362  30.398  1.00  0.00            
ATOM    919  R1  CHO   215     214.870  40.712  32.848  1.00  0.00            
ATOM    920  R2  CHO   215     212.870  42.062  34.148  1.00  0.00            
ATOM    921  R3  CHO   215     213.520  40.462  36.198  1.00  0.00            
ATOM    922  R4  CHO   215     212.120  42.762  37.448  1.00  0.00            
ATOM    923  R5  CHO   215     214.120  41.962  37.998  1.00  0.00            
ATOM    924  C1  CHO   215     212.320  41.612  41.348  1.00  0.00           C
ATOM    925  C2  CHO   215     211.070  42.462  44.298  1.00  0.00           C
ATOM    926  ROH CHO   216      40.220  57.862  11.448  1.00  0.00            
ATOM    927  R1  CHO   216      39.120  57.012  13.898  1.00  0.00            
ATOM    928  R2  CHO   216      40.520  56.962  16.248  1.00  0.00            
ATOM    929  R3  CHO   216      38.470  58.462  17.198  1.00  0.00            
ATOM    930  R4  CHO   216      39.520  57.062  19.548  1.00  0.00            
ATOM    931  R5  CHO   216      37.470  57.062  18.848  1.00  0.00            
ATOM    932  C1  CHO   216      37.020  58.562  22.348  1.00  0.00           C
ATOM    933  C2  CHO   216      34.320  60.212  23.598  1.00  0.00           C
ATOM    934  ROH CHO   217     104.720 204.962  23.398  1.00  0.00            
ATOM    935  R1  CHO   217     106.520 204.412  25.498  1.00  0.00            
ATOM    936  R2  CHO   217     107.370 206.362  27.298  1.00  0.00            
ATOM    937  R3  CHO   217     106.470 204.562  29.148  1.00  0.00            
ATOM    938  R4  CHO   217     107.920 206.562  30.748  1.00  0.00            
ATOM    939  R5  CHO   217     108.270 204.412  30.748  1.00  0.00            
ATOM    940  C1  CHO   217     107.370 205.012  34.448  1.00  0.00           C
ATOM    941  C2  CHO   217     105.620 204.962  37.298  1.00  0.00           C
ATOM    942  ROH CHO   218     226.420  88.162  32.098  1.00  0.00            
ATOM    943  R1  CHO   218     224.970  87.512  34.448  1.00  0.00            
ATOM    944  R2  CHO   218     223.670  89.412  35.948  1.00  0.00            
ATOM    945  R3  CHO   218     221.520  87.812  35.598  1.00  0.00            
ATOM    946  R4  CHO   218     220.870  89.362  37.998  1.00  0.00            
ATOM    947  R5  CHO   218     220.870  87.162  37.798  1.00  0.00            
ATOM    948  C1  CHO   218     217.270  87.812  38.898  1.00  0.00           C
ATOM    949  C2  CHO   218     215.120  88.012  41.598  1.00  0.00           C
ATOM    950  ROH CHO   219     195.470 109.112  30.598  1.00  0.00            
ATOM    951  R1  CHO   219     196.270 110.062  33.148  1.00  0.00            
ATOM    952  R2  CHO   219     194.620 111.562  34.798  1.00  0.00            
ATOM    953  R3  CHO   219     195.170 109.612  36.598  1.00  0.00            
ATOM    954  R4  CHO   219     193.670 111.662  38.098  1.00  0.00            
ATOM    955  R5  CHO   219     195.620 110.812  38.598  1.00  0.00            
ATOM    956  C1  CHO   219     193.670 109.862  41.748  1.00  0.00           C
ATOM    957  C2  CHO   219     190.970 107.762  44.848  1.00  0.00           C
ATOM    958  ROH CHO   220     105.520  80.162  37.548  1.00  0.00            
ATOM    959  R1  CHO   220     108.220  79.462  37.198  1.00  0.00            
ATOM    960  R2  CHO   220     110.270  81.312  37.148  1.00  0.00            
ATOM    961  R3  CHO   220     111.270  79.812  39.148  1.00  0.00            
ATOM    962  R4  CHO   220     113.470  80.012  37.198  1.00  0.00            
ATOM    963  R5  CHO   220     112.670  78.162  37.998  1.00  0.00            
ATOM    964  C1  CHO   220     116.270  77.862  39.098  1.00  0.00           C
ATOM    965  C2  CHO   220     117.620  81.362  40.098  1.00  0.00           C
ATOM    966  ROH CHO   221     212.220 100.662  32.748  1.00  0.00            
ATOM    967  R1  CHO   221     212.970 101.762  30.248  1.00  0.00            
ATOM    968  R2  CHO   221     214.320 100.362  28.298  1.00  0.00            
ATOM    969  R3  CHO   221     212.270 101.112  26.748  1.00  0.00            
ATOM    970  R4  CHO   221     214.570 101.012  24.948  1.00  0.00            
ATOM    971  R5  CHO   221     213.220 102.712  25.198  1.00  0.00            
ATOM    972  C1  CHO   221     212.770 102.112  21.448  1.00  0.00           C
ATOM    973  C2  CHO   221     213.420 104.262  17.798  1.00  0.00           C
ATOM    974  ROH CHO   222     192.670  54.312  46.148  1.00  0.00            
ATOM    975  R1  CHO   222     192.270  53.762  43.398  1.00  0.00            
ATOM    976  R2  CHO   222     190.920  51.462  42.498  1.00  0.00            
ATOM    977  R3  CHO   222     189.370  53.312  41.198  1.00  0.00            
ATOM    978  R4  CHO   222     189.670  51.062  39.298  1.00  0.00            
ATOM    979  R5  CHO   222     190.120  53.162  38.948  1.00  0.00            
ATOM    980  C1  CHO   222     187.470  52.512  36.248  1.00  0.00           C
ATOM    981  C2  CHO   222     187.670  53.712  32.048  1.00  0.00           C
ATOM    982  ROH CHO   223       7.920 105.412  37.298  1.00  0.00            
ATOM    983  R1  CHO   223       7.870 104.612  34.548  1.00  0.00            
ATOM    984  R2  CHO   223       5.770 105.212  32.898  1.00  0.00            
ATOM    985  R3  CHO   223       7.720 106.312  31.348  1.00  0.00            
ATOM    986  R4  CHO   223       5.470 105.862  29.498  1.00  0.00            
ATOM    987  R5  CHO   223       7.520 105.162  29.248  1.00  0.00            
ATOM    988  C1  CHO   223       7.120 107.262  26.098  1.00  0.00           C
ATOM    989  C2  CHO   223       5.120 107.162  21.848  1.00  0.00           C
ATOM    990  ROH CHO   224     158.920 151.362  31.748  1.00  0.00            
ATOM    991  R1  CHO   224     160.920 152.162  29.898  1.00  0.00            
ATOM    992  R2  CHO   224     162.770 150.362  28.898  1.00  0.00            
ATOM    993  R3  CHO   224     161.820 151.212  26.498  1.00  0.00            
ATOM    994  R4  CHO   224     164.620 150.362  25.948  1.00  0.00            
ATOM    995  R5  CHO   224     163.720 152.312  25.448  1.00  0.00            
ATOM    996  C1  CHO   224     164.770 151.162  21.998  1.00  0.00           C
ATOM    997  C2  CHO   224     168.770 151.012  20.348  1.00  0.00           C
ATOM    998  ROH CHO   225     215.420 146.912  33.798  1.00  0.00            
ATOM    999  R1  CHO   225     213.370 148.462  32.548  1.00  0.00            
ATOM   1000  R2  CHO   225     213.770 151.012  31.598  1.00  0.00            
ATOM   1001  R3  CHO   225     212.820 149.962  29.298  1.00  0.00            
ATOM   1002  R4  CHO   225     213.070 152.862  28.798  1.00  0.00            
ATOM   1003  R5  CHO   225     211.270 151.662  28.498  1.00  0.00            
ATOM   1004  C1  CHO   225     211.720 153.012  24.948  1.00  0.00           C
ATOM   1005  C2  CHO   225     212.570 151.912  21.848  1.00  0.00           C
ATOM   1006  ROH CHO   226     188.920  20.962  28.698  1.00  0.00            
ATOM   1007  R1  CHO   226     187.770  21.962  26.298  1.00  0.00            
ATOM   1008  R2  CHO   226     188.820  21.462  23.798  1.00  0.00            
ATOM   1009  R3  CHO   226     186.370  20.512  23.248  1.00  0.00            
ATOM   1010  R4  CHO   226     187.420  21.412  20.648  1.00  0.00            
ATOM   1011  R5  CHO   226     185.520  22.012  21.598  1.00  0.00            
ATOM   1012  C1  CHO   226     184.220  20.512  18.298  1.00  0.00           C
ATOM   1013  C2  CHO   226     182.570  20.062  15.248  1.00  0.00           C
ATOM   1014  ROH CHO   227      72.420 203.162  18.548  1.00  0.00            
ATOM   1015  R1  CHO   227      70.120 203.462  16.998  1.00  0.00            
ATOM   1016  R2  CHO   227      68.820 205.862  16.648  1.00  0.00            
ATOM   1017  R3  CHO   227      69.170 205.312  13.998  1.00  0.00            
ATOM   1018  R4  CHO   227      67.370 207.662  14.048  1.00  0.00            
ATOM   1019  R5  CHO   227      67.020 205.762  13.048  1.00  0.00            
ATOM   1020  C1  CHO   227      66.820 208.162  10.048  1.00  0.00           C
ATOM   1021  C2  CHO   227      66.170 210.712   6.248  1.00  0.00           C
ATOM   1022  ROH CHO   228     215.970  29.412  29.748  1.00  0.00            
ATOM   1023  R1  CHO   228     217.170  29.712  32.298  1.00  0.00            
ATOM   1024  R2  CHO   228     219.670  30.812  32.648  1.00  0.00            
ATOM   1025  R3  CHO   228     218.370  32.462  34.348  1.00  0.00            
ATOM   1026  R4  CHO   228     221.170  32.512  35.248  1.00  0.00            
ATOM   1027  R5  CHO   228     219.420  32.062  36.498  1.00  0.00            
ATOM   1028  C1  CHO   228     220.820  35.112  38.348  1.00  0.00           C
ATOM   1029  C2  CHO   228     219.720  36.062  41.498  1.00  0.00           C
ATOM   1030  ROH CHO   229      11.270   4.612  37.548  1.00  0.00            
ATOM   1031  R1  CHO   229       9.320   5.212  35.548  1.00  0.00            
ATOM   1032  R2  CHO   229      10.020   5.812  32.948  1.00  0.00            
ATOM   1033  R3  CHO   229       8.320   3.762  32.398  1.00  0.00            
ATOM   1034  R4  CHO   229       7.370   6.062  30.748  1.00  0.00            
ATOM   1035  R5  CHO   229       6.170   4.862  32.148  1.00  0.00            
ATOM   1036  C1  CHO   229       4.220   4.262  28.898  1.00  0.00           C
ATOM   1037  C2  CHO   229       2.870   2.962  26.948  1.00  0.00           C
ATOM   1038  ROH CHO   230      97.520 115.762  39.848  1.00  0.00            
ATOM   1039  R1  CHO   230      98.770 114.812  37.448  1.00  0.00            
ATOM   1040  R2  CHO   230      97.370 114.512  35.098  1.00  0.00            
ATOM   1041  R3  CHO   230      99.320 116.062  34.098  1.00  0.00            
ATOM   1042  R4  CHO   230      98.520 114.412  31.848  1.00  0.00            
ATOM   1043  R5  CHO   230     100.520 114.662  32.598  1.00  0.00            
ATOM   1044  C1  CHO   230     101.020 115.862  28.998  1.00  0.00           C
ATOM   1045  C2  CHO   230      98.320 113.812  26.448  1.00  0.00           C
ATOM   1046  ROH CHO   231      12.670 111.762  51.148  1.00  0.00            
ATOM   1047  R1  CHO   231      12.270 113.162  48.748  1.00  0.00            
ATOM   1048  R2  CHO   231      14.220 113.412  46.798  1.00  0.00            
ATOM   1049  R3  CHO   231      12.270 112.412  45.198  1.00  0.00            
ATOM   1050  R4  CHO   231      14.370 113.312  43.348  1.00  0.00            
ATOM   1051  R5  CHO   231      12.220 113.912  43.298  1.00  0.00            
ATOM   1052  C1  CHO   231      12.620 112.362  39.848  1.00  0.00           C
ATOM   1053  C2  CHO   231      11.220 113.412  37.498  1.00  0.00           C
ATOM   1054  ROH CHO   232      20.020  29.662   5.998  1.00  0.00            
ATOM   1055  R1  CHO   232      21.320  29.562   8.448  1.00  0.00            
ATOM   1056  R2  CHO   232      20.770  31.312  10.498  1.00  0.00            
ATOM   1057  R3  CHO   232      20.370  29.062  11.948  1.00  0.00            
ATOM   1058  R4  CHO   232      20.770  31.112  13.948  1.00  0.00            
ATOM   1059  R5  CHO   232      21.870  29.212  13.798  1.00  0.00            
ATOM   1060  C1  CHO   232      20.420  28.862  17.298  1.00  0.00           C
ATOM   1061  C2  CHO   232      21.120  27.762  20.648  1.00  0.00           C
ATOM   1062  ROH CHO   233     193.520 136.612  35.348  1.00  0.00            
ATOM   1063  R1  CHO   233     191.220 136.162  36.948  1.00  0.00            
ATOM   1064  R2  CHO   233     190.970 134.012  38.648  1.00  0.00            
ATOM   1065  R3  CHO   233     190.470 135.912  40.498  1.00  0.00            
ATOM   1066  R4  CHO   233     190.020 133.412  41.898  1.00  0.00            
ATOM   1067  R5  CHO   233     188.620 135.062  41.748  1.00  0.00            
ATOM   1068  C1  CHO   233     188.970 134.812  45.548  1.00  0.00           C
ATOM   1069  C2  CHO   233     190.020 134.612  49.398  1.00  0.00           C
ATOM   1070  ROH CHO   234     135.370 106.112  24.448  1.00  0.00            
ATOM   1071  R1  CHO   234     135.420 105.862  27.298  1.00  0.00            
ATOM   1072  R2  CHO   234     134.720 103.512  28.598  1.00  0.00            
ATOM   1073  R3  CHO   234     137.170 103.812  29.748  1.00  0.00            
ATOM   1074  R4  CHO   234     136.120 101.262  30.798  1.00  0.00            
ATOM   1075  R5  CHO   234     136.870 102.962  31.948  1.00  0.00            
ATOM   1076  C1  CHO   234     139.220 100.212  33.148  1.00  0.00           C
ATOM   1077  C2  CHO   234     139.870  96.912  35.648  1.00  0.00           C
ATOM   1078  ROH CHO   235      19.520 181.612  30.348  1.00  0.00            
ATOM   1079  R1  CHO   235      19.870 180.012  28.048  1.00  0.00            
ATOM   1080  R2  CHO   235      17.970 179.812  26.098  1.00  0.00            
ATOM   1081  R3  CHO   235      20.020 180.512  24.448  1.00  0.00            
ATOM   1082  R4  CHO   235      18.020 179.362  22.648  1.00  0.00            
ATOM   1083  R5  CHO   235      20.120 178.812  22.848  1.00  0.00            
ATOM   1084  C1  CHO   235      19.970 179.762  19.148  1.00  0.00           C
ATOM   1085  C2  CHO   235      20.370 179.762  14.398  1.00  0.00           C
ATOM   1086  ROH CHO   236     186.270 155.562  50.498  1.00  0.00            
ATOM   1087  R1  CHO   236     184.770 153.762  48.898  1.00  0.00            
ATOM   1088  R2  CHO   236     183.120 151.862  50.048  1.00  0.00            
ATOM   1089  R3  CHO   236     181.270 153.012  48.398  1.00  0.00            
ATOM   1090  R4  CHO   236     180.170 150.312  48.998  1.00  0.00            
ATOM   1091  R5  CHO   236     180.470 151.212  46.998  1.00  0.00            
ATOM   1092  C1  CHO   236     176.720 150.512  46.848  1.00  0.00           C
ATOM   1093  C2  CHO   236     174.120 147.362  45.998  1.00  0.00           C
ATOM   1094  ROH CHO   237     201.370 161.762  37.398  1.00  0.00            
ATOM   1095  R1  CHO   237     199.220 162.262  39.148  1.00  0.00            
ATOM   1096  R2  CHO   237     198.470 160.462  41.148  1.00  0.00            
ATOM   1097  R3  CHO   237     198.770 162.662  42.748  1.00  0.00            
ATOM   1098  R4  CHO   237     196.570 161.162  43.948  1.00  0.00            
ATOM   1099  R5  CHO   237     196.520 163.262  43.348  1.00  0.00            
ATOM   1100  C1  CHO   237     195.720 163.562  47.098  1.00  0.00           C
ATOM   1101  C2  CHO   237     195.070 163.562  50.198  1.00  0.00           C
ATOM   1102  ROH CHO   238     132.420 154.462  45.098  1.00  0.00            
ATOM   1103  R1  CHO   238     129.970 153.112  44.748  1.00  0.00            
ATOM   1104  R2  CHO   238     129.720 150.862  43.148  1.00  0.00            
ATOM   1105  R3  CHO   238     128.670 149.762  45.398  1.00  0.00            
ATOM   1106  R4  CHO   238     126.970 148.712  43.248  1.00  0.00            
ATOM   1107  R5  CHO   238     126.270 149.762  44.998  1.00  0.00            
ATOM   1108  C1  CHO   238     124.420 146.462  45.398  1.00  0.00           C
ATOM   1109  C2  CHO   238     122.520 144.662  48.798  1.00  0.00           C
ATOM   1110  ROH CHO   239     203.770 160.412  33.598  1.00  0.00            
ATOM   1111  R1  CHO   239     205.270 161.712  31.598  1.00  0.00            
ATOM   1112  R2  CHO   239     206.320 160.362  29.448  1.00  0.00            
ATOM   1113  R3  CHO   239     204.970 162.262  27.998  1.00  0.00            
ATOM   1114  R4  CHO   239     206.670 160.912  26.048  1.00  0.00            
ATOM   1115  R5  CHO   239     206.570 163.062  26.398  1.00  0.00            
ATOM   1116  C1  CHO   239     205.570 163.012  22.748  1.00  0.00           C
ATOM   1117  C2  CHO   239     206.020 162.512  19.148  1.00  0.00           C
ATOM   1118  ROH CHO   240     223.070 178.512  49.248  1.00  0.00            
ATOM   1119  R1  CHO   240     223.420 176.962  46.898  1.00  0.00            
ATOM   1120  R2  CHO   240     221.320 176.062  45.398  1.00  0.00            
ATOM   1121  R3  CHO   240     222.670 177.312  43.398  1.00  0.00            
ATOM   1122  R4  CHO   240     220.620 175.712  41.998  1.00  0.00            
ATOM   1123  R5  CHO   240     222.770 175.712  41.648  1.00  0.00            
ATOM   1124  C1  CHO   240     221.520 176.662  38.148  1.00  0.00           C
ATOM   1125  C2  CHO   240     218.470 174.712  35.798  1.00  0.00           C
ATOM   1126  ROH CHO   241      65.570  11.762  25.948  1.00  0.00            
ATOM   1127  R1  CHO   241      65.570  12.962  28.498  1.00  0.00            
ATOM   1128  R2  CHO   241      63.320  14.112  29.598  1.00  0.00            
ATOM   1129  R3  CHO   241      63.920  12.412  31.698  1.00  0.00            
ATOM   1130  R4  CHO   241      62.320  14.562  32.898  1.00  0.00            
ATOM   1131  R5  CHO   241      64.270  13.862  33.548  1.00  0.00            
ATOM   1132  C1  CHO   241      62.320  13.262  36.748  1.00  0.00           C
ATOM   1133  C2  CHO   241      62.720  14.862  38.898  1.00  0.00           C
ATOM   1134  ROH CHO   242     157.970   9.062  33.248  1.00  0.00            
ATOM   1135  R1  CHO   242     157.820   7.962  35.848  1.00  0.00            
ATOM   1136  R2  CHO   242     159.520   6.012  36.748  1.00  0.00            
ATOM   1137  R3  CHO   242     159.970   7.812  38.798  1.00  0.00            
ATOM   1138  R4  CHO   242     160.670   5.162  39.948  1.00  0.00            
ATOM   1139  R5  CHO   242     159.270   6.662  40.748  1.00  0.00            
ATOM   1140  C1  CHO   242     161.720   6.362  43.648  1.00  0.00           C
ATOM   1141  C2  CHO   242     163.820   6.912  47.098  1.00  0.00           C
ATOM   1142  ROH CHO   243     154.670  54.112  30.448  1.00  0.00            
ATOM   1143  R1  CHO   243     156.120  53.812  28.048  1.00  0.00            
ATOM   1144  R2  CHO   243     154.920  53.712  25.548  1.00  0.00            
ATOM   1145  R3  CHO   243     156.670  55.712  24.998  1.00  0.00            
ATOM   1146  R4  CHO   243     155.720  54.812  22.348  1.00  0.00            
ATOM   1147  R5  CHO   243     157.770  55.012  22.998  1.00  0.00            
ATOM   1148  C1  CHO   243     157.820  57.312  19.998  1.00  0.00           C
ATOM   1149  C2  CHO   243     159.820  58.862  17.198  1.00  0.00           C
ATOM   1150  ROH CHO   244     162.770 128.062  46.398  1.00  0.00            
ATOM   1151  R1  CHO   244     161.470 129.262  44.198  1.00  0.00            
ATOM   1152  R2  CHO   244     162.520 131.462  42.898  1.00  0.00            
ATOM   1153  R3  CHO   244     162.270 129.912  40.698  1.00  0.00            
ATOM   1154  R4  CHO   244     162.170 132.612  39.648  1.00  0.00            
ATOM   1155  R5  CHO   244     160.720 131.012  39.298  1.00  0.00            
ATOM   1156  C1  CHO   244     161.770 131.812  35.698  1.00  0.00           C
ATOM   1157  C2  CHO   244     162.020 134.712  32.048  1.00  0.00           C
ATOM   1158  ROH CHO   245     145.370  68.362  48.448  1.00  0.00            
ATOM   1159  R1  CHO   245     146.270  68.212  45.748  1.00  0.00            
ATOM   1160  R2  CHO   245     144.570  67.512  43.698  1.00  0.00            
ATOM   1161  R3  CHO   245     145.470  69.862  42.598  1.00  0.00            
ATOM   1162  R4  CHO   245     144.170  68.462  40.398  1.00  0.00            
ATOM   1163  R5  CHO   245     146.220  69.262  40.398  1.00  0.00            
ATOM   1164  C1  CHO   245     144.770  71.212  37.448  1.00  0.00           C
ATOM   1165  C2  CHO   245     147.470  70.212  35.148  1.00  0.00           C
ATOM   1166  ROH CHO   246      95.470 140.912  32.398  1.00  0.00            
ATOM   1167  R1  CHO   246      94.170 140.962  29.848  1.00  0.00            
ATOM   1168  R2  CHO   246      95.120 142.512  27.748  1.00  0.00            
ATOM   1169  R3  CHO   246      95.070 140.112  26.448  1.00  0.00            
ATOM   1170  R4  CHO   246      96.170 142.012  24.498  1.00  0.00            
ATOM   1171  R5  CHO   246      94.470 140.712  24.198  1.00  0.00            
ATOM   1172  C1  CHO   246      96.720 139.512  21.348  1.00  0.00           C
ATOM   1173  C2  CHO   246      95.320 137.912  17.898  1.00  0.00           C
ATOM   1174  ROH CHO   247     104.570  43.612  30.248  1.00  0.00            
ATOM   1175  R1  CHO   247     106.070  42.262  32.248  1.00  0.00            
ATOM   1176  R2  CHO   247     106.520  43.362  34.748  1.00  0.00            
ATOM   1177  R3  CHO   247     105.420  41.012  35.648  1.00  0.00            
ATOM   1178  R4  CHO   247     106.070  42.512  38.098  1.00  0.00            
ATOM   1179  R5  CHO   247     106.720  40.512  37.598  1.00  0.00            
ATOM   1180  C1  CHO   247     104.820  39.862  40.848  1.00  0.00           C
ATOM   1181  C2  CHO   247     104.570  40.612  43.348  1.00  0.00           C
ATOM   1182  ROH CHO   248     211.670   8.712  28.448  1.00  0.00            
ATOM   1183  R1  CHO   248     212.020   9.962  30.998  1.00  0.00            
ATOM   1184  R2  CHO   248     209.870  10.562  32.648  1.00  0.00            
ATOM   1185  R3  CHO   248     211.320   9.112  34.448  1.00  0.00            
ATOM   1186  R4  CHO   248     209.270  10.462  36.048  1.00  0.00            
ATOM   1187  R5  CHO   248     211.420  10.512  36.398  1.00  0.00            
ATOM   1188  C1  CHO   248     210.220   9.062  39.748  1.00  0.00           C
ATOM   1189  C2  CHO   248     208.370   8.412  42.698  1.00  0.00           C
ATOM   1190  ROH CHO   249      62.320   7.912  36.998  1.00  0.00            
ATOM   1191  R1  CHO   249      62.670   8.962  34.398  1.00  0.00            
ATOM   1192  R2  CHO   249      64.920   8.462  32.898  1.00  0.00            
ATOM   1193  R3  CHO   249      63.070   7.612  31.048  1.00  0.00            
ATOM   1194  R4  CHO   249      65.570   7.862  29.548  1.00  0.00            
ATOM   1195  R5  CHO   249      63.670   8.762  29.048  1.00  0.00            
ATOM   1196  C1  CHO   249      64.270   6.662  25.898  1.00  0.00           C
ATOM   1197  C2  CHO   249      67.320   5.862  23.398  1.00  0.00           C
ATOM   1198  ROH CHO   250     199.370 112.512  30.198  1.00  0.00            
ATOM   1199  R1  CHO   250     200.770 114.562  28.798  1.00  0.00            
ATOM   1200  R2  CHO   250     202.770 116.062  29.948  1.00  0.00            
ATOM   1201  R3  CHO   250     204.220 115.212  27.848  1.00  0.00            
ATOM   1202  R4  CHO   250     205.570 117.662  28.698  1.00  0.00            
ATOM   1203  R5  CHO   250     204.870 117.212  26.698  1.00  0.00            
ATOM   1204  C1  CHO   250     208.570 117.762  25.998  1.00  0.00           C
ATOM   1205  C2  CHO   250     209.870 118.712  22.598  1.00  0.00           C
ATOM   1206  ROH CHO   251     173.170  10.562  46.348  1.00  0.00            
ATOM   1207  R1  CHO   251     171.670   8.962  44.498  1.00  0.00            
ATOM   1208  R2  CHO   251     171.170   9.812  41.948  1.00  0.00            
ATOM   1209  R3  CHO   251     172.320   7.412  41.298  1.00  0.00            
ATOM   1210  R4  CHO   251     170.870   8.212  38.848  1.00  0.00            
ATOM   1211  R5  CHO   251     170.670   6.312  39.898  1.00  0.00            
ATOM   1212  C1  CHO   251     171.720   5.062  36.498  1.00  0.00           C
ATOM   1213  C2  CHO   251     171.120   3.412  33.848  1.00  0.00           C
ATOM   1214  ROH CHO   252      87.870  17.012   2.848  1.00  0.00            
ATOM   1215  R1  CHO   252      86.770  19.412   3.998  1.00  0.00            
ATOM   1216  R2  CHO   252      87.520  20.362   6.448  1.00  0.00            
ATOM   1217  R3  CHO   252      88.020  22.612   5.098  1.00  0.00            
ATOM   1218  R4  CHO   252      87.820  23.462   7.848  1.00  0.00            
ATOM   1219  R5  CHO   252      86.720  24.312   6.198  1.00  0.00            
ATOM   1220  C1  CHO   252      88.470  27.462   7.398  1.00  0.00           C
ATOM   1221  C2  CHO   252      88.070  31.162   5.648  1.00  0.00           C
ATOM   1222  ROH CHO   253     137.220   1.462  18.698  1.00  0.00            
ATOM   1223  R1  CHO   253     136.520   3.562  20.448  1.00  0.00            
ATOM   1224  R2  CHO   253     134.570   3.262  22.398  1.00  0.00            
ATOM   1225  R3  CHO   253     136.570   4.112  24.048  1.00  0.00            
ATOM   1226  R4  CHO   253     134.170   5.412  25.048  1.00  0.00            
ATOM   1227  R5  CHO   253     136.020   6.412  24.498  1.00  0.00            
ATOM   1228  C1  CHO   253     135.820   7.462  28.148  1.00  0.00           C
ATOM   1229  C2  CHO   253     134.170  10.862  30.098  1.00  0.00           C
ATOM   1230  ROH CHO   254     141.870 118.462  32.898  1.00  0.00            
ATOM   1231  R1  CHO   254     141.570 117.212  35.448  1.00  0.00            
ATOM   1232  R2  CHO   254     142.970 118.012  37.698  1.00  0.00            
ATOM   1233  R3  CHO   254     140.470 118.212  38.748  1.00  0.00            
ATOM   1234  R4  CHO   254     142.270 118.112  41.048  1.00  0.00            
ATOM   1235  R5  CHO   254     140.570 116.812  40.698  1.00  0.00            
ATOM   1236  C1  CHO   254     139.570 118.312  44.048  1.00  0.00           C
ATOM   1237  C2  CHO   254     139.420 120.312  47.498  1.00  0.00           C
ATOM   1238  ROH CHO   255     155.020 215.012  14.498  1.00  0.00            
ATOM   1239  R1  CHO   255     156.820 214.662  16.648  1.00  0.00            
ATOM   1240  R2  CHO   255     157.070 216.462  18.698  1.00  0.00            
ATOM   1241  R3  CHO   255     156.620 214.262  20.248  1.00  0.00            
ATOM   1242  R4  CHO   255     157.220 216.412  22.148  1.00  0.00            
ATOM   1243  R5  CHO   255     158.220 214.412  21.998  1.00  0.00            
ATOM   1244  C1  CHO   255     156.920 214.312  25.598  1.00  0.00           C
ATOM   1245  C2  CHO   255     159.120 212.712  28.848  1.00  0.00           C
ATOM   1246  ROH CHO   256       5.570  51.112  35.948  1.00  0.00            
ATOM   1247  R1  CHO   256       6.320  49.912  33.498  1.00  0.00            
ATOM   1248  R2  CHO   256       8.470  50.862  31.998  1.00  0.00            
ATOM   1249  R3  CHO   256       9.320  48.262  32.148  1.00  0.00            
ATOM   1250  R4  CHO   256      11.270  49.562  30.398  1.00  0.00            
ATOM   1251  R5  CHO   256      10.120  47.762  29.998  1.00  0.00            
ATOM   1252  C1  CHO   256      13.670  46.412  29.648  1.00  0.00           C
ATOM   1253  C2  CHO   256      15.370  43.162  28.498  1.00  0.00           C
ATOM   1254  ROH CHO   257      82.220 130.612  33.498  1.00  0.00            
ATOM   1255  R1  CHO   257      82.770 132.612  35.398  1.00  0.00            
ATOM   1256  R2  CHO   257      80.820 134.212  36.548  1.00  0.00            
ATOM   1257  R3  CHO   257      81.970 133.312  38.848  1.00  0.00            
ATOM   1258  R4  CHO   257      79.870 135.212  39.698  1.00  0.00            
ATOM   1259  R5  CHO   257      81.970 135.212  40.298  1.00  0.00            
ATOM   1260  C1  CHO   257      80.320 134.912  43.748  1.00  0.00           C
ATOM   1261  C2  CHO   257      77.820 136.262  46.248  1.00  0.00           C
ATOM   1262  ROH CHO   258     229.270 215.362  24.048  1.00  0.00            
ATOM   1263  R1  CHO   258     228.370 216.262  21.498  1.00  0.00            
ATOM   1264  R2  CHO   258     226.720 214.762  19.848  1.00  0.00            
ATOM   1265  R3  CHO   258     225.170 216.962  19.898  1.00  0.00            
ATOM   1266  R4  CHO   258     224.220 215.462  17.598  1.00  0.00            
ATOM   1267  R5  CHO   258     224.870 217.512  17.598  1.00  0.00            
ATOM   1268  C1  CHO   258     221.320 217.912  16.298  1.00  0.00           C
ATOM   1269  C2  CHO   258     220.070 219.312  12.348  1.00  0.00           C
ATOM   1270  ROH CHO   259     122.420  96.162  39.998  1.00  0.00            
ATOM   1271  R1  CHO   259     120.820  95.012  42.048  1.00  0.00            
ATOM   1272  R2  CHO   259     121.720  92.912  43.598  1.00  0.00            
ATOM   1273  R3  CHO   259     121.070  94.612  45.648  1.00  0.00            
ATOM   1274  R4  CHO   259     121.670  92.062  46.948  1.00  0.00            
ATOM   1275  R5  CHO   259     119.820  93.212  47.198  1.00  0.00            
ATOM   1276  C1  CHO   259     121.020  93.112  50.798  1.00  0.00           C
ATOM   1277  C2  CHO   259     122.170  93.912  54.398  1.00  0.00           C
ATOM   1278  ROH CHO   260     175.770 176.912  16.798  1.00  0.00            
ATOM   1279  R1  CHO   260     174.570 178.012  19.148  1.00  0.00            
ATOM   1280  R2  CHO   260     172.020 177.412  19.898  1.00  0.00            
ATOM   1281  R3  CHO   260     173.220 176.762  22.248  1.00  0.00            
ATOM   1282  R4  CHO   260     170.820 178.262  23.048  1.00  0.00            
ATOM   1283  R5  CHO   260     172.870 178.662  23.648  1.00  0.00            
ATOM   1284  C1  CHO   260     171.320 178.162  27.098  1.00  0.00           C
ATOM   1285  C2  CHO   260     172.220 176.662  30.948  1.00  0.00           C
ATOM   1286  ROH CHO   261      87.220 164.962  42.648  1.00  0.00            
ATOM   1287  R1  CHO   261      86.020 163.362  40.648  1.00  0.00            
ATOM   1288  R2  CHO   261      86.970 163.212  38.048  1.00  0.00            
ATOM   1289  R3  CHO   261      86.970 160.562  38.548  1.00  0.00            
ATOM   1290  R4  CHO   261      87.620 160.762  35.698  1.00  0.00            
ATOM   1291  R5  CHO   261      86.020 159.562  36.598  1.00  0.00            
ATOM   1292  C1  CHO   261      87.970 156.862  34.748  1.00  0.00           C
ATOM   1293  C2  CHO   261      90.720 154.712  32.448  1.00  0.00           C
ATOM   1294  ROH CHO   262     150.370  40.112  20.198  1.00  0.00            
ATOM   1295  R1  CHO   262     151.670  39.362  22.598  1.00  0.00            
ATOM   1296  R2  CHO   262     151.970  41.112  24.748  1.00  0.00            
ATOM   1297  R3  CHO   262     150.820  39.112  26.148  1.00  0.00            
ATOM   1298  R4  CHO   262     152.320  40.612  28.148  1.00  0.00            
ATOM   1299  R5  CHO   262     152.420  38.462  27.748  1.00  0.00            
ATOM   1300  C1  CHO   262     151.370  38.412  31.448  1.00  0.00           C
ATOM   1301  C2  CHO   262     148.570  40.762  33.898  1.00  0.00           C
ATOM   1302  ROH CHO   263     205.320  72.112  28.898  1.00  0.00            
ATOM   1303  R1  CHO   263     204.320  70.562  31.048  1.00  0.00            
ATOM   1304  R2  CHO   263     205.770  68.412  32.098  1.00  0.00            
ATOM   1305  R3  CHO   263     205.420  69.712  34.448  1.00  0.00            
ATOM   1306  R4  CHO   263     206.320  67.062  35.198  1.00  0.00            
ATOM   1307  R5  CHO   263     204.570  68.062  35.948  1.00  0.00            
ATOM   1308  C1  CHO   263     206.370  67.512  39.248  1.00  0.00           C
ATOM   1309  C2  CHO   263     204.670  66.412  43.348  1.00  0.00           C
ATOM   1310  ROH CHO   264      10.370 217.562  39.598  1.00  0.00            
ATOM   1311  R1  CHO   264      10.420 216.212  37.148  1.00  0.00            
ATOM   1312  R2  CHO   264       8.120 215.662  35.698  1.00  0.00            
ATOM   1313  R3  CHO   264       9.420 216.912  33.698  1.00  0.00            
ATOM   1314  R4  CHO   264       7.070 215.712  32.398  1.00  0.00            
ATOM   1315  R5  CHO   264       9.170 215.462  31.798  1.00  0.00            
ATOM   1316  C1  CHO   264       7.720 216.912  28.598  1.00  0.00           C
ATOM   1317  C2  CHO   264       8.070 216.362  25.248  1.00  0.00           C
ATOM   1318  ROH CHO   265      57.970 169.512  18.148  1.00  0.00            
ATOM   1319  R1  CHO   265      59.720 171.012  19.798  1.00  0.00            
ATOM   1320  R2  CHO   265      58.770 172.512  21.948  1.00  0.00            
ATOM   1321  R3  CHO   265      60.620 171.062  23.298  1.00  0.00            
ATOM   1322  R4  CHO   265      59.670 173.112  25.198  1.00  0.00            
ATOM   1323  R5  CHO   265      61.770 172.712  24.648  1.00  0.00            
ATOM   1324  C1  CHO   265      61.970 172.112  28.398  1.00  0.00           C
ATOM   1325  C2  CHO   265      61.170 175.912  29.848  1.00  0.00           C
ATOM   1326  ROH CHO   266     203.370 223.962  40.748  1.00  0.00            
ATOM   1327  R1  CHO   266     201.770 223.812  38.448  1.00  0.00            
ATOM   1328  R2  CHO   266     202.220 225.412  36.198  1.00  0.00            
ATOM   1329  R3  CHO   266     202.270 223.012  34.948  1.00  0.00            
ATOM   1330  R4  CHO   266     202.270 225.012  32.798  1.00  0.00            
ATOM   1331  R5  CHO   266     200.870 223.362  32.998  1.00  0.00            
ATOM   1332  C1  CHO   266     202.370 222.562  29.548  1.00  0.00           C
ATOM   1333  C2  CHO   266     202.570 222.612  25.198  1.00  0.00           C
ATOM   1334  ROH CHO   267     150.920  78.512  47.348  1.00  0.00            
ATOM   1335  R1  CHO   267     152.970  76.562  47.448  1.00  0.00            
ATOM   1336  R2  CHO   267     153.770  75.112  45.248  1.00  0.00            
ATOM   1337  R3  CHO   267     156.220  76.012  45.948  1.00  0.00            
ATOM   1338  R4  CHO   267     156.670  73.212  45.298  1.00  0.00            
ATOM   1339  R5  CHO   267     157.220  74.212  47.148  1.00  0.00            
ATOM   1340  C1  CHO   267     160.620  72.962  46.048  1.00  0.00           C
ATOM   1341  C2  CHO   267     163.820  72.862  49.348  1.00  0.00           C
ATOM   1342  ROH CHO   268      28.970 163.512  28.448  1.00  0.00            
ATOM   1343  R1  CHO   268      29.670 163.812  25.748  1.00  0.00            
ATOM   1344  R2  CHO   268      30.570 161.712  24.198  1.00  0.00            
ATOM   1345  R3  CHO   268      28.570 162.512  22.548  1.00  0.00            
ATOM   1346  R4  CHO   268      31.020 162.612  20.898  1.00  0.00            
ATOM   1347  R5  CHO   268      29.570 164.212  21.198  1.00  0.00            
ATOM   1348  C1  CHO   268      29.370 163.862  17.398  1.00  0.00           C
ATOM   1349  C2  CHO   268      29.170 161.962  14.098  1.00  0.00           C
ATOM   1350  ROH CHO   269      11.470  87.462  33.148  1.00  0.00            
ATOM   1351  R1  CHO   269      12.670  85.262  34.398  1.00  0.00            
ATOM   1352  R2  CHO   269      15.420  84.912  34.448  1.00  0.00            
ATOM   1353  R3  CHO   269      15.020  84.712  37.148  1.00  0.00            
ATOM   1354  R4  CHO   269      17.470  83.212  36.648  1.00  0.00            
ATOM   1355  R5  CHO   269      15.720  82.512  37.698  1.00  0.00            
ATOM   1356  C1  CHO   269      18.320  82.062  40.448  1.00  0.00           C
ATOM   1357  C2  CHO   269      20.270  79.712  42.298  1.00  0.00           C
ATOM   1358  ROH CHO   270     100.070 226.462  25.348  1.00  0.00            
ATOM   1359  R1  CHO   270      97.870 225.812  23.748  1.00  0.00            
ATOM   1360  R2  CHO   270      97.070 227.362  21.598  1.00  0.00            
ATOM   1361  R3  CHO   270      97.220 225.062  20.248  1.00  0.00            
ATOM   1362  R4  CHO   270      95.570 226.762  18.548  1.00  0.00            
ATOM   1363  R5  CHO   270      95.070 224.762  19.248  1.00  0.00            
ATOM   1364  C1  CHO   270      94.920 224.262  15.448  1.00  0.00           C
ATOM   1365  C2  CHO   270      96.270 224.912  11.498  1.00  0.00           C
ATOM   1366  ROH CHO   271     176.470 186.162  50.748  1.00  0.00            
ATOM   1367  R1  CHO   271     176.470 185.512  47.998  1.00  0.00            
ATOM   1368  R2  CHO   271     175.470 183.112  47.048  1.00  0.00            
ATOM   1369  R3  CHO   271     173.970 184.762  45.448  1.00  0.00            
ATOM   1370  R4  CHO   271     174.270 182.312  43.898  1.00  0.00            
ATOM   1371  R5  CHO   271     174.770 184.312  43.248  1.00  0.00            
ATOM   1372  C1  CHO   271     172.170 183.362  40.598  1.00  0.00           C
ATOM   1373  C2  CHO   271     173.970 183.212  35.948  1.00  0.00           C
ATOM   1374  ROH CHO   272      87.020  77.662  17.648  1.00  0.00            
ATOM   1375  R1  CHO   272      86.570  78.712  20.248  1.00  0.00            
ATOM   1376  R2  CHO   272      85.420  77.262  22.298  1.00  0.00            
ATOM   1377  R3  CHO   272      87.670  77.962  23.648  1.00  0.00            
ATOM   1378  R4  CHO   272      85.920  76.812  25.698  1.00  0.00            
ATOM   1379  R5  CHO   272      86.920  78.762  25.748  1.00  0.00            
ATOM   1380  C1  CHO   272      88.320  77.212  28.948  1.00  0.00           C
ATOM   1381  C2  CHO   272      88.620  75.512  33.048  1.00  0.00           C
ATOM   1382  ROH CHO   273     104.720 112.862  53.398  1.00  0.00            
ATOM   1383  R1  CHO   273     102.620 114.762  52.948  1.00  0.00            
ATOM   1384  R2  CHO   273     101.970 116.762  54.748  1.00  0.00            
ATOM   1385  R3  CHO   273     102.370 118.362  52.598  1.00  0.00            
ATOM   1386  R4  CHO   273     101.270 120.112  54.648  1.00  0.00            
ATOM   1387  R5  CHO   273     100.470 119.862  52.648  1.00  0.00            
ATOM   1388  C1  CHO   273     101.170 123.612  52.598  1.00  0.00           C
ATOM   1389  C2  CHO   273      99.520 126.312  55.698  1.00  0.00           C
ATOM   1390  ROH CHO   274      40.420 126.962  26.898  1.00  0.00            
ATOM   1391  R1  CHO   274      38.920 128.112  24.798  1.00  0.00            
ATOM   1392  R2  CHO   274      39.370 130.662  23.848  1.00  0.00            
ATOM   1393  R3  CHO   274      39.620 129.362  21.448  1.00  0.00            
ATOM   1394  R4  CHO   274      39.220 132.162  20.748  1.00  0.00            
ATOM   1395  R5  CHO   274      38.070 130.462  19.998  1.00  0.00            
ATOM   1396  C1  CHO   274      39.370 131.862  16.698  1.00  0.00           C
ATOM   1397  C2  CHO   274      39.970 130.912  12.248  1.00  0.00           C
ATOM   1398  ROH CHO   275      53.370 140.712  17.198  1.00  0.00            
ATOM   1399  R1  CHO   275      53.770 142.262  19.548  1.00  0.00            
ATOM   1400  R2  CHO   275      51.670 143.212  21.098  1.00  0.00            
ATOM   1401  R3  CHO   275      52.970 141.912  23.098  1.00  0.00            
ATOM   1402  R4  CHO   275      51.620 144.162  24.398  1.00  0.00            
ATOM   1403  R5  CHO   275      53.720 143.662  24.548  1.00  0.00            
ATOM   1404  C1  CHO   275      52.770 143.462  28.248  1.00  0.00           C
ATOM   1405  C2  CHO   275      50.520 144.762  31.398  1.00  0.00           C
ATOM   1406  ROH CHO   276      45.270  92.712  20.498  1.00  0.00            
ATOM   1407  R1  CHO   276      42.770  93.962  20.948  1.00  0.00            
ATOM   1408  R2  CHO   276      41.170  93.412  23.148  1.00  0.00            
ATOM   1409  R3  CHO   276      41.320  96.112  23.498  1.00  0.00            
ATOM   1410  R4  CHO   276      39.920  95.112  25.848  1.00  0.00            
ATOM   1411  R5  CHO   276      39.220  96.662  24.548  1.00  0.00            
ATOM   1412  C1  CHO   276      39.270  98.562  27.798  1.00  0.00           C
ATOM   1413  C2  CHO   276      39.520  98.062  30.998  1.00  0.00           C
ATOM   1414  ROH CHO   277      78.170 102.262  22.398  1.00  0.00            
ATOM   1415  R1  CHO   277      80.120 100.512  23.498  1.00  0.00            
ATOM   1416  R2  CHO   277      81.820  99.012  21.948  1.00  0.00            
ATOM   1417  R3  CHO   277      83.720 100.212  23.448  1.00  0.00            
ATOM   1418  R4  CHO   277      85.220  98.662  21.448  1.00  0.00            
ATOM   1419  R5  CHO   277      85.470  98.612  23.648  1.00  0.00            
ATOM   1420  C1  CHO   277      89.020  99.562  22.598  1.00  0.00           C
ATOM   1421  C2  CHO   277      89.820 100.412  19.948  1.00  0.00           C
ATOM   1422  ROH CHO   278     113.920 169.212  32.948  1.00  0.00            
ATOM   1423  R1  CHO   278     113.770 171.912  33.798  1.00  0.00            
ATOM   1424  R2  CHO   278     111.370 173.262  33.898  1.00  0.00            
ATOM   1425  R3  CHO   278     112.020 173.712  36.498  1.00  0.00            
ATOM   1426  R4  CHO   278     109.920 175.662  35.948  1.00  0.00            
ATOM   1427  R5  CHO   278     111.920 176.062  36.748  1.00  0.00            
ATOM   1428  C1  CHO   278     109.720 177.462  39.548  1.00  0.00           C
ATOM   1429  C2  CHO   278     107.420 178.262  42.098  1.00  0.00           C
ATOM   1430  ROH CHO   279      76.920  69.312  11.698  1.00  0.00            
ATOM   1431  R1  CHO   279      77.970  67.812  13.848  1.00  0.00            
ATOM   1432  R2  CHO   279      77.770  68.662  16.448  1.00  0.00            
ATOM   1433  R3  CHO   279      76.720  66.162  16.848  1.00  0.00            
ATOM   1434  R4  CHO   279      77.170  67.212  19.548  1.00  0.00            
ATOM   1435  R5  CHO   279      77.870  65.312  18.748  1.00  0.00            
ATOM   1436  C1  CHO   279      75.820  64.062  21.698  1.00  0.00           C
ATOM   1437  C2  CHO   279      74.520  60.912  22.948  1.00  0.00           C
ATOM   1438  ROH CHO   280     172.470  21.012  14.998  1.00  0.00            
ATOM   1439  R1  CHO   280     172.970  22.662  17.248  1.00  0.00            
ATOM   1440  R2  CHO   280     172.620  21.762  19.848  1.00  0.00            
ATOM   1441  R3  CHO   280     175.220  22.562  20.098  1.00  0.00            
ATOM   1442  R4  CHO   280     174.020  22.862  22.798  1.00  0.00            
ATOM   1443  R5  CHO   280     175.070  24.412  21.648  1.00  0.00            
ATOM   1444  C1  CHO   280     177.270  24.262  24.798  1.00  0.00           C
ATOM   1445  C2  CHO   280     177.270  25.312  28.398  1.00  0.00           C
ATOM   1446  ROH CHO   281      16.720  17.462   6.798  1.00  0.00            
ATOM   1447  R1  CHO   281      16.570  15.712   8.998  1.00  0.00            
ATOM   1448  R2  CHO   281      17.870  13.262   9.048  1.00  0.00            
ATOM   1449  R3  CHO   281      18.920  14.212  11.348  1.00  0.00            
ATOM   1450  R4  CHO   281      18.220  11.412  11.948  1.00  0.00            
ATOM   1451  R5  CHO   281      17.620  13.212  13.048  1.00  0.00            
ATOM   1452  C1  CHO   281      19.420  11.262  15.798  1.00  0.00           C
ATOM   1453  C2  CHO   281      21.170   8.062  18.598  1.00  0.00           C
ATOM   1454  ROH CHO   282      58.470 182.962  39.848  1.00  0.00            
ATOM   1455  R1  CHO   282      59.770 181.412  41.798  1.00  0.00            
ATOM   1456  R2  CHO   282      61.020 179.012  41.198  1.00  0.00            
ATOM   1457  R3  CHO   282      63.120 180.212  42.448  1.00  0.00            
ATOM   1458  R4  CHO   282      63.870 177.362  42.198  1.00  0.00            
ATOM   1459  R5  CHO   282      63.920 178.562  43.998  1.00  0.00            
ATOM   1460  C1  CHO   282      67.570 177.512  43.898  1.00  0.00           C
ATOM   1461  C2  CHO   282      69.470 177.312  46.398  1.00  0.00           C
ATOM   1462  ROH CHO   283      56.570 210.762  37.648  1.00  0.00            
ATOM   1463  R1  CHO   283      56.720 210.662  34.848  1.00  0.00            
ATOM   1464  R2  CHO   283      54.820 209.412  33.248  1.00  0.00            
ATOM   1465  R3  CHO   283      54.770 211.812  31.998  1.00  0.00            
ATOM   1466  R4  CHO   283      53.220 210.062  30.248  1.00  0.00            
ATOM   1467  R5  CHO   283      54.920 211.262  29.648  1.00  0.00            
ATOM   1468  C1  CHO   283      52.270 212.662  27.348  1.00  0.00           C
ATOM   1469  C2  CHO   283      49.670 212.312  24.948  1.00  0.00           C
ATOM   1470  ROH CHO   284     226.520  10.212  21.948  1.00  0.00            
ATOM   1471  R1  CHO   284     224.620  11.362  20.198  1.00  0.00            
ATOM   1472  R2  CHO   284     225.070  13.762  18.898  1.00  0.00            
ATOM   1473  R3  CHO   284     224.420  12.312  16.698  1.00  0.00            
ATOM   1474  R4  CHO   284     224.170  15.062  15.848  1.00  0.00            
ATOM   1475  R5  CHO   284     222.670  13.512  15.648  1.00  0.00            
ATOM   1476  C1  CHO   284     223.070  14.462  11.998  1.00  0.00           C
ATOM   1477  C2  CHO   284     223.770  14.262   7.748  1.00  0.00           C
ATOM   1478  ROH CHO   285      37.870   6.562  38.598  1.00  0.00            
ATOM   1479  R1  CHO   285      39.670   6.962  36.448  1.00  0.00            
ATOM   1480  R2  CHO   285      39.970   5.112  34.398  1.00  0.00            
ATOM   1481  R3  CHO   285      39.420   7.262  32.798  1.00  0.00            
ATOM   1482  R4  CHO   285      40.320   5.162  30.948  1.00  0.00            
ATOM   1483  R5  CHO   285      41.120   7.212  31.148  1.00  0.00            
ATOM   1484  C1  CHO   285      40.020   7.212  27.498  1.00  0.00           C
ATOM   1485  C2  CHO   285      39.220   7.562  23.498  1.00  0.00           C
ATOM   1486  ROH CHO   286      53.520  13.512  38.948  1.00  0.00            
ATOM   1487  R1  CHO   286      53.520  12.612  36.248  1.00  0.00            
ATOM   1488  R2  CHO   286      51.720  13.562  34.348  1.00  0.00            
ATOM   1489  R3  CHO   286      53.970  14.112  32.948  1.00  0.00            
ATOM   1490  R4  CHO   286      51.770  14.212  30.998  1.00  0.00            
ATOM   1491  R5  CHO   286      53.620  13.062  30.848  1.00  0.00            
ATOM   1492  C1  CHO   286      53.970  15.162  27.698  1.00  0.00           C
ATOM   1493  C2  CHO   286      51.920  16.912  25.598  1.00  0.00           C
ATOM   1494  ROH CHO   287      20.970 149.362  34.548  1.00  0.00            
ATOM   1495  R1  CHO   287      22.720 147.312  35.398  1.00  0.00            
ATOM   1496  R2  CHO   287      25.420 147.762  35.848  1.00  0.00            
ATOM   1497  R3  CHO   287      24.870 146.712  38.298  1.00  0.00            
ATOM   1498  R4  CHO   287      27.770 146.412  37.998  1.00  0.00            
ATOM   1499  R5  CHO   287      26.370 144.812  38.498  1.00  0.00            
ATOM   1500  C1  CHO   287      28.620 144.662  41.548  1.00  0.00           C
ATOM   1501  C2  CHO   287      30.420 142.712  44.048  1.00  0.00           C
ATOM   1502  ROH CHO   288      19.570 126.112  51.398  1.00  0.00            
ATOM   1503  R1  CHO   288      20.170 124.312  49.248  1.00  0.00            
ATOM   1504  R2  CHO   288      18.170 123.062  47.798  1.00  0.00            
ATOM   1505  R3  CHO   288      19.420 124.162  45.698  1.00  0.00            
ATOM   1506  R4  CHO   288      17.470 122.362  44.498  1.00  0.00            
ATOM   1507  R5  CHO   288      19.620 122.412  44.098  1.00  0.00            
ATOM   1508  C1  CHO   288      18.270 123.062  40.548  1.00  0.00           C
ATOM   1509  C2  CHO   288      17.120 121.412  37.598  1.00  0.00           C
ATOM   1510  ROH CHO   289     130.320  88.362  22.098  1.00  0.00            
ATOM   1511  R1  CHO   289     129.720  87.712  24.798  1.00  0.00            
ATOM   1512  R2  CHO   289     130.170  85.212  25.898  1.00  0.00            
ATOM   1513  R3  CHO   289     131.620  86.612  27.698  1.00  0.00            
ATOM   1514  R4  CHO   289     130.420  84.362  29.198  1.00  0.00            
ATOM   1515  R5  CHO   289     130.270  86.462  29.698  1.00  0.00            
ATOM   1516  C1  CHO   289     131.970  85.162  32.898  1.00  0.00           C
ATOM   1517  C2  CHO   289     131.020  85.562  35.948  1.00  0.00           C
ATOM   1518  ROH CHO   290      32.320 194.462  25.898  1.00  0.00            
ATOM   1519  R1  CHO   290      30.870 196.212  24.198  1.00  0.00            
ATOM   1520  R2  CHO   290      31.970 197.312  21.898  1.00  0.00            
ATOM   1521  R3  CHO   290      29.770 196.212  20.748  1.00  0.00            
ATOM   1522  R4  CHO   290      30.370 198.612  19.148  1.00  0.00            
ATOM   1523  R5  CHO   290      28.420 198.062  20.048  1.00  0.00            
ATOM   1524  C1  CHO   290      27.370 198.262  16.398  1.00  0.00           C
ATOM   1525  C2  CHO   290      29.020 199.662  14.098  1.00  0.00           C
ATOM   1526  ROH CHO   291      77.220  38.662  17.998  1.00  0.00            
ATOM   1527  R1  CHO   291      76.420  38.862  15.298  1.00  0.00            
ATOM   1528  R2  CHO   291      73.920  38.112  14.398  1.00  0.00            
ATOM   1529  R3  CHO   291      73.870  40.612  13.398  1.00  0.00            
ATOM   1530  R4  CHO   291      72.520  39.012  11.348  1.00  0.00            
ATOM   1531  R5  CHO   291      74.220  40.312  11.048  1.00  0.00            
ATOM   1532  C1  CHO   291      71.670  41.862   8.648  1.00  0.00           C
ATOM   1533  C2  CHO   291      73.120  42.262   4.548  1.00  0.00           C
ATOM   1534  ROH CHO   292     188.270  15.962  44.948  1.00  0.00            
ATOM   1535  R1  CHO   292     188.620  16.012  42.098  1.00  0.00            
ATOM   1536  R2  CHO   292     187.870  18.162  40.548  1.00  0.00            
ATOM   1537  R3  CHO   292     190.420  18.012  39.698  1.00  0.00            
ATOM   1538  R4  CHO   292     189.120  20.012  37.948  1.00  0.00            
ATOM   1539  R5  CHO   292     190.270  18.212  37.298  1.00  0.00            
ATOM   1540  C1  CHO   292     192.320  20.962  35.598  1.00  0.00           C
ATOM   1541  C2  CHO   292     192.770  25.012  34.048  1.00  0.00           C
ATOM   1542  ROH CHO   293      81.920 218.612  21.848  1.00  0.00            
ATOM   1543  R1  CHO   293      83.370 217.862  19.548  1.00  0.00            
ATOM   1544  R2  CHO   293      83.870 215.262  18.848  1.00  0.00            
ATOM   1545  R3  CHO   293      82.720 216.012  16.498  1.00  0.00            
ATOM   1546  R4  CHO   293      83.920 213.362  15.948  1.00  0.00            
ATOM   1547  R5  CHO   293      84.270 215.162  14.798  1.00  0.00            
ATOM   1548  C1  CHO   293      82.870 212.962  12.048  1.00  0.00           C
ATOM   1549  C2  CHO   293      83.520 212.862   8.948  1.00  0.00           C
ATOM   1550  ROH CHO   294     144.920  22.912  20.398  1.00  0.00            
ATOM   1551  R1  CHO   294     145.570  22.212  23.048  1.00  0.00            
ATOM   1552  R2  CHO   294     143.670  21.812  25.048  1.00  0.00            
ATOM   1553  R3  CHO   294     144.970  19.412  25.298  1.00  0.00            
ATOM   1554  R4  CHO   294     144.520  20.362  28.048  1.00  0.00            
ATOM   1555  R5  CHO   294     146.420  19.762  27.198  1.00  0.00            
ATOM   1556  C1  CHO   294     146.170  17.262  30.098  1.00  0.00           C
ATOM   1557  C2  CHO   294     147.920  17.562  33.648  1.00  0.00           C
ATOM   1558  ROH CHO   295     116.970 205.812  20.048  1.00  0.00            
ATOM   1559  R1  CHO   295     119.420 205.262  18.748  1.00  0.00            
ATOM   1560  R2  CHO   295     121.220 203.362  19.698  1.00  0.00            
ATOM   1561  R3  CHO   295     121.020 202.412  17.148  1.00  0.00            
ATOM   1562  R4  CHO   295     123.520 201.312  18.198  1.00  0.00            
ATOM   1563  R5  CHO   295     123.270 202.462  16.348  1.00  0.00            
ATOM   1564  C1  CHO   295     124.720 199.212  14.898  1.00  0.00           C
ATOM   1565  C2  CHO   295     127.220 198.562  11.048  1.00  0.00           C
ATOM   1566  ROH CHO   296      63.220  43.212   7.698  1.00  0.00            
ATOM   1567  R1  CHO   296      62.670  43.812  10.448  1.00  0.00            
ATOM   1568  R2  CHO   296      63.470  42.162  12.498  1.00  0.00            
ATOM   1569  R3  CHO   296      64.670  44.462  13.448  1.00  0.00            
ATOM   1570  R4  CHO   296      65.270  42.412  15.448  1.00  0.00            
ATOM   1571  R5  CHO   296      64.320  44.362  15.798  1.00  0.00            
ATOM   1572  C1  CHO   296      67.420  44.712  18.048  1.00  0.00           C
ATOM   1573  C2  CHO   296      65.970  47.412  21.398  1.00  0.00           C
ATOM   1574  ROH CHO   297      31.320  50.662  22.748  1.00  0.00            
ATOM   1575  R1  CHO   297      32.420  48.612  21.098  1.00  0.00            
ATOM   1576  R2  CHO   297      32.420  48.762  18.348  1.00  0.00            
ATOM   1577  R3  CHO   297      35.070  48.362  18.598  1.00  0.00            
ATOM   1578  R4  CHO   297      34.670  48.662  15.748  1.00  0.00            
ATOM   1579  R5  CHO   297      35.670  47.012  16.748  1.00  0.00            
ATOM   1580  C1  CHO   297      38.520  48.212  14.498  1.00  0.00           C
ATOM   1581  C2  CHO   297      39.520  47.812  11.098  1.00  0.00           C
ATOM   1582  ROH CHO   298      22.820  46.962  12.448  1.00  0.00            
ATOM   1583  R1  CHO   298      22.920  47.362  15.198  1.00  0.00            
ATOM   1584  R2  CHO   298      21.070  46.262  16.948  1.00  0.00            
ATOM   1585  R3  CHO   298      23.320  45.312  18.198  1.00  0.00            
ATOM   1586  R4  CHO   298      21.170  44.862  20.148  1.00  0.00            
ATOM   1587  R5  CHO   298      23.020  45.912  20.498  1.00  0.00            
ATOM   1588  C1  CHO   298      23.320  43.162  23.148  1.00  0.00           C
ATOM   1589  C2  CHO   298      22.420  40.212  25.398  1.00  0.00           C
ATOM   1590  ROH CHO   299      83.220 170.362  30.098  1.00  0.00            
ATOM   1591  R1  CHO   299      83.620 171.412  27.548  1.00  0.00            
ATOM   1592  R2  CHO   299      83.870 174.112  27.048  1.00  0.00            
ATOM   1593  R3  CHO   299      86.170 173.362  25.798  1.00  0.00            
ATOM   1594  R4  CHO   299      85.520 176.012  24.648  1.00  0.00            
ATOM   1595  R5  CHO   299      85.920 174.162  23.548  1.00  0.00            
ATOM   1596  C1  CHO   299      88.620 176.412  22.098  1.00  0.00           C
ATOM   1597  C2  CHO   299      88.670 176.662  18.098  1.00  0.00           C
ATOM   1598  ROH CHO   300     119.420  30.762  26.948  1.00  0.00            
ATOM   1599  R1  CHO   300     119.070  31.812  29.548  1.00  0.00            
ATOM   1600  R2  CHO   300     116.620  32.762  30.398  1.00  0.00            
ATOM   1601  R3  CHO   300     117.020  30.962  32.448  1.00  0.00            
ATOM   1602  R4  CHO   300     114.420  32.162  33.048  1.00  0.00            
ATOM   1603  R5  CHO   300     116.120  32.062  34.398  1.00  0.00            
ATOM   1604  C1  CHO   300     113.570  30.162  36.448  1.00  0.00           C
ATOM   1605  C2  CHO   300     113.870  29.862  39.898  1.00  0.00           C
ATOM   1606  ROH CHO   301     102.970 170.262  31.498  1.00  0.00            
ATOM   1607  R1  CHO   301     101.270 168.612  33.098  1.00  0.00            
ATOM   1608  R2  CHO   301     101.570 165.912  33.248  1.00  0.00            
ATOM   1609  R3  CHO   301     101.720 166.362  35.948  1.00  0.00            
ATOM   1610  R4  CHO   301     100.820 163.562  35.748  1.00  0.00            
ATOM   1611  R5  CHO   301      99.870 165.162  36.848  1.00  0.00            
ATOM   1612  C1  CHO   301     100.570 162.712  39.698  1.00  0.00           C
ATOM   1613  C2  CHO   301     102.520 159.512  41.048  1.00  0.00           C
ATOM   1614  ROH CHO   302     145.470 121.612  48.848  1.00  0.00            
ATOM   1615  R1  CHO   302     146.470 122.412  46.298  1.00  0.00            
ATOM   1616  R2  CHO   302     146.620 120.712  44.148  1.00  0.00            
ATOM   1617  R3  CHO   302     145.220 122.662  42.898  1.00  0.00            
ATOM   1618  R4  CHO   302     145.970 120.862  40.748  1.00  0.00            
ATOM   1619  R5  CHO   302     146.320 123.012  40.848  1.00  0.00            
ATOM   1620  C1  CHO   302     144.270 122.812  37.648  1.00  0.00           C
ATOM   1621  C2  CHO   302     143.270 123.412  33.448  1.00  0.00           C
ATOM   1622  ROH CHO   303     102.370  64.962  31.348  1.00  0.00            
ATOM   1623  R1  CHO   303     102.820  67.112  33.148  1.00  0.00            
ATOM   1624  R2  CHO   303     102.920  66.762  35.898  1.00  0.00            
ATOM   1625  R3  CHO   303     105.320  68.012  35.648  1.00  0.00            
ATOM   1626  R4  CHO   303     104.870  67.812  38.548  1.00  0.00            
ATOM   1627  R5  CHO   303     105.320  69.662  37.398  1.00  0.00            
ATOM   1628  C1  CHO   303     108.270  69.612  39.848  1.00  0.00           C
ATOM   1629  C2  CHO   303     107.920  72.212  42.648  1.00  0.00           C
ATOM   1630  ROH CHO   304      91.120 220.412  38.198  1.00  0.00            
ATOM   1631  R1  CHO   304      92.420 219.912  35.748  1.00  0.00            
ATOM   1632  R2  CHO   304      93.070 221.912  33.998  1.00  0.00            
ATOM   1633  R3  CHO   304      95.570 220.912  34.248  1.00  0.00            
ATOM   1634  R4  CHO   304      95.520 222.162  31.598  1.00  0.00            
ATOM   1635  R5  CHO   304      96.070 220.112  32.048  1.00  0.00            
ATOM   1636  C1  CHO   304      99.320 221.312  30.398  1.00  0.00           C
ATOM   1637  C2  CHO   304     100.020 221.912  27.148  1.00  0.00           C
ATOM   1638  ROH CHO   305     183.720  -0.888  31.198  1.00  0.00            
ATOM   1639  R1  CHO   305     183.970   0.562  33.648  1.00  0.00            
ATOM   1640  R2  CHO   305     182.220   0.212  35.748  1.00  0.00            
ATOM   1641  R3  CHO   305     184.470  -0.288  37.148  1.00  0.00            
ATOM   1642  R4  CHO   305     182.520   0.612  39.148  1.00  0.00            
ATOM   1643  R5  CHO   305     184.520   1.462  38.798  1.00  0.00            
ATOM   1644  C1  CHO   305     184.870   0.462  42.448  1.00  0.00           C
ATOM   1645  C2  CHO   305     185.870   2.312  46.248  1.00  0.00           C
ATOM   1646  ROH CHO   306     226.370 178.262  17.348  1.00  0.00            
ATOM   1647  R1  CHO   306     226.270 177.562  20.098  1.00  0.00            
ATOM   1648  R2  CHO   306     227.970 178.662  21.948  1.00  0.00            
ATOM   1649  R3  CHO   306     225.670 179.312  23.198  1.00  0.00            
ATOM   1650  R4  CHO   306     227.770 180.062  25.098  1.00  0.00            
ATOM   1651  R5  CHO   306     226.020 178.812  25.498  1.00  0.00            
ATOM   1652  C1  CHO   306     225.420 181.512  28.098  1.00  0.00           C
ATOM   1653  C2  CHO   306     224.620 178.862  30.548  1.00  0.00           C
ATOM   1654  ROH CHO   307      70.570   1.862   3.498  1.00  0.00            
ATOM   1655  R1  CHO   307      70.170   4.562   4.348  1.00  0.00            
ATOM   1656  R2  CHO   307      68.670   6.362   2.848  1.00  0.00            
ATOM   1657  R3  CHO   307      67.320   6.662   5.198  1.00  0.00            
ATOM   1658  R4  CHO   307      66.320   8.812   3.498  1.00  0.00            
ATOM   1659  R5  CHO   307      67.120   9.012   5.498  1.00  0.00            
ATOM   1660  C1  CHO   307      63.670  10.462   6.048  1.00  0.00           C
ATOM   1661  C2  CHO   307      62.820  12.562   3.348  1.00  0.00           C
ATOM   1662  ROH CHO   308     117.770 150.512  22.648  1.00  0.00            
ATOM   1663  R1  CHO   308     118.070 152.212  24.948  1.00  0.00            
ATOM   1664  R2  CHO   308     117.420 151.362  27.498  1.00  0.00            
ATOM   1665  R3  CHO   308     119.970 152.162  28.048  1.00  0.00            
ATOM   1666  R4  CHO   308     118.620 152.012  30.648  1.00  0.00            
ATOM   1667  R5  CHO   308     119.720 153.712  29.848  1.00  0.00            
ATOM   1668  C1  CHO   308     121.720 153.112  33.048  1.00  0.00           C
ATOM   1669  C2  CHO   308     121.020 155.612  36.698  1.00  0.00           C
ATOM   1670  ROH CHO   309     105.570  40.812   8.648  1.00  0.00            
ATOM   1671  R1  CHO   309     105.920  38.662  10.448  1.00  0.00            
ATOM   1672  R2  CHO   309     106.220  39.062  13.198  1.00  0.00            
ATOM   1673  R3  CHO   309     104.120  37.362  13.348  1.00  0.00            
ATOM   1674  R4  CHO   309     105.570  36.912  15.848  1.00  0.00            
ATOM   1675  R5  CHO   309     105.020  35.412  14.398  1.00  0.00            
ATOM   1676  C1  CHO   309     103.220  34.112  17.548  1.00  0.00           C
ATOM   1677  C2  CHO   309     103.270  31.762  19.298  1.00  0.00           C
ATOM   1678  ROH CHO   310      37.120 141.462  44.648  1.00  0.00            
ATOM   1679  R1  CHO   310      37.020 140.262  42.098  1.00  0.00            
ATOM   1680  R2  CHO   310      34.770 140.262  40.498  1.00  0.00            
ATOM   1681  R3  CHO   310      36.470 141.312  38.648  1.00  0.00            
ATOM   1682  R4  CHO   310      34.170 140.362  37.098  1.00  0.00            
ATOM   1683  R5  CHO   310      36.270 139.862  36.748  1.00  0.00            
ATOM   1684  C1  CHO   310      35.420 141.412  33.398  1.00  0.00           C
ATOM   1685  C2  CHO   310      31.420 140.112  31.448  1.00  0.00           C
ATOM   1686  ROH CHO   311     177.320 149.962  23.148  1.00  0.00            
ATOM   1687  R1  CHO   311     177.220 151.412  25.598  1.00  0.00            
ATOM   1688  R2  CHO   311     176.670 150.162  27.998  1.00  0.00            
ATOM   1689  R3  CHO   311     179.020 151.362  28.748  1.00  0.00            
ATOM   1690  R4  CHO   311     177.770 150.512  31.248  1.00  0.00            
ATOM   1691  R5  CHO   311     178.470 152.512  30.748  1.00  0.00            
ATOM   1692  C1  CHO   311     180.570 151.812  33.848  1.00  0.00           C
ATOM   1693  C2  CHO   311     181.720 154.462  36.198  1.00  0.00           C
ATOM   1694  ROH CHO   312     107.120  55.462  25.248  1.00  0.00            
ATOM   1695  R1  CHO   312     109.370  55.862  23.548  1.00  0.00            
ATOM   1696  R2  CHO   312     109.470  54.962  20.948  1.00  0.00            
ATOM   1697  R3  CHO   312     110.020  57.562  20.398  1.00  0.00            
ATOM   1698  R4  CHO   312     111.770  56.062  18.598  1.00  0.00            
ATOM   1699  R5  CHO   312     112.370  57.612  19.998  1.00  0.00            
ATOM   1700  C1  CHO   312     113.620  59.112  16.748  1.00  0.00           C
ATOM   1701  C2  CHO   312     115.920  60.112  14.798  1.00  0.00           C
ATOM   1702  ROH CHO   313      21.620 172.912  31.448  1.00  0.00            
ATOM   1703  R1  CHO   313      21.870 170.912  29.498  1.00  0.00            
ATOM   1704  R2  CHO   313      20.520 171.012  27.098  1.00  0.00            
ATOM   1705  R3  CHO   313      23.020 170.712  26.048  1.00  0.00            
ATOM   1706  R4  CHO   313      21.270 170.912  23.698  1.00  0.00            
ATOM   1707  R5  CHO   313      22.720 169.312  24.098  1.00  0.00            
ATOM   1708  C1  CHO   313      24.020 170.562  20.748  1.00  0.00           C
ATOM   1709  C2  CHO   313      23.920 170.062  16.748  1.00  0.00           C
ATOM   1710  ROH CHO   314     182.070 114.362  19.698  1.00  0.00            
ATOM   1711  R1  CHO   314     182.270 114.462  22.498  1.00  0.00            
ATOM   1712  R2  CHO   314     180.520 113.112  24.198  1.00  0.00            
ATOM   1713  R3  CHO   314     182.820 112.062  25.198  1.00  0.00            
ATOM   1714  R4  CHO   314     180.670 111.112  26.948  1.00  0.00            
ATOM   1715  R5  CHO   314     182.470 112.162  27.598  1.00  0.00            
ATOM   1716  C1  CHO   314     182.870 108.912  29.548  1.00  0.00           C
ATOM   1717  C2  CHO   314     181.820 105.912  32.098  1.00  0.00           C
ATOM   1718  ROH CHO   315     176.770 180.762  15.298  1.00  0.00            
ATOM   1719  R1  CHO   315     177.770 181.262  17.848  1.00  0.00            
ATOM   1720  R2  CHO   315     176.970 183.412  19.398  1.00  0.00            
ATOM   1721  R3  CHO   315     176.470 181.512  21.248  1.00  0.00            
ATOM   1722  R4  CHO   315     177.320 183.812  22.798  1.00  0.00            
ATOM   1723  R5  CHO   315     178.170 181.812  22.898  1.00  0.00            
ATOM   1724  C1  CHO   315     177.070 182.262  26.548  1.00  0.00           C
ATOM   1725  C2  CHO   315     174.670 182.812  29.448  1.00  0.00           C
ATOM   1726  ROH CHO   316      46.420 226.912  24.298  1.00  0.00            
ATOM   1727  R1  CHO   316      47.520 225.912  26.698  1.00  0.00            
ATOM   1728  R2  CHO   316      49.520 227.212  28.048  1.00  0.00            
ATOM   1729  R3  CHO   316      47.770 226.962  30.148  1.00  0.00            
ATOM   1730  R4  CHO   316      50.270 227.912  31.348  1.00  0.00            
ATOM   1731  R5  CHO   316      49.170 226.112  31.948  1.00  0.00            
ATOM   1732  C1  CHO   316      49.120 228.012  35.248  1.00  0.00           C
ATOM   1733  C2  CHO   316      48.220 229.362  38.548  1.00  0.00           C
ATOM   1734  ROH CHO   317     156.470 163.712  26.748  1.00  0.00            
ATOM   1735  R1  CHO   317     155.070 164.512  24.398  1.00  0.00            
ATOM   1736  R2  CHO   317     156.370 164.912  21.948  1.00  0.00            
ATOM   1737  R3  CHO   317     154.520 163.112  21.048  1.00  0.00            
ATOM   1738  R4  CHO   317     154.370 165.362  19.198  1.00  0.00            
ATOM   1739  R5  CHO   317     152.720 164.462  20.298  1.00  0.00            
ATOM   1740  C1  CHO   317     151.520 163.962  16.698  1.00  0.00           C
ATOM   1741  C2  CHO   317     150.520 164.412  13.248  1.00  0.00           C
ATOM   1742  ROH CHO   318      81.720  54.562  19.048  1.00  0.00            
ATOM   1743  R1  CHO   318      83.320  53.512  16.948  1.00  0.00            
ATOM   1744  R2  CHO   318      82.670  53.762  14.298  1.00  0.00            
ATOM   1745  R3  CHO   318      85.170  54.862  14.098  1.00  0.00            
ATOM   1746  R4  CHO   318      84.270  54.562  11.348  1.00  0.00            
ATOM   1747  R5  CHO   318      86.120  53.812  12.198  1.00  0.00            
ATOM   1748  C1  CHO   318      87.520  56.062   9.448  1.00  0.00           C
ATOM   1749  C2  CHO   318      90.870  56.312   7.898  1.00  0.00           C
ATOM   1750  ROH CHO   319     160.520  45.012  45.598  1.00  0.00            
ATOM   1751  R1  CHO   319     162.170  46.212  43.648  1.00  0.00            
ATOM   1752  R2  CHO   319     161.820  45.762  40.948  1.00  0.00            
ATOM   1753  R3  CHO   319     161.770  48.462  40.848  1.00  0.00            
ATOM   1754  R4  CHO   319     162.870  47.662  38.248  1.00  0.00            
ATOM   1755  R5  CHO   319     163.720  49.062  39.648  1.00  0.00            
ATOM   1756  C1  CHO   319     163.370  51.312  36.598  1.00  0.00           C
ATOM   1757  C2  CHO   319     165.520  54.462  33.898  1.00  0.00           C
ATOM   1758  ROH CHO   320      60.970  46.462  22.298  1.00  0.00            
ATOM   1759  R1  CHO   320      60.820  45.762  19.548  1.00  0.00            
ATOM   1760  R2  CHO   320      58.720  44.262  18.498  1.00  0.00            
ATOM   1761  R3  CHO   320      58.520  46.362  16.798  1.00  0.00            
ATOM   1762  R4  CHO   320      58.620  44.012  15.048  1.00  0.00            
ATOM   1763  R5  CHO   320      59.920  45.762  14.948  1.00  0.00            
ATOM   1764  C1  CHO   320      58.420  45.762  11.448  1.00  0.00           C
ATOM   1765  C2  CHO   320      59.520  46.862   7.648  1.00  0.00           C
ATOM   1766  ROH CHO   321     143.470 155.262  35.098  1.00  0.00            
ATOM   1767  R1  CHO   321     143.270 154.062  37.648  1.00  0.00            
ATOM   1768  R2  CHO   321     145.020 154.662  39.698  1.00  0.00            
ATOM   1769  R3  CHO   321     142.720 155.212  41.048  1.00  0.00            
ATOM   1770  R4  CHO   321     144.470 154.012  43.048  1.00  0.00            
ATOM   1771  R5  CHO   321     142.470 153.362  42.548  1.00  0.00            
ATOM   1772  C1  CHO   321     142.020 154.112  46.298  1.00  0.00           C
ATOM   1773  C2  CHO   321     143.770 152.362  48.798  1.00  0.00           C
ATOM   1774  ROH CHO   322      28.770  10.262  21.198  1.00  0.00            
ATOM   1775  R1  CHO   322      26.770  12.062  21.998  1.00  0.00            
ATOM   1776  R2  CHO   322      26.970  13.612  24.298  1.00  0.00            
ATOM   1777  R3  CHO   322      26.520  15.662  22.598  1.00  0.00            
ATOM   1778  R4  CHO   322      25.070  16.362  24.998  1.00  0.00            
ATOM   1779  R5  CHO   322      24.270  16.262  22.998  1.00  0.00            
ATOM   1780  C1  CHO   322      23.520  19.912  23.798  1.00  0.00           C
ATOM   1781  C2  CHO   322      22.370  22.912  22.198  1.00  0.00           C
ATOM   1782  ROH CHO   323      62.370 180.862  29.098  1.00  0.00            
ATOM   1783  R1  CHO   323      63.570 180.712  31.648  1.00  0.00            
ATOM   1784  R2  CHO   323      66.320 180.562  31.998  1.00  0.00            
ATOM   1785  R3  CHO   323      65.920 182.712  33.598  1.00  0.00            
ATOM   1786  R4  CHO   323      68.670 181.812  34.198  1.00  0.00            
ATOM   1787  R5  CHO   323      67.020 182.162  35.648  1.00  0.00            
ATOM   1788  C1  CHO   323      69.620 184.612  36.998  1.00  0.00           C
ATOM   1789  C2  CHO   323      71.970 184.212  39.698  1.00  0.00           C
ATOM   1790  ROH CHO   324     134.620 128.462  51.648  1.00  0.00            
ATOM   1791  R1  CHO   324     134.170 128.162  48.898  1.00  0.00            
ATOM   1792  R2  CHO   324     134.370 125.712  47.548  1.00  0.00            
ATOM   1793  R3  CHO   324     131.870 126.312  46.748  1.00  0.00            
ATOM   1794  R4  CHO   324     132.970 124.612  44.648  1.00  0.00            
ATOM   1795  R5  CHO   324     132.020 126.612  44.398  1.00  0.00            
ATOM   1796  C1  CHO   324     129.720 124.512  42.148  1.00  0.00           C
ATOM   1797  C2  CHO   324     127.670 123.662  38.748  1.00  0.00           C
ATOM   1798  ROH CHO   325     180.320  67.612  20.948  1.00  0.00            
ATOM   1799  R1  CHO   325     180.320  67.562  23.798  1.00  0.00            
ATOM   1800  R2  CHO   325     179.020  69.512  25.248  1.00  0.00            
ATOM   1801  R3  CHO   325     177.770  67.362  26.398  1.00  0.00            
ATOM   1802  R4  CHO   325     178.220  69.212  28.598  1.00  0.00            
ATOM   1803  R5  CHO   325     178.820  67.162  28.548  1.00  0.00            
ATOM   1804  C1  CHO   325     176.570  67.062  31.598  1.00  0.00           C
ATOM   1805  C2  CHO   325     175.920  65.662  35.898  1.00  0.00           C
ATOM   1806  ROH CHO   326      20.170  44.462  27.648  1.00  0.00            
ATOM   1807  R1  CHO   326      22.620  43.912  28.998  1.00  0.00            
ATOM   1808  R2  CHO   326      23.620  45.662  30.898  1.00  0.00            
ATOM   1809  R3  CHO   326      23.620  43.412  32.448  1.00  0.00            
ATOM   1810  R4  CHO   326      25.620  45.162  33.698  1.00  0.00            
ATOM   1811  R5  CHO   326      25.920  43.112  33.098  1.00  0.00            
ATOM   1812  C1  CHO   326      26.770  42.812  36.798  1.00  0.00           C
ATOM   1813  C2  CHO   326      27.220  42.612  40.648  1.00  0.00           C
ATOM   1814  ROH CHO   327     185.220  29.412  13.548  1.00  0.00            
ATOM   1815  R1  CHO   327     186.770  30.762  15.448  1.00  0.00            
ATOM   1816  R2  CHO   327     185.770  31.562  17.948  1.00  0.00            
ATOM   1817  R3  CHO   327     187.920  30.162  18.848  1.00  0.00            
ATOM   1818  R4  CHO   327     187.570  32.412  20.748  1.00  0.00            
ATOM   1819  R5  CHO   327     189.420  31.862  19.698  1.00  0.00            
ATOM   1820  C1  CHO   327     190.670  31.612  23.298  1.00  0.00           C
ATOM   1821  C2  CHO   327     191.320  31.012  27.398  1.00  0.00           C
ATOM   1822  ROH CHO   328      29.720   2.012   6.348  1.00  0.00            
ATOM   1823  R1  CHO   328      28.020   3.612   7.948  1.00  0.00            
ATOM   1824  R2  CHO   328      25.670   2.662   9.048  1.00  0.00            
ATOM   1825  R3  CHO   328      26.770   3.512  11.398  1.00  0.00            
ATOM   1826  R4  CHO   328      23.920   3.412  11.948  1.00  0.00            
ATOM   1827  R5  CHO   328      25.270   5.112  12.248  1.00  0.00            
ATOM   1828  C1  CHO   328      23.970   4.612  15.798  1.00  0.00           C
ATOM   1829  C2  CHO   328      23.570   3.912  19.748  1.00  0.00           C
ATOM   1830  ROH CHO   329      54.020 203.562  24.298  1.00  0.00            
ATOM   1831  R1  CHO   329      53.670 205.362  22.198  1.00  0.00            
ATOM   1832  R2  CHO   329      55.720 206.912  21.198  1.00  0.00            
ATOM   1833  R3  CHO   329      54.970 205.812  18.848  1.00  0.00            
ATOM   1834  R4  CHO   329      56.870 207.912  18.048  1.00  0.00            
ATOM   1835  R5  CHO   329      54.820 207.662  17.298  1.00  0.00            
ATOM   1836  C1  CHO   329      56.770 207.462  14.048  1.00  0.00           C
ATOM   1837  C2  CHO   329      56.770 211.012  12.848  1.00  0.00           C
ATOM   1838  ROH CHO   330     153.170 220.862  47.648  1.00  0.00            
ATOM   1839  R1  CHO   330     155.120 221.112  45.598  1.00  0.00            
ATOM   1840  R2  CHO   330     154.970 219.662  43.248  1.00  0.00            
ATOM   1841  R3  CHO   330     155.120 222.112  42.098  1.00  0.00            
ATOM   1842  R4  CHO   330     155.570 220.262  39.898  1.00  0.00            
ATOM   1843  R5  CHO   330     156.870 221.912  40.448  1.00  0.00            
ATOM   1844  C1  CHO   330     156.070 222.862  36.848  1.00  0.00           C
ATOM   1845  C2  CHO   330     158.170 225.812  34.998  1.00  0.00           C
ATOM   1846  ROH CHO   331     148.920  21.512  30.798  1.00  0.00            
ATOM   1847  R1  CHO   331     148.620  23.412  28.698  1.00  0.00            
ATOM   1848  R2  CHO   331     150.720  24.012  26.998  1.00  0.00            
ATOM   1849  R3  CHO   331     148.920  23.362  25.048  1.00  0.00            
ATOM   1850  R4  CHO   331     150.970  24.812  23.648  1.00  0.00            
ATOM   1851  R5  CHO   331     148.870  25.212  23.598  1.00  0.00            
ATOM   1852  C1  CHO   331     149.470  24.662  19.898  1.00  0.00           C
ATOM   1853  C2  CHO   331     148.320  26.962  17.898  1.00  0.00           C
ATOM   1854  ROH CHO   332     153.870 228.112  29.998  1.00  0.00            
ATOM   1855  R1  CHO   332     154.270 226.662  27.598  1.00  0.00            
ATOM   1856  R2  CHO   332     153.020 227.362  25.248  1.00  0.00            
ATOM   1857  R3  CHO   332     155.570 227.362  24.298  1.00  0.00            
ATOM   1858  R4  CHO   332     153.920 226.462  21.998  1.00  0.00            
ATOM   1859  R5  CHO   332     155.670 225.412  22.848  1.00  0.00            
ATOM   1860  C1  CHO   332     156.870 225.962  19.248  1.00  0.00           C
ATOM   1861  C2  CHO   332     155.870 225.762  14.648  1.00  0.00           C
ATOM   1862  ROH CHO   333       9.470  32.162   8.548  1.00  0.00            
ATOM   1863  R1  CHO   333      10.070  30.312  10.598  1.00  0.00            
ATOM   1864  R2  CHO   333      11.820  30.912  12.698  1.00  0.00            
ATOM   1865  R3  CHO   333       9.670  30.212  14.248  1.00  0.00            
ATOM   1866  R4  CHO   333      12.020  30.062  16.048  1.00  0.00            
ATOM   1867  R5  CHO   333      10.570  28.462  15.648  1.00  0.00            
ATOM   1868  C1  CHO   333      10.120  28.912  19.448  1.00  0.00           C
ATOM   1869  C2  CHO   333      10.570  27.412  23.048  1.00  0.00           C
ATOM   1870  ROH CHO   334     140.570 219.112  42.998  1.00  0.00            
ATOM   1871  R1  CHO   334     138.470 220.462  41.648  1.00  0.00            
ATOM   1872  R2  CHO   334     138.970 222.212  39.548  1.00  0.00            
ATOM   1873  R3  CHO   334     137.220 220.612  38.248  1.00  0.00            
ATOM   1874  R4  CHO   334     136.920 223.262  36.998  1.00  0.00            
ATOM   1875  R5  CHO   334     135.320 222.012  37.848  1.00  0.00            
ATOM   1876  C1  CHO   334     134.020 222.362  34.298  1.00  0.00           C
ATOM   1877  C2  CHO   334     135.220 225.712  32.348  1.00  0.00           C
ATOM   1878  ROH CHO   335     128.220  46.612  17.298  1.00  0.00            
ATOM   1879  R1  CHO   335     128.770  45.462  19.798  1.00  0.00            
ATOM   1880  R2  CHO   335     129.520  46.912  21.998  1.00  0.00            
ATOM   1881  R3  CHO   335     127.420  45.662  23.198  1.00  0.00            
ATOM   1882  R4  CHO   335     129.470  45.762  25.298  1.00  0.00            
ATOM   1883  R5  CHO   335     128.420  44.012  24.598  1.00  0.00            
ATOM   1884  C1  CHO   335     127.470  43.912  28.248  1.00  0.00           C
ATOM   1885  C2  CHO   335     125.720  45.662  31.948  1.00  0.00           C
ATOM   1886  ROH CHO   336      33.270  10.912  17.648  1.00  0.00            
ATOM   1887  R1  CHO   336      35.120   9.962  15.748  1.00  0.00            
ATOM   1888  R2  CHO   336      35.670   7.312  15.348  1.00  0.00            
ATOM   1889  R3  CHO   336      35.070   7.862  12.798  1.00  0.00            
ATOM   1890  R4  CHO   336      37.170   5.862  12.598  1.00  0.00            
ATOM   1891  R5  CHO   336      37.170   7.812  11.648  1.00  0.00            
ATOM   1892  C1  CHO   336      37.470   5.512   8.598  1.00  0.00           C
ATOM   1893  C2  CHO   336      40.220   5.562   6.398  1.00  0.00           C
ATOM   1894  ROH CHO   337     203.920 217.912  25.198  1.00  0.00            
ATOM   1895  R1  CHO   337     205.970 218.462  27.048  1.00  0.00            
ATOM   1896  R2  CHO   337     205.470 219.662  29.448  1.00  0.00            
ATOM   1897  R3  CHO   337     206.720 217.512  30.448  1.00  0.00            
ATOM   1898  R4  CHO   337     206.670 219.412  32.698  1.00  0.00            
ATOM   1899  R5  CHO   337     208.420 218.362  31.898  1.00  0.00            
ATOM   1900  C1  CHO   337     208.570 217.162  35.498  1.00  0.00           C
ATOM   1901  C2  CHO   337     210.120 217.112  39.548  1.00  0.00           C
ATOM   1902  ROH CHO   338      69.720  58.062  42.148  1.00  0.00            
ATOM   1903  R1  CHO   338      69.770  58.562  39.348  1.00  0.00            
ATOM   1904  R2  CHO   338      70.870  60.862  38.298  1.00  0.00            
ATOM   1905  R3  CHO   338      72.320  59.112  36.848  1.00  0.00            
ATOM   1906  R4  CHO   338      71.370  61.012  34.898  1.00  0.00            
ATOM   1907  R5  CHO   338      71.120  58.862  34.798  1.00  0.00            
ATOM   1908  C1  CHO   338      73.020  59.462  31.548  1.00  0.00           C
ATOM   1909  C2  CHO   338      72.270  58.712  27.848  1.00  0.00           C
ATOM   1910  ROH CHO   339     130.170 156.812  33.148  1.00  0.00            
ATOM   1911  R1  CHO   339     130.070 157.112  30.348  1.00  0.00            
ATOM   1912  R2  CHO   339     130.070 154.912  28.648  1.00  0.00            
ATOM   1913  R3  CHO   339     127.820 156.112  27.648  1.00  0.00            
ATOM   1914  R4  CHO   339     129.320 155.262  25.248  1.00  0.00            
ATOM   1915  R5  CHO   339     128.570 157.262  25.698  1.00  0.00            
ATOM   1916  C1  CHO   339     126.770 156.562  22.398  1.00  0.00           C
ATOM   1917  C2  CHO   339     127.720 154.262  18.598  1.00  0.00           C
ATOM   1918  ROH CHO   340      23.070  57.562  41.098  1.00  0.00            
ATOM   1919  R1  CHO   340      23.420  59.162  38.748  1.00  0.00            
ATOM   1920  R2  CHO   340      25.920  59.462  37.548  1.00  0.00            
ATOM   1921  R3  CHO   340      24.570  58.612  35.348  1.00  0.00            
ATOM   1922  R4  CHO   340      26.820  60.162  34.298  1.00  0.00            
ATOM   1923  R5  CHO   340      24.720  60.462  33.798  1.00  0.00            
ATOM   1924  C1  CHO   340      26.120  59.762  30.298  1.00  0.00           C
ATOM   1925  C2  CHO   340      26.670  62.412  27.748  1.00  0.00           C
ATOM   1926  ROH CHO   341     202.520  62.612  23.598  1.00  0.00            
ATOM   1927  R1  CHO   341     202.270  64.462  21.448  1.00  0.00            
ATOM   1928  R2  CHO   341     204.220  66.262  20.798  1.00  0.00            
ATOM   1929  R3  CHO   341     203.970  65.112  18.348  1.00  0.00            
ATOM   1930  R4  CHO   341     205.620  67.512  17.898  1.00  0.00            
ATOM   1931  R5  CHO   341     203.770  67.012  16.848  1.00  0.00            
ATOM   1932  C1  CHO   341     206.170  67.212  13.898  1.00  0.00           C
ATOM   1933  C2  CHO   341     205.520  65.412  11.098  1.00  0.00           C
ATOM   1934  ROH CHO   342     120.270  26.362  26.098  1.00  0.00            
ATOM   1935  R1  CHO   342     119.670  26.762  28.798  1.00  0.00            
ATOM   1936  R2  CHO   342     117.120  27.062  29.748  1.00  0.00            
ATOM   1937  R3  CHO   342     117.820  25.062  31.448  1.00  0.00            
ATOM   1938  R4  CHO   342     115.720  26.462  32.848  1.00  0.00            
ATOM   1939  R5  CHO   342     117.720  26.012  33.598  1.00  0.00            
ATOM   1940  C1  CHO   342     115.620  24.262  36.248  1.00  0.00           C
ATOM   1941  C2  CHO   342     113.720  24.512  38.548  1.00  0.00           C
ATOM   1942  ROH CHO   343      88.970  81.962  31.498  1.00  0.00            
ATOM   1943  R1  CHO   343      87.870  82.862  29.048  1.00  0.00            
ATOM   1944  R2  CHO   343      89.220  84.562  27.348  1.00  0.00            
ATOM   1945  R3  CHO   343      88.670  82.612  25.548  1.00  0.00            
ATOM   1946  R4  CHO   343      88.620  85.062  23.948  1.00  0.00            
ATOM   1947  R5  CHO   343      87.070  83.612  24.048  1.00  0.00            
ATOM   1948  C1  CHO   343      87.820  83.562  20.298  1.00  0.00           C
ATOM   1949  C2  CHO   343      89.820  85.512  17.798  1.00  0.00           C
ATOM   1950  ROH CHO   344     119.070   6.712  14.098  1.00  0.00            
ATOM   1951  R1  CHO   344     121.870   6.812  13.798  1.00  0.00            
ATOM   1952  R2  CHO   344     123.320   9.162  13.998  1.00  0.00            
ATOM   1953  R3  CHO   344     124.720   7.762  15.848  1.00  0.00            
ATOM   1954  R4  CHO   344     126.220  10.262  15.498  1.00  0.00            
ATOM   1955  R5  CHO   344     127.020   8.212  15.298  1.00  0.00            
ATOM   1956  C1  CHO   344     129.270   9.562  18.098  1.00  0.00           C
ATOM   1957  C2  CHO   344     132.370  10.262  16.048  1.00  0.00           C
ATOM   1958  ROH CHO   345     207.320 172.662  18.198  1.00  0.00            
ATOM   1959  R1  CHO   345     208.070 172.462  20.898  1.00  0.00            
ATOM   1960  R2  CHO   345     207.420 174.462  22.748  1.00  0.00            
ATOM   1961  R3  CHO   345     206.370 172.362  24.098  1.00  0.00            
ATOM   1962  R4  CHO   345     207.370 174.162  26.198  1.00  0.00            
ATOM   1963  R5  CHO   345     207.820 172.012  25.948  1.00  0.00            
ATOM   1964  C1  CHO   345     206.370 172.012  29.498  1.00  0.00           C
ATOM   1965  C2  CHO   345     204.520 171.212  32.648  1.00  0.00           C
ATOM   1966  ROH CHO   346     203.420   2.262  20.998  1.00  0.00            
ATOM   1967  R1  CHO   346     204.070   0.862  18.648  1.00  0.00            
ATOM   1968  R2  CHO   346     202.170   0.112  16.798  1.00  0.00            
ATOM   1969  R3  CHO   346     203.820   1.462  15.048  1.00  0.00            
ATOM   1970  R4  CHO   346     202.770  -0.838  13.498  1.00  0.00            
ATOM   1971  R5  CHO   346     204.870  -0.288  13.798  1.00  0.00            
ATOM   1972  C1  CHO   346     204.620  -0.088   9.948  1.00  0.00           C
ATOM   1973  C2  CHO   346     206.370  -1.488   7.398  1.00  0.00           C
ATOM   1974  ROH CHO   347       5.320  30.362   9.098  1.00  0.00            
ATOM   1975  R1  CHO   347       5.570  30.412  11.898  1.00  0.00            
ATOM   1976  R2  CHO   347       3.520  29.612  13.598  1.00  0.00            
ATOM   1977  R3  CHO   347       5.470  28.012  14.648  1.00  0.00            
ATOM   1978  R4  CHO   347       3.970  28.962  16.948  1.00  0.00            
ATOM   1979  R5  CHO   347       6.120  29.062  16.648  1.00  0.00            
ATOM   1980  C1  CHO   347       6.070  27.062  19.898  1.00  0.00           C
ATOM   1981  C2  CHO   347       6.070  26.212  24.698  1.00  0.00           C
ATOM   1982  ROH CHO   348     143.270 158.262  29.448  1.00  0.00            
ATOM   1983  R1  CHO   348     141.870 160.262  27.998  1.00  0.00            
ATOM   1984  R2  CHO   348     143.120 162.012  26.248  1.00  0.00            
ATOM   1985  R3  CHO   348     141.370 161.012  24.448  1.00  0.00            
ATOM   1986  R4  CHO   348     142.870 163.062  22.998  1.00  0.00            
ATOM   1987  R5  CHO   348     140.670 162.912  23.198  1.00  0.00            
ATOM   1988  C1  CHO   348     141.020 162.762  19.398  1.00  0.00           C
ATOM   1989  C2  CHO   348     140.520 164.712  16.048  1.00  0.00           C
ATOM   1990  ROH CHO   349       8.420  34.112  40.348  1.00  0.00            
ATOM   1991  R1  CHO   349      10.020  35.262  38.298  1.00  0.00            
ATOM   1992  R2  CHO   349       9.320  35.112  35.598  1.00  0.00            
ATOM   1993  R3  CHO   349       9.620  37.812  35.748  1.00  0.00            
ATOM   1994  R4  CHO   349       9.720  37.212  32.898  1.00  0.00            
ATOM   1995  R5  CHO   349      11.220  38.312  33.998  1.00  0.00            
ATOM   1996  C1  CHO   349      10.220  40.962  31.398  1.00  0.00           C
ATOM   1997  C2  CHO   349      10.170  42.662  27.848  1.00  0.00           C
ATOM   1998  ROH CHO   350     114.520  17.612   9.848  1.00  0.00            
ATOM   1999  R1  CHO   350     113.820  18.362  12.498  1.00  0.00            
ATOM   2000  R2  CHO   350     111.420  19.562  13.098  1.00  0.00            
ATOM   2001  R3  CHO   350     111.170  17.512  14.848  1.00  0.00            
ATOM   2002  R4  CHO   350     109.970  19.812  16.248  1.00  0.00            
ATOM   2003  R5  CHO   350     111.520  18.462  16.998  1.00  0.00            
ATOM   2004  C1  CHO   350     108.870  17.962  19.698  1.00  0.00           C
ATOM   2005  C2  CHO   350     109.520  16.112  22.948  1.00  0.00           C
ATOM   2006  ROH CHO   351     181.670 196.462  33.248  1.00  0.00            
ATOM   2007  R1  CHO   351     182.870 198.762  34.398  1.00  0.00            
ATOM   2008  R2  CHO   351     181.920 199.912  36.698  1.00  0.00            
ATOM   2009  R3  CHO   351     184.520 199.612  37.548  1.00  0.00            
ATOM   2010  R4  CHO   351     183.320 201.312  39.548  1.00  0.00            
ATOM   2011  R5  CHO   351     185.120 201.712  38.448  1.00  0.00            
ATOM   2012  C1  CHO   351     186.520 201.862  41.948  1.00  0.00           C
ATOM   2013  C2  CHO   351     187.120 202.562  46.298  1.00  0.00           C
ATOM   2014  ROH CHO   352      83.970  72.262  45.998  1.00  0.00            
ATOM   2015  R1  CHO   352      82.670  73.912  44.098  1.00  0.00            
ATOM   2016  R2  CHO   352      83.920  76.112  42.948  1.00  0.00            
ATOM   2017  R3  CHO   352      83.170  74.912  40.648  1.00  0.00            
ATOM   2018  R4  CHO   352      83.120  77.762  39.998  1.00  0.00            
ATOM   2019  R5  CHO   352      81.520  76.312  39.698  1.00  0.00            
ATOM   2020  C1  CHO   352      81.970  77.562  36.148  1.00  0.00           C
ATOM   2021  C2  CHO   352      79.170  79.512  33.748  1.00  0.00           C
ATOM   2022  ROH CHO   353     122.320 197.862  40.648  1.00  0.00            
ATOM   2023  R1  CHO   353     121.770 196.712  38.098  1.00  0.00            
ATOM   2024  R2  CHO   353     122.870 197.662  35.748  1.00  0.00            
ATOM   2025  R3  CHO   353     123.720 195.112  35.448  1.00  0.00            
ATOM   2026  R4  CHO   353     123.870 196.212  32.748  1.00  0.00            
ATOM   2027  R5  CHO   353     122.820 194.412  33.348  1.00  0.00            
ATOM   2028  C1  CHO   353     125.220 192.962  30.748  1.00  0.00           C
ATOM   2029  C2  CHO   353     124.070 190.562  28.448  1.00  0.00           C
ATOM   2030  ROH CHO   354       7.370  55.912  15.898  1.00  0.00            
ATOM   2031  R1  CHO   354       7.270  56.312  18.698  1.00  0.00            
ATOM   2032  R2  CHO   354       5.420  55.062  20.348  1.00  0.00            
ATOM   2033  R3  CHO   354       7.620  54.212  21.648  1.00  0.00            
ATOM   2034  R4  CHO   354       5.370  53.212  23.248  1.00  0.00            
ATOM   2035  R5  CHO   354       7.020  54.412  23.998  1.00  0.00            
ATOM   2036  C1  CHO   354       7.420  51.312  26.198  1.00  0.00           C
ATOM   2037  C2  CHO   354       5.170  48.912  28.148  1.00  0.00           C
ATOM   2038  ROH CHO   355     156.620 106.062  44.248  1.00  0.00            
ATOM   2039  R1  CHO   355     156.820 105.212  41.548  1.00  0.00            
ATOM   2040  R2  CHO   355     154.720 105.262  39.798  1.00  0.00            
ATOM   2041  R3  CHO   355     156.370 106.762  38.248  1.00  0.00            
ATOM   2042  R4  CHO   355     154.170 106.012  36.498  1.00  0.00            
ATOM   2043  R5  CHO   355     156.320 105.712  36.098  1.00  0.00            
ATOM   2044  C1  CHO   355     155.420 107.862  33.098  1.00  0.00           C
ATOM   2045  C2  CHO   355     152.370 106.262  30.598  1.00  0.00           C
ATOM   2046  ROH CHO   356     212.920 109.112  19.648  1.00  0.00            
ATOM   2047  R1  CHO   356     211.420 108.812  21.998  1.00  0.00            
ATOM   2048  R2  CHO   356     211.920 106.812  23.848  1.00  0.00            
ATOM   2049  R3  CHO   356     212.070 108.912  25.598  1.00  0.00            
ATOM   2050  R4  CHO   356     212.020 106.512  27.298  1.00  0.00            
ATOM   2051  R5  CHO   356     210.720 108.262  27.448  1.00  0.00            
ATOM   2052  C1  CHO   356     212.220 108.262  30.948  1.00  0.00           C
ATOM   2053  C2  CHO   356     210.470 105.562  32.348  1.00  0.00           C
ATOM   2054  ROH CHO   357     128.620 212.812  14.098  1.00  0.00            
ATOM   2055  R1  CHO   357     128.820 213.062  16.898  1.00  0.00            
ATOM   2056  R2  CHO   357     127.170 211.762  18.648  1.00  0.00            
ATOM   2057  R3  CHO   357     129.520 210.862  19.748  1.00  0.00            
ATOM   2058  R4  CHO   357     127.470 209.912  21.598  1.00  0.00            
ATOM   2059  R5  CHO   357     129.220 211.112  22.098  1.00  0.00            
ATOM   2060  C1  CHO   357     129.820 208.062  24.298  1.00  0.00           C
ATOM   2061  C2  CHO   357     129.820 206.912  27.548  1.00  0.00           C
ATOM   2062  ROH CHO   358     161.470 181.562  18.598  1.00  0.00            
ATOM   2063  R1  CHO   358     160.720 179.962  20.798  1.00  0.00            
ATOM   2064  R2  CHO   358     161.920 177.512  21.348  1.00  0.00            
ATOM   2065  R3  CHO   358     162.320 178.612  23.798  1.00  0.00            
ATOM   2066  R4  CHO   358     162.120 175.712  24.298  1.00  0.00            
ATOM   2067  R5  CHO   358     160.970 177.312  25.248  1.00  0.00            
ATOM   2068  C1  CHO   358     162.620 175.712  28.298  1.00  0.00           C
ATOM   2069  C2  CHO   358     164.670 174.112  31.498  1.00  0.00           C
ATOM   2070  ROH CHO   359     111.920 119.762  43.248  1.00  0.00            
ATOM   2071  R1  CHO   359     113.270 118.762  40.948  1.00  0.00            
ATOM   2072  R2  CHO   359     113.820 116.062  40.648  1.00  0.00            
ATOM   2073  R3  CHO   359     112.520 116.412  38.298  1.00  0.00            
ATOM   2074  R4  CHO   359     114.670 114.462  37.698  1.00  0.00            
ATOM   2075  R5  CHO   359     114.270 116.362  36.648  1.00  0.00            
ATOM   2076  C1  CHO   359     113.920 113.862  33.748  1.00  0.00           C
ATOM   2077  C2  CHO   359     114.170 113.662  30.398  1.00  0.00           C
ATOM   2078  ROH CHO   360      12.170  43.162  41.698  1.00  0.00            
ATOM   2079  R1  CHO   360      13.670  45.612  41.798  1.00  0.00            
ATOM   2080  R2  CHO   360      14.270  47.012  39.498  1.00  0.00            
ATOM   2081  R3  CHO   360      13.120  49.062  40.848  1.00  0.00            
ATOM   2082  R4  CHO   360      14.420  50.362  38.598  1.00  0.00            
ATOM   2083  R5  CHO   360      14.670  50.912  40.698  1.00  0.00            
ATOM   2084  C1  CHO   360      13.370  54.212  39.298  1.00  0.00           C
ATOM   2085  C2  CHO   360      13.270  57.762  40.398  1.00  0.00           C
ATOM   2086  ROH CHO   361       7.920 149.012  21.498  1.00  0.00            
ATOM   2087  R1  CHO   361       8.620 149.612  24.148  1.00  0.00            
ATOM   2088  R2  CHO   361       9.620 147.762  25.898  1.00  0.00            
ATOM   2089  R3  CHO   361      11.620 149.562  26.198  1.00  0.00            
ATOM   2090  R4  CHO   361      11.620 148.112  28.748  1.00  0.00            
ATOM   2091  R5  CHO   361      11.470 150.262  28.498  1.00  0.00            
ATOM   2092  C1  CHO   361      14.620 150.012  30.648  1.00  0.00           C
ATOM   2093  C2  CHO   361      17.170 147.662  30.648  1.00  0.00           C
ATOM   2094  ROH CHO   362     216.070 175.212  19.298  1.00  0.00            
ATOM   2095  R1  CHO   362     215.770 174.612  22.048  1.00  0.00            
ATOM   2096  R2  CHO   362     217.420 175.712  23.998  1.00  0.00            
ATOM   2097  R3  CHO   362     215.020 176.462  25.098  1.00  0.00            
ATOM   2098  R4  CHO   362     217.020 177.062  27.148  1.00  0.00            
ATOM   2099  R5  CHO   362     215.220 175.862  27.398  1.00  0.00            
ATOM   2100  C1  CHO   362     214.570 178.512  30.048  1.00  0.00           C
ATOM   2101  C2  CHO   362     215.470 177.612  33.298  1.00  0.00           C
ATOM   2102  ROH CHO   363     210.870  75.812  35.848  1.00  0.00            
ATOM   2103  R1  CHO   363     208.370  75.662  37.198  1.00  0.00            
ATOM   2104  R2  CHO   363     206.970  73.312  37.498  1.00  0.00            
ATOM   2105  R3  CHO   363     207.020  74.012  40.148  1.00  0.00            
ATOM   2106  R4  CHO   363     205.070  71.812  39.998  1.00  0.00            
ATOM   2107  R5  CHO   363     204.720  73.812  40.848  1.00  0.00            
ATOM   2108  C1  CHO   363     203.970  71.612  43.898  1.00  0.00           C
ATOM   2109  C2  CHO   363     204.270  71.112  48.248  1.00  0.00           C
ATOM   2110  ROH CHO   364      73.370  21.012  36.298  1.00  0.00            
ATOM   2111  R1  CHO   364      73.670  19.612  33.848  1.00  0.00            
ATOM   2112  R2  CHO   364      71.620  19.362  32.048  1.00  0.00            
ATOM   2113  R3  CHO   364      73.420  20.412  30.298  1.00  0.00            
ATOM   2114  R4  CHO   364      71.220  19.412  28.598  1.00  0.00            
ATOM   2115  R5  CHO   364      73.370  18.912  28.398  1.00  0.00            
ATOM   2116  C1  CHO   364      72.720  20.412  24.948  1.00  0.00           C
ATOM   2117  C2  CHO   364      69.120  20.362  24.098  1.00  0.00           C
ATOM   2118  ROH CHO   365      86.370 152.562  33.398  1.00  0.00            
ATOM   2119  R1  CHO   365      84.470 150.612  32.598  1.00  0.00            
ATOM   2120  R2  CHO   365      82.020 150.362  33.898  1.00  0.00            
ATOM   2121  R3  CHO   365      81.020 150.712  31.398  1.00  0.00            
ATOM   2122  R4  CHO   365      78.820 149.562  32.948  1.00  0.00            
ATOM   2123  R5  CHO   365      79.570 148.812  31.098  1.00  0.00            
ATOM   2124  C1  CHO   365      75.970 149.462  30.098  1.00  0.00           C
ATOM   2125  C2  CHO   365      71.620 150.512  29.798  1.00  0.00           C
ATOM   2126  ROH CHO   366      42.170 216.312  40.498  1.00  0.00            
ATOM   2127  R1  CHO   366      40.270 217.712  38.848  1.00  0.00            
ATOM   2128  R2  CHO   366      39.970 217.112  36.148  1.00  0.00            
ATOM   2129  R3  CHO   366      37.370 216.812  36.848  1.00  0.00            
ATOM   2130  R4  CHO   366      37.370 216.712  33.948  1.00  0.00            
ATOM   2131  R5  CHO   366      36.170 218.012  35.198  1.00  0.00            
ATOM   2132  C1  CHO   366      33.370 216.162  33.298  1.00  0.00           C
ATOM   2133  C2  CHO   366      30.570 214.012  32.248  1.00  0.00           C
ATOM   2134  ROH CHO   367     117.770 207.612  39.848  1.00  0.00            
ATOM   2135  R1  CHO   367     117.620 208.662  37.248  1.00  0.00            
ATOM   2136  R2  CHO   367     119.620 208.462  35.398  1.00  0.00            
ATOM   2137  R3  CHO   367     117.720 207.412  33.848  1.00  0.00            
ATOM   2138  R4  CHO   367     119.970 207.812  32.048  1.00  0.00            
ATOM   2139  R5  CHO   367     117.920 208.562  31.748  1.00  0.00            
ATOM   2140  C1  CHO   367     118.320 206.462  28.598  1.00  0.00           C
ATOM   2141  C2  CHO   367     118.920 205.712  24.748  1.00  0.00           C
ATOM   2142  ROH CHO   368     131.170 140.762  49.698  1.00  0.00            
ATOM   2143  R1  CHO   368     129.570 140.412  47.398  1.00  0.00            
ATOM   2144  R2  CHO   368     127.070 139.162  47.498  1.00  0.00            
ATOM   2145  R3  CHO   368     126.220 141.412  46.298  1.00  0.00            
ATOM   2146  R4  CHO   368     123.820 139.812  46.598  1.00  0.00            
ATOM   2147  R5  CHO   368     124.570 140.712  44.748  1.00  0.00            
ATOM   2148  C1  CHO   368     121.120 142.312  44.948  1.00  0.00           C
ATOM   2149  C2  CHO   368     118.570 145.262  45.048  1.00  0.00           C
ATOM   2150  ROH CHO   369      55.070  93.662  33.098  1.00  0.00            
ATOM   2151  R1  CHO   369      54.120  93.862  30.448  1.00  0.00            
ATOM   2152  R2  CHO   369      54.520  96.112  28.898  1.00  0.00            
ATOM   2153  R3  CHO   369      55.570  94.312  27.148  1.00  0.00            
ATOM   2154  R4  CHO   369      54.820  96.612  25.448  1.00  0.00            
ATOM   2155  R5  CHO   369      54.220  94.562  25.148  1.00  0.00            
ATOM   2156  C1  CHO   369      55.970  95.212  21.848  1.00  0.00           C
ATOM   2157  C2  CHO   369      55.920  96.462  17.548  1.00  0.00           C
ATOM   2158  ROH CHO   370     170.370 128.912  19.948  1.00  0.00            
ATOM   2159  R1  CHO   370     171.970 128.862  22.298  1.00  0.00            
ATOM   2160  R2  CHO   370     173.970 127.012  22.648  1.00  0.00            
ATOM   2161  R3  CHO   370     175.520 129.212  23.048  1.00  0.00            
ATOM   2162  R4  CHO   370     177.070 127.012  24.198  1.00  0.00            
ATOM   2163  R5  CHO   370     176.520 128.862  25.198  1.00  0.00            
ATOM   2164  C1  CHO   370     180.320 129.062  25.498  1.00  0.00           C
ATOM   2165  C2  CHO   370     182.620 128.262  28.148  1.00  0.00           C
ATOM   2166  ROH CHO   371      83.870 180.312  23.298  1.00  0.00            
ATOM   2167  R1  CHO   371      84.820 179.012  20.998  1.00  0.00            
ATOM   2168  R2  CHO   371      83.470 176.812  19.898  1.00  0.00            
ATOM   2169  R3  CHO   371      83.520 178.362  17.648  1.00  0.00            
ATOM   2170  R4  CHO   371      82.320 175.812  16.798  1.00  0.00            
ATOM   2171  R5  CHO   371      84.020 176.812  15.898  1.00  0.00            
ATOM   2172  C1  CHO   371      81.670 176.612  12.898  1.00  0.00           C
ATOM   2173  C2  CHO   371      79.270 174.462   9.898  1.00  0.00           C
ATOM   2174  ROH CHO   372      54.020 165.812  30.398  1.00  0.00            
ATOM   2175  R1  CHO   372      54.020 165.262  27.598  1.00  0.00            
ATOM   2176  R2  CHO   372      53.420 162.762  26.598  1.00  0.00            
ATOM   2177  R3  CHO   372      51.620 164.212  25.098  1.00  0.00            
ATOM   2178  R4  CHO   372      52.220 161.812  23.448  1.00  0.00            
ATOM   2179  R5  CHO   372      52.370 163.912  22.848  1.00  0.00            
ATOM   2180  C1  CHO   372      49.870 162.612  20.248  1.00  0.00           C
ATOM   2181  C2  CHO   372      50.670 162.762  16.798  1.00  0.00           C
ATOM   2182  ROH CHO   373      29.320  80.812  44.348  1.00  0.00            
ATOM   2183  R1  CHO   373      30.170  80.412  41.698  1.00  0.00            
ATOM   2184  R2  CHO   373      28.470  80.712  39.548  1.00  0.00            
ATOM   2185  R3  CHO   373      30.420  82.462  38.648  1.00  0.00            
ATOM   2186  R4  CHO   373      28.720  81.962  36.298  1.00  0.00            
ATOM   2187  R5  CHO   373      30.920  81.712  36.448  1.00  0.00            
ATOM   2188  C1  CHO   373      30.670  84.312  33.648  1.00  0.00           C
ATOM   2189  C2  CHO   373      32.920  84.462  29.948  1.00  0.00           C
ATOM   2190  ROH CHO   374     100.820 140.362  49.948  1.00  0.00            
ATOM   2191  R1  CHO   374     101.470 138.812  47.698  1.00  0.00            
ATOM   2192  R2  CHO   374      99.570 137.712  46.048  1.00  0.00            
ATOM   2193  R3  CHO   374     100.920 139.012  44.098  1.00  0.00            
ATOM   2194  R4  CHO   374      99.870 136.662  42.748  1.00  0.00            
ATOM   2195  R5  CHO   374     101.920 137.312  42.798  1.00  0.00            
ATOM   2196  C1  CHO   374     101.320 137.312  38.998  1.00  0.00           C
ATOM   2197  C2  CHO   374     103.220 136.962  37.348  1.00  0.00           C
ATOM   2198  ROH CHO   375       4.070 126.712  33.398  1.00  0.00            
ATOM   2199  R1  CHO   375       3.320 127.962  30.998  1.00  0.00            
ATOM   2200  R2  CHO   375       4.620 130.212  29.998  1.00  0.00            
ATOM   2201  R3  CHO   375       4.870 128.662  27.798  1.00  0.00            
ATOM   2202  R4  CHO   375       4.870 131.412  26.748  1.00  0.00            
ATOM   2203  R5  CHO   375       3.570 129.812  26.148  1.00  0.00            
ATOM   2204  C1  CHO   375       5.220 130.662  22.798  1.00  0.00           C
ATOM   2205  C2  CHO   375       6.520 131.612  19.348  1.00  0.00           C
ATOM   2206  ROH CHO   376     135.570  60.412  48.198  1.00  0.00            
ATOM   2207  R1  CHO   376     134.870  60.212  45.448  1.00  0.00            
ATOM   2208  R2  CHO   376     133.120  61.962  44.198  1.00  0.00            
ATOM   2209  R3  CHO   376     135.170  62.212  42.448  1.00  0.00            
ATOM   2210  R4  CHO   376     132.820  63.012  40.948  1.00  0.00            
ATOM   2211  R5  CHO   376     134.270  61.512  40.348  1.00  0.00            
ATOM   2212  C1  CHO   376     134.570  63.862  37.398  1.00  0.00           C
ATOM   2213  C2  CHO   376     133.020  67.612  34.898  1.00  0.00           C
ATOM   2214  ROH CHO   377     175.320  75.512  46.898  1.00  0.00            
ATOM   2215  R1  CHO   377     173.720  75.962  44.598  1.00  0.00            
ATOM   2216  R2  CHO   377     174.470  75.162  42.098  1.00  0.00            
ATOM   2217  R3  CHO   377     172.020  73.962  42.098  1.00  0.00            
ATOM   2218  R4  CHO   377     172.470  74.662  39.298  1.00  0.00            
ATOM   2219  R5  CHO   377     170.770  75.162  40.498  1.00  0.00            
ATOM   2220  C1  CHO   377     169.020  73.212  37.698  1.00  0.00           C
ATOM   2221  C2  CHO   377     166.420  69.912  36.548  1.00  0.00           C
ATOM   2222  ROH CHO   378     199.220  43.512  43.148  1.00  0.00            
ATOM   2223  R1  CHO   378     198.870  43.462  40.348  1.00  0.00            
ATOM   2224  R2  CHO   378     197.020  45.062  39.098  1.00  0.00            
ATOM   2225  R3  CHO   378     199.170  45.862  37.598  1.00  0.00            
ATOM   2226  R4  CHO   378     196.870  46.812  36.098  1.00  0.00            
ATOM   2227  R5  CHO   378     198.470  45.562  35.348  1.00  0.00            
ATOM   2228  C1  CHO   378     198.820  48.562  32.998  1.00  0.00           C
ATOM   2229  C2  CHO   378     202.020  49.862  30.748  1.00  0.00           C
ATOM   2230  ROH CHO   379      75.520   7.912  38.098  1.00  0.00            
ATOM   2231  R1  CHO   379      74.370   7.362  35.598  1.00  0.00            
ATOM   2232  R2  CHO   379      74.170   9.262  33.598  1.00  0.00            
ATOM   2233  R3  CHO   379      75.470   7.412  32.098  1.00  0.00            
ATOM   2234  R4  CHO   379      73.870   8.912  30.198  1.00  0.00            
ATOM   2235  R5  CHO   379      73.870   6.762  30.448  1.00  0.00            
ATOM   2236  C1  CHO   379      74.920   6.962  26.798  1.00  0.00           C
ATOM   2237  C2  CHO   379      73.470   9.562  24.098  1.00  0.00           C
ATOM   2238  ROH CHO   380     144.020  44.412  32.648  1.00  0.00            
ATOM   2239  R1  CHO   380     142.870  43.012  30.498  1.00  0.00            
ATOM   2240  R2  CHO   380     140.170  43.312  29.748  1.00  0.00            
ATOM   2241  R3  CHO   380     141.270  43.812  27.298  1.00  0.00            
ATOM   2242  R4  CHO   380     138.420  43.212  26.798  1.00  0.00            
ATOM   2243  R5  CHO   380     140.170  42.262  25.848  1.00  0.00            
ATOM   2244  C1  CHO   380     138.420  43.662  22.748  1.00  0.00           C
ATOM   2245  C2  CHO   380     138.120  43.162  18.698  1.00  0.00           C
ATOM   2246  ROH CHO   381      99.920  81.212  51.998  1.00  0.00            
ATOM   2247  R1  CHO   381      99.820  83.062  49.798  1.00  0.00            
ATOM   2248  R2  CHO   381     101.970  83.312  48.048  1.00  0.00            
ATOM   2249  R3  CHO   381     100.020  82.862  46.198  1.00  0.00            
ATOM   2250  R4  CHO   381     102.220  84.062  44.648  1.00  0.00            
ATOM   2251  R5  CHO   381     100.170  84.712  44.698  1.00  0.00            
ATOM   2252  C1  CHO   381     100.620  83.962  40.948  1.00  0.00           C
ATOM   2253  C2  CHO   381     101.270  81.562  39.448  1.00  0.00           C
ATOM   2254  ROH CHO   382     116.470  69.112  19.898  1.00  0.00            
ATOM   2255  R1  CHO   382     118.970  67.912  19.598  1.00  0.00            
ATOM   2256  R2  CHO   382     120.420  68.012  17.248  1.00  0.00            
ATOM   2257  R3  CHO   382     122.370  69.012  18.848  1.00  0.00            
ATOM   2258  R4  CHO   382     123.820  67.912  16.548  1.00  0.00            
ATOM   2259  R5  CHO   382     124.170  67.412  18.648  1.00  0.00            
ATOM   2260  C1  CHO   382     127.620  68.762  17.648  1.00  0.00           C
ATOM   2261  C2  CHO   382     129.170  68.962  14.948  1.00  0.00           C
ATOM   2262  ROH CHO   383     228.020 107.012  32.798  1.00  0.00            
ATOM   2263  R1  CHO   383     226.470 107.562  30.448  1.00  0.00            
ATOM   2264  R2  CHO   383     223.720 107.962  30.598  1.00  0.00            
ATOM   2265  R3  CHO   383     224.370 110.262  29.248  1.00  0.00            
ATOM   2266  R4  CHO   383     221.720 109.512  28.248  1.00  0.00            
ATOM   2267  R5  CHO   383     223.470 109.912  27.048  1.00  0.00            
ATOM   2268  C1  CHO   383     221.120 112.562  25.648  1.00  0.00           C
ATOM   2269  C2  CHO   383     222.820 112.512  21.848  1.00  0.00           C
ATOM   2270  ROH CHO   384     122.920  26.612  41.998  1.00  0.00            
ATOM   2271  R1  CHO   384     123.420  26.962  39.248  1.00  0.00            
ATOM   2272  R2  CHO   384     125.820  27.862  38.298  1.00  0.00            
ATOM   2273  R3  CHO   384     125.720  25.612  36.798  1.00  0.00            
ATOM   2274  R4  CHO   384     127.270  27.512  35.148  1.00  0.00            
ATOM   2275  R5  CHO   384     125.470  26.412  34.548  1.00  0.00            
ATOM   2276  C1  CHO   384     127.970  25.162  31.948  1.00  0.00           C
ATOM   2277  C2  CHO   384     126.470  24.712  28.148  1.00  0.00           C
ATOM   2278  ROH CHO   385      99.770  67.662  27.448  1.00  0.00            
ATOM   2279  R1  CHO   385      98.370  70.062  27.098  1.00  0.00            
ATOM   2280  R2  CHO   385      99.620  72.512  26.848  1.00  0.00            
ATOM   2281  R3  CHO   385      98.170  72.712  24.548  1.00  0.00            
ATOM   2282  R4  CHO   385      98.370  75.462  25.498  1.00  0.00            
ATOM   2283  R5  CHO   385      96.520  74.362  24.998  1.00  0.00            
ATOM   2284  C1  CHO   385      96.220  77.312  22.598  1.00  0.00           C
ATOM   2285  C2  CHO   385      96.470  78.412  17.698  1.00  0.00           C
ATOM   2286  ROH CHO   386     203.970 141.362  49.698  1.00  0.00            
ATOM   2287  R1  CHO   386     202.870 141.912  47.148  1.00  0.00            
ATOM   2288  R2  CHO   386     204.320 143.212  45.148  1.00  0.00            
ATOM   2289  R3  CHO   386     203.620 141.012  43.698  1.00  0.00            
ATOM   2290  R4  CHO   386     203.720 143.162  41.748  1.00  0.00            
ATOM   2291  R5  CHO   386     202.070 141.812  42.098  1.00  0.00            
ATOM   2292  C1  CHO   386     202.720 141.112  38.398  1.00  0.00           C
ATOM   2293  C2  CHO   386     204.220 141.412  34.998  1.00  0.00           C
ATOM   2294  ROH CHO   387      84.220  88.762  36.148  1.00  0.00            
ATOM   2295  R1  CHO   387      82.820  88.812  38.598  1.00  0.00            
ATOM   2296  R2  CHO   387      82.870  86.662  40.348  1.00  0.00            
ATOM   2297  R3  CHO   387      83.720  88.512  42.148  1.00  0.00            
ATOM   2298  R4  CHO   387      82.970  86.212  43.798  1.00  0.00            
ATOM   2299  R5  CHO   387      82.270  88.262  43.998  1.00  0.00            
ATOM   2300  C1  CHO   387      83.820  87.712  47.448  1.00  0.00           C
ATOM   2301  C2  CHO   387      84.570  87.812  51.048  1.00  0.00           C
ATOM   2302  ROH CHO   388     211.370  18.662  40.648  1.00  0.00            
ATOM   2303  R1  CHO   388     210.570  18.462  37.948  1.00  0.00            
ATOM   2304  R2  CHO   388     210.420  20.662  36.298  1.00  0.00            
ATOM   2305  R3  CHO   388     212.020  19.112  34.698  1.00  0.00            
ATOM   2306  R4  CHO   388     210.720  21.012  32.848  1.00  0.00            
ATOM   2307  R5  CHO   388     210.770  18.812  32.698  1.00  0.00            
ATOM   2308  C1  CHO   388     212.420  19.762  29.398  1.00  0.00           C
ATOM   2309  C2  CHO   388     211.470  18.612  25.348  1.00  0.00           C
ATOM   2310  ROH CHO   389     123.120  94.462  23.648  1.00  0.00            
ATOM   2311  R1  CHO   389     123.770  94.462  26.398  1.00  0.00            
ATOM   2312  R2  CHO   389     122.070  95.462  28.348  1.00  0.00            
ATOM   2313  R3  CHO   389     122.420  93.012  29.448  1.00  0.00            
ATOM   2314  R4  CHO   389     121.570  94.712  31.648  1.00  0.00            
ATOM   2315  R5  CHO   389     123.320  93.462  31.648  1.00  0.00            
ATOM   2316  C1  CHO   389     121.570  92.012  34.648  1.00  0.00           C
ATOM   2317  C2  CHO   389     121.870  90.112  38.398  1.00  0.00           C
ATOM   2318  ROH CHO   390     202.820  92.862  36.548  1.00  0.00            
ATOM   2319  R1  CHO   390     203.870  90.412  35.648  1.00  0.00            
ATOM   2320  R2  CHO   390     206.470  89.612  36.248  1.00  0.00            
ATOM   2321  R3  CHO   390     205.220  87.412  37.198  1.00  0.00            
ATOM   2322  R4  CHO   390     208.070  86.912  37.698  1.00  0.00            
ATOM   2323  R5  CHO   390     206.670  85.612  36.648  1.00  0.00            
ATOM   2324  C1  CHO   390     207.820  83.262  39.398  1.00  0.00           C
ATOM   2325  C2  CHO   390     207.970  80.462  41.698  1.00  0.00           C
ATOM   2326  ROH CHO   391      14.870 139.912  48.148  1.00  0.00            
ATOM   2327  R1  CHO   391      15.070 140.762  45.448  1.00  0.00            
ATOM   2328  R2  CHO   391      15.220 138.962  43.348  1.00  0.00            
ATOM   2329  R3  CHO   391      13.070 140.412  42.398  1.00  0.00            
ATOM   2330  R4  CHO   391      14.470 139.462  39.998  1.00  0.00            
ATOM   2331  R5  CHO   391      13.920 141.512  40.448  1.00  0.00            
ATOM   2332  C1  CHO   391      12.020 141.062  37.198  1.00  0.00           C
ATOM   2333  C2  CHO   391       8.920 140.512  34.498  1.00  0.00           C
ATOM   2334  ROH CHO   392     227.070  64.662  27.448  1.00  0.00            
ATOM   2335  R1  CHO   392     226.820  64.562  24.598  1.00  0.00            
ATOM   2336  R2  CHO   392     227.670  62.412  23.098  1.00  0.00            
ATOM   2337  R3  CHO   392     225.170  62.512  22.148  1.00  0.00            
ATOM   2338  R4  CHO   392     226.720  61.112  20.048  1.00  0.00            
ATOM   2339  R5  CHO   392     225.420  62.862  19.798  1.00  0.00            
ATOM   2340  C1  CHO   392     223.770  60.462  17.348  1.00  0.00           C
ATOM   2341  C2  CHO   392     223.820  61.462  14.798  1.00  0.00           C
ATOM   2342  ROH CHO   393     119.620 124.462  44.048  1.00  0.00            
ATOM   2343  R1  CHO   393     120.170 126.962  42.798  1.00  0.00            
ATOM   2344  R2  CHO   393     119.620 127.512  40.148  1.00  0.00            
ATOM   2345  R3  CHO   393     118.270 129.612  41.198  1.00  0.00            
ATOM   2346  R4  CHO   393     117.570 129.662  38.348  1.00  0.00            
ATOM   2347  R5  CHO   393     118.370 131.312  39.498  1.00  0.00            
ATOM   2348  C1  CHO   393     115.120 132.912  38.298  1.00  0.00           C
ATOM   2349  C2  CHO   393     112.620 135.512  37.398  1.00  0.00           C
ATOM   2350  ROH CHO   394     116.070 164.712  34.448  1.00  0.00            
ATOM   2351  R1  CHO   394     115.620 164.762  31.648  1.00  0.00            
ATOM   2352  R2  CHO   394     116.820 166.612  29.998  1.00  0.00            
ATOM   2353  R3  CHO   394     117.670 164.412  28.648  1.00  0.00            
ATOM   2354  R4  CHO   394     117.370 166.512  26.598  1.00  0.00            
ATOM   2355  R5  CHO   394     116.470 164.512  26.548  1.00  0.00            
ATOM   2356  C1  CHO   394     118.470 164.362  23.348  1.00  0.00           C
ATOM   2357  C2  CHO   394     118.170 160.912  20.248  1.00  0.00           C
ATOM   2358  ROH CHO   395      49.220  55.112  12.398  1.00  0.00            
ATOM   2359  R1  CHO   395      50.420  54.362  14.848  1.00  0.00            
ATOM   2360  R2  CHO   395      49.920  55.662  17.248  1.00  0.00            
ATOM   2361  R3  CHO   395      49.320  53.112  18.098  1.00  0.00            
ATOM   2362  R4  CHO   395      50.720  54.362  20.348  1.00  0.00            
ATOM   2363  R5  CHO   395      51.220  52.462  19.398  1.00  0.00            
ATOM   2364  C1  CHO   395      50.620  51.262  22.948  1.00  0.00           C
ATOM   2365  C2  CHO   395      47.970  51.612  27.198  1.00  0.00           C
ATOM   2366  ROH CHO   396     227.920 156.062  39.698  1.00  0.00            
ATOM   2367  R1  CHO   396     227.520 154.912  42.248  1.00  0.00            
ATOM   2368  R2  CHO   396     228.570 155.962  44.548  1.00  0.00            
ATOM   2369  R3  CHO   396     225.970 155.862  45.398  1.00  0.00            
ATOM   2370  R4  CHO   396     227.520 156.512  47.798  1.00  0.00            
ATOM   2371  R5  CHO   396     226.120 154.862  47.598  1.00  0.00            
ATOM   2372  C1  CHO   396     224.520 156.712  50.498  1.00  0.00           C
ATOM   2373  C2  CHO   396     222.870 154.512  53.198  1.00  0.00           C
ATOM   2374  ROH CHO   397     105.070 189.462  39.398  1.00  0.00            
ATOM   2375  R1  CHO   397     106.070 187.462  37.648  1.00  0.00            
ATOM   2376  R2  CHO   397     104.420 185.612  36.398  1.00  0.00            
ATOM   2377  R3  CHO   397     105.620 186.612  34.148  1.00  0.00            
ATOM   2378  R4  CHO   397     104.170 184.212  33.248  1.00  0.00            
ATOM   2379  R5  CHO   397     106.270 184.612  32.948  1.00  0.00            
ATOM   2380  C1  CHO   397     105.170 184.262  29.298  1.00  0.00           C
ATOM   2381  C2  CHO   397     106.670 183.512  25.748  1.00  0.00           C
ATOM   2382  ROH CHO   398      30.570  99.462  31.648  1.00  0.00            
ATOM   2383  R1  CHO   398      28.570  99.562  29.698  1.00  0.00            
ATOM   2384  R2  CHO   398      27.120 101.862  29.148  1.00  0.00            
ATOM   2385  R3  CHO   398      27.920 101.362  26.598  1.00  0.00            
ATOM   2386  R4  CHO   398      26.320 103.812  26.398  1.00  0.00            
ATOM   2387  R5  CHO   398      26.070 102.012  25.248  1.00  0.00            
ATOM   2388  C1  CHO   398      26.670 104.562  22.448  1.00  0.00           C
ATOM   2389  C2  CHO   398      27.570 104.762  19.198  1.00  0.00           C
ATOM   2390  ROH CHO   399      34.370 177.012  13.198  1.00  0.00            
ATOM   2391  R1  CHO   399      34.420 176.312  15.948  1.00  0.00            
ATOM   2392  R2  CHO   399      36.770 176.162  17.398  1.00  0.00            
ATOM   2393  R3  CHO   399      35.470 177.912  19.048  1.00  0.00            
ATOM   2394  R4  CHO   399      37.520 176.662  20.748  1.00  0.00            
ATOM   2395  R5  CHO   399      35.370 176.812  21.148  1.00  0.00            
ATOM   2396  C1  CHO   399      36.720 178.562  24.248  1.00  0.00           C
ATOM   2397  C2  CHO   399      39.970 176.162  25.398  1.00  0.00           C
ATOM   2398  ROH CHO   400     209.670 110.912  49.398  1.00  0.00            
ATOM   2399  R1  CHO   400     209.970 112.712  47.198  1.00  0.00            
ATOM   2400  R2  CHO   400     212.420 113.412  46.148  1.00  0.00            
ATOM   2401  R3  CHO   400     211.370 112.512  43.848  1.00  0.00            
ATOM   2402  R4  CHO   400     214.070 113.412  43.098  1.00  0.00            
ATOM   2403  R5  CHO   400     212.220 114.062  42.198  1.00  0.00            
ATOM   2404  C1  CHO   400     214.020 112.612  39.148  1.00  0.00           C
ATOM   2405  C2  CHO   400     216.170 115.762  39.048  1.00  0.00           C
ATOM   2406  ROH CHO   401     175.470  38.212  33.248  1.00  0.00            
ATOM   2407  R1  CHO   401     174.020  38.812  35.598  1.00  0.00            
ATOM   2408  R2  CHO   401     175.220  39.312  38.048  1.00  0.00            
ATOM   2409  R3  CHO   401     173.720  41.612  37.948  1.00  0.00            
ATOM   2410  R4  CHO   401     173.620  40.762  40.748  1.00  0.00            
ATOM   2411  R5  CHO   401     171.920  41.212  39.448  1.00  0.00            
ATOM   2412  C1  CHO   401     171.320  43.762  42.248  1.00  0.00           C
ATOM   2413  C2  CHO   401     172.120  45.212  46.648  1.00  0.00           C
ATOM   2414  ROH CHO   402     185.320  12.962  46.298  1.00  0.00            
ATOM   2415  R1  CHO   402     183.120  11.862  44.948  1.00  0.00            
ATOM   2416  R2  CHO   402     181.920  13.062  42.798  1.00  0.00            
ATOM   2417  R3  CHO   402     182.420  10.712  41.548  1.00  0.00            
ATOM   2418  R4  CHO   402     180.820  12.262  39.598  1.00  0.00            
ATOM   2419  R5  CHO   402     180.420  10.212  40.348  1.00  0.00            
ATOM   2420  C1  CHO   402     180.670   9.562  36.598  1.00  0.00           C
ATOM   2421  C2  CHO   402     178.070  11.062  32.998  1.00  0.00           C
ATOM   2422  ROH CHO   403     111.020 100.612  27.348  1.00  0.00            
ATOM   2423  R1  CHO   403     111.170 100.562  30.148  1.00  0.00            
ATOM   2424  R2  CHO   403     110.470  98.362  31.648  1.00  0.00            
ATOM   2425  R3  CHO   403     112.970  98.712  32.698  1.00  0.00            
ATOM   2426  R4  CHO   403     111.420  97.562  34.898  1.00  0.00            
ATOM   2427  R5  CHO   403     112.620  99.412  34.948  1.00  0.00            
ATOM   2428  C1  CHO   403     114.270  97.462  37.748  1.00  0.00           C
ATOM   2429  C2  CHO   403     117.670  98.612  40.148  1.00  0.00           C
ATOM   2430  ROH CHO   404      89.270 154.662  27.148  1.00  0.00            
ATOM   2431  R1  CHO   404      91.870 154.962  26.098  1.00  0.00            
ATOM   2432  R2  CHO   404      93.320 152.912  24.998  1.00  0.00            
ATOM   2433  R3  CHO   404      93.520 154.612  22.898  1.00  0.00            
ATOM   2434  R4  CHO   404      95.620 152.612  22.448  1.00  0.00            
ATOM   2435  R5  CHO   404      95.870 154.812  22.498  1.00  0.00            
ATOM   2436  C1  CHO   404      97.170 154.062  18.998  1.00  0.00           C
ATOM   2437  C2  CHO   404     101.120 153.862  18.748  1.00  0.00           C
ATOM   2438  ROH CHO   405      69.120  78.012  16.198  1.00  0.00            
ATOM   2439  R1  CHO   405      69.170  77.362  18.948  1.00  0.00            
ATOM   2440  R2  CHO   405      69.070  79.262  20.948  1.00  0.00            
ATOM   2441  R3  CHO   405      66.970  77.762  21.798  1.00  0.00            
ATOM   2442  R4  CHO   405      67.920  79.212  24.198  1.00  0.00            
ATOM   2443  R5  CHO   405      67.670  77.062  23.998  1.00  0.00            
ATOM   2444  C1  CHO   405      65.320  77.762  26.898  1.00  0.00           C
ATOM   2445  C2  CHO   405      65.170  78.562  31.298  1.00  0.00           C
ATOM   2446  ROH CHO   406     176.620  94.712  24.448  1.00  0.00            
ATOM   2447  R1  CHO   406     176.120  97.512  24.048  1.00  0.00            
ATOM   2448  R2  CHO   406     177.970  99.412  24.698  1.00  0.00            
ATOM   2449  R3  CHO   406     177.670 100.162  22.098  1.00  0.00            
ATOM   2450  R4  CHO   406     177.870 102.712  23.548  1.00  0.00            
ATOM   2451  R5  CHO   406     176.270 102.112  22.198  1.00  0.00            
ATOM   2452  C1  CHO   406     177.520 105.262  20.448  1.00  0.00           C
ATOM   2453  C2  CHO   406     180.570 107.362  18.698  1.00  0.00           C
ATOM   2454  ROH CHO   407      12.520 188.212  27.698  1.00  0.00            
ATOM   2455  R1  CHO   407      10.720 189.612  29.398  1.00  0.00            
ATOM   2456  R2  CHO   407       9.370 191.912  28.648  1.00  0.00            
ATOM   2457  R3  CHO   407       7.170 190.512  29.398  1.00  0.00            
ATOM   2458  R4  CHO   407       6.170 193.212  28.798  1.00  0.00            
ATOM   2459  R5  CHO   407       5.870 192.062  30.648  1.00  0.00            
ATOM   2460  C1  CHO   407       2.270 192.662  29.648  1.00  0.00           C
ATOM   2461  C2  CHO   407       0.220 194.962  31.348  1.00  0.00           C
ATOM   2462  ROH CHO   408      14.520 102.512  19.798  1.00  0.00            
ATOM   2463  R1  CHO   408      15.620 100.962  21.898  1.00  0.00            
ATOM   2464  R2  CHO   408      16.970 102.062  24.048  1.00  0.00            
ATOM   2465  R3  CHO   408      15.170 100.662  25.498  1.00  0.00            
ATOM   2466  R4  CHO   408      17.520 100.812  27.248  1.00  0.00            
ATOM   2467  R5  CHO   408      16.470  99.012  26.648  1.00  0.00            
ATOM   2468  C1  CHO   408      16.120  98.812  30.448  1.00  0.00           C
ATOM   2469  C2  CHO   408      16.820  97.062  33.448  1.00  0.00           C
ATOM   2470  ROH CHO   409      52.620  13.012  22.448  1.00  0.00            
ATOM   2471  R1  CHO   409      50.520  12.362  24.148  1.00  0.00            
ATOM   2472  R2  CHO   409      50.570  10.112  25.798  1.00  0.00            
ATOM   2473  R3  CHO   409      50.070  11.912  27.748  1.00  0.00            
ATOM   2474  R4  CHO   409      49.970   9.312  29.098  1.00  0.00            
ATOM   2475  R5  CHO   409      48.420  10.812  29.148  1.00  0.00            
ATOM   2476  C1  CHO   409      49.120  10.512  32.848  1.00  0.00           C
ATOM   2477  C2  CHO   409      47.020  11.812  36.098  1.00  0.00           C
ATOM   2478  ROH CHO   410     166.870 101.512  33.198  1.00  0.00            
ATOM   2479  R1  CHO   410     166.870 103.412  35.298  1.00  0.00            
ATOM   2480  R2  CHO   410     165.870 102.862  37.798  1.00  0.00            
ATOM   2481  R3  CHO   410     168.320 103.662  38.648  1.00  0.00            
ATOM   2482  R4  CHO   410     166.720 103.512  41.098  1.00  0.00            
ATOM   2483  R5  CHO   410     167.870 105.262  40.398  1.00  0.00            
ATOM   2484  C1  CHO   410     169.520 104.662  43.748  1.00  0.00           C
ATOM   2485  C2  CHO   410     168.370 102.812  46.798  1.00  0.00           C
ATOM   2486  ROH CHO   411      51.120  57.562  41.498  1.00  0.00            
ATOM   2487  R1  CHO   411      51.020  56.312  38.998  1.00  0.00            
ATOM   2488  R2  CHO   411      49.220  57.062  36.998  1.00  0.00            
ATOM   2489  R3  CHO   411      51.470  57.262  35.498  1.00  0.00            
ATOM   2490  R4  CHO   411      49.320  57.062  33.548  1.00  0.00            
ATOM   2491  R5  CHO   411      51.120  55.812  33.648  1.00  0.00            
ATOM   2492  C1  CHO   411      51.520  57.212  30.148  1.00  0.00           C
ATOM   2493  C2  CHO   411      52.120  55.462  26.948  1.00  0.00           C
ATOM   2494  ROH CHO   412      15.970  -5.188  26.598  1.00  0.00            
ATOM   2495  R1  CHO   412      15.720  -2.388  26.248  1.00  0.00            
ATOM   2496  R2  CHO   412      16.470  -1.138  23.898  1.00  0.00            
ATOM   2497  R3  CHO   412      13.920  -0.188  23.998  1.00  0.00            
ATOM   2498  R4  CHO   412      15.370   1.812  22.398  1.00  0.00            
ATOM   2499  R5  CHO   412      14.170   2.212  24.148  1.00  0.00            
ATOM   2500  C1  CHO   412      12.370   4.362  21.648  1.00  0.00           C
ATOM   2501  C2  CHO   412       9.620   5.662  18.998  1.00  0.00           C
ATOM   2502  ROH CHO   413     169.920 192.462  17.448  1.00  0.00            
ATOM   2503  R1  CHO   413     170.520 190.812  19.648  1.00  0.00            
ATOM   2504  R2  CHO   413     171.520 191.812  22.048  1.00  0.00            
ATOM   2505  R3  CHO   413     169.420 190.412  23.098  1.00  0.00            
ATOM   2506  R4  CHO   413     171.520 190.362  25.198  1.00  0.00            
ATOM   2507  R5  CHO   413     170.470 188.662  24.348  1.00  0.00            
ATOM   2508  C1  CHO   413     169.520 188.312  28.048  1.00  0.00           C
ATOM   2509  C2  CHO   413     171.170 186.462  31.598  1.00  0.00           C
ATOM   2510  ROH CHO   414      95.620   6.712  10.648  1.00  0.00            
ATOM   2511  R1  CHO   414      93.770   7.362  12.698  1.00  0.00            
ATOM   2512  R2  CHO   414      94.570   7.912  15.248  1.00  0.00            
ATOM   2513  R3  CHO   414      93.170  10.212  14.848  1.00  0.00            
ATOM   2514  R4  CHO   414      92.820   9.662  17.698  1.00  0.00            
ATOM   2515  R5  CHO   414      91.220   9.962  16.248  1.00  0.00            
ATOM   2516  C1  CHO   414      90.520  12.762  18.748  1.00  0.00           C
ATOM   2517  C2  CHO   414      88.570  13.962  22.448  1.00  0.00           C
ATOM   2518  ROH CHO   415      33.970   6.862  36.848  1.00  0.00            
ATOM   2519  R1  CHO   415      34.870   7.012  34.198  1.00  0.00            
ATOM   2520  R2  CHO   415      35.670   4.762  32.798  1.00  0.00            
ATOM   2521  R3  CHO   415      33.870   5.662  30.948  1.00  0.00            
ATOM   2522  R4  CHO   415      36.070   4.562  29.348  1.00  0.00            
ATOM   2523  R5  CHO   415      35.220   6.512  29.148  1.00  0.00            
ATOM   2524  C1  CHO   415      34.570   5.212  25.648  1.00  0.00           C
ATOM   2525  C2  CHO   415      33.870   6.062  21.798  1.00  0.00           C
ATOM   2526  ROH CHO   416      76.470 143.612  41.448  1.00  0.00            
ATOM   2527  R1  CHO   416      75.970 146.312  42.248  1.00  0.00            
ATOM   2528  R2  CHO   416      74.770 148.162  40.548  1.00  0.00            
ATOM   2529  R3  CHO   416      73.020 148.462  42.598  1.00  0.00            
ATOM   2530  R4  CHO   416      72.270 150.462  40.648  1.00  0.00            
ATOM   2531  R5  CHO   416      72.720 150.812  42.748  1.00  0.00            
ATOM   2532  C1  CHO   416      69.120 152.112  42.648  1.00  0.00           C
ATOM   2533  C2  CHO   416      66.470 154.412  44.748  1.00  0.00           C
ATOM   2534  ROH CHO   417     113.670 135.962  23.348  1.00  0.00            
ATOM   2535  R1  CHO   417     115.320 137.262  25.198  1.00  0.00            
ATOM   2536  R2  CHO   417     115.470 140.012  25.398  1.00  0.00            
ATOM   2537  R3  CHO   417     114.870 139.562  27.998  1.00  0.00            
ATOM   2538  R4  CHO   417     115.470 142.462  27.848  1.00  0.00            
ATOM   2539  R5  CHO   417     116.370 141.012  29.198  1.00  0.00            
ATOM   2540  C1  CHO   417     114.870 143.412  31.748  1.00  0.00           C
ATOM   2541  C2  CHO   417     113.320 145.312  34.748  1.00  0.00           C
ATOM   2542  ROH CHO   418     221.420 139.862  51.848  1.00  0.00            
ATOM   2543  R1  CHO   418     222.170 140.162  49.148  1.00  0.00            
ATOM   2544  R2  CHO   418     222.620 138.012  47.448  1.00  0.00            
ATOM   2545  R3  CHO   418     220.770 139.262  45.898  1.00  0.00            
ATOM   2546  R4  CHO   418     222.120 137.412  44.098  1.00  0.00            
ATOM   2547  R5  CHO   418     221.870 139.562  43.798  1.00  0.00            
ATOM   2548  C1  CHO   418     220.120 138.212  40.698  1.00  0.00           C
ATOM   2549  C2  CHO   418     221.920 138.262  38.348  1.00  0.00           C
ATOM   2550  ROH CHO   419      95.820 172.712  24.448  1.00  0.00            
ATOM   2551  R1  CHO   419      95.920 172.662  21.598  1.00  0.00            
ATOM   2552  R2  CHO   419      98.120 173.662  20.198  1.00  0.00            
ATOM   2553  R3  CHO   419      98.070 171.162  19.048  1.00  0.00            
ATOM   2554  R4  CHO   419      99.670 172.812  17.248  1.00  0.00            
ATOM   2555  R5  CHO   419      97.920 171.612  16.698  1.00  0.00            
ATOM   2556  C1  CHO   419     100.520 170.012  14.448  1.00  0.00           C
ATOM   2557  C2  CHO   419     100.820 166.912  11.998  1.00  0.00           C
ATOM   2558  ROH CHO   420     153.420 216.862  30.798  1.00  0.00            
ATOM   2559  R1  CHO   420     152.270 216.162  28.348  1.00  0.00            
ATOM   2560  R2  CHO   420     151.670 218.012  26.348  1.00  0.00            
ATOM   2561  R3  CHO   420     153.170 216.362  24.798  1.00  0.00            
ATOM   2562  R4  CHO   420     150.970 217.212  23.098  1.00  0.00            
ATOM   2563  R5  CHO   420     151.620 215.162  23.498  1.00  0.00            
ATOM   2564  C1  CHO   420     152.020 215.162  19.698  1.00  0.00           C
ATOM   2565  C2  CHO   420     150.820 217.612  16.898  1.00  0.00           C
ATOM   2566  ROH CHO   421     164.170  49.212  16.298  1.00  0.00            
ATOM   2567  R1  CHO   421     163.020  49.312  18.848  1.00  0.00            
ATOM   2568  R2  CHO   421     160.720  47.912  19.548  1.00  0.00            
ATOM   2569  R3  CHO   421     162.320  46.912  21.548  1.00  0.00            
ATOM   2570  R4  CHO   421     159.570  46.062  22.198  1.00  0.00            
ATOM   2571  R5  CHO   421     160.970  47.162  23.498  1.00  0.00            
ATOM   2572  C1  CHO   421     160.370  44.062  25.648  1.00  0.00           C
ATOM   2573  C2  CHO   421     157.620  41.362  26.448  1.00  0.00           C
ATOM   2574  ROH CHO   422     203.320 147.612  23.848  1.00  0.00            
ATOM   2575  R1  CHO   422     202.270 146.612  26.298  1.00  0.00            
ATOM   2576  R2  CHO   422     203.870 145.212  28.098  1.00  0.00            
ATOM   2577  R3  CHO   422     202.970 147.112  29.848  1.00  0.00            
ATOM   2578  R4  CHO   422     203.970 144.962  31.548  1.00  0.00            
ATOM   2579  R5  CHO   422     201.970 145.912  31.648  1.00  0.00            
ATOM   2580  C1  CHO   422     203.170 146.612  35.198  1.00  0.00           C
ATOM   2581  C2  CHO   422     205.420 145.912  38.248  1.00  0.00           C
ATOM   2582  ROH CHO   423     153.570  88.562  33.748  1.00  0.00            
ATOM   2583  R1  CHO   423     154.670  90.012  35.898  1.00  0.00            
ATOM   2584  R2  CHO   423     153.920  89.612  38.498  1.00  0.00            
ATOM   2585  R3  CHO   423     156.570  89.212  38.898  1.00  0.00            
ATOM   2586  R4  CHO   423     155.670  90.512  41.348  1.00  0.00            
ATOM   2587  R5  CHO   423     157.320  91.162  40.048  1.00  0.00            
ATOM   2588  C1  CHO   423     159.220  90.712  43.348  1.00  0.00           C
ATOM   2589  C2  CHO   423     158.120  90.462  47.498  1.00  0.00           C
ATOM   2590  ROH CHO   424      90.970  86.412  48.048  1.00  0.00            
ATOM   2591  R1  CHO   424      92.320  88.212  46.348  1.00  0.00            
ATOM   2592  R2  CHO   424      92.670  87.762  43.648  1.00  0.00            
ATOM   2593  R3  CHO   424      91.470  90.212  43.398  1.00  0.00            
ATOM   2594  R4  CHO   424      93.020  89.862  40.948  1.00  0.00            
ATOM   2595  R5  CHO   424      93.120  91.562  42.298  1.00  0.00            
ATOM   2596  C1  CHO   424      92.120  93.362  39.098  1.00  0.00           C
ATOM   2597  C2  CHO   424      95.420  95.812  38.398  1.00  0.00           C
ATOM   2598  ROH CHO   425      69.820 194.562  37.148  1.00  0.00            
ATOM   2599  R1  CHO   425      68.470 194.362  34.698  1.00  0.00            
ATOM   2600  R2  CHO   425      67.120 192.112  33.898  1.00  0.00            
ATOM   2601  R3  CHO   425      65.070 193.862  33.598  1.00  0.00            
ATOM   2602  R4  CHO   425      64.320 191.462  31.998  1.00  0.00            
ATOM   2603  R5  CHO   425      64.370 193.562  31.298  1.00  0.00            
ATOM   2604  C1  CHO   425      60.720 192.762  30.598  1.00  0.00           C
ATOM   2605  C2  CHO   425      57.370 190.712  30.948  1.00  0.00           C
ATOM   2606  ROH CHO   426      42.970 188.912  16.898  1.00  0.00            
ATOM   2607  R1  CHO   426      43.170 189.162  19.698  1.00  0.00            
ATOM   2608  R2  CHO   426      45.120 187.962  21.198  1.00  0.00            
ATOM   2609  R3  CHO   426      45.570 190.512  22.098  1.00  0.00            
ATOM   2610  R4  CHO   426      46.520 188.762  24.248  1.00  0.00            
ATOM   2611  R5  CHO   426      45.070 190.412  24.448  1.00  0.00            
ATOM   2612  C1  CHO   426      47.720 191.612  26.898  1.00  0.00           C
ATOM   2613  C2  CHO   426      51.470 192.612  27.998  1.00  0.00           C
ATOM   2614  ROH CHO   427     174.320   9.912  14.248  1.00  0.00            
ATOM   2615  R1  CHO   427     175.320  10.762  16.748  1.00  0.00            
ATOM   2616  R2  CHO   427     173.870  10.562  19.098  1.00  0.00            
ATOM   2617  R3  CHO   427     176.070   9.262  19.948  1.00  0.00            
ATOM   2618  R4  CHO   427     174.570   9.812  22.398  1.00  0.00            
ATOM   2619  R5  CHO   427     176.620  10.362  22.048  1.00  0.00            
ATOM   2620  C1  CHO   427     177.020   8.162  25.148  1.00  0.00           C
ATOM   2621  C2  CHO   427     178.220   7.162  29.148  1.00  0.00           C
ATOM   2622  ROH CHO   428     198.270 108.862  14.898  1.00  0.00            
ATOM   2623  R1  CHO   428     198.420 111.212  16.498  1.00  0.00            
ATOM   2624  R2  CHO   428     196.170 112.262  17.748  1.00  0.00            
ATOM   2625  R3  CHO   428     197.720 112.062  19.948  1.00  0.00            
ATOM   2626  R4  CHO   428     195.370 113.612  20.798  1.00  0.00            
ATOM   2627  R5  CHO   428     197.470 114.162  21.048  1.00  0.00            
ATOM   2628  C1  CHO   428     196.370 114.212  24.698  1.00  0.00           C
ATOM   2629  C2  CHO   428     196.470 115.862  27.248  1.00  0.00           C
ATOM   2630  ROH CHO   429     154.370 193.212  16.198  1.00  0.00            
ATOM   2631  R1  CHO   429     155.670 194.212  18.498  1.00  0.00            
ATOM   2632  R2  CHO   429     154.320 195.362  20.648  1.00  0.00            
ATOM   2633  R3  CHO   429     155.670 193.462  22.098  1.00  0.00            
ATOM   2634  R4  CHO   429     155.570 195.812  23.848  1.00  0.00            
ATOM   2635  R5  CHO   429     157.320 194.712  23.248  1.00  0.00            
ATOM   2636  C1  CHO   429     157.520 194.312  27.048  1.00  0.00           C
ATOM   2637  C2  CHO   429     157.470 197.112  29.598  1.00  0.00           C
ATOM   2638  ROH CHO   430      64.970  36.812  37.948  1.00  0.00            
ATOM   2639  R1  CHO   430      62.570  38.212  37.398  1.00  0.00            
ATOM   2640  R2  CHO   430      61.620  38.612  34.848  1.00  0.00            
ATOM   2641  R3  CHO   430      59.370  37.462  35.848  1.00  0.00            
ATOM   2642  R4  CHO   430      58.420  39.212  33.698  1.00  0.00            
ATOM   2643  R5  CHO   430      57.720  39.262  35.748  1.00  0.00            
ATOM   2644  C1  CHO   430      54.470  38.562  33.948  1.00  0.00           C
ATOM   2645  C2  CHO   430      51.520  38.112  36.148  1.00  0.00           C
ATOM   2646  ROH CHO   431     189.020 123.712  33.298  1.00  0.00            
ATOM   2647  R1  CHO   431     187.620 125.412  35.098  1.00  0.00            
ATOM   2648  R2  CHO   431     185.670 124.512  36.798  1.00  0.00            
ATOM   2649  R3  CHO   431     187.220 125.762  38.698  1.00  0.00            
ATOM   2650  R4  CHO   431     185.220 124.262  40.248  1.00  0.00            
ATOM   2651  R5  CHO   431     185.670 126.362  40.398  1.00  0.00            
ATOM   2652  C1  CHO   431     186.420 125.262  43.948  1.00  0.00           C
ATOM   2653  C2  CHO   431     186.170 125.912  46.998  1.00  0.00           C
ATOM   2654  ROH CHO   432     220.520 160.212  24.598  1.00  0.00            
ATOM   2655  R1  CHO   432     220.420 159.312  27.248  1.00  0.00            
ATOM   2656  R2  CHO   432     222.120 160.312  29.248  1.00  0.00            
ATOM   2657  R3  CHO   432     219.770 160.762  30.498  1.00  0.00            
ATOM   2658  R4  CHO   432     221.720 160.362  32.648  1.00  0.00            
ATOM   2659  R5  CHO   432     219.820 159.312  32.398  1.00  0.00            
ATOM   2660  C1  CHO   432     219.320 160.862  35.898  1.00  0.00           C
ATOM   2661  C2  CHO   432     216.920 159.062  37.898  1.00  0.00           C
ATOM   2662  ROH CHO   433     105.620  10.212  10.848  1.00  0.00            
ATOM   2663  R1  CHO   433     103.970  10.612  13.098  1.00  0.00            
ATOM   2664  R2  CHO   433     104.020   8.912  15.298  1.00  0.00            
ATOM   2665  R3  CHO   433     104.520  11.212  16.698  1.00  0.00            
ATOM   2666  R4  CHO   433     103.420   9.362  18.648  1.00  0.00            
ATOM   2667  R5  CHO   433     102.720  11.362  18.198  1.00  0.00            
ATOM   2668  C1  CHO   433     103.520  11.762  21.898  1.00  0.00           C
ATOM   2669  C2  CHO   433     102.770   9.712  24.148  1.00  0.00           C
ATOM   2670  ROH CHO   434     225.070 211.612  41.948  1.00  0.00            
ATOM   2671  R1  CHO   434     225.670 211.512  39.198  1.00  0.00            
ATOM   2672  R2  CHO   434     225.270 209.212  37.698  1.00  0.00            
ATOM   2673  R3  CHO   434     223.820 210.862  36.148  1.00  0.00            
ATOM   2674  R4  CHO   434     224.220 208.462  34.498  1.00  0.00            
ATOM   2675  R5  CHO   434     224.670 210.512  33.948  1.00  0.00            
ATOM   2676  C1  CHO   434     222.220 209.662  31.148  1.00  0.00           C
ATOM   2677  C2  CHO   434     223.520 208.662  27.698  1.00  0.00           C
ATOM   2678  ROH CHO   435     208.470  16.362  11.148  1.00  0.00            
ATOM   2679  R1  CHO   435     207.320  14.062  12.398  1.00  0.00            
ATOM   2680  R2  CHO   435     208.120  13.212  14.898  1.00  0.00            
ATOM   2681  R3  CHO   435     205.420  13.362  15.398  1.00  0.00            
ATOM   2682  R4  CHO   435     206.470  11.362  17.298  1.00  0.00            
ATOM   2683  R5  CHO   435     204.770  11.112  15.898  1.00  0.00            
ATOM   2684  C1  CHO   435     202.970  10.462  19.198  1.00  0.00           C
ATOM   2685  C2  CHO   435     202.970   7.662  21.898  1.00  0.00           C
ATOM   2686  ROH CHO   436     105.020 216.812  40.748  1.00  0.00            
ATOM   2687  R1  CHO   436     104.720 217.962  38.198  1.00  0.00            
ATOM   2688  R2  CHO   436     104.170 220.662  37.798  1.00  0.00            
ATOM   2689  R3  CHO   436     106.370 220.562  36.248  1.00  0.00            
ATOM   2690  R4  CHO   436     104.370 221.862  34.598  1.00  0.00            
ATOM   2691  R5  CHO   436     105.570 220.112  34.048  1.00  0.00            
ATOM   2692  C1  CHO   436     106.520 222.512  31.248  1.00  0.00           C
ATOM   2693  C2  CHO   436     108.920 226.712  30.198  1.00  0.00           C
ATOM   2694  ROH CHO   437     149.520  97.962  35.798  1.00  0.00            
ATOM   2695  R1  CHO   437     149.020  95.862  37.648  1.00  0.00            
ATOM   2696  R2  CHO   437     151.020  94.512  38.948  1.00  0.00            
ATOM   2697  R3  CHO   437     149.570  95.212  41.148  1.00  0.00            
ATOM   2698  R4  CHO   437     151.620  93.312  42.148  1.00  0.00            
ATOM   2699  R5  CHO   437     149.470  93.212  42.448  1.00  0.00            
ATOM   2700  C1  CHO   437     150.620  93.312  46.098  1.00  0.00           C
ATOM   2701  C2  CHO   437     152.920  92.812  49.398  1.00  0.00           C
ATOM   2702  ROH CHO   438       3.620  78.212  27.598  1.00  0.00            
ATOM   2703  R1  CHO   438       4.220  77.562  30.298  1.00  0.00            
ATOM   2704  R2  CHO   438       2.970  78.762  32.448  1.00  0.00            
ATOM   2705  R3  CHO   438       2.420  76.212  33.148  1.00  0.00            
ATOM   2706  R4  CHO   438       2.370  77.712  35.648  1.00  0.00            
ATOM   2707  R5  CHO   438       3.570  75.912  35.248  1.00  0.00            
ATOM   2708  C1  CHO   438       1.520  74.712  38.198  1.00  0.00           C
ATOM   2709  C2  CHO   438       2.970  76.512  41.848  1.00  0.00           C
ATOM   2710  ROH CHO   439     214.520 172.662  32.598  1.00  0.00            
ATOM   2711  R1  CHO   439     216.570 172.712  30.698  1.00  0.00            
ATOM   2712  R2  CHO   439     217.370 170.462  29.348  1.00  0.00            
ATOM   2713  R3  CHO   439     216.920 172.012  27.148  1.00  0.00            
ATOM   2714  R4  CHO   439     218.770 169.912  26.198  1.00  0.00            
ATOM   2715  R5  CHO   439     219.020 172.062  25.998  1.00  0.00            
ATOM   2716  C1  CHO   439     219.070 171.062  22.298  1.00  0.00           C
ATOM   2717  C2  CHO   439     220.270 172.562  18.848  1.00  0.00           C
ATOM   2718  ROH CHO   440      75.370  41.762  36.898  1.00  0.00            
ATOM   2719  R1  CHO   440      76.020  42.662  34.298  1.00  0.00            
ATOM   2720  R2  CHO   440      77.420  41.062  32.498  1.00  0.00            
ATOM   2721  R3  CHO   440      75.320  41.562  30.898  1.00  0.00            
ATOM   2722  R4  CHO   440      77.470  40.762  29.048  1.00  0.00            
ATOM   2723  R5  CHO   440      76.270  42.562  28.948  1.00  0.00            
ATOM   2724  C1  CHO   440      75.470  41.062  25.548  1.00  0.00           C
ATOM   2725  C2  CHO   440      76.670  40.812  22.648  1.00  0.00           C
ATOM   2726  ROH CHO   441       3.720 142.512  28.548  1.00  0.00            
ATOM   2727  R1  CHO   441       3.270 144.712  26.848  1.00  0.00            
ATOM   2728  R2  CHO   441       4.870 146.962  26.798  1.00  0.00            
ATOM   2729  R3  CHO   441       5.020 146.412  24.148  1.00  0.00            
ATOM   2730  R4  CHO   441       4.220 149.212  24.248  1.00  0.00            
ATOM   2731  R5  CHO   441       3.220 147.612  23.148  1.00  0.00            
ATOM   2732  C1  CHO   441       3.970 150.012  20.298  1.00  0.00           C
ATOM   2733  C2  CHO   441       2.770 153.312  18.248  1.00  0.00           C
ATOM   2734  ROH CHO   442     183.570 146.712  38.248  1.00  0.00            
ATOM   2735  R1  CHO   442     182.920 144.712  40.098  1.00  0.00            
ATOM   2736  R2  CHO   442     184.320 142.312  40.248  1.00  0.00            
ATOM   2737  R3  CHO   442     184.570 143.012  42.848  1.00  0.00            
ATOM   2738  R4  CHO   442     185.170 140.162  42.798  1.00  0.00            
ATOM   2739  R5  CHO   442     183.670 141.162  44.048  1.00  0.00            
ATOM   2740  C1  CHO   442     185.870 139.562  46.748  1.00  0.00           C
ATOM   2741  C2  CHO   442     189.020 139.712  49.098  1.00  0.00           C
ATOM   2742  ROH CHO   443     182.520  48.312  16.998  1.00  0.00            
ATOM   2743  R1  CHO   443     181.470  46.712  19.098  1.00  0.00            
ATOM   2744  R2  CHO   443     182.820  44.512  20.148  1.00  0.00            
ATOM   2745  R3  CHO   443     182.420  45.812  22.498  1.00  0.00            
ATOM   2746  R4  CHO   443     181.620  43.062  22.998  1.00  0.00            
ATOM   2747  R5  CHO   443     180.420  44.812  23.398  1.00  0.00            
ATOM   2748  C1  CHO   443     180.570  43.412  26.898  1.00  0.00           C
ATOM   2749  C2  CHO   443     180.220  46.012  30.648  1.00  0.00           C
ATOM   2750  ROH CHO   444      43.970 119.862  18.648  1.00  0.00            
ATOM   2751  R1  CHO   444      42.920 120.162  21.248  1.00  0.00            
ATOM   2752  R2  CHO   444      44.420 119.862  23.548  1.00  0.00            
ATOM   2753  R3  CHO   444      43.470 122.362  24.148  1.00  0.00            
ATOM   2754  R4  CHO   444      44.520 121.312  26.698  1.00  0.00            
ATOM   2755  R5  CHO   444      42.520 122.112  26.298  1.00  0.00            
ATOM   2756  C1  CHO   444      43.620 124.462  29.048  1.00  0.00           C
ATOM   2757  C2  CHO   444      42.420 127.362  31.498  1.00  0.00           C
ATOM   2758  ROH CHO   445     195.670 202.262  13.748  1.00  0.00            
ATOM   2759  R1  CHO   445     196.420 204.212  15.598  1.00  0.00            
ATOM   2760  R2  CHO   445     198.920 205.462  15.548  1.00  0.00            
ATOM   2761  R3  CHO   445     197.420 207.712  15.498  1.00  0.00            
ATOM   2762  R4  CHO   445     200.220 208.662  15.348  1.00  0.00            
ATOM   2763  R5  CHO   445     198.720 209.312  16.798  1.00  0.00            
ATOM   2764  C1  CHO   445     199.570 212.662  15.198  1.00  0.00           C
ATOM   2765  C2  CHO   445     200.620 215.012  12.648  1.00  0.00           C
ATOM   2766  ROH CHO   446     191.570 122.512  19.748  1.00  0.00            
ATOM   2767  R1  CHO   446     191.720 121.212  22.248  1.00  0.00            
ATOM   2768  R2  CHO   446     189.470 120.462  23.698  1.00  0.00            
ATOM   2769  R3  CHO   446     190.670 118.012  23.648  1.00  0.00            
ATOM   2770  R4  CHO   446     189.870 118.412  26.448  1.00  0.00            
ATOM   2771  R5  CHO   446     191.870 117.912  25.698  1.00  0.00            
ATOM   2772  C1  CHO   446     191.220 114.912  27.998  1.00  0.00           C
ATOM   2773  C2  CHO   446     192.870 112.512  28.448  1.00  0.00           C
ATOM   2774  ROH CHO   447     198.370 175.562  31.948  1.00  0.00            
ATOM   2775  R1  CHO   447     197.520 174.662  29.398  1.00  0.00            
ATOM   2776  R2  CHO   447     196.120 176.312  27.648  1.00  0.00            
ATOM   2777  R3  CHO   447     198.120 175.512  25.948  1.00  0.00            
ATOM   2778  R4  CHO   447     196.070 176.812  24.248  1.00  0.00            
ATOM   2779  R5  CHO   447     196.920 174.812  23.948  1.00  0.00            
ATOM   2780  C1  CHO   447     197.870 176.412  20.648  1.00  0.00           C
ATOM   2781  C2  CHO   447     196.720 177.212  16.998  1.00  0.00           C
ATOM   2782  ROH CHO   448      79.620 202.062  10.948  1.00  0.00            
ATOM   2783  R1  CHO   448      81.770 201.562  12.748  1.00  0.00            
ATOM   2784  R2  CHO   448      83.970 203.212  12.898  1.00  0.00            
ATOM   2785  R3  CHO   448      83.320 203.262  15.548  1.00  0.00            
ATOM   2786  R4  CHO   448      86.170 204.012  15.448  1.00  0.00            
ATOM   2787  R5  CHO   448      85.270 202.412  16.648  1.00  0.00            
ATOM   2788  C1  CHO   448      86.820 204.562  19.398  1.00  0.00           C
ATOM   2789  C2  CHO   448      90.420 206.512  20.198  1.00  0.00           C
ATOM   2790  ROH CHO   449     134.070 176.762  44.998  1.00  0.00            
ATOM   2791  R1  CHO   449     135.920 176.262  42.898  1.00  0.00            
ATOM   2792  R2  CHO   449     135.970 173.912  41.498  1.00  0.00            
ATOM   2793  R3  CHO   449     135.720 175.562  39.348  1.00  0.00            
ATOM   2794  R4  CHO   449     136.520 172.962  38.198  1.00  0.00            
ATOM   2795  R5  CHO   449     137.470 174.862  37.848  1.00  0.00            
ATOM   2796  C1  CHO   449     136.620 173.962  34.298  1.00  0.00           C
ATOM   2797  C2  CHO   449     136.220 174.262  30.098  1.00  0.00           C
ATOM   2798  ROH CHO   450     192.270 187.862  33.648  1.00  0.00            
ATOM   2799  R1  CHO   450     190.920 187.912  36.148  1.00  0.00            
ATOM   2800  R2  CHO   450     191.920 186.612  38.398  1.00  0.00            
ATOM   2801  R3  CHO   450     191.720 189.062  39.498  1.00  0.00            
ATOM   2802  R4  CHO   450     193.020 187.412  41.548  1.00  0.00            
ATOM   2803  R5  CHO   450     191.220 188.612  41.798  1.00  0.00            
ATOM   2804  C1  CHO   450     193.420 190.212  44.498  1.00  0.00           C
ATOM   2805  C2  CHO   450     193.720 191.612  48.398  1.00  0.00           C
ATOM   2806  ROH CHO   451     106.820 177.912  27.898  1.00  0.00            
ATOM   2807  R1  CHO   451     106.670 176.612  25.348  1.00  0.00            
ATOM   2808  R2  CHO   451     107.270 177.912  22.998  1.00  0.00            
ATOM   2809  R3  CHO   451     108.970 175.812  22.648  1.00  0.00            
ATOM   2810  R4  CHO   451     108.220 176.612  19.948  1.00  0.00            
ATOM   2811  R5  CHO   451     108.070 174.612  20.798  1.00  0.00            
ATOM   2812  C1  CHO   451     110.370 173.862  17.848  1.00  0.00           C
ATOM   2813  C2  CHO   451     111.020 171.762  14.848  1.00  0.00           C
ATOM   2814  ROH CHO   452     208.620  55.912  41.298  1.00  0.00            
ATOM   2815  R1  CHO   452     205.970  56.662  40.648  1.00  0.00            
ATOM   2816  R2  CHO   452     205.370  58.262  38.498  1.00  0.00            
ATOM   2817  R3  CHO   452     203.720  56.162  37.848  1.00  0.00            
ATOM   2818  R4  CHO   452     202.420  58.512  36.648  1.00  0.00            
ATOM   2819  R5  CHO   452     201.520  57.112  37.998  1.00  0.00            
ATOM   2820  C1  CHO   452     199.170  56.762  34.998  1.00  0.00           C
ATOM   2821  C2  CHO   452     197.270  54.112  34.048  1.00  0.00           C
ATOM   2822  ROH CHO   453      59.420 216.512  21.998  1.00  0.00            
ATOM   2823  R1  CHO   453      57.070 217.912  22.748  1.00  0.00            
ATOM   2824  R2  CHO   453      57.070 219.912  24.648  1.00  0.00            
ATOM   2825  R3  CHO   453      55.920 221.362  22.648  1.00  0.00            
ATOM   2826  R4  CHO   453      54.320 221.962  24.998  1.00  0.00            
ATOM   2827  R5  CHO   453      53.570 221.262  23.098  1.00  0.00            
ATOM   2828  C1  CHO   453      51.620 224.512  23.348  1.00  0.00           C
ATOM   2829  C2  CHO   453      49.270 226.462  20.298  1.00  0.00           C
ATOM   2830  ROH CHO   454     177.220   3.362  26.248  1.00  0.00            
ATOM   2831  R1  CHO   454     175.020   3.512  24.498  1.00  0.00            
ATOM   2832  R2  CHO   454     175.070   5.112  22.248  1.00  0.00            
ATOM   2833  R3  CHO   454     174.370   2.762  21.048  1.00  0.00            
ATOM   2834  R4  CHO   454     174.520   4.712  18.848  1.00  0.00            
ATOM   2835  R5  CHO   454     172.820   3.412  19.298  1.00  0.00            
ATOM   2836  C1  CHO   454     173.520   2.312  15.748  1.00  0.00           C
ATOM   2837  C2  CHO   454     175.520   3.012  12.898  1.00  0.00           C
ATOM   2838  ROH CHO   455       7.420  60.412  39.648  1.00  0.00            
ATOM   2839  R1  CHO   455       4.970  61.412  38.598  1.00  0.00            
ATOM   2840  R2  CHO   455       2.570  61.062  39.898  1.00  0.00            
ATOM   2841  R3  CHO   455       2.420  63.762  39.648  1.00  0.00            
ATOM   2842  R4  CHO   455      -0.330  62.962  40.248  1.00  0.00            
ATOM   2843  R5  CHO   455       0.320  64.162  38.548  1.00  0.00            
ATOM   2844  C1  CHO   455      -2.130  66.562  40.248  1.00  0.00           C
ATOM   2845  C2  CHO   455      -3.830  66.112  43.648  1.00  0.00           C
ATOM   2846  ROH CHO   456      33.820 167.562  17.248  1.00  0.00            
ATOM   2847  R1  CHO   456      33.320 167.212  19.998  1.00  0.00            
ATOM   2848  R2  CHO   456      34.970 168.212  21.948  1.00  0.00            
ATOM   2849  R3  CHO   456      32.670 169.312  22.898  1.00  0.00            
ATOM   2850  R4  CHO   456      34.270 168.862  25.298  1.00  0.00            
ATOM   2851  R5  CHO   456      32.220 168.162  24.948  1.00  0.00            
ATOM   2852  C1  CHO   456      31.720 170.312  28.098  1.00  0.00           C
ATOM   2853  C2  CHO   456      31.520 171.612  31.648  1.00  0.00           C
ATOM   2854  ROH CHO   457     109.070  23.912   5.498  1.00  0.00            
ATOM   2855  R1  CHO   457     106.970  24.412   7.248  1.00  0.00            
ATOM   2856  R2  CHO   457     104.320  24.262   6.548  1.00  0.00            
ATOM   2857  R3  CHO   457     104.120  22.562   8.648  1.00  0.00            
ATOM   2858  R4  CHO   457     101.370  22.862   7.698  1.00  0.00            
ATOM   2859  R5  CHO   457     102.120  23.212   9.748  1.00  0.00            
ATOM   2860  C1  CHO   457      99.520  20.512  10.398  1.00  0.00           C
ATOM   2861  C2  CHO   457      96.270  21.162   8.898  1.00  0.00           C
ATOM   2862  ROH CHO   458     193.620  62.762  45.448  1.00  0.00            
ATOM   2863  R1  CHO   458     194.270  63.912  42.948  1.00  0.00            
ATOM   2864  R2  CHO   458     193.970  62.562  40.548  1.00  0.00            
ATOM   2865  R3  CHO   458     192.520  64.762  39.848  1.00  0.00            
ATOM   2866  R4  CHO   458     192.620  63.112  37.448  1.00  0.00            
ATOM   2867  R5  CHO   458     193.170  65.212  37.598  1.00  0.00            
ATOM   2868  C1  CHO   458     190.470  65.512  34.948  1.00  0.00           C
ATOM   2869  C2  CHO   458     185.870  64.962  32.948  1.00  0.00           C
ATOM   2870  ROH CHO   459       4.170  70.412  15.498  1.00  0.00            
ATOM   2871  R1  CHO   459       5.570  69.862  17.898  1.00  0.00            
ATOM   2872  R2  CHO   459       8.270  70.362  18.148  1.00  0.00            
ATOM   2873  R3  CHO   459       7.470  71.712  20.348  1.00  0.00            
ATOM   2874  R4  CHO   459       9.870  70.312  21.198  1.00  0.00            
ATOM   2875  R5  CHO   459       7.920  70.262  22.198  1.00  0.00            
ATOM   2876  C1  CHO   459      10.070  71.562  25.048  1.00  0.00           C
ATOM   2877  C2  CHO   459      13.070  68.862  27.098  1.00  0.00           C
ATOM   2878  ROH CHO   460      40.020  97.512  38.248  1.00  0.00            
ATOM   2879  R1  CHO   460      40.470  94.962  39.398  1.00  0.00            
ATOM   2880  R2  CHO   460      42.570  94.362  41.048  1.00  0.00            
ATOM   2881  R3  CHO   460      40.620  93.512  42.748  1.00  0.00            
ATOM   2882  R4  CHO   460      43.120  92.862  44.148  1.00  0.00            
ATOM   2883  R5  CHO   460      41.470  91.512  43.698  1.00  0.00            
ATOM   2884  C1  CHO   460      41.620  91.162  47.498  1.00  0.00           C
ATOM   2885  C2  CHO   460      39.120  90.112  48.798  1.00  0.00           C
ATOM   2886  ROH CHO   461     209.320 208.812  15.548  1.00  0.00            
ATOM   2887  R1  CHO   461     208.970 211.612  16.048  1.00  0.00            
ATOM   2888  R2  CHO   461     210.820 213.512  15.298  1.00  0.00            
ATOM   2889  R3  CHO   461     208.670 214.612  13.998  1.00  0.00            
ATOM   2890  R4  CHO   461     210.320 216.912  14.848  1.00  0.00            
ATOM   2891  R5  CHO   461     208.220 216.612  15.248  1.00  0.00            
ATOM   2892  C1  CHO   461     208.020 219.912  13.348  1.00  0.00           C
ATOM   2893  C2  CHO   461     207.770 223.912  12.398  1.00  0.00           C
ATOM   2894  ROH CHO   462     106.070  43.412  26.048  1.00  0.00            
ATOM   2895  R1  CHO   462     107.470  43.162  23.598  1.00  0.00            
ATOM   2896  R2  CHO   462     107.220  45.012  21.548  1.00  0.00            
ATOM   2897  R3  CHO   462     109.970  45.062  21.748  1.00  0.00            
ATOM   2898  R4  CHO   462     109.370  45.712  18.948  1.00  0.00            
ATOM   2899  R5  CHO   462     110.670  44.112  19.648  1.00  0.00            
ATOM   2900  C1  CHO   462     113.170  46.112  17.598  1.00  0.00           C
ATOM   2901  C2  CHO   462     116.520  45.612  16.748  1.00  0.00           C
ATOM   2902  ROH CHO   463     142.470  31.912  33.698  1.00  0.00            
ATOM   2903  R1  CHO   463     143.520  31.662  31.098  1.00  0.00            
ATOM   2904  R2  CHO   463     142.120  30.462  29.048  1.00  0.00            
ATOM   2905  R3  CHO   463     142.570  32.812  27.748  1.00  0.00            
ATOM   2906  R4  CHO   463     142.120  30.862  25.648  1.00  0.00            
ATOM   2907  R5  CHO   463     143.820  32.212  25.848  1.00  0.00            
ATOM   2908  C1  CHO   463     142.520  33.312  22.398  1.00  0.00           C
ATOM   2909  C2  CHO   463     142.920  30.962  18.848  1.00  0.00           C
ATOM   2910  ROH CHO   464      57.720  71.762  27.548  1.00  0.00            
ATOM   2911  R1  CHO   464      58.070  71.862  24.748  1.00  0.00            
ATOM   2912  R2  CHO   464      56.070  72.712  22.998  1.00  0.00            
ATOM   2913  R3  CHO   464      57.970  74.462  22.148  1.00  0.00            
ATOM   2914  R4  CHO   464      56.220  74.062  19.848  1.00  0.00            
ATOM   2915  R5  CHO   464      58.370  73.812  19.898  1.00  0.00            
ATOM   2916  C1  CHO   464      58.070  76.562  17.198  1.00  0.00           C
ATOM   2917  C2  CHO   464      56.270  77.062  14.198  1.00  0.00           C
ATOM   2918  ROH CHO   465     214.820 178.212  47.598  1.00  0.00            
ATOM   2919  R1  CHO   465     213.970 180.812  46.748  1.00  0.00            
ATOM   2920  R2  CHO   465     214.220 183.062  48.298  1.00  0.00            
ATOM   2921  R3  CHO   465     215.570 184.012  46.148  1.00  0.00            
ATOM   2922  R4  CHO   465     214.820 186.412  47.748  1.00  0.00            
ATOM   2923  R5  CHO   465     214.420 186.062  45.648  1.00  0.00            
ATOM   2924  C1  CHO   465     216.420 189.262  45.398  1.00  0.00           C
ATOM   2925  C2  CHO   465     214.770 193.412  44.448  1.00  0.00           C
ATOM   2926  ROH CHO   466     172.570  60.712  15.798  1.00  0.00            
ATOM   2927  R1  CHO   466     172.820  59.312  18.298  1.00  0.00            
ATOM   2928  R2  CHO   466     175.020  59.562  19.948  1.00  0.00            
ATOM   2929  R3  CHO   466     173.120  60.212  21.798  1.00  0.00            
ATOM   2930  R4  CHO   466     175.220  58.812  23.298  1.00  0.00            
ATOM   2931  R5  CHO   466     173.070  58.362  23.298  1.00  0.00            
ATOM   2932  C1  CHO   466     173.620  59.012  26.998  1.00  0.00           C
ATOM   2933  C2  CHO   466     173.770  59.462  30.948  1.00  0.00           C
ATOM   2934  ROH CHO   467     176.570 172.462  30.348  1.00  0.00            
ATOM   2935  R1  CHO   467     178.020 171.262  28.248  1.00  0.00            
ATOM   2936  R2  CHO   467     176.770 169.762  26.248  1.00  0.00            
ATOM   2937  R3  CHO   467     178.070 171.512  24.598  1.00  0.00            
ATOM   2938  R4  CHO   467     178.520 168.912  23.398  1.00  0.00            
ATOM   2939  R5  CHO   467     180.070 170.362  23.948  1.00  0.00            
ATOM   2940  C1  CHO   467     180.770 170.012  20.198  1.00  0.00           C
ATOM   2941  C2  CHO   467     179.870 172.062  15.898  1.00  0.00           C
ATOM   2942  ROH CHO   468     206.070  23.812  22.298  1.00  0.00            
ATOM   2943  R1  CHO   468     207.620  23.512  24.648  1.00  0.00            
ATOM   2944  R2  CHO   468     208.220  25.612  26.298  1.00  0.00            
ATOM   2945  R3  CHO   468     207.170  24.012  28.198  1.00  0.00            
ATOM   2946  R4  CHO   468     208.920  25.862  29.698  1.00  0.00            
ATOM   2947  R5  CHO   468     208.970  23.662  29.798  1.00  0.00            
ATOM   2948  C1  CHO   468     208.270  24.462  33.448  1.00  0.00           C
ATOM   2949  C2  CHO   468     210.020  25.412  36.948  1.00  0.00           C
ATOM   2950  ROH CHO   469     163.370  57.362  46.198  1.00  0.00            
ATOM   2951  R1  CHO   469     165.420  59.112  45.298  1.00  0.00            
ATOM   2952  R2  CHO   469     167.920  58.212  44.598  1.00  0.00            
ATOM   2953  R3  CHO   469     167.370  59.512  42.298  1.00  0.00            
ATOM   2954  R4  CHO   469     170.270  59.162  42.298  1.00  0.00            
ATOM   2955  R5  CHO   469     169.220  61.012  42.048  1.00  0.00            
ATOM   2956  C1  CHO   469     171.170  60.912  38.748  1.00  0.00           C
ATOM   2957  C2  CHO   469     172.220  62.412  34.948  1.00  0.00           C
ATOM   2958  ROH CHO   470      52.620  10.562   7.948  1.00  0.00            
ATOM   2959  R1  CHO   470      52.070  12.662   9.798  1.00  0.00            
ATOM   2960  R2  CHO   470      50.770  12.212  12.148  1.00  0.00            
ATOM   2961  R3  CHO   470      52.970  13.412  13.248  1.00  0.00            
ATOM   2962  R4  CHO   470      50.920  13.662  15.298  1.00  0.00            
ATOM   2963  R5  CHO   470      52.070  15.262  14.448  1.00  0.00            
ATOM   2964  C1  CHO   470      53.070  15.612  18.148  1.00  0.00           C
ATOM   2965  C2  CHO   470      52.220  18.262  20.448  1.00  0.00           C
ATOM   2966  ROH CHO   471     190.370 215.212  16.348  1.00  0.00            
ATOM   2967  R1  CHO   471     190.870 217.912  15.848  1.00  0.00            
ATOM   2968  R2  CHO   471     190.720 219.012  13.298  1.00  0.00            
ATOM   2969  R3  CHO   471     188.970 220.712  14.448  1.00  0.00            
ATOM   2970  R4  CHO   471     189.720 222.012  11.948  1.00  0.00            
ATOM   2971  R5  CHO   471     189.820 222.912  13.948  1.00  0.00            
ATOM   2972  C1  CHO   471     187.470 225.412  12.248  1.00  0.00           C
ATOM   2973  C2  CHO   471     187.920 229.462  10.798  1.00  0.00           C
ATOM   2974  ROH CHO   472     108.570   2.262  21.898  1.00  0.00            
ATOM   2975  R1  CHO   472     108.170   2.062  19.098  1.00  0.00            
ATOM   2976  R2  CHO   472     108.770  -0.188  17.648  1.00  0.00            
ATOM   2977  R3  CHO   472     106.170   0.012  16.848  1.00  0.00            
ATOM   2978  R4  CHO   472     107.520  -1.188  14.598  1.00  0.00            
ATOM   2979  R5  CHO   472     106.320   0.562  14.548  1.00  0.00            
ATOM   2980  C1  CHO   472     104.420  -1.588  12.048  1.00  0.00           C
ATOM   2981  C2  CHO   472     105.520   0.712   8.548  1.00  0.00           C
ATOM   2982  ROH CHO   473     144.420  73.962  33.748  1.00  0.00            
ATOM   2983  R1  CHO   473     144.620  73.462  30.998  1.00  0.00            
ATOM   2984  R2  CHO   473     142.370  72.962  29.398  1.00  0.00            
ATOM   2985  R3  CHO   473     143.370  74.962  27.898  1.00  0.00            
ATOM   2986  R4  CHO   473     141.320  73.712  26.248  1.00  0.00            
ATOM   2987  R5  CHO   473     143.420  74.112  25.698  1.00  0.00            
ATOM   2988  C1  CHO   473     141.670  76.112  22.948  1.00  0.00           C
ATOM   2989  C2  CHO   473     140.270  77.212  19.098  1.00  0.00           C
ATOM   2990  ROH CHO   474     216.870 127.262  20.698  1.00  0.00            
ATOM   2991  R1  CHO   474     215.220 126.562  22.898  1.00  0.00            
ATOM   2992  R2  CHO   474     216.020 124.862  24.898  1.00  0.00            
ATOM   2993  R3  CHO   474     215.270 126.912  26.498  1.00  0.00            
ATOM   2994  R4  CHO   474     215.720 124.662  28.348  1.00  0.00            
ATOM   2995  R5  CHO   474     213.920 125.862  28.198  1.00  0.00            
ATOM   2996  C1  CHO   474     214.870 126.462  31.848  1.00  0.00           C
ATOM   2997  C2  CHO   474     212.270 127.562  34.398  1.00  0.00           C
ATOM   2998  ROH CHO   475     141.670 149.262  35.198  1.00  0.00            
ATOM   2999  R1  CHO   475     143.670 148.812  37.148  1.00  0.00            
ATOM   3000  R2  CHO   475     143.620 150.012  39.648  1.00  0.00            
ATOM   3001  R3  CHO   475     143.820 147.462  40.498  1.00  0.00            
ATOM   3002  R4  CHO   475     145.070 149.062  42.648  1.00  0.00            
ATOM   3003  R5  CHO   475     145.920 147.362  41.598  1.00  0.00            
ATOM   3004  C1  CHO   475     146.070 146.062  45.198  1.00  0.00           C
ATOM   3005  C2  CHO   475     146.120 147.962  49.648  1.00  0.00           C
ATOM   3006  ROH CHO   476     181.020 205.362  15.798  1.00  0.00            
ATOM   3007  R1  CHO   476     182.420 204.112  17.898  1.00  0.00            
ATOM   3008  R2  CHO   476     182.720 205.262  20.398  1.00  0.00            
ATOM   3009  R3  CHO   476     181.670 202.912  21.248  1.00  0.00            
ATOM   3010  R4  CHO   476     182.620 204.212  23.698  1.00  0.00            
ATOM   3011  R5  CHO   476     183.120 202.212  23.048  1.00  0.00            
ATOM   3012  C1  CHO   476     181.570 201.412  26.398  1.00  0.00           C
ATOM   3013  C2  CHO   476     180.220 200.562  30.648  1.00  0.00           C
ATOM   3014  ROH CHO   477     157.720  87.362  31.948  1.00  0.00            
ATOM   3015  R1  CHO   477     160.020  88.212  33.398  1.00  0.00            
ATOM   3016  R2  CHO   477     159.920  90.312  35.248  1.00  0.00            
ATOM   3017  R3  CHO   477     160.970  88.462  36.898  1.00  0.00            
ATOM   3018  R4  CHO   477     161.620  91.062  38.148  1.00  0.00            
ATOM   3019  R5  CHO   477     163.020  89.462  37.648  1.00  0.00            
ATOM   3020  C1  CHO   477     163.670  89.712  41.398  1.00  0.00           C
ATOM   3021  C2  CHO   477     165.870  90.112  44.148  1.00  0.00           C
ATOM   3022  ROH CHO   478     185.970 145.412  22.248  1.00  0.00            
ATOM   3023  R1  CHO   478     185.770 143.812  24.548  1.00  0.00            
ATOM   3024  R2  CHO   478     184.620 144.712  26.898  1.00  0.00            
ATOM   3025  R3  CHO   478     183.070 142.462  26.598  1.00  0.00            
ATOM   3026  R4  CHO   478     182.720 143.262  29.398  1.00  0.00            
ATOM   3027  R5  CHO   478     183.320 141.312  28.698  1.00  0.00            
ATOM   3028  C1  CHO   478     180.170 140.362  30.598  1.00  0.00           C
ATOM   3029  C2  CHO   478     175.870 138.012  31.898  1.00  0.00           C
ATOM   3030  ROH CHO   479     176.570  55.262  34.798  1.00  0.00            
ATOM   3031  R1  CHO   479     178.670  54.962  36.648  1.00  0.00            
ATOM   3032  R2  CHO   479     179.820  57.162  37.948  1.00  0.00            
ATOM   3033  R3  CHO   479     179.170  55.762  40.198  1.00  0.00            
ATOM   3034  R4  CHO   479     181.370  57.512  40.998  1.00  0.00            
ATOM   3035  R5  CHO   479     181.270  55.362  41.248  1.00  0.00            
ATOM   3036  C1  CHO   479     181.720  56.412  44.848  1.00  0.00           C
ATOM   3037  C2  CHO   479     181.770  57.012  49.498  1.00  0.00           C
ATOM   3038  ROH CHO   480     175.420 129.662  35.048  1.00  0.00            
ATOM   3039  R1  CHO   480     175.670 128.012  37.348  1.00  0.00            
ATOM   3040  R2  CHO   480     177.070 128.812  39.598  1.00  0.00            
ATOM   3041  R3  CHO   480     174.720 128.212  40.848  1.00  0.00            
ATOM   3042  R4  CHO   480     176.620 128.812  42.998  1.00  0.00            
ATOM   3043  R5  CHO   480     175.420 127.012  42.798  1.00  0.00            
ATOM   3044  C1  CHO   480     174.170 128.212  46.198  1.00  0.00           C
ATOM   3045  C2  CHO   480     175.870 128.662  48.948  1.00  0.00           C
ATOM   3046  ROH CHO   481      75.720  66.712  45.948  1.00  0.00            
ATOM   3047  R1  CHO   481      75.470  68.662  43.898  1.00  0.00            
ATOM   3048  R2  CHO   481      76.670  68.412  41.448  1.00  0.00            
ATOM   3049  R3  CHO   481      74.120  68.812  40.548  1.00  0.00            
ATOM   3050  R4  CHO   481      75.770  68.712  38.098  1.00  0.00            
ATOM   3051  R5  CHO   481      74.370  70.312  38.698  1.00  0.00            
ATOM   3052  C1  CHO   481      72.870  69.312  35.298  1.00  0.00           C
ATOM   3053  C2  CHO   481      68.270  68.562  33.848  1.00  0.00           C
ATOM   3054  ROH CHO   482     108.070 192.112  19.948  1.00  0.00            
ATOM   3055  R1  CHO   482     105.570 191.512  18.748  1.00  0.00            
ATOM   3056  R2  CHO   482     103.970 193.462  17.648  1.00  0.00            
ATOM   3057  R3  CHO   482     104.070 191.862  15.448  1.00  0.00            
ATOM   3058  R4  CHO   482     101.770 193.612  14.948  1.00  0.00            
ATOM   3059  R5  CHO   482     101.770 191.412  14.898  1.00  0.00            
ATOM   3060  C1  CHO   482     100.620 192.162  11.348  1.00  0.00           C
ATOM   3061  C2  CHO   482     100.820 194.662   8.398  1.00  0.00           C
ATOM   3062  ROH CHO   483     175.370  92.412  41.498  1.00  0.00            
ATOM   3063  R1  CHO   483     175.220  91.212  38.898  1.00  0.00            
ATOM   3064  R2  CHO   483     174.020  88.762  38.498  1.00  0.00            
ATOM   3065  R3  CHO   483     172.570  90.112  36.698  1.00  0.00            
ATOM   3066  R4  CHO   483     172.920  87.512  35.448  1.00  0.00            
ATOM   3067  R5  CHO   483     173.370  89.412  34.548  1.00  0.00            
ATOM   3068  C1  CHO   483     170.920  88.062  31.998  1.00  0.00           C
ATOM   3069  C2  CHO   483     168.820  84.762  29.648  1.00  0.00           C
ATOM   3070  ROH CHO   484      24.270 128.012  27.798  1.00  0.00            
ATOM   3071  R1  CHO   484      26.770 126.862  27.198  1.00  0.00            
ATOM   3072  R2  CHO   484      27.570 126.162  24.648  1.00  0.00            
ATOM   3073  R3  CHO   484      29.720 127.762  25.198  1.00  0.00            
ATOM   3074  R4  CHO   484      30.570 126.062  22.898  1.00  0.00            
ATOM   3075  R5  CHO   484      31.570 126.312  24.848  1.00  0.00            
ATOM   3076  C1  CHO   484      34.320 127.512  22.448  1.00  0.00           C
ATOM   3077  C2  CHO   484      35.820 125.212  20.098  1.00  0.00           C
ATOM   3078  ROH CHO   485     215.170 217.012  23.048  1.00  0.00            
ATOM   3079  R1  CHO   485     216.120 219.612  23.698  1.00  0.00            
ATOM   3080  R2  CHO   485     216.820 220.362  26.248  1.00  0.00            
ATOM   3081  R3  CHO   485     219.170 221.012  25.098  1.00  0.00            
ATOM   3082  R4  CHO   485     219.370 222.112  27.798  1.00  0.00            
ATOM   3083  R5  CHO   485     219.720 223.162  25.948  1.00  0.00            
ATOM   3084  C1  CHO   485     223.070 223.712  27.648  1.00  0.00           C
ATOM   3085  C2  CHO   485     224.920 227.812  26.548  1.00  0.00           C
ATOM   3086  ROH CHO   486     215.770  20.112  23.298  1.00  0.00            
ATOM   3087  R1  CHO   486     215.970  19.162  20.598  1.00  0.00            
ATOM   3088  R2  CHO   486     214.170  19.812  18.648  1.00  0.00            
ATOM   3089  R3  CHO   486     216.420  20.612  17.298  1.00  0.00            
ATOM   3090  R4  CHO   486     214.270  20.812  15.348  1.00  0.00            
ATOM   3091  R5  CHO   486     216.120  19.712  15.098  1.00  0.00            
ATOM   3092  C1  CHO   486     216.420  22.112  12.148  1.00  0.00           C
ATOM   3093  C2  CHO   486     218.770  22.862   9.048  1.00  0.00           C
ATOM   3094  ROH CHO   487     208.070 129.512  50.148  1.00  0.00            
ATOM   3095  R1  CHO   487     208.570 129.662  47.398  1.00  0.00            
ATOM   3096  R2  CHO   487     211.120 129.862  46.348  1.00  0.00            
ATOM   3097  R3  CHO   487     210.370 127.662  44.898  1.00  0.00            
ATOM   3098  R4  CHO   487     212.520 128.912  43.348  1.00  0.00            
ATOM   3099  R5  CHO   487     210.520 128.412  42.598  1.00  0.00            
ATOM   3100  C1  CHO   487     212.620 126.312  40.198  1.00  0.00           C
ATOM   3101  C2  CHO   487     212.870 123.512  37.398  1.00  0.00           C
ATOM   3102  ROH CHO   488     183.270 163.862  47.998  1.00  0.00            
ATOM   3103  R1  CHO   488     184.620 165.162  45.848  1.00  0.00            
ATOM   3104  R2  CHO   488     184.520 167.912  45.548  1.00  0.00            
ATOM   3105  R3  CHO   488     187.220 167.712  45.548  1.00  0.00            
ATOM   3106  R4  CHO   488     186.720 170.362  44.398  1.00  0.00            
ATOM   3107  R5  CHO   488     187.870 168.762  43.498  1.00  0.00            
ATOM   3108  C1  CHO   488     190.520 171.562  43.748  1.00  0.00           C
ATOM   3109  C2  CHO   488     192.270 173.762  46.148  1.00  0.00           C
ATOM   3110  ROH CHO   489      79.620 139.662  18.148  1.00  0.00            
ATOM   3111  R1  CHO   489      76.970 140.362  18.798  1.00  0.00            
ATOM   3112  R2  CHO   489      76.370 142.662  20.248  1.00  0.00            
ATOM   3113  R3  CHO   489      74.770 143.162  18.098  1.00  0.00            
ATOM   3114  R4  CHO   489      73.720 144.912  20.248  1.00  0.00            
ATOM   3115  R5  CHO   489      72.570 143.512  19.048  1.00  0.00            
ATOM   3116  C1  CHO   489      70.670 146.712  18.248  1.00  0.00           C
ATOM   3117  C2  CHO   489      69.220 149.612  16.698  1.00  0.00           C
ATOM   3118  ROH CHO   490     176.620 214.962  27.448  1.00  0.00            
ATOM   3119  R1  CHO   490     175.920 212.962  25.548  1.00  0.00            
ATOM   3120  R2  CHO   490     173.320 212.312  24.948  1.00  0.00            
ATOM   3121  R3  CHO   490     174.120 212.862  22.448  1.00  0.00            
ATOM   3122  R4  CHO   490     172.070 210.762  22.148  1.00  0.00            
ATOM   3123  R5  CHO   490     174.120 210.712  21.348  1.00  0.00            
ATOM   3124  C1  CHO   490     172.120 210.362  18.098  1.00  0.00           C
ATOM   3125  C2  CHO   490     171.870 208.962  13.948  1.00  0.00           C
ATOM   3126  ROH CHO   491     199.820  29.362  40.598  1.00  0.00            
ATOM   3127  R1  CHO   491     199.270  29.712  37.798  1.00  0.00            
ATOM   3128  R2  CHO   491     199.720  27.712  35.948  1.00  0.00            
ATOM   3129  R3  CHO   491     197.070  28.162  35.348  1.00  0.00            
ATOM   3130  R4  CHO   491     198.470  28.212  32.798  1.00  0.00            
ATOM   3131  R5  CHO   491     197.170  29.762  33.598  1.00  0.00            
ATOM   3132  C1  CHO   491     195.320  28.912  30.348  1.00  0.00           C
ATOM   3133  C2  CHO   491     192.120  26.062  28.998  1.00  0.00           C
ATOM   3134  ROH CHO   492      81.220  96.662  49.648  1.00  0.00            
ATOM   3135  R1  CHO   492      81.570  96.612  46.848  1.00  0.00            
ATOM   3136  R2  CHO   492      80.520  98.562  45.198  1.00  0.00            
ATOM   3137  R3  CHO   492      83.070  98.762  44.348  1.00  0.00            
ATOM   3138  R4  CHO   492      81.470  99.912  42.198  1.00  0.00            
ATOM   3139  R5  CHO   492      82.970  98.362  41.998  1.00  0.00            
ATOM   3140  C1  CHO   492      84.470 100.912  39.648  1.00  0.00           C
ATOM   3141  C2  CHO   492      82.720  98.562  37.298  1.00  0.00           C
ATOM   3142  ROH CHO   493     214.820 162.912  50.898  1.00  0.00            
ATOM   3143  R1  CHO   493     217.320 164.312  50.848  1.00  0.00            
ATOM   3144  R2  CHO   493     217.620 166.812  49.648  1.00  0.00            
ATOM   3145  R3  CHO   493     218.570 167.512  52.098  1.00  0.00            
ATOM   3146  R4  CHO   493     218.920 169.912  50.448  1.00  0.00            
ATOM   3147  R5  CHO   493     220.470 168.912  51.598  1.00  0.00            
ATOM   3148  C1  CHO   493     220.570 172.362  53.198  1.00  0.00           C
ATOM   3149  C2  CHO   493     223.620 174.362  52.898  1.00  0.00           C
ATOM   3150  ROH CHO   494      92.620 111.662  55.248  1.00  0.00            
ATOM   3151  R1  CHO   494      93.420 112.562  52.698  1.00  0.00            
ATOM   3152  R2  CHO   494      91.970 112.112  50.398  1.00  0.00            
ATOM   3153  R3  CHO   494      92.170 114.812  50.148  1.00  0.00            
ATOM   3154  R4  CHO   494      91.370 113.862  47.498  1.00  0.00            
ATOM   3155  R5  CHO   494      93.070 115.162  47.948  1.00  0.00            
ATOM   3156  C1  CHO   494      91.220 117.412  45.548  1.00  0.00           C
ATOM   3157  C2  CHO   494      92.170 119.162  42.548  1.00  0.00           C
ATOM   3158  ROH CHO   495      79.020   8.712  19.348  1.00  0.00            
ATOM   3159  R1  CHO   495      78.520   6.412  17.698  1.00  0.00            
ATOM   3160  R2  CHO   495      76.070   5.912  16.598  1.00  0.00            
ATOM   3161  R3  CHO   495      77.470   5.812  14.248  1.00  0.00            
ATOM   3162  R4  CHO   495      74.720   5.362  13.448  1.00  0.00            
ATOM   3163  R5  CHO   495      76.420   4.112  12.998  1.00  0.00            
ATOM   3164  C1  CHO   495      75.270   4.962   9.448  1.00  0.00           C
ATOM   3165  C2  CHO   495      75.870   3.962   5.748  1.00  0.00           C
ATOM   3166  ROH CHO   496      21.820  42.562  11.048  1.00  0.00            
ATOM   3167  R1  CHO   496      21.220  42.712  13.798  1.00  0.00            
ATOM   3168  R2  CHO   496      20.420  40.512  15.248  1.00  0.00            
ATOM   3169  R3  CHO   496      22.470  41.212  16.848  1.00  0.00            
ATOM   3170  R4  CHO   496      21.320  38.862  18.148  1.00  0.00            
ATOM   3171  R5  CHO   496      21.720  40.762  19.048  1.00  0.00            
ATOM   3172  C1  CHO   496      23.820  38.512  21.298  1.00  0.00           C
ATOM   3173  C2  CHO   496      27.120  36.362  22.498  1.00  0.00           C
ATOM   3174  ROH CHO   497      97.170  52.512  27.398  1.00  0.00            
ATOM   3175  R1  CHO   497      95.720  52.312  29.798  1.00  0.00            
ATOM   3176  R2  CHO   497      93.970  50.212  30.298  1.00  0.00            
ATOM   3177  R3  CHO   497      95.470  49.962  32.548  1.00  0.00            
ATOM   3178  R4  CHO   497      92.770  49.262  33.398  1.00  0.00            
ATOM   3179  R5  CHO   497      94.070  50.712  34.298  1.00  0.00            
ATOM   3180  C1  CHO   497      93.470  48.412  37.298  1.00  0.00           C
ATOM   3181  C2  CHO   497      92.170  47.112  41.048  1.00  0.00           C
ATOM   3182  ROH CHO   498      58.420  25.062  35.598  1.00  0.00            
ATOM   3183  R1  CHO   498      59.270  25.412  32.948  1.00  0.00            
ATOM   3184  R2  CHO   498      58.270  23.962  30.848  1.00  0.00            
ATOM   3185  R3  CHO   498      57.770  26.412  29.748  1.00  0.00            
ATOM   3186  R4  CHO   498      57.370  24.512  27.548  1.00  0.00            
ATOM   3187  R5  CHO   498      58.670  26.262  27.548  1.00  0.00            
ATOM   3188  C1  CHO   498      56.420  27.162  24.598  1.00  0.00           C
ATOM   3189  C2  CHO   498      57.170  25.912  20.598  1.00  0.00           C
ATOM   3190  ROH CHO   499      54.770  34.812  15.398  1.00  0.00            
ATOM   3191  R1  CHO   499      53.020  32.812  14.448  1.00  0.00            
ATOM   3192  R2  CHO   499      50.320  32.812  14.998  1.00  0.00            
ATOM   3193  R3  CHO   499      50.070  32.712  12.298  1.00  0.00            
ATOM   3194  R4  CHO   499      47.970  30.912  13.348  1.00  0.00            
ATOM   3195  R5  CHO   499      49.520  30.412  11.848  1.00  0.00            
ATOM   3196  C1  CHO   499      46.420  29.662   9.798  1.00  0.00           C
ATOM   3197  C2  CHO   499      44.120  28.112   6.048  1.00  0.00           C
ATOM   3198  ROH CHO   500     118.020  47.362  32.348  1.00  0.00            
ATOM   3199  R1  CHO   500     117.420  48.362  29.798  1.00  0.00            
ATOM   3200  R2  CHO   500     117.820  51.012  29.098  1.00  0.00            
ATOM   3201  R3  CHO   500     119.220  49.912  27.048  1.00  0.00            
ATOM   3202  R4  CHO   500     118.320  52.512  25.998  1.00  0.00            
ATOM   3203  R5  CHO   500     118.020  50.562  25.098  1.00  0.00            
ATOM   3204  C1  CHO   500     119.920  52.362  22.298  1.00  0.00           C
ATOM   3205  C2  CHO   500     121.120  52.212  19.248  1.00  0.00           C
ATOM   3206  ROH CHO   501     177.920 159.112  36.298  1.00  0.00            
ATOM   3207  R1  CHO   501     176.770 158.212  38.748  1.00  0.00            
ATOM   3208  R2  CHO   501     177.420 155.762  39.848  1.00  0.00            
ATOM   3209  R3  CHO   501     178.020 157.262  42.048  1.00  0.00            
ATOM   3210  R4  CHO   501     177.070 154.712  43.148  1.00  0.00            
ATOM   3211  R5  CHO   501     176.320 156.712  43.648  1.00  0.00            
ATOM   3212  C1  CHO   501     177.420 155.512  47.098  1.00  0.00           C
ATOM   3213  C2  CHO   501     176.870 156.062  50.348  1.00  0.00           C
ATOM   3214  ROH CHO   502     205.420 194.962  44.448  1.00  0.00            
ATOM   3215  R1  CHO   502     204.020 194.962  41.998  1.00  0.00            
ATOM   3216  R2  CHO   502     204.970 193.612  39.748  1.00  0.00            
ATOM   3217  R3  CHO   502     202.470 192.412  39.848  1.00  0.00            
ATOM   3218  R4  CHO   502     203.120 192.612  36.998  1.00  0.00            
ATOM   3219  R5  CHO   502     201.320 193.362  37.998  1.00  0.00            
ATOM   3220  C1  CHO   502     199.720 191.012  35.498  1.00  0.00           C
ATOM   3221  C2  CHO   502     197.620 191.212  32.498  1.00  0.00           C
ATOM   3222  ROH CHO   503     175.520 125.362  33.548  1.00  0.00            
ATOM   3223  R1  CHO   503     174.320 123.862  35.648  1.00  0.00            
ATOM   3224  R2  CHO   503     175.820 122.362  37.448  1.00  0.00            
ATOM   3225  R3  CHO   503     174.520 123.812  39.298  1.00  0.00            
ATOM   3226  R4  CHO   503     175.170 121.312  40.698  1.00  0.00            
ATOM   3227  R5  CHO   503     173.220 122.262  40.548  1.00  0.00            
ATOM   3228  C1  CHO   503     173.570 122.162  44.298  1.00  0.00           C
ATOM   3229  C2  CHO   503     174.620 123.262  48.598  1.00  0.00           C
ATOM   3230  ROH CHO   504     143.170   3.112  32.298  1.00  0.00            
ATOM   3231  R1  CHO   504     144.320   3.112  34.898  1.00  0.00            
ATOM   3232  R2  CHO   504     143.370   4.712  36.948  1.00  0.00            
ATOM   3233  R3  CHO   504     143.270   2.362  38.298  1.00  0.00            
ATOM   3234  R4  CHO   504     143.170   4.412  40.398  1.00  0.00            
ATOM   3235  R5  CHO   504     144.570   2.712  40.248  1.00  0.00            
ATOM   3236  C1  CHO   504     142.970   2.012  43.648  1.00  0.00           C
ATOM   3237  C2  CHO   504     141.820   4.862  46.398  1.00  0.00           C
ATOM   3238  ROH CHO   505      64.370 119.862  30.098  1.00  0.00            
ATOM   3239  R1  CHO   505      66.120 118.912  28.098  1.00  0.00            
ATOM   3240  R2  CHO   505      65.220 118.062  25.598  1.00  0.00            
ATOM   3241  R3  CHO   505      67.020 119.912  24.698  1.00  0.00            
ATOM   3242  R4  CHO   505      66.920 117.862  22.598  1.00  0.00            
ATOM   3243  R5  CHO   505      68.720 118.612  23.648  1.00  0.00            
ATOM   3244  C1  CHO   505      69.570 119.462  19.998  1.00  0.00           C
ATOM   3245  C2  CHO   505      71.470 118.762  16.298  1.00  0.00           C
ATOM   3246  ROH CHO   506      19.220 189.412  13.648  1.00  0.00            
ATOM   3247  R1  CHO   506      18.720 190.962  15.948  1.00  0.00            
ATOM   3248  R2  CHO   506      18.570 189.862  18.498  1.00  0.00            
ATOM   3249  R3  CHO   506      20.470 191.712  19.048  1.00  0.00            
ATOM   3250  R4  CHO   506      19.020 191.412  21.548  1.00  0.00            
ATOM   3251  R5  CHO   506      19.420 193.262  20.548  1.00  0.00            
ATOM   3252  C1  CHO   506      21.070 194.012  23.848  1.00  0.00           C
ATOM   3253  C2  CHO   506      21.370 194.262  27.598  1.00  0.00           C
ATOM   3254  ROH CHO   507     123.470  33.612  29.098  1.00  0.00            
ATOM   3255  R1  CHO   507     125.120  34.562  26.998  1.00  0.00            
ATOM   3256  R2  CHO   507     127.620  33.412  26.448  1.00  0.00            
ATOM   3257  R3  CHO   507     126.570  33.212  23.948  1.00  0.00            
ATOM   3258  R4  CHO   507     129.420  32.912  23.548  1.00  0.00            
ATOM   3259  R5  CHO   507     128.120  34.262  22.498  1.00  0.00            
ATOM   3260  C1  CHO   507     129.520  32.362  19.548  1.00  0.00           C
ATOM   3261  C2  CHO   507     129.170  31.312  16.348  1.00  0.00           C
ATOM   3262  ROH CHO   508      73.470  89.412  36.248  1.00  0.00            
ATOM   3263  R1  CHO   508      74.220  90.762  38.648  1.00  0.00            
ATOM   3264  R2  CHO   508      72.970  93.012  39.548  1.00  0.00            
ATOM   3265  R3  CHO   508      72.620  91.562  41.798  1.00  0.00            
ATOM   3266  R4  CHO   508      72.370  94.362  42.698  1.00  0.00            
ATOM   3267  R5  CHO   508      73.720  92.812  43.498  1.00  0.00            
ATOM   3268  C1  CHO   508      71.720  93.762  46.648  1.00  0.00           C
ATOM   3269  C2  CHO   508      70.870  95.662  50.098  1.00  0.00           C
ATOM   3270  ROH CHO   509     128.770 167.662  41.148  1.00  0.00            
ATOM   3271  R1  CHO   509     127.420 168.712  38.898  1.00  0.00            
ATOM   3272  R2  CHO   509     125.470 167.262  37.548  1.00  0.00            
ATOM   3273  R3  CHO   509     124.020 169.512  38.048  1.00  0.00            
ATOM   3274  R4  CHO   509     122.120 167.662  36.848  1.00  0.00            
ATOM   3275  R5  CHO   509     122.520 169.662  36.148  1.00  0.00            
ATOM   3276  C1  CHO   509     118.770 169.962  36.848  1.00  0.00           C
ATOM   3277  C2  CHO   509     115.270 169.112  38.298  1.00  0.00           C
ATOM   3278  ROH CHO   510     138.720  34.312  32.048  1.00  0.00            
ATOM   3279  R1  CHO   510     138.420  33.062  29.548  1.00  0.00            
ATOM   3280  R2  CHO   510     136.520  33.862  27.698  1.00  0.00            
ATOM   3281  R3  CHO   510     138.720  33.962  26.048  1.00  0.00            
ATOM   3282  R4  CHO   510     136.420  34.262  24.248  1.00  0.00            
ATOM   3283  R5  CHO   510     138.020  32.762  24.098  1.00  0.00            
ATOM   3284  C1  CHO   510     138.370  34.512  20.698  1.00  0.00           C
ATOM   3285  C2  CHO   510     140.220  36.762  18.748  1.00  0.00           C
ATOM   3286  ROH CHO   511     100.520  84.612  19.548  1.00  0.00            
ATOM   3287  R1  CHO   511     100.470  83.212  21.998  1.00  0.00            
ATOM   3288  R2  CHO   511      98.920  84.012  24.148  1.00  0.00            
ATOM   3289  R3  CHO   511      97.970  81.462  23.998  1.00  0.00            
ATOM   3290  R4  CHO   511      98.420  81.962  26.848  1.00  0.00            
ATOM   3291  R5  CHO   511      99.170  80.262  25.648  1.00  0.00            
ATOM   3292  C1  CHO   511      97.220  78.362  28.298  1.00  0.00           C
ATOM   3293  C2  CHO   511      96.120  75.162  30.598  1.00  0.00           C
ATOM   3294  ROH CHO   512     122.670 227.062  19.898  1.00  0.00            
ATOM   3295  R1  CHO   512     122.920 225.612  22.298  1.00  0.00            
ATOM   3296  R2  CHO   512     125.270 225.412  23.698  1.00  0.00            
ATOM   3297  R3  CHO   512     123.770 226.362  25.748  1.00  0.00            
ATOM   3298  R4  CHO   512     126.070 225.012  27.048  1.00  0.00            
ATOM   3299  R5  CHO   512     123.970 224.662  27.448  1.00  0.00            
ATOM   3300  C1  CHO   512     125.120 225.662  30.948  1.00  0.00           C
ATOM   3301  C2  CHO   512     128.720 226.012  34.748  1.00  0.00           C
ATOM   3302  ROH CHO   513      -1.530  40.362  26.548  1.00  0.00            
ATOM   3303  R1  CHO   513      -1.080  41.512  29.098  1.00  0.00            
ATOM   3304  R2  CHO   513      -1.980  40.412  31.448  1.00  0.00            
ATOM   3305  R3  CHO   513       0.620  40.612  32.198  1.00  0.00            
ATOM   3306  R4  CHO   513      -0.880  41.062  34.648  1.00  0.00            
ATOM   3307  R5  CHO   513       0.670  42.362  33.848  1.00  0.00            
ATOM   3308  C1  CHO   513       2.220  41.612  37.198  1.00  0.00           C
ATOM   3309  C2  CHO   513       3.570  40.412  41.298  1.00  0.00           C
ATOM   3310  ROH CHO   514      84.270 194.812  25.848  1.00  0.00            
ATOM   3311  R1  CHO   514      83.820 192.562  27.498  1.00  0.00            
ATOM   3312  R2  CHO   514      84.870 192.362  30.048  1.00  0.00            
ATOM   3313  R3  CHO   514      82.220 191.962  30.748  1.00  0.00            
ATOM   3314  R4  CHO   514      83.720 191.312  33.148  1.00  0.00            
ATOM   3315  R5  CHO   514      82.320 190.012  32.148  1.00  0.00            
ATOM   3316  C1  CHO   514      80.670 190.312  35.598  1.00  0.00           C
ATOM   3317  C2  CHO   514      80.970 190.912  39.848  1.00  0.00           C
ATOM   3318  ROH CHO   515     141.720 201.212  16.648  1.00  0.00            
ATOM   3319  R1  CHO   515     142.570 203.012  18.648  1.00  0.00            
ATOM   3320  R2  CHO   515     141.620 202.912  21.248  1.00  0.00            
ATOM   3321  R3  CHO   515     144.270 202.812  21.848  1.00  0.00            
ATOM   3322  R4  CHO   515     142.970 203.812  24.298  1.00  0.00            
ATOM   3323  R5  CHO   515     144.620 204.762  23.198  1.00  0.00            
ATOM   3324  C1  CHO   515     146.270 204.312  26.648  1.00  0.00           C
ATOM   3325  C2  CHO   515     145.370 203.912  30.448  1.00  0.00           C
ATOM   3326  ROH CHO   516     136.220 150.362  20.548  1.00  0.00            
ATOM   3327  R1  CHO   516     136.520 151.762  22.948  1.00  0.00            
ATOM   3328  R2  CHO   516     134.620 153.512  23.898  1.00  0.00            
ATOM   3329  R3  CHO   516     134.770 151.962  26.148  1.00  0.00            
ATOM   3330  R4  CHO   516     133.870 154.562  27.148  1.00  0.00            
ATOM   3331  R5  CHO   516     135.570 153.462  27.848  1.00  0.00            
ATOM   3332  C1  CHO   516     133.620 153.762  31.098  1.00  0.00           C
ATOM   3333  C2  CHO   516     134.470 155.312  34.798  1.00  0.00           C
ATOM   3334  ROH CHO   517     110.270 201.462  39.398  1.00  0.00            
ATOM   3335  R1  CHO   517     111.170 201.312  36.748  1.00  0.00            
ATOM   3336  R2  CHO   517     110.720 199.112  35.098  1.00  0.00            
ATOM   3337  R3  CHO   517     109.670 201.012  33.448  1.00  0.00            
ATOM   3338  R4  CHO   517     111.320 199.362  31.698  1.00  0.00            
ATOM   3339  R5  CHO   517     111.420 201.512  31.898  1.00  0.00            
ATOM   3340  C1  CHO   517     110.670 201.212  28.148  1.00  0.00           C
ATOM   3341  C2  CHO   517     110.570 202.262  25.048  1.00  0.00           C
ATOM   3342  ROH CHO   518      63.120 140.412  18.248  1.00  0.00            
ATOM   3343  R1  CHO   518      62.070 140.212  20.848  1.00  0.00            
ATOM   3344  R2  CHO   518      63.470 139.112  22.948  1.00  0.00            
ATOM   3345  R3  CHO   518      62.920 141.512  24.148  1.00  0.00            
ATOM   3346  R4  CHO   518      61.670 139.462  25.898  1.00  0.00            
ATOM   3347  R5  CHO   518      60.720 141.212  25.048  1.00  0.00            
ATOM   3348  C1  CHO   518      60.120 141.912  28.748  1.00  0.00           C
ATOM   3349  C2  CHO   518      57.520 145.412  30.298  1.00  0.00           C
ATOM   3350  ROH CHO   519     116.570 108.912  30.098  1.00  0.00            
ATOM   3351  R1  CHO   519     117.720 108.862  32.648  1.00  0.00            
ATOM   3352  R2  CHO   519     116.570 110.112  34.848  1.00  0.00            
ATOM   3353  R3  CHO   519     116.770 107.662  35.998  1.00  0.00            
ATOM   3354  R4  CHO   519     116.670 109.562  38.248  1.00  0.00            
ATOM   3355  R5  CHO   519     118.220 108.012  37.848  1.00  0.00            
ATOM   3356  C1  CHO   519     116.970 106.912  41.298  1.00  0.00           C
ATOM   3357  C2  CHO   519     112.970 106.212  42.698  1.00  0.00           C
ATOM   3358  ROH CHO   520     181.320   7.262  44.448  1.00  0.00            
ATOM   3359  R1  CHO   520     181.970   4.562  44.198  1.00  0.00            
ATOM   3360  R2  CHO   520     181.020   2.612  45.948  1.00  0.00            
ATOM   3361  R3  CHO   520     180.170   1.412  43.648  1.00  0.00            
ATOM   3362  R4  CHO   520     180.070  -0.688  45.698  1.00  0.00            
ATOM   3363  R5  CHO   520     181.070  -0.788  43.748  1.00  0.00            
ATOM   3364  C1  CHO   520     178.670  -3.738  43.398  1.00  0.00           C
ATOM   3365  C2  CHO   520     179.220  -6.788  46.248  1.00  0.00           C
ATOM   3366  ROH CHO   521       1.520 223.612  26.598  1.00  0.00            
ATOM   3367  R1  CHO   521       1.620 224.512  29.248  1.00  0.00            
ATOM   3368  R2  CHO   521       2.270 222.812  31.348  1.00  0.00            
ATOM   3369  R3  CHO   521       4.120 224.762  31.898  1.00  0.00            
ATOM   3370  R4  CHO   521       3.270 223.812  34.548  1.00  0.00            
ATOM   3371  R5  CHO   521       3.270 225.862  33.848  1.00  0.00            
ATOM   3372  C1  CHO   521       5.570 226.162  36.898  1.00  0.00           C
ATOM   3373  C2  CHO   521       7.620 228.712  39.698  1.00  0.00           C
ATOM   3374  ROH CHO   522     176.920 189.212  35.748  1.00  0.00            
ATOM   3375  R1  CHO   522     178.220 191.012  37.498  1.00  0.00            
ATOM   3376  R2  CHO   522     176.820 192.712  39.198  1.00  0.00            
ATOM   3377  R3  CHO   522     178.370 191.562  41.098  1.00  0.00            
ATOM   3378  R4  CHO   522     177.070 193.812  42.448  1.00  0.00            
ATOM   3379  R5  CHO   522     179.220 193.412  42.348  1.00  0.00            
ATOM   3380  C1  CHO   522     178.670 193.362  46.148  1.00  0.00           C
ATOM   3381  C2  CHO   522     180.070 195.762  48.448  1.00  0.00           C
ATOM   3382  ROH CHO   523     169.170 113.812  48.298  1.00  0.00            
ATOM   3383  R1  CHO   523     169.320 115.362  45.948  1.00  0.00            
ATOM   3384  R2  CHO   523     170.770 114.562  43.748  1.00  0.00            
ATOM   3385  R3  CHO   523     168.370 115.012  42.498  1.00  0.00            
ATOM   3386  R4  CHO   523     170.420 115.312  40.398  1.00  0.00            
ATOM   3387  R5  CHO   523     168.870 116.762  40.948  1.00  0.00            
ATOM   3388  C1  CHO   523     168.020 116.212  37.248  1.00  0.00           C
ATOM   3389  C2  CHO   523     169.820 115.862  33.248  1.00  0.00           C
ATOM   3390  ROH CHO   524     198.820  93.062  27.398  1.00  0.00            
ATOM   3391  R1  CHO   524     199.420  95.012  25.448  1.00  0.00            
ATOM   3392  R2  CHO   524     199.070  97.712  25.848  1.00  0.00            
ATOM   3393  R3  CHO   524     201.670  97.812  25.098  1.00  0.00            
ATOM   3394  R4  CHO   524     200.420 100.162  23.848  1.00  0.00            
ATOM   3395  R5  CHO   524     201.620  98.612  22.848  1.00  0.00            
ATOM   3396  C1  CHO   524     203.670 101.712  21.998  1.00  0.00           C
ATOM   3397  C2  CHO   524     202.770 103.412  19.398  1.00  0.00           C
ATOM   3398  ROH CHO   525     162.870 123.512  48.748  1.00  0.00            
ATOM   3399  R1  CHO   525     164.370 124.312  46.498  1.00  0.00            
ATOM   3400  R2  CHO   525     164.270 122.912  44.098  1.00  0.00            
ATOM   3401  R3  CHO   525     163.620 125.362  43.098  1.00  0.00            
ATOM   3402  R4  CHO   525     164.520 123.812  40.748  1.00  0.00            
ATOM   3403  R5  CHO   525     165.270 125.762  41.398  1.00  0.00            
ATOM   3404  C1  CHO   525     164.020 126.612  37.898  1.00  0.00           C
ATOM   3405  C2  CHO   525     165.870 128.212  35.298  1.00  0.00           C
ATOM   3406  ROH CHO   526     139.620  34.012  37.148  1.00  0.00            
ATOM   3407  R1  CHO   526     137.470  33.662  38.948  1.00  0.00            
ATOM   3408  R2  CHO   526     135.520  31.712  38.648  1.00  0.00            
ATOM   3409  R3  CHO   526     136.270  31.062  41.198  1.00  0.00            
ATOM   3410  R4  CHO   526     133.320  30.812  41.148  1.00  0.00            
ATOM   3411  R5  CHO   526     134.520  32.012  42.548  1.00  0.00            
ATOM   3412  C1  CHO   526     132.720  29.712  44.998  1.00  0.00           C
ATOM   3413  C2  CHO   526     132.420  31.112  48.698  1.00  0.00           C
ATOM   3414  ROH CHO   527     223.570  50.112  42.148  1.00  0.00            
ATOM   3415  R1  CHO   527     223.720  50.162  39.298  1.00  0.00            
ATOM   3416  R2  CHO   527     221.720  49.112  37.698  1.00  0.00            
ATOM   3417  R3  CHO   527     221.770  51.612  36.598  1.00  0.00            
ATOM   3418  R4  CHO   527     220.420  49.912  34.598  1.00  0.00            
ATOM   3419  R5  CHO   527     222.170  51.212  34.248  1.00  0.00            
ATOM   3420  C1  CHO   527     219.720  52.712  31.748  1.00  0.00           C
ATOM   3421  C2  CHO   527     220.570  51.812  29.198  1.00  0.00           C
ATOM   3422  ROH CHO   528     222.320  56.862  15.498  1.00  0.00            
ATOM   3423  R1  CHO   528     222.070  55.512  17.998  1.00  0.00            
ATOM   3424  R2  CHO   528     219.770  55.712  19.548  1.00  0.00            
ATOM   3425  R3  CHO   528     219.870  52.962  19.398  1.00  0.00            
ATOM   3426  R4  CHO   528     218.820  53.562  22.098  1.00  0.00            
ATOM   3427  R5  CHO   528     220.520  52.312  21.598  1.00  0.00            
ATOM   3428  C1  CHO   528     218.370  49.762  23.448  1.00  0.00           C
ATOM   3429  C2  CHO   528     218.420  47.862  26.398  1.00  0.00           C
ATOM   3430  ROH CHO   529      95.420 129.812  37.098  1.00  0.00            
ATOM   3431  R1  CHO   529      93.220 129.412  38.848  1.00  0.00            
ATOM   3432  R2  CHO   529      93.470 129.212  41.598  1.00  0.00            
ATOM   3433  R3  CHO   529      91.670 131.212  41.598  1.00  0.00            
ATOM   3434  R4  CHO   529      91.920 130.412  44.398  1.00  0.00            
ATOM   3435  R5  CHO   529      90.070 130.562  43.248  1.00  0.00            
ATOM   3436  C1  CHO   529      89.270 133.012  46.098  1.00  0.00           C
ATOM   3437  C2  CHO   529      88.070 134.212  49.448  1.00  0.00           C
ATOM   3438  ROH CHO   530     168.020  76.962  28.948  1.00  0.00            
ATOM   3439  R1  CHO   530     167.270  78.812  26.948  1.00  0.00            
ATOM   3440  R2  CHO   530     168.370  78.762  24.398  1.00  0.00            
ATOM   3441  R3  CHO   530     165.770  78.662  23.648  1.00  0.00            
ATOM   3442  R4  CHO   530     167.170  79.812  21.348  1.00  0.00            
ATOM   3443  R5  CHO   530     165.420  80.662  22.348  1.00  0.00            
ATOM   3444  C1  CHO   530     163.970  80.312  18.848  1.00  0.00           C
ATOM   3445  C2  CHO   530     162.720  82.712  15.248  1.00  0.00           C
ATOM   3446  ROH CHO   531     194.620  87.462  40.648  1.00  0.00            
ATOM   3447  R1  CHO   531     195.270  87.512  37.848  1.00  0.00            
ATOM   3448  R2  CHO   531     196.470  85.362  36.598  1.00  0.00            
ATOM   3449  R3  CHO   531     194.320  85.612  34.898  1.00  0.00            
ATOM   3450  R4  CHO   531     196.070  83.662  33.598  1.00  0.00            
ATOM   3451  R5  CHO   531     195.270  85.462  32.748  1.00  0.00            
ATOM   3452  C1  CHO   531     193.870  82.862  30.298  1.00  0.00           C
ATOM   3453  C2  CHO   531     191.970  82.362  26.098  1.00  0.00           C
ATOM   3454  ROH CHO   532      39.320 210.262  41.198  1.00  0.00            
ATOM   3455  R1  CHO   532      39.020 208.212  39.298  1.00  0.00            
ATOM   3456  R2  CHO   532      36.620 207.512  38.198  1.00  0.00            
ATOM   3457  R3  CHO   532      37.870 207.962  35.848  1.00  0.00            
ATOM   3458  R4  CHO   532      35.720 206.062  35.148  1.00  0.00            
ATOM   3459  R5  CHO   532      37.870 205.812  34.748  1.00  0.00            
ATOM   3460  C1  CHO   532      36.470 205.612  31.198  1.00  0.00           C
ATOM   3461  C2  CHO   532      35.120 202.112  29.898  1.00  0.00           C
ATOM   3462  ROH CHO   533      50.720 179.512  17.698  1.00  0.00            
ATOM   3463  R1  CHO   533      50.320 180.112  20.398  1.00  0.00            
ATOM   3464  R2  CHO   533      50.720 178.262  22.448  1.00  0.00            
ATOM   3465  R3  CHO   533      52.320 180.262  23.448  1.00  0.00            
ATOM   3466  R4  CHO   533      51.270 178.862  25.798  1.00  0.00            
ATOM   3467  R5  CHO   533      51.170 180.962  25.398  1.00  0.00            
ATOM   3468  C1  CHO   533      53.120 181.012  28.698  1.00  0.00           C
ATOM   3469  C2  CHO   533      52.070 179.212  32.698  1.00  0.00           C
ATOM   3470  ROH CHO   534      60.670 225.762  22.898  1.00  0.00            
ATOM   3471  R1  CHO   534      59.070 224.112  24.498  1.00  0.00            
ATOM   3472  R2  CHO   534      60.120 222.362  26.398  1.00  0.00            
ATOM   3473  R3  CHO   534      58.420 223.662  28.048  1.00  0.00            
ATOM   3474  R4  CHO   534      58.970 221.112  29.398  1.00  0.00            
ATOM   3475  R5  CHO   534      57.020 221.962  28.948  1.00  0.00            
ATOM   3476  C1  CHO   534      56.720 221.612  32.748  1.00  0.00           C
ATOM   3477  C2  CHO   534      56.970 220.512  36.598  1.00  0.00           C
ATOM   3478  ROH CHO   535      22.570 106.862  47.998  1.00  0.00            
ATOM   3479  R1  CHO   535      22.620 108.762  45.948  1.00  0.00            
ATOM   3480  R2  CHO   535      24.570 110.712  45.698  1.00  0.00            
ATOM   3481  R3  CHO   535      24.820 109.662  43.198  1.00  0.00            
ATOM   3482  R4  CHO   535      26.670 111.962  43.298  1.00  0.00            
ATOM   3483  R5  CHO   535      25.070 111.612  41.798  1.00  0.00            
ATOM   3484  C1  CHO   535      28.120 111.762  39.498  1.00  0.00           C
ATOM   3485  C2  CHO   535      30.020 115.762  38.498  1.00  0.00           C
ATOM   3486  ROH CHO   536      40.220 222.662   8.348  1.00  0.00            
ATOM   3487  R1  CHO   536      39.920 222.062  11.098  1.00  0.00            
ATOM   3488  R2  CHO   536      40.720 219.662  12.198  1.00  0.00            
ATOM   3489  R3  CHO   536      42.120 221.212  13.898  1.00  0.00            
ATOM   3490  R4  CHO   536      41.570 218.812  15.448  1.00  0.00            
ATOM   3491  R5  CHO   536      41.120 220.862  16.048  1.00  0.00            
ATOM   3492  C1  CHO   536      43.420 219.812  18.898  1.00  0.00           C
ATOM   3493  C2  CHO   536      46.320 216.512  21.348  1.00  0.00           C
ATOM   3494  ROH CHO   537      61.670 144.912  46.198  1.00  0.00            
ATOM   3495  R1  CHO   537      62.720 144.662  43.548  1.00  0.00            
ATOM   3496  R2  CHO   537      61.270 145.312  41.298  1.00  0.00            
ATOM   3497  R3  CHO   537      63.420 146.862  40.748  1.00  0.00            
ATOM   3498  R4  CHO   537      62.270 146.262  38.148  1.00  0.00            
ATOM   3499  R5  CHO   537      64.320 145.962  38.748  1.00  0.00            
ATOM   3500  C1  CHO   537      64.870 148.262  35.798  1.00  0.00           C
ATOM   3501  C2  CHO   537      65.820 149.712  32.348  1.00  0.00           C
ATOM   3502  ROH CHO   538     187.220  28.162  26.948  1.00  0.00            
ATOM   3503  R1  CHO   538     188.820  26.862  24.948  1.00  0.00            
ATOM   3504  R2  CHO   538     187.720  25.612  22.748  1.00  0.00            
ATOM   3505  R3  CHO   538     189.420  27.262  21.398  1.00  0.00            
ATOM   3506  R4  CHO   538     188.470  25.312  19.398  1.00  0.00            
ATOM   3507  R5  CHO   538     190.570  25.812  19.848  1.00  0.00            
ATOM   3508  C1  CHO   538     190.520  26.712  16.148  1.00  0.00           C
ATOM   3509  C2  CHO   538     190.120  28.412  12.048  1.00  0.00           C
ATOM   3510  ROH CHO   539     117.820 209.912  22.398  1.00  0.00            
ATOM   3511  R1  CHO   539     117.770 212.712  22.548  1.00  0.00            
ATOM   3512  R2  CHO   539     120.020 214.262  22.348  1.00  0.00            
ATOM   3513  R3  CHO   539     118.570 215.512  20.398  1.00  0.00            
ATOM   3514  R4  CHO   539     121.220 216.762  20.298  1.00  0.00            
ATOM   3515  R5  CHO   539     119.320 217.812  20.498  1.00  0.00            
ATOM   3516  C1  CHO   539     120.570 219.412  17.248  1.00  0.00           C
ATOM   3517  C2  CHO   539     121.370 221.962  13.748  1.00  0.00           C
ATOM   3518  ROH CHO   540     139.770 114.912  46.648  1.00  0.00            
ATOM   3519  R1  CHO   540     140.270 113.662  44.148  1.00  0.00            
ATOM   3520  R2  CHO   540     141.820 111.412  43.898  1.00  0.00            
ATOM   3521  R3  CHO   540     139.670 110.462  42.598  1.00  0.00            
ATOM   3522  R4  CHO   540     141.820 108.612  41.848  1.00  0.00            
ATOM   3523  R5  CHO   540     140.470 109.712  40.498  1.00  0.00            
ATOM   3524  C1  CHO   540     139.770 106.112  39.448  1.00  0.00           C
ATOM   3525  C2  CHO   540     140.470 103.462  36.098  1.00  0.00           C
ATOM   3526  ROH CHO   541     198.370 103.362  16.698  1.00  0.00            
ATOM   3527  R1  CHO   541     195.970 101.812  16.948  1.00  0.00            
ATOM   3528  R2  CHO   541     193.820 102.712  18.398  1.00  0.00            
ATOM   3529  R3  CHO   541     192.470 102.212  16.048  1.00  0.00            
ATOM   3530  R4  CHO   541     190.820 101.062  18.148  1.00  0.00            
ATOM   3531  R5  CHO   541     191.570 100.062  16.348  1.00  0.00            
ATOM   3532  C1  CHO   541     187.820  99.612  15.798  1.00  0.00           C
ATOM   3533  C2  CHO   541     184.870 100.212  15.448  1.00  0.00           C
ATOM   3534  ROH CHO   542      23.520 162.962  33.148  1.00  0.00            
ATOM   3535  R1  CHO   542      23.120 161.312  35.448  1.00  0.00            
ATOM   3536  R2  CHO   542      24.970 161.062  37.448  1.00  0.00            
ATOM   3537  R3  CHO   542      22.920 161.762  39.048  1.00  0.00            
ATOM   3538  R4  CHO   542      24.470 159.862  40.648  1.00  0.00            
ATOM   3539  R5  CHO   542      22.320 159.762  40.198  1.00  0.00            
ATOM   3540  C1  CHO   542      22.220 159.862  43.998  1.00  0.00           C
ATOM   3541  C2  CHO   542      24.670 158.362  46.998  1.00  0.00           C
ATOM   3542  ROH CHO   543      37.320  25.262  35.948  1.00  0.00            
ATOM   3543  R1  CHO   543      38.320  26.962  33.898  1.00  0.00            
ATOM   3544  R2  CHO   543      38.470  26.162  31.248  1.00  0.00            
ATOM   3545  R3  CHO   543      36.970  28.412  30.848  1.00  0.00            
ATOM   3546  R4  CHO   543      37.520  27.312  28.148  1.00  0.00            
ATOM   3547  R5  CHO   543      37.920  29.362  28.798  1.00  0.00            
ATOM   3548  C1  CHO   543      35.520  30.062  25.898  1.00  0.00           C
ATOM   3549  C2  CHO   543      34.970  32.462  23.098  1.00  0.00           C
ATOM   3550  ROH CHO   544     146.320 192.512  16.498  1.00  0.00            
ATOM   3551  R1  CHO   544     145.220 193.362  18.948  1.00  0.00            
ATOM   3552  R2  CHO   544     145.220 191.712  21.198  1.00  0.00            
ATOM   3553  R3  CHO   544     146.470 193.862  22.348  1.00  0.00            
ATOM   3554  R4  CHO   544     145.620 192.212  24.598  1.00  0.00            
ATOM   3555  R5  CHO   544     145.220 194.312  24.298  1.00  0.00            
ATOM   3556  C1  CHO   544     147.020 194.462  27.648  1.00  0.00           C
ATOM   3557  C2  CHO   544     149.420 193.312  30.998  1.00  0.00           C
ATOM   3558  ROH CHO   545      86.820   4.212  39.698  1.00  0.00            
ATOM   3559  R1  CHO   545      86.370   3.362  37.048  1.00  0.00            
ATOM   3560  R2  CHO   545      84.370   4.412  35.448  1.00  0.00            
ATOM   3561  R3  CHO   545      86.420   4.862  33.698  1.00  0.00            
ATOM   3562  R4  CHO   545      84.020   5.312  32.098  1.00  0.00            
ATOM   3563  R5  CHO   545      85.670   3.962  31.648  1.00  0.00            
ATOM   3564  C1  CHO   545      85.720   6.212  28.548  1.00  0.00           C
ATOM   3565  C2  CHO   545      85.770   9.012  26.048  1.00  0.00           C
ATOM   3566  ROH CHO   546     100.370  70.162  30.948  1.00  0.00            
ATOM   3567  R1  CHO   546      99.770  71.312  33.448  1.00  0.00            
ATOM   3568  R2  CHO   546      99.420  69.812  35.748  1.00  0.00            
ATOM   3569  R3  CHO   546     101.320  71.512  36.698  1.00  0.00            
ATOM   3570  R4  CHO   546     100.820  69.562  38.898  1.00  0.00            
ATOM   3571  R5  CHO   546     100.770  71.762  39.048  1.00  0.00            
ATOM   3572  C1  CHO   546     103.420  71.062  41.648  1.00  0.00           C
ATOM   3573  C2  CHO   546     103.170  70.662  45.798  1.00  0.00           C
ATOM   3574  ROH CHO   547     182.170  28.862  27.998  1.00  0.00            
ATOM   3575  R1  CHO   547     179.770  28.962  26.498  1.00  0.00            
ATOM   3576  R2  CHO   547     179.420  30.612  24.298  1.00  0.00            
ATOM   3577  R3  CHO   547     178.720  28.262  23.098  1.00  0.00            
ATOM   3578  R4  CHO   547     177.470  30.362  21.448  1.00  0.00            
ATOM   3579  R5  CHO   547     176.470  28.612  22.348  1.00  0.00            
ATOM   3580  C1  CHO   547     175.670  28.012  18.698  1.00  0.00           C
ATOM   3581  C2  CHO   547     174.120  30.712  16.348  1.00  0.00           C
ATOM   3582  ROH CHO   548     161.870 200.412  17.048  1.00  0.00            
ATOM   3583  R1  CHO   548     163.970 200.612  18.948  1.00  0.00            
ATOM   3584  R2  CHO   548     163.620 201.562  21.498  1.00  0.00            
ATOM   3585  R3  CHO   548     164.770 199.212  22.198  1.00  0.00            
ATOM   3586  R4  CHO   548     165.020 200.862  24.598  1.00  0.00            
ATOM   3587  R5  CHO   548     166.620 199.812  23.548  1.00  0.00            
ATOM   3588  C1  CHO   548     166.920 198.262  27.048  1.00  0.00           C
ATOM   3589  C2  CHO   548     169.920 198.262  29.648  1.00  0.00           C
ATOM   3590  ROH CHO   549     180.770 192.212  33.998  1.00  0.00            
ATOM   3591  R1  CHO   549     182.620 192.512  36.148  1.00  0.00            
ATOM   3592  R2  CHO   549     183.220 194.962  37.298  1.00  0.00            
ATOM   3593  R3  CHO   549     182.520 193.662  39.548  1.00  0.00            
ATOM   3594  R4  CHO   549     183.620 196.212  40.448  1.00  0.00            
ATOM   3595  R5  CHO   549     184.220 194.212  41.148  1.00  0.00            
ATOM   3596  C1  CHO   549     183.220 195.712  44.498  1.00  0.00           C
ATOM   3597  C2  CHO   549     184.820 197.862  48.498  1.00  0.00           C
ATOM   3598  ROH CHO   550      76.320  58.312   8.548  1.00  0.00            
ATOM   3599  R1  CHO   550      77.420  57.262  10.948  1.00  0.00            
ATOM   3600  R2  CHO   550      76.270  57.712  13.448  1.00  0.00            
ATOM   3601  R3  CHO   550      76.320  55.012  13.598  1.00  0.00            
ATOM   3602  R4  CHO   550      76.270  55.962  16.398  1.00  0.00            
ATOM   3603  R5  CHO   550      77.720  54.562  15.498  1.00  0.00            
ATOM   3604  C1  CHO   550      76.320  52.362  18.248  1.00  0.00           C
ATOM   3605  C2  CHO   550      75.520  49.112  18.698  1.00  0.00           C
ATOM   3606  ROH CHO   551      74.470 202.312  26.348  1.00  0.00            
ATOM   3607  R1  CHO   551      73.770 200.862  23.998  1.00  0.00            
ATOM   3608  R2  CHO   551      75.020 201.212  21.598  1.00  0.00            
ATOM   3609  R3  CHO   551      75.320 198.512  21.748  1.00  0.00            
ATOM   3610  R4  CHO   551      74.570 199.062  18.948  1.00  0.00            
ATOM   3611  R5  CHO   551      73.570 197.662  20.348  1.00  0.00            
ATOM   3612  C1  CHO   551      74.570 195.262  17.548  1.00  0.00           C
ATOM   3613  C2  CHO   551      73.220 196.162  14.298  1.00  0.00           C
ATOM   3614  ROH CHO   552     138.070  48.012  45.998  1.00  0.00            
ATOM   3615  R1  CHO   552     138.620  48.762  43.298  1.00  0.00            
ATOM   3616  R2  CHO   552     140.670  50.462  42.598  1.00  0.00            
ATOM   3617  R3  CHO   552     141.420  48.412  40.998  1.00  0.00            
ATOM   3618  R4  CHO   552     143.270  50.612  40.348  1.00  0.00            
ATOM   3619  R5  CHO   552     142.020  49.462  38.948  1.00  0.00            
ATOM   3620  C1  CHO   552     145.470  48.762  37.498  1.00  0.00           C
ATOM   3621  C2  CHO   552     147.720  48.212  34.448  1.00  0.00           C
ATOM   3622  ROH CHO   553      67.420  51.712  23.498  1.00  0.00            
ATOM   3623  R1  CHO   553      68.220  49.962  25.498  1.00  0.00            
ATOM   3624  R2  CHO   553      69.370  50.812  27.898  1.00  0.00            
ATOM   3625  R3  CHO   553      67.370  49.312  28.998  1.00  0.00            
ATOM   3626  R4  CHO   553      69.320  49.662  31.148  1.00  0.00            
ATOM   3627  R5  CHO   553      68.520  47.762  30.448  1.00  0.00            
ATOM   3628  C1  CHO   553      67.420  47.612  34.098  1.00  0.00           C
ATOM   3629  C2  CHO   553      69.270  47.512  37.698  1.00  0.00           C
ATOM   3630  ROH CHO   554     178.770 211.762  45.498  1.00  0.00            
ATOM   3631  R1  CHO   554     179.070 212.112  42.748  1.00  0.00            
ATOM   3632  R2  CHO   554     176.920 212.762  41.098  1.00  0.00            
ATOM   3633  R3  CHO   554     178.570 214.812  40.348  1.00  0.00            
ATOM   3634  R4  CHO   554     176.770 214.362  38.048  1.00  0.00            
ATOM   3635  R5  CHO   554     178.970 214.412  37.998  1.00  0.00            
ATOM   3636  C1  CHO   554     178.220 217.262  35.548  1.00  0.00           C
ATOM   3637  C2  CHO   554     181.470 219.012  32.848  1.00  0.00           C
ATOM   3638  ROH CHO   555     149.320  60.862  35.248  1.00  0.00            
ATOM   3639  R1  CHO   555     148.720  60.812  37.998  1.00  0.00            
ATOM   3640  R2  CHO   555     147.320  58.762  39.198  1.00  0.00            
ATOM   3641  R3  CHO   555     149.470  58.662  40.798  1.00  0.00            
ATOM   3642  R4  CHO   555     147.370  57.212  42.248  1.00  0.00            
ATOM   3643  R5  CHO   555     148.570  58.862  42.998  1.00  0.00            
ATOM   3644  C1  CHO   555     149.420  56.212  45.598  1.00  0.00           C
ATOM   3645  C2  CHO   555     146.320  55.962  48.548  1.00  0.00           C
ATOM   3646  ROH CHO   556      38.670  16.012  36.248  1.00  0.00            
ATOM   3647  R1  CHO   556      39.970  17.112  33.998  1.00  0.00            
ATOM   3648  R2  CHO   556      41.320  15.612  32.148  1.00  0.00            
ATOM   3649  R3  CHO   556      39.670  16.812  30.398  1.00  0.00            
ATOM   3650  R4  CHO   556      42.070  16.162  28.848  1.00  0.00            
ATOM   3651  R5  CHO   556      41.120  18.112  28.998  1.00  0.00            
ATOM   3652  C1  CHO   556      40.970  17.662  25.248  1.00  0.00           C
ATOM   3653  C2  CHO   556      38.770  19.412  23.148  1.00  0.00           C
ATOM   3654  ROH CHO   557     128.270  10.662  29.748  1.00  0.00            
ATOM   3655  R1  CHO   557     129.870  10.462  32.098  1.00  0.00            
ATOM   3656  R2  CHO   557     130.470  12.662  33.698  1.00  0.00            
ATOM   3657  R3  CHO   557     129.420  11.062  35.648  1.00  0.00            
ATOM   3658  R4  CHO   557     131.220  12.962  37.048  1.00  0.00            
ATOM   3659  R5  CHO   557     131.270  10.762  37.148  1.00  0.00            
ATOM   3660  C1  CHO   557     130.670  11.662  40.848  1.00  0.00           C
ATOM   3661  C2  CHO   557     129.120  13.462  43.348  1.00  0.00           C
ATOM   3662  ROH CHO   558     171.970 131.862  49.448  1.00  0.00            
ATOM   3663  R1  CHO   558     171.620 132.512  46.698  1.00  0.00            
ATOM   3664  R2  CHO   558     173.720 132.462  44.898  1.00  0.00            
ATOM   3665  R3  CHO   558     172.070 130.762  43.548  1.00  0.00            
ATOM   3666  R4  CHO   558     173.370 132.412  41.448  1.00  0.00            
ATOM   3667  R5  CHO   558     171.220 132.112  41.748  1.00  0.00            
ATOM   3668  C1  CHO   558     171.620 130.762  38.198  1.00  0.00           C
ATOM   3669  C2  CHO   558     170.820 129.912  33.998  1.00  0.00           C
ATOM   3670  ROH CHO   559     142.170  82.362  48.148  1.00  0.00            
ATOM   3671  R1  CHO   559     140.820  82.062  45.648  1.00  0.00            
ATOM   3672  R2  CHO   559     139.720  84.212  44.298  1.00  0.00            
ATOM   3673  R3  CHO   559     141.270  83.312  42.248  1.00  0.00            
ATOM   3674  R4  CHO   559     139.420  85.162  40.998  1.00  0.00            
ATOM   3675  R5  CHO   559     139.770  83.112  40.398  1.00  0.00            
ATOM   3676  C1  CHO   559     140.670  84.862  37.148  1.00  0.00           C
ATOM   3677  C2  CHO   559     138.270  86.562  35.398  1.00  0.00           C
ATOM   3678  ROH CHO   560      22.370  82.512  27.898  1.00  0.00            
ATOM   3679  R1  CHO   560      22.420  80.362  29.748  1.00  0.00            
ATOM   3680  R2  CHO   560      24.770  79.312  30.748  1.00  0.00            
ATOM   3681  R3  CHO   560      23.620  79.812  33.148  1.00  0.00            
ATOM   3682  R4  CHO   560      25.870  78.062  33.798  1.00  0.00            
ATOM   3683  R5  CHO   560      23.820  77.762  34.348  1.00  0.00            
ATOM   3684  C1  CHO   560      25.420  77.812  37.798  1.00  0.00           C
ATOM   3685  C2  CHO   560      24.920  76.912  41.498  1.00  0.00           C
ATOM   3686  ROH CHO   561      80.270 219.612  36.098  1.00  0.00            
ATOM   3687  R1  CHO   561      80.870 218.762  33.498  1.00  0.00            
ATOM   3688  R2  CHO   561      78.970 217.812  31.748  1.00  0.00            
ATOM   3689  R3  CHO   561      79.970 219.712  30.098  1.00  0.00            
ATOM   3690  R4  CHO   561      78.370 218.012  28.348  1.00  0.00            
ATOM   3691  R5  CHO   561      80.470 218.562  28.098  1.00  0.00            
ATOM   3692  C1  CHO   561      79.020 219.912  24.848  1.00  0.00           C
ATOM   3693  C2  CHO   561      77.220 220.262  21.048  1.00  0.00           C
ATOM   3694  ROH CHO   562     109.170 110.862  53.098  1.00  0.00            
ATOM   3695  R1  CHO   562     108.770 113.362  54.298  1.00  0.00            
ATOM   3696  R2  CHO   562     109.620 115.712  53.098  1.00  0.00            
ATOM   3697  R3  CHO   562     107.020 116.462  53.448  1.00  0.00            
ATOM   3698  R4  CHO   562     108.520 119.012  53.348  1.00  0.00            
ATOM   3699  R5  CHO   562     107.170 118.362  54.948  1.00  0.00            
ATOM   3700  C1  CHO   562     105.420 121.562  53.848  1.00  0.00           C
ATOM   3701  C2  CHO   562     106.070 124.412  56.248  1.00  0.00           C
ATOM   3702  ROH CHO   563     159.170 185.362  43.098  1.00  0.00            
ATOM   3703  R1  CHO   563     160.020 184.312  40.648  1.00  0.00            
ATOM   3704  R2  CHO   563     162.270 182.662  40.448  1.00  0.00            
ATOM   3705  R3  CHO   563     160.520 181.012  39.198  1.00  0.00            
ATOM   3706  R4  CHO   563     163.120 180.162  38.248  1.00  0.00            
ATOM   3707  R5  CHO   563     161.420 180.712  36.998  1.00  0.00            
ATOM   3708  C1  CHO   563     162.020 177.112  35.798  1.00  0.00           C
ATOM   3709  C2  CHO   563     159.970 177.212  32.548  1.00  0.00           C
ATOM   3710  ROH CHO   564      67.670  22.612  16.348  1.00  0.00            
ATOM   3711  R1  CHO   564      66.070  21.912  14.148  1.00  0.00            
ATOM   3712  R2  CHO   564      66.220  23.212  11.698  1.00  0.00            
ATOM   3713  R3  CHO   564      66.670  20.662  10.748  1.00  0.00            
ATOM   3714  R4  CHO   564      65.720  22.212   8.448  1.00  0.00            
ATOM   3715  R5  CHO   564      64.870  20.362   9.148  1.00  0.00            
ATOM   3716  C1  CHO   564      65.820  19.312   5.648  1.00  0.00           C
ATOM   3717  C2  CHO   564      63.820  18.212   2.898  1.00  0.00           C
ATOM   3718  ROH CHO   565      72.370  52.112  21.698  1.00  0.00            
ATOM   3719  R1  CHO   565      71.170  53.162  19.348  1.00  0.00            
ATOM   3720  R2  CHO   565      72.420  55.012  17.698  1.00  0.00            
ATOM   3721  R3  CHO   565      71.870  53.162  15.798  1.00  0.00            
ATOM   3722  R4  CHO   565      71.920  55.712  14.348  1.00  0.00            
ATOM   3723  R5  CHO   565      70.320  54.262  14.348  1.00  0.00            
ATOM   3724  C1  CHO   565      71.120  54.412  10.598  1.00  0.00           C
ATOM   3725  C2  CHO   565      71.370  55.912   7.598  1.00  0.00           C
ATOM   3726  ROH CHO   566      43.620  47.712  25.998  1.00  0.00            
ATOM   3727  R1  CHO   566      42.920  45.412  27.498  1.00  0.00            
ATOM   3728  R2  CHO   566      44.770  44.062  29.098  1.00  0.00            
ATOM   3729  R3  CHO   566      42.970  44.512  31.048  1.00  0.00            
ATOM   3730  R4  CHO   566      45.220  43.212  32.398  1.00  0.00            
ATOM   3731  R5  CHO   566      43.120  42.562  32.448  1.00  0.00            
ATOM   3732  C1  CHO   566      43.770  43.112  36.198  1.00  0.00           C
ATOM   3733  C2  CHO   566      47.920  43.662  38.548  1.00  0.00           C
ATOM   3734  ROH CHO   567      64.970 203.562  41.848  1.00  0.00            
ATOM   3735  R1  CHO   567      64.120 202.562  39.348  1.00  0.00            
ATOM   3736  R2  CHO   567      62.220 203.912  37.798  1.00  0.00            
ATOM   3737  R3  CHO   567      64.170 203.762  35.898  1.00  0.00            
ATOM   3738  R4  CHO   567      61.670 203.462  34.398  1.00  0.00            
ATOM   3739  R5  CHO   567      63.370 202.112  34.348  1.00  0.00            
ATOM   3740  C1  CHO   567      63.120 203.112  30.648  1.00  0.00           C
ATOM   3741  C2  CHO   567      59.420 202.962  29.948  1.00  0.00           C
ATOM   3742  ROH CHO   568     190.070 201.662  28.798  1.00  0.00            
ATOM   3743  R1  CHO   568     192.470 201.812  30.298  1.00  0.00            
ATOM   3744  R2  CHO   568     193.520 204.162  31.198  1.00  0.00            
ATOM   3745  R3  CHO   568     193.470 202.912  33.598  1.00  0.00            
ATOM   3746  R4  CHO   568     194.720 205.512  34.148  1.00  0.00            
ATOM   3747  R5  CHO   568     195.520 203.562  34.648  1.00  0.00            
ATOM   3748  C1  CHO   568     195.370 205.062  38.098  1.00  0.00           C
ATOM   3749  C2  CHO   568     195.670 205.812  42.298  1.00  0.00           C
ATOM   3750  ROH CHO   569     171.370  71.812  16.898  1.00  0.00            
ATOM   3751  R1  CHO   569     169.420  71.012  18.748  1.00  0.00            
ATOM   3752  R2  CHO   569     169.370  68.412  19.798  1.00  0.00            
ATOM   3753  R3  CHO   569     169.420  69.762  22.198  1.00  0.00            
ATOM   3754  R4  CHO   569     169.820  66.962  22.898  1.00  0.00            
ATOM   3755  R5  CHO   569     168.320  68.312  23.748  1.00  0.00            
ATOM   3756  C1  CHO   569     170.120  67.312  26.948  1.00  0.00           C
ATOM   3757  C2  CHO   569     173.270  64.962  29.098  1.00  0.00           C
ATOM   3758  ROH CHO   570     128.520 181.012  29.398  1.00  0.00            
ATOM   3759  R1  CHO   570     127.020 182.212  31.448  1.00  0.00            
ATOM   3760  R2  CHO   570     127.320 181.462  34.098  1.00  0.00            
ATOM   3761  R3  CHO   570     127.770 184.112  34.448  1.00  0.00            
ATOM   3762  R4  CHO   570     127.270 183.112  37.148  1.00  0.00            
ATOM   3763  R5  CHO   570     126.220 184.762  36.198  1.00  0.00            
ATOM   3764  C1  CHO   570     127.670 186.562  39.248  1.00  0.00           C
ATOM   3765  C2  CHO   570     127.170 188.912  42.248  1.00  0.00           C
ATOM   3766  ROH CHO   571      82.370  14.862  36.348  1.00  0.00            
ATOM   3767  R1  CHO   571      82.170  13.962  33.648  1.00  0.00            
ATOM   3768  R2  CHO   571      81.770  15.712  31.548  1.00  0.00            
ATOM   3769  R3  CHO   571      83.970  14.462  30.548  1.00  0.00            
ATOM   3770  R4  CHO   571      82.270  15.012  28.198  1.00  0.00            
ATOM   3771  R5  CHO   571      83.070  13.062  28.798  1.00  0.00            
ATOM   3772  C1  CHO   571      84.620  13.462  25.298  1.00  0.00           C
ATOM   3773  C2  CHO   571      84.820  10.912  21.498  1.00  0.00           C
ATOM   3774  ROH CHO   572     187.420 181.562  34.348  1.00  0.00            
ATOM   3775  R1  CHO   572     188.220 183.212  36.498  1.00  0.00            
ATOM   3776  R2  CHO   572     186.970 185.612  37.048  1.00  0.00            
ATOM   3777  R3  CHO   572     186.720 184.512  39.548  1.00  0.00            
ATOM   3778  R4  CHO   572     187.370 187.312  40.048  1.00  0.00            
ATOM   3779  R5  CHO   572     188.420 185.562  40.848  1.00  0.00            
ATOM   3780  C1  CHO   572     187.420 187.262  44.098  1.00  0.00           C
ATOM   3781  C2  CHO   572     184.870 186.512  47.698  1.00  0.00           C
ATOM   3782  ROH CHO   573      60.270  97.612  19.898  1.00  0.00            
ATOM   3783  R1  CHO   573      58.470  98.512  21.898  1.00  0.00            
ATOM   3784  R2  CHO   573      58.970  98.162  24.598  1.00  0.00            
ATOM   3785  R3  CHO   573      58.570 100.862  24.648  1.00  0.00            
ATOM   3786  R4  CHO   573      57.520  99.862  27.198  1.00  0.00            
ATOM   3787  R5  CHO   573      56.470 101.162  25.748  1.00  0.00            
ATOM   3788  C1  CHO   573      56.320 103.412  28.848  1.00  0.00           C
ATOM   3789  C2  CHO   573      55.220 105.212  32.448  1.00  0.00           C
ATOM   3790  ROH CHO   574     126.970 148.962  21.648  1.00  0.00            
ATOM   3791  R1  CHO   574     127.120 146.462  22.998  1.00  0.00            
ATOM   3792  R2  CHO   574     129.370 144.862  22.948  1.00  0.00            
ATOM   3793  R3  CHO   574     129.120 145.012  25.648  1.00  0.00            
ATOM   3794  R4  CHO   574     131.070 142.862  25.148  1.00  0.00            
ATOM   3795  R5  CHO   574     129.270 142.712  26.348  1.00  0.00            
ATOM   3796  C1  CHO   574     131.870 141.812  28.998  1.00  0.00           C
ATOM   3797  C2  CHO   574     135.270 141.062  30.898  1.00  0.00           C
ATOM   3798  ROH CHO   575     205.420   0.162  25.448  1.00  0.00            
ATOM   3799  R1  CHO   575     205.470   1.512  27.948  1.00  0.00            
ATOM   3800  R2  CHO   575     203.670   1.012  29.948  1.00  0.00            
ATOM   3801  R3  CHO   575     205.920   0.612  31.448  1.00  0.00            
ATOM   3802  R4  CHO   575     203.770   0.912  33.398  1.00  0.00            
ATOM   3803  R5  CHO   575     205.670   2.012  33.348  1.00  0.00            
ATOM   3804  C1  CHO   575     205.970   0.462  36.798  1.00  0.00           C
ATOM   3805  C2  CHO   575     206.520  -0.738  40.248  1.00  0.00           C
ATOM   3806  ROH CHO   576     130.570 118.562  40.148  1.00  0.00            
ATOM   3807  R1  CHO   576     130.020 118.512  37.348  1.00  0.00            
ATOM   3808  R2  CHO   576     131.970 118.312  35.448  1.00  0.00            
ATOM   3809  R3  CHO   576     130.520 116.212  34.598  1.00  0.00            
ATOM   3810  R4  CHO   576     131.970 117.112  32.198  1.00  0.00            
ATOM   3811  R5  CHO   576     129.770 116.862  32.398  1.00  0.00            
ATOM   3812  C1  CHO   576     130.520 114.462  29.498  1.00  0.00           C
ATOM   3813  C2  CHO   576     127.870 113.912  25.598  1.00  0.00           C
ATOM   3814  ROH CHO   577     220.870  81.962  28.898  1.00  0.00            
ATOM   3815  R1  CHO   577     220.270  83.562  31.148  1.00  0.00            
ATOM   3816  R2  CHO   577     217.820  83.562  32.398  1.00  0.00            
ATOM   3817  R3  CHO   577     219.270  83.012  34.598  1.00  0.00            
ATOM   3818  R4  CHO   577     216.570  83.512  35.598  1.00  0.00            
ATOM   3819  R5  CHO   577     218.420  84.462  36.248  1.00  0.00            
ATOM   3820  C1  CHO   577     217.270  82.962  39.548  1.00  0.00           C
ATOM   3821  C2  CHO   577     216.820  82.862  43.698  1.00  0.00           C
ATOM   3822  ROH CHO   578      60.320 131.612  16.198  1.00  0.00            
ATOM   3823  R1  CHO   578      59.770 130.762  18.848  1.00  0.00            
ATOM   3824  R2  CHO   578      60.920 128.562  19.998  1.00  0.00            
ATOM   3825  R3  CHO   578      61.620 130.362  21.948  1.00  0.00            
ATOM   3826  R4  CHO   578      60.970 127.912  23.398  1.00  0.00            
ATOM   3827  R5  CHO   578      60.120 129.912  23.748  1.00  0.00            
ATOM   3828  C1  CHO   578      61.670 129.212  27.198  1.00  0.00           C
ATOM   3829  C2  CHO   578      59.570 128.812  30.748  1.00  0.00           C
ATOM   3830  ROH CHO   579     195.220 188.162  13.648  1.00  0.00            
ATOM   3831  R1  CHO   579     193.570 188.162  15.948  1.00  0.00            
ATOM   3832  R2  CHO   579     193.870 186.312  17.998  1.00  0.00            
ATOM   3833  R3  CHO   579     194.070 188.512  19.548  1.00  0.00            
ATOM   3834  R4  CHO   579     194.320 186.312  21.448  1.00  0.00            
ATOM   3835  R5  CHO   579     192.870 187.962  21.548  1.00  0.00            
ATOM   3836  C1  CHO   579     194.720 188.362  24.898  1.00  0.00           C
ATOM   3837  C2  CHO   579     197.470 189.962  27.348  1.00  0.00           C
ATOM   3838  ROH CHO   580     151.320  16.662  14.548  1.00  0.00            
ATOM   3839  R1  CHO   580     151.670  15.362  17.048  1.00  0.00            
ATOM   3840  R2  CHO   580     149.570  14.812  18.748  1.00  0.00            
ATOM   3841  R3  CHO   580     150.570  12.312  18.648  1.00  0.00            
ATOM   3842  R4  CHO   580     149.420  12.512  21.298  1.00  0.00            
ATOM   3843  R5  CHO   580     151.470  11.912  20.798  1.00  0.00            
ATOM   3844  C1  CHO   580     150.270   8.812  22.698  1.00  0.00           C
ATOM   3845  C2  CHO   580     149.120   9.112  25.948  1.00  0.00           C
ATOM   3846  ROH CHO   581     209.870 149.412  40.548  1.00  0.00            
ATOM   3847  R1  CHO   581     212.070 148.162  41.798  1.00  0.00            
ATOM   3848  R2  CHO   581     214.070 149.612  42.998  1.00  0.00            
ATOM   3849  R3  CHO   581     213.470 148.062  45.148  1.00  0.00            
ATOM   3850  R4  CHO   581     216.020 149.412  45.848  1.00  0.00            
ATOM   3851  R5  CHO   581     215.620 147.262  45.898  1.00  0.00            
ATOM   3852  C1  CHO   581     216.570 147.812  49.548  1.00  0.00           C
ATOM   3853  C2  CHO   581     217.070 146.012  53.398  1.00  0.00           C
ATOM   3854  ROH CHO   582     155.370  56.562  33.798  1.00  0.00            
ATOM   3855  R1  CHO   582     155.470  56.762  36.598  1.00  0.00            
ATOM   3856  R2  CHO   582     156.270  59.062  37.898  1.00  0.00            
ATOM   3857  R3  CHO   582     153.920  58.812  39.198  1.00  0.00            
ATOM   3858  R4  CHO   582     155.770  59.662  41.248  1.00  0.00            
ATOM   3859  R5  CHO   582     154.470  57.912  41.348  1.00  0.00            
ATOM   3860  C1  CHO   582     153.220  59.762  44.398  1.00  0.00           C
ATOM   3861  C2  CHO   582     149.820  60.412  47.498  1.00  0.00           C
ATOM   3862  ROH CHO   583     193.220 223.712  43.298  1.00  0.00            
ATOM   3863  R1  CHO   583     192.370 221.512  41.698  1.00  0.00            
ATOM   3864  R2  CHO   583     190.770 221.812  39.448  1.00  0.00            
ATOM   3865  R3  CHO   583     192.820 220.512  38.198  1.00  0.00            
ATOM   3866  R4  CHO   583     190.770 220.862  36.098  1.00  0.00            
ATOM   3867  R5  CHO   583     191.670 219.012  36.698  1.00  0.00            
ATOM   3868  C1  CHO   583     192.670 219.062  32.998  1.00  0.00           C
ATOM   3869  C2  CHO   583     192.120 218.412  29.698  1.00  0.00           C
ATOM   3870  ROH CHO   584      33.570 178.412  32.698  1.00  0.00            
ATOM   3871  R1  CHO   584      33.870 177.162  35.198  1.00  0.00            
ATOM   3872  R2  CHO   584      34.870 178.462  37.398  1.00  0.00            
ATOM   3873  R3  CHO   584      32.570 177.612  38.548  1.00  0.00            
ATOM   3874  R4  CHO   584      33.970 179.012  40.698  1.00  0.00            
ATOM   3875  R5  CHO   584      33.220 176.962  40.798  1.00  0.00            
ATOM   3876  C1  CHO   584      31.270 178.512  43.698  1.00  0.00           C
ATOM   3877  C2  CHO   584      31.770 180.362  46.698  1.00  0.00           C
ATOM   3878  ROH CHO   585     187.670   6.262  12.898  1.00  0.00            
ATOM   3879  R1  CHO   585     187.870   6.912  15.648  1.00  0.00            
ATOM   3880  R2  CHO   585     188.420   5.012  17.598  1.00  0.00            
ATOM   3881  R3  CHO   585     190.420   6.762  18.248  1.00  0.00            
ATOM   3882  R4  CHO   585     190.070   5.112  20.648  1.00  0.00            
ATOM   3883  R5  CHO   585     190.020   7.262  20.548  1.00  0.00            
ATOM   3884  C1  CHO   585     192.920   6.762  22.998  1.00  0.00           C
ATOM   3885  C2  CHO   585     190.770   7.712  26.048  1.00  0.00           C
ATOM   3886  ROH CHO   586     213.570  38.112  25.848  1.00  0.00            
ATOM   3887  R1  CHO   586     215.220  38.562  23.598  1.00  0.00            
ATOM   3888  R2  CHO   586     215.370  36.862  21.448  1.00  0.00            
ATOM   3889  R3  CHO   586     214.770  39.112  20.048  1.00  0.00            
ATOM   3890  R4  CHO   586     215.570  37.162  17.998  1.00  0.00            
ATOM   3891  R5  CHO   586     216.420  39.162  18.298  1.00  0.00            
ATOM   3892  C1  CHO   586     215.170  39.412  14.698  1.00  0.00           C
ATOM   3893  C2  CHO   586     213.670  43.162  12.948  1.00  0.00           C
ATOM   3894  ROH CHO   587      24.170 152.712  33.048  1.00  0.00            
ATOM   3895  R1  CHO   587      23.670 153.062  30.298  1.00  0.00            
ATOM   3896  R2  CHO   587      25.570 154.012  28.548  1.00  0.00            
ATOM   3897  R3  CHO   587      25.020 151.712  27.198  1.00  0.00            
ATOM   3898  R4  CHO   587      26.120 153.562  25.148  1.00  0.00            
ATOM   3899  R5  CHO   587      24.220 152.462  25.048  1.00  0.00            
ATOM   3900  C1  CHO   587      25.920 151.112  21.898  1.00  0.00           C
ATOM   3901  C2  CHO   587      26.270 150.162  18.898  1.00  0.00           C
ATOM   3902  ROH CHO   588     119.070 106.912  50.848  1.00  0.00            
ATOM   3903  R1  CHO   588     118.720 109.712  50.848  1.00  0.00            
ATOM   3904  R2  CHO   588     119.670 111.362  48.848  1.00  0.00            
ATOM   3905  R3  CHO   588     117.120 112.212  48.748  1.00  0.00            
ATOM   3906  R4  CHO   588     118.570 114.012  46.898  1.00  0.00            
ATOM   3907  R5  CHO   588     117.270 114.612  48.548  1.00  0.00            
ATOM   3908  C1  CHO   588     115.470 116.312  45.648  1.00  0.00           C
ATOM   3909  C2  CHO   588     117.120 118.812  43.598  1.00  0.00           C
ATOM   3910  ROH CHO   589      29.670 184.562  28.748  1.00  0.00            
ATOM   3911  R1  CHO   589      28.470 183.862  26.248  1.00  0.00            
ATOM   3912  R2  CHO   589      27.470 185.762  24.548  1.00  0.00            
ATOM   3913  R3  CHO   589      29.120 184.512  22.748  1.00  0.00            
ATOM   3914  R4  CHO   589      27.270 186.062  21.098  1.00  0.00            
ATOM   3915  R5  CHO   589      27.720 183.962  20.898  1.00  0.00            
ATOM   3916  C1  CHO   589      28.720 185.112  17.448  1.00  0.00           C
ATOM   3917  C2  CHO   589      27.920 184.962  13.848  1.00  0.00           C
ATOM   3918  ROH CHO   590      30.670 197.962  28.248  1.00  0.00            
ATOM   3919  R1  CHO   590      30.070 198.812  30.848  1.00  0.00            
ATOM   3920  R2  CHO   590      29.420 197.012  32.898  1.00  0.00            
ATOM   3921  R3  CHO   590      31.420 198.262  34.198  1.00  0.00            
ATOM   3922  R4  CHO   590      29.920 196.912  36.298  1.00  0.00            
ATOM   3923  R5  CHO   590      30.420 199.012  36.248  1.00  0.00            
ATOM   3924  C1  CHO   590      32.120 198.012  39.498  1.00  0.00           C
ATOM   3925  C2  CHO   590      34.120 200.912  42.698  1.00  0.00           C
ATOM   3926  ROH CHO   591      85.470 222.612   8.348  1.00  0.00            
ATOM   3927  R1  CHO   591      87.520 223.362  10.148  1.00  0.00            
ATOM   3928  R2  CHO   591      87.020 224.062  12.748  1.00  0.00            
ATOM   3929  R3  CHO   591      88.870 222.162  13.298  1.00  0.00            
ATOM   3930  R4  CHO   591      88.920 223.912  15.648  1.00  0.00            
ATOM   3931  R5  CHO   591      90.620 223.362  14.448  1.00  0.00            
ATOM   3932  C1  CHO   591      91.770 222.012  17.848  1.00  0.00           C
ATOM   3933  C2  CHO   591      90.970 221.962  22.348  1.00  0.00           C
ATOM   3934  ROH CHO   592     101.870  29.562  38.098  1.00  0.00            
ATOM   3935  R1  CHO   592     102.270  31.812  36.398  1.00  0.00            
ATOM   3936  R2  CHO   592     104.370  31.912  34.598  1.00  0.00            
ATOM   3937  R3  CHO   592     102.420  32.312  32.798  1.00  0.00            
ATOM   3938  R4  CHO   592     104.920  33.012  31.348  1.00  0.00            
ATOM   3939  R5  CHO   592     103.120  34.262  31.548  1.00  0.00            
ATOM   3940  C1  CHO   592     103.370  34.012  27.748  1.00  0.00           C
ATOM   3941  C2  CHO   592     103.420  34.062  24.548  1.00  0.00           C
ATOM   3942  ROH CHO   593      63.270  69.412   9.898  1.00  0.00            
ATOM   3943  R1  CHO   593      62.270  67.962  12.098  1.00  0.00            
ATOM   3944  R2  CHO   593      63.470  65.662  13.098  1.00  0.00            
ATOM   3945  R3  CHO   593      63.420  67.012  15.448  1.00  0.00            
ATOM   3946  R4  CHO   593      62.620  64.262  16.148  1.00  0.00            
ATOM   3947  R5  CHO   593      61.520  66.112  16.598  1.00  0.00            
ATOM   3948  C1  CHO   593      62.120  64.762  20.148  1.00  0.00           C
ATOM   3949  C2  CHO   593      60.020  64.362  22.898  1.00  0.00           C
ATOM   3950  ROH CHO   594     180.320 224.862  13.798  1.00  0.00            
ATOM   3951  R1  CHO   594     179.770 224.462  16.548  1.00  0.00            
ATOM   3952  R2  CHO   594     180.270 222.112  17.848  1.00  0.00            
ATOM   3953  R3  CHO   594     181.670 223.762  19.548  1.00  0.00            
ATOM   3954  R4  CHO   594     180.370 221.762  21.298  1.00  0.00            
ATOM   3955  R5  CHO   594     180.270 223.962  21.448  1.00  0.00            
ATOM   3956  C1  CHO   594     181.720 223.112  24.898  1.00  0.00           C
ATOM   3957  C2  CHO   594     183.870 223.712  27.648  1.00  0.00           C
ATOM   3958  ROH CHO   595      15.070 191.912  44.348  1.00  0.00            
ATOM   3959  R1  CHO   595      14.220 191.412  41.698  1.00  0.00            
ATOM   3960  R2  CHO   595      13.370 193.462  40.048  1.00  0.00            
ATOM   3961  R3  CHO   595      15.220 192.412  38.348  1.00  0.00            
ATOM   3962  R4  CHO   595      13.020 193.112  36.598  1.00  0.00            
ATOM   3963  R5  CHO   595      13.970 191.212  36.748  1.00  0.00            
ATOM   3964  C1  CHO   595      14.520 191.962  33.048  1.00  0.00           C
ATOM   3965  C2  CHO   595      14.170 194.512  30.298  1.00  0.00           C
ATOM   3966  ROH CHO   596     156.970 153.812  48.948  1.00  0.00            
ATOM   3967  R1  CHO   596     158.120 152.662  46.698  1.00  0.00            
ATOM   3968  R2  CHO   596     156.620 151.662  44.598  1.00  0.00            
ATOM   3969  R3  CHO   596     158.170 153.312  43.098  1.00  0.00            
ATOM   3970  R4  CHO   596     157.070 151.412  41.148  1.00  0.00            
ATOM   3971  R5  CHO   596     159.170 151.862  41.448  1.00  0.00            
ATOM   3972  C1  CHO   596     158.770 152.812  37.798  1.00  0.00           C
ATOM   3973  C2  CHO   596     160.970 154.262  35.248  1.00  0.00           C
ATOM   3974  ROH CHO   597      38.420  83.012  28.298  1.00  0.00            
ATOM   3975  R1  CHO   597      37.370  83.212  25.698  1.00  0.00            
ATOM   3976  R2  CHO   597      35.070  84.662  25.098  1.00  0.00            
ATOM   3977  R3  CHO   597      36.670  85.912  23.298  1.00  0.00            
ATOM   3978  R4  CHO   597      33.970  86.162  22.198  1.00  0.00            
ATOM   3979  R5  CHO   597      35.720  85.362  21.198  1.00  0.00            
ATOM   3980  C1  CHO   597      34.870  88.212  18.798  1.00  0.00           C
ATOM   3981  C2  CHO   597      33.020  87.662  15.598  1.00  0.00           C
ATOM   3982  ROH CHO   598     211.320  52.012  19.598  1.00  0.00            
ATOM   3983  R1  CHO   598     209.370  53.612  18.298  1.00  0.00            
ATOM   3984  R2  CHO   598     209.270  56.362  18.548  1.00  0.00            
ATOM   3985  R3  CHO   598     209.370  56.312  15.848  1.00  0.00            
ATOM   3986  R4  CHO   598     208.670  59.062  16.498  1.00  0.00            
ATOM   3987  R5  CHO   598     207.570  57.762  15.148  1.00  0.00            
ATOM   3988  C1  CHO   598     208.420  60.562  12.748  1.00  0.00           C
ATOM   3989  C2  CHO   598     208.370  61.562   8.998  1.00  0.00           C
ATOM   3990  ROH CHO   599     140.920 166.162  45.898  1.00  0.00            
ATOM   3991  R1  CHO   599     142.420 166.212  43.498  1.00  0.00            
ATOM   3992  R2  CHO   599     142.520 164.062  41.748  1.00  0.00            
ATOM   3993  R3  CHO   599     141.770 165.912  39.948  1.00  0.00            
ATOM   3994  R4  CHO   599     143.320 164.012  38.398  1.00  0.00            
ATOM   3995  R5  CHO   599     143.620 166.162  38.448  1.00  0.00            
ATOM   3996  C1  CHO   599     143.020 165.712  34.698  1.00  0.00           C
ATOM   3997  C2  CHO   599     143.020 165.462  30.548  1.00  0.00           C
ATOM   3998  ROH CHO   600     181.570   9.762  25.448  1.00  0.00            
ATOM   3999  R1  CHO   600     181.270  10.112  22.648  1.00  0.00            
ATOM   4000  R2  CHO   600     183.220  11.412  21.098  1.00  0.00            
ATOM   4001  R3  CHO   600     183.120   9.112  19.698  1.00  0.00            
ATOM   4002  R4  CHO   600     183.220  11.212  17.648  1.00  0.00            
ATOM   4003  R5  CHO   600     181.770   9.612  17.798  1.00  0.00            
ATOM   4004  C1  CHO   600     183.120   8.962  14.298  1.00  0.00           C
ATOM   4005  C2  CHO   600     183.820   8.812  10.648  1.00  0.00           C
ATOM   4006  ROH CHO   601     221.070 115.512  52.248  1.00  0.00            
ATOM   4007  R1  CHO   601     220.870 115.762  49.448  1.00  0.00            
ATOM   4008  R2  CHO   601     222.920 116.812  47.898  1.00  0.00            
ATOM   4009  R3  CHO   601     222.620 114.512  46.548  1.00  0.00            
ATOM   4010  R4  CHO   601     224.120 116.212  44.748  1.00  0.00            
ATOM   4011  R5  CHO   601     222.270 115.162  44.298  1.00  0.00            
ATOM   4012  C1  CHO   601     224.570 113.712  41.598  1.00  0.00           C
ATOM   4013  C2  CHO   601     226.170 113.862  37.948  1.00  0.00           C
ATOM   4014  ROH CHO   602     116.870 125.562  53.798  1.00  0.00            
ATOM   4015  R1  CHO   602     119.520 126.612  54.098  1.00  0.00            
ATOM   4016  R2  CHO   602     121.620 125.762  52.498  1.00  0.00            
ATOM   4017  R3  CHO   602     121.870 128.412  51.998  1.00  0.00            
ATOM   4018  R4  CHO   602     124.520 127.312  51.498  1.00  0.00            
ATOM   4019  R5  CHO   602     124.070 129.012  52.798  1.00  0.00            
ATOM   4020  C1  CHO   602     126.470 130.762  50.448  1.00  0.00           C
ATOM   4021  C2  CHO   602     130.470 130.412  50.998  1.00  0.00           C
ATOM   4022  ROH CHO   603     163.970 118.862  16.848  1.00  0.00            
ATOM   4023  R1  CHO   603     164.070 120.912  18.798  1.00  0.00            
ATOM   4024  R2  CHO   603     162.770 120.662  21.248  1.00  0.00            
ATOM   4025  R3  CHO   603     165.220 121.212  22.248  1.00  0.00            
ATOM   4026  R4  CHO   603     163.370 122.162  24.298  1.00  0.00            
ATOM   4027  R5  CHO   603     164.970 123.312  23.398  1.00  0.00            
ATOM   4028  C1  CHO   603     166.020 123.462  27.048  1.00  0.00           C
ATOM   4029  C2  CHO   603     165.220 123.762  30.848  1.00  0.00           C
ATOM   4030  ROH CHO   604      91.720  64.262  24.348  1.00  0.00            
ATOM   4031  R1  CHO   604      91.970  63.112  21.798  1.00  0.00            
ATOM   4032  R2  CHO   604      89.820  62.662  20.098  1.00  0.00            
ATOM   4033  R3  CHO   604      91.270  64.112  18.348  1.00  0.00            
ATOM   4034  R4  CHO   604      89.970  62.062  16.698  1.00  0.00            
ATOM   4035  R5  CHO   604      92.120  62.512  16.798  1.00  0.00            
ATOM   4036  C1  CHO   604      91.470  63.112  13.098  1.00  0.00           C
ATOM   4037  C2  CHO   604      90.320  65.762   9.698  1.00  0.00           C
ATOM   4038  ROH CHO   605      88.870 209.012  39.598  1.00  0.00            
ATOM   4039  R1  CHO   605      89.820 208.112  37.098  1.00  0.00            
ATOM   4040  R2  CHO   605      88.770 209.012  34.698  1.00  0.00            
ATOM   4041  R3  CHO   605      91.370 209.612  34.148  1.00  0.00            
ATOM   4042  R4  CHO   605      89.920 210.162  31.648  1.00  0.00            
ATOM   4043  R5  CHO   605      91.670 208.862  31.898  1.00  0.00            
ATOM   4044  C1  CHO   605      93.020 211.412  29.348  1.00  0.00           C
ATOM   4045  C2  CHO   605      95.120 212.212  26.148  1.00  0.00           C
ATOM   4046  ROH CHO   606       4.020 191.212  44.448  1.00  0.00            
ATOM   4047  R1  CHO   606       4.470 190.262  41.798  1.00  0.00            
ATOM   4048  R2  CHO   606       2.570 188.862  40.348  1.00  0.00            
ATOM   4049  R3  CHO   606       3.070 190.812  38.498  1.00  0.00            
ATOM   4050  R4  CHO   606       1.720 188.662  36.998  1.00  0.00            
ATOM   4051  R5  CHO   606       3.670 189.562  36.548  1.00  0.00            
ATOM   4052  C1  CHO   606       1.720 190.312  33.298  1.00  0.00           C
ATOM   4053  C2  CHO   606       3.570 187.662  30.098  1.00  0.00           C
ATOM   4054  ROH CHO   607     131.120  71.812  19.548  1.00  0.00            
ATOM   4055  R1  CHO   607     131.070  72.412  22.298  1.00  0.00            
ATOM   4056  R2  CHO   607     129.870  70.762  24.198  1.00  0.00            
ATOM   4057  R3  CHO   607     132.320  70.962  25.348  1.00  0.00            
ATOM   4058  R4  CHO   607     130.420  71.212  27.548  1.00  0.00            
ATOM   4059  R5  CHO   607     132.020  72.562  27.098  1.00  0.00            
ATOM   4060  C1  CHO   607     132.970  71.662  30.648  1.00  0.00           C
ATOM   4061  C2  CHO   607     133.170  73.062  33.948  1.00  0.00           C
ATOM   4062  ROH CHO   608     170.520  52.162  32.548  1.00  0.00            
ATOM   4063  R1  CHO   608     168.620  51.212  30.698  1.00  0.00            
ATOM   4064  R2  CHO   608     167.120  52.912  29.098  1.00  0.00            
ATOM   4065  R3  CHO   608     168.170  51.462  27.098  1.00  0.00            
ATOM   4066  R4  CHO   608     166.270  53.262  25.798  1.00  0.00            
ATOM   4067  R5  CHO   608     166.320  51.112  25.598  1.00  0.00            
ATOM   4068  C1  CHO   608     166.770  52.112  21.948  1.00  0.00           C
ATOM   4069  C2  CHO   608     167.070  52.512  18.448  1.00  0.00           C
ATOM   4070  ROH CHO   609      19.470 222.762  23.748  1.00  0.00            
ATOM   4071  R1  CHO   609      19.120 223.112  20.948  1.00  0.00            
ATOM   4072  R2  CHO   609      21.220 223.862  19.298  1.00  0.00            
ATOM   4073  R3  CHO   609      20.470 221.662  17.948  1.00  0.00            
ATOM   4074  R4  CHO   609      22.020 223.262  15.998  1.00  0.00            
ATOM   4075  R5  CHO   609      19.970 222.462  15.748  1.00  0.00            
ATOM   4076  C1  CHO   609      21.770 220.812  12.798  1.00  0.00           C
ATOM   4077  C2  CHO   609      24.520 219.612   9.048  1.00  0.00           C
ATOM   4078  ROH CHO   610     201.020 213.262  38.998  1.00  0.00            
ATOM   4079  R1  CHO   610     201.370 212.212  36.398  1.00  0.00            
ATOM   4080  R2  CHO   610     199.320 211.212  34.848  1.00  0.00            
ATOM   4081  R3  CHO   610     200.170 213.012  33.048  1.00  0.00            
ATOM   4082  R4  CHO   610     198.620 211.062  31.498  1.00  0.00            
ATOM   4083  R5  CHO   610     200.670 211.712  31.098  1.00  0.00            
ATOM   4084  C1  CHO   610     199.020 212.662  27.798  1.00  0.00           C
ATOM   4085  C2  CHO   610     200.270 213.962  24.348  1.00  0.00           C
ATOM   4086  ROH CHO   611      60.970  20.562   6.798  1.00  0.00            
ATOM   4087  R1  CHO   611      60.270  20.662   9.498  1.00  0.00            
ATOM   4088  R2  CHO   611      60.870  18.612  11.298  1.00  0.00            
ATOM   4089  R3  CHO   611      62.020  20.612  12.698  1.00  0.00            
ATOM   4090  R4  CHO   611      62.220  18.262  14.398  1.00  0.00            
ATOM   4091  R5  CHO   611      61.420  20.212  14.948  1.00  0.00            
ATOM   4092  C1  CHO   611      64.170  19.912  17.598  1.00  0.00           C
ATOM   4093  C2  CHO   611      66.220  18.962  19.998  1.00  0.00           C
ATOM   4094  ROH CHO   612      95.620  15.862  38.848  1.00  0.00            
ATOM   4095  R1  CHO   612      95.520  16.112  36.048  1.00  0.00            
ATOM   4096  R2  CHO   612      94.970  18.512  34.798  1.00  0.00            
ATOM   4097  R3  CHO   612      97.320  17.962  33.498  1.00  0.00            
ATOM   4098  R4  CHO   612      95.820  19.712  31.648  1.00  0.00            
ATOM   4099  R5  CHO   612      96.720  17.762  31.198  1.00  0.00            
ATOM   4100  C1  CHO   612      98.520  19.912  28.648  1.00  0.00           C
ATOM   4101  C2  CHO   612     100.420  19.312  25.148  1.00  0.00           C
ATOM   4102  ROH CHO   613      40.870  61.412  41.298  1.00  0.00            
ATOM   4103  R1  CHO   613      40.470  60.212  38.748  1.00  0.00            
ATOM   4104  R2  CHO   613      38.320  58.612  38.148  1.00  0.00            
ATOM   4105  R3  CHO   613      37.920  60.362  36.148  1.00  0.00            
ATOM   4106  R4  CHO   613      36.770  57.862  35.148  1.00  0.00            
ATOM   4107  R5  CHO   613      38.270  59.062  34.148  1.00  0.00            
ATOM   4108  C1  CHO   613      35.470  59.112  31.498  1.00  0.00           C
ATOM   4109  C2  CHO   613      33.720  57.262  27.898  1.00  0.00           C
ATOM   4110  ROH CHO   614     174.070 223.412  46.398  1.00  0.00            
ATOM   4111  R1  CHO   614     174.320 222.762  43.648  1.00  0.00            
ATOM   4112  R2  CHO   614     172.170 222.162  42.098  1.00  0.00            
ATOM   4113  R3  CHO   614     173.170 224.112  40.498  1.00  0.00            
ATOM   4114  R4  CHO   614     170.870 223.112  38.998  1.00  0.00            
ATOM   4115  R5  CHO   614     172.920 223.312  38.248  1.00  0.00            
ATOM   4116  C1  CHO   614     171.070 225.512  35.748  1.00  0.00           C
ATOM   4117  C2  CHO   614     170.520 226.012  31.098  1.00  0.00           C
ATOM   4118  ROH CHO   615      29.120  37.712  27.048  1.00  0.00            
ATOM   4119  R1  CHO   615      29.020  35.712  29.048  1.00  0.00            
ATOM   4120  R2  CHO   615      31.170  35.112  30.648  1.00  0.00            
ATOM   4121  R3  CHO   615      29.370  35.562  32.648  1.00  0.00            
ATOM   4122  R4  CHO   615      31.620  34.162  33.948  1.00  0.00            
ATOM   4123  R5  CHO   615      29.520  33.612  33.998  1.00  0.00            
ATOM   4124  C1  CHO   615      30.170  34.012  37.748  1.00  0.00           C
ATOM   4125  C2  CHO   615      33.020  34.262  40.248  1.00  0.00           C
ATOM   4126  ROH CHO   616     194.520   4.912  27.398  1.00  0.00            
ATOM   4127  R1  CHO   616     193.270   4.462  29.898  1.00  0.00            
ATOM   4128  R2  CHO   616     193.770   2.262  31.448  1.00  0.00            
ATOM   4129  R3  CHO   616     194.370   4.112  33.348  1.00  0.00            
ATOM   4130  R4  CHO   616     193.620   1.662  34.848  1.00  0.00            
ATOM   4131  R5  CHO   616     192.720   3.662  35.098  1.00  0.00            
ATOM   4132  C1  CHO   616     194.020   3.112  38.648  1.00  0.00           C
ATOM   4133  C2  CHO   616     192.820   2.062  42.648  1.00  0.00           C
ATOM   4134  ROH CHO   617      14.070 204.662  26.948  1.00  0.00            
ATOM   4135  R1  CHO   617      12.520 205.062  29.248  1.00  0.00            
ATOM   4136  R2  CHO   617      12.120 203.112  31.148  1.00  0.00            
ATOM   4137  R3  CHO   617      13.020 205.012  32.848  1.00  0.00            
ATOM   4138  R4  CHO   617      11.370 203.312  34.548  1.00  0.00            
ATOM   4139  R5  CHO   617      11.220 205.462  34.298  1.00  0.00            
ATOM   4140  C1  CHO   617      11.820 205.212  38.098  1.00  0.00           C
ATOM   4141  C2  CHO   617      12.170 205.162  41.848  1.00  0.00           C
ATOM   4142  ROH CHO   618     167.320 205.762  33.398  1.00  0.00            
ATOM   4143  R1  CHO   618     168.870 206.812  35.498  1.00  0.00            
ATOM   4144  R2  CHO   618     167.920 208.612  37.298  1.00  0.00            
ATOM   4145  R3  CHO   618     168.770 206.812  39.148  1.00  0.00            
ATOM   4146  R4  CHO   618     168.370 209.262  40.698  1.00  0.00            
ATOM   4147  R5  CHO   618     170.170 208.062  40.598  1.00  0.00            
ATOM   4148  C1  CHO   618     169.470 207.962  44.348  1.00  0.00           C
ATOM   4149  C2  CHO   618     168.020 207.112  48.648  1.00  0.00           C
ATOM   4150  ROH CHO   619      26.270  46.562  43.898  1.00  0.00            
ATOM   4151  R1  CHO   619      25.320  48.162  41.798  1.00  0.00            
ATOM   4152  R2  CHO   619      26.720  48.412  39.398  1.00  0.00            
ATOM   4153  R3  CHO   619      24.320  47.662  38.348  1.00  0.00            
ATOM   4154  R4  CHO   619      25.420  49.612  36.398  1.00  0.00            
ATOM   4155  R5  CHO   619      23.420  49.662  37.348  1.00  0.00            
ATOM   4156  C1  CHO   619      22.420  49.562  33.698  1.00  0.00           C
ATOM   4157  C2  CHO   619      19.820  49.012  31.198  1.00  0.00           C
ATOM   4158  ROH CHO   620      69.020 167.112  43.798  1.00  0.00            
ATOM   4159  R1  CHO   620      70.670 169.012  42.448  1.00  0.00            
ATOM   4160  R2  CHO   620      69.720 171.462  41.698  1.00  0.00            
ATOM   4161  R3  CHO   620      71.920 172.362  43.048  1.00  0.00            
ATOM   4162  R4  CHO   620      71.020 174.712  41.548  1.00  0.00            
ATOM   4163  R5  CHO   620      73.020 173.862  41.548  1.00  0.00            
ATOM   4164  C1  CHO   620      73.770 177.412  42.748  1.00  0.00           C
ATOM   4165  C2  CHO   620      71.770 180.962  43.698  1.00  0.00           C
ATOM   4166  ROH CHO   621     183.520 168.612  33.798  1.00  0.00            
ATOM   4167  R1  CHO   621     185.470 168.062  31.848  1.00  0.00            
ATOM   4168  R2  CHO   621     187.220 165.912  32.048  1.00  0.00            
ATOM   4169  R3  CHO   621     186.220 165.262  29.598  1.00  0.00            
ATOM   4170  R4  CHO   621     188.970 164.212  29.598  1.00  0.00            
ATOM   4171  R5  CHO   621     188.070 165.562  28.098  1.00  0.00            
ATOM   4172  C1  CHO   621     189.070 162.612  25.848  1.00  0.00           C
ATOM   4173  C2  CHO   621     191.170 162.312  23.148  1.00  0.00           C
ATOM   4174  ROH CHO   622     188.370  24.812  38.698  1.00  0.00            
ATOM   4175  R1  CHO   622     186.420  26.712  39.348  1.00  0.00            
ATOM   4176  R2  CHO   622     186.270  27.862  41.848  1.00  0.00            
ATOM   4177  R3  CHO   622     186.420  30.212  40.498  1.00  0.00            
ATOM   4178  R4  CHO   622     185.770  31.012  43.248  1.00  0.00            
ATOM   4179  R5  CHO   622     184.670  31.562  41.448  1.00  0.00            
ATOM   4180  C1  CHO   622     185.620  35.012  42.698  1.00  0.00           C
ATOM   4181  C2  CHO   622     184.020  35.262  46.698  1.00  0.00           C
ATOM   4182  ROH CHO   623      98.420 105.512  38.598  1.00  0.00            
ATOM   4183  R1  CHO   623      99.420 105.612  35.948  1.00  0.00            
ATOM   4184  R2  CHO   623     100.220 103.412  34.498  1.00  0.00            
ATOM   4185  R3  CHO   623      98.470 104.362  32.648  1.00  0.00            
ATOM   4186  R4  CHO   623     100.420 102.862  31.098  1.00  0.00            
ATOM   4187  R5  CHO   623      99.820 104.962  30.798  1.00  0.00            
ATOM   4188  C1  CHO   623      98.870 103.512  27.398  1.00  0.00           C
ATOM   4189  C2  CHO   623     101.370 105.062  24.598  1.00  0.00           C
ATOM   4190  ROH CHO   624       5.070 167.462  18.798  1.00  0.00            
ATOM   4191  R1  CHO   624       4.120 168.862  21.098  1.00  0.00            
ATOM   4192  R2  CHO   624       1.820 168.162  22.448  1.00  0.00            
ATOM   4193  R3  CHO   624       3.470 168.062  24.548  1.00  0.00            
ATOM   4194  R4  CHO   624       0.820 167.662  25.698  1.00  0.00            
ATOM   4195  R5  CHO   624       2.270 169.112  26.348  1.00  0.00            
ATOM   4196  C1  CHO   624       1.820 167.262  29.598  1.00  0.00           C
ATOM   4197  C2  CHO   624       3.520 166.162  32.698  1.00  0.00           C
ATOM   4198  ROH CHO   625     101.670 141.412  34.598  1.00  0.00            
ATOM   4199  R1  CHO   625     103.920 141.412  32.848  1.00  0.00            
ATOM   4200  R2  CHO   625     104.270 139.512  30.898  1.00  0.00            
ATOM   4201  R3  CHO   625     104.470 141.662  29.248  1.00  0.00            
ATOM   4202  R4  CHO   625     105.120 139.412  27.548  1.00  0.00            
ATOM   4203  R5  CHO   625     106.320 141.162  27.848  1.00  0.00            
ATOM   4204  C1  CHO   625     105.770 141.362  24.048  1.00  0.00           C
ATOM   4205  C2  CHO   625     105.470 142.612  20.048  1.00  0.00           C
ATOM   4206  ROH CHO   626      49.170  28.212  38.248  1.00  0.00            
ATOM   4207  R1  CHO   626      48.970  27.762  35.448  1.00  0.00            
ATOM   4208  R2  CHO   626      47.320  29.312  33.848  1.00  0.00            
ATOM   4209  R3  CHO   626      49.620  29.662  32.448  1.00  0.00            
ATOM   4210  R4  CHO   626      47.470  30.362  30.548  1.00  0.00            
ATOM   4211  R5  CHO   626      49.070  28.912  30.198  1.00  0.00            
ATOM   4212  C1  CHO   626      49.720  31.312  27.298  1.00  0.00           C
ATOM   4213  C2  CHO   626      46.220  31.912  26.198  1.00  0.00           C
ATOM   4214  ROH CHO   627      91.120 161.812  14.398  1.00  0.00            
ATOM   4215  R1  CHO   627      90.520 161.412  17.148  1.00  0.00            
ATOM   4216  R2  CHO   627      90.870 163.412  18.998  1.00  0.00            
ATOM   4217  R3  CHO   627      88.220 162.962  19.548  1.00  0.00            
ATOM   4218  R4  CHO   627      89.320 163.912  22.098  1.00  0.00            
ATOM   4219  R5  CHO   627      88.220 162.062  21.748  1.00  0.00            
ATOM   4220  C1  CHO   627      85.970 163.712  24.348  1.00  0.00           C
ATOM   4221  C2  CHO   627      83.920 165.462  28.848  1.00  0.00           C
ATOM   4222  ROH CHO   628     215.070 224.762  25.648  1.00  0.00            
ATOM   4223  R1  CHO   628     215.920 225.012  28.348  1.00  0.00            
ATOM   4224  R2  CHO   628     217.170 227.262  29.298  1.00  0.00            
ATOM   4225  R3  CHO   628     215.220 227.212  31.148  1.00  0.00            
ATOM   4226  R4  CHO   628     217.320 228.812  32.348  1.00  0.00            
ATOM   4227  R5  CHO   628     216.370 227.062  33.248  1.00  0.00            
ATOM   4228  C1  CHO   628     215.570 229.662  35.898  1.00  0.00           C
ATOM   4229  C2  CHO   628     217.020 229.012  39.348  1.00  0.00           C
ATOM   4230  ROH CHO   629      95.470  40.362  21.198  1.00  0.00            
ATOM   4231  R1  CHO   629      95.670  38.312  19.298  1.00  0.00            
ATOM   4232  R2  CHO   629      93.470  37.262  17.948  1.00  0.00            
ATOM   4233  R3  CHO   629      94.920  37.862  15.748  1.00  0.00            
ATOM   4234  R4  CHO   629      92.970  35.912  14.848  1.00  0.00            
ATOM   4235  R5  CHO   629      95.170  35.812  14.598  1.00  0.00            
ATOM   4236  C1  CHO   629      94.070  35.662  10.948  1.00  0.00           C
ATOM   4237  C2  CHO   629      94.870  36.912   6.298  1.00  0.00           C
ATOM   4238  ROH CHO   630     212.720 206.912  26.298  1.00  0.00            
ATOM   4239  R1  CHO   630     214.070 208.012  28.548  1.00  0.00            
ATOM   4240  R2  CHO   630     214.170 210.712  29.098  1.00  0.00            
ATOM   4241  R3  CHO   630     213.220 209.912  31.498  1.00  0.00            
ATOM   4242  R4  CHO   630     214.670 212.412  32.048  1.00  0.00            
ATOM   4243  R5  CHO   630     214.970 210.462  33.048  1.00  0.00            
ATOM   4244  C1  CHO   630     214.070 212.662  36.048  1.00  0.00           C
ATOM   4245  C2  CHO   630     215.920 212.062  38.798  1.00  0.00           C
ATOM   4246  ROH CHO   631     158.720  75.062  33.648  1.00  0.00            
ATOM   4247  R1  CHO   631     160.120  77.312  34.698  1.00  0.00            
ATOM   4248  R2  CHO   631     159.120  78.862  36.748  1.00  0.00            
ATOM   4249  R3  CHO   631     161.470  78.262  37.948  1.00  0.00            
ATOM   4250  R4  CHO   631     160.420  80.462  39.548  1.00  0.00            
ATOM   4251  R5  CHO   631     162.370  80.362  38.598  1.00  0.00            
ATOM   4252  C1  CHO   631     163.370  80.862  42.248  1.00  0.00           C
ATOM   4253  C2  CHO   631     164.370  82.412  46.048  1.00  0.00           C
ATOM   4254  ROH CHO   632     115.070  76.762  16.098  1.00  0.00            
ATOM   4255  R1  CHO   632     114.470  76.012  18.748  1.00  0.00            
ATOM   4256  R2  CHO   632     115.720  73.912  20.048  1.00  0.00            
ATOM   4257  R3  CHO   632     116.220  75.812  21.898  1.00  0.00            
ATOM   4258  R4  CHO   632     116.070  73.262  23.398  1.00  0.00            
ATOM   4259  R5  CHO   632     114.970  75.112  23.848  1.00  0.00            
ATOM   4260  C1  CHO   632     116.820  74.662  27.148  1.00  0.00           C
ATOM   4261  C2  CHO   632     117.170  71.912  30.648  1.00  0.00           C
ATOM   4262  ROH CHO   633       8.870  12.862  40.098  1.00  0.00            
ATOM   4263  R1  CHO   633       8.070  13.262  37.398  1.00  0.00            
ATOM   4264  R2  CHO   633       7.820  15.812  36.298  1.00  0.00            
ATOM   4265  R3  CHO   633       9.520  14.762  34.398  1.00  0.00            
ATOM   4266  R4  CHO   633       7.970  16.862  32.998  1.00  0.00            
ATOM   4267  R5  CHO   633       8.220  14.762  32.398  1.00  0.00            
ATOM   4268  C1  CHO   633       9.670  16.512  29.348  1.00  0.00           C
ATOM   4269  C2  CHO   633       8.120  19.512  27.498  1.00  0.00           C
ATOM   4270  ROH CHO   634     145.620  99.912  27.598  1.00  0.00            
ATOM   4271  R1  CHO   634     144.470  98.212  25.648  1.00  0.00            
ATOM   4272  R2  CHO   634     142.320  96.562  26.248  1.00  0.00            
ATOM   4273  R3  CHO   634     141.220  97.812  24.098  1.00  0.00            
ATOM   4274  R4  CHO   634     139.020  96.262  25.248  1.00  0.00            
ATOM   4275  R5  CHO   634     139.670  96.212  23.148  1.00  0.00            
ATOM   4276  C1  CHO   634     136.070  97.262  22.648  1.00  0.00           C
ATOM   4277  C2  CHO   634     134.070  98.362  19.848  1.00  0.00           C
ATOM   4278  ROH CHO   635     207.170 128.762  36.048  1.00  0.00            
ATOM   4279  R1  CHO   635     207.070 130.062  38.548  1.00  0.00            
ATOM   4280  R2  CHO   635     204.770 131.062  39.598  1.00  0.00            
ATOM   4281  R3  CHO   635     205.470 129.512  41.748  1.00  0.00            
ATOM   4282  R4  CHO   635     203.770 131.612  42.898  1.00  0.00            
ATOM   4283  R5  CHO   635     205.770 131.062  43.548  1.00  0.00            
ATOM   4284  C1  CHO   635     203.820 130.462  46.798  1.00  0.00           C
ATOM   4285  C2  CHO   635     201.520 130.512  50.448  1.00  0.00           C
ATOM   4286  ROH CHO   636     180.870 115.562  42.648  1.00  0.00            
ATOM   4287  R1  CHO   636     181.870 115.312  40.048  1.00  0.00            
ATOM   4288  R2  CHO   636     184.170 113.912  39.448  1.00  0.00            
ATOM   4289  R3  CHO   636     182.520 112.612  37.698  1.00  0.00            
ATOM   4290  R4  CHO   636     185.270 112.012  36.748  1.00  0.00            
ATOM   4291  R5  CHO   636     183.620 112.862  35.548  1.00  0.00            
ATOM   4292  C1  CHO   636     184.370 109.712  33.548  1.00  0.00           C
ATOM   4293  C2  CHO   636     187.270 106.812  32.448  1.00  0.00           C
ATOM   4294  ROH CHO   637      21.520  96.812  35.948  1.00  0.00            
ATOM   4295  R1  CHO   637      22.370  94.112  36.248  1.00  0.00            
ATOM   4296  R2  CHO   637      24.920  93.412  36.948  1.00  0.00            
ATOM   4297  R3  CHO   637      23.670  92.062  38.948  1.00  0.00            
ATOM   4298  R4  CHO   637      26.520  91.362  39.248  1.00  0.00            
ATOM   4299  R5  CHO   637      24.820  89.962  39.098  1.00  0.00            
ATOM   4300  C1  CHO   637      26.270  88.912  42.498  1.00  0.00           C
ATOM   4301  C2  CHO   637      27.470  88.112  46.698  1.00  0.00           C
ATOM   4302  ROH CHO   638     123.520  57.712  17.248  1.00  0.00            
ATOM   4303  R1  CHO   638     123.970  56.562  19.798  1.00  0.00            
ATOM   4304  R2  CHO   638     124.070  58.062  22.098  1.00  0.00            
ATOM   4305  R3  CHO   638     122.170  56.312  22.948  1.00  0.00            
ATOM   4306  R4  CHO   638     123.520  57.162  25.398  1.00  0.00            
ATOM   4307  R5  CHO   638     123.170  55.112  24.698  1.00  0.00            
ATOM   4308  C1  CHO   638     121.370  55.012  28.098  1.00  0.00           C
ATOM   4309  C2  CHO   638     121.820  55.962  31.748  1.00  0.00           C
ATOM   4310  ROH CHO   639      69.520 114.062  36.298  1.00  0.00            
ATOM   4311  R1  CHO   639      71.020 112.512  34.448  1.00  0.00            
ATOM   4312  R2  CHO   639      70.370 112.362  31.748  1.00  0.00            
ATOM   4313  R3  CHO   639      72.920 113.162  31.398  1.00  0.00            
ATOM   4314  R4  CHO   639      72.220 111.812  28.898  1.00  0.00            
ATOM   4315  R5  CHO   639      73.970 111.412  30.148  1.00  0.00            
ATOM   4316  C1  CHO   639      75.770 112.262  26.898  1.00  0.00           C
ATOM   4317  C2  CHO   639      75.670 111.262  22.398  1.00  0.00           C
ATOM   4318  ROH CHO   640     154.520  13.712  48.198  1.00  0.00            
ATOM   4319  R1  CHO   640     154.920  14.312  45.448  1.00  0.00            
ATOM   4320  R2  CHO   640     156.570  12.812  43.798  1.00  0.00            
ATOM   4321  R3  CHO   640     154.370  12.612  42.248  1.00  0.00            
ATOM   4322  R4  CHO   640     156.520  11.462  40.648  1.00  0.00            
ATOM   4323  R5  CHO   640     155.120  13.062  40.048  1.00  0.00            
ATOM   4324  C1  CHO   640     154.370  10.462  37.348  1.00  0.00           C
ATOM   4325  C2  CHO   640     153.120   9.312  34.098  1.00  0.00           C
ATOM   4326  ROH CHO   641     193.270 125.462  45.948  1.00  0.00            
ATOM   4327  R1  CHO   641     195.170 126.262  43.998  1.00  0.00            
ATOM   4328  R2  CHO   641     196.470 124.462  42.348  1.00  0.00            
ATOM   4329  R3  CHO   641     195.470 126.062  40.398  1.00  0.00            
ATOM   4330  R4  CHO   641     197.820 124.762  39.198  1.00  0.00            
ATOM   4331  R5  CHO   641     197.420 126.912  39.298  1.00  0.00            
ATOM   4332  C1  CHO   641     197.720 126.462  35.498  1.00  0.00           C
ATOM   4333  C2  CHO   641     197.720 129.462  31.998  1.00  0.00           C
ATOM   4334  ROH CHO   642      68.920  67.162  25.598  1.00  0.00            
ATOM   4335  R1  CHO   642      70.620  67.012  23.348  1.00  0.00            
ATOM   4336  R2  CHO   642      71.320  64.612  22.148  1.00  0.00            
ATOM   4337  R3  CHO   642      70.320  65.812  19.898  1.00  0.00            
ATOM   4338  R4  CHO   642      72.570  64.162  18.948  1.00  0.00            
ATOM   4339  R5  CHO   642      72.270  66.312  18.598  1.00  0.00            
ATOM   4340  C1  CHO   642      72.370  65.012  14.998  1.00  0.00           C
ATOM   4341  C2  CHO   642      72.670  66.462  11.548  1.00  0.00           C
ATOM   4342  ROH CHO   643      86.520   5.212  22.798  1.00  0.00            
ATOM   4343  R1  CHO   643      87.170   6.512  20.348  1.00  0.00            
ATOM   4344  R2  CHO   643      89.620   6.212  19.098  1.00  0.00            
ATOM   4345  R3  CHO   643      88.120   5.512  16.998  1.00  0.00            
ATOM   4346  R4  CHO   643      90.870   5.112  16.098  1.00  0.00            
ATOM   4347  R5  CHO   643      89.370   6.312  15.098  1.00  0.00            
ATOM   4348  C1  CHO   643      90.170   3.812  12.348  1.00  0.00           C
ATOM   4349  C2  CHO   643      89.870   3.612   7.698  1.00  0.00           C
ATOM   4350  ROH CHO   644      82.470 188.712  17.498  1.00  0.00            
ATOM   4351  R1  CHO   644      84.470 188.562  15.498  1.00  0.00            
ATOM   4352  R2  CHO   644      86.520 186.762  15.598  1.00  0.00            
ATOM   4353  R3  CHO   644      85.670 186.112  13.148  1.00  0.00            
ATOM   4354  R4  CHO   644      88.270 184.762  13.398  1.00  0.00            
ATOM   4355  R5  CHO   644      87.620 186.112  11.798  1.00  0.00            
ATOM   4356  C1  CHO   644      88.420 182.962   9.748  1.00  0.00           C
ATOM   4357  C2  CHO   644      88.070 179.662   6.248  1.00  0.00           C
ATOM   4358  ROH CHO   645      40.870 133.212  47.298  1.00  0.00            
ATOM   4359  R1  CHO   645      39.970 132.312  44.798  1.00  0.00            
ATOM   4360  R2  CHO   645      41.670 131.212  42.898  1.00  0.00            
ATOM   4361  R3  CHO   645      39.920 129.162  42.998  1.00  0.00            
ATOM   4362  R4  CHO   645      40.720 129.362  40.148  1.00  0.00            
ATOM   4363  R5  CHO   645      38.670 129.362  40.948  1.00  0.00            
ATOM   4364  C1  CHO   645      38.470 126.362  38.648  1.00  0.00           C
ATOM   4365  C2  CHO   645      38.920 128.212  35.298  1.00  0.00           C
ATOM   4366  ROH CHO   646      41.070  81.812  32.498  1.00  0.00            
ATOM   4367  R1  CHO   646      43.070  82.112  30.498  1.00  0.00            
ATOM   4368  R2  CHO   646      43.620  80.112  28.648  1.00  0.00            
ATOM   4369  R3  CHO   646      43.170  82.112  26.848  1.00  0.00            
ATOM   4370  R4  CHO   646      45.320  80.562  25.698  1.00  0.00            
ATOM   4371  R5  CHO   646      45.370  82.712  26.048  1.00  0.00            
ATOM   4372  C1  CHO   646      45.920  82.662  22.248  1.00  0.00           C
ATOM   4373  C2  CHO   646      47.370  84.412  19.098  1.00  0.00           C
ATOM   4374  ROH CHO   647     137.270 140.462  35.448  1.00  0.00            
ATOM   4375  R1  CHO   647     139.120 138.712  36.648  1.00  0.00            
ATOM   4376  R2  CHO   647     141.770 139.412  37.048  1.00  0.00            
ATOM   4377  R3  CHO   647     141.220 138.762  39.648  1.00  0.00            
ATOM   4378  R4  CHO   647     144.170 138.662  39.448  1.00  0.00            
ATOM   4379  R5  CHO   647     142.870 137.062  40.148  1.00  0.00            
ATOM   4380  C1  CHO   647     145.070 137.562  43.248  1.00  0.00           C
ATOM   4381  C2  CHO   647     143.570 136.862  47.098  1.00  0.00           C
ATOM   4382  ROH CHO   648      63.520  91.062  17.248  1.00  0.00            
ATOM   4383  R1  CHO   648      63.320  89.012  19.148  1.00  0.00            
ATOM   4384  R2  CHO   648      64.720  89.062  21.548  1.00  0.00            
ATOM   4385  R3  CHO   648      62.270  88.662  22.598  1.00  0.00            
ATOM   4386  R4  CHO   648      64.070  87.312  24.448  1.00  0.00            
ATOM   4387  R5  CHO   648      62.320  86.462  23.498  1.00  0.00            
ATOM   4388  C1  CHO   648      61.370  86.012  27.198  1.00  0.00           C
ATOM   4389  C2  CHO   648      61.920  82.312  28.898  1.00  0.00           C
ATOM   4390  ROH CHO   649     197.020 192.562  14.748  1.00  0.00            
ATOM   4391  R1  CHO   649     196.320 192.112  17.448  1.00  0.00            
ATOM   4392  R2  CHO   649     196.520 194.062  19.398  1.00  0.00            
ATOM   4393  R3  CHO   649     193.920 193.412  19.848  1.00  0.00            
ATOM   4394  R4  CHO   649     194.920 194.412  22.448  1.00  0.00            
ATOM   4395  R5  CHO   649     193.920 192.512  22.048  1.00  0.00            
ATOM   4396  C1  CHO   649     191.520 194.062  24.598  1.00  0.00           C
ATOM   4397  C2  CHO   649     188.070 193.562  26.598  1.00  0.00           C
ATOM   4398  ROH CHO   650     145.370 170.912  30.448  1.00  0.00            
ATOM   4399  R1  CHO   650     146.570 172.662  28.548  1.00  0.00            
ATOM   4400  R2  CHO   650     148.420 171.762  26.648  1.00  0.00            
ATOM   4401  R3  CHO   650     146.670 172.912  24.898  1.00  0.00            
ATOM   4402  R4  CHO   650     148.920 171.962  23.248  1.00  0.00            
ATOM   4403  R5  CHO   650     148.120 173.962  23.348  1.00  0.00            
ATOM   4404  C1  CHO   650     147.620 173.162  19.648  1.00  0.00           C
ATOM   4405  C2  CHO   650     146.920 171.712  15.998  1.00  0.00           C
ATOM   4406  ROH CHO   651     187.770 177.562  33.048  1.00  0.00            
ATOM   4407  R1  CHO   651     186.770 176.262  30.748  1.00  0.00            
ATOM   4408  R2  CHO   651     185.870 177.612  28.548  1.00  0.00            
ATOM   4409  R3  CHO   651     187.670 176.012  27.248  1.00  0.00            
ATOM   4410  R4  CHO   651     185.720 176.712  25.198  1.00  0.00            
ATOM   4411  R5  CHO   651     186.370 174.712  25.748  1.00  0.00            
ATOM   4412  C1  CHO   651     187.320 174.712  22.048  1.00  0.00           C
ATOM   4413  C2  CHO   651     189.470 173.312  18.898  1.00  0.00           C
ATOM   4414  ROH CHO   652     154.920 139.662  27.498  1.00  0.00            
ATOM   4415  R1  CHO   652     156.320 140.862  25.348  1.00  0.00            
ATOM   4416  R2  CHO   652     155.370 140.812  22.748  1.00  0.00            
ATOM   4417  R3  CHO   652     155.720 143.512  22.898  1.00  0.00            
ATOM   4418  R4  CHO   652     155.870 142.862  20.048  1.00  0.00            
ATOM   4419  R5  CHO   652     157.320 143.962  21.198  1.00  0.00            
ATOM   4420  C1  CHO   652     156.420 146.612  18.598  1.00  0.00           C
ATOM   4421  C2  CHO   652     154.620 148.012  14.748  1.00  0.00           C
ATOM   4422  ROH CHO   653     164.770  33.962  31.598  1.00  0.00            
ATOM   4423  R1  CHO   653     164.620  33.112  28.898  1.00  0.00            
ATOM   4424  R2  CHO   653     162.220  32.662  27.648  1.00  0.00            
ATOM   4425  R3  CHO   653     163.220  34.412  25.798  1.00  0.00            
ATOM   4426  R4  CHO   653     160.720  33.512  24.648  1.00  0.00            
ATOM   4427  R5  CHO   653     162.670  33.462  23.698  1.00  0.00            
ATOM   4428  C1  CHO   653     160.820  35.612  21.148  1.00  0.00           C
ATOM   4429  C2  CHO   653     161.670  37.712  17.248  1.00  0.00           C
ATOM   4430  ROH CHO   654     209.620  29.962  38.998  1.00  0.00            
ATOM   4431  R1  CHO   654     208.070  30.912  36.798  1.00  0.00            
ATOM   4432  R2  CHO   654     209.170  31.812  34.448  1.00  0.00            
ATOM   4433  R3  CHO   654     207.520  29.962  33.348  1.00  0.00            
ATOM   4434  R4  CHO   654     208.420  31.612  31.098  1.00  0.00            
ATOM   4435  R5  CHO   654     206.370  31.162  31.648  1.00  0.00            
ATOM   4436  C1  CHO   654     206.420  29.762  28.098  1.00  0.00           C
ATOM   4437  C2  CHO   654     206.220  30.262  23.948  1.00  0.00           C
ATOM   4438  ROH CHO   655     173.020  41.862  32.148  1.00  0.00            
ATOM   4439  R1  CHO   655     171.920  41.012  29.698  1.00  0.00            
ATOM   4440  R2  CHO   655     170.120  42.562  28.248  1.00  0.00            
ATOM   4441  R3  CHO   655     171.920  42.162  26.248  1.00  0.00            
ATOM   4442  R4  CHO   655     169.570  43.362  24.898  1.00  0.00            
ATOM   4443  R5  CHO   655     170.620  41.512  24.398  1.00  0.00            
ATOM   4444  C1  CHO   655     170.970  43.412  21.098  1.00  0.00           C
ATOM   4445  C2  CHO   655     171.570  44.112  16.948  1.00  0.00           C
ATOM   4446  ROH CHO   656     123.470 103.712  24.298  1.00  0.00            
ATOM   4447  R1  CHO   656     125.270 103.812  26.498  1.00  0.00            
ATOM   4448  R2  CHO   656     124.770 105.312  28.798  1.00  0.00            
ATOM   4449  R3  CHO   656     125.170 102.962  30.048  1.00  0.00            
ATOM   4450  R4  CHO   656     125.870 104.962  32.048  1.00  0.00            
ATOM   4451  R5  CHO   656     127.120 103.312  31.348  1.00  0.00            
ATOM   4452  C1  CHO   656     126.970 102.562  35.098  1.00  0.00           C
ATOM   4453  C2  CHO   656     126.520 104.462  39.398  1.00  0.00           C
ATOM   4454  ROH CHO   657      51.570 217.012  23.998  1.00  0.00            
ATOM   4455  R1  CHO   657      53.620 216.712  25.898  1.00  0.00            
ATOM   4456  R2  CHO   657      54.120 218.662  27.848  1.00  0.00            
ATOM   4457  R3  CHO   657      53.820 216.512  29.548  1.00  0.00            
ATOM   4458  R4  CHO   657      56.220 217.912  30.498  1.00  0.00            
ATOM   4459  R5  CHO   657      56.070 215.812  29.998  1.00  0.00            
ATOM   4460  C1  CHO   657      57.170 215.512  33.648  1.00  0.00           C
ATOM   4461  C2  CHO   657      58.170 215.512  37.448  1.00  0.00           C
ATOM   4462  ROH CHO   658      47.620 180.162  33.598  1.00  0.00            
ATOM   4463  R1  CHO   658      47.970 178.612  35.948  1.00  0.00            
ATOM   4464  R2  CHO   658      50.470 178.162  37.048  1.00  0.00            
ATOM   4465  R3  CHO   658      49.270 179.162  39.298  1.00  0.00            
ATOM   4466  R4  CHO   658      51.570 177.562  40.248  1.00  0.00            
ATOM   4467  R5  CHO   658      49.470 177.412  40.898  1.00  0.00            
ATOM   4468  C1  CHO   658      51.070 178.162  44.248  1.00  0.00           C
ATOM   4469  C2  CHO   658      53.370 179.212  46.798  1.00  0.00           C
ATOM   4470  ROH CHO   659      75.220 205.762  21.848  1.00  0.00            
ATOM   4471  R1  CHO   659      74.020 207.312  19.748  1.00  0.00            
ATOM   4472  R2  CHO   659      75.420 207.962  17.448  1.00  0.00            
ATOM   4473  R3  CHO   659      73.270 206.762  16.198  1.00  0.00            
ATOM   4474  R4  CHO   659      74.070 208.912  14.398  1.00  0.00            
ATOM   4475  R5  CHO   659      72.120 208.612  15.198  1.00  0.00            
ATOM   4476  C1  CHO   659      71.320 208.412  11.498  1.00  0.00           C
ATOM   4477  C2  CHO   659      70.970 208.162   7.848  1.00  0.00           C
ATOM   4478  ROH CHO   660      38.870  67.362  14.398  1.00  0.00            
ATOM   4479  R1  CHO   660      40.670  66.312  16.348  1.00  0.00            
ATOM   4480  R2  CHO   660      42.720  67.812  17.398  1.00  0.00            
ATOM   4481  R3  CHO   660      41.570  67.112  19.748  1.00  0.00            
ATOM   4482  R4  CHO   660      44.270  68.062  20.498  1.00  0.00            
ATOM   4483  R5  CHO   660      43.370  66.162  21.048  1.00  0.00            
ATOM   4484  C1  CHO   660      44.070  67.562  24.498  1.00  0.00           C
ATOM   4485  C2  CHO   660      47.120  65.262  25.798  1.00  0.00           C
ATOM   4486  ROH CHO   661     143.170 184.962  49.248  1.00  0.00            
ATOM   4487  R1  CHO   661     143.720 186.762  47.148  1.00  0.00            
ATOM   4488  R2  CHO   661     146.020 186.512  45.598  1.00  0.00            
ATOM   4489  R3  CHO   661     144.220 186.512  43.548  1.00  0.00            
ATOM   4490  R4  CHO   661     146.570 187.862  42.498  1.00  0.00            
ATOM   4491  R5  CHO   661     144.520 188.662  42.498  1.00  0.00            
ATOM   4492  C1  CHO   661     145.220 188.712  38.748  1.00  0.00           C
ATOM   4493  C2  CHO   661     143.970 190.312  35.798  1.00  0.00           C
ATOM   4494  ROH CHO   662      54.570  80.962  17.248  1.00  0.00            
ATOM   4495  R1  CHO   662      53.870  80.012  19.798  1.00  0.00            
ATOM   4496  R2  CHO   662      55.520  78.362  21.298  1.00  0.00            
ATOM   4497  R3  CHO   662      55.220  80.312  23.198  1.00  0.00            
ATOM   4498  R4  CHO   662      56.320  78.012  24.648  1.00  0.00            
ATOM   4499  R5  CHO   662      54.520  79.112  25.148  1.00  0.00            
ATOM   4500  C1  CHO   662      56.520  79.612  28.348  1.00  0.00           C
ATOM   4501  C2  CHO   662      58.520  80.812  32.248  1.00  0.00           C
ATOM   4502  ROH CHO   663     100.570  62.562  23.498  1.00  0.00            
ATOM   4503  R1  CHO   663     101.020  60.562  21.598  1.00  0.00            
ATOM   4504  R2  CHO   663      99.020  59.112  20.348  1.00  0.00            
ATOM   4505  R3  CHO   663     100.220  59.962  18.098  1.00  0.00            
ATOM   4506  R4  CHO   663      98.470  57.762  17.248  1.00  0.00            
ATOM   4507  R5  CHO   663     100.620  57.962  16.848  1.00  0.00            
ATOM   4508  C1  CHO   663      99.270  57.762  13.248  1.00  0.00           C
ATOM   4509  C2  CHO   663      99.420  58.362   9.448  1.00  0.00           C
ATOM   4510  ROH CHO   664     193.020 195.562  43.648  1.00  0.00            
ATOM   4511  R1  CHO   664     193.320 193.712  41.498  1.00  0.00            
ATOM   4512  R2  CHO   664     191.470 193.512  39.498  1.00  0.00            
ATOM   4513  R3  CHO   664     193.620 193.912  37.898  1.00  0.00            
ATOM   4514  R4  CHO   664     191.470 193.062  36.098  1.00  0.00            
ATOM   4515  R5  CHO   664     193.470 192.162  36.248  1.00  0.00            
ATOM   4516  C1  CHO   664     193.520 193.212  32.548  1.00  0.00           C
ATOM   4517  C2  CHO   664     192.820 192.712  29.048  1.00  0.00           C
ATOM   4518  ROH CHO   665      60.770 154.162  18.698  1.00  0.00            
ATOM   4519  R1  CHO   665      61.970 154.262  21.248  1.00  0.00            
ATOM   4520  R2  CHO   665      63.720 156.262  21.998  1.00  0.00            
ATOM   4521  R3  CHO   665      62.020 156.562  24.098  1.00  0.00            
ATOM   4522  R4  CHO   665      64.670 157.012  25.248  1.00  0.00            
ATOM   4523  R5  CHO   665      63.170 155.612  25.948  1.00  0.00            
ATOM   4524  C1  CHO   665      63.570 157.762  29.098  1.00  0.00           C
ATOM   4525  C2  CHO   665      64.820 154.762  32.048  1.00  0.00           C
ATOM   4526  ROH CHO   666     137.620 187.912  27.298  1.00  0.00            
ATOM   4527  R1  CHO   666     137.170 187.612  24.498  1.00  0.00            
ATOM   4528  R2  CHO   666     134.870 188.412  23.298  1.00  0.00            
ATOM   4529  R3  CHO   666     136.520 189.862  21.748  1.00  0.00            
ATOM   4530  R4  CHO   666     134.470 188.912  19.898  1.00  0.00            
ATOM   4531  R5  CHO   666     136.620 188.662  19.648  1.00  0.00            
ATOM   4532  C1  CHO   666     135.820 190.562  16.448  1.00  0.00           C
ATOM   4533  C2  CHO   666     138.320 188.512  14.848  1.00  0.00           C
ATOM   4534  ROH CHO   667     186.420  97.362  41.448  1.00  0.00            
ATOM   4535  R1  CHO   667     185.520  98.662  39.048  1.00  0.00            
ATOM   4536  R2  CHO   667     187.070 100.562  37.798  1.00  0.00            
ATOM   4537  R3  CHO   667     186.720  98.912  35.648  1.00  0.00            
ATOM   4538  R4  CHO   667     187.170 101.612  34.498  1.00  0.00            
ATOM   4539  R5  CHO   667     185.470 100.262  34.048  1.00  0.00            
ATOM   4540  C1  CHO   667     186.920 100.662  30.548  1.00  0.00           C
ATOM   4541  C2  CHO   667     189.220 101.312  28.348  1.00  0.00           C
ATOM   4542  ROH CHO   668       9.870  15.912   8.498  1.00  0.00            
ATOM   4543  R1  CHO   668      10.970  16.562  10.998  1.00  0.00            
ATOM   4544  R2  CHO   668      11.320  14.712  13.048  1.00  0.00            
ATOM   4545  R3  CHO   668      13.920  15.512  12.948  1.00  0.00            
ATOM   4546  R4  CHO   668      13.470  14.662  15.698  1.00  0.00            
ATOM   4547  R5  CHO   668      14.270  16.612  15.048  1.00  0.00            
ATOM   4548  C1  CHO   668      17.170  15.412  17.198  1.00  0.00           C
ATOM   4549  C2  CHO   668      17.220  12.912  20.048  1.00  0.00           C
ATOM   4550  ROH CHO   669     144.420 175.312  45.398  1.00  0.00            
ATOM   4551  R1  CHO   669     145.120 174.612  42.798  1.00  0.00            
ATOM   4552  R2  CHO   669     147.170 175.862  41.398  1.00  0.00            
ATOM   4553  R3  CHO   669     148.070 173.312  41.098  1.00  0.00            
ATOM   4554  R4  CHO   669     149.020 174.712  38.748  1.00  0.00            
ATOM   4555  R5  CHO   669     147.870 172.862  38.798  1.00  0.00            
ATOM   4556  C1  CHO   669     150.970 171.662  36.898  1.00  0.00           C
ATOM   4557  C2  CHO   669     151.570 167.412  35.548  1.00  0.00           C
ATOM   4558  ROH CHO   670      -0.730 143.112  39.148  1.00  0.00            
ATOM   4559  R1  CHO   670      -0.880 140.912  40.948  1.00  0.00            
ATOM   4560  R2  CHO   670       1.320 139.412  41.648  1.00  0.00            
ATOM   4561  R3  CHO   670       0.570 140.062  44.198  1.00  0.00            
ATOM   4562  R4  CHO   670       2.170 137.662  44.498  1.00  0.00            
ATOM   4563  R5  CHO   670       0.120 137.962  45.248  1.00  0.00            
ATOM   4564  C1  CHO   670       1.870 137.212  48.548  1.00  0.00           C
ATOM   4565  C2  CHO   670       1.020 137.762  52.948  1.00  0.00           C
ATOM   4566  ROH CHO   671      59.170  70.462  32.098  1.00  0.00            
ATOM   4567  R1  CHO   671      57.570  70.912  34.398  1.00  0.00            
ATOM   4568  R2  CHO   671      57.620  69.262  36.598  1.00  0.00            
ATOM   4569  R3  CHO   671      58.170  71.562  37.948  1.00  0.00            
ATOM   4570  R4  CHO   671      58.120  69.462  39.998  1.00  0.00            
ATOM   4571  R5  CHO   671      56.970  71.312  39.998  1.00  0.00            
ATOM   4572  C1  CHO   671      58.870  71.762  43.248  1.00  0.00           C
ATOM   4573  C2  CHO   671      58.820  71.762  46.848  1.00  0.00           C
ATOM   4574  ROH CHO   672      37.270 117.262  34.698  1.00  0.00            
ATOM   4575  R1  CHO   672      38.220 116.162  32.298  1.00  0.00            
ATOM   4576  R2  CHO   672      37.670 113.562  31.548  1.00  0.00            
ATOM   4577  R3  CHO   672      36.770 114.762  29.248  1.00  0.00            
ATOM   4578  R4  CHO   672      37.470 112.012  28.448  1.00  0.00            
ATOM   4579  R5  CHO   672      38.170 113.862  27.548  1.00  0.00            
ATOM   4580  C1  CHO   672      36.520 112.262  24.498  1.00  0.00           C
ATOM   4581  C2  CHO   672      36.770 113.212  20.148  1.00  0.00           C
ATOM   4582  ROH CHO   673     213.270 182.562  28.748  1.00  0.00            
ATOM   4583  R1  CHO   673     214.720 182.912  26.348  1.00  0.00            
ATOM   4584  R2  CHO   673     215.570 180.762  24.848  1.00  0.00            
ATOM   4585  R3  CHO   673     214.270 182.012  22.848  1.00  0.00            
ATOM   4586  R4  CHO   673     215.870 179.962  21.498  1.00  0.00            
ATOM   4587  R5  CHO   673     215.870 182.112  21.048  1.00  0.00            
ATOM   4588  C1  CHO   673     214.820 180.712  17.648  1.00  0.00           C
ATOM   4589  C2  CHO   673     215.970 182.162  13.548  1.00  0.00           C
ATOM   4590  ROH CHO   674      68.870  63.812  30.798  1.00  0.00            
ATOM   4591  R1  CHO   674      68.520  63.962  33.598  1.00  0.00            
ATOM   4592  R2  CHO   674      66.020  63.862  34.748  1.00  0.00            
ATOM   4593  R3  CHO   674      67.170  61.862  36.198  1.00  0.00            
ATOM   4594  R4  CHO   674      64.820  62.612  37.798  1.00  0.00            
ATOM   4595  R5  CHO   674      66.870  62.512  38.498  1.00  0.00            
ATOM   4596  C1  CHO   674      65.170  60.062  40.898  1.00  0.00           C
ATOM   4597  C2  CHO   674      64.220  59.662  44.848  1.00  0.00           C
ATOM   4598  ROH CHO   675     165.870 224.062  17.698  1.00  0.00            
ATOM   4599  R1  CHO   675     166.770 224.812  20.248  1.00  0.00            
ATOM   4600  R2  CHO   675     165.620 226.862  21.698  1.00  0.00            
ATOM   4601  R3  CHO   675     165.320 224.962  23.598  1.00  0.00            
ATOM   4602  R4  CHO   675     165.470 227.462  25.098  1.00  0.00            
ATOM   4603  R5  CHO   675     166.670 225.712  25.398  1.00  0.00            
ATOM   4604  C1  CHO   675     165.070 226.012  28.848  1.00  0.00           C
ATOM   4605  C2  CHO   675     165.120 228.062  31.848  1.00  0.00           C
ATOM   4606  ROH CHO   676     165.770 164.562  36.948  1.00  0.00            
ATOM   4607  R1  CHO   676     167.520 163.712  38.998  1.00  0.00            
ATOM   4608  R2  CHO   676     169.770 165.162  39.748  1.00  0.00            
ATOM   4609  R3  CHO   676     168.620 165.012  42.248  1.00  0.00            
ATOM   4610  R4  CHO   676     171.520 164.962  42.748  1.00  0.00            
ATOM   4611  R5  CHO   676     170.070 163.512  43.448  1.00  0.00            
ATOM   4612  C1  CHO   676     171.520 164.712  46.748  1.00  0.00           C
ATOM   4613  C2  CHO   676     174.320 163.762  48.698  1.00  0.00           C
ATOM   4614  ROH CHO   677      39.020 170.412  31.698  1.00  0.00            
ATOM   4615  R1  CHO   677      39.370 171.462  34.298  1.00  0.00            
ATOM   4616  R2  CHO   677      39.120 169.912  36.598  1.00  0.00            
ATOM   4617  R3  CHO   677      41.620 170.812  37.098  1.00  0.00            
ATOM   4618  R4  CHO   677      40.470 170.262  39.748  1.00  0.00            
ATOM   4619  R5  CHO   677      41.370 172.112  39.098  1.00  0.00            
ATOM   4620  C1  CHO   677      43.670 171.262  42.048  1.00  0.00           C
ATOM   4621  C2  CHO   677      41.620 171.962  44.348  1.00  0.00           C
ATOM   4622  ROH CHO   678      64.920 105.812  33.948  1.00  0.00            
ATOM   4623  R1  CHO   678      64.220 106.662  31.298  1.00  0.00            
ATOM   4624  R2  CHO   678      65.270 108.962  30.148  1.00  0.00            
ATOM   4625  R3  CHO   678      65.970 107.212  28.198  1.00  0.00            
ATOM   4626  R4  CHO   678      65.470 109.762  26.798  1.00  0.00            
ATOM   4627  R5  CHO   678      64.570 107.812  26.348  1.00  0.00            
ATOM   4628  C1  CHO   678      66.270 108.612  22.998  1.00  0.00           C
ATOM   4629  C2  CHO   678      65.520 109.512  19.648  1.00  0.00           C
ATOM   4630  ROH CHO   679     192.570  91.062  38.598  1.00  0.00            
ATOM   4631  R1  CHO   679     191.920  91.112  35.848  1.00  0.00            
ATOM   4632  R2  CHO   679     193.620  90.112  33.898  1.00  0.00            
ATOM   4633  R3  CHO   679     191.420  88.662  33.198  1.00  0.00            
ATOM   4634  R4  CHO   679     192.770  89.212  30.648  1.00  0.00            
ATOM   4635  R5  CHO   679     190.720  89.662  31.098  1.00  0.00            
ATOM   4636  C1  CHO   679     190.220  87.362  28.098  1.00  0.00           C
ATOM   4637  C2  CHO   679     189.420  87.712  24.098  1.00  0.00           C
ATOM   4638  ROH CHO   680     155.570 143.062  33.648  1.00  0.00            
ATOM   4639  R1  CHO   680     155.820 141.412  35.948  1.00  0.00            
ATOM   4640  R2  CHO   680     158.270 141.012  37.248  1.00  0.00            
ATOM   4641  R3  CHO   680     156.920 141.862  39.398  1.00  0.00            
ATOM   4642  R4  CHO   680     159.670 141.462  40.348  1.00  0.00            
ATOM   4643  R5  CHO   680     157.820 140.612  41.248  1.00  0.00            
ATOM   4644  C1  CHO   680     159.170 142.512  44.248  1.00  0.00           C
ATOM   4645  C2  CHO   680     161.370 140.112  47.248  1.00  0.00           C
ATOM   4646  ROH CHO   681      91.870  90.212  19.348  1.00  0.00            
ATOM   4647  R1  CHO   681      90.320  89.112  21.398  1.00  0.00            
ATOM   4648  R2  CHO   681      90.570  89.912  24.048  1.00  0.00            
ATOM   4649  R3  CHO   681      87.920  90.362  23.848  1.00  0.00            
ATOM   4650  R4  CHO   681      88.420  90.112  26.748  1.00  0.00            
ATOM   4651  R5  CHO   681      86.970  89.012  25.598  1.00  0.00            
ATOM   4652  C1  CHO   681      84.670  90.662  28.098  1.00  0.00           C
ATOM   4653  C2  CHO   681      82.170  89.712  30.648  1.00  0.00           C
ATOM   4654  ROH CHO   682       8.420 164.962  20.798  1.00  0.00            
ATOM   4655  R1  CHO   682       6.920 165.812  23.048  1.00  0.00            
ATOM   4656  R2  CHO   682       7.020 164.512  25.448  1.00  0.00            
ATOM   4657  R3  CHO   682       7.670 167.012  26.398  1.00  0.00            
ATOM   4658  R4  CHO   682       7.320 165.412  28.798  1.00  0.00            
ATOM   4659  R5  CHO   682       6.320 167.262  28.348  1.00  0.00            
ATOM   4660  C1  CHO   682       8.070 168.212  31.598  1.00  0.00           C
ATOM   4661  C2  CHO   682       7.720 169.212  35.048  1.00  0.00           C
ATOM   4662  ROH CHO   683      36.120  82.712  33.698  1.00  0.00            
ATOM   4663  R1  CHO   683      34.870  80.612  35.148  1.00  0.00            
ATOM   4664  R2  CHO   683      36.220  79.162  37.098  1.00  0.00            
ATOM   4665  R3  CHO   683      34.120  79.912  38.648  1.00  0.00            
ATOM   4666  R4  CHO   683      35.420  77.712  40.098  1.00  0.00            
ATOM   4667  R5  CHO   683      33.320  77.862  39.598  1.00  0.00            
ATOM   4668  C1  CHO   683      33.020  77.562  43.348  1.00  0.00           C
ATOM   4669  C2  CHO   683      32.270  76.462  46.798  1.00  0.00           C
ATOM   4670  ROH CHO   684     155.120 176.512  31.698  1.00  0.00            
ATOM   4671  R1  CHO   684     154.720 177.912  29.298  1.00  0.00            
ATOM   4672  R2  CHO   684     156.770 179.362  28.098  1.00  0.00            
ATOM   4673  R3  CHO   684     156.120 177.812  25.948  1.00  0.00            
ATOM   4674  R4  CHO   684     157.170 180.312  24.798  1.00  0.00            
ATOM   4675  R5  CHO   684     155.270 179.362  24.298  1.00  0.00            
ATOM   4676  C1  CHO   684     156.820 179.412  20.848  1.00  0.00           C
ATOM   4677  C2  CHO   684     156.920 181.012  16.848  1.00  0.00           C
ATOM   4678  ROH CHO   685      29.070 217.512  11.498  1.00  0.00            
ATOM   4679  R1  CHO   685      31.020 218.062  13.498  1.00  0.00            
ATOM   4680  R2  CHO   685      31.020 220.312  15.048  1.00  0.00            
ATOM   4681  R3  CHO   685      31.120 218.562  17.098  1.00  0.00            
ATOM   4682  R4  CHO   685      32.320 220.962  18.148  1.00  0.00            
ATOM   4683  R5  CHO   685      33.170 218.962  18.148  1.00  0.00            
ATOM   4684  C1  CHO   685      33.170 219.662  21.898  1.00  0.00           C
ATOM   4685  C2  CHO   685      33.470 222.812  23.748  1.00  0.00           C
ATOM   4686  ROH CHO   686     115.220  13.312  11.198  1.00  0.00            
ATOM   4687  R1  CHO   686     114.120  13.812  13.748  1.00  0.00            
ATOM   4688  R2  CHO   686     115.370  13.112  16.098  1.00  0.00            
ATOM   4689  R3  CHO   686     114.970  15.712  16.748  1.00  0.00            
ATOM   4690  R4  CHO   686     115.970  14.462  19.248  1.00  0.00            
ATOM   4691  R5  CHO   686     114.120  15.662  18.998  1.00  0.00            
ATOM   4692  C1  CHO   686     115.920  17.712  21.648  1.00  0.00           C
ATOM   4693  C2  CHO   686     116.370  19.462  25.398  1.00  0.00           C
ATOM   4694  ROH CHO   687     146.920 209.162  31.898  1.00  0.00            
ATOM   4695  R1  CHO   687     144.920 208.712  33.848  1.00  0.00            
ATOM   4696  R2  CHO   687     144.570 206.312  35.148  1.00  0.00            
ATOM   4697  R3  CHO   687     144.770 207.862  37.348  1.00  0.00            
ATOM   4698  R4  CHO   687     144.270 205.162  38.398  1.00  0.00            
ATOM   4699  R5  CHO   687     143.120 206.962  38.848  1.00  0.00            
ATOM   4700  C1  CHO   687     144.220 205.962  42.348  1.00  0.00           C
ATOM   4701  C2  CHO   687     144.370 206.012  47.098  1.00  0.00           C
ATOM   4702  ROH CHO   688     113.870 185.312  37.948  1.00  0.00            
ATOM   4703  R1  CHO   688     114.070 183.762  35.548  1.00  0.00            
ATOM   4704  R2  CHO   688     113.420 184.812  33.098  1.00  0.00            
ATOM   4705  R3  CHO   688     115.920 184.012  32.448  1.00  0.00            
ATOM   4706  R4  CHO   688     114.620 184.512  29.848  1.00  0.00            
ATOM   4707  R5  CHO   688     115.620 182.662  30.448  1.00  0.00            
ATOM   4708  C1  CHO   688     117.670 183.612  27.348  1.00  0.00           C
ATOM   4709  C2  CHO   688     116.670 182.662  23.798  1.00  0.00           C
ATOM   4710  ROH CHO   689     163.720  23.112  27.148  1.00  0.00            
ATOM   4711  R1  CHO   689     162.270  24.162  24.948  1.00  0.00            
ATOM   4712  R2  CHO   689     163.220  24.012  22.348  1.00  0.00            
ATOM   4713  R3  CHO   689     160.820  22.812  21.898  1.00  0.00            
ATOM   4714  R4  CHO   689     161.820  23.562  19.198  1.00  0.00            
ATOM   4715  R5  CHO   689     159.870  24.062  20.098  1.00  0.00            
ATOM   4716  C1  CHO   689     158.720  22.212  16.948  1.00  0.00           C
ATOM   4717  C2  CHO   689     156.970  21.512  13.298  1.00  0.00           C
ATOM   4718  ROH CHO   690     150.470  23.562  48.098  1.00  0.00            
ATOM   4719  R1  CHO   690     152.570  24.212  46.298  1.00  0.00            
ATOM   4720  R2  CHO   690     153.470  22.462  44.348  1.00  0.00            
ATOM   4721  R3  CHO   690     152.920  24.562  42.698  1.00  0.00            
ATOM   4722  R4  CHO   690     153.420  22.312  40.898  1.00  0.00            
ATOM   4723  R5  CHO   690     154.420  24.262  40.848  1.00  0.00            
ATOM   4724  C1  CHO   690     152.920  24.162  37.298  1.00  0.00           C
ATOM   4725  C2  CHO   690     149.570  25.462  35.298  1.00  0.00           C
ATOM   4726  ROH CHO   691     144.770  57.312  18.548  1.00  0.00            
ATOM   4727  R1  CHO   691     144.320  58.112  21.198  1.00  0.00            
ATOM   4728  R2  CHO   691     144.420  56.362  23.348  1.00  0.00            
ATOM   4729  R3  CHO   691     146.220  58.112  24.298  1.00  0.00            
ATOM   4730  R4  CHO   691     145.020  56.912  26.698  1.00  0.00            
ATOM   4731  R5  CHO   691     145.170  59.012  26.248  1.00  0.00            
ATOM   4732  C1  CHO   691     147.070  58.862  29.598  1.00  0.00           C
ATOM   4733  C2  CHO   691     148.370  61.462  30.448  1.00  0.00           C
ATOM   4734  ROH CHO   692      35.870  75.712  26.248  1.00  0.00            
ATOM   4735  R1  CHO   692      36.620  74.862  23.648  1.00  0.00            
ATOM   4736  R2  CHO   692      35.070  75.312  21.448  1.00  0.00            
ATOM   4737  R3  CHO   692      37.320  76.462  20.448  1.00  0.00            
ATOM   4738  R4  CHO   692      35.320  76.962  18.398  1.00  0.00            
ATOM   4739  R5  CHO   692      37.270  76.012  18.098  1.00  0.00            
ATOM   4740  C1  CHO   692      37.570  79.012  15.748  1.00  0.00           C
ATOM   4741  C2  CHO   692      34.270  79.512  13.148  1.00  0.00           C
ATOM   4742  ROH CHO   693      92.320 127.862  55.698  1.00  0.00            
ATOM   4743  R1  CHO   693      93.220 127.112  53.098  1.00  0.00            
ATOM   4744  R2  CHO   693      95.870 127.312  52.348  1.00  0.00            
ATOM   4745  R3  CHO   693      95.570 124.662  51.748  1.00  0.00            
ATOM   4746  R4  CHO   693      98.070 125.462  50.398  1.00  0.00            
ATOM   4747  R5  CHO   693      96.320 124.512  49.448  1.00  0.00            
ATOM   4748  C1  CHO   693      99.020 121.912  48.648  1.00  0.00           C
ATOM   4749  C2  CHO   693     101.370 119.162  47.348  1.00  0.00           C
ATOM   4750  ROH CHO   694     164.470 113.312  40.498  1.00  0.00            
ATOM   4751  R1  CHO   694     164.870 113.062  37.698  1.00  0.00            
ATOM   4752  R2  CHO   694     162.820 112.712  35.898  1.00  0.00            
ATOM   4753  R3  CHO   694     163.920 114.912  34.698  1.00  0.00            
ATOM   4754  R4  CHO   694     163.370 113.012  32.498  1.00  0.00            
ATOM   4755  R5  CHO   694     165.270 113.962  32.948  1.00  0.00            
ATOM   4756  C1  CHO   694     164.720 115.262  29.398  1.00  0.00           C
ATOM   4757  C2  CHO   694     165.370 117.912  26.398  1.00  0.00           C
ATOM   4758  ROH CHO   695      93.470 213.962  10.048  1.00  0.00            
ATOM   4759  R1  CHO   695      94.720 212.962  12.398  1.00  0.00            
ATOM   4760  R2  CHO   695      96.570 214.362  13.848  1.00  0.00            
ATOM   4761  R3  CHO   695      94.920 213.812  15.898  1.00  0.00            
ATOM   4762  R4  CHO   695      97.370 214.812  17.198  1.00  0.00            
ATOM   4763  R5  CHO   695      96.320 212.912  17.598  1.00  0.00            
ATOM   4764  C1  CHO   695      96.270 214.512  21.048  1.00  0.00           C
ATOM   4765  C2  CHO   695      93.920 216.512  23.598  1.00  0.00           C
ATOM   4766  ROH CHO   696     102.620   5.962  27.848  1.00  0.00            
ATOM   4767  R1  CHO   696     104.070   7.512  29.698  1.00  0.00            
ATOM   4768  R2  CHO   696     104.720  10.162  29.248  1.00  0.00            
ATOM   4769  R3  CHO   696     103.470  10.562  31.598  1.00  0.00            
ATOM   4770  R4  CHO   696     105.820  12.312  31.698  1.00  0.00            
ATOM   4771  R5  CHO   696     105.270  10.812  33.198  1.00  0.00            
ATOM   4772  C1  CHO   696     105.270  13.962  35.398  1.00  0.00           C
ATOM   4773  C2  CHO   696     105.620  12.812  39.148  1.00  0.00           C
ATOM   4774  ROH CHO   697     209.070  80.512  17.748  1.00  0.00            
ATOM   4775  R1  CHO   697     211.320  78.762  17.898  1.00  0.00            
ATOM   4776  R2  CHO   697     211.220  76.112  17.148  1.00  0.00            
ATOM   4777  R3  CHO   697     213.320  76.812  15.498  1.00  0.00            
ATOM   4778  R4  CHO   697     213.270  73.862  15.498  1.00  0.00            
ATOM   4779  R5  CHO   697     214.970  75.162  15.998  1.00  0.00            
ATOM   4780  C1  CHO   697     216.420  73.212  13.048  1.00  0.00           C
ATOM   4781  C2  CHO   697     215.420  73.462  10.398  1.00  0.00           C
ATOM   4782  ROH CHO   698     139.520 120.912  35.848  1.00  0.00            
ATOM   4783  R1  CHO   698     139.620 122.512  38.148  1.00  0.00            
ATOM   4784  R2  CHO   698     138.370 121.862  40.498  1.00  0.00            
ATOM   4785  R3  CHO   698     140.870 122.162  41.548  1.00  0.00            
ATOM   4786  R4  CHO   698     139.070 123.312  43.598  1.00  0.00            
ATOM   4787  R5  CHO   698     140.770 124.312  42.648  1.00  0.00            
ATOM   4788  C1  CHO   698     141.770 124.412  46.348  1.00  0.00           C
ATOM   4789  C2  CHO   698     143.520 126.112  50.198  1.00  0.00           C
ATOM   4790  ROH CHO   699      79.370 183.362  20.048  1.00  0.00            
ATOM   4791  R1  CHO   699      77.170 181.612  20.348  1.00  0.00            
ATOM   4792  R2  CHO   699      74.720 182.112  19.148  1.00  0.00            
ATOM   4793  R3  CHO   699      75.070 179.562  18.198  1.00  0.00            
ATOM   4794  R4  CHO   699      72.520 180.412  17.098  1.00  0.00            
ATOM   4795  R5  CHO   699      72.920 178.612  18.248  1.00  0.00            
ATOM   4796  C1  CHO   699      71.570 177.112  14.998  1.00  0.00           C
ATOM   4797  C2  CHO   699      68.220 177.862  13.048  1.00  0.00           C
ATOM   4798  ROH CHO   700      79.170 137.812  28.548  1.00  0.00            
ATOM   4799  R1  CHO   700      76.770 136.312  28.448  1.00  0.00            
ATOM   4800  R2  CHO   700      74.570 137.162  26.998  1.00  0.00            
ATOM   4801  R3  CHO   700      74.770 134.662  25.898  1.00  0.00            
ATOM   4802  R4  CHO   700      71.970 135.412  25.548  1.00  0.00            
ATOM   4803  R5  CHO   700      72.720 133.562  26.448  1.00  0.00            
ATOM   4804  C1  CHO   700      70.670 132.062  23.648  1.00  0.00           C
ATOM   4805  C2  CHO   700      69.920 130.662  20.348  1.00  0.00           C
ATOM   4806  ROH CHO   701     167.820  64.462  36.948  1.00  0.00            
ATOM   4807  R1  CHO   701     167.220  64.312  39.748  1.00  0.00            
ATOM   4808  R2  CHO   701     165.020  65.512  40.848  1.00  0.00            
ATOM   4809  R3  CHO   701     164.570  63.012  41.848  1.00  0.00            
ATOM   4810  R4  CHO   701     163.420  64.812  43.848  1.00  0.00            
ATOM   4811  R5  CHO   701     164.870  63.212  44.198  1.00  0.00            
ATOM   4812  C1  CHO   701     162.070  62.062  46.498  1.00  0.00           C
ATOM   4813  C2  CHO   701     161.520  63.762  49.348  1.00  0.00           C
ATOM   4814  ROH CHO   702      54.620  98.862  38.798  1.00  0.00            
ATOM   4815  R1  CHO   702      57.220  99.662  39.598  1.00  0.00            
ATOM   4816  R2  CHO   702      58.120  99.612  42.198  1.00  0.00            
ATOM   4817  R3  CHO   702      60.120  98.112  41.198  1.00  0.00            
ATOM   4818  R4  CHO   702      61.120  99.062  43.748  1.00  0.00            
ATOM   4819  R5  CHO   702      62.120  99.262  41.798  1.00  0.00            
ATOM   4820  C1  CHO   702      64.770  97.312  43.698  1.00  0.00           C
ATOM   4821  C2  CHO   702      67.320  95.812  45.798  1.00  0.00           C
ATOM   4822  ROH CHO   703     107.970 126.762  37.348  1.00  0.00            
ATOM   4823  R1  CHO   703     106.620 127.262  39.798  1.00  0.00            
ATOM   4824  R2  CHO   703     107.620 126.462  42.248  1.00  0.00            
ATOM   4825  R3  CHO   703     107.320 129.112  42.848  1.00  0.00            
ATOM   4826  R4  CHO   703     106.870 127.712  45.398  1.00  0.00            
ATOM   4827  R5  CHO   703     105.520 129.162  44.448  1.00  0.00            
ATOM   4828  C1  CHO   703     106.170 130.912  47.798  1.00  0.00           C
ATOM   4829  C2  CHO   703     105.170 131.712  50.098  1.00  0.00           C
ATOM   4830  ROH CHO   704      -1.580 150.412  19.598  1.00  0.00            
ATOM   4831  R1  CHO   704      -0.030 150.462  21.998  1.00  0.00            
ATOM   4832  R2  CHO   704       1.120 152.762  22.998  1.00  0.00            
ATOM   4833  R3  CHO   704      -0.230 152.062  25.248  1.00  0.00            
ATOM   4834  R4  CHO   704       2.070 153.612  26.198  1.00  0.00            
ATOM   4835  R5  CHO   704       1.470 151.612  26.848  1.00  0.00            
ATOM   4836  C1  CHO   704       1.370 153.462  30.198  1.00  0.00           C
ATOM   4837  C2  CHO   704       3.170 154.762  34.198  1.00  0.00           C
ATOM   4838  ROH CHO   705     110.720 123.912  24.698  1.00  0.00            
ATOM   4839  R1  CHO   705     108.470 123.362  26.248  1.00  0.00            
ATOM   4840  R2  CHO   705     108.520 121.612  28.398  1.00  0.00            
ATOM   4841  R3  CHO   705     107.470 123.762  29.748  1.00  0.00            
ATOM   4842  R4  CHO   705     107.120 121.462  31.548  1.00  0.00            
ATOM   4843  R5  CHO   705     105.570 122.862  30.898  1.00  0.00            
ATOM   4844  C1  CHO   705     105.320 123.362  34.648  1.00  0.00           C
ATOM   4845  C2  CHO   705     105.670 122.612  38.548  1.00  0.00           C
ATOM   4846  ROH CHO   706     135.520 169.462  29.348  1.00  0.00            
ATOM   4847  R1  CHO   706     134.070 167.162  28.448  1.00  0.00            
ATOM   4848  R2  CHO   706     132.070 167.312  26.548  1.00  0.00            
ATOM   4849  R3  CHO   706     133.620 165.412  25.298  1.00  0.00            
ATOM   4850  R4  CHO   706     131.170 165.562  23.698  1.00  0.00            
ATOM   4851  R5  CHO   706     132.020 163.762  24.548  1.00  0.00            
ATOM   4852  C1  CHO   706     132.020 162.812  20.848  1.00  0.00           C
ATOM   4853  C2  CHO   706     131.870 163.812  17.198  1.00  0.00           C
ATOM   4854  NC3 DPP   707      61.620  94.462  14.348  1.00  0.00           N
ATOM   4855  PO4 DPP   707      61.120  99.412  15.098  1.00  0.00           P
ATOM   4856  GL1 DPP   707      57.870 101.162  17.648  1.00  0.00            
ATOM   4857  GL2 DPP   707      54.820 102.912  15.798  1.00  0.00            
ATOM   4858  C1A DPP   707      54.320 101.762  20.998  1.00  0.00           C
ATOM   4859  C2A DPP   707      52.270 103.862  24.898  1.00  0.00           C
ATOM   4860  C3A DPP   707      51.070 104.512  29.498  1.00  0.00           C
ATOM   4861  C4A DPP   707      50.620 103.512  33.498  1.00  0.00           C
ATOM   4862  C1B DPP   707      53.470 106.012  18.848  1.00  0.00           C
ATOM   4863  C2B DPP   707      52.070 107.662  21.548  1.00  0.00           C
ATOM   4864  C3B DPP   707      48.520 108.212  24.748  1.00  0.00           C
ATOM   4865  C4B DPP   707      47.420 111.262  27.698  1.00  0.00           C
ATOM   4866  NC3 DPP   708      44.120 124.062  10.298  1.00  0.00           N
ATOM   4867  PO4 DPP   708      44.870 121.562  13.798  1.00  0.00           P
ATOM   4868  GL1 DPP   708      41.870 123.712  16.148  1.00  0.00            
ATOM   4869  GL2 DPP   708      41.470 126.412  15.398  1.00  0.00            
ATOM   4870  C1A DPP   708      41.520 125.162  20.548  1.00  0.00           C
ATOM   4871  C2A DPP   708      43.770 128.262  23.698  1.00  0.00           C
ATOM   4872  C3A DPP   708      47.520 130.762  26.298  1.00  0.00           C
ATOM   4873  C4A DPP   708      51.470 127.862  26.748  1.00  0.00           C
ATOM   4874  C1B DPP   708      45.670 127.212  17.098  1.00  0.00           C
ATOM   4875  C2B DPP   708      47.520 130.062  20.798  1.00  0.00           C
ATOM   4876  C3B DPP   708      51.870 130.462  22.348  1.00  0.00           C
ATOM   4877  C4B DPP   708      55.570 128.362  22.098  1.00  0.00           C
ATOM   4878  NC3 DPP   709      72.520  41.662  -0.602  1.00  0.00           N
ATOM   4879  PO4 DPP   709      67.670  42.112   2.248  1.00  0.00           P
ATOM   4880  GL1 DPP   709      68.020  45.062   5.098  1.00  0.00            
ATOM   4881  GL2 DPP   709      65.820  47.262   5.648  1.00  0.00            
ATOM   4882  C1A DPP   709      67.970  44.862   9.648  1.00  0.00           C
ATOM   4883  C2A DPP   709      69.720  43.662  12.998  1.00  0.00           C
ATOM   4884  C3A DPP   709      70.270  40.812  16.198  1.00  0.00           C
ATOM   4885  C4A DPP   709      66.870  39.962  19.348  1.00  0.00           C
ATOM   4886  C1B DPP   709      64.370  48.562   8.598  1.00  0.00           C
ATOM   4887  C2B DPP   709      62.570  48.662  12.848  1.00  0.00           C
ATOM   4888  C3B DPP   709      62.920  49.562  17.098  1.00  0.00           C
ATOM   4889  C4B DPP   709      59.920  50.762  20.648  1.00  0.00           C
ATOM   4890  NC3 DPP   710      68.920 166.362   8.198  1.00  0.00           N
ATOM   4891  PO4 DPP   710      73.470 166.262   5.498  1.00  0.00           P
ATOM   4892  GL1 DPP   710      74.370 167.612  10.598  1.00  0.00            
ATOM   4893  GL2 DPP   710      71.720 167.162  12.298  1.00  0.00            
ATOM   4894  C1A DPP   710      76.570 171.112  13.498  1.00  0.00           C
ATOM   4895  C2A DPP   710      77.370 174.012  16.698  1.00  0.00           C
ATOM   4896  C3A DPP   710      78.220 176.162  19.998  1.00  0.00           C
ATOM   4897  C4A DPP   710      75.420 177.562  22.498  1.00  0.00           C
ATOM   4898  C1B DPP   710      74.420 165.762  15.348  1.00  0.00           C
ATOM   4899  C2B DPP   710      75.870 163.812  19.298  1.00  0.00           C
ATOM   4900  C3B DPP   710      78.620 160.462  21.748  1.00  0.00           C
ATOM   4901  C4B DPP   710      77.270 158.162  25.098  1.00  0.00           C
ATOM   4902  NC3 DPP   711     224.120 114.162  17.598  1.00  0.00           N
ATOM   4903  PO4 DPP   711     219.970 111.612  17.348  1.00  0.00           P
ATOM   4904  GL1 DPP   711     220.570 108.412  20.548  1.00  0.00            
ATOM   4905  GL2 DPP   711     217.720 107.712  19.548  1.00  0.00            
ATOM   4906  C1A DPP   711     220.270 107.612  24.148  1.00  0.00           C
ATOM   4907  C2A DPP   711     217.070 105.562  25.598  1.00  0.00           C
ATOM   4908  C3A DPP   711     216.470 105.562  29.498  1.00  0.00           C
ATOM   4909  C4A DPP   711     219.320 106.712  32.998  1.00  0.00           C
ATOM   4910  C1B DPP   711     218.070 103.512  21.348  1.00  0.00           C
ATOM   4911  C2B DPP   711     219.270 100.862  24.798  1.00  0.00           C
ATOM   4912  C3B DPP   711     218.970 101.412  28.598  1.00  0.00           C
ATOM   4913  C4B DPP   711     217.170 101.662  32.748  1.00  0.00           C
ATOM   4914  NC3 DPP   712      62.120   0.762  -0.652  1.00  0.00           N
ATOM   4915  PO4 DPP   712      58.470   1.262   0.798  1.00  0.00           P
ATOM   4916  GL1 DPP   712      60.070   2.512   5.198  1.00  0.00            
ATOM   4917  GL2 DPP   712      57.270   3.812   6.398  1.00  0.00            
ATOM   4918  C1A DPP   712      61.820   5.912   6.598  1.00  0.00           C
ATOM   4919  C2A DPP   712      64.270   7.012  10.198  1.00  0.00           C
ATOM   4920  C3A DPP   712      62.920   7.762  14.698  1.00  0.00           C
ATOM   4921  C4A DPP   712      60.770  10.512  17.298  1.00  0.00           C
ATOM   4922  C1B DPP   712      59.270   5.512  10.898  1.00  0.00           C
ATOM   4923  C2B DPP   712      56.920   7.212  15.698  1.00  0.00           C
ATOM   4924  C3B DPP   712      55.470  10.762  16.548  1.00  0.00           C
ATOM   4925  C4B DPP   712      57.170  12.512  20.148  1.00  0.00           C
ATOM   4926  NC3 DPP   713      50.670  -2.688   2.698  1.00  0.00           N
ATOM   4927  PO4 DPP   713      47.970  -6.038   6.248  1.00  0.00           P
ATOM   4928  GL1 DPP   713      48.820  -2.538   8.248  1.00  0.00            
ATOM   4929  GL2 DPP   713      52.170  -1.838   7.548  1.00  0.00            
ATOM   4930  C1A DPP   713      48.470   1.512   9.548  1.00  0.00           C
ATOM   4931  C2A DPP   713      48.070   2.212  13.198  1.00  0.00           C
ATOM   4932  C3A DPP   713      45.020   0.862  16.798  1.00  0.00           C
ATOM   4933  C4A DPP   713      44.320   1.262  20.848  1.00  0.00           C
ATOM   4934  C1B DPP   713      52.120  -0.738  11.648  1.00  0.00           C
ATOM   4935  C2B DPP   713      52.770   1.462  16.198  1.00  0.00           C
ATOM   4936  C3B DPP   713      54.320   4.712  18.898  1.00  0.00           C
ATOM   4937  C4B DPP   713      53.270   6.712  22.598  1.00  0.00           C
ATOM   4938  NC3 DPP   714      99.270   8.712   0.698  1.00  0.00           N
ATOM   4939  PO4 DPP   714     102.970   6.162   1.648  1.00  0.00           P
ATOM   4940  GL1 DPP   714     102.470   7.812   5.498  1.00  0.00            
ATOM   4941  GL2 DPP   714     104.270   6.062   8.248  1.00  0.00            
ATOM   4942  C1A DPP   714      99.770   8.912   9.098  1.00  0.00           C
ATOM   4943  C2A DPP   714     100.120   7.212  12.498  1.00  0.00           C
ATOM   4944  C3A DPP   714      99.570   6.212  17.148  1.00  0.00           C
ATOM   4945  C4A DPP   714      99.270   4.462  20.898  1.00  0.00           C
ATOM   4946  C1B DPP   714     105.020   4.762  12.298  1.00  0.00           C
ATOM   4947  C2B DPP   714     104.070   4.512  17.698  1.00  0.00           C
ATOM   4948  C3B DPP   714     104.520   5.512  21.798  1.00  0.00           C
ATOM   4949  C4B DPP   714     107.270   6.812  25.048  1.00  0.00           C
ATOM   4950  NC3 DPP   715       8.470  70.362  12.048  1.00  0.00           N
ATOM   4951  PO4 DPP   715       8.520  66.162   8.898  1.00  0.00           P
ATOM   4952  GL1 DPP   715       4.370  65.662  12.298  1.00  0.00            
ATOM   4953  GL2 DPP   715       0.870  65.212  11.198  1.00  0.00            
ATOM   4954  C1A DPP   715       2.070  65.612  15.798  1.00  0.00           C
ATOM   4955  C2A DPP   715       3.770  65.312  19.598  1.00  0.00           C
ATOM   4956  C3A DPP   715       3.770  68.012  22.948  1.00  0.00           C
ATOM   4957  C4A DPP   715       3.020  71.212  22.048  1.00  0.00           C
ATOM   4958  C1B DPP   715      -2.580  66.012  14.748  1.00  0.00           C
ATOM   4959  C2B DPP   715      -5.080  65.162  18.048  1.00  0.00           C
ATOM   4960  C3B DPP   715      -7.380  65.962  21.598  1.00  0.00           C
ATOM   4961  C4B DPP   715      -5.330  67.562  25.448  1.00  0.00           C
ATOM   4962  NC3 DPP   716     128.170 104.862  14.698  1.00  0.00           N
ATOM   4963  PO4 DPP   716     127.620 107.562  17.748  1.00  0.00           P
ATOM   4964  GL1 DPP   716     127.370 106.862  21.798  1.00  0.00            
ATOM   4965  GL2 DPP   716     125.920 109.362  24.198  1.00  0.00            
ATOM   4966  C1A DPP   716     130.020 106.512  25.398  1.00  0.00           C
ATOM   4967  C2A DPP   716     130.820 105.612  29.298  1.00  0.00           C
ATOM   4968  C3A DPP   716     129.670 107.712  33.698  1.00  0.00           C
ATOM   4969  C4A DPP   716     130.820 108.862  37.148  1.00  0.00           C
ATOM   4970  C1B DPP   716     127.170 109.762  28.948  1.00  0.00           C
ATOM   4971  C2B DPP   716     127.470 112.112  32.798  1.00  0.00           C
ATOM   4972  C3B DPP   716     127.420 113.312  37.898  1.00  0.00           C
ATOM   4973  C4B DPP   716     125.720 112.462  41.648  1.00  0.00           C
ATOM   4974  NC3 DPP   717     130.970 158.662  10.198  1.00  0.00           N
ATOM   4975  PO4 DPP   717     129.470 157.512  15.248  1.00  0.00           P
ATOM   4976  GL1 DPP   717     127.720 159.662  18.048  1.00  0.00            
ATOM   4977  GL2 DPP   717     126.770 163.262  17.648  1.00  0.00            
ATOM   4978  C1A DPP   717     127.920 161.712  23.198  1.00  0.00           C
ATOM   4979  C2A DPP   717     128.270 161.812  27.598  1.00  0.00           C
ATOM   4980  C3A DPP   717     128.720 164.962  30.248  1.00  0.00           C
ATOM   4981  C4A DPP   717     125.020 167.662  31.798  1.00  0.00           C
ATOM   4982  C1B DPP   717     127.120 165.912  21.098  1.00  0.00           C
ATOM   4983  C2B DPP   717     126.920 167.012  25.648  1.00  0.00           C
ATOM   4984  C3B DPP   717     128.020 170.662  28.598  1.00  0.00           C
ATOM   4985  C4B DPP   717     131.270 170.862  31.298  1.00  0.00           C
ATOM   4986  NC3 DPP   718     227.270 120.312  15.248  1.00  0.00           N
ATOM   4987  PO4 DPP   718     227.670 117.562  17.948  1.00  0.00           P
ATOM   4988  GL1 DPP   718     228.070 115.412  22.098  1.00  0.00            
ATOM   4989  GL2 DPP   718     228.120 111.862  22.398  1.00  0.00            
ATOM   4990  C1A DPP   718     226.620 114.962  26.498  1.00  0.00           C
ATOM   4991  C2A DPP   718     223.120 115.462  28.548  1.00  0.00           C
ATOM   4992  C3A DPP   718     220.970 113.712  31.448  1.00  0.00           C
ATOM   4993  C4A DPP   718     223.920 111.862  34.098  1.00  0.00           C
ATOM   4994  C1B DPP   718     228.770 110.512  26.848  1.00  0.00           C
ATOM   4995  C2B DPP   718     228.620 113.462  30.448  1.00  0.00           C
ATOM   4996  C3B DPP   718     226.070 116.562  32.748  1.00  0.00           C
ATOM   4997  C4B DPP   718     222.570 119.512  32.698  1.00  0.00           C
ATOM   4998  NC3 DPP   719      58.970 167.212   7.648  1.00  0.00           N
ATOM   4999  PO4 DPP   719      59.570 168.112  11.448  1.00  0.00           P
ATOM   5000  GL1 DPP   719      62.020 166.712  14.798  1.00  0.00            
ATOM   5001  GL2 DPP   719      59.820 164.562  16.248  1.00  0.00            
ATOM   5002  C1A DPP   719      63.220 168.162  18.748  1.00  0.00           C
ATOM   5003  C2A DPP   719      65.520 170.012  22.748  1.00  0.00           C
ATOM   5004  C3A DPP   719      66.970 172.762  26.098  1.00  0.00           C
ATOM   5005  C4A DPP   719      70.020 174.812  28.048  1.00  0.00           C
ATOM   5006  C1B DPP   719      60.520 164.912  20.598  1.00  0.00           C
ATOM   5007  C2B DPP   719      60.820 166.112  23.398  1.00  0.00           C
ATOM   5008  C3B DPP   719      63.220 167.362  27.148  1.00  0.00           C
ATOM   5009  C4B DPP   719      64.520 165.912  30.898  1.00  0.00           C
ATOM   5010  NC3 DPP   720      -2.480 121.912  18.598  1.00  0.00           N
ATOM   5011  PO4 DPP   720       0.370 125.162  16.548  1.00  0.00           P
ATOM   5012  GL1 DPP   720      -0.230 126.912  20.798  1.00  0.00            
ATOM   5013  GL2 DPP   720       0.470 129.762  21.248  1.00  0.00            
ATOM   5014  C1A DPP   720       3.620 125.362  23.898  1.00  0.00           C
ATOM   5015  C2A DPP   720       3.520 123.262  28.348  1.00  0.00           C
ATOM   5016  C3A DPP   720       6.470 122.862  31.198  1.00  0.00           C
ATOM   5017  C4A DPP   720       8.120 124.162  33.548  1.00  0.00           C
ATOM   5018  C1B DPP   720      -1.330 130.012  25.648  1.00  0.00           C
ATOM   5019  C2B DPP   720      -0.080 131.712  29.248  1.00  0.00           C
ATOM   5020  C3B DPP   720       1.120 131.062  33.748  1.00  0.00           C
ATOM   5021  C4B DPP   720       0.870 127.912  38.048  1.00  0.00           C
ATOM   5022  NC3 DPP   721       5.170 159.012  11.748  1.00  0.00           N
ATOM   5023  PO4 DPP   721       5.470 155.712  14.448  1.00  0.00           P
ATOM   5024  GL1 DPP   721       7.470 154.912  18.948  1.00  0.00            
ATOM   5025  GL2 DPP   721       9.770 153.212  19.898  1.00  0.00            
ATOM   5026  C1A DPP   721       5.820 155.212  22.098  1.00  0.00           C
ATOM   5027  C2A DPP   721       6.870 153.762  26.198  1.00  0.00           C
ATOM   5028  C3A DPP   721       6.120 150.962  29.298  1.00  0.00           C
ATOM   5029  C4A DPP   721       4.620 149.812  32.998  1.00  0.00           C
ATOM   5030  C1B DPP   721      11.320 154.712  23.898  1.00  0.00           C
ATOM   5031  C2B DPP   721      14.070 158.212  24.398  1.00  0.00           C
ATOM   5032  C3B DPP   721      18.370 160.762  24.948  1.00  0.00           C
ATOM   5033  C4B DPP   721      21.220 161.362  27.898  1.00  0.00           C
ATOM   5034  NC3 DPP   722     168.970  80.012  11.398  1.00  0.00           N
ATOM   5035  PO4 DPP   722     167.820  83.062  13.848  1.00  0.00           P
ATOM   5036  GL1 DPP   722     167.120  84.612  18.098  1.00  0.00            
ATOM   5037  GL2 DPP   722     168.720  84.662  20.998  1.00  0.00            
ATOM   5038  C1A DPP   722     163.870  84.862  20.548  1.00  0.00           C
ATOM   5039  C2A DPP   722     161.270  88.162  23.648  1.00  0.00           C
ATOM   5040  C3A DPP   722     157.770  87.062  26.598  1.00  0.00           C
ATOM   5041  C4A DPP   722     158.670  82.462  28.648  1.00  0.00           C
ATOM   5042  C1B DPP   722     169.870  84.012  25.248  1.00  0.00           C
ATOM   5043  C2B DPP   722     172.420  81.612  26.648  1.00  0.00           C
ATOM   5044  C3B DPP   722     175.570  79.862  29.098  1.00  0.00           C
ATOM   5045  C4B DPP   722     179.720  79.512  28.848  1.00  0.00           C
ATOM   5046  NC3 DPP   723      60.320 160.062  11.948  1.00  0.00           N
ATOM   5047  PO4 DPP   723      56.820 158.212  12.748  1.00  0.00           P
ATOM   5048  GL1 DPP   723      55.870 161.412  16.048  1.00  0.00            
ATOM   5049  GL2 DPP   723      55.220 160.962  19.598  1.00  0.00            
ATOM   5050  C1A DPP   723      54.370 165.962  18.498  1.00  0.00           C
ATOM   5051  C2A DPP   723      56.070 167.312  22.248  1.00  0.00           C
ATOM   5052  C3A DPP   723      57.670 168.512  26.198  1.00  0.00           C
ATOM   5053  C4A DPP   723      58.820 167.612  30.348  1.00  0.00           C
ATOM   5054  C1B DPP   723      57.220 162.162  22.998  1.00  0.00           C
ATOM   5055  C2B DPP   723      58.570 163.362  27.198  1.00  0.00           C
ATOM   5056  C3B DPP   723      61.320 162.112  30.198  1.00  0.00           C
ATOM   5057  C4B DPP   723      63.370 160.062  33.598  1.00  0.00           C
ATOM   5058  NC3 DPP   724     174.770 182.062   9.948  1.00  0.00           N
ATOM   5059  PO4 DPP   724     176.070 185.012  12.798  1.00  0.00           P
ATOM   5060  GL1 DPP   724     173.620 186.612  17.248  1.00  0.00            
ATOM   5061  GL2 DPP   724     170.720 186.312  16.548  1.00  0.00
[truncated: 4,172,476 more chars]
