# Supplementary material for: Data showing the lipid conformations and membrane binding behaviors of beta-amyloid fibrils in phase-separated cholesterol-enriched lipid domains with and without glycolipid and oxidized cholesterol from coarse-grained molecular dynamics simulations
Source: Data Brief. 2020 Apr 19;30:105496. doi: 10.1016/j.dib.2020.105496 (PMC7186522; doi:10.1016/j.dib.2020.105496)
Supplement: Supplementary file 1 [file mmc1.zip › Supplementary-Data/S08-12/GM-ABCDE-2.pdb]

TITLE     Martini system ABCD-3GM1 t= 19801000.00000
REMARK    THIS IS A SIMULATION BOX
CRYST1  211.388  213.029  138.353  90.00  90.00  90.00 P 1           1
MODEL        1
ATOM      1  BB  LEU A   1     116.009 114.899  63.322  1.00  0.00           B
ATOM      2  SC1 LEU A   1     117.609 115.199  65.422  1.00  0.00           S
ATOM      3  BB  VAL A   2     113.809 116.599  60.872  1.00  0.00           B
ATOM      4  SC1 VAL A   2     113.209 117.749  59.422  1.00  0.00           S
ATOM      5  BB  PHE A   3     111.209 115.499  63.422  1.00  0.00           B
ATOM      6  SC1 PHE A   3     111.209 117.499  66.022  1.00  0.00           S
ATOM      7  SC2 PHE A   3     110.359 115.349  66.672  1.00  0.00           S
ATOM      8  SC3 PHE A   3     109.659 117.299  67.822  1.00  0.00           S
ATOM      9  BB  PHE A   4     108.159 115.099  61.222  1.00  0.00           B
ATOM     10  SC1 PHE A   4     106.809 117.199  58.622  1.00  0.00           S
ATOM     11  SC2 PHE A   4     108.759 115.949  57.972  1.00  0.00           S
ATOM     12  SC3 PHE A   4     107.359 116.949  56.322  1.00  0.00           S
ATOM     13  BB  ALA A   5     105.809 114.749  64.272  1.00  0.00           B
ATOM     14  BB  GLU A   6     102.359 116.449  64.222  1.00  0.00           B
ATOM     15  SC1 GLU A   6     103.459 118.699  62.122  1.00  0.00           S
ATOM     16  BB  ASP A   7      99.409 115.399  66.272  1.00  0.00           B
ATOM     17  SC1 ASP A   7      99.759 116.299  68.672  1.00  0.00           S
ATOM     18  BB  VAL A   8      96.159 116.499  64.722  1.00  0.00           B
ATOM     19  SC1 VAL A   8      96.409 117.799  63.222  1.00  0.00           S
ATOM     20  BB  GLY A   9      92.659 115.699  65.872  1.00  0.00           B
ATOM     21  BB  SER A  10      89.459 117.549  65.922  1.00  0.00           B
ATOM     22  SC1 SER A  10      87.959 117.549  64.622  1.00  0.00           S
ATOM     23  BB  ASN A  11      89.759 117.649  69.672  1.00  0.00           B
ATOM     24  SC1 ASN A  11      90.209 120.099  70.022  1.00  0.00           S
ATOM     25  BB  LYS A  12      89.109 114.599  71.872  1.00  0.00           B
ATOM     26  SC1 LYS A  12      86.659 114.899  72.772  1.00  0.00           S
ATOM     27  SC2 LYS A  12      83.809 114.349  71.822  1.00  0.00           S
ATOM     28  BB  GLY A  13      92.459 114.449  73.522  1.00  0.00           B
ATOM     29  BB  ALA A  14      90.559 113.999  76.872  1.00  0.00           B
ATOM     30  BB  ILE A  15      92.659 111.949  79.072  1.00  0.00           B
ATOM     31  SC1 ILE A  15      92.409 111.549  81.322  1.00  0.00           S
ATOM     32  BB  ILE A  16      95.909 112.999  77.422  1.00  0.00           B
ATOM     33  SC1 ILE A  16      97.309 112.099  79.072  1.00  0.00           S
ATOM     34  BB  GLY A  17      97.609 113.649  74.222  1.00  0.00           B
ATOM     35  BB  LEU A  18     101.109 114.899  74.872  1.00  0.00           B
ATOM     36  SC1 LEU A  18     101.459 113.649  77.172  1.00  0.00           S
ATOM     37  BB  MET A  19     104.209 114.449  72.672  1.00  0.00           B
ATOM     38  SC1 MET A  19     104.509 116.199  70.622  1.00  0.00           S
ATOM     39  BB  VAL A  20     107.709 114.399  74.122  1.00  0.00           B
ATOM     40  SC1 VAL A  20     107.659 113.349  75.822  1.00  0.00           S
ATOM     41  BB  GLY A  21     110.659 114.699  71.722  1.00  0.00           B
ATOM     42  BB  GLY A  22     114.059 116.099  70.622  1.00  0.00           B
ATOM     43  BB  VAL A  23     116.959 115.899  73.022  1.00  0.00           B
ATOM     44  SC1 VAL A  23     116.759 116.649  74.872  1.00  0.00           S
ATOM     45  BB  VAL A  24     120.159 116.999  71.322  1.00  0.00           B
ATOM     46  SC1 VAL A  24     119.659 117.449  69.422  1.00  0.00           S
ATOM     47  BB  ILE A  25     122.309 115.199  73.822  1.00  0.00           B
ATOM     48  SC1 ILE A  25     121.359 114.499  75.772  1.00  0.00           S
ATOM     49  BB  ALA A  26     125.659 115.599  72.122  1.00  0.00           B
ATOM     50  BB  LEU A  27     117.109 110.599  60.822  1.00  0.00           B
ATOM     51  SC1 LEU A  27     118.909 111.649  59.222  1.00  0.00           S
ATOM     52  BB  VAL A  28     114.209 112.049  58.822  1.00  0.00           B
ATOM     53  SC1 VAL A  28     113.509 112.749  57.072  1.00  0.00           S
ATOM     54  BB  PHE A  29     111.359 110.899  61.122  1.00  0.00           B
ATOM     55  SC1 PHE A  29     112.009 110.249  64.222  1.00  0.00           S
ATOM     56  SC2 PHE A  29     109.659 110.749  64.222  1.00  0.00           S
ATOM     57  SC3 PHE A  29     110.959 111.149  66.222  1.00  0.00           S
ATOM     58  BB  PHE A  30     108.009 111.949  59.822  1.00  0.00           B
ATOM     59  SC1 PHE A  30     106.359 111.649  56.622  1.00  0.00           S
ATOM     60  SC2 PHE A  30     108.759 111.849  56.672  1.00  0.00           S
ATOM     61  SC3 PHE A  30     107.509 112.499  54.722  1.00  0.00           S
ATOM     62  BB  ALA A  31     105.409 110.799  62.222  1.00  0.00           B
ATOM     63  BB  GLU A  32     102.209 112.649  61.422  1.00  0.00           B
ATOM     64  SC1 GLU A  32     103.309 114.099  59.372  1.00  0.00           S
ATOM     65  BB  ASP A  33      98.909 111.449  62.822  1.00  0.00           B
ATOM     66  SC1 ASP A  33      98.159 111.199  65.222  1.00  0.00           S
ATOM     67  BB  VAL A  34      95.609 112.699  61.222  1.00  0.00           B
ATOM     68  SC1 VAL A  34      95.509 114.049  59.772  1.00  0.00           S
ATOM     69  BB  GLY A  35      93.209 112.499  64.072  1.00  0.00           B
ATOM     70  BB  SER A  36      89.459 112.849  64.322  1.00  0.00           B
ATOM     71  SC1 SER A  36      88.259 113.199  62.822  1.00  0.00           S
ATOM     72  BB  ASN A  37      88.109 113.149  67.922  1.00  0.00           B
ATOM     73  SC1 ASN A  37      85.859 113.799  67.172  1.00  0.00           S
ATOM     74  BB  LYS A  38      90.859 111.199  69.572  1.00  0.00           B
ATOM     75  SC1 LYS A  38      92.959 112.299  69.422  1.00  0.00           S
ATOM     76  SC2 LYS A  38      95.559 113.149  68.872  1.00  0.00           S
ATOM     77  BB  GLY A  39      90.259 111.849  73.272  1.00  0.00           B
ATOM     78  BB  ALA A  40      90.109 108.849  75.472  1.00  0.00           B
ATOM     79  BB  ILE A  41      92.709 107.349  77.872  1.00  0.00           B
ATOM     80  SC1 ILE A  41      93.059 106.949  79.922  1.00  0.00           S
ATOM     81  BB  ILE A  42      95.259 107.749  75.222  1.00  0.00           B
ATOM     82  SC1 ILE A  42      94.559 109.649  73.922  1.00  0.00           S
ATOM     83  BB  GLY A  43      98.859 108.849  75.522  1.00  0.00           B
ATOM     84  BB  LEU A  44     101.709 109.349  73.122  1.00  0.00           B
ATOM     85  SC1 LEU A  44     101.059 111.249  71.422  1.00  0.00           S
ATOM     86  BB  MET A  45     105.409 109.599  73.722  1.00  0.00           B
ATOM     87  SC1 MET A  45     108.059 108.649  75.472  1.00  0.00           S
ATOM     88  BB  VAL A  46     107.659 110.549  70.722  1.00  0.00           B
ATOM     89  SC1 VAL A  46     106.909 111.899  69.472  1.00  0.00           S
ATOM     90  BB  GLY A  47     111.159 110.949  72.222  1.00  0.00           B
ATOM     91  BB  GLY A  48     114.159 112.099  70.172  1.00  0.00           B
ATOM     92  BB  VAL A  49     116.809 111.499  72.772  1.00  0.00           B
ATOM     93  SC1 VAL A  49     117.459 111.449  74.672  1.00  0.00           S
ATOM     94  BB  VAL A  50     119.859 111.799  70.522  1.00  0.00           B
ATOM     95  SC1 VAL A  50     119.909 112.499  68.672  1.00  0.00           S
ATOM     96  BB  ILE A  51     122.709 110.799  72.872  1.00  0.00           B
ATOM     97  SC1 ILE A  51     122.009 109.899  75.172  1.00  0.00           S
ATOM     98  BB  ALA A  52     126.109 111.299  71.322  1.00  0.00           B
ATOM     99  BB  LEU A  53     116.659 106.549  61.272  1.00  0.00           B
ATOM    100  SC1 LEU A  53     116.409 104.949  63.422  1.00  0.00           S
ATOM    101  BB  VAL A  54     114.159 107.349  58.472  1.00  0.00           B
ATOM    102  SC1 VAL A  54     113.559 107.849  56.672  1.00  0.00           S
ATOM    103  BB  PHE A  55     111.109 106.149  60.272  1.00  0.00           B
ATOM    104  SC1 PHE A  55     111.959 105.749  63.222  1.00  0.00           S
ATOM    105  SC2 PHE A  55     109.709 106.599  63.272  1.00  0.00           S
ATOM    106  SC3 PHE A  55     110.759 105.899  65.322  1.00  0.00           S
ATOM    107  BB  PHE A  56     107.809 107.249  58.772  1.00  0.00           B
ATOM    108  SC1 PHE A  56     106.559 107.449  55.772  1.00  0.00           S
ATOM    109  SC2 PHE A  56     108.959 107.249  55.772  1.00  0.00           S
ATOM    110  SC3 PHE A  56     107.809 108.199  53.872  1.00  0.00           S
ATOM    111  BB  ALA A  57     105.109 107.199  61.372  1.00  0.00           B
ATOM    112  BB  GLU A  58     101.659 107.799  59.872  1.00  0.00           B
ATOM    113  SC1 GLU A  58     102.159 108.399  57.972  1.00  0.00           S
ATOM    114  BB  ASP A  59      98.059 107.799  60.822  1.00  0.00           B
ATOM    115  SC1 ASP A  59      97.959 106.549  63.022  1.00  0.00           S
ATOM    116  BB  VAL A  60      94.559 108.199  59.322  1.00  0.00           B
ATOM    117  SC1 VAL A  60      93.909 109.099  57.672  1.00  0.00           S
ATOM    118  BB  GLY A  61      92.009 107.749  62.072  1.00  0.00           B
ATOM    119  BB  SER A  62      88.259 107.999  62.322  1.00  0.00           B
ATOM    120  SC1 SER A  62      86.809 108.749  61.272  1.00  0.00           S
ATOM    121  BB  ASN A  63      88.309 109.199  65.972  1.00  0.00           B
ATOM    122  SC1 ASN A  63      86.009 108.499  66.572  1.00  0.00           S
ATOM    123  BB  LYS A  64      90.259 106.649  67.972  1.00  0.00           B
ATOM    124  SC1 LYS A  64      92.659 106.899  67.722  1.00  0.00           S
ATOM    125  SC2 LYS A  64      94.609 108.399  66.072  1.00  0.00           S
ATOM    126  BB  GLY A  65      90.159 107.199  71.722  1.00  0.00           B
ATOM    127  BB  ALA A  66      89.859 104.299  73.872  1.00  0.00           B
ATOM    128  BB  ILE A  67      92.959 103.149  75.922  1.00  0.00           B
ATOM    129  SC1 ILE A  67      93.759 102.549  77.822  1.00  0.00           S
ATOM    130  BB  ILE A  68      95.559 103.499  73.272  1.00  0.00           B
ATOM    131  SC1 ILE A  68      94.559 104.249  71.372  1.00  0.00           S
ATOM    132  BB  GLY A  69      99.209 104.049  72.722  1.00  0.00           B
ATOM    133  BB  LEU A  70     102.159 105.799  71.072  1.00  0.00           B
ATOM    134  SC1 LEU A  70     101.709 107.249  68.922  1.00  0.00           S
ATOM    135  BB  MET A  71     105.759 105.149  72.322  1.00  0.00           B
ATOM    136  SC1 MET A  71     107.309 104.349  74.372  1.00  0.00           S
ATOM    137  BB  VAL A  72     107.309 106.649  69.222  1.00  0.00           B
ATOM    138  SC1 VAL A  72     106.959 107.399  67.422  1.00  0.00           S
ATOM    139  BB  GLY A  73     110.809 105.749  70.372  1.00  0.00           B
ATOM    140  BB  GLY A  74     113.509 107.999  68.972  1.00  0.00           B
ATOM    141  BB  VAL A  75     116.409 107.299  71.322  1.00  0.00           B
ATOM    142  SC1 VAL A  75     115.709 106.999  73.122  1.00  0.00           S
ATOM    143  BB  VAL A  76     119.759 107.649  69.422  1.00  0.00           B
ATOM    144  SC1 VAL A  76     119.409 107.199  67.522  1.00  0.00           S
ATOM    145  BB  ILE A  77     122.109 105.949  72.022  1.00  0.00           B
ATOM    146  SC1 ILE A  77     120.459 105.199  73.522  1.00  0.00           S
ATOM    147  BB  ALA A  78     125.459 106.199  70.272  1.00  0.00           B
ATOM    148  BB  LEU A  79     116.459 102.199  57.172  1.00  0.00           B
ATOM    149  SC1 LEU A  79     119.059 102.099  56.672  1.00  0.00           S
ATOM    150  BB  VAL A  80     112.859 102.849  56.072  1.00  0.00           B
ATOM    151  SC1 VAL A  80     111.709 103.199  54.472  1.00  0.00           S
ATOM    152  BB  PHE A  81     110.559 102.499  58.972  1.00  0.00           B
ATOM    153  SC1 PHE A  81     112.309 101.099  61.222  1.00  0.00           S
ATOM    154  SC2 PHE A  81     110.209 101.799  62.122  1.00  0.00           S
ATOM    155  SC3 PHE A  81     111.959 101.099  63.572  1.00  0.00           S
ATOM    156  BB  PHE A  82     106.909 102.749  58.072  1.00  0.00           B
ATOM    157  SC1 PHE A  82     106.859 100.849  54.772  1.00  0.00           S
ATOM    158  SC2 PHE A  82     106.809 103.249  54.572  1.00  0.00           S
ATOM    159  SC3 PHE A  82     106.809 101.899  52.622  1.00  0.00           S
ATOM    160  BB  ALA A  83     104.009 103.049  60.522  1.00  0.00           B
ATOM    161  BB  GLU A  84     101.059 103.499  58.172  1.00  0.00           B
ATOM    162  SC1 GLU A  84     102.359 103.799  55.672  1.00  0.00           S
ATOM    163  BB  ASP A  85      97.609 103.049  59.572  1.00  0.00           B
ATOM    164  SC1 ASP A  85      98.159 101.399  61.422  1.00  0.00           S
ATOM    165  BB  VAL A  86      94.059 103.149  58.322  1.00  0.00           B
ATOM    166  SC1 VAL A  86      93.659 103.999  56.572  1.00  0.00           S
ATOM    167  BB  GLY A  87      91.209 102.299  60.522  1.00  0.00           B
ATOM    168  BB  SER A  88      87.709 103.649  61.322  1.00  0.00           B
ATOM    169  SC1 SER A  88      86.009 103.449  60.372  1.00  0.00           S
ATOM    170  BB  ASN A  89      87.309 103.599  65.122  1.00  0.00           B
ATOM    171  SC1 ASN A  89      85.159 103.249  66.372  1.00  0.00           S
ATOM    172  BB  LYS A  90      90.459 102.399  66.722  1.00  0.00           B
ATOM    173  SC1 LYS A  90      92.359 101.799  65.672  1.00  0.00           S
ATOM    174  SC2 LYS A  90      94.209 103.649  64.022  1.00  0.00           S
ATOM    175  BB  GLY A  91      89.459 102.599  70.422  1.00  0.00           B
ATOM    176  BB  ALA A  92      90.359  99.599  72.622  1.00  0.00           B
ATOM    177  BB  ILE A  93      93.709  98.299  73.622  1.00  0.00           B
ATOM    178  SC1 ILE A  93      93.859  98.249  75.572  1.00  0.00           S
ATOM    179  BB  ILE A  94      96.009  99.149  70.872  1.00  0.00           B
ATOM    180  SC1 ILE A  94      94.309  99.499  69.422  1.00  0.00           S
ATOM    181  BB  GLY A  95      99.709  99.899  71.272  1.00  0.00           B
ATOM    182  BB  LEU A  96     101.859 101.149  68.472  1.00  0.00           B
ATOM    183  SC1 LEU A  96     102.509 102.799  66.522  1.00  0.00           S
ATOM    184  BB  MET A  97     105.359 100.599  69.772  1.00  0.00           B
ATOM    185  SC1 MET A  97     107.109  99.899  71.922  1.00  0.00           S
ATOM    186  BB  VAL A  98     107.609 101.949  67.022  1.00  0.00           B
ATOM    187  SC1 VAL A  98     107.009 102.799  65.322  1.00  0.00           S
ATOM    188  BB  GLY A  99     110.909 100.649  68.472  1.00  0.00           B
ATOM    189  BB  GLY A 100     113.609 103.249  67.772  1.00  0.00           B
ATOM    190  BB  VAL A 101     116.059 102.399  70.572  1.00  0.00           B
ATOM    191  SC1 VAL A 101     116.509 102.149  72.522  1.00  0.00           S
ATOM    192  BB  VAL A 102     119.459 102.249  68.972  1.00  0.00           B
ATOM    193  SC1 VAL A 102     119.159 102.649  67.022  1.00  0.00           S
ATOM    194  BB  ILE A 103     122.359 101.399  71.272  1.00  0.00           B
ATOM    195  SC1 ILE A 103     121.659 100.399  73.072  1.00  0.00           S
ATOM    196  BB  ALA A 104     125.459 101.749  69.072  1.00  0.00           B
ATOM    197  BB  LEU A 105     115.109  97.649  57.822  1.00  0.00           B
ATOM    198  SC1 LEU A 105     115.709  96.899  60.272  1.00  0.00           S
ATOM    199  BB  VAL A 106     111.909  98.299  55.922  1.00  0.00           B
ATOM    200  SC1 VAL A 106     111.059  98.399  54.122  1.00  0.00           S
ATOM    201  BB  PHE A 107     109.459  97.899  58.822  1.00  0.00           B
ATOM    202  SC1 PHE A 107     111.109  96.349  61.172  1.00  0.00           S
ATOM    203  SC2 PHE A 107     109.509  94.799  60.322  1.00  0.00           S
ATOM    204  SC3 PHE A 107     111.509  93.999  61.372  1.00  0.00           S
ATOM    205  BB  PHE A 108     105.759  97.399  58.322  1.00  0.00           B
ATOM    206  SC1 PHE A 108     105.409  93.999  58.372  1.00  0.00           S
ATOM    207  SC2 PHE A 108     105.009  94.949  60.572  1.00  0.00           S
ATOM    208  SC3 PHE A 108     104.259  92.699  60.072  1.00  0.00           S
ATOM    209  BB  ALA A 109     102.609  99.549  58.922  1.00  0.00           B
ATOM    210  BB  GLU A 110     100.459  99.099  55.922  1.00  0.00           B
ATOM    211  SC1 GLU A 110     102.709  97.999  53.972  1.00  0.00           S
ATOM    212  BB  ASP A 111      97.059  98.049  57.372  1.00  0.00           B
ATOM    213  SC1 ASP A 111      96.109  95.799  58.022  1.00  0.00           S
ATOM    214  BB  VAL A 112      93.959  99.049  55.522  1.00  0.00           B
ATOM    215  SC1 VAL A 112      94.159 100.099  53.822  1.00  0.00           S
ATOM    216  BB  GLY A 113      91.509  98.749  58.472  1.00  0.00           B
ATOM    217  BB  SER A 114      87.909  98.799  59.872  1.00  0.00           B
ATOM    218  SC1 SER A 114      87.109  97.099  59.422  1.00  0.00           S
ATOM    219  BB  ASN A 115      86.659  99.499  63.472  1.00  0.00           B
ATOM    220  SC1 ASN A 115      84.459  98.649  64.272  1.00  0.00           S
ATOM    221  BB  LYS A 116      89.859  97.749  64.622  1.00  0.00           B
ATOM    222  SC1 LYS A 116      91.559  97.499  63.022  1.00  0.00           S
ATOM    223  SC2 LYS A 116      94.459  97.899  62.472  1.00  0.00           S
ATOM    224  BB  GLY A 117      89.559  98.149  68.422  1.00  0.00           B
ATOM    225  BB  ALA A 118      89.509  95.499  71.072  1.00  0.00           B
ATOM    226  BB  ILE A 119      93.109  94.399  71.722  1.00  0.00           B
ATOM    227  SC1 ILE A 119      94.059  92.949  73.272  1.00  0.00           S
ATOM    228  BB  ILE A 120      95.809  94.499  69.022  1.00  0.00           B
ATOM    229  SC1 ILE A 120      95.209  92.399  68.022  1.00  0.00           S
ATOM    230  BB  GLY A 121      99.009  96.249  68.822  1.00  0.00           B
ATOM    231  BB  LEU A 122     102.459  97.049  67.172  1.00  0.00           B
ATOM    232  SC1 LEU A 122     102.459  98.149  64.772  1.00  0.00           S
ATOM    233  BB  MET A 123     106.059  96.899  68.322  1.00  0.00           B
ATOM    234  SC1 MET A 123     107.159  94.699  69.122  1.00  0.00           S
ATOM    235  BB  VAL A 124     108.109  97.699  65.172  1.00  0.00           B
ATOM    236  SC1 VAL A 124     107.159  98.249  63.472  1.00  0.00           S
ATOM    237  BB  GLY A 125     111.159  96.099  66.522  1.00  0.00           B
ATOM    238  BB  GLY A 126     114.109  98.349  66.822  1.00  0.00           B
ATOM    239  BB  VAL A 127     116.009  98.249  70.222  1.00  0.00           B
ATOM    240  SC1 VAL A 127     115.509  97.399  71.972  1.00  0.00           S
ATOM    241  BB  VAL A 128     119.259  97.249  68.622  1.00  0.00           B
ATOM    242  SC1 VAL A 128     119.109  97.399  66.672  1.00  0.00           S
ATOM    243  BB  ILE A 129     121.909  95.849  71.022  1.00  0.00           B
ATOM    244  SC1 ILE A 129     120.609  95.649  72.822  1.00  0.00           S
ATOM    245  BB  ALA A 130     124.809  96.999  68.872  1.00  0.00           B
ATOM    246  GM1 DBG B 131     189.409 157.549 121.922  1.00  0.00            
ATOM    247  GM2 DBG B 131     190.409 154.749 120.222  1.00  0.00            
ATOM    248  GM3 DBG B 131     188.009 154.949 122.572  1.00  0.00            
ATOM    249  GM4 DBG B 131     187.659 151.499 122.522  1.00  0.00            
ATOM    250  GM5 DBG B 131     184.059 152.949 123.072  1.00  0.00            
ATOM    251  GM6 DBG B 131     185.109 150.199 123.472  1.00  0.00            
ATOM    252  GM7 DBG B 131     186.059 148.249 126.122  1.00  0.00            
ATOM    253  GM8 DBG B 131     180.959 150.449 124.772  1.00  0.00            
ATOM    254  GM9 DBG B 131     182.759 148.199 127.172  1.00  0.00            
ATOM    255 0GM1 DBG B 131     185.109 146.849 128.422  1.00  0.00            
ATOM    256 1GM1 DBG B 131     182.009 145.199 130.272  1.00  0.00            
ATOM    257 2GM1 DBG B 131     185.209 145.449 130.722  1.00  0.00            
ATOM    258 3GM1 DBG B 131     186.159 146.699 122.572  1.00  0.00            
ATOM    259 4GM1 DBG B 131     187.059 147.549 119.372  1.00  0.00            
ATOM    260 5GM1 DBG B 131     183.609 148.149 120.172  1.00  0.00            
ATOM    261 6GM1 DBG B 131     184.459 147.499 117.572  1.00  0.00            
ATOM    262 7GM1 DBG B 131     181.359 146.949 121.172  1.00  0.00            
ATOM    263  AM1 DBG B 131     185.209 155.249 118.622  1.00  0.00            
ATOM    264  AM2 DBG B 131     185.809 152.799 117.572  1.00  0.00            
ATOM    265  T1A DBG B 131     182.709 156.549 118.072  1.00  0.00            
ATOM    266  C2A DBG B 131     180.059 154.349 114.922  1.00  0.00           C
ATOM    267  C3A DBG B 131     181.559 149.499 113.672  1.00  0.00           C
ATOM    268  C4A DBG B 131     181.959 144.849 111.972  1.00  0.00           C
ATOM    269  C1B DBG B 131     184.909 153.049 113.972  1.00  0.00           C
ATOM    270  C2B DBG B 131     184.559 154.099 110.072  1.00  0.00           C
ATOM    271  C3B DBG B 131     185.009 153.249 105.472  1.00  0.00           C
ATOM    272  C4B DBG B 131     183.409 154.849 102.122  1.00  0.00           C
ATOM    273  C5B DBG B 131     180.359 158.949 101.072  1.00  0.00           C
ATOM    274  GM1 DBG C 132     152.259 126.499 119.222  1.00  0.00            
ATOM    275  GM2 DBG C 132     154.859 124.349 120.622  1.00  0.00            
ATOM    276  GM3 DBG C 132     155.009 127.049 120.172  1.00  0.00            
ATOM    277  GM4 DBG C 132     158.409 126.249 120.272  1.00  0.00            
ATOM    278  GM5 DBG C 132     157.959 130.049 120.922  1.00  0.00            
ATOM    279  GM6 DBG C 132     160.409 128.399 119.672  1.00  0.00            
ATOM    280  GM7 DBG C 132     161.859 127.349 116.572  1.00  0.00            
ATOM    281  GM8 DBG C 132     160.759 132.649 118.322  1.00  0.00            
ATOM    282  GM9 DBG C 132     163.259 130.699 116.522  1.00  0.00            
ATOM    283 0GM1 DBG C 132     165.559 128.949 115.622  1.00  0.00            
ATOM    284 1GM1 DBG C 132     166.559 130.949 118.872  1.00  0.00            
ATOM    285 2GM1 DBG C 132     168.059 129.749 116.272  1.00  0.00            
ATOM    286 3GM1 DBG C 132     163.659 126.899 120.022  1.00  0.00            
ATOM    287 4GM1 DBG C 132     162.659 125.249 122.922  1.00  0.00            
ATOM    288 5GM1 DBG C 132     162.609 128.899 123.122  1.00  0.00            
ATOM    289 6GM1 DBG C 132     163.309 127.049 125.472  1.00  0.00            
ATOM    290 7GM1 DBG C 132     164.259 130.999 123.072  1.00  0.00            
ATOM    291  AM1 DBG C 132     156.859 125.949 115.672  1.00  0.00            
ATOM    292  AM2 DBG C 132     156.859 128.449 115.722  1.00  0.00            
ATOM    293  T1A DBG C 132     158.659 124.749 113.772  1.00  0.00            
ATOM    294  C2A DBG C 132     160.209 127.849 110.772  1.00  0.00           C
ATOM    295  C3A DBG C 132     163.059 130.699 111.622  1.00  0.00           C
ATOM    296  C4A DBG C 132     162.459 135.099 113.472  1.00  0.00           C
ATOM    297  C1B DBG C 132     157.759 131.249 113.622  1.00  0.00           C
ATOM    298  C2B DBG C 132     159.409 132.899 109.922  1.00  0.00           C
ATOM    299  C3B DBG C 132     161.209 132.249 106.422  1.00  0.00           C
ATOM    300  C4B DBG C 132     163.609 133.549 102.722  1.00  0.00           C
ATOM    301  C5B DBG C 132     159.959 134.499  99.122  1.00  0.00           C
ATOM    302  GM1 DBG D 133     187.809 161.699 121.972  1.00  0.00            
ATOM    303  GM2 DBG D 133     185.159 159.799 120.622  1.00  0.00            
ATOM    304  GM3 DBG D 133     185.559 160.449 123.322  1.00  0.00            
ATOM    305  GM4 DBG D 133     184.709 156.849 124.322  1.00  0.00            
ATOM    306  GM5 DBG D 133     186.159 159.399 126.922  1.00  0.00            
ATOM    307  GM6 DBG D 133     185.509 156.349 127.172  1.00  0.00            
ATOM    308  GM7 DBG D 133     187.109 153.399 127.272  1.00  0.00            
ATOM    309  GM8 DBG D 133     188.409 157.649 130.872  1.00  0.00            
ATOM    310  GM9 DBG D 133     188.059 153.899 130.672  1.00  0.00            
ATOM    311 0GM1 DBG D 133     187.959 150.949 130.172  1.00  0.00            
ATOM    312 1GM1 DBG D 133     187.359 151.849 133.922  1.00  0.00            
ATOM    313 2GM1 DBG D 133     187.709 149.249 132.222  1.00  0.00            
ATOM    314 3GM1 DBG D 133     183.409 153.449 127.772  1.00  0.00            
ATOM    315 4GM1 DBG D 133     180.659 155.399 127.022  1.00  0.00            
ATOM    316 5GM1 DBG D 133     182.359 156.349 130.072  1.00  0.00            
ATOM    317 6GM1 DBG D 133     179.159 156.899 129.422  1.00  0.00            
ATOM    318 7GM1 DBG D 133     183.359 155.399 132.322  1.00  0.00            
ATOM    319  AM1 DBG D 133     183.459 165.149 123.072  1.00  0.00            
ATOM    320  AM2 DBG D 133     183.809 164.849 120.372  1.00  0.00            
ATOM    321  T1A DBG D 133     181.409 167.349 123.172  1.00  0.00            
ATOM    322  C2A DBG D 133     181.509 170.199 119.422  1.00  0.00           C
ATOM    323  C3A DBG D 133     182.409 168.249 115.172  1.00  0.00           C
ATOM    324  C4A DBG D 133     180.259 168.399 111.372  1.00  0.00           C
ATOM    325  C1B DBG D 133     186.159 163.899 117.422  1.00  0.00           C
ATOM    326  C2B DBG D 133     186.209 162.999 112.672  1.00  0.00           C
ATOM    327  C3B DBG D 133     184.709 165.749 109.722  1.00  0.00           C
ATOM    328  C4B DBG D 133     186.309 167.149 105.372  1.00  0.00           C
ATOM    329  C5B DBG D 133     186.359 166.899 100.522  1.00  0.00           C
ATOM    330  GM1 DBG E 134     159.759  97.299 112.372  1.00  0.00            
ATOM    331  GM2 DBG E 134     156.459  96.449 113.272  1.00  0.00            
ATOM    332  GM3 DBG E 134     158.509  98.399 114.822  1.00  0.00            
ATOM    333  GM4 DBG E 134     155.859  97.899 117.272  1.00  0.00            
ATOM    334  GM5 DBG E 134     159.109  99.849 118.172  1.00  0.00            
ATOM    335  GM6 DBG E 134     157.209  98.199 119.922  1.00  0.00            
ATOM    336  GM7 DBG E 134     157.309  95.349 121.572  1.00  0.00            
ATOM    337  GM8 DBG E 134     160.959  99.699 122.222  1.00  0.00            
ATOM    338  GM9 DBG E 134     159.809  96.749 123.472  1.00  0.00            
ATOM    339 0GM1 DBG E 134     158.609  94.599 125.272  1.00  0.00            
ATOM    340 1GM1 DBG E 134     160.509  97.499 127.172  1.00  0.00            
ATOM    341 2GM1 DBG E 134     159.459  94.499 127.772  1.00  0.00            
ATOM    342 3GM1 DBG E 134     154.209  97.399 121.822  1.00  0.00            
ATOM    343 4GM1 DBG E 134     152.459  99.949 120.272  1.00  0.00            
ATOM    344 5GM1 DBG E 134     155.159 101.049 122.472  1.00  0.00            
ATOM    345 6GM1 DBG E 134     152.709 102.449 122.072  1.00  0.00            
ATOM    346 7GM1 DBG E 134     156.559 100.349 124.972  1.00  0.00            
ATOM    347  AM1 DBG E 134     155.659 101.199 112.422  1.00  0.00            
ATOM    348  AM2 DBG E 134     153.259 100.449 113.872  1.00  0.00            
ATOM    349  T1A DBG E 134     155.609 102.649 109.872  1.00  0.00            
ATOM    350  C2A DBG E 134     152.159 105.449 108.972  1.00  0.00           C
ATOM    351  C3A DBG E 134     148.259 104.749 111.472  1.00  0.00           C
ATOM    352  C4A DBG E 134     145.909 101.299 113.422  1.00  0.00           C
ATOM    353  C1B DBG E 134     151.009 101.349 111.022  1.00  0.00           C
ATOM    354  C2B DBG E 134     147.809  98.199 108.322  1.00  0.00           C
ATOM    355  C3B DBG E 134     146.959  99.499 103.772  1.00  0.00           C
ATOM    356  C4B DBG E 134     147.309  97.399 100.522  1.00  0.00           C
ATOM    357  C5B DBG E 134     147.759  92.999  98.222  1.00  0.00           C
ATOM    358  GM1 DBG F 135     175.759  95.199 111.872  1.00  0.00            
ATOM    359  GM2 DBG F 135     173.709  92.299 112.672  1.00  0.00            
ATOM    360  GM3 DBG F 135     173.809  94.649 114.322  1.00  0.00            
ATOM    361  GM4 DBG F 135     173.259  92.449 117.172  1.00  0.00            
ATOM    362  GM5 DBG F 135     171.959  96.149 117.222  1.00  0.00            
ATOM    363  GM6 DBG F 135     172.609  94.299 119.472  1.00  0.00            
ATOM    364  GM7 DBG F 135     175.159  94.349 121.772  1.00  0.00            
ATOM    365  GM8 DBG F 135     171.909  98.899 120.672  1.00  0.00            
ATOM    366  GM9 DBG F 135     173.709  97.199 123.372  1.00  0.00            
ATOM    367 0GM1 DBG F 135     174.609  95.099 125.372  1.00  0.00            
ATOM    368 1GM1 DBG F 135     172.059  97.499 127.172  1.00  0.00            
ATOM    369 2GM1 DBG F 135     174.209  94.699 127.972  1.00  0.00            
ATOM    370 3GM1 DBG F 135     172.409  91.899 121.972  1.00  0.00            
ATOM    371 4GM1 DBG F 135     169.759  90.649 120.122  1.00  0.00            
ATOM    372 5GM1 DBG F 135     169.159  93.899 121.672  1.00  0.00            
ATOM    373 6GM1 DBG F 135     167.409  90.999 121.922  1.00  0.00            
ATOM    374 7GM1 DBG F 135     169.159  95.499 123.472  1.00  0.00            
ATOM    375  AM1 DBG F 135     171.159  98.249 112.072  1.00  0.00            
ATOM    376  AM2 DBG F 135     170.209  96.399 110.222  1.00  0.00            
ATOM    377  T1A DBG F 135     170.509 100.999 111.522  1.00  0.00            
ATOM    378  C2A DBG F 135     169.209  99.799 106.722  1.00  0.00           C
ATOM    379  C3A DBG F 135     165.659  97.899 105.222  1.00  0.00           C
ATOM    380  C4A DBG F 135     162.309  95.549 108.022  1.00  0.00           C
ATOM    381  C1B DBG F 135     167.709  94.499 108.322  1.00  0.00           C
ATOM    382  C2B DBG F 135     165.359  92.699 105.022  1.00  0.00           C
ATOM    383  C3B DBG F 135     163.709  91.899 101.072  1.00  0.00           C
ATOM    384  C4B DBG F 135     163.309  90.599  96.622  1.00  0.00           C
ATOM    385  C5B DBG F 135     161.109  86.549  95.022  1.00  0.00           C
ATOM    386  GM1 DBG G 136     146.059 122.999 118.522  1.00  0.00            
ATOM    387  GM2 DBG G 136     146.859 122.899 122.222  1.00  0.00            
ATOM    388  GM3 DBG G 136     148.509 121.899 120.022  1.00  0.00            
ATOM    389  GM4 DBG G 136     149.009 119.249 122.572  1.00  0.00            
ATOM    390  GM5 DBG G 136     152.209 120.749 120.972  1.00  0.00            
ATOM    391  GM6 DBG G 136     151.859 118.349 122.822  1.00  0.00            
ATOM    392  GM7 DBG G 136     150.809 115.249 121.872  1.00  0.00            
ATOM    393  GM8 DBG G 136     156.209 116.949 121.172  1.00  0.00            
ATOM    394  GM9 DBG G 136     154.209 114.299 121.622  1.00  0.00            
ATOM    395 0GM1 DBG G 136     153.009 111.749 122.672  1.00  0.00            
ATOM    396 1GM1 DBG G 136     156.209 112.699 124.772  1.00  0.00            
ATOM    397 2GM1 DBG G 136     154.409 110.099 124.272  1.00  0.00            
ATOM    398 3GM1 DBG G 136     151.709 115.949 125.822  1.00  0.00            
ATOM    399 4GM1 DBG G 136     150.059 118.299 127.772  1.00  0.00            
ATOM    400 5GM1 DBG G 136     153.359 119.299 126.672  1.00  0.00            
ATOM    401 6GM1 DBG G 136     152.459 119.299 129.872  1.00  0.00            
ATOM    402 7GM1 DBG G 136     155.609 118.699 126.272  1.00  0.00            
ATOM    403  AM1 DBG G 136     150.659 121.049 115.572  1.00  0.00            
ATOM    404  AM2 DBG G 136     151.109 123.749 115.772  1.00  0.00            
ATOM    405  T1A DBG G 136     152.709 120.249 113.572  1.00  0.00            
ATOM    406  C2A DBG G 136     154.309 123.449 111.322  1.00  0.00           C
ATOM    407  C3A DBG G 136     155.459 127.849 110.622  1.00  0.00           C
ATOM    408  C4A DBG G 136     155.909 130.749 106.972  1.00  0.00           C
ATOM    409  C1B DBG G 136     151.709 127.149 114.322  1.00  0.00           C
ATOM    410  C2B DBG G 136     150.759 127.449 109.972  1.00  0.00           C
ATOM    411  C3B DBG G 136     149.409 128.699 106.222  1.00  0.00           C
ATOM    412  C4B DBG G 136     149.109 129.499 101.522  1.00  0.00           C
ATOM    413  C5B DBG G 136     150.709 131.799  97.922  1.00  0.00           C
ATOM    414  GM1 DBG H 137     163.009 170.399 126.172  1.00  0.00            
ATOM    415  GM2 DBG H 137     166.009 171.449 128.072  1.00  0.00            
ATOM    416  GM3 DBG H 137     165.759 168.899 126.072  1.00  0.00            
ATOM    417  GM4 DBG H 137     168.409 167.899 128.072  1.00  0.00            
ATOM    418  GM5 DBG H 137     169.459 168.749 124.422  1.00  0.00            
ATOM    419  GM6 DBG H 137     170.909 167.049 126.672  1.00  0.00            
ATOM    420  GM7 DBG H 137     170.909 163.899 127.222  1.00  0.00            
ATOM    421  GM8 DBG H 137     173.259 166.849 122.922  1.00  0.00            
ATOM    422  GM9 DBG H 137     173.009 163.399 124.622  1.00  0.00            
ATOM    423 0GM1 DBG H 137     172.659 160.849 126.172  1.00  0.00            
ATOM    424 1GM1 DBG H 137     176.009 162.399 127.472  1.00  0.00            
ATOM    425 2GM1 DBG H 137     174.709 159.549 127.222  1.00  0.00            
ATOM    426 3GM1 DBG H 137     172.359 165.899 129.922  1.00  0.00            
ATOM    427 4GM1 DBG H 137     172.159 168.999 131.472  1.00  0.00            
ATOM    428 5GM1 DBG H 137     174.259 168.899 128.522  1.00  0.00            
ATOM    429 6GM1 DBG H 137     175.259 170.499 131.422  1.00  0.00            
ATOM    430 7GM1 DBG H 137     176.059 167.449 127.272  1.00  0.00            
ATOM    431  AM1 DBG H 137     164.359 167.099 121.572  1.00  0.00            
ATOM    432  AM2 DBG H 137     165.159 169.699 121.172  1.00  0.00            
ATOM    433  T1A DBG H 137     164.359 165.749 118.972  1.00  0.00            
ATOM    434  C2A DBG H 137     166.259 166.649 115.722  1.00  0.00           C
ATOM    435  C3A DBG H 137     169.209 170.199 114.122  1.00  0.00           C
ATOM    436  C4A DBG H 137     169.959 173.749 111.472  1.00  0.00           C
ATOM    437  C1B DBG H 137     165.959 171.299 117.972  1.00  0.00           C
ATOM    438  C2B DBG H 137     164.659 171.199 114.172  1.00  0.00           C
ATOM    439  C3B DBG H 137     164.959 171.449 109.922  1.00  0.00           C
ATOM    440  C4B DBG H 137     163.709 174.049 105.822  1.00  0.00           C
ATOM    441  C5B DBG H 137     163.459 178.099 105.872  1.00  0.00           C
ATOM    442  GM1 DBG I 138     170.309 133.349 119.722  1.00  0.00            
ATOM    443  GM2 DBG I 138     168.809 132.849 122.922  1.00  0.00            
ATOM    444  GM3 DBG I 138     167.859 134.849 121.022  1.00  0.00            
ATOM    445  GM4 DBG I 138     165.509 135.949 123.622  1.00  0.00            
ATOM    446  GM5 DBG I 138     163.859 134.999 120.222  1.00  0.00            
ATOM    447  GM6 DBG I 138     162.759 136.499 122.522  1.00  0.00            
ATOM    448  GM7 DBG I 138     162.309 139.549 123.922  1.00  0.00            
ATOM    449  GM8 DBG I 138     159.909 137.899 119.022  1.00  0.00            
ATOM    450  GM9 DBG I 138     159.309 139.899 121.872  1.00  0.00            
ATOM    451 0GM1 DBG I 138     158.559 142.149 123.772  1.00  0.00            
ATOM    452 1GM1 DBG I 138     156.459 138.799 123.972  1.00  0.00            
ATOM    453 2GM1 DBG I 138     156.109 141.799 124.772  1.00  0.00            
ATOM    454 3GM1 DBG I 138     160.909 136.599 125.672  1.00  0.00            
ATOM    455 4GM1 DBG I 138     161.709 133.449 126.872  1.00  0.00            
ATOM    456 5GM1 DBG I 138     159.909 133.499 123.722  1.00  0.00            
ATOM    457 6GM1 DBG I 138     159.609 131.349 125.872  1.00  0.00            
ATOM    458 7GM1 DBG I 138     158.259 134.549 122.072  1.00  0.00            
ATOM    459  AM1 DBG I 138     167.359 137.649 117.122  1.00  0.00            
ATOM    460  AM2 DBG I 138     166.459 135.349 116.172  1.00  0.00            
ATOM    461  T1A DBG I 138     166.659 139.849 115.122  1.00  0.00            
ATOM    462  C2A DBG I 138     165.759 138.399 110.622  1.00  0.00           C
ATOM    463  C3A DBG I 138     164.659 134.799 108.372  1.00  0.00           C
ATOM    464  C4A DBG I 138     166.759 132.499 106.272  1.00  0.00           C
ATOM    465  C1B DBG I 138     167.709 133.899 113.172  1.00  0.00           C
ATOM    466  C2B DBG I 138     167.659 129.949 110.572  1.00  0.00           C
ATOM    467  C3B DBG I 138     169.559 127.649 107.172  1.00  0.00           C
ATOM    468  C4B DBG I 138     168.109 126.299 102.722  1.00  0.00           C
ATOM    469  C5B DBG I 138     166.759 126.699  98.172  1.00  0.00           C
ATOM    470  GM1 DBG J 139     173.359  82.899 113.972  1.00  0.00            
ATOM    471  GM2 DBG J 139     175.509  82.099 116.772  1.00  0.00            
ATOM    472  GM3 DBG J 139     172.409  82.399 116.772  1.00  0.00            
ATOM    473  GM4 DBG J 139     172.909  82.499 119.972  1.00  0.00            
ATOM    474  GM5 DBG J 139     171.759  79.049 118.622  1.00  0.00            
ATOM    475  GM6 DBG J 139     171.809  80.099 121.372  1.00  0.00            
ATOM    476  GM7 DBG J 139     169.159  81.749 122.972  1.00  0.00            
ATOM    477  GM8 DBG J 139     169.059  76.199 121.722  1.00  0.00            
ATOM    478  GM9 DBG J 139     167.859  78.649 123.872  1.00  0.00            
ATOM    479 0GM1 DBG J 139     166.109  80.349 125.622  1.00  0.00            
ATOM    480 1GM1 DBG J 139     165.509  76.699 126.972  1.00  0.00            
ATOM    481 2GM1 DBG J 139     164.259  79.349 127.272  1.00  0.00            
ATOM    482 3GM1 DBG J 139     172.959  80.799 124.772  1.00  0.00            
ATOM    483 4GM1 DBG J 139     176.309  80.749 123.972  1.00  0.00            
ATOM    484 5GM1 DBG J 139     174.559  77.599 123.472  1.00  0.00            
ATOM    485 6GM1 DBG J 139     177.909  77.549 124.522  1.00  0.00            
ATOM    486 7GM1 DBG J 139     172.959  75.949 124.822  1.00  0.00            
ATOM    487  AM1 DBG J 139     168.159  80.799 114.322  1.00  0.00            
ATOM    488  AM2 DBG J 139     170.009  79.199 113.872  1.00  0.00            
ATOM    489  T1A DBG J 139     166.159  81.249 112.172  1.00  0.00            
ATOM    490  C2A DBG J 139     165.859  79.549 108.072  1.00  0.00           C
ATOM    491  C3A DBG J 139     168.109  75.249 106.922  1.00  0.00           C
ATOM    492  C4A DBG J 139     169.959  71.499 104.672  1.00  0.00           C
ATOM    493  C1B DBG J 139     169.059  76.499 111.472  1.00  0.00           C
ATOM    494  C2B DBG J 139     164.409  75.049 110.372  1.00  0.00           C
ATOM    495  C3B DBG J 139     160.609  77.199 108.122  1.00  0.00           C
ATOM    496  C4B DBG J 139     160.509  79.949 104.122  1.00  0.00           C
ATOM    497  C5B DBG J 139     158.709  80.799 100.322  1.00  0.00           C
ATOM    498  GM1 DBG K 140     150.509 156.499 124.922  1.00  0.00            
ATOM    499  GM2 DBG K 140     149.509 159.849 124.822  1.00  0.00            
ATOM    500  GM3 DBG K 140     152.259 158.799 125.422  1.00  0.00            
ATOM    501  GM4 DBG K 140     152.959 161.649 127.322  1.00  0.00            
ATOM    502  GM5 DBG K 140     156.109 159.599 126.572  1.00  0.00            
ATOM    503  GM6 DBG K 140     155.509 161.149 128.822  1.00  0.00            
ATOM    504  GM7 DBG K 140     155.209 160.899 132.272  1.00  0.00            
ATOM    505  GM8 DBG K 140     158.709 158.449 128.522  1.00  0.00            
ATOM    506  GM9 DBG K 140     157.959 158.549 132.122  1.00  0.00            
ATOM    507 0GM1 DBG K 140     157.659 158.749 135.072  1.00  0.00            
ATOM    508 1GM1 DBG K 140     161.409 158.799 133.922  1.00  0.00            
ATOM    509 2GM1 DBG K 140     159.709 158.549 136.772  1.00  0.00            
ATOM    510 3GM1 DBG K 140     155.109 164.599 130.472  1.00  0.00            
ATOM    511 4GM1 DBG K 140     155.809 166.499 127.622  1.00  0.00            
ATOM    512 5GM1 DBG K 140     158.509 164.349 128.722  1.00  0.00            
ATOM    513 6GM1 DBG K 140     159.059 167.599 127.272  1.00  0.00            
ATOM    514 7GM1 DBG K 140     159.809 163.049 130.522  1.00  0.00            
ATOM    515  AM1 DBG K 140     154.609 157.949 121.172  1.00  0.00            
ATOM    516  AM2 DBG K 140     153.159 160.199 120.922  1.00  0.00            
ATOM    517  T1A DBG K 140     155.759 156.599 118.972  1.00  0.00            
ATOM    518  C2A DBG K 140     154.059 158.149 114.272  1.00  0.00           C
ATOM    519  C3A DBG K 140     150.559 157.949 112.122  1.00  0.00           C
ATOM    520  C4A DBG K 140     147.609 161.349 111.422  1.00  0.00           C
ATOM    521  C1B DBG K 140     153.259 163.549 119.172  1.00  0.00           C
ATOM    522  C2B DBG K 140     155.009 166.099 115.922  1.00  0.00           C
ATOM    523  C3B DBG K 140     154.059 167.849 112.422  1.00  0.00           C
ATOM    524  C4B DBG K 140     156.359 170.049 108.972  1.00  0.00           C
ATOM    525  C5B DBG K 140     158.709 173.599 106.772  1.00  0.00           C
ATOM    526  GM1 DBG L 141     180.959 151.949 119.172  1.00  0.00            
ATOM    527  GM2 DBG L 141     177.959 150.649 118.072  1.00  0.00            
ATOM    528  GM3 DBG L 141     178.459 151.599 120.922  1.00  0.00            
ATOM    529  GM4 DBG L 141     175.309 150.349 122.172  1.00  0.00            
ATOM    530  GM5 DBG L 141     177.109 152.449 124.872  1.00  0.00            
ATOM    531  GM6 DBG L 141     175.809 149.849 125.122  1.00  0.00            
ATOM    532  GM7 DBG L 141     177.359 146.799 125.172  1.00  0.00            
ATOM    533  GM8 DBG L 141     179.009 150.799 128.822  1.00  0.00            
ATOM    534  GM9 DBG L 141     178.359 147.199 128.472  1.00  0.00            
ATOM    535 0GM1 DBG L 141     177.409 144.399 127.872  1.00  0.00            
ATOM    536 1GM1 DBG L 141     178.059 144.849 131.722  1.00  0.00            
ATOM    537 2GM1 DBG L 141     177.359 142.649 129.872  1.00  0.00            
ATOM    538 3GM1 DBG L 141     173.109 146.999 125.572  1.00  0.00            
ATOM    539 4GM1 DBG L 141     170.659 149.399 125.322  1.00  0.00            
ATOM    540 5GM1 DBG L 141     172.809 149.749 128.222  1.00  0.00            
ATOM    541 6GM1 DBG L 141     169.659 150.149 128.272  1.00  0.00            
ATOM    542 7GM1 DBG L 141     174.259 149.099 130.522  1.00  0.00            
ATOM    543  AM1 DBG L 141     176.709 155.699 118.772  1.00  0.00            
ATOM    544  AM2 DBG L 141     174.709 154.549 117.122  1.00  0.00            
ATOM    545  T1A DBG L 141     177.059 158.349 117.872  1.00  0.00            
ATOM    546  C2A DBG L 141     173.509 160.649 115.472  1.00  0.00           C
ATOM    547  C3A DBG L 141     171.859 161.949 110.522  1.00  0.00           C
ATOM    548  C4A DBG L 141     171.409 160.849 106.172  1.00  0.00           C
ATOM    549  C1B DBG L 141     173.859 156.049 114.022  1.00  0.00           C
ATOM    550  C2B DBG L 141     174.859 158.149 109.672  1.00  0.00           C
ATOM    551  C3B DBG L 141     178.159 161.099 108.572  1.00  0.00           C
ATOM    552  C4B DBG L 141     181.709 163.249 106.872  1.00  0.00           C
ATOM    553  C5B DBG L 141     184.059 163.299 102.872  1.00  0.00           C
ATOM    554  GM1 DBG M 142     184.059 140.299 114.872  1.00  0.00            
ATOM    555  GM2 DBG M 142     185.809 142.949 116.722  1.00  0.00            
ATOM    556  GM3 DBG M 142     184.509 140.849 117.972  1.00  0.00            
ATOM    557  GM4 DBG M 142     184.059 143.099 120.722  1.00  0.00            
ATOM    558  GM5 DBG M 142     183.409 139.249 120.872  1.00  0.00            
ATOM    559  GM6 DBG M 142     182.059 141.549 122.372  1.00  0.00            
ATOM    560  GM7 DBG M 142     178.809 143.299 122.522  1.00  0.00            
ATOM    561  GM8 DBG M 142     178.759 137.599 122.372  1.00  0.00            
ATOM    562  GM9 DBG M 142     176.909 140.249 123.172  1.00  0.00            
ATOM    563 0GM1 DBG M 142     175.259 142.499 124.272  1.00  0.00            
ATOM    564 1GM1 DBG M 142     175.259 139.199 126.372  1.00  0.00            
ATOM    565 2GM1 DBG M 142     173.459 141.999 126.222  1.00  0.00            
ATOM    566 3GM1 DBG M 142     181.959 144.049 125.222  1.00  0.00            
ATOM    567 4GM1 DBG M 142     185.259 143.149 125.772  1.00  0.00            
ATOM    568 5GM1 DBG M 142     182.859 140.449 126.222  1.00  0.00            
ATOM    569 6GM1 DBG M 142     184.909 141.199 128.272  1.00  0.00            
ATOM    570 7GM1 DBG M 142     180.309 139.699 127.072  1.00  0.00            
ATOM    571  AM1 DBG M 142     180.459 143.849 117.322  1.00  0.00            
ATOM    572  AM2 DBG M 142     179.009 141.249 117.622  1.00  0.00            
ATOM    573  T1A DBG M 142     179.009 145.899 115.872  1.00  0.00            
ATOM    574  C2A DBG M 142     176.109 144.149 113.772  1.00  0.00           C
ATOM    575  C3A DBG M 142     174.259 140.449 112.822  1.00  0.00           C
ATOM    576  C4A DBG M 142     171.709 138.649 110.922  1.00  0.00           C
ATOM    577  C1B DBG M 142     179.059 140.299 114.222  1.00  0.00           C
ATOM    578  C2B DBG M 142     178.409 141.449 109.422  1.00  0.00           C
ATOM    579  C3B DBG M 142     178.709 140.849 104.872  1.00  0.00           C
ATOM    580  C4B DBG M 142     181.209 142.749 102.222  1.00  0.00           C
ATOM    581  C5B DBG M 142     183.859 141.749 100.222  1.00  0.00           C
ATOM    582  GM1 DBG N 143     155.709 170.049 124.222  1.00  0.00            
ATOM    583  GM2 DBG N 143     153.909 171.849 126.522  1.00  0.00            
ATOM    584  GM3 DBG N 143     156.909 171.949 126.472  1.00  0.00            
ATOM    585  GM4 DBG N 143     156.309 172.049 130.222  1.00  0.00            
ATOM    586  GM5 DBG N 143     159.909 172.349 128.772  1.00  0.00            
ATOM    587  GM6 DBG N 143     158.909 171.299 131.472  1.00  0.00            
ATOM    588  GM7 DBG N 143     158.159 168.199 132.322  1.00  0.00            
ATOM    589  GM8 DBG N 143     163.609 169.249 131.172  1.00  0.00            
ATOM    590  GM9 DBG N 143     161.359 167.249 133.022  1.00  0.00            
ATOM    591 0GM1 DBG N 143     158.959 166.149 134.422  1.00  0.00            
ATOM    592 1GM1 DBG N 143     162.359 164.349 135.422  1.00  0.00            
ATOM    593 2GM1 DBG N 143     159.209 163.799 135.672  1.00  0.00            
ATOM    594 3GM1 DBG N 143     157.559 170.999 134.772  1.00  0.00            
ATOM    595 4GM1 DBG N 143     156.809 174.349 135.322  1.00  0.00            
ATOM    596 5GM1 DBG N 143     160.359 173.599 134.922  1.00  0.00            
ATOM    597 6GM1 DBG N 143     158.959 175.599 137.322  1.00  0.00            
ATOM    598 7GM1 DBG N 143     162.359 172.099 134.822  1.00  0.00            
ATOM    599  AM1 DBG N 143     160.059 173.849 122.872  1.00  0.00            
ATOM    600  AM2 DBG N 143     157.359 174.449 122.322  1.00  0.00            
ATOM    601  T1A DBG N 143     161.759 173.299 120.822  1.00  0.00            
ATOM    602  C2A DBG N 143     161.559 174.649 116.122  1.00  0.00           C
ATOM    603  C3A DBG N 143     158.509 176.199 113.522  1.00  0.00           C
ATOM    604  C4A DBG N 143     155.709 174.699 110.972  1.00  0.00           C
ATOM    605  C1B DBG N 143     156.759 176.749 119.372  1.00  0.00           C
ATOM    606  C2B DBG N 143     156.359 179.799 116.072  1.00  0.00           C
ATOM    607  C3B DBG N 143     157.909 181.549 112.922  1.00  0.00           C
ATOM    608  C4B DBG N 143     159.709 178.999 109.422  1.00  0.00           C
ATOM    609  C5B DBG N 143     161.659 175.449 110.172  1.00  0.00           C
ATOM    610  GM1 DBG O 144     199.459 156.999 115.022  1.00  0.00            
ATOM    611  GM2 DBG O 144     200.259 156.549 118.572  1.00  0.00            
ATOM    612  GM3 DBG O 144     198.659 158.549 117.622  1.00  0.00            
ATOM    613  GM4 DBG O 144     199.209 159.749 120.922  1.00  0.00            
ATOM    614  GM5 DBG O 144     196.559 161.849 118.972  1.00  0.00            
ATOM    615  GM6 DBG O 144     198.709 162.699 121.072  1.00  0.00            
ATOM    616  GM7 DBG O 144     201.809 164.599 120.722  1.00  0.00            
ATOM    617  GM8 DBG O 144     196.759 166.499 118.972  1.00  0.00            
ATOM    618  GM9 DBG O 144     200.059 167.499 120.322  1.00  0.00            
ATOM    619 0GM1 DBG O 144     202.859 168.099 121.272  1.00  0.00            
ATOM    620 1GM1 DBG O 144     200.359 170.849 122.622  1.00  0.00            
ATOM    621 2GM1 DBG O 144     203.559 170.249 122.772  1.00  0.00            
ATOM    622 3GM1 DBG O 144     200.609 162.649 124.272  1.00  0.00            
ATOM    623 4GM1 DBG O 144     198.409 160.599 126.022  1.00  0.00            
ATOM    624 5GM1 DBG O 144     197.009 163.749 124.872  1.00  0.00            
ATOM    625 6GM1 DBG O 144     195.759 161.749 127.472  1.00  0.00            
ATOM    626 7GM1 DBG O 144     197.459 166.299 124.322  1.00  0.00            
ATOM    627  AM1 DBG O 144     200.259 162.649 115.822  1.00  0.00            
ATOM    628  AM2 DBG O 144     197.809 162.399 114.522  1.00  0.00            
ATOM    629  T1A DBG O 144     201.159 165.449 115.372  1.00  0.00            
ATOM    630  C2A DBG O 144     197.009 167.799 113.772  1.00  0.00           C
ATOM    631  C3A DBG O 144     196.159 168.849 110.322  1.00  0.00           C
ATOM    632  C4A DBG O 144     194.009 169.399 108.022  1.00  0.00           C
ATOM    633  C1B DBG O 144     196.209 161.299 111.272  1.00  0.00           C
ATOM    634  C2B DBG O 144     195.259 164.149 108.522  1.00  0.00           C
ATOM    635  C3B DBG O 144     191.559 165.349 105.272  1.00  0.00           C
ATOM    636  C4B DBG O 144     189.759 163.949 101.022  1.00  0.00           C
ATOM    637  C5B DBG O 144     187.409 163.249  97.172  1.00  0.00           C
ATOM    638  GM1 DBG P 145     174.309 107.149 107.222  1.00  0.00            
ATOM    639  GM2 DBG P 145     173.209 104.649 109.622  1.00  0.00            
ATOM    640  GM3 DBG P 145     175.509 106.449 110.072  1.00  0.00            
ATOM    641  GM4 DBG P 145     174.909 105.749 113.672  1.00  0.00            
ATOM    642  GM5 DBG P 145     176.759 108.999 112.622  1.00  0.00            
ATOM    643  GM6 DBG P 145     176.659 107.499 115.372  1.00  0.00            
ATOM    644  GM7 DBG P 145     179.059 105.349 117.022  1.00  0.00            
ATOM    645  GM8 DBG P 145     180.409 110.649 115.522  1.00  0.00            
ATOM    646  GM9 DBG P 145     181.009 108.049 118.172  1.00  0.00            
ATOM    647 0GM1 DBG P 145     180.159 105.899 120.122  1.00  0.00            
ATOM    648 1GM1 DBG P 145     181.659 109.149 121.722  1.00  0.00            
ATOM    649 2GM1 DBG P 145     181.409 106.049 122.472  1.00  0.00            
ATOM    650 3GM1 DBG P 145     175.359 106.099 118.472  1.00  0.00            
ATOM    651 4GM1 DBG P 145     172.159 107.399 118.322  1.00  0.00            
ATOM    652 5GM1 DBG P 145     174.809 109.849 118.272  1.00  0.00            
ATOM    653 6GM1 DBG P 145     171.759 110.499 119.322  1.00  0.00            
ATOM    654 7GM1 DBG P 145     177.059 110.299 119.622  1.00  0.00            
ATOM    655  AM1 DBG P 145     179.759 107.749 107.872  1.00  0.00            
ATOM    656  AM2 DBG P 145     178.559 109.999 107.672  1.00  0.00            
ATOM    657  T1A DBG P 145     181.959 107.049 106.322  1.00  0.00            
ATOM    658  C2A DBG P 145     183.559 109.749 103.472  1.00  0.00           C
ATOM    659  C3A DBG P 145     182.659 113.399 101.022  1.00  0.00           C
ATOM    660  C4A DBG P 145     180.459 117.049  98.022  1.00  0.00           C
ATOM    661  C1B DBG P 145     178.659 111.199 104.272  1.00  0.00           C
ATOM    662  C2B DBG P 145     175.709 109.799 100.472  1.00  0.00           C
ATOM    663  C3B DBG P 145     172.409 109.199  98.122  1.00  0.00           C
ATOM    664  C4B DBG P 145     169.159 106.649  98.072  1.00  0.00           C
ATOM    665  C5B DBG P 145     164.159 105.249  98.622  1.00  0.00           C
ATOM    666  GM1 DBG Q 146     147.209 148.499 126.222  1.00  0.00            
ATOM    667  GM2 DBG Q 146     150.609 148.749 127.222  1.00  0.00            
ATOM    668  GM3 DBG Q 146     148.259 151.049 127.072  1.00  0.00            
ATOM    669  GM4 DBG Q 146     151.009 153.199 128.022  1.00  0.00            
ATOM    670  GM5 DBG Q 146     148.459 152.699 130.922  1.00  0.00            
ATOM    671  GM6 DBG Q 146     150.459 154.849 130.522  1.00  0.00            
ATOM    672  GM7 DBG Q 146     149.809 158.099 129.472  1.00  0.00            
ATOM    673  GM8 DBG Q 146     148.009 156.049 134.472  1.00  0.00            
ATOM    674  GM9 DBG Q 146     149.009 159.199 132.872  1.00  0.00            
ATOM    675 0GM1 DBG Q 146     150.009 161.299 131.022  1.00  0.00            
ATOM    676 1GM1 DBG Q 146     150.809 162.449 134.722  1.00  0.00            
ATOM    677 2GM1 DBG Q 146     150.359 163.749 132.072  1.00  0.00            
ATOM    678 3GM1 DBG Q 146     153.359 156.599 130.222  1.00  0.00            
ATOM    679 4GM1 DBG Q 146     155.459 153.899 130.672  1.00  0.00            
ATOM    680 5GM1 DBG Q 146     153.659 154.999 133.622  1.00  0.00            
ATOM    681 6GM1 DBG Q 146     156.859 153.499 134.022  1.00  0.00            
ATOM    682 7GM1 DBG Q 146     152.909 157.199 135.072  1.00  0.00            
ATOM    683  AM1 DBG Q 146     150.209 151.549 122.822  1.00  0.00            
ATOM    684  AM2 DBG Q 146     147.859 151.049 121.622  1.00  0.00            
ATOM    685  T1A DBG Q 146     152.709 151.399 120.922  1.00  0.00            
ATOM    686  C2A DBG Q 146     152.159 154.149 117.322  1.00  0.00           C
ATOM    687  C3A DBG Q 146     148.459 154.699 115.172  1.00  0.00           C
ATOM    688  C4A DBG Q 146     146.109 151.949 112.822  1.00  0.00           C
ATOM    689  C1B DBG Q 146     148.859 150.499 118.022  1.00  0.00           C
ATOM    690  C2B DBG Q 146     149.559 147.899 114.622  1.00  0.00           C
ATOM    691  C3B DBG Q 146     149.709 148.399 110.622  1.00  0.00           C
ATOM    692  C4B DBG Q 146     151.909 150.049 106.922  1.00  0.00           C
ATOM    693  C5B DBG Q 146     151.509 153.749 103.922  1.00  0.00           C
ATOM    694  GM1 DBG R 147     176.509 146.749 119.922  1.00  0.00            
ATOM    695  GM2 DBG R 147     174.959 143.599 119.222  1.00  0.00            
ATOM    696  GM3 DBG R 147     173.709 145.949 120.872  1.00  0.00            
ATOM    697  GM4 DBG R 147     171.259 143.349 121.722  1.00  0.00            
ATOM    698  GM5 DBG R 147     169.659 146.849 121.072  1.00  0.00            
ATOM    699  GM6 DBG R 147     168.809 144.649 122.822  1.00  0.00            
ATOM    700  GM7 DBG R 147     169.009 144.399 126.322  1.00  0.00            
ATOM    701  GM8 DBG R 147     165.959 148.499 123.822  1.00  0.00            
ATOM    702  GM9 DBG R 147     166.409 146.549 126.672  1.00  0.00            
ATOM    703 0GM1 DBG R 147     167.159 145.099 129.172  1.00  0.00            
ATOM    704 1GM1 DBG R 147     163.509 146.599 129.272  1.00  0.00            
ATOM    705 2GM1 DBG R 147     165.659 145.599 131.372  1.00  0.00            
ATOM    706 3GM1 DBG R 147     166.959 141.799 124.522  1.00  0.00            
ATOM    707 4GM1 DBG R 147     166.759 140.199 121.472  1.00  0.00            
ATOM    708 5GM1 DBG R 147     164.809 143.299 121.772  1.00  0.00            
ATOM    709 6GM1 DBG R 147     163.909 140.949 119.522  1.00  0.00            
ATOM    710 7GM1 DBG R 147     162.959 144.599 123.322  1.00  0.00            
ATOM    711  AM1 DBG R 147     172.559 149.999 117.422  1.00  0.00            
ATOM    712  AM2 DBG R 147     172.809 147.949 116.122  1.00  0.00            
ATOM    713  T1A DBG R 147     170.109 151.799 116.422  1.00  0.00            
ATOM    714  C2A DBG R 147     171.709 152.399 111.672  1.00  0.00           C
ATOM    715  C3A DBG R 147     171.009 150.449 108.372  1.00  0.00           C
ATOM    716  C4A DBG R 147     171.559 146.899 106.272  1.00  0.00           C
ATOM    717  C1B DBG R 147     173.009 147.149 112.372  1.00  0.00           C
ATOM    718  C2B DBG R 147     173.759 143.749 109.322  1.00  0.00           C
ATOM    719  C3B DBG R 147     173.759 140.599 107.072  1.00  0.00           C
ATOM    720  C4B DBG R 147     173.059 138.749 102.822  1.00  0.00           C
ATOM    721  C5B DBG R 147     170.359 135.199 102.172  1.00  0.00           C
ATOM    722  GM1 DBG S 148     156.359  80.449 119.872  1.00  0.00            
ATOM    723  GM2 DBG S 148     154.859  82.149 122.272  1.00  0.00            
ATOM    724  GM3 DBG S 148     158.009  82.049 121.372  1.00  0.00            
ATOM    725  GM4 DBG S 148     158.009  83.349 124.722  1.00  0.00            
ATOM    726  GM5 DBG S 148     159.659  85.699 122.122  1.00  0.00            
ATOM    727  GM6 DBG S 148     160.059  85.449 125.122  1.00  0.00            
ATOM    728  GM7 DBG S 148     162.059  83.599 126.822  1.00  0.00            
ATOM    729  GM8 DBG S 148     163.859  87.549 123.122  1.00  0.00            
ATOM    730  GM9 DBG S 148     164.559  85.949 126.172  1.00  0.00            
ATOM    731 0GM1 DBG S 148     165.009  84.649 128.822  1.00  0.00            
ATOM    732 1GM1 DBG S 148     163.909  88.199 130.022  1.00  0.00            
ATOM    733 2GM1 DBG S 148     165.309  85.699 131.272  1.00  0.00            
ATOM    734 3GM1 DBG S 148     159.859  86.199 128.872  1.00  0.00            
ATOM    735 4GM1 DBG S 148     156.659  87.349 128.272  1.00  0.00            
ATOM    736 5GM1 DBG S 148     159.259  89.149 126.572  1.00  0.00            
ATOM    737 6GM1 DBG S 148     156.209  90.649 127.622  1.00  0.00            
ATOM    738 7GM1 DBG S 148     161.759  90.299 126.572  1.00  0.00            
ATOM    739  AM1 DBG S 148     161.059  82.849 117.822  1.00  0.00            
ATOM    740  AM2 DBG S 148     158.759  83.899 116.922  1.00  0.00            
ATOM    741  T1A DBG S 148     163.109  83.749 116.372  1.00  0.00            
ATOM    742  C2A DBG S 148     164.709  87.249 113.272  1.00  0.00           C
ATOM    743  C3A DBG S 148     161.409  88.699 112.222  1.00  0.00           C
ATOM    744  C4A DBG S 148     158.409  91.799 112.272  1.00  0.00           C
ATOM    745  C1B DBG S 148     157.709  86.199 114.172  1.00  0.00           C
ATOM    746  C2B DBG S 148     157.309  86.749 110.372  1.00  0.00           C
ATOM    747  C3B DBG S 148     156.609  86.949 105.672  1.00  0.00           C
ATOM    748  C4B DBG S 148     155.459  89.299 101.572  1.00  0.00           C
ATOM    749  C5B DBG S 148     152.659  90.799  98.272  1.00  0.00           C
ATOM    750  GM1 DBG T 149     169.059  91.099 111.872  1.00  0.00            
ATOM    751  GM2 DBG T 149     169.709  93.649 114.472  1.00  0.00            
ATOM    752  GM3 DBG T 149     167.759  91.299 114.722  1.00  0.00            
ATOM    753  GM4 DBG T 149     165.659  93.249 116.972  1.00  0.00            
ATOM    754  GM5 DBG T 149     165.109  89.399 117.222  1.00  0.00            
ATOM    755  GM6 DBG T 149     163.209  91.749 117.872  1.00  0.00            
ATOM    756  GM7 DBG T 149     160.709  93.249 115.822  1.00  0.00            
ATOM    757  GM8 DBG T 149     160.559  88.049 118.172  1.00  0.00            
ATOM    758  GM9 DBG T 149     158.209  90.849 117.472  1.00  0.00            
ATOM    759 0GM1 DBG T 149     156.659  93.399 117.072  1.00  0.00            
ATOM    760 1GM1 DBG T 149     154.959  90.949 119.722  1.00  0.00            
ATOM    761 2GM1 DBG T 149     154.209  93.199 118.172  1.00  0.00            
ATOM    762 3GM1 DBG T 149     161.709  94.949 119.222  1.00  0.00            
ATOM    763 4GM1 DBG T 149     164.109  95.599 121.622  1.00  0.00            
ATOM    764 5GM1 DBG T 149     162.359  92.399 122.022  1.00  0.00            
ATOM    765 6GM1 DBG T 149     163.909  93.999 124.572  1.00  0.00            
ATOM    766 7GM1 DBG T 149     160.009  90.999 122.172  1.00  0.00            
ATOM    767  AM1 DBG T 149     165.709  95.799 112.522  1.00  0.00            
ATOM    768  AM2 DBG T 149     163.809  94.049 112.072  1.00  0.00            
ATOM    769  T1A DBG T 149     165.109  98.649 111.822  1.00  0.00            
ATOM    770  C2A DBG T 149     160.959 100.399 108.822  1.00  0.00           C
ATOM    771  C3A DBG T 149     157.859  98.799 107.122  1.00  0.00           C
ATOM    772  C4A DBG T 149     156.159  97.299 103.722  1.00  0.00           C
ATOM    773  C1B DBG T 149     164.509  91.299 109.622  1.00  0.00           C
ATOM    774  C2B DBG T 149     165.909  88.749 107.372  1.00  0.00           C
ATOM    775  C3B DBG T 149     165.059  87.499 103.172  1.00  0.00           C
ATOM    776  C4B DBG T 149     165.109  86.449  99.972  1.00  0.00           C
ATOM    777  C5B DBG T 149     166.959  85.299  96.122  1.00  0.00           C
ATOM    778  GM1 DBG U 150     152.959 135.449 123.322  1.00  0.00            
ATOM    779  GM2 DBG U 150     151.009 132.749 124.072  1.00  0.00            
ATOM    780  GM3 DBG U 150     154.159 132.449 123.922  1.00  0.00            
ATOM    781  GM4 DBG U 150     153.909 128.699 123.822  1.00  0.00            
ATOM    782  GM5 DBG U 150     154.859 130.399 127.172  1.00  0.00            
ATOM    783  GM6 DBG U 150     155.359 127.599 126.222  1.00  0.00            
ATOM    784  GM7 DBG U 150     158.009 126.349 125.272  1.00  0.00            
ATOM    785  GM8 DBG U 150     156.809 128.249 130.522  1.00  0.00            
ATOM    786  GM9 DBG U 150     158.559 125.649 128.722  1.00  0.00            
ATOM    787 0GM1 DBG U 150     160.059 123.549 127.122  1.00  0.00            
ATOM    788 1GM1 DBG U 150     157.359 121.799 129.372  1.00  0.00            
ATOM    789 2GM1 DBG U 150     159.659 120.899 127.372  1.00  0.00            
ATOM    790 3GM1 DBG U 150     154.959 123.899 125.622  1.00  0.00            
ATOM    791 4GM1 DBG U 150     151.809 124.249 124.222  1.00  0.00            
ATOM    792 5GM1 DBG U 150     152.009 124.949 127.772  1.00  0.00            
ATOM    793 6GM1 DBG U 150     149.709 123.599 126.622  1.00  0.00            
ATOM    794 7GM1 DBG U 150     153.259 124.699 130.572  1.00  0.00            
ATOM    795  AM1 DBG U 150     152.359 131.549 119.222  1.00  0.00            
ATOM    796  AM2 DBG U 150     154.559 132.799 118.622  1.00  0.00            
ATOM    797  T1A DBG U 150     150.159 130.549 117.572  1.00  0.00            
ATOM    798  C2A DBG U 150     151.009 133.749 114.422  1.00  0.00           C
ATOM    799  C3A DBG U 150     154.109 134.199 111.222  1.00  0.00           C
ATOM    800  C4A DBG U 150     155.909 135.799 108.322  1.00  0.00           C
ATOM    801  C1B DBG U 150     156.009 135.199 116.122  1.00  0.00           C
ATOM    802  C2B DBG U 150     157.909 136.999 112.522  1.00  0.00           C
ATOM    803  C3B DBG U 150     161.009 137.699 109.622  1.00  0.00           C
ATOM    804  C4B DBG U 150     160.609 137.199 105.122  1.00  0.00           C
ATOM    805  C5B DBG U 150     157.809 134.699 103.872  1.00  0.00           C
ATOM    806  GM1 DBG V 151     185.159  95.199 111.522  1.00  0.00            
ATOM    807  GM2 DBG V 151     182.209  94.249 113.022  1.00  0.00            
ATOM    808  GM3 DBG V 151     182.409  97.099 112.072  1.00  0.00            
ATOM    809  GM4 DBG V 151     179.309  97.449 114.272  1.00  0.00            
ATOM    810  GM5 DBG V 151     181.709 100.449 114.972  1.00  0.00            
ATOM    811  GM6 DBG V 151     179.809  98.749 116.922  1.00  0.00            
ATOM    812  GM7 DBG V 151     180.509  95.749 118.822  1.00  0.00            
ATOM    813  GM8 DBG V 151     182.059 101.049 120.272  1.00  0.00            
ATOM    814  GM9 DBG V 151     181.359  97.699 121.672  1.00  0.00            
ATOM    815 0GM1 DBG V 151     180.559  94.899 122.322  1.00  0.00            
ATOM    816 1GM1 DBG V 151     178.509  97.549 124.372  1.00  0.00            
ATOM    817 2GM1 DBG V 151     179.209  94.599 124.622  1.00  0.00            
ATOM    818 3GM1 DBG V 151     176.709  97.449 118.322  1.00  0.00            
ATOM    819 4GM1 DBG V 151     174.959  99.299 115.922  1.00  0.00            
ATOM    820 5GM1 DBG V 151     176.709 101.249 118.472  1.00  0.00            
ATOM    821 6GM1 DBG V 151     173.559 102.149 116.772  1.00  0.00            
ATOM    822 7GM1 DBG V 151     177.059 101.749 121.272  1.00  0.00            
ATOM    823  AM1 DBG V 151     185.359 100.299 109.072  1.00  0.00            
ATOM    824  AM2 DBG V 151     183.609  98.899 107.622  1.00  0.00            
ATOM    825  T1A DBG V 151     186.759 102.699 108.572  1.00  0.00            
ATOM    826  C2A DBG V 151     185.259 103.649 105.772  1.00  0.00           C
ATOM    827  C3A DBG V 151     182.259 103.199 102.422  1.00  0.00           C
ATOM    828  C4A DBG V 151     179.659 102.099  99.322  1.00  0.00           C
ATOM    829  C1B DBG V 151     183.509  97.699 104.122  1.00  0.00           C
ATOM    830  C2B DBG V 151     181.109  95.649 101.522  1.00  0.00           C
ATOM    831  C3B DBG V 151     179.759  96.149  97.672  1.00  0.00           C
ATOM    832  C4B DBG V 151     176.609  97.899  95.922  1.00  0.00           C
ATOM    833  C5B DBG V 151     176.759 102.599  94.572  1.00  0.00           C
ATOM    834  GM1 DBG W 152     189.209 149.899 115.572  1.00  0.00            
ATOM    835  GM2 DBG W 152     192.459 149.499 116.172  1.00  0.00            
ATOM    836  GM3 DBG W 152     190.509 150.749 118.372  1.00  0.00            
ATOM    837  GM4 DBG W 152     193.459 151.449 119.972  1.00  0.00            
ATOM    838  GM5 DBG W 152     191.659 148.199 121.072  1.00  0.00            
ATOM    839  GM6 DBG W 152     193.259 150.199 122.722  1.00  0.00            
ATOM    840  GM7 DBG W 152     192.359 152.849 124.572  1.00  0.00            
ATOM    841  GM8 DBG W 152     190.609 147.449 124.922  1.00  0.00            
ATOM    842  GM9 DBG W 152     191.459 150.499 127.072  1.00  0.00            
ATOM    843 0GM1 DBG W 152     192.109 152.899 128.772  1.00  0.00            
ATOM    844 1GM1 DBG W 152     192.909 149.449 130.472  1.00  0.00            
ATOM    845 2GM1 DBG W 152     192.909 152.249 131.272  1.00  0.00            
ATOM    846 3GM1 DBG W 152     195.859 151.999 124.472  1.00  0.00            
ATOM    847 4GM1 DBG W 152     198.209 150.949 122.172  1.00  0.00            
ATOM    848 5GM1 DBG W 152     196.609 148.299 124.022  1.00  0.00            
ATOM    849 6GM1 DBG W 152     199.759 148.499 123.572  1.00  0.00            
ATOM    850 7GM1 DBG W 152     195.259 147.399 126.572  1.00  0.00            
ATOM    851  AM1 DBG W 152     193.109 154.049 115.522  1.00  0.00            
ATOM    852  AM2 DBG W 152     190.459 154.899 115.372  1.00  0.00            
ATOM    853  T1A DBG W 152     194.959 155.149 113.422  1.00  0.00            
ATOM    854  C2A DBG W 152     194.409 157.099 109.222  1.00  0.00           C
ATOM    855  C3A DBG W 152     191.859 160.199 106.322  1.00  0.00           C
ATOM    856  C4A DBG W 152     188.009 162.399 106.272  1.00  0.00           C
ATOM    857  C1B DBG W 152     189.259 155.549 111.872  1.00  0.00           C
ATOM    858  C2B DBG W 152     188.609 155.899 107.722  1.00  0.00           C
ATOM    859  C3B DBG W 152     188.459 157.999 102.722  1.00  0.00           C
ATOM    860  C4B DBG W 152     192.709 159.999 101.372  1.00  0.00           C
ATOM    861  C5B DBG W 152     195.909 161.599 103.672  1.00  0.00           C
ATOM    862  GM1 DBG X 153     155.959 116.199 114.222  1.00  0.00            
ATOM    863  GM2 DBG X 153     157.009 115.099 117.622  1.00  0.00            
ATOM    864  GM3 DBG X 153     155.359 113.349 115.522  1.00  0.00            
ATOM    865  GM4 DBG X 153     155.309 110.899 118.272  1.00  0.00            
ATOM    866  GM5 DBG X 153     155.759 109.099 114.872  1.00  0.00            
ATOM    867  GM6 DBG X 153     154.559 108.199 117.322  1.00  0.00            
ATOM    868  GM7 DBG X 153     151.409 107.999 118.522  1.00  0.00            
ATOM    869  GM8 DBG X 153     152.809 105.599 113.572  1.00  0.00            
ATOM    870  GM9 DBG X 153     150.859 104.999 116.522  1.00  0.00            
ATOM    871 0GM1 DBG X 153     149.659 104.749 119.222  1.00  0.00            
ATOM    872 1GM1 DBG X 153     149.109 101.349 117.272  1.00  0.00            
ATOM    873 2GM1 DBG X 153     148.209 102.499 119.822  1.00  0.00            
ATOM    874 3GM1 DBG X 153     154.109 106.849 120.522  1.00  0.00            
ATOM    875 4GM1 DBG X 153     157.309 107.349 121.722  1.00  0.00            
ATOM    876 5GM1 DBG X 153     157.059 105.049 118.922  1.00  0.00            
ATOM    877 6GM1 DBG X 153     158.659 104.549 121.072  1.00  0.00            
ATOM    878 7GM1 DBG X 153     155.609 102.999 117.572  1.00  0.00            
ATOM    879  AM1 DBG X 153     153.259 111.899 111.322  1.00  0.00            
ATOM    880  AM2 DBG X 153     155.659 112.599 110.372  1.00  0.00            
ATOM    881  T1A DBG X 153     152.209 109.949 109.072  1.00  0.00            
ATOM    882  C2A DBG X 153     153.859 108.499 104.822  1.00  0.00           C
ATOM    883  C3A DBG X 153     156.509 109.199 102.872  1.00  0.00           C
ATOM    884  C4A DBG X 153     157.259 112.899 100.872  1.00  0.00           C
ATOM    885  C1B DBG X 153     156.559 112.199 107.022  1.00  0.00           C
ATOM    886  C2B DBG X 153     156.209 116.399 104.872  1.00  0.00           C
ATOM    887  C3B DBG X 153     153.859 119.049 102.272  1.00  0.00           C
ATOM    888  C4B DBG X 153     152.559 120.949  98.322  1.00  0.00           C
ATOM    889  C5B DBG X 153     148.259 122.749  96.672  1.00  0.00           C
ATOM    890  GM1 DBG Y 154     170.409 172.699 127.572  1.00  0.00            
ATOM    891  GM2 DBG Y 154     171.459 174.749 130.222  1.00  0.00            
ATOM    892  GM3 DBG Y 154     172.809 174.649 127.572  1.00  0.00            
ATOM    893  GM4 DBG Y 154     175.859 175.199 129.522  1.00  0.00            
ATOM    894  GM5 DBG Y 154     176.409 176.099 125.772  1.00  0.00            
ATOM    895  GM6 DBG Y 154     178.109 174.549 127.572  1.00  0.00            
ATOM    896  GM7 DBG Y 154     179.109 171.099 127.872  1.00  0.00            
ATOM    897  GM8 DBG Y 154     179.409 173.949 122.922  1.00  0.00            
ATOM    898  GM9 DBG Y 154     181.159 171.899 125.072  1.00  0.00            
ATOM    899 0GM1 DBG Y 154     182.859 170.699 127.272  1.00  0.00            
ATOM    900 1GM1 DBG Y 154     184.709 170.899 123.772  1.00  0.00            
ATOM    901 2GM1 DBG Y 154     184.909 169.149 126.522  1.00  0.00            
ATOM    902 3GM1 DBG Y 154     180.559 173.899 130.222  1.00  0.00            
ATOM    903 4GM1 DBG Y 154     180.209 176.949 131.872  1.00  0.00            
ATOM    904 5GM1 DBG Y 154     181.759 177.149 128.622  1.00  0.00            
ATOM    905 6GM1 DBG Y 154     182.559 179.049 130.872  1.00  0.00            
ATOM    906 7GM1 DBG Y 154     182.859 176.199 126.722  1.00  0.00            
ATOM    907  AM1 DBG Y 154     175.309 171.549 124.872  1.00  0.00            
ATOM    908  AM2 DBG Y 154     173.009 171.999 123.472  1.00  0.00            
ATOM    909  T1A DBG Y 154     177.209 169.649 123.372  1.00  0.00            
ATOM    910  C2A DBG Y 154     176.459 170.299 118.972  1.00  0.00           C
ATOM    911  C3A DBG Y 154     173.109 169.099 118.472  1.00  0.00           C
ATOM    912  C4A DBG Y 154     169.509 168.299 118.972  1.00  0.00           C
ATOM    913  C1B DBG Y 154     174.359 174.849 121.472  1.00  0.00           C
ATOM    914  C2B DBG Y 154     171.509 177.999 118.672  1.00  0.00           C
ATOM    915  C3B DBG Y 154     170.909 177.799 114.522  1.00  0.00           C
ATOM    916  C4B DBG Y 154     171.809 178.699 109.972  1.00  0.00           C
ATOM    917  C5B DBG Y 154     175.959 179.149 108.272  1.00  0.00           C
ATOM    918  GM1 DBG Z 155     104.909 143.599 119.222  1.00  0.00            
ATOM    919  GM2 DBG Z 155     104.459 146.999 118.072  1.00  0.00            
ATOM    920  GM3 DBG Z 155     102.459 145.349 119.572  1.00  0.00            
ATOM    921  GM4 DBG Z 155     100.559 148.449 118.872  1.00  0.00            
ATOM    922  GM5 DBG Z 155     101.009 147.749 122.672  1.00  0.00            
ATOM    923  GM6 DBG Z 155      98.759 148.899 121.222  1.00  0.00            
ATOM    924  GM7 DBG Z 155      95.409 147.999 120.822  1.00  0.00            
ATOM    925  GM8 DBG Z 155      98.309 146.849 125.622  1.00  0.00            
ATOM    926  GM9 DBG Z 155      94.959 147.399 124.472  1.00  0.00            
ATOM    927 0GM1 DBG Z 155      92.509 148.049 122.822  1.00  0.00            
ATOM    928 1GM1 DBG Z 155      91.809 148.749 126.622  1.00  0.00            
ATOM    929 2GM1 DBG Z 155      90.259 147.649 124.172  1.00  0.00            
ATOM    930 3GM1 DBG Z 155      96.859 151.749 120.072  1.00  0.00            
ATOM    931 4GM1 DBG Z 155      99.659 153.749 119.622  1.00  0.00            
ATOM    932 5GM1 DBG Z 155      98.809 153.049 123.122  1.00  0.00            
ATOM    933 6GM1 DBG Z 155      99.609 155.699 122.222  1.00  0.00            
ATOM    934 7GM1 DBG Z 155      97.159 151.699 125.022  1.00  0.00            
ATOM    935  AM1 DBG Z 155     101.309 143.399 114.672  1.00  0.00            
ATOM    936  AM2 DBG Z 155     101.259 146.099 114.572  1.00  0.00            
ATOM    937  T1A DBG Z 155     101.559 141.949 112.372  1.00  0.00            
ATOM    938  C2A DBG Z 155     103.259 142.999 108.622  1.00  0.00           C
ATOM    939  C3A DBG Z 155     103.309 146.549 106.822  1.00  0.00           C
ATOM    940  C4A DBG Z 155     104.809 150.649 107.822  1.00  0.00           C
ATOM    941  C1B DBG Z 155     103.609 147.699 112.372  1.00  0.00           C
ATOM    942  C2B DBG Z 155     106.309 149.449 112.722  1.00  0.00           C
ATOM    943  C3B DBG Z 155     109.159 152.149 110.372  1.00  0.00           C
ATOM    944  C4B DBG Z 155     110.309 155.249 108.472  1.00  0.00           C
ATOM    945  C5B DBG Z 155     112.709 157.249 105.172  1.00  0.00           C
ATOM    946  GM1 DBG   156     180.109 116.749 116.222  1.00  0.00            
ATOM    947  GM2 DBG   156     179.759 114.249 118.922  1.00  0.00            
ATOM    948  GM3 DBG   156     182.459 115.449 117.422  1.00  0.00            
ATOM    949  GM4 DBG   156     183.759 112.399 118.472  1.00  0.00            
ATOM    950  GM5 DBG   156     186.459 114.899 117.172  1.00  0.00            
ATOM    951  GM6 DBG   156     186.209 111.649 116.922  1.00  0.00            
ATOM    952  GM7 DBG   156     185.059 109.349 114.472  1.00  0.00            
ATOM    953  GM8 DBG   156     189.009 113.449 114.222  1.00  0.00            
ATOM    954  GM9 DBG   156     188.109 110.049 112.922  1.00  0.00            
ATOM    955 0GM1 DBG   156     187.359 107.149 112.772  1.00  0.00            
ATOM    956 1GM1 DBG   156     191.209 107.699 112.172  1.00  0.00            
ATOM    957 2GM1 DBG   156     188.959 105.299 111.722  1.00  0.00            
ATOM    958 3GM1 DBG   156     186.359 108.199 117.822  1.00  0.00            
ATOM    959 4GM1 DBG   156     186.809 108.899 121.222  1.00  0.00            
ATOM    960 5GM1 DBG   156     189.509 109.949 118.972  1.00  0.00            
ATOM    961 6GM1 DBG   156     189.909 108.799 122.172  1.00  0.00            
ATOM    962 7GM1 DBG   156     190.859 109.599 116.822  1.00  0.00            
ATOM    963  AM1 DBG   156     184.209 114.349 112.972  1.00  0.00            
ATOM    964  AM2 DBG   156     183.809 116.899 112.472  1.00  0.00            
ATOM    965  T1A DBG   156     184.209 112.699 110.522  1.00  0.00            
ATOM    966  C2A DBG   156     185.659 112.549 107.022  1.00  0.00           C
ATOM    967  C3A DBG   156     183.109 115.449 105.272  1.00  0.00           C
ATOM    968  C4A DBG   156     180.909 118.549 103.222  1.00  0.00           C
ATOM    969  C1B DBG   156     181.759 117.749 109.622  1.00  0.00           C
ATOM    970  C2B DBG   156     178.509 116.649 106.672  1.00  0.00           C
ATOM    971  C3B DBG   156     176.459 116.149 102.922  1.00  0.00           C
ATOM    972  C4B DBG   156     175.509 114.299  99.272  1.00  0.00           C
ATOM    973  C5B DBG   156     175.209 112.399  95.322  1.00  0.00           C
ATOM    974  GM1 DBG   157     100.009 137.699 114.622  1.00  0.00            
ATOM    975  GM2 DBG   157     101.559 135.549 116.772  1.00  0.00            
ATOM    976  GM3 DBG   157      98.509 135.499 116.172  1.00  0.00            
ATOM    977  GM4 DBG   157      97.959 134.649 119.622  1.00  0.00            
ATOM    978  GM5 DBG   157      95.259 133.349 117.172  1.00  0.00            
ATOM    979  GM6 DBG   157      95.009 134.449 120.072  1.00  0.00            
ATOM    980  GM7 DBG   157      93.459 137.449 121.522  1.00  0.00            
ATOM    981  GM8 DBG   157      90.959 133.449 118.322  1.00  0.00            
ATOM    982  GM9 DBG   157      90.459 135.949 120.772  1.00  0.00            
ATOM    983 0GM1 DBG   157      90.759 138.149 122.772  1.00  0.00            
ATOM    984 1GM1 DBG   157      88.159 135.699 124.372  1.00  0.00            
ATOM    985 2GM1 DBG   157      89.259 138.649 124.922  1.00  0.00            
ATOM    986 3GM1 DBG   157      95.209 134.499 123.672  1.00  0.00            
ATOM    987 4GM1 DBG   157      97.109 131.649 124.122  1.00  0.00            
ATOM    988 5GM1 DBG   157      93.809 131.099 122.722  1.00  0.00            
ATOM    989 6GM1 DBG   157      95.509 128.949 125.122  1.00  0.00            
ATOM    990 7GM1 DBG   157      90.759 131.699 123.272  1.00  0.00            
ATOM    991  AM1 DBG   157      94.309 137.549 115.172  1.00  0.00            
ATOM    992  AM2 DBG   157      94.609 137.449 112.422  1.00  0.00            
ATOM    993  T1A DBG   157      91.609 137.699 116.172  1.00  0.00            
ATOM    994  C2A DBG   157      89.109 138.099 113.072  1.00  0.00           C
ATOM    995  C3A DBG   157      88.709 137.799 109.122  1.00  0.00           C
ATOM    996  C4A DBG   157      89.259 138.449 104.672  1.00  0.00           C
ATOM    997  C1B DBG   157      93.359 139.949 109.972  1.00  0.00           C
ATOM    998  C2B DBG   157      94.209 140.499 104.722  1.00  0.00           C
ATOM    999  C3B DBG   157      96.459 139.599 101.422  1.00  0.00           C
ATOM   1000  C4B DBG   157     101.109 140.049 100.722  1.00  0.00           C
ATOM   1001  C5B DBG   157     105.009 138.899 100.722  1.00  0.00           C
ATOM   1002  GM1 DBG   158     172.909 153.799 122.022  1.00  0.00            
ATOM   1003  GM2 DBG   158     171.859 156.849 124.022  1.00  0.00            
ATOM   1004  GM3 DBG   158     172.959 154.549 125.222  1.00  0.00            
ATOM   1005  GM4 DBG   158     171.659 155.949 128.222  1.00  0.00            
ATOM   1006  GM5 DBG   158     175.209 154.349 128.172  1.00  0.00            
ATOM   1007  GM6 DBG   158     173.209 154.849 130.522  1.00  0.00            
ATOM   1008  GM7 DBG   158     171.259 152.649 132.622  1.00  0.00            
ATOM   1009  GM8 DBG   158     176.909 152.949 131.822  1.00  0.00            
ATOM   1010  GM9 DBG   158     174.459 152.149 134.272  1.00  0.00            
ATOM   1011 0GM1 DBG   158     172.059 151.449 135.922  1.00  0.00            
ATOM   1012 1GM1 DBG   158     175.659 151.699 137.472  1.00  0.00            
ATOM   1013 2GM1 DBG   158     172.859 150.799 138.422  1.00  0.00            
ATOM   1014 3GM1 DBG   158     171.459 156.999 132.972  1.00  0.00            
ATOM   1015 4GM1 DBG   158     172.009 159.899 131.172  1.00  0.00            
ATOM   1016 5GM1 DBG   158     175.009 158.249 132.322  1.00  0.00            
ATOM   1017 6GM1 DBG   158     174.309 161.849 132.222  1.00  0.00            
ATOM   1018 7GM1 DBG   158     176.759 157.099 134.172  1.00  0.00            
ATOM   1019  AM1 DBG   158     177.259 157.149 123.372  1.00  0.00            
ATOM   1020  AM2 DBG   158     176.109 159.549 122.222  1.00  0.00            
ATOM   1021  T1A DBG   158     180.059 156.599 122.572  1.00  0.00            
ATOM   1022  C2A DBG   158     180.359 160.649 120.622  1.00  0.00           C
ATOM   1023  C3A DBG   158     181.659 161.399 116.572  1.00  0.00           C
ATOM   1024  C4A DBG   158     181.509 163.849 113.122  1.00  0.00           C
ATOM   1025  C1B DBG   158     173.109 161.099 120.572  1.00  0.00           C
ATOM   1026  C2B DBG   158     170.709 163.599 118.822  1.00  0.00           C
ATOM   1027  C3B DBG   158     171.059 165.599 114.672  1.00  0.00           C
ATOM   1028  C4B DBG   158     170.859 167.299 110.422  1.00  0.00           C
ATOM   1029  C5B DBG   158     172.459 170.399 108.022  1.00  0.00           C
ATOM   1030  GM1 DBG   159     154.709  74.249 115.972  1.00  0.00            
ATOM   1031  GM2 DBG   159     154.759  74.599 119.522  1.00  0.00            
ATOM   1032  GM3 DBG   159     156.709  76.049 117.372  1.00  0.00            
ATOM   1033  GM4 DBG   159     158.909  76.499 120.272  1.00  0.00            
ATOM   1034  GM5 DBG   159     159.959  78.299 116.972  1.00  0.00            
ATOM   1035  GM6 DBG   159     161.609  76.949 119.022  1.00  0.00            
ATOM   1036  GM7 DBG   159     163.309  73.899 119.222  1.00  0.00            
ATOM   1037  GM8 DBG   159     164.209  77.599 114.972  1.00  0.00            
ATOM   1038  GM9 DBG   159     165.709  74.999 116.822  1.00  0.00            
ATOM   1039 0GM1 DBG   159     167.059  72.899 118.472  1.00  0.00            
ATOM   1040 1GM1 DBG   159     169.809  75.149 116.722  1.00  0.00            
ATOM   1041 2GM1 DBG   159     169.559  72.299 117.672  1.00  0.00            
ATOM   1042 3GM1 DBG   159     163.609  76.749 121.972  1.00  0.00            
ATOM   1043 4GM1 DBG   159     162.159  79.699 123.072  1.00  0.00            
ATOM   1044 5GM1 DBG   159     164.409  80.049 120.272  1.00  0.00            
ATOM   1045 6GM1 DBG   159     163.809  82.499 122.072  1.00  0.00            
ATOM   1046 7GM1 DBG   159     166.709  79.199 119.072  1.00  0.00            
ATOM   1047  AM1 DBG   159     160.409  74.049 114.872  1.00  0.00            
ATOM   1048  AM2 DBG   159     160.009  75.749 112.922  1.00  0.00            
ATOM   1049  T1A DBG   159     162.109  71.649 114.822  1.00  0.00            
ATOM   1050  C2A DBG   159     161.759  69.949 111.122  1.00  0.00           C
ATOM   1051  C3A DBG   159     160.809  72.099 107.822  1.00  0.00           C
ATOM   1052  C4A DBG   159     160.709  74.299 104.222  1.00  0.00           C
ATOM   1053  C1B DBG   159     156.959  74.949 111.072  1.00  0.00           C
ATOM   1054  C2B DBG   159     156.309  76.549 106.622  1.00  0.00           C
ATOM   1055  C3B DBG   159     156.409  75.799 102.022  1.00  0.00           C
ATOM   1056  C4B DBG   159     158.009  75.599  98.072  1.00  0.00           C
ATOM   1057  C5B DBG   159     161.559  76.849  99.772  1.00  0.00           C
ATOM   1058  GM1 DBG   160     168.609  83.999 118.322  1.00  0.00            
ATOM   1059  GM2 DBG   160     166.359  86.149 119.522  1.00  0.00            
ATOM   1060  GM3 DBG   160     169.459  85.799 120.272  1.00  0.00            
ATOM   1061  GM4 DBG   160     168.659  86.999 123.422  1.00  0.00            
ATOM   1062  GM5 DBG   160     172.459  86.649 122.772  1.00  0.00            
ATOM   1063  GM6 DBG   160     170.959  86.649 125.322  1.00  0.00            
ATOM   1064  GM7 DBG   160     169.609  84.099 127.072  1.00  0.00            
ATOM   1065  GM8 DBG   160     175.159  85.099 126.372  1.00  0.00            
ATOM   1066  GM9 DBG   160     172.609  83.899 129.072  1.00  0.00            
ATOM   1067 0GM1 DBG   160     170.209  83.699 130.872  1.00  0.00            
ATOM   1068 1GM1 DBG   160     172.909  86.199 132.272  1.00  0.00            
ATOM   1069 2GM1 DBG   160     170.309  84.699 133.322  1.00  0.00            
ATOM   1070 3GM1 DBG   160     169.009  87.499 128.272  1.00  0.00            
ATOM   1071 4GM1 DBG   160     167.609  90.349 126.972  1.00  0.00            
ATOM   1072 5GM1 DBG   160     171.209  90.349 127.122  1.00  0.00            
ATOM   1073 6GM1 DBG   160     169.509  92.949 127.522  1.00  0.00            
ATOM   1074 7GM1 DBG   160     173.359  89.599 128.422  1.00  0.00            
ATOM   1075  AM1 DBG   160     173.009  87.299 117.472  1.00  0.00            
ATOM   1076  AM2 DBG   160     170.709  87.749 115.972  1.00  0.00            
ATOM   1077  T1A DBG   160     175.409  87.499 116.022  1.00  0.00            
ATOM   1078  C2A DBG   160     175.159  87.999 112.172  1.00  0.00           C
ATOM   1079  C3A DBG   160     171.409  88.599 108.222  1.00  0.00           C
ATOM   1080  C4A DBG   160     169.709  90.199 104.722  1.00  0.00           C
ATOM   1081  C1B DBG   160     169.909  85.749 113.122  1.00  0.00           C
ATOM   1082  C2B DBG   160     168.109  84.699 109.472  1.00  0.00           C
ATOM   1083  C3B DBG   160     167.909  83.899 105.322  1.00  0.00           C
ATOM   1084  C4B DBG   160     164.909  81.699 102.122  1.00  0.00           C
ATOM   1085  C5B DBG   160     163.759  82.099  98.322  1.00  0.00           C
ATOM   1086  GM1 DBG   161      91.859 141.499 119.322  1.00  0.00            
ATOM   1087  GM2 DBG   161      92.209 142.999 122.572  1.00  0.00            
ATOM   1088  GM3 DBG   161      94.609 142.749 120.772  1.00  0.00            
ATOM   1089  GM4 DBG   161      96.259 142.699 123.922  1.00  0.00            
ATOM   1090  GM5 DBG   161      98.359 143.799 120.872  1.00  0.00            
ATOM   1091  GM6 DBG   161      99.009 141.849 123.022  1.00  0.00            
ATOM   1092  GM7 DBG   161      98.459 138.149 123.422  1.00  0.00            
ATOM   1093  GM8 DBG   161     101.809 140.599 119.522  1.00  0.00            
ATOM   1094  GM9 DBG   161     101.509 137.549 121.722  1.00  0.00            
ATOM   1095 0GM1 DBG   161     100.759 135.499 123.822  1.00  0.00            
ATOM   1096 1GM1 DBG   161     104.209 137.399 124.072  1.00  0.00            
ATOM   1097 2GM1 DBG   161     102.609 135.249 125.772  1.00  0.00            
ATOM   1098 3GM1 DBG   161     100.559 140.549 126.072  1.00  0.00            
ATOM   1099 4GM1 DBG   161     100.509 143.449 127.922  1.00  0.00            
ATOM   1100 5GM1 DBG   161     102.459 143.599 124.872  1.00  0.00            
ATOM   1101 6GM1 DBG   161     103.359 145.299 127.422  1.00  0.00            
ATOM   1102 7GM1 DBG   161     104.259 142.149 123.572  1.00  0.00            
ATOM   1103  AM1 DBG   161      96.159 143.149 115.922  1.00  0.00            
ATOM   1104  AM2 DBG   161      96.509 145.599 116.322  1.00  0.00            
ATOM   1105  T1A DBG   161      96.859 142.149 113.222  1.00  0.00            
ATOM   1106  C2A DBG   161      98.759 145.849 110.672  1.00  0.00           C
ATOM   1107  C3A DBG   161      98.759 149.999 111.072  1.00  0.00           C
ATOM   1108  C4A DBG   161      99.809 153.849 108.172  1.00  0.00           C
ATOM   1109  C1B DBG   161      95.059 148.199 114.322  1.00  0.00           C
ATOM   1110  C2B DBG   161      95.309 152.699 112.672  1.00  0.00           C
ATOM   1111  C3B DBG   161      95.009 155.149 108.222  1.00  0.00           C
ATOM   1112  C4B DBG   161      92.059 154.549 104.672  1.00  0.00           C
ATOM   1113  C5B DBG   161      90.009 155.449 101.272  1.00  0.00           C
ATOM   1114  GM1 DBG   162     170.709 104.799 114.372  1.00  0.00            
ATOM   1115  GM2 DBG   162     168.009 104.999 112.172  1.00  0.00            
ATOM   1116  GM3 DBG   162     168.409 106.949 114.822  1.00  0.00            
ATOM   1117  GM4 DBG   162     164.959 107.499 114.422  1.00  0.00            
ATOM   1118  GM5 DBG   162     167.509 109.899 116.222  1.00  0.00            
ATOM   1119  GM6 DBG   162     164.559 109.349 116.772  1.00  0.00            
ATOM   1120  GM7 DBG   162     162.859 107.649 119.272  1.00  0.00            
ATOM   1121  GM8 DBG   162     166.609 111.849 120.122  1.00  0.00            
ATOM   1122  GM9 DBG   162     164.309 109.799 121.772  1.00  0.00            
ATOM   1123 0GM1 DBG   162     162.009 108.149 122.822  1.00  0.00            
ATOM   1124 1GM1 DBG   162     162.859 111.249 125.072  1.00  0.00            
ATOM   1125 2GM1 DBG   162     161.259 108.849 125.272  1.00  0.00            
ATOM   1126 3GM1 DBG   162     160.759 109.399 116.622  1.00  0.00            
ATOM   1127 4GM1 DBG   162     160.759 110.199 113.272  1.00  0.00            
ATOM   1128 5GM1 DBG   162     162.009 112.799 115.472  1.00  0.00            
ATOM   1129 6GM1 DBG   162     159.659 113.199 113.622  1.00  0.00            
ATOM   1130 7GM1 DBG   162     162.859 113.949 117.822  1.00  0.00            
ATOM   1131  AM1 DBG   162     171.909 110.199 112.772  1.00  0.00            
ATOM   1132  AM2 DBG   162     170.709 108.949 110.572  1.00  0.00            
ATOM   1133  T1A DBG   162     170.959 112.699 113.522  1.00  0.00            
ATOM   1134  C2A DBG   162     170.759 115.999 110.522  1.00  0.00           C
ATOM   1135  C3A DBG   162     167.559 114.749 107.772  1.00  0.00           C
ATOM   1136  C4A DBG   162     166.209 112.549 104.972  1.00  0.00           C
ATOM   1137  C1B DBG   162     168.809 109.349 107.572  1.00  0.00           C
ATOM   1138  C2B DBG   162     170.209 107.099 103.672  1.00  0.00           C
ATOM   1139  C3B DBG   162     169.559 103.149 101.572  1.00  0.00           C
ATOM   1140  C4B DBG   162     169.659  99.649 101.222  1.00  0.00           C
ATOM   1141  C5B DBG   162     168.859  97.399  97.172  1.00  0.00           C
ATOM   1142  GM1 DBG   163     181.409 183.999 125.422  1.00  0.00            
ATOM   1143  GM2 DBG   163     183.009 182.999 128.422  1.00  0.00            
ATOM   1144  GM3 DBG   163     180.209 182.149 127.372  1.00  0.00            
ATOM   1145  GM4 DBG   163     179.309 182.449 130.822  1.00  0.00            
ATOM   1146  GM5 DBG   163     177.459 179.749 128.722  1.00  0.00            
ATOM   1147  GM6 DBG   163     176.559 181.299 131.222  1.00  0.00            
ATOM   1148  GM7 DBG   163     174.659 184.099 131.672  1.00  0.00            
ATOM   1149  GM8 DBG   163     172.309 179.399 129.472  1.00  0.00            
ATOM   1150  GM9 DBG   163     171.609 182.149 131.672  1.00  0.00            
ATOM   1151 0GM1 DBG   163     171.209 184.399 133.572  1.00  0.00            
ATOM   1152 1GM1 DBG   163     169.009 181.299 134.522  1.00  0.00            
ATOM   1153 2GM1 DBG   163     169.159 184.349 135.322  1.00  0.00            
ATOM   1154 3GM1 DBG   163     176.259 182.499 134.772  1.00  0.00            
ATOM   1155 4GM1 DBG   163     179.259 180.849 135.372  1.00  0.00            
ATOM   1156 5GM1 DBG   163     176.559 178.749 134.172  1.00  0.00            
ATOM   1157 6GM1 DBG   163     178.809 177.899 136.722  1.00  0.00            
ATOM   1158 7GM1 DBG   163     174.009 177.999 133.972  1.00  0.00            
ATOM   1159  AM1 DBG   163     177.909 180.299 123.472  1.00  0.00            
ATOM   1160  AM2 DBG   163     180.159 178.799 123.722  1.00  0.00            
ATOM   1161  T1A DBG   163     176.009 179.799 121.372  1.00  0.00            
ATOM   1162  C2A DBG   163     176.709 178.299 117.672  1.00  0.00           C
ATOM   1163  C3A DBG   163     179.209 174.749 118.122  1.00  0.00           C
ATOM   1164  C4A DBG   163     183.409 174.349 120.372  1.00  0.00           C
ATOM   1165  C1B DBG   163     180.909 178.549 120.222  1.00  0.00           C
ATOM   1166  C2B DBG   163     181.659 178.549 116.022  1.00  0.00           C
ATOM   1167  C3B DBG   163     182.009 178.899 112.272  1.00  0.00           C
ATOM   1168  C4B DBG   163     180.559 181.449 108.322  1.00  0.00           C
ATOM   1169  C5B DBG   163     178.059 182.699 105.522  1.00  0.00           C
ATOM   1170  GM1 DBG   164     155.009 163.299 124.022  1.00  0.00            
ATOM   1171  GM2 DBG   164     157.409 165.549 122.922  1.00  0.00            
ATOM   1172  GM3 DBG   164     157.909 162.749 124.222  1.00  0.00            
ATOM   1173  GM4 DBG   164     161.459 163.999 124.122  1.00  0.00            
ATOM   1174  GM5 DBG   164     160.859 160.449 125.572  1.00  0.00            
ATOM   1175  GM6 DBG   164     163.109 162.699 126.222  1.00  0.00            
ATOM   1176  GM7 DBG   164     163.609 165.199 128.322  1.00  0.00            
ATOM   1177  GM8 DBG   164     163.859 159.749 129.922  1.00  0.00            
ATOM   1178  GM9 DBG   164     164.909 162.899 130.972  1.00  0.00            
ATOM   1179 0GM1 DBG   164     165.909 165.699 131.172  1.00  0.00            
ATOM   1180 1GM1 DBG   164     168.609 162.999 132.072  1.00  0.00            
ATOM   1181 2GM1 DBG   164     168.009 166.449 132.722  1.00  0.00            
ATOM   1182 3GM1 DBG   164     166.259 164.299 125.772  1.00  0.00            
ATOM   1183 4GM1 DBG   164     166.709 163.149 122.522  1.00  0.00            
ATOM   1184 5GM1 DBG   164     166.809 160.549 125.072  1.00  0.00            
ATOM   1185 6GM1 DBG   164     168.809 160.649 122.872  1.00  0.00            
ATOM   1186 7GM1 DBG   164     167.909 159.599 127.372  1.00  0.00            
ATOM   1187  AM1 DBG   164     157.959 161.299 119.672  1.00  0.00            
ATOM   1188  AM2 DBG   164     160.009 163.299 119.372  1.00  0.00            
ATOM   1189  T1A DBG   164     156.859 161.149 117.022  1.00  0.00            
ATOM   1190  C2A DBG   164     156.509 162.449 112.972  1.00  0.00           C
ATOM   1191  C3A DBG   164     158.709 165.699 110.922  1.00  0.00           C
ATOM   1192  C4A DBG   164     163.159 166.799 111.672  1.00  0.00           C
ATOM   1193  C1B DBG   164     161.209 163.549 116.022  1.00  0.00           C
ATOM   1194  C2B DBG   164     161.309 161.699 111.822  1.00  0.00           C
ATOM   1195  C3B DBG   164     161.409 162.899 107.622  1.00  0.00           C
ATOM   1196  C4B DBG   164     162.909 163.249 103.522  1.00  0.00           C
ATOM   1197  C5B DBG   164     162.959 162.049  99.372  1.00  0.00           C
ATOM   1198  GM1 DBG   165     181.359 107.799 112.372  1.00  0.00            
ATOM   1199  GM2 DBG   165     183.709 105.999 110.522  1.00  0.00            
ATOM   1200  GM3 DBG   165     182.559 105.199 113.522  1.00  0.00            
ATOM   1201  GM4 DBG   165     185.509 103.249 113.822  1.00  0.00            
ATOM   1202  GM5 DBG   165     183.909 104.149 117.272  1.00  0.00            
ATOM   1203  GM6 DBG   165     186.559 103.149 116.622  1.00  0.00            
ATOM   1204  GM7 DBG   165     189.609 104.199 116.722  1.00  0.00            
ATOM   1205  GM8 DBG   165     185.759 103.699 120.872  1.00  0.00            
ATOM   1206  GM9 DBG   165     189.259 104.199 120.272  1.00  0.00            
ATOM   1207 0GM1 DBG   165     192.109 104.749 119.522  1.00  0.00            
ATOM   1208 1GM1 DBG   165     191.609 104.099 123.422  1.00  0.00            
ATOM   1209 2GM1 DBG   165     193.959 104.949 121.472  1.00  0.00            
ATOM   1210 3GM1 DBG   165     189.009 100.149 116.522  1.00  0.00            
ATOM   1211 4GM1 DBG   165     186.759  98.449 114.522  1.00  0.00            
ATOM   1212 5GM1 DBG   165     185.709  98.899 117.972  1.00  0.00            
ATOM   1213 6GM1 DBG   165     185.709  95.849 116.322  1.00  0.00            
ATOM   1214 7GM1 DBG   165     186.259  98.399 120.472  1.00  0.00            
ATOM   1215  AM1 DBG   165     178.409 102.949 111.922  1.00  0.00            
ATOM   1216  AM2 DBG   165     179.909 102.899 109.672  1.00  0.00            
ATOM   1217  T1A DBG   165     176.309 100.799 111.722  1.00  0.00            
ATOM   1218  C2A DBG   165     174.309  99.299 107.972  1.00  0.00           C
ATOM   1219  C3A DBG   165     173.309 102.199 104.372  1.00  0.00           C
ATOM   1220  C4A DBG   165     174.359 104.899  99.772  1.00  0.00           C
ATOM   1221  C1B DBG   165     178.109 102.599 106.572  1.00  0.00           C
ATOM   1222  C2B DBG   165     177.459 105.199 103.422  1.00  0.00           C
ATOM   1223  C3B DBG   165     180.309 107.149  99.922  1.00  0.00           C
ATOM   1224  C4B DBG   165     183.909 108.349  97.772  1.00  0.00           C
ATOM   1225  C5B DBG   165     188.009 109.249  95.922  1.00  0.00           C
ATOM   1226  GM1 DBG   166     158.809 105.099 114.072  1.00  0.00            
ATOM   1227  GM2 DBG   166     160.859 101.999 113.772  1.00  0.00            
ATOM   1228  GM3 DBG   166     161.759 104.649 114.722  1.00  0.00            
ATOM   1229  GM4 DBG   166     165.109 103.099 115.122  1.00  0.00            
ATOM   1230  GM5 DBG   166     162.409 102.899 117.922  1.00  0.00            
ATOM   1231  GM6 DBG   166     165.459 103.199 118.122  1.00  0.00            
ATOM   1232  GM7 DBG   166     167.409 105.699 119.322  1.00  0.00            
ATOM   1233  GM8 DBG   166     163.209 103.449 122.422  1.00  0.00            
ATOM   1234  GM9 DBG   166     166.009 105.299 122.622  1.00  0.00            
ATOM   1235 0GM1 DBG   166     168.559 106.849 122.172  1.00  0.00            
ATOM   1236 1GM1 DBG   166     166.409 107.749 125.322  1.00  0.00            
ATOM   1237 2GM1 DBG   166     169.159 108.649 124.072  1.00  0.00            
ATOM   1238 3GM1 DBG   166     169.059 102.399 118.472  1.00  0.00            
ATOM   1239 4GM1 DBG   166     168.609  99.599 116.422  1.00  0.00            
ATOM   1240 5GM1 DBG   166     166.859  99.499 119.622  1.00  0.00            
ATOM   1241 6GM1 DBG   166     167.609  97.249 118.672  1.00  0.00            
ATOM   1242 7GM1 DBG   166     167.309 100.349 122.222  1.00  0.00            
ATOM   1243  AM1 DBG   166     163.059 104.649 110.272  1.00  0.00            
ATOM   1244  AM2 DBG   166     162.909 107.099 109.572  1.00  0.00            
ATOM   1245  T1A DBG   166     164.909 102.749 109.422  1.00  0.00            
ATOM   1246  C2A DBG   166     166.859 104.549 105.722  1.00  0.00           C
ATOM   1247  C3A DBG   166     166.309 108.849 101.572  1.00  0.00           C
ATOM   1248  C4A DBG   166     163.209 111.999 100.722  1.00  0.00           C
ATOM   1249  C1B DBG   166     163.009 108.699 106.172  1.00  0.00           C
ATOM   1250  C2B DBG   166     161.059 107.999 102.172  1.00  0.00           C
ATOM   1251  C3B DBG   166     158.859 105.199  98.522  1.00  0.00           C
ATOM   1252  C4B DBG   166     155.459 103.649  96.522  1.00  0.00           C
ATOM   1253  C5B DBG   166     151.259 103.749  94.772  1.00  0.00           C
ATOM   1254  NC3 DPP   167     126.659 170.999  86.322  1.00  0.00           N
ATOM   1255  PO4 DPP   167     122.659 173.449  85.222  1.00  0.00           P
ATOM   1256  GL1 DPP   167     123.809 174.349  89.172  1.00  0.00            
ATOM   1257  GL2 DPP   167     125.309 177.049  89.672  1.00  0.00            
ATOM   1258  C1A DPP   167     122.509 173.799  92.722  1.00  0.00           C
ATOM   1259  C2A DPP   167     120.509 172.549  96.472  1.00  0.00           C
ATOM   1260  C3A DPP   167     118.909 170.449  99.822  1.00  0.00           C
ATOM   1261  C4A DPP   167     116.559 168.649 103.172  1.00  0.00           C
ATOM   1262  C1B DPP   167     126.559 175.749  94.322  1.00  0.00           C
ATOM   1263  C2B DPP   167     125.709 174.299  99.322  1.00  0.00           C
ATOM   1264  C3B DPP   167     124.009 172.699 102.972  1.00  0.00           C
ATOM   1265  C4B DPP   167     120.209 171.499 105.572  1.00  0.00           C
ATOM   1266  NC3 DPP   168     100.609 185.599  80.422  1.00  0.00           N
ATOM   1267  PO4 DPP   168      97.359 183.399  84.272  1.00  0.00           P
ATOM   1268  GL1 DPP   168      96.309 185.949  88.472  1.00  0.00            
ATOM   1269  GL2 DPP   168      93.109 185.649  89.172  1.00  0.00            
ATOM   1270  C1A DPP   168      96.309 187.349  92.322  1.00  0.00           C
ATOM   1271  C2A DPP   168      95.609 185.749  96.222  1.00  0.00           C
ATOM   1272  C3A DPP   168      95.809 186.899 100.272  1.00  0.00           C
ATOM   1273  C4A DPP   168      98.109 184.349 102.872  1.00  0.00           C
ATOM   1274  C1B DPP   168      93.909 183.099  91.622  1.00  0.00           C
ATOM   1275  C2B DPP   168      95.259 180.049  93.322  1.00  0.00           C
ATOM   1276  C3B DPP   168      95.309 177.549  97.572  1.00  0.00           C
ATOM   1277  C4B DPP   168      94.509 178.899 102.122  1.00  0.00           C
ATOM   1278  NC3 DPP   169     147.109 144.349  80.422  1.00  0.00           N
ATOM   1279  PO4 DPP   169     143.659 141.599  81.322  1.00  0.00           P
ATOM   1280  GL1 DPP   169     143.509 144.499  84.872  1.00  0.00            
ATOM   1281  GL2 DPP   169     143.709 141.549  86.622  1.00  0.00            
ATOM   1282  C1A DPP   169     143.809 146.449  88.822  1.00  0.00           C
ATOM   1283  C2A DPP   169     143.309 147.649  92.872  1.00  0.00           C
ATOM   1284  C3A DPP   169     140.809 150.849  95.072  1.00  0.00           C
ATOM   1285  C4A DPP   169     139.959 151.999  99.472  1.00  0.00           C
ATOM   1286  C1B DPP   169     144.259 140.749  90.722  1.00  0.00           C
ATOM   1287  C2B DPP   169     144.559 139.249  94.372  1.00  0.00           C
ATOM   1288  C3B DPP   169     144.609 137.599  98.422  1.00  0.00           C
ATOM   1289  C4B DPP   169     143.709 135.099 101.572  1.00  0.00           C
ATOM   1290  NC3 DPP   170     116.409 210.449  86.222  1.00  0.00           N
ATOM   1291  PO4 DPP   170     117.559 205.899  88.072  1.00  0.00           P
ATOM   1292  GL1 DPP   170     118.859 208.149  91.922  1.00  0.00            
ATOM   1293  GL2 DPP   170     118.359 211.599  90.922  1.00  0.00            
ATOM   1294  C1A DPP   170     119.609 208.349  95.972  1.00  0.00           C
ATOM   1295  C2A DPP   170     119.409 210.599  99.322  1.00  0.00           C
ATOM   1296  C3A DPP   170     119.109 211.049 103.722  1.00  0.00           C
ATOM   1297  C4A DPP   170     119.409 208.699 107.672  1.00  0.00           C
ATOM   1298  C1B DPP   170     118.059 213.499  95.372  1.00  0.00           C
ATOM   1299  C2B DPP   170     115.459 213.999  99.422  1.00  0.00           C
ATOM   1300  C3B DPP   170     113.809 211.849 103.572  1.00  0.00           C
ATOM   1301  C4B DPP   170     115.509 211.449 107.822  1.00  0.00           C
ATOM   1302  NC3 DPP   171     133.659 139.099  78.872  1.00  0.00           N
ATOM   1303  PO4 DPP   171     132.909 143.349  79.622  1.00  0.00           P
ATOM   1304  GL1 DPP   171     132.409 144.899  83.572  1.00  0.00            
ATOM   1305  GL2 DPP   171     135.009 146.349  84.772  1.00  0.00            
ATOM   1306  C1A DPP   171     129.359 142.599  85.522  1.00  0.00           C
ATOM   1307  C2A DPP   171     129.159 141.899  89.222  1.00  0.00           C
ATOM   1308  C3A DPP   171     130.109 141.449  94.822  1.00  0.00           C
ATOM   1309  C4A DPP   171     131.409 142.449  99.722  1.00  0.00           C
ATOM   1310  C1B DPP   171     133.959 143.999  88.022  1.00  0.00           C
ATOM   1311  C2B DPP   171     134.709 141.799  90.872  1.00  0.00           C
ATOM   1312  C3B DPP   171     136.559 141.349  94.622  1.00  0.00           C
ATOM   1313  C4B DPP   171     136.909 143.349  98.972  1.00  0.00           C
ATOM   1314  NC3 DPP   172       8.109  65.849  79.672  1.00  0.00           N
ATOM   1315  PO4 DPP   172       8.259  70.999  80.172  1.00  0.00           P
ATOM   1316  GL1 DPP   172       9.859  70.499  85.172  1.00  0.00            
ATOM   1317  GL2 DPP   172      12.859  71.999  84.622  1.00  0.00            
ATOM   1318  C1A DPP   172       9.409  68.749  89.122  1.00  0.00           C
ATOM   1319  C2A DPP   172       9.859  69.249  93.722  1.00  0.00           C
ATOM   1320  C3A DPP   172       8.859  67.749  97.822  1.00  0.00           C
ATOM   1321  C4A DPP   172       7.609  66.549 101.972  1.00  0.00           C
ATOM   1322  C1B DPP   172      11.559  73.549  89.222  1.00  0.00           C
ATOM   1323  C2B DPP   172      11.859  74.599  92.972  1.00  0.00           C
ATOM   1324  C3B DPP   172      10.459  78.349  94.422  1.00  0.00           C
ATOM   1325  C4B DPP   172      13.209  80.599  97.222  1.00  0.00           C
ATOM   1326  NC3 DPP   173     178.909  62.499  73.722  1.00  0.00           N
ATOM   1327  PO4 DPP   173     178.109  62.049  77.622  1.00  0.00           P
ATOM   1328  GL1 DPP   173     174.159  61.599  80.122  1.00  0.00            
ATOM   1329  GL2 DPP   173     173.709  58.399  82.022  1.00  0.00            
ATOM   1330  C1A DPP   173     173.159  62.449  84.822  1.00  0.00           C
ATOM   1331  C2A DPP   173     172.959  66.849  86.472  1.00  0.00           C
ATOM   1332  C3A DPP   173     176.209  69.749  87.322  1.00  0.00           C
ATOM   1333  C4A DPP   173     177.309  73.999  87.472  1.00  0.00           C
ATOM   1334  C1B DPP   173     176.109  58.149  84.922  1.00  0.00           C
ATOM   1335  C2B DPP   173     177.759  59.299  87.622  1.00  0.00           C
ATOM   1336  C3B DPP   173     179.759  61.399  92.222  1.00  0.00           C
ATOM   1337  C4B DPP   173     177.259  62.249  96.222  1.00  0.00           C
ATOM   1338  NC3 DPP   174      57.059  71.399  75.172  1.00  0.00           N
ATOM   1339  PO4 DPP   174      57.809  72.699  79.422  1.00  0.00           P
ATOM   1340  GL1 DPP   174      58.959  73.949  83.872  1.00  0.00            
ATOM   1341  GL2 DPP   174      55.609  74.399  86.072  1.00  0.00            
ATOM   1342  C1A DPP   174      62.659  76.449  86.322  1.00  0.00           C
ATOM   1343  C2A DPP   174      65.559  77.999  88.922  1.00  0.00           C
ATOM   1344  C3A DPP   174      67.509  77.499  91.872  1.00  0.00           C
ATOM   1345  C4A DPP   174      69.959  75.499  94.422  1.00  0.00           C
ATOM   1346  C1B DPP   174      59.109  74.499  89.422  1.00  0.00           C
ATOM   1347  C2B DPP   174      62.609  75.249  91.972  1.00  0.00           C
ATOM   1348  C3B DPP   174      62.759  76.149  95.872  1.00  0.00           C
ATOM   1349  C4B DPP   174      62.309  74.399  99.472  1.00  0.00           C
ATOM   1350  NC3 DPP   175     161.409 127.599  79.772  1.00  0.00           N
ATOM   1351  PO4 DPP   175     164.009 123.999  78.522  1.00  0.00           P
ATOM   1352  GL1 DPP   175     163.959 124.149  82.322  1.00  0.00            
ATOM   1353  GL2 DPP   175     161.109 124.549  83.922  1.00  0.00            
ATOM   1354  C1A DPP   175     164.359 122.849  86.822  1.00  0.00           C
ATOM   1355  C2A DPP   175     164.059 121.649  90.972  1.00  0.00           C
ATOM   1356  C3A DPP   175     164.059 123.349  95.672  1.00  0.00           C
ATOM   1357  C4A DPP   175     163.559 119.899  98.572  1.00  0.00           C
ATOM   1358  C1B DPP   175     160.009 124.699  88.322  1.00  0.00           C
ATOM   1359  C2B DPP   175     159.659 122.799  92.472  1.00  0.00           C
ATOM   1360  C3B DPP   175     157.859 122.849  96.672  1.00  0.00           C
ATOM   1361  C4B DPP   175     157.559 118.949  98.672  1.00  0.00           C
ATOM   1362  NC3 DPP   176     207.309 197.299  82.072  1.00  0.00           N
ATOM   1363  PO4 DPP   176     203.859 195.499  81.372  1.00  0.00           P
ATOM   1364  GL1 DPP   176     203.709 195.199  86.272  1.00  0.00            
ATOM   1365  GL2 DPP   176     200.759 192.899  87.672  1.00  0.00            
ATOM   1366  C1A DPP   176     204.159 194.649  90.522  1.00  0.00           C
ATOM   1367  C2A DPP   176     203.059 193.899  94.422  1.00  0.00           C
ATOM   1368  C3A DPP   176     203.809 192.799  98.472  1.00  0.00           C
ATOM   1369  C4A DPP   176     204.659 191.549 103.222  1.00  0.00           C
ATOM   1370  C1B DPP   176     200.059 190.999  90.572  1.00  0.00           C
ATOM   1371  C2B DPP   176     202.009 188.649  92.522  1.00  0.00           C
ATOM   1372  C3B DPP   176     204.759 188.399  95.872  1.00  0.00           C
ATOM   1373  C4B DPP   176     206.959 188.299 100.022  1.00  0.00           C
ATOM   1374  NC3 DPP   177      87.309 167.099  76.022  1.00  0.00           N
ATOM   1375  PO4 DPP   177      88.209 164.549  79.722  1.00  0.00           P
ATOM   1376  GL1 DPP   177      87.509 164.849  84.222  1.00  0.00            
ATOM   1377  GL2 DPP   177      83.609 164.099  85.322  1.00  0.00            
ATOM   1378  C1A DPP   177      86.809 164.449  89.122  1.00  0.00           C
ATOM   1379  C2A DPP   177      86.859 165.499  94.172  1.00  0.00           C
ATOM   1380  C3A DPP   177      86.309 166.499  98.522  1.00  0.00           C
ATOM   1381  C4A DPP   177      86.809 166.499 102.922  1.00  0.00           C
ATOM   1382  C1B DPP   177      81.809 164.299  89.572  1.00  0.00           C
ATOM   1383  C2B DPP   177      82.359 164.299  93.272  1.00  0.00           C
ATOM   1384  C3B DPP   177      81.709 166.749  96.322  1.00  0.00           C
ATOM   1385  C4B DPP   177      81.809 168.649 100.272  1.00  0.00           C
ATOM   1386  NC3 DPP   178     129.509  99.099  70.172  1.00  0.00           N
ATOM   1387  PO4 DPP   178     128.009  94.499  71.722  1.00  0.00           P
ATOM   1388  GL1 DPP   178     125.059  95.849  75.172  1.00  0.00            
ATOM   1389  GL2 DPP   178     126.009  98.199  74.122  1.00  0.00            
ATOM   1390  C1A DPP   178     124.609  94.299  78.372  1.00  0.00           C
ATOM   1391  C2A DPP   178     123.709  92.499  82.922  1.00  0.00           C
ATOM   1392  C3A DPP   178     123.109  93.699  87.572  1.00  0.00           C
ATOM   1393  C4A DPP   178     123.359  93.399  92.172  1.00  0.00           C
ATOM   1394  C1B DPP   178     127.409  98.649  78.672  1.00  0.00           C
ATOM   1395  C2B DPP   178     125.209  98.799  82.122  1.00  0.00           C
ATOM   1396  C3B DPP   178     122.009 100.449  83.172  1.00  0.00           C
ATOM   1397  C4B DPP   178     119.559 102.699  85.872  1.00  0.00           C
ATOM   1398  NC3 DPP   179     129.259 104.099  67.472  1.00  0.00           N
ATOM   1399  PO4 DPP   179     132.709 104.099  70.122  1.00  0.00           P
ATOM   1400  GL1 DPP   179     132.559 104.349  74.672  1.00  0.00            
ATOM   1401  GL2 DPP   179     132.559 106.599  75.772  1.00  0.00            
ATOM   1402  C1A DPP   179     129.859 102.899  77.972  1.00  0.00           C
ATOM   1403  C2A DPP   179     127.409 104.299  81.172  1.00  0.00           C
ATOM   1404  C3A DPP   179     124.709 104.549  84.622  1.00  0.00           C
ATOM   1405  C4A DPP   179     123.659 103.649  88.122  1.00  0.00           C
ATOM   1406  C1B DPP   179     129.909 108.249  79.372  1.00  0.00           C
ATOM   1407  C2B DPP   179     127.059 108.899  82.772  1.00  0.00           C
ATOM   1408  C3B DPP   179     123.059 109.649  84.922  1.00  0.00           C
ATOM   1409  C4B DPP   179     121.559 108.399  88.872  1.00  0.00           C
ATOM   1410  NC3 DPP   180     131.509  30.599  79.272  1.00  0.00           N
ATOM   1411  PO4 DPP   180     132.259  33.749  83.072  1.00  0.00           P
ATOM   1412  GL1 DPP   180     131.909  33.299  87.672  1.00  0.00            
ATOM   1413  GL2 DPP   180     131.309  29.599  88.772  1.00  0.00            
ATOM   1414  C1A DPP   180     131.909  33.249  92.272  1.00  0.00           C
ATOM   1415  C2A DPP   180     132.359  32.649  96.272  1.00  0.00           C
ATOM   1416  C3A DPP   180     133.809  34.899  99.372  1.00  0.00           C
ATOM   1417  C4A DPP   180     134.009  33.999 103.422  1.00  0.00           C
ATOM   1418  C1B DPP   180     130.759  27.999  92.472  1.00  0.00           C
ATOM   1419  C2B DPP   180     129.209  28.399  96.222  1.00  0.00           C
ATOM   1420  C3B DPP   180     125.659  28.149  95.022  1.00  0.00           C
ATOM   1421  C4B DPP   180     122.709  26.699  92.722  1.00  0.00           C
ATOM   1422  NC3 DPP   181     117.159  61.399  70.272  1.00  0.00           N
ATOM   1423  PO4 DPP   181     118.759  62.449  74.122  1.00  0.00           P
ATOM   1424  GL1 DPP   181     119.909  63.149  78.572  1.00  0.00            
ATOM   1425  GL2 DPP   181     123.059  65.649  78.122  1.00  0.00            
ATOM   1426  C1A DPP   181     118.359  62.449  82.822  1.00  0.00           C
ATOM   1427  C2A DPP   181     116.209  61.799  86.872  1.00  0.00           C
ATOM   1428  C3A DPP   181     113.359  61.649  89.422  1.00  0.00           C
ATOM   1429  C4A DPP   181     109.809  63.899  89.422  1.00  0.00           C
ATOM   1430  C1B DPP   181     124.659  68.649  82.022  1.00  0.00           C
ATOM   1431  C2B DPP   181     123.459  68.799  86.072  1.00  0.00           C
ATOM   1432  C3B DPP   181     123.259  66.799  90.322  1.00  0.00           C
ATOM   1433  C4B DPP   181     126.109  65.849  93.822  1.00  0.00           C
ATOM   1434  NC3 DPP   182      75.259 178.749  77.672  1.00  0.00           N
ATOM   1435  PO4 DPP   182      78.659 181.149  79.272  1.00  0.00           P
ATOM   1436  GL1 DPP   182      79.059 179.499  83.572  1.00  0.00            
ATOM   1437  GL2 DPP   182      81.459 179.849  85.522  1.00  0.00            
ATOM   1438  C1A DPP   182      75.659 179.549  87.022  1.00  0.00           C
ATOM   1439  C2A DPP   182      76.259 179.449  91.122  1.00  0.00           C
ATOM   1440  C3A DPP   182      74.809 180.649  95.272  1.00  0.00           C
ATOM   1441  C4A DPP   182      75.759 180.499  99.122  1.00  0.00           C
ATOM   1442  C1B DPP   182      81.009 178.999  89.372  1.00  0.00           C
ATOM   1443  C2B DPP   182      80.709 180.099  93.172  1.00  0.00           C
ATOM   1444  C3B DPP   182      79.609 179.199  96.672  1.00  0.00           C
ATOM   1445  C4B DPP   182      78.909 178.099 101.222  1.00  0.00           C
ATOM   1446  NC3 DPP   183     202.009 109.449  74.422  1.00  0.00           N
ATOM   1447  PO4 DPP   183     198.259 106.899  73.222  1.00  0.00           P
ATOM   1448  GL1 DPP   183     198.259 105.999  78.522  1.00  0.00            
ATOM   1449  GL2 DPP   183     196.209 104.699  80.822  1.00  0.00            
ATOM   1450  C1A DPP   183     200.509 103.349  81.972  1.00  0.00           C
ATOM   1451  C2A DPP   183     203.259 103.649  84.622  1.00  0.00           C
ATOM   1452  C3A DPP   183     204.309 102.549  89.372  1.00  0.00           C
ATOM   1453  C4A DPP   183     202.709 103.149  93.422  1.00  0.00           C
ATOM   1454  C1B DPP   183     198.509 106.999  84.872  1.00  0.00           C
ATOM   1455  C2B DPP   183     200.609 106.599  89.322  1.00  0.00           C
ATOM   1456  C3B DPP   183     201.409 108.449  92.422  1.00  0.00           C
ATOM   1457  C4B DPP   183     199.259 106.549  95.872  1.00  0.00           C
ATOM   1458  NC3 DPP   184     140.809 194.049  91.922  1.00  0.00           N
ATOM   1459  PO4 DPP   184     144.009 191.099  91.472  1.00  0.00           P
ATOM   1460  GL1 DPP   184     143.459 191.699  95.622  1.00  0.00            
ATOM   1461  GL2 DPP   184     140.309 191.649  96.122  1.00  0.00            
ATOM   1462  C1A DPP   184     145.559 190.799  99.872  1.00  0.00           C
ATOM   1463  C2A DPP   184     144.109 190.149 104.722  1.00  0.00           C
ATOM   1464  C3A DPP   184     145.459 192.149 108.822  1.00  0.00           C
ATOM   1465  C4A DPP   184     148.359 191.299 112.272  1.00  0.00           C
ATOM   1466  C1B DPP   184     140.459 193.549  99.972  1.00  0.00           C
ATOM   1467  C2B DPP   184     141.209 194.049 103.872  1.00  0.00           C
ATOM   1468  C3B DPP   184     141.559 194.749 108.172  1.00  0.00           C
ATOM   1469  C4B DPP   184     140.809 198.649 110.572  1.00  0.00           C
ATOM   1470  NC3 DPP   185     181.359  23.599  79.972  1.00  0.00           N
ATOM   1471  PO4 DPP   185     184.859  20.599  79.472  1.00  0.00           P
ATOM   1472  GL1 DPP   185     183.759  18.199  82.472  1.00  0.00            
ATOM   1473  GL2 DPP   185     181.159  20.299  84.322  1.00  0.00            
ATOM   1474  C1A DPP   185     182.209  16.199  87.122  1.00  0.00           C
ATOM   1475  C2A DPP   185     182.759  15.049  91.422  1.00  0.00           C
ATOM   1476  C3A DPP   185     184.209  14.849  96.022  1.00  0.00           C
ATOM   1477  C4A DPP   185     182.659  14.049 100.222  1.00  0.00           C
ATOM   1478  C1B DPP   185     181.509  21.249  89.172  1.00  0.00           C
ATOM   1479  C2B DPP   185     180.309  23.299  93.722  1.00  0.00           C
ATOM   1480  C3B DPP   185     180.509  26.249  96.572  1.00  0.00           C
ATOM   1481  C4B DPP   185     178.859  30.999  96.222  1.00  0.00           C
ATOM   1482  NC3 DPP   186     126.309   6.299  84.172  1.00  0.00           N
ATOM   1483  PO4 DPP   186     123.209   9.799  84.522  1.00  0.00           P
ATOM   1484  GL1 DPP   186     122.759  10.149  88.622  1.00  0.00            
ATOM   1485  GL2 DPP   186     123.309  12.599  89.672  1.00  0.00            
ATOM   1486  C1A DPP   186     120.759   9.599  92.272  1.00  0.00           C
ATOM   1487  C2A DPP   186     119.959  10.949  96.072  1.00  0.00           C
ATOM   1488  C3A DPP   186     122.409  13.449  99.022  1.00  0.00           C
ATOM   1489  C4A DPP   186     125.509  15.449  98.072  1.00  0.00           C
ATOM   1490  C1B DPP   186     120.609  14.449  91.422  1.00  0.00           C
ATOM   1491  C2B DPP   186     121.909  15.999  95.072  1.00  0.00           C
ATOM   1492  C3B DPP   186     119.659  17.899  98.472  1.00  0.00           C
ATOM   1493  C4B DPP   186     120.359  19.699 102.372  1.00  0.00           C
ATOM   1494  NC3 DPP   187     145.909 195.699  90.672  1.00  0.00           N
ATOM   1495  PO4 DPP   187     141.209 198.999  90.672  1.00  0.00           P
ATOM   1496  GL1 DPP   187     142.659 201.349  93.072  1.00  0.00            
ATOM   1497  GL2 DPP   187     146.259 202.599  93.422  1.00  0.00            
ATOM   1498  C1A DPP   187     141.209 201.399  97.922  1.00  0.00           C
ATOM   1499  C2A DPP   187     140.109 202.949 101.972  1.00  0.00           C
ATOM   1500  C3A DPP   187     137.059 205.099 104.872  1.00  0.00           C
ATOM   1501  C4A DPP   187     132.959 205.749 106.972  1.00  0.00           C
ATOM   1502  C1B DPP   187     145.859 203.449  96.622  1.00  0.00           C
ATOM   1503  C2B DPP   187     143.609 205.449  99.472  1.00  0.00           C
ATOM   1504  C3B DPP   187     144.009 205.799 103.372  1.00  0.00           C
ATOM   1505  C4B DPP   187     148.859 205.999 104.772  1.00  0.00           C
ATOM   1506  NC3 DPP   188     184.959 127.499  73.672  1.00  0.00           N
ATOM   1507  PO4 DPP   188     188.709 123.549  73.622  1.00  0.00           P
ATOM   1508  GL1 DPP   188     188.609 126.899  77.172  1.00  0.00            
ATOM   1509  GL2 DPP   188     190.659 130.099  77.122  1.00  0.00            
ATOM   1510  C1A DPP   188     187.959 128.399  81.172  1.00  0.00           C
ATOM   1511  C2A DPP   188     188.809 130.249  85.072  1.00  0.00           C
ATOM   1512  C3A DPP   188     191.859 132.999  86.472  1.00  0.00           C
ATOM   1513  C4A DPP   188     195.359 132.149  88.872  1.00  0.00           C
ATOM   1514  C1B DPP   188     192.109 132.199  80.872  1.00  0.00           C
ATOM   1515  C2B DPP   188     193.509 136.299  83.722  1.00  0.00           C
ATOM   1516  C3B DPP   188     194.809 139.099  86.222  1.00  0.00           C
ATOM   1517  C4B DPP   188     196.409 139.399  90.572  1.00  0.00           C
ATOM   1518  NC3 DPP   189     124.209 125.749  75.872  1.00  0.00           N
ATOM   1519  PO4 DPP   189     120.109 128.049  76.272  1.00  0.00           P
ATOM   1520  GL1 DPP   189     118.259 124.549  78.572  1.00  0.00            
ATOM   1521  GL2 DPP   189     116.709 121.149  77.172  1.00  0.00            
ATOM   1522  C1A DPP   189     115.409 125.599  82.372  1.00  0.00           C
ATOM   1523  C2A DPP   189     114.809 126.199  86.222  1.00  0.00           C
ATOM   1524  C3A DPP   189     113.609 124.749  89.772  1.00  0.00           C
ATOM   1525  C4A DPP   189     113.609 122.249  93.672  1.00  0.00           C
ATOM   1526  C1B DPP   189     117.159 120.649  82.522  1.00  0.00           C
ATOM   1527  C2B DPP   189     115.109 121.199  86.372  1.00  0.00           C
ATOM   1528  C3B DPP   189     117.109 120.999  90.872  1.00  0.00           C
ATOM   1529  C4B DPP   189     119.659 117.099  93.472  1.00  0.00           C
ATOM   1530  NC3 DPP   190     120.509 133.049  76.422  1.00  0.00           N
ATOM   1531  PO4 DPP   190     124.559 130.699  76.222  1.00  0.00           P
ATOM   1532  GL1 DPP   190     123.209 130.749  80.322  1.00  0.00            
ATOM   1533  GL2 DPP   190     120.859 133.599  81.922  1.00  0.00            
ATOM   1534  C1A DPP   190     125.109 129.349  84.172  1.00  0.00           C
ATOM   1535  C2A DPP   190     125.159 127.599  88.472  1.00  0.00           C
ATOM   1536  C3A DPP   190     125.559 127.249  92.522  1.00  0.00           C
ATOM   1537  C4A DPP   190     127.009 128.049  97.322  1.00  0.00           C
ATOM   1538  C1B DPP   190     120.309 131.599  86.022  1.00  0.00           C
ATOM   1539  C2B DPP   190     118.009 132.749  89.022  1.00  0.00           C
ATOM   1540  C3B DPP   190     116.759 133.199  93.072  1.00  0.00           C
ATOM   1541  C4B DPP   190     116.659 132.299  96.822  1.00  0.00           C
ATOM   1542  NC3 DPP   191     207.409  13.849  81.672  1.00  0.00           N
ATOM   1543  PO4 DPP   191     205.309  10.899  83.922  1.00  0.00           P
ATOM   1544  GL1 DPP   191     205.709  10.199  88.322  1.00  0.00            
ATOM   1545  GL2 DPP   191     207.809   7.599  88.422  1.00  0.00            
ATOM   1546  C1A DPP   191     206.559  10.449  92.872  1.00  0.00           C
ATOM   1547  C2A DPP   191     205.459   9.799  96.672  1.00  0.00           C
ATOM   1548  C3A DPP   191     204.059   9.299 100.472  1.00  0.00           C
ATOM   1549  C4A DPP   191     200.759   9.599 103.572  1.00  0.00           C
ATOM   1550  C1B DPP   191     210.859   9.999  89.422  1.00  0.00           C
ATOM   1551  C2B DPP   191     213.909  10.899  92.022  1.00  0.00           C
ATOM   1552  C3B DPP   191     216.059  11.849  96.372  1.00  0.00           C
ATOM   1553  C4B DPP   191     217.309  13.249 100.172  1.00  0.00           C
ATOM   1554  NC3 DPP   192      78.359  65.299  78.622  1.00  0.00           N
ATOM   1555  PO4 DPP   192      81.259  67.799  76.122  1.00  0.00           P
ATOM   1556  GL1 DPP   192      81.959  69.499  79.972  1.00  0.00            
ATOM   1557  GL2 DPP   192      78.959  68.549  82.672  1.00  0.00            
ATOM   1558  C1A DPP   192      85.159  71.349  83.172  1.00  0.00           C
ATOM   1559  C2A DPP   192      84.559  72.249  87.022  1.00  0.00           C
ATOM   1560  C3A DPP   192      85.259  73.399  90.572  1.00  0.00           C
ATOM   1561  C4A DPP   192      83.859  71.899  94.172  1.00  0.00           C
ATOM   1562  C1B DPP   192      81.009  68.699  86.822  1.00  0.00           C
ATOM   1563  C2B DPP   192      81.309  68.799  90.572  1.00  0.00           C
ATOM   1564  C3B DPP   192      82.409  67.049  94.172  1.00  0.00           C
ATOM   1565  C4B DPP   192      85.909  67.899  97.122  1.00  0.00           C
ATOM   1566  NC3 DPP   193     120.959  46.049  79.672  1.00  0.00           N
ATOM   1567  PO4 DPP   193     124.309  49.299  79.022  1.00  0.00           P
ATOM   1568  GL1 DPP   193     123.359  48.399  83.072  1.00  0.00            
ATOM   1569  GL2 DPP   193     124.159  45.849  83.772  1.00  0.00            
ATOM   1570  C1A DPP   193     123.859  49.699  87.422  1.00  0.00           C
ATOM   1571  C2A DPP   193     127.459  51.699  88.822  1.00  0.00           C
ATOM   1572  C3A DPP   193     127.959  53.249  91.722  1.00  0.00           C
ATOM   1573  C4A DPP   193     130.409  52.499  95.072  1.00  0.00           C
ATOM   1574  C1B DPP   193     124.959  45.249  88.122  1.00  0.00           C
ATOM   1575  C2B DPP   193     123.559  46.749  91.472  1.00  0.00           C
ATOM   1576  C3B DPP   193     122.259  47.399  96.422  1.00  0.00           C
ATOM   1577  C4B DPP   193     123.659  48.449  99.572  1.00  0.00           C
ATOM   1578  NC3 DPP   194     163.309 189.349  87.922  1.00  0.00           N
ATOM   1579  PO4 DPP   194     166.509 189.799  90.922  1.00  0.00           P
ATOM   1580  GL1 DPP   194     166.459 187.849  94.222  1.00  0.00            
ATOM   1581  GL2 DPP   194     168.459 187.849  96.972  1.00  0.00            
ATOM   1582  C1A DPP   194     163.509 189.199  96.722  1.00  0.00           C
ATOM   1583  C2A DPP   194     160.559 190.349 100.222  1.00  0.00           C
ATOM   1584  C3A DPP   194     161.709 191.749 104.122  1.00  0.00           C
ATOM   1585  C4A DPP   194     161.559 194.399 107.872  1.00  0.00           C
ATOM   1586  C1B DPP   194     165.509 185.799 100.772  1.00  0.00           C
ATOM   1587  C2B DPP   194     164.059 186.249 104.372  1.00  0.00           C
ATOM   1588  C3B DPP   194     162.559 188.699 108.572  1.00  0.00           C
ATOM   1589  C4B DPP   194     161.409 191.949 112.022  1.00  0.00           C
ATOM   1590  NC3 DPP   195      96.559  12.349  74.572  1.00  0.00           N
ATOM   1591  PO4 DPP   195      97.859  15.299  77.722  1.00  0.00           P
ATOM   1592  GL1 DPP   195     100.009  14.799  82.072  1.00  0.00            
ATOM   1593  GL2 DPP   195      98.309  17.699  83.572  1.00  0.00            
ATOM   1594  C1A DPP   195      98.409  13.249  86.472  1.00  0.00           C
ATOM   1595  C2A DPP   195      95.009  11.299  89.672  1.00  0.00           C
ATOM   1596  C3A DPP   195      96.659   9.999  93.172  1.00  0.00           C
ATOM   1597  C4A DPP   195      96.059   6.799  96.472  1.00  0.00           C
ATOM   1598  C1B DPP   195      95.309  17.549  85.722  1.00  0.00           C
ATOM   1599  C2B DPP   195      92.659  18.399  90.472  1.00  0.00           C
ATOM   1600  C3B DPP   195      92.659  17.399  94.522  1.00  0.00           C
ATOM   1601  C4B DPP   195      91.209  18.099  99.372  1.00  0.00           C
ATOM   1602  NC3 DPP   196     167.159  40.849  79.622  1.00  0.00           N
ATOM   1603  PO4 DPP   196     163.909  38.199  78.472  1.00  0.00           P
ATOM   1604  GL1 DPP   196     164.309  38.199  83.222  1.00  0.00            
ATOM   1605  GL2 DPP   196     166.459  41.249  84.422  1.00  0.00            
ATOM   1606  C1A DPP   196     166.559  36.549  86.522  1.00  0.00           C
ATOM   1607  C2A DPP   196     165.909  36.149  90.522  1.00  0.00           C
ATOM   1608  C3A DPP   196     166.709  37.949  94.872  1.00  0.00           C
ATOM   1609  C4A DPP   196     168.459  40.999  98.072  1.00  0.00           C
ATOM   1610  C1B DPP   196     164.859  40.699  88.022  1.00  0.00           C
ATOM   1611  C2B DPP   196     165.959  41.849  92.172  1.00  0.00           C
ATOM   1612  C3B DPP   196     164.959  43.499  95.872  1.00  0.00           C
ATOM   1613  C4B DPP   196     164.409  43.499  99.572  1.00  0.00           C
ATOM   1614  NC3 DPP   197     214.409  78.049  79.422  1.00  0.00           N
ATOM   1615  PO4 DPP   197     210.109  79.999  77.672  1.00  0.00           P
ATOM   1616  GL1 DPP   197     209.409  80.599  81.272  1.00  0.00            
ATOM   1617  GL2 DPP   197     206.459  83.299  80.922  1.00  0.00            
ATOM   1618  C1A DPP   197     207.259  78.949  84.922  1.00  0.00           C
ATOM   1619  C2A DPP   197     203.009  78.399  86.472  1.00  0.00           C
ATOM   1620  C3A DPP   197     201.459  77.299  91.622  1.00  0.00           C
ATOM   1621  C4A DPP   197     199.859  77.249  96.422  1.00  0.00           C
ATOM   1622  C1B DPP   197     204.609  83.199  85.322  1.00  0.00           C
ATOM   1623  C2B DPP   197     204.809  81.199  90.222  1.00  0.00           C
ATOM   1624  C3B DPP   197     205.309  80.649  94.472  1.00  0.00           C
ATOM   1625  C4B DPP   197     205.659  77.399  97.872  1.00  0.00           C
ATOM   1626  NC3 DPP   198     159.709  73.049  70.472  1.00  0.00           N
ATOM   1627  PO4 DPP   198     156.409  74.099  74.722  1.00  0.00           P
ATOM   1628  GL1 DPP   198     155.659  72.749  78.922  1.00  0.00            
ATOM   1629  GL2 DPP   198     154.459  68.349  78.872  1.00  0.00            
ATOM   1630  C1A DPP   198     153.209  74.049  82.472  1.00  0.00           C
ATOM   1631  C2A DPP   198     154.409  76.749  86.522  1.00  0.00           C
ATOM   1632  C3A DPP   198     154.159  76.899  90.422  1.00  0.00           C
ATOM   1633  C4A DPP   198     152.359  75.399  94.172  1.00  0.00           C
ATOM   1634  C1B DPP   198     154.409  68.699  82.972  1.00  0.00           C
ATOM   1635  C2B DPP   198     153.559  71.399  86.522  1.00  0.00           C
ATOM   1636  C3B DPP   198     154.809  72.299  89.972  1.00  0.00           C
ATOM   1637  C4B DPP   198     155.859  72.099  93.522  1.00  0.00           C
ATOM   1638  NC3 DPP   199      54.209 199.599  80.022  1.00  0.00           N
ATOM   1639  PO4 DPP   199      53.459 194.249  80.672  1.00  0.00           P
ATOM   1640  GL1 DPP   199      56.009 193.449  84.872  1.00  0.00            
ATOM   1641  GL2 DPP   199      60.409 192.899  85.322  1.00  0.00            
ATOM   1642  C1A DPP   199      55.759 192.849  88.672  1.00  0.00           C
ATOM   1643  C2A DPP   199      53.209 190.849  92.922  1.00  0.00           C
ATOM   1644  C3A DPP   199      54.709 188.649  96.122  1.00  0.00           C
ATOM   1645  C4A DPP   199      56.009 187.599  99.772  1.00  0.00           C
ATOM   1646  C1B DPP   199      64.109 191.949  85.772  1.00  0.00           C
ATOM   1647  C2B DPP   199      65.159 189.199  89.622  1.00  0.00           C
ATOM   1648  C3B DPP   199      69.459 186.149  90.622  1.00  0.00           C
ATOM   1649  C4B DPP   199      70.709 182.349  92.572  1.00  0.00           C
ATOM   1650  NC3 DPP   200      93.609 213.299  81.422  1.00  0.00           N
ATOM   1651  PO4 DPP   200      97.259 212.649  82.522  1.00  0.00           P
ATOM   1652  GL1 DPP   200      97.159 212.949  86.072  1.00  0.00            
ATOM   1653  GL2 DPP   200      97.659 209.349  86.672  1.00  0.00            
ATOM   1654  C1A DPP   200      97.559 213.349  89.872  1.00  0.00           C
ATOM   1655  C2A DPP   200      96.909 215.499  93.722  1.00  0.00           C
ATOM   1656  C3A DPP   200      94.859 214.799  96.972  1.00  0.00           C
ATOM   1657  C4A DPP   200      93.459 216.799 100.072  1.00  0.00           C
ATOM   1658  C1B DPP   200      95.159 209.199  89.622  1.00  0.00           C
ATOM   1659  C2B DPP   200      94.709 210.799  93.222  1.00  0.00           C
ATOM   1660  C3B DPP   200      94.159 209.999  98.122  1.00  0.00           C
ATOM   1661  C4B DPP   200      94.209 212.399 101.672  1.00  0.00           C
ATOM   1662  NC3 DPP   201      74.859 170.849  80.072  1.00  0.00           N
ATOM   1663  PO4 DPP   201      72.609 167.299  81.572  1.00  0.00           P
ATOM   1664  GL1 DPP   201      73.409 165.649  86.272  1.00  0.00            
ATOM   1665  GL2 DPP   201      70.009 163.999  87.622  1.00  0.00            
ATOM   1666  C1A DPP   201      72.759 166.649  90.772  1.00  0.00           C
ATOM   1667  C2A DPP   201      73.859 168.449  94.422  1.00  0.00           C
ATOM   1668  C3A DPP   201      72.959 169.199  97.822  1.00  0.00           C
ATOM   1669  C4A DPP   201      71.409 168.799 102.922  1.00  0.00           C
ATOM   1670  C1B DPP   201      68.959 163.249  91.172  1.00  0.00           C
ATOM   1671  C2B DPP   201      67.359 163.349  95.572  1.00  0.00           C
ATOM   1672  C3B DPP   201      65.959 165.199  98.772  1.00  0.00           C
ATOM   1673  C4B DPP   201      66.559 166.099 103.022  1.00  0.00           C
ATOM   1674  NC3 DPP   202      78.959   6.249  78.272  1.00  0.00           N
ATOM   1675  PO4 DPP   202      79.409   7.149  82.572  1.00  0.00           P
ATOM   1676  GL1 DPP   202      80.509   2.399  84.222  1.00  0.00            
ATOM   1677  GL2 DPP   202      82.809   2.149  85.822  1.00  0.00            
ATOM   1678  C1A DPP   202      79.009   0.649  88.372  1.00  0.00           C
ATOM   1679  C2A DPP   202      75.609   2.499  91.922  1.00  0.00           C
ATOM   1680  C3A DPP   202      75.709   0.849  96.122  1.00  0.00           C
ATOM   1681  C4A DPP   202      76.059   2.699  99.922  1.00  0.00           C
ATOM   1682  C1B DPP   202      82.959   3.549  89.772  1.00  0.00           C
ATOM   1683  C2B DPP   202      84.609   6.249  92.022  1.00  0.00           C
ATOM   1684  C3B DPP   202      85.809  10.599  92.672  1.00  0.00           C
ATOM   1685  C4B DPP   202      83.209  13.949  93.472  1.00  0.00           C
ATOM   1686  NC3 DPP   203     162.309  46.749  74.722  1.00  0.00           N
ATOM   1687  PO4 DPP   203     161.209  44.449  77.972  1.00  0.00           P
ATOM   1688  GL1 DPP   203     163.559  46.099  82.472  1.00  0.00            
ATOM   1689  GL2 DPP   203     165.759  48.949  82.972  1.00  0.00            
ATOM   1690  C1A DPP   203     164.059  46.249  87.922  1.00  0.00           C
ATOM   1691  C2A DPP   203     164.059  46.949  92.322  1.00  0.00           C
ATOM   1692  C3A DPP   203     161.959  48.349  95.722  1.00  0.00           C
ATOM   1693  C4A DPP   203     164.809  50.249  98.872  1.00  0.00           C
ATOM   1694  C1B DPP   203     167.859  49.899  86.622  1.00  0.00           C
ATOM   1695  C2B DPP   203     168.009  50.899  91.472  1.00  0.00           C
ATOM   1696  C3B DPP   203     169.509  52.999  96.022  1.00  0.00           C
ATOM   1697  C4B DPP   203     171.809  54.399  99.772  1.00  0.00           C
ATOM   1698  NC3 DPP   204     123.359  86.049  73.922  1.00  0.00           N
ATOM   1699  PO4 DPP   204     127.309  88.899  72.222  1.00  0.00           P
ATOM   1700  GL1 DPP   204     128.009  90.749  76.022  1.00  0.00            
ATOM   1701  GL2 DPP   204     129.609  93.749  76.522  1.00  0.00            
ATOM   1702  C1A DPP   204     127.809  91.049  80.872  1.00  0.00           C
ATOM   1703  C2A DPP   204     131.909  91.349  83.022  1.00  0.00           C
ATOM   1704  C3A DPP   204     133.109  90.199  86.772  1.00  0.00           C
ATOM   1705  C4A DPP   204     133.359  87.899  90.872  1.00  0.00           C
ATOM   1706  C1B DPP   204     130.809  95.449  80.322  1.00  0.00           C
ATOM   1707  C2B DPP   204     128.809  94.999  83.222  1.00  0.00           C
ATOM   1708  C3B DPP   204     127.609  91.749  85.972  1.00  0.00           C
ATOM   1709  C4B DPP   204     128.709  90.899  89.722  1.00  0.00           C
ATOM   1710  NC3 DPP   205      99.409  74.699  73.972  1.00  0.00           N
ATOM   1711  PO4 DPP   205      98.659  78.149  73.072  1.00  0.00           P
ATOM   1712  GL1 DPP   205      97.709  78.349  77.022  1.00  0.00            
ATOM   1713  GL2 DPP   205     101.009  77.549  78.172  1.00  0.00            
ATOM   1714  C1A DPP   205      94.709  75.649  79.772  1.00  0.00           C
ATOM   1715  C2A DPP   205      93.859  75.299  84.722  1.00  0.00           C
ATOM   1716  C3A DPP   205      95.159  74.449  88.372  1.00  0.00           C
ATOM   1717  C4A DPP   205      96.809  76.749  90.622  1.00  0.00           C
ATOM   1718  C1B DPP   205     103.259  77.649  81.622  1.00  0.00           C
ATOM   1719  C2B DPP   205     107.359  77.399  83.072  1.00  0.00           C
ATOM   1720  C3B DPP   205     111.159  76.999  85.872  1.00  0.00           C
ATOM   1721  C4B DPP   205     111.209  73.999  89.422  1.00  0.00           C
ATOM   1722  NC3 DPP   206      70.109 196.949  78.722  1.00  0.00           N
ATOM   1723  PO4 DPP   206      73.609 199.149  82.022  1.00  0.00           P
ATOM   1724  GL1 DPP   206      74.309 196.899  86.672  1.00  0.00            
ATOM   1725  GL2 DPP   206      75.009 193.449  88.122  1.00  0.00            
ATOM   1726  C1A DPP   206      75.009 197.449  91.022  1.00  0.00           C
ATOM   1727  C2A DPP   206      75.109 195.849  94.622  1.00  0.00           C
ATOM   1728  C3A DPP   206      73.059 194.599  98.572  1.00  0.00           C
ATOM   1729  C4A DPP   206      68.659 195.499  98.072  1.00  0.00           C
ATOM   1730  C1B DPP   206      74.059 188.149  89.722  1.00  0.00           C
ATOM   1731  C2B DPP   206      73.759 186.599  93.072  1.00  0.00           C
ATOM   1732  C3B DPP   206      74.159 185.349  96.872  1.00  0.00           C
ATOM   1733  C4B DPP   206      76.259 185.899 100.622  1.00  0.00           C
ATOM   1734  NC3 DPP   207     118.709 143.749  80.472  1.00  0.00           N
ATOM   1735  PO4 DPP   207     123.209 145.699  79.622  1.00  0.00           P
ATOM   1736  GL1 DPP   207     122.609 144.549  83.822  1.00  0.00            
ATOM   1737  GL2 DPP   207     120.009 147.149  84.172  1.00  0.00            
ATOM   1738  C1A DPP   207     125.209 145.799  87.172  1.00  0.00           C
ATOM   1739  C2A DPP   207     125.609 145.349  91.522  1.00  0.00           C
ATOM   1740  C3A DPP   207     126.809 145.499  96.022  1.00  0.00           C
ATOM   1741  C4A DPP   207     128.809 146.449  99.072  1.00  0.00           C
ATOM   1742  C1B DPP   207     118.109 147.299  88.622  1.00  0.00           C
ATOM   1743  C2B DPP   207     116.909 146.649  93.872  1.00  0.00           C
ATOM   1744  C3B DPP   207     117.709 146.799  98.522  1.00  0.00           C
ATOM   1745  C4B DPP   207     116.259 144.049 101.422  1.00  0.00           C
ATOM   1746  NC3 DPP   208     170.159 117.699  76.322  1.00  0.00           N
ATOM   1747  PO4 DPP   208     172.159 113.399  76.572  1.00  0.00           P
ATOM   1748  GL1 DPP   208     170.609 114.899  80.522  1.00  0.00            
ATOM   1749  GL2 DPP   208     172.509 116.199  83.322  1.00  0.00            
ATOM   1750  C1A DPP   208     169.509 112.799  83.422  1.00  0.00           C
ATOM   1751  C2A DPP   208     169.109 111.649  87.922  1.00  0.00           C
ATOM   1752  C3A DPP   208     170.159 111.649  92.272  1.00  0.00           C
ATOM   1753  C4A DPP   208     170.659 114.549  95.472  1.00  0.00           C
ATOM   1754  C1B DPP   208     172.209 116.949  87.722  1.00  0.00           C
ATOM   1755  C2B DPP   208     174.159 115.549  91.272  1.00  0.00           C
ATOM   1756  C3B DPP   208     178.759 115.199  93.172  1.00  0.00           C
ATOM   1757  C4B DPP   208     180.459 118.649  93.472  1.00  0.00           C
ATOM   1758  NC3 DPP   209     155.559  85.749  77.122  1.00  0.00           N
ATOM   1759  PO4 DPP   209     151.909  87.299  78.222  1.00  0.00           P
ATOM   1760  GL1 DPP   209     154.509  86.849  81.922  1.00  0.00            
ATOM   1761  GL2 DPP   209     153.009  84.199  82.622  1.00  0.00            
ATOM   1762  C1A DPP   209     155.309  87.799  86.372  1.00  0.00           C
ATOM   1763  C2A DPP   209     154.359  90.699  89.672  1.00  0.00           C
ATOM   1764  C3A DPP   209     153.609  89.999  93.022  1.00  0.00           C
ATOM   1765  C4A DPP   209     156.459  88.399  95.972  1.00  0.00           C
ATOM   1766  C1B DPP   209     150.559  85.899  85.672  1.00  0.00           C
ATOM   1767  C2B DPP   209     149.259  86.299  89.772  1.00  0.00           C
ATOM   1768  C3B DPP   209     145.359  83.849  92.122  1.00  0.00           C
ATOM   1769  C4B DPP   209     144.909  80.049  94.922  1.00  0.00           C
ATOM   1770  NC3 DPP   210     210.459  88.449  73.572  1.00  0.00           N
ATOM   1771  PO4 DPP   210     209.559  91.049  76.472  1.00  0.00           P
ATOM   1772  GL1 DPP   210     207.109  88.199  79.622  1.00  0.00            
ATOM   1773  GL2 DPP   210     205.359  91.299  80.772  1.00  0.00            
ATOM   1774  C1A DPP   210     206.059  87.949  84.922  1.00  0.00           C
ATOM   1775  C2A DPP   210     205.809  88.899  89.022  1.00  0.00           C
ATOM   1776  C3A DPP   210     206.409  89.499  93.822  1.00  0.00           C
ATOM   1777  C4A DPP   210     208.409  91.299  97.022  1.00  0.00           C
ATOM   1778  C1B DPP   210     206.809  92.449  84.372  1.00  0.00           C
ATOM   1779  C2B DPP   210     208.059  93.349  88.172  1.00  0.00           C
ATOM   1780  C3B DPP   210     210.209  95.099  92.122  1.00  0.00           C
ATOM   1781  C4B DPP   210     211.559  96.399  96.222  1.00  0.00           C
ATOM   1782  NC3 DPP   211     102.059 198.199  85.272  1.00  0.00           N
ATOM   1783  PO4 DPP   211     100.659 194.099  86.072  1.00  0.00           P
ATOM   1784  GL1 DPP   211     102.009 194.499  89.272  1.00  0.00            
ATOM   1785  GL2 DPP   211     105.509 195.199  90.372  1.00  0.00            
ATOM   1786  C1A DPP   211     101.309 195.399  93.322  1.00  0.00           C
ATOM   1787  C2A DPP   211     102.909 194.799  97.622  1.00  0.00           C
ATOM   1788  C3A DPP   211     101.309 195.699 101.322  1.00  0.00           C
ATOM   1789  C4A DPP   211     102.459 194.099 104.522  1.00  0.00           C
ATOM   1790  C1B DPP   211     107.309 193.599  94.122  1.00  0.00           C
ATOM   1791  C2B DPP   211     110.309 194.649  97.722  1.00  0.00           C
ATOM   1792  C3B DPP   211     110.459 193.599 101.272  1.00  0.00           C
ATOM   1793  C4B DPP   211     113.959 194.399 104.222  1.00  0.00           C
ATOM   1794  NC3 DPP   212     102.609  92.599  69.472  1.00  0.00           N
ATOM   1795  PO4 DPP   212     102.859  95.499  71.972  1.00  0.00           P
ATOM   1796  GL1 DPP   212     102.959  97.949  74.222  1.00  0.00            
ATOM   1797  GL2 DPP   212     102.909 101.499  74.722  1.00  0.00            
ATOM   1798  C1A DPP   212     103.359  98.599  78.122  1.00  0.00           C
ATOM   1799  C2A DPP   212     101.609  99.399  82.222  1.00  0.00           C
ATOM   1800  C3A DPP   212     102.909 103.799  82.422  1.00  0.00           C
ATOM   1801  C4A DPP   212     105.059 107.249  84.222  1.00  0.00           C
ATOM   1802  C1B DPP   212     103.209 105.299  76.772  1.00  0.00           C
ATOM   1803  C2B DPP   212     103.309 109.099  78.772  1.00  0.00           C
ATOM   1804  C3B DPP   212     101.109 111.049  82.872  1.00  0.00           C
ATOM   1805  C4B DPP   212     103.009 110.149  87.872  1.00  0.00           C
ATOM   1806  NC3 DPP   213      44.809 144.149 114.122  1.00  0.00           N
ATOM   1807  PO4 DPP   213      40.309 145.199 115.572  1.00  0.00           P
ATOM   1808  GL1 DPP   213      38.009 145.399 111.772  1.00  0.00            
ATOM   1809  GL2 DPP   213      37.009 148.349 111.522  1.00  0.00            
ATOM   1810  C1A DPP   213      36.709 144.349 108.122  1.00  0.00           C
ATOM   1811  C2A DPP   213      35.259 139.999 106.572  1.00  0.00           C
ATOM   1812  C3A DPP   213      34.309 139.399 101.772  1.00  0.00           C
ATOM   1813  C4A DPP   213      31.959 137.249  98.922  1.00  0.00           C
ATOM   1814  C1B DPP   213      33.059 148.949 108.972  1.00  0.00           C
ATOM   1815  C2B DPP   213      31.659 149.199 104.272  1.00  0.00           C
ATOM   1816  C3B DPP   213      31.659 149.099 100.372  1.00  0.00           C
ATOM   1817  C4B DPP   213      28.909 148.999  97.522  1.00  0.00           C
ATOM   1818  NC3 DPP   214     116.759  49.699 126.672  1.00  0.00           N
ATOM   1819  PO4 DPP   214     113.209  49.949 123.222  1.00  0.00           P
ATOM   1820  GL1 DPP   214     117.159  49.749 120.522  1.00  0.00            
ATOM   1821  GL2 DPP   214     119.709  47.399 121.122  1.00  0.00            
ATOM   1822  C1A DPP   214     116.009  47.699 115.622  1.00  0.00           C
ATOM   1823  C2A DPP   214     115.259  46.949 112.122  1.00  0.00           C
ATOM   1824  C3A DPP   214     116.209  45.349 108.922  1.00  0.00           C
ATOM   1825  C4A DPP   214     117.159  46.749 104.972  1.00  0.00           C
ATOM   1826  C1B DPP   214     118.909  44.249 117.222  1.00  0.00           C
ATOM   1827  C2B DPP   214     121.559  42.449 114.822  1.00  0.00           C
ATOM   1828  C3B DPP   214     121.559  41.749 110.472  1.00  0.00           C
ATOM   1829  C4B DPP   214     121.459  38.349 106.422  1.00  0.00           C
ATOM   1830  NC3 DPP   215     199.209  63.749 113.022  1.00  0.00           N
ATOM   1831  PO4 DPP   215     197.109  67.299 113.072  1.00  0.00           P
ATOM   1832  GL1 DPP   215     193.509  67.099 110.422  1.00  0.00            
ATOM   1833  GL2 DPP   215     194.009  70.149 108.472  1.00  0.00            
ATOM   1834  C1A DPP   215     192.859  65.149 105.922  1.00  0.00           C
ATOM   1835  C2A DPP   215     196.659  63.799 102.922  1.00  0.00           C
ATOM   1836  C3A DPP   215     197.909  63.099  99.372  1.00  0.00           C
ATOM   1837  C4A DPP   215     200.009  59.749  97.072  1.00  0.00           C
ATOM   1838  C1B DPP   215     195.459  68.999 104.222  1.00  0.00           C
ATOM   1839  C2B DPP   215     199.259  68.349 101.572  1.00  0.00           C
ATOM   1840  C3B DPP   215     199.359  67.299  97.522  1.00  0.00           C
ATOM   1841  C4B DPP   215     196.859  67.299  93.822  1.00  0.00           C
ATOM   1842  NC3 DPP   216     199.259 204.299 127.322  1.00  0.00           N
ATOM   1843  PO4 DPP   216     196.559 207.399 125.122  1.00  0.00           P
ATOM   1844  GL1 DPP   216     196.209 207.949 120.822  1.00  0.00            
ATOM   1845  GL2 DPP   216     196.659 210.699 118.822  1.00  0.00            
ATOM   1846  C1A DPP   216     198.409 206.299 116.822  1.00  0.00           C
ATOM   1847  C2A DPP   216     195.359 206.299 114.222  1.00  0.00           C
ATOM   1848  C3A DPP   216     192.909 205.599 110.972  1.00  0.00           C
ATOM   1849  C4A DPP   216     187.959 206.999 110.822  1.00  0.00           C
ATOM   1850  C1B DPP   216     198.859 210.299 113.522  1.00  0.00           C
ATOM   1851  C2B DPP   216     196.509 208.649 109.172  1.00  0.00           C
ATOM   1852  C3B DPP   216     197.559 206.749 104.872  1.00  0.00           C
ATOM   1853  C4B DPP   216     197.109 205.649  99.922  1.00  0.00           C
ATOM   1854  NC3 DPP   217     138.259  72.549 122.322  1.00  0.00           N
ATOM   1855  PO4 DPP   217     134.359  71.949 119.772  1.00  0.00           P
ATOM   1856  GL1 DPP   217     136.009  70.849 115.322  1.00  0.00            
ATOM   1857  GL2 DPP   217     135.609  68.699 113.072  1.00  0.00            
ATOM   1858  C1A DPP   217     137.359  73.349 111.822  1.00  0.00           C
ATOM   1859  C2A DPP   217     137.259  72.249 107.822  1.00  0.00           C
ATOM   1860  C3A DPP   217     137.609  72.799 103.722  1.00  0.00           C
ATOM   1861  C4A DPP   217     138.609  74.399 100.122  1.00  0.00           C
ATOM   1862  C1B DPP   217     134.109  68.199 109.222  1.00  0.00           C
ATOM   1863  C2B DPP   217     134.359  69.649 105.122  1.00  0.00           C
ATOM   1864  C3B DPP   217     133.409  70.499 100.272  1.00  0.00           C
ATOM   1865  C4B DPP   217     134.159  70.549  96.422  1.00  0.00           C
ATOM   1866  NC3 DPP   218      11.609  68.249 118.772  1.00  0.00           N
ATOM   1867  PO4 DPP   218      15.409  69.149 116.272  1.00  0.00           P
ATOM   1868  GL1 DPP   218      16.909  68.649 112.422  1.00  0.00            
ATOM   1869  GL2 DPP   218      14.559  71.349 111.472  1.00  0.00            
ATOM   1870  C1A DPP   218      17.259  66.999 107.622  1.00  0.00           C
ATOM   1871  C2A DPP   218      16.809  65.199 102.822  1.00  0.00           C
ATOM   1872  C3A DPP   218      12.709  64.149 100.722  1.00  0.00           C
ATOM   1873  C4A DPP   218       9.059  62.049  98.372  1.00  0.00           C
ATOM   1874  C1B DPP   218      13.859  71.649 107.622  1.00  0.00           C
ATOM   1875  C2B DPP   218      12.209  74.199 103.322  1.00  0.00           C
ATOM   1876  C3B DPP   218      11.609  77.249 100.272  1.00  0.00           C
ATOM   1877  C4B DPP   218      11.859  81.549 101.522  1.00  0.00           C
ATOM   1878  NC3 DPP   219     120.459 126.349 118.672  1.00  0.00           N
ATOM   1879  PO4 DPP   219     120.259 121.899 118.372  1.00  0.00           P
ATOM   1880  GL1 DPP   219     120.609 123.449 114.322  1.00  0.00            
ATOM   1881  GL2 DPP   219     118.909 126.649 113.822  1.00  0.00            
ATOM   1882  C1A DPP   219     117.859 122.699 111.372  1.00  0.00           C
ATOM   1883  C2A DPP   219     115.859 124.149 107.822  1.00  0.00           C
ATOM   1884  C3A DPP   219     113.259 125.449 105.372  1.00  0.00           C
ATOM   1885  C4A DPP   219     113.409 127.449 101.872  1.00  0.00           C
ATOM   1886  C1B DPP   219     117.409 128.449 109.922  1.00  0.00           C
ATOM   1887  C2B DPP   219     116.759 129.999 105.972  1.00  0.00           C
ATOM   1888  C3B DPP   219     113.659 132.499 102.872  1.00  0.00           C
ATOM   1889  C4B DPP   219     111.109 136.149 103.122  1.00  0.00           C
ATOM   1890  NC3 DPP   220     178.509  21.149 124.822  1.00  0.00           N
ATOM   1891  PO4 DPP   220     176.359  16.299 126.372  1.00  0.00           P
ATOM   1892  GL1 DPP   220     177.309  17.299 121.722  1.00  0.00            
ATOM   1893  GL2 DPP   220     174.509  19.949 120.922  1.00  0.00            
ATOM   1894  C1A DPP   220     179.309  18.099 116.972  1.00  0.00           C
ATOM   1895  C2A DPP   220     180.059  16.049 113.522  1.00  0.00           C
ATOM   1896  C3A DPP   220     180.609  12.999 110.222  1.00  0.00           C
ATOM   1897  C4A DPP   220     180.509  11.999 106.122  1.00  0.00           C
ATOM   1898  C1B DPP   220     173.559  16.649 117.722  1.00  0.00           C
ATOM   1899  C2B DPP   220     170.159  16.299 115.372  1.00  0.00           C
ATOM   1900  C3B DPP   220     169.509  13.799 113.172  1.00  0.00           C
ATOM   1901  C4B DPP   220     166.259  11.449 113.472  1.00  0.00           C
ATOM   1902  NC3 DPP   221     114.559 132.749 117.972  1.00  0.00           N
ATOM   1903  PO4 DPP   221     115.209 129.999 115.922  1.00  0.00           P
ATOM   1904  GL1 DPP   221     114.859 133.249 113.172  1.00  0.00            
ATOM   1905  GL2 DPP   221     113.409 132.849 109.822  1.00  0.00            
ATOM   1906  C1A DPP   221     114.859 138.549 112.622  1.00  0.00           C
ATOM   1907  C2A DPP   221     113.109 141.749 112.272  1.00  0.00           C
ATOM   1908  C3A DPP   221     113.559 143.649 109.122  1.00  0.00           C
ATOM   1909  C4A DPP   221     112.559 143.799 105.322  1.00  0.00           C
ATOM   1910  C1B DPP   221     113.059 137.299 108.322  1.00  0.00           C
ATOM   1911  C2B DPP   221     115.459 139.199 105.072  1.00  0.00           C
ATOM   1912  C3B DPP   221     113.859 139.599  99.772  1.00  0.00           C
ATOM   1913  C4B DPP   221     117.009 137.799  97.622  1.00  0.00           C
ATOM   1914  NC3 DPP   222     167.809  18.549 122.872  1.00  0.00           N
ATOM   1915  PO4 DPP   222     164.609  19.649 119.372  1.00  0.00           P
ATOM   1916  GL1 DPP   222     168.209  20.499 117.822  1.00  0.00            
ATOM   1917  GL2 DPP   222     169.759  22.099 119.272  1.00  0.00            
ATOM   1918  C1A DPP   222     171.509  20.549 114.522  1.00  0.00           C
ATOM   1919  C2A DPP   222     172.659  18.049 111.472  1.00  0.00           C
ATOM   1920  C3A DPP   222     173.009  19.249 107.372  1.00  0.00           C
ATOM   1921  C4A DPP   222     175.359  22.349 107.372  1.00  0.00           C
ATOM   1922  C1B DPP   222     169.259  25.099 116.372  1.00  0.00           C
ATOM   1923  C2B DPP   222     167.259  25.549 112.772  1.00  0.00           C
ATOM   1924  C3B DPP   222     165.859  24.999 109.272  1.00  0.00           C
ATOM   1925  C4B DPP   222     163.909  21.749 106.372  1.00  0.00           C
ATOM   1926  NC3 DPP   223     140.659  82.099 122.922  1.00  0.00           N
ATOM   1927  PO4 DPP   223     140.109  80.399 118.422  1.00  0.00           P
ATOM   1928  GL1 DPP   223     140.759  83.099 115.022  1.00  0.00            
ATOM   1929  GL2 DPP   223     143.659  82.849 114.972  1.00  0.00            
ATOM   1930  C1A DPP   223     141.159  83.049 110.172  1.00  0.00           C
ATOM   1931  C2A DPP   223     143.859  84.399 106.922  1.00  0.00           C
ATOM   1932  C3A DPP   223     145.559  85.199 101.972  1.00  0.00           C
ATOM   1933  C4A DPP   223     145.509  84.449  97.372  1.00  0.00           C
ATOM   1934  C1B DPP   223     146.459  83.149 112.422  1.00  0.00           C
ATOM   1935  C2B DPP   223     147.909  81.249 108.722  1.00  0.00           C
ATOM   1936  C3B DPP   223     148.759  81.449 104.422  1.00  0.00           C
ATOM   1937  C4B DPP   223     150.209  83.299  99.522  1.00  0.00           C
ATOM   1938  NC3 DPP   224      24.209 101.599 115.422  1.00  0.00           N
ATOM   1939  PO4 DPP   224      20.909 104.449 113.422  1.00  0.00           P
ATOM   1940  GL1 DPP   224      22.459 102.149 109.372  1.00  0.00            
ATOM   1941  GL2 DPP   224      19.859 102.149 107.022  1.00  0.00            
ATOM   1942  C1A DPP   224      21.459  97.549 108.222  1.00  0.00           C
ATOM   1943  C2A DPP   224      22.809  95.599 104.622  1.00  0.00           C
ATOM   1944  C3A DPP   224      25.509  94.549 100.122  1.00  0.00           C
ATOM   1945  C4A DPP   224      28.559  96.649  96.972  1.00  0.00           C
ATOM   1946  C1B DPP   224      21.709  99.899 102.922  1.00  0.00           C
ATOM   1947  C2B DPP   224      21.309  98.349  99.222  1.00  0.00           C
ATOM   1948  C3B DPP   224      22.759  95.649  96.372  1.00  0.00           C
ATOM   1949  C4B DPP   224      25.009  95.649  93.022  1.00  0.00           C
ATOM   1950  NC3 DPP   225       8.109  42.999 119.772  1.00  0.00           N
ATOM   1951  PO4 DPP   225       5.659  44.249 116.072  1.00  0.00           P
ATOM   1952  GL1 DPP   225       5.359  46.299 112.522  1.00  0.00            
ATOM   1953  GL2 DPP   225       1.609  45.899 113.572  1.00  0.00            
ATOM   1954  C1A DPP   225       4.809  45.299 108.972  1.00  0.00           C
ATOM   1955  C2A DPP   225       4.509  46.399 104.222  1.00  0.00           C
ATOM   1956  C3A DPP   225       3.259  44.449 100.022  1.00  0.00           C
ATOM   1957  C4A DPP   225       0.609  41.499  97.372  1.00  0.00           C
ATOM   1958  C1B DPP   225       1.209  48.749 110.322  1.00  0.00           C
ATOM   1959  C2B DPP   225       0.109  49.149 105.972  1.00  0.00           C
ATOM   1960  C3B DPP   225       1.759  49.849 101.522  1.00  0.00           C
ATOM   1961  C4B DPP   225       2.609  48.949  97.272  1.00  0.00           C
ATOM   1962  NC3 DPP   226     145.709 163.599 126.372  1.00  0.00           N
ATOM   1963  PO4 DPP   226     150.259 165.449 126.172  1.00  0.00           P
ATOM   1964  GL1 DPP   226     151.509 166.699 124.122  1.00  0.00            
ATOM   1965  GL2 DPP   226     148.759 169.199 122.522  1.00  0.00            
ATOM   1966  C1A DPP   226     153.009 168.999 119.922  1.00  0.00           C
ATOM   1967  C2A DPP   226     153.609 172.399 115.922  1.00  0.00           C
ATOM   1968  C3A DPP   226     153.259 175.799 114.872  1.00  0.00           C
ATOM   1969  C4A DPP   226     153.409 178.999 111.622  1.00  0.00           C
ATOM   1970  C1B DPP   226     148.909 171.099 118.022  1.00  0.00           C
ATOM   1971  C2B DPP   226     149.109 172.299 114.522  1.00  0.00           C
ATOM   1972  C3B DPP   226     151.109 172.349 110.122  1.00  0.00           C
ATOM   1973  C4B DPP   226     153.109 172.849 106.472  1.00  0.00           C
ATOM   1974  NC3 DPP   227     135.859  14.699 126.772  1.00  0.00           N
ATOM   1975  PO4 DPP   227     134.609  19.149 126.972  1.00  0.00           P
ATOM   1976  GL1 DPP   227     134.009  19.649 123.272  1.00  0.00            
ATOM   1977  GL2 DPP   227     135.359  17.199 121.672  1.00  0.00            
ATOM   1978  C1A DPP   227     132.909  20.849 119.272  1.00  0.00           C
ATOM   1979  C2A DPP   227     130.609  19.899 115.872  1.00  0.00           C
ATOM   1980  C3A DPP   227     129.759  18.649 111.922  1.00  0.00           C
ATOM   1981  C4A DPP   227     130.259  21.299 108.422  1.00  0.00           C
ATOM   1982  C1B DPP   227     135.359  16.199 117.372  1.00  0.00           C
ATOM   1983  C2B DPP   227     134.559  17.599 113.222  1.00  0.00           C
ATOM   1984  C3B DPP   227     134.809  18.899 108.772  1.00  0.00           C
ATOM   1985  C4B DPP   227     134.159  18.449 103.922  1.00  0.00           C
ATOM   1986  NC3 DPP   228     123.709 142.549 121.222  1.00  0.00           N
ATOM   1987  PO4 DPP   228     119.859 140.249 121.272  1.00  0.00           P
ATOM   1988  GL1 DPP   228     121.759 140.049 117.272  1.00  0.00            
ATOM   1989  GL2 DPP   228     125.759 140.149 117.172  1.00  0.00            
ATOM   1990  C1A DPP   228     120.909 141.499 113.672  1.00  0.00           C
ATOM   1991  C2A DPP   228     118.659 141.149 109.622  1.00  0.00           C
ATOM   1992  C3A DPP   228     117.759 144.599 106.672  1.00  0.00           C
ATOM   1993  C4A DPP   228     114.159 148.049 103.772  1.00  0.00           C
ATOM   1994  C1B DPP   228     126.459 138.849 113.572  1.00  0.00           C
ATOM   1995  C2B DPP   228     123.709 139.199 109.672  1.00  0.00           C
ATOM   1996  C3B DPP   228     122.259 140.249 106.172  1.00  0.00           C
ATOM   1997  C4B DPP   228     119.909 139.899 103.222  1.00  0.00           C
ATOM   1998  NC3 DPP   229      73.309  34.999 121.422  1.00  0.00           N
ATOM   1999  PO4 DPP   229      75.009  38.999 121.772  1.00  0.00           P
ATOM   2000  GL1 DPP   229      75.709  37.599 118.172  1.00  0.00            
ATOM   2001  GL2 DPP   229      77.759  37.199 117.822  1.00  0.00            
ATOM   2002  C1A DPP   229      74.959  35.699 113.922  1.00  0.00           C
ATOM   2003  C2A DPP   229      74.109  32.949 110.222  1.00  0.00           C
ATOM   2004  C3A DPP   229      75.259  28.899 111.522  1.00  0.00           C
ATOM   2005  C4A DPP   229      76.359  25.099 113.072  1.00  0.00           C
ATOM   2006  C1B DPP   229      80.459  37.249 113.622  1.00  0.00           C
ATOM   2007  C2B DPP   229      80.959  40.299 110.322  1.00  0.00           C
ATOM   2008  C3B DPP   229      80.959  40.999 106.022  1.00  0.00           C
ATOM   2009  C4B DPP   229      80.509  38.549 102.572  1.00  0.00           C
ATOM   2010  NC3 DPP   230      70.509   4.499 120.322  1.00  0.00           N
ATOM   2011  PO4 DPP   230      71.309   7.749 118.272  1.00  0.00           P
ATOM   2012  GL1 DPP   230      72.159   6.949 113.322  1.00  0.00            
ATOM   2013  GL2 DPP   230      76.009   8.349 113.872  1.00  0.00            
ATOM   2014  C1A DPP   230      70.859   5.399 108.822  1.00  0.00           C
ATOM   2015  C2A DPP   230      72.059   1.849 107.672  1.00  0.00           C
ATOM   2016  C3A DPP   230      69.909  -1.901 105.722  1.00  0.00           C
ATOM   2017  C4A DPP   230      71.009  -5.101 103.772  1.00  0.00           C
ATOM   2018  C1B DPP   230      75.409   7.149 109.622  1.00  0.00           C
ATOM   2019  C2B DPP   230      76.909   3.099 107.472  1.00  0.00           C
ATOM   2020  C3B DPP   230      75.659  -0.351 104.922  1.00  0.00           C
ATOM   2021  C4B DPP   230      75.709  -1.951 102.072  1.00  0.00           C
ATOM   2022  NC3 DPP   231     180.109  82.849 117.022  1.00  0.00           N
ATOM   2023  PO4 DPP   231     179.159  79.099 114.722  1.00  0.00           P
ATOM   2024  GL1 DPP   231     177.209  78.499 110.922  1.00  0.00            
ATOM   2025  GL2 DPP   231     174.359  79.349 110.972  1.00  0.00            
ATOM   2026  C1A DPP   231     176.359  78.799 106.472  1.00  0.00           C
ATOM   2027  C2A DPP   231     175.209  80.099 102.472  1.00  0.00           C
ATOM   2028  C3A DPP   231     175.159  82.649  98.372  1.00  0.00           C
ATOM   2029  C4A DPP   231     172.409  83.949  96.272  1.00  0.00           C
ATOM   2030  C1B DPP   231     171.109  80.149 107.972  1.00  0.00           C
ATOM   2031  C2B DPP   231     170.409  79.699 103.872  1.00  0.00           C
ATOM   2032  C3B DPP   231     169.459  79.949  99.372  1.00  0.00           C
ATOM   2033  C4B DPP   231     167.059  79.399  95.622  1.00  0.00           C
ATOM   2034  NC3 DPP   232     126.009  16.199 125.172  1.00  0.00           N
ATOM   2035  PO4 DPP   232     123.759  19.799 124.272  1.00  0.00           P
ATOM   2036  GL1 DPP   232     121.159  17.249 121.822  1.00  0.00            
ATOM   2037  GL2 DPP   232     122.809  14.549 122.072  1.00  0.00            
ATOM   2038  C1A DPP   232     118.609  15.649 118.572  1.00  0.00           C
ATOM   2039  C2A DPP   232     121.009  15.849 115.672  1.00  0.00           C
ATOM   2040  C3A DPP   232     120.759  17.049 112.122  1.00  0.00           C
ATOM   2041  C4A DPP   232     118.609  15.499 108.772  1.00  0.00           C
ATOM   2042  C1B DPP   232     123.159  11.199 118.372  1.00  0.00           C
ATOM   2043  C2B DPP   232     122.709  11.049 113.922  1.00  0.00           C
ATOM   2044  C3B DPP   232     121.659  10.199 109.472  1.00  0.00           C
ATOM   2045  C4B DPP   232     122.359  10.299 105.522  1.00  0.00           C
ATOM   2046  NC3 DPP   233     210.809  41.949 121.572  1.00  0.00           N
ATOM   2047  PO4 DPP   233     211.159  38.749 120.372  1.00  0.00           P
ATOM   2048  GL1 DPP   233     211.009  36.299 115.622  1.00  0.00            
ATOM   2049  GL2 DPP   233     213.759  36.199 113.972  1.00  0.00            
ATOM   2050  C1A DPP   233     209.359  33.749 112.222  1.00  0.00           C
ATOM   2051  C2A DPP   233     208.259  33.499 107.772  1.00  0.00           C
ATOM   2052  C3A DPP   233     208.209  33.149 103.272  1.00  0.00           C
ATOM   2053  C4A DPP   233     205.659  32.849 100.522  1.00  0.00           C
ATOM   2054  C1B DPP   233     214.509  33.699 110.072  1.00  0.00           C
ATOM   2055  C2B DPP   233     212.559  31.099 107.272  1.00  0.00           C
ATOM   2056  C3B DPP   233     210.659  28.649 103.222  1.00  0.00           C
ATOM   2057  C4B DPP   233     208.409  24.649 104.072  1.00  0.00           C
ATOM   2058  NC3 DPP   234      70.659  53.549 118.972  1.00  0.00           N
ATOM   2059  PO4 DPP   234      68.559  50.199 116.672  1.00  0.00           P
ATOM   2060  GL1 DPP   234      65.809  50.449 113.722  1.00  0.00            
ATOM   2061  GL2 DPP   234      62.909  48.849 112.222  1.00  0.00            
ATOM   2062  C1A DPP   234      68.659  52.249 110.422  1.00  0.00           C
ATOM   2063  C2A DPP   234      71.759  52.999 107.272  1.00  0.00           C
ATOM   2064  C3A DPP   234      75.709  51.649 106.372  1.00  0.00           C
ATOM   2065  C4A DPP   234      78.159  48.549 104.572  1.00  0.00           C
ATOM   2066  C1B DPP   234      65.009  49.149 107.522  1.00  0.00           C
ATOM   2067  C2B DPP   234      68.459  50.099 104.172  1.00  0.00           C
ATOM   2068  C3B DPP   234      68.259  52.399 100.722  1.00  0.00           C
ATOM   2069  C4B DPP   234      64.459  53.849  97.072  1.00  0.00           C
ATOM   2070  NC3 DPP   235     167.009  49.099 127.372  1.00  0.00           N
ATOM   2071  PO4 DPP   235     167.259  45.849 124.072  1.00  0.00           P
ATOM   2072  GL1 DPP   235     169.009  47.699 119.872  1.00  0.00            
ATOM   2073  GL2 DPP   235     171.009  49.749 116.622  1.00  0.00            
ATOM   2074  C1A DPP   235     167.809  46.099 115.722  1.00  0.00           C
ATOM   2075  C2A DPP   235     166.959  45.849 110.772  1.00  0.00           C
ATOM   2076  C3A DPP   235     166.709  46.549 107.572  1.00  0.00           C
ATOM   2077  C4A DPP   235     168.709  47.299 105.022  1.00  0.00           C
ATOM   2078  C1B DPP   235     170.409  49.349 111.772  1.00  0.00           C
ATOM   2079  C2B DPP   235     172.209  48.099 108.172  1.00  0.00           C
ATOM   2080  C3B DPP   235     174.709  47.199 105.172  1.00  0.00           C
ATOM   2081  C4B DPP   235     174.109  45.349 101.522  1.00  0.00           C
ATOM   2082  NC3 DPP   236     159.909  70.949 121.522  1.00  0.00           N
ATOM   2083  PO4 DPP   236     158.559  71.349 118.372  1.00  0.00           P
ATOM   2084  GL1 DPP   236     157.359  70.349 113.572  1.00  0.00            
ATOM   2085  GL2 DPP   236     154.759  68.899 114.272  1.00  0.00            
ATOM   2086  C1A DPP   236     156.759  69.199 109.272  1.00  0.00           C
ATOM   2087  C2A DPP   236     156.309  71.049 105.422  1.00  0.00           C
ATOM   2088  C3A DPP   236     157.459  70.249 101.022  1.00  0.00           C
ATOM   2089  C4A DPP   236     157.559  66.299  99.122  1.00  0.00           C
ATOM   2090  C1B DPP   236     152.959  71.749 111.272  1.00  0.00           C
ATOM   2091  C2B DPP   236     151.159  72.899 107.172  1.00  0.00           C
ATOM   2092  C3B DPP   236     150.959  71.649 103.522  1.00  0.00           C
ATOM   2093  C4B DPP   236     152.109  69.149 100.022  1.00  0.00           C
ATOM   2094  NC3 DPP   237      88.559   2.399 126.722  1.00  0.00           N
ATOM   2095  PO4 DPP   237      86.959  -0.201 123.972  1.00  0.00           P
ATOM   2096  GL1 DPP   237      87.809   0.599 119.522  1.00  0.00            
ATOM   2097  GL2 DPP   237      87.759   3.149 116.072  1.00  0.00            
ATOM   2098  C1A DPP   237      87.909  -1.151 114.222  1.00  0.00           C
ATOM   2099  C2A DPP   237      84.309  -1.401 111.622  1.00  0.00           C
ATOM   2100  C3A DPP   237      80.609   1.799 110.472  1.00  0.00           C
ATOM   2101  C4A DPP   237      78.509   4.899 112.672  1.00  0.00           C
ATOM   2102  C1B DPP   237      86.959   2.549 110.922  1.00  0.00           C
ATOM   2103  C2B DPP   237      85.509   1.949 107.622  1.00  0.00           C
ATOM   2104  C3B DPP   237      82.609   0.499 104.372  1.00  0.00           C
ATOM   2105  C4B DPP   237      80.509   0.699 100.272  1.00  0.00           C
ATOM   2106  NC3 DPP   238      83.609 139.099 123.222  1.00  0.00           N
ATOM   2107  PO4 DPP   238      86.309 139.549 120.822  1.00  0.00           P
ATOM   2108  GL1 DPP   238      84.009 140.349 116.672  1.00  0.00            
ATOM   2109  GL2 DPP   238      81.859 143.099 116.622  1.00  0.00            
ATOM   2110  C1A DPP   238      84.309 139.549 112.372  1.00  0.00           C
ATOM   2111  C2A DPP   238      83.109 138.549 108.222  1.00  0.00           C
ATOM   2112  C3A DPP   238      84.409 137.149 103.722  1.00  0.00           C
ATOM   2113  C4A DPP   238      85.959 135.999  99.772  1.00  0.00           C
ATOM   2114  C1B DPP   238      78.509 142.649 112.622  1.00  0.00           C
ATOM   2115  C2B DPP   238      77.859 142.499 108.422  1.00  0.00           C
ATOM   2116  C3B DPP   238      77.859 143.449 104.122  1.00  0.00           C
ATOM   2117  C4B DPP   238      78.059 146.849 101.572  1.00  0.00           C
ATOM   2118  NC3 DPP   239      57.609 145.499 119.022  1.00  0.00           N
ATOM   2119  PO4 DPP   239      61.959 143.899 120.572  1.00  0.00           P
ATOM   2120  GL1 DPP   239      64.809 144.799 117.472  1.00  0.00            
ATOM   2121  GL2 DPP   239      64.559 148.199 117.272  1.00  0.00            
ATOM   2122  C1A DPP   239      68.059 145.699 113.622  1.00  0.00           C
ATOM   2123  C2A DPP   239      68.209 145.899 109.872  1.00  0.00           C
ATOM   2124  C3A DPP   239      68.509 143.199 106.322  1.00  0.00           C
ATOM   2125  C4A DPP   239      69.459 141.699 101.722  1.00  0.00           C
ATOM   2126  C1B DPP   239      68.359 149.999 115.272  1.00  0.00           C
ATOM   2127  C2B DPP   239      70.109 150.699 110.922  1.00  0.00           C
ATOM   2128  C3B DPP   239      70.359 149.649 106.422  1.00  0.00           C
ATOM   2129  C4B DPP   239      67.359 147.399 103.572  1.00  0.00           C
ATOM   2130  NC3 DPP   240     198.709 125.299 114.022  1.00  0.00           N
ATOM   2131  PO4 DPP   240     197.859 129.049 111.172  1.00  0.00           P
ATOM   2132  GL1 DPP   240     196.559 129.099 107.222  1.00  0.00            
ATOM   2133  GL2 DPP   240     199.059 129.149 103.972  1.00  0.00            
ATOM   2134  C1A DPP   240     195.109 132.399 104.322  1.00  0.00           C
ATOM   2135  C2A DPP   240     194.009 133.099 100.622  1.00  0.00           C
ATOM   2136  C3A DPP   240     190.009 133.599  97.372  1.00  0.00           C
ATOM   2137  C4A DPP   240     189.059 134.699  93.522  1.00  0.00           C
ATOM   2138  C1B DPP   240     197.409 128.849 101.022  1.00  0.00           C
ATOM   2139  C2B DPP   240     194.059 126.549  99.372  1.00  0.00           C
ATOM   2140  C3B DPP   240     191.309 128.499  97.472  1.00  0.00           C
ATOM   2141  C4B DPP   240     187.859 130.249  94.822  1.00  0.00           C
ATOM   2142  NC3 DPP   241     118.359 194.699 130.222  1.00  0.00           N
ATOM   2143  PO4 DPP   241     122.209 196.199 131.672  1.00  0.00           P
ATOM   2144  GL1 DPP   241     122.159 194.099 127.022  1.00  0.00            
ATOM   2145  GL2 DPP   241     119.709 195.149 125.422  1.00  0.00            
ATOM   2146  C1A DPP   241     123.209 193.049 122.872  1.00  0.00           C
ATOM   2147  C2A DPP   241     123.209 193.799 118.222  1.00  0.00           C
ATOM   2148  C3A DPP   241     126.059 192.799 114.772  1.00  0.00           C
ATOM   2149  C4A DPP   241     129.259 192.449 112.272  1.00  0.00           C
ATOM   2150  C1B DPP   241     119.809 197.649 121.272  1.00  0.00           C
ATOM   2151  C2B DPP   241     121.059 198.849 117.322  1.00  0.00           C
ATOM   2152  C3B DPP   241     121.659 200.299 113.872  1.00  0.00           C
ATOM   2153  C4B DPP   241     118.959 199.449 110.172  1.00  0.00           C
ATOM   2154  NC3 DPP   242      89.709 123.199 119.572  1.00  0.00           N
ATOM   2155  PO4 DPP   242      88.959 118.849 118.622  1.00  0.00           P
ATOM   2156  GL1 DPP   242      91.509 119.299 115.372  1.00  0.00            
ATOM   2157  GL2 DPP   242      90.909 117.599 113.522  1.00  0.00            
ATOM   2158  C1A DPP   242      93.609 122.049 110.872  1.00  0.00           C
ATOM   2159  C2A DPP   242      94.509 124.399 106.922  1.00  0.00           C
ATOM   2160  C3A DPP   242      94.109 126.849 103.622  1.00  0.00           C
ATOM   2161  C4A DPP   242      93.159 130.299  99.872  1.00  0.00           C
ATOM   2162  C1B DPP   242      90.109 118.149 109.022  1.00  0.00           C
ATOM   2163  C2B DPP   242      89.959 120.799 104.972  1.00  0.00           C
ATOM   2164  C3B DPP   242      93.359 122.149 101.972  1.00  0.00           C
ATOM   2165  C4B DPP   242      97.609 120.549 101.022  1.00  0.00           C
ATOM   2166  NC3 DPP   243      63.959  74.199 123.322  1.00  0.00           N
ATOM   2167  PO4 DPP   243      63.759  77.149 118.872  1.00  0.00           P
ATOM   2168  GL1 DPP   243      63.659  77.799 114.722  1.00  0.00            
ATOM   2169  GL2 DPP   243      60.809  76.399 112.272  1.00  0.00            
ATOM   2170  C1A DPP   243      65.459  77.699 110.522  1.00  0.00           C
ATOM   2171  C2A DPP   243      66.559  76.849 107.472  1.00  0.00           C
ATOM   2172  C3A DPP   243      65.209  78.049 102.972  1.00  0.00           C
ATOM   2173  C4A DPP   243      62.109  79.699 100.472  1.00  0.00           C
ATOM   2174  C1B DPP   243      61.159  75.849 107.872  1.00  0.00           C
ATOM   2175  C2B DPP   243      59.659  75.949 103.572  1.00  0.00           C
ATOM   2176  C3B DPP   243      56.459  75.149 100.922  1.00  0.00           C
ATOM   2177  C4B DPP   243      53.559  72.749  96.872  1.00  0.00           C
ATOM   2178  NC3 DPP   244       9.659  16.449 121.572  1.00  0.00           N
ATOM   2179  PO4 DPP   244      10.409  20.999 119.322  1.00  0.00           P
ATOM   2180  GL1 DPP   244      11.759  25.099 116.772  1.00  0.00            
ATOM   2181  GL2 DPP   244      14.659  25.349 115.772  1.00  0.00            
ATOM   2182  C1A DPP   244      11.109  27.549 113.072  1.00  0.00           C
ATOM   2183  C2A DPP   244      11.109  27.849 108.522  1.00  0.00           C
ATOM   2184  C3A DPP   244       9.859  28.549 103.972  1.00  0.00           C
ATOM   2185  C4A DPP   244       8.559  30.799 100.372  1.00  0.00           C
ATOM   2186  C1B DPP   244      16.759  23.949 112.872  1.00  0.00           C
ATOM   2187  C2B DPP   244      17.609  23.949 108.522  1.00  0.00           C
ATOM   2188  C3B DPP   244      16.259  22.299 105.272  1.00  0.00           C
ATOM   2189  C4B DPP   244      13.459  23.549 102.622  1.00  0.00           C
ATOM   2190  NC3 DPP   245     186.859  80.649 115.672  1.00  0.00           N
ATOM   2191  PO4 DPP   245     184.359  76.499 114.672  1.00  0.00           P
ATOM   2192  GL1 DPP   245     182.059  76.899 111.672  1.00  0.00            
ATOM   2193  GL2 DPP   245     180.209  74.449 112.072  1.00  0.00            
ATOM   2194  C1A DPP   245     182.209  75.999 107.422  1.00  0.00           C
ATOM   2195  C2A DPP   245     183.759  74.549 103.322  1.00  0.00           C
ATOM   2196  C3A DPP   245     187.309  74.049 101.472  1.00  0.00           C
ATOM   2197  C4A DPP   245     187.959  73.749  97.172  1.00  0.00           C
ATOM   2198  C1B DPP   245     177.759  73.849 107.722  1.00  0.00           C
ATOM   2199  C2B DPP   245     179.459  72.199 104.322  1.00  0.00           C
ATOM   2200  C3B DPP   245     179.109  72.499 100.322  1.00  0.00           C
ATOM   2201  C4B DPP   245     176.809  71.449  97.222  1.00  0.00           C
ATOM   2202  NC3 DPP   246      87.459 127.999 124.922  1.00  0.00           N
ATOM   2203  PO4 DPP   246      89.509 127.849 120.422  1.00  0.00           P
ATOM   2204  GL1 DPP   246      88.209 127.799 116.872  1.00  0.00            
ATOM   2205  GL2 DPP   246      86.659 125.999 116.672  1.00  0.00            
ATOM   2206  C1A DPP   246      86.509 130.549 113.572  1.00  0.00           C
ATOM   2207  C2A DPP   246      85.559 134.199 111.572  1.00  0.00           C
ATOM   2208  C3A DPP   246      85.659 133.749 107.522  1.00  0.00           C
ATOM   2209  C4A DPP   246      87.209 132.399 104.072  1.00  0.00           C
ATOM   2210  C1B DPP   246      85.659 125.149 113.222  1.00  0.00           C
ATOM   2211  C2B DPP   246      85.009 128.249 109.472  1.00  0.00           C
ATOM   2212  C3B DPP   246      82.709 127.649 105.472  1.00  0.00           C
ATOM   2213  C4B DPP   246      83.709 128.149 102.022  1.00  0.00           C
ATOM   2214  NC3 DPP   247      14.909 106.249 114.122  1.00  0.00           N
ATOM   2215  PO4 DPP   247      17.659 107.699 111.172  1.00  0.00           P
ATOM   2216  GL1 DPP   247      16.359 106.749 107.172  1.00  0.00            
ATOM   2217  GL2 DPP   247      16.459 108.899 104.622  1.00  0.00            
ATOM   2218  C1A DPP   247      15.609 103.399 105.422  1.00  0.00           C
ATOM   2219  C2A DPP   247      16.509 101.649 102.072  1.00  0.00           C
ATOM   2220  C3A DPP   247      17.059 101.099  97.522  1.00  0.00           C
ATOM   2221  C4A DPP   247      19.759  99.799  94.522  1.00  0.00           C
ATOM   2222  C1B DPP   247      17.209 106.849 100.722  1.00  0.00           C
ATOM   2223  C2B DPP   247      17.859 106.549  96.422  1.00  0.00           C
ATOM   2224  C3B DPP   247      15.809 103.099  93.172  1.00  0.00           C
ATOM   2225  C4B DPP   247      16.609 100.199  90.772  1.00  0.00           C
ATOM   2226  NC3 DPP   248      73.709 164.149 123.922  1.00  0.00           N
ATOM   2227  PO4 DPP   248      76.159 159.749 123.972  1.00  0.00           P
ATOM   2228  GL1 DPP   248      75.059 158.749 120.072  1.00  0.00            
ATOM   2229  GL2 DPP   248      76.259 158.349 117.522  1.00  0.00            
ATOM   2230  C1A DPP   248      71.809 156.999 116.222  1.00  0.00           C
ATOM   2231  C2A DPP   248      71.659 154.899 112.172  1.00  0.00           C
ATOM   2232  C3A DPP   248      70.459 154.549 107.772  1.00  0.00           C
ATOM   2233  C4A DPP   248      73.609 153.399 104.822  1.00  0.00           C
ATOM   2234  C1B DPP   248      76.309 156.099 113.522  1.00  0.00           C
ATOM   2235  C2B DPP   248      74.609 157.199 108.822  1.00  0.00           C
ATOM   2236  C3B DPP   248      75.759 158.949 105.572  1.00  0.00           C
ATOM   2237  C4B DPP   248      77.609 161.949 103.222  1.00  0.00           C
ATOM   2238  NC3 DPP   249      22.909 150.249 111.222  1.00  0.00           N
ATOM   2239  PO4 DPP   249      26.259 152.199 113.072  1.00  0.00           P
ATOM   2240  GL1 DPP   249      27.059 154.649 109.472  1.00  0.00            
ATOM   2241  GL2 DPP   249      30.459 153.849 108.572  1.00  0.00            
ATOM   2242  C1A DPP   249      24.909 156.749 105.622  1.00  0.00           C
ATOM   2243  C2A DPP   249      24.159 156.049 101.672  1.00  0.00           C
ATOM   2244  C3A DPP   249      24.959 156.299  97.672  1.00  0.00           C
ATOM   2245  C4A DPP   249      25.659 158.949  94.072  1.00  0.00           C
ATOM   2246  C1B DPP   249      34.509 153.349 105.972  1.00  0.00           C
ATOM   2247  C2B DPP   249      36.059 150.749 102.572  1.00  0.00           C
ATOM   2248  C3B DPP   249      36.459 148.299  98.972  1.00  0.00           C
ATOM   2249  C4B DPP   249      36.009 143.849  98.872  1.00  0.00           C
ATOM   2250  NC3 DPP   250      93.409 193.999 126.322  1.00  0.00           N
ATOM   2251  PO4 DPP   250      94.359 189.849 125.172  1.00  0.00           P
ATOM   2252  GL1 DPP   250      97.109 192.949 122.372  1.00  0.00            
ATOM   2253  GL2 DPP   250      96.259 191.399 117.972  1.00  0.00            
ATOM   2254  C1A DPP   250     100.159 194.749 119.272  1.00  0.00           C
ATOM   2255  C2A DPP   250     103.009 193.599 115.922  1.00  0.00           C
ATOM   2256  C3A DPP   250     104.109 194.549 111.672  1.00  0.00           C
ATOM   2257  C4A DPP   250     105.159 198.299 108.622  1.00  0.00           C
ATOM   2258  C1B DPP   250      95.209 190.699 113.572  1.00  0.00           C
ATOM   2259  C2B DPP   250      94.409 188.299 109.622  1.00  0.00           C
ATOM   2260  C3B DPP   250      90.709 186.799 107.222  1.00  0.00           C
ATOM   2261  C4B DPP   250      85.909 185.999 105.372  1.00  0.00           C
ATOM   2262  NC3 DPP   251     189.909  33.649  79.522  1.00  0.00           N
ATOM   2263  PO4 DPP   251     189.759  37.649  80.822  1.00  0.00           P
ATOM   2264  GL1 DPP   251     190.959  39.299  84.172  1.00  0.00            
ATOM   2265  GL2 DPP   251     190.159  42.499  83.872  1.00  0.00            
ATOM   2266  C1A DPP   251     195.009  40.449  85.172  1.00  0.00           C
ATOM   2267  C2A DPP   251     197.059  41.099  88.922  1.00  0.00           C
ATOM   2268  C3A DPP   251     196.909  41.949  93.022  1.00  0.00           C
ATOM   2269  C4A DPP   251     198.259  45.949  95.822  1.00  0.00           C
ATOM   2270  C1B DPP   251     191.959  42.999  88.072  1.00  0.00           C
ATOM   2271  C2B DPP   251     192.009  43.899  91.822  1.00  0.00           C
ATOM   2272  C3B DPP   251     193.559  43.549  96.222  1.00  0.00           C
ATOM   2273  C4B DPP   251     196.059  43.249  99.472  1.00  0.00           C
ATOM   2274  NC3 DPP   252     151.059 135.949  78.572  1.00  0.00           N
ATOM   2275  PO4 DPP   252     146.909 134.999  78.572  1.00  0.00           P
ATOM   2276  GL1 DPP   252     146.259 137.749  82.272  1.00  0.00            
ATOM   2277  GL2 DPP   252     148.159 139.999  84.222  1.00  0.00            
ATOM   2278  C1A DPP   252     145.159 136.949  86.322  1.00  0.00           C
ATOM   2279  C2A DPP   252     145.209 135.799  90.322  1.00  0.00           C
ATOM   2280  C3A DPP   252     143.109 134.399  93.972  1.00  0.00           C
ATOM   2281  C4A DPP   252     140.259 134.199  96.672  1.00  0.00           C
ATOM   2282  C1B DPP   252     149.059 138.849  88.922  1.00  0.00           C
ATOM   2283  C2B DPP   252     149.709 139.849  92.522  1.00  0.00           C
ATOM   2284  C3B DPP   252     149.359 139.749  96.822  1.00  0.00           C
ATOM   2285  C4B DPP   252     150.459 138.299  99.972  1.00  0.00           C
ATOM   2286  NC3 DPP   253     138.959 123.199  76.622  1.00  0.00           N
ATOM   2287  PO4 DPP   253     134.909 120.549  75.472  1.00  0.00           P
ATOM   2288  GL1 DPP   253     134.909 118.449  78.522  1.00  0.00            
ATOM   2289  GL2 DPP   253     137.559 119.749  80.722  1.00  0.00            
ATOM   2290  C1A DPP   253     133.959 116.099  82.022  1.00  0.00           C
ATOM   2291  C2A DPP   253     132.309 115.049  85.922  1.00  0.00           C
ATOM   2292  C3A DPP   253     129.659 115.699  89.472  1.00  0.00           C
ATOM   2293  C4A DPP   253     131.209 114.799  93.972  1.00  0.00           C
ATOM   2294  C1B DPP   253     137.659 118.999  84.272  1.00  0.00           C
ATOM   2295  C2B DPP   253     136.309 117.449  88.572  1.00  0.00           C
ATOM   2296  C3B DPP   253     134.709 117.299  92.072  1.00  0.00           C
ATOM   2297  C4B DPP   253     135.059 116.849  97.122  1.00  0.00           C
ATOM   2298  NC3 DPP   254      58.359 153.449  81.422  1.00  0.00           N
ATOM   2299  PO4 DPP   254      55.559 149.999  80.172  1.00  0.00           P
ATOM   2300  GL1 DPP   254      57.109 148.799  83.822  1.00  0.00            
ATOM   2301  GL2 DPP   254      56.859 151.049  86.022  1.00  0.00            
ATOM   2302  C1A DPP   254      55.759 147.349  88.472  1.00  0.00           C
ATOM   2303  C2A DPP   254      56.159 146.299  93.622  1.00  0.00           C
ATOM   2304  C3A DPP   254      53.359 144.249  96.822  1.00  0.00           C
ATOM   2305  C4A DPP   254      50.659 146.899  98.222  1.00  0.00           C
ATOM   2306  C1B DPP   254      56.709 151.749  90.772  1.00  0.00           C
ATOM   2307  C2B DPP   254      56.459 151.399  94.822  1.00  0.00           C
ATOM   2308  C3B DPP   254      54.459 149.899  98.422  1.00  0.00           C
ATOM   2309  C4B DPP   254      56.509 146.549 100.322  1.00  0.00           C
ATOM   2310  NC3 DPP   255     105.909  47.299  76.822  1.00  0.00           N
ATOM   2311  PO4 DPP   255     100.959  48.549  78.072  1.00  0.00           P
ATOM   2312  GL1 DPP   255     104.059  49.799  80.372  1.00  0.00            
ATOM   2313  GL2 DPP   255     103.459  46.899  82.172  1.00  0.00            
ATOM   2314  C1A DPP   255     105.359  51.849  83.972  1.00  0.00           C
ATOM   2315  C2A DPP   255     106.809  51.749  87.922  1.00  0.00           C
ATOM   2316  C3A DPP   255     106.809  49.349  92.472  1.00  0.00           C
ATOM   2317  C4A DPP   255     105.159  49.299  96.572  1.00  0.00           C
ATOM   2318  C1B DPP   255     103.709  48.199  86.372  1.00  0.00           C
ATOM   2319  C2B DPP   255     102.009  50.399  90.222  1.00  0.00           C
ATOM   2320  C3B DPP   255     100.809  50.299  94.172  1.00  0.00           C
ATOM   2321  C4B DPP   255     100.309  49.649  98.722  1.00  0.00           C
ATOM   2322  NC3 DPP   256      99.959  28.349  83.472  1.00  0.00           N
ATOM   2323  PO4 DPP   256      97.259  31.649  82.272  1.00  0.00           P
ATOM   2324  GL1 DPP   256      95.559  30.349  85.972  1.00  0.00            
ATOM   2325  GL2 DPP   256      98.059  32.199  87.872  1.00  0.00            
ATOM   2326  C1A DPP   256      94.409  29.299  90.122  1.00  0.00           C
ATOM   2327  C2A DPP   256      92.659  28.499  93.672  1.00  0.00           C
ATOM   2328  C3A DPP   256      93.509  27.149  97.472  1.00  0.00           C
ATOM   2329  C4A DPP   256      94.709  26.499 101.572  1.00  0.00           C
ATOM   2330  C1B DPP   256      98.409  33.049  92.722  1.00  0.00           C
ATOM   2331  C2B DPP   256      96.309  30.949  95.672  1.00  0.00           C
ATOM   2332  C3B DPP   256      95.209  31.999  99.972  1.00  0.00           C
ATOM   2333  C4B DPP   256      91.659  30.649 100.972  1.00  0.00           C
ATOM   2334  NC3 DPP   257       9.759  46.949  77.872  1.00  0.00           N
ATOM   2335  PO4 DPP   257       7.159  49.999  80.772  1.00  0.00           P
ATOM   2336  GL1 DPP   257       4.509  48.399  85.272  1.00  0.00            
ATOM   2337  GL2 DPP   257       6.759  47.449  87.372  1.00  0.00            
ATOM   2338  C1A DPP   257       2.259  49.849  88.322  1.00  0.00           C
ATOM   2339  C2A DPP   257      -1.291  53.449  90.672  1.00  0.00           C
ATOM   2340  C3A DPP   257      -4.891  55.499  94.422  1.00  0.00           C
ATOM   2341  C4A DPP   257      -8.141  52.449  96.122  1.00  0.00           C
ATOM   2342  C1B DPP   257       6.159  49.549  91.422  1.00  0.00           C
ATOM   2343  C2B DPP   257       3.109  51.749  92.722  1.00  0.00           C
ATOM   2344  C3B DPP   257      -1.291  51.049  94.722  1.00  0.00           C
ATOM   2345  C4B DPP   257      -3.441  51.249  97.922  1.00  0.00           C
ATOM   2346  NC3 DPP   258     118.759   8.849  85.572  1.00  0.00           N
ATOM   2347  PO4 DPP   258     121.909   4.949  85.972  1.00  0.00           P
ATOM   2348  GL1 DPP   258     119.509   5.499  90.622  1.00  0.00            
ATOM   2349  GL2 DPP   258     121.409   4.899  93.522  1.00  0.00            
ATOM   2350  C1A DPP   258     116.609   3.649  92.372  1.00  0.00           C
ATOM   2351  C2A DPP   258     113.059   5.249  97.172  1.00  0.00           C
ATOM   2352  C3A DPP   258     111.309   3.249 101.272  1.00  0.00           C
ATOM   2353  C4A DPP   258     109.709   5.549 104.872  1.00  0.00           C
ATOM   2354  C1B DPP   258     118.159   5.049  97.272  1.00  0.00           C
ATOM   2355  C2B DPP   258     116.509   5.949 101.772  1.00  0.00           C
ATOM   2356  C3B DPP   258     114.659   3.749 105.422  1.00  0.00           C
ATOM   2357  C4B DPP   258     110.909   1.099 107.772  1.00  0.00           C
ATOM   2358  NC3 DPP   259     133.859 148.699  80.172  1.00  0.00           N
ATOM   2359  PO4 DPP   259     136.609 151.949  82.672  1.00  0.00           P
ATOM   2360  GL1 DPP   259     137.709 153.649  86.722  1.00  0.00            
ATOM   2361  GL2 DPP   259     140.459 155.449  86.672  1.00  0.00            
ATOM   2362  C1A DPP   259     137.509 153.749  91.272  1.00  0.00           C
ATOM   2363  C2A DPP   259     136.559 153.499  96.122  1.00  0.00           C
ATOM   2364  C3A DPP   259     135.209 153.999  99.872  1.00  0.00           C
ATOM   2365  C4A DPP   259     134.259 157.249 103.822  1.00  0.00           C
ATOM   2366  C1B DPP   259     143.609 157.999  89.822  1.00  0.00           C
ATOM   2367  C2B DPP   259     145.359 158.899  93.822  1.00  0.00           C
ATOM   2368  C3B DPP   259     145.959 159.649  98.622  1.00  0.00           C
ATOM   2369  C4B DPP   259     147.859 159.199 102.622  1.00  0.00           C
ATOM   2370  NC3 DPP   260      95.909  51.399  79.372  1.00  0.00           N
ATOM   2371  PO4 DPP   260      91.109  52.649  78.622  1.00  0.00           P
ATOM   2372  GL1 DPP   260      93.059  56.049  81.972  1.00  0.00            
ATOM   2373  GL2 DPP   260      94.209  58.099  81.272  1.00  0.00            
ATOM   2374  C1A DPP   260      93.009  55.749  86.522  1.00  0.00           C
ATOM   2375  C2A DPP   260      92.659  56.699  90.922  1.00  0.00           C
ATOM   2376  C3A DPP   260      92.809  56.699  94.772  1.00  0.00           C
ATOM   2377  C4A DPP   260      92.559  54.699  99.272  1.00  0.00           C
ATOM   2378  C1B DPP   260      93.759  60.699  86.072  1.00  0.00           C
ATOM   2379  C2B DPP   260      92.859  61.599  90.222  1.00  0.00           C
ATOM   2380  C3B DPP   260      93.309  62.049  94.872  1.00  0.00           C
ATOM   2381  C4B DPP   260      96.459  60.099  97.472  1.00  0.00           C
ATOM   2382  NC3 DPP   261     153.609  45.399  74.022  1.00  0.00           N
ATOM   2383  PO4 DPP   261     151.409  46.649  78.672  1.00  0.00           P
ATOM   2384  GL1 DPP   261     152.309  46.949  82.722  1.00  0.00            
ATOM   2385  GL2 DPP   261     150.409  45.599  83.872  1.00  0.00            
ATOM   2386  C1A DPP   261     151.259  50.449  85.722  1.00  0.00           C
ATOM   2387  C2A DPP   261     152.409  50.799  89.722  1.00  0.00           C
ATOM   2388  C3A DPP   261     152.559  49.849  93.672  1.00  0.00           C
ATOM   2389  C4A DPP   261     151.659  49.349  98.372  1.00  0.00           C
ATOM   2390  C1B DPP   261     150.709  45.799  87.372  1.00  0.00           C
ATOM   2391  C2B DPP   261     150.559  44.849  91.422  1.00  0.00           C
ATOM   2392  C3B DPP   261     152.009  45.049  96.372  1.00  0.00           C
ATOM   2393  C4B DPP   261     153.159  44.899 100.072  1.00  0.00           C
ATOM   2394  NC3 DPP   262      62.309 160.899  78.922  1.00  0.00           N
ATOM   2395  PO4 DPP   262      61.309 157.149  78.272  1.00  0.00           P
ATOM   2396  GL1 DPP   262      60.209 157.949  83.022  1.00  0.00            
ATOM   2397  GL2 DPP   262      60.509 161.199  83.422  1.00  0.00            
ATOM   2398  C1A DPP   262      56.959 156.999  86.172  1.00  0.00           C
ATOM   2399  C2A DPP   262      54.059 155.099  88.322  1.00  0.00           C
ATOM   2400  C3A DPP   262      53.459 155.299  91.922  1.00  0.00           C
ATOM   2401  C4A DPP   262      54.309 155.849  96.372  1.00  0.00           C
ATOM   2402  C1B DPP   262      61.109 162.699  87.922  1.00  0.00           C
ATOM   2403  C2B DPP   262      59.609 163.749  91.922  1.00  0.00           C
ATOM   2404  C3B DPP   262      58.259 164.849  95.322  1.00  0.00           C
ATOM   2405  C4B DPP   262      54.509 164.899  98.022  1.00  0.00           C
ATOM   2406  NC3 DPP   263     130.059  64.949 119.022  1.00  0.00           N
ATOM   2407  PO4 DPP   263     124.809  65.399 119.472  1.00  0.00           P
ATOM   2408  GL1 DPP   263     124.309  64.399 114.272  1.00  0.00            
ATOM   2409  GL2 DPP   263     127.859  64.799 114.022  1.00  0.00            
ATOM   2410  C1A DPP   263     123.509  64.549 110.272  1.00  0.00           C
ATOM   2411  C2A DPP   263     125.959  65.499 106.222  1.00  0.00           C
ATOM   2412  C3A DPP   263     127.509  65.899 102.622  1.00  0.00           C
ATOM   2413  C4A DPP   263     128.309  63.099  98.222  1.00  0.00           C
ATOM   2414  C1B DPP   263     128.959  65.799 110.372  1.00  0.00           C
ATOM   2415  C2B DPP   263     131.009  64.799 106.722  1.00  0.00           C
ATOM   2416  C3B DPP   263     133.759  64.799 103.372  1.00  0.00           C
ATOM   2417  C4B DPP   263     134.809  64.849  99.522  1.00  0.00           C
ATOM   2418  NC3 DPP   264     105.409   9.999 127.422  1.00  0.00           N
ATOM   2419  PO4 DPP   264     100.609  10.549 126.272  1.00  0.00           P
ATOM   2420  GL1 DPP   264     103.109  11.199 122.722  1.00  0.00            
ATOM   2421  GL2 DPP   264     103.909   7.649 122.672  1.00  0.00            
ATOM   2422  C1A DPP   264     106.309  11.949 119.672  1.00  0.00           C
ATOM   2423  C2A DPP   264     109.459  11.949 116.022  1.00  0.00           C
ATOM   2424  C3A DPP   264     110.009  11.499 111.622  1.00  0.00           C
ATOM   2425  C4A DPP   264     109.159  13.599 108.822  1.00  0.00           C
ATOM   2426  C1B DPP   264     102.459   5.199 118.922  1.00  0.00           C
ATOM   2427  C2B DPP   264     101.459   7.099 115.172  1.00  0.00           C
ATOM   2428  C3B DPP   264     101.409   6.549 111.822  1.00  0.00           C
ATOM   2429  C4B DPP   264     104.759   9.599 110.522  1.00  0.00           C
ATOM   2430  NC3 DPP   265     134.509 152.249 123.072  1.00  0.00           N
ATOM   2431  PO4 DPP   265     130.509 154.449 123.922  1.00  0.00           P
ATOM   2432  GL1 DPP   265     129.709 152.399 119.522  1.00  0.00            
ATOM   2433  GL2 DPP   265     131.959 154.999 119.372  1.00  0.00            
ATOM   2434  C1A DPP   265     128.309 153.549 115.922  1.00  0.00           C
ATOM   2435  C2A DPP   265     127.959 152.849 111.572  1.00  0.00           C
ATOM   2436  C3A DPP   265     127.559 152.499 107.922  1.00  0.00           C
ATOM   2437  C4A DPP   265     125.259 152.249 105.872  1.00  0.00           C
ATOM   2438  C1B DPP   265     133.059 155.699 115.272  1.00  0.00           C
ATOM   2439  C2B DPP   265     131.459 156.099 110.822  1.00  0.00           C
ATOM   2440  C3B DPP   265     132.009 154.999 107.372  1.00  0.00           C
ATOM   2441  C4B DPP   265     133.759 152.799 105.172  1.00  0.00           C
ATOM   2442  NC3 DPP   266      36.909 154.849 117.422  1.00  0.00           N
ATOM   2443  PO4 DPP   266      38.709 154.049 113.822  1.00  0.00           P
ATOM   2444  GL1 DPP   266      40.159 152.299 109.522  1.00  0.00            
ATOM   2445  GL2 DPP   266      43.209 150.499 108.272  1.00  0.00            
ATOM   2446  C1A DPP   266      38.859 148.649 106.322  1.00  0.00           C
ATOM   2447  C2A DPP   266      39.809 147.249 102.672  1.00  0.00           C
ATOM   2448  C3A DPP   266      40.909 145.099  98.672  1.00  0.00           C
ATOM   2449  C4A DPP   266      44.909 141.999  98.472  1.00  0.00           C
ATOM   2450  C1B DPP   266      44.809 147.049 106.122  1.00  0.00           C
ATOM   2451  C2B DPP   266      43.509 144.099 103.122  1.00  0.00           C
ATOM   2452  C3B DPP   266      44.409 140.049 102.672  1.00  0.00           C
ATOM   2453  C4B DPP   266      48.309 137.199 102.322  1.00  0.00           C
ATOM   2454  NC3 DPP   267     191.409  66.099 115.672  1.00  0.00           N
ATOM   2455  PO4 DPP   267     194.659  64.499 116.422  1.00  0.00           P
ATOM   2456  GL1 DPP   267     194.559  61.999 112.472  1.00  0.00            
ATOM   2457  GL2 DPP   267     195.759  62.699 109.972  1.00  0.00            
ATOM   2458  C1A DPP   267     194.109  57.799 111.922  1.00  0.00           C
ATOM   2459  C2A DPP   267     195.609  55.299 109.122  1.00  0.00           C
ATOM   2460  C3A DPP   267     197.709  53.649 105.272  1.00  0.00           C
ATOM   2461  C4A DPP   267     194.509  52.249 101.522  1.00  0.00           C
ATOM   2462  C1B DPP   267     194.559  60.399 106.672  1.00  0.00           C
ATOM   2463  C2B DPP   267     194.159  59.549 102.372  1.00  0.00           C
ATOM   2464  C3B DPP   267     196.209  56.799  98.772  1.00  0.00           C
ATOM   2465  C4B DPP   267     198.059  54.999  95.572  1.00  0.00           C
ATOM   2466  NC3 DPP   268      75.959 149.649 125.172  1.00  0.00           N
ATOM   2467  PO4 DPP   268      72.509 150.749 123.322  1.00  0.00           P
ATOM   2468  GL1 DPP   268      73.459 148.049 119.822  1.00  0.00            
ATOM   2469  GL2 DPP   268      76.409 148.349 118.872  1.00  0.00            
ATOM   2470  C1A DPP   268      73.359 145.499 116.272  1.00  0.00           C
ATOM   2471  C2A DPP   268      73.359 146.599 111.872  1.00  0.00           C
ATOM   2472  C3A DPP   268      73.309 145.249 107.822  1.00  0.00           C
ATOM   2473  C4A DPP   268      72.109 145.999 103.972  1.00  0.00           C
ATOM   2474  C1B DPP   268      78.609 146.999 115.522  1.00  0.00           C
ATOM   2475  C2B DPP   268      79.709 151.799 113.222  1.00  0.00           C
ATOM   2476  C3B DPP   268      79.609 153.749 109.172  1.00  0.00           C
ATOM   2477  C4B DPP   268      80.109 153.449 104.572  1.00  0.00           C
ATOM   2478  NC3 DPP   269      13.809 145.499 117.622  1.00  0.00           N
ATOM   2479  PO4 DPP   269      10.659 149.149 115.072  1.00  0.00           P
ATOM   2480  GL1 DPP   269      10.109 151.799 111.572  1.00  0.00            
ATOM   2481  GL2 DPP   269      11.959 149.399 110.072  1.00  0.00            
ATOM   2482  C1A DPP   269       6.159 153.349 109.372  1.00  0.00           C
ATOM   2483  C2A DPP   269       5.909 155.699 105.522  1.00  0.00           C
ATOM   2484  C3A DPP   269       1.209 155.049 104.122  1.00  0.00           C
ATOM   2485  C4A DPP   269      -1.291 157.749 106.322  1.00  0.00           C
ATOM   2486  C1B DPP   269      13.109 146.149 106.572  1.00  0.00           C
ATOM   2487  C2B DPP   269      13.759 143.599 102.972  1.00  0.00           C
ATOM   2488  C3B DPP   269      14.759 142.699  99.522  1.00  0.00           C
ATOM   2489  C4B DPP   269      16.559 143.049  95.272  1.00  0.00           C
ATOM   2490  NC3 DPP   270      90.209 177.049  85.622  1.00  0.00           N
ATOM   2491  PO4 DPP   270      86.209 175.799  83.772  1.00  0.00           P
ATOM   2492  GL1 DPP   270      84.959 175.649  87.722  1.00  0.00            
ATOM   2493  GL2 DPP   270      83.909 172.249  87.972  1.00  0.00            
ATOM   2494  C1A DPP   270      82.659 174.999  92.322  1.00  0.00           C
ATOM   2495  C2A DPP   270      81.309 174.399  97.672  1.00  0.00           C
ATOM   2496  C3A DPP   270      80.159 173.299 101.122  1.00  0.00           C
ATOM   2497  C4A DPP   270      82.259 170.949 104.672  1.00  0.00           C
ATOM   2498  C1B DPP   270      82.009 169.349  90.872  1.00  0.00           C
ATOM   2499  C2B DPP   270      80.259 170.049  93.072  1.00  0.00           C
ATOM   2500  C3B DPP   270      78.059 170.049  96.722  1.00  0.00           C
ATOM   2501  C4B DPP   270      75.909 171.149 101.222  1.00  0.00           C
ATOM   2502  NC3 DPP   271     135.509  67.099  73.322  1.00  0.00           N
ATOM   2503  PO4 DPP   271     136.259  70.449  74.972  1.00  0.00           P
ATOM   2504  GL1 DPP   271     139.259  70.999  79.122  1.00  0.00            
ATOM   2505  GL2 DPP   271     136.609  70.499  80.372  1.00  0.00            
ATOM   2506  C1A DPP   271     140.309  67.249  82.322  1.00  0.00           C
ATOM   2507  C2A DPP   271     138.059  65.349  86.322  1.00  0.00           C
ATOM   2508  C3A DPP   271     138.059  64.649  91.022  1.00  0.00           C
ATOM   2509  C4A DPP   271     137.959  65.499  94.972  1.00  0.00           C
ATOM   2510  C1B DPP   271     134.159  68.349  83.522  1.00  0.00           C
ATOM   2511  C2B DPP   271     133.609  67.849  88.072  1.00  0.00           C
ATOM   2512  C3B DPP   271     133.809  68.149  91.922  1.00  0.00           C
ATOM   2513  C4B DPP   271     131.109  66.999  95.922  1.00  0.00           C
ATOM   2514  NC3 DPP   272     108.759  -4.351  82.972  1.00  0.00           N
ATOM   2515  PO4 DPP   272     106.309  -1.451  85.222  1.00  0.00           P
ATOM   2516  GL1 DPP   272     106.159   1.249  89.222  1.00  0.00            
ATOM   2517  GL2 DPP   272     107.709   3.999  89.072  1.00  0.00            
ATOM   2518  C1A DPP   272     107.259   2.149  93.722  1.00  0.00           C
ATOM   2519  C2A DPP   272     108.009   3.049  97.522  1.00  0.00           C
ATOM   2520  C3A DPP   272     104.659   1.349 100.072  1.00  0.00           C
ATOM   2521  C4A DPP   272     102.309   1.799 103.122  1.00  0.00           C
ATOM   2522  C1B DPP   272     103.709   4.999  93.122  1.00  0.00           C
ATOM   2523  C2B DPP   272     104.659   6.249  97.672  1.00  0.00           C
ATOM   2524  C3B DPP   272     105.209   6.449 102.072  1.00  0.00           C
ATOM   2525  C4B DPP   272     104.909   6.749 105.872  1.00  0.00           C
ATOM   2526  NC3 DPP   273     127.709  46.099  79.722  1.00  0.00           N
ATOM   2527  PO4 DPP   273     130.109  49.249  78.772  1.00  0.00           P
ATOM   2528  GL1 DPP   273     128.459  50.099  82.322  1.00  0.00            
ATOM   2529  GL2 DPP   273     128.059  48.699  84.822  1.00  0.00            
ATOM   2530  C1A DPP   273     129.159  53.399  83.722  1.00  0.00           C
ATOM   2531  C2A DPP   273     129.809  56.299  86.922  1.00  0.00           C
ATOM   2532  C3A DPP   273     130.309  58.499  90.322  1.00  0.00           C
ATOM   2533  C4A DPP   273     129.309  57.949  95.172  1.00  0.00           C
ATOM   2534  C1B DPP   273     129.309  47.199  88.622  1.00  0.00           C
ATOM   2535  C2B DPP   273     132.209  47.949  91.722  1.00  0.00           C
ATOM   2536  C3B DPP   273     133.109  48.249  96.272  1.00  0.00           C
ATOM   2537  C4B DPP   273     134.259  50.749 100.272  1.00  0.00           C
ATOM   2538  NC3 DPP   274     141.409 152.649  82.272  1.00  0.00           N
ATOM   2539  PO4 DPP   274     144.209 148.549  82.172  1.00  0.00           P
ATOM   2540  GL1 DPP   274     144.259 151.349  86.522  1.00  0.00            
ATOM   2541  GL2 DPP   274     145.859 153.899  87.722  1.00  0.00            
ATOM   2542  C1A DPP   274     142.059 151.749  90.472  1.00  0.00           C
ATOM   2543  C2A DPP   274     141.359 155.649  93.372  1.00  0.00           C
ATOM   2544  C3A DPP   274     140.559 157.049  98.572  1.00  0.00           C
ATOM   2545  C4A DPP   274     143.659 156.099 102.022  1.00  0.00           C
ATOM   2546  C1B DPP   274     146.009 153.699  91.322  1.00  0.00           C
ATOM   2547  C2B DPP   274     145.009 153.749  95.772  1.00  0.00           C
ATOM   2548  C3B DPP   274     144.809 151.899  99.472  1.00  0.00           C
ATOM   2549  C4B DPP   274     147.459 150.149 103.272  1.00  0.00           C
ATOM   2550  NC3 DPP   275     161.909 155.349  82.372  1.00  0.00           N
ATOM   2551  PO4 DPP   275     164.659 156.999  85.372  1.00  0.00           P
ATOM   2552  GL1 DPP   275     164.509 155.749  89.772  1.00  0.00            
ATOM   2553  GL2 DPP   275     165.609 158.149  91.072  1.00  0.00            
ATOM   2554  C1A DPP   275     163.959 153.599  92.722  1.00  0.00           C
ATOM   2555  C2A DPP   275     160.209 151.549  94.672  1.00  0.00           C
ATOM   2556  C3A DPP   275     158.859 149.149  97.622  1.00  0.00           C
ATOM   2557  C4A DPP   275     158.509 147.449 101.072  1.00  0.00           C
ATOM   2558  C1B DPP   275     169.109 158.999  91.222  1.00  0.00           C
ATOM   2559  C2B DPP   275     172.159 161.399  93.522  1.00  0.00           C
ATOM   2560  C3B DPP   275     172.459 159.899  97.672  1.00  0.00           C
ATOM   2561  C4B DPP   275     174.609 159.749 102.172  1.00  0.00           C
ATOM   2562  NC3 DPP   276     140.209  88.649  71.522  1.00  0.00           N
ATOM   2563  PO4 DPP   276     144.059  86.199  74.272  1.00  0.00           P
ATOM   2564  GL1 DPP   276     146.109  88.699  78.372  1.00  0.00            
ATOM   2565  GL2 DPP   276     144.009  91.599  77.872  1.00  0.00            
ATOM   2566  C1A DPP   276     146.059  86.749  82.822  1.00  0.00           C
ATOM   2567  C2A DPP   276     144.359  86.399  86.472  1.00  0.00           C
ATOM   2568  C3A DPP   276     143.509  88.499  90.572  1.00  0.00           C
ATOM   2569  C4A DPP   276     142.509  87.599  94.722  1.00  0.00           C
ATOM   2570  C1B DPP   276     145.109  91.749  81.472  1.00  0.00           C
ATOM   2571  C2B DPP   276     143.459  91.599  85.972  1.00  0.00           C
ATOM   2572  C3B DPP   276     141.209  92.849  89.572  1.00  0.00           C
ATOM   2573  C4B DPP   276     141.309  95.299  93.222  1.00  0.00           C
ATOM   2574  NC3 DPP   277       9.659 164.899  77.322  1.00  0.00           N
ATOM   2575  PO4 DPP   277       5.809 162.099  77.122  1.00  0.00           P
ATOM   2576  GL1 DPP   277       7.109 162.799  81.422  1.00  0.00            
ATOM   2577  GL2 DPP   277       7.659 159.399  81.872  1.00  0.00            
ATOM   2578  C1A DPP   277       7.659 165.299  84.472  1.00  0.00           C
ATOM   2579  C2A DPP   277       7.159 164.199  89.122  1.00  0.00           C
ATOM   2580  C3A DPP   277       4.009 161.799  92.922  1.00  0.00           C
ATOM   2581  C4A DPP   277       2.359 158.549  93.622  1.00  0.00           C
ATOM   2582  C1B DPP   277       7.609 159.949  86.922  1.00  0.00           C
ATOM   2583  C2B DPP   277       7.709 157.349  90.172  1.00  0.00           C
ATOM   2584  C3B DPP   277       6.259 156.099  95.272  1.00  0.00           C
ATOM   2585  C4B DPP   277       4.259 158.499  98.522  1.00  0.00           C
ATOM   2586  NC3 DPP   278     137.809 128.299  69.072  1.00  0.00           N
ATOM   2587  PO4 DPP   278     138.459 127.599  74.472  1.00  0.00           P
ATOM   2588  GL1 DPP   278     137.409 128.199  79.772  1.00  0.00            
ATOM   2589  GL2 DPP   278     140.259 126.199  80.672  1.00  0.00            
ATOM   2590  C1A DPP   278     138.759 129.399  84.072  1.00  0.00           C
ATOM   2591  C2A DPP   278     138.059 128.099  87.822  1.00  0.00           C
ATOM   2592  C3A DPP   278     138.159 126.249  91.222  1.00  0.00           C
ATOM   2593  C4A DPP   278     137.259 126.299  95.172  1.00  0.00           C
ATOM   2594  C1B DPP   278     138.059 123.999  83.722  1.00  0.00           C
ATOM   2595  C2B DPP   278     137.609 123.749  86.922  1.00  0.00           C
ATOM   2596  C3B DPP   278     134.709 122.999  90.022  1.00  0.00           C
ATOM   2597  C4B DPP   278     133.859 122.599  94.322  1.00  0.00           C
ATOM   2598  NC3 DPP   279     177.409 149.549  79.272  1.00  0.00           N
ATOM   2599  PO4 DPP   279     174.959 144.949  78.972  1.00  0.00           P
ATOM   2600  GL1 DPP   279     172.809 146.799  82.072  1.00  0.00            
ATOM   2601  GL2 DPP   279     170.659 149.399  83.172  1.00  0.00            
ATOM   2602  C1A DPP   279     175.259 147.649  86.372  1.00  0.00           C
ATOM   2603  C2A DPP   279     176.059 147.399  90.572  1.00  0.00           C
ATOM   2604  C3A DPP   279     177.759 144.699  94.022  1.00  0.00           C
ATOM   2605  C4A DPP   279     179.459 143.549  96.672  1.00  0.00           C
ATOM   2606  C1B DPP   279     170.809 149.349  86.822  1.00  0.00           C
ATOM   2607  C2B DPP   279     172.459 149.999  91.122  1.00  0.00           C
ATOM   2608  C3B DPP   279     171.909 149.649  95.272  1.00  0.00           C
ATOM   2609  C4B DPP   279     172.909 147.249  98.622  1.00  0.00           C
ATOM   2610  NC3 DPP   280       5.709  80.299  74.522  1.00  0.00           N
ATOM   2611  PO4 DPP   280       3.009  82.549  77.672  1.00  0.00           P
ATOM   2612  GL1 DPP   280       1.059  85.399  80.922  1.00  0.00            
ATOM   2613  GL2 DPP   280       3.359  87.549  80.722  1.00  0.00            
ATOM   2614  C1A DPP   280      -0.441  88.599  83.222  1.00  0.00           C
ATOM   2615  C2A DPP   280      -0.391  89.649  86.772  1.00  0.00           C
ATOM   2616  C3A DPP   280       0.009  89.849  90.722  1.00  0.00           C
ATOM   2617  C4A DPP   280       1.709  91.249  95.322  1.00  0.00           C
ATOM   2618  C1B DPP   280       4.809  87.899  86.222  1.00  0.00           C
ATOM   2619  C2B DPP   280       5.259  89.799  89.922  1.00  0.00           C
ATOM   2620  C3B DPP   280       4.959  87.699  93.472  1.00  0.00           C
ATOM   2621  C4B DPP   280       7.959  86.149  96.422  1.00  0.00           C
ATOM   2622  NC3 DPP   281      79.559 145.899  82.022  1.00  0.00           N
ATOM   2623  PO4 DPP   281      74.759 146.299  81.772  1.00  0.00           P
ATOM   2624  GL1 DPP   281      75.559 144.549  85.422  1.00  0.00            
ATOM   2625  GL2 DPP   281      78.009 145.899  86.372  1.00  0.00            
ATOM   2626  C1A DPP   281      74.609 145.349  90.072  1.00  0.00           C
ATOM   2627  C2A DPP   281      75.409 145.399  93.772  1.00  0.00           C
ATOM   2628  C3A DPP   281      74.209 146.549  98.122  1.00  0.00           C
ATOM   2629  C4A DPP   281      75.009 150.549 101.172  1.00  0.00           C
ATOM   2630  C1B DPP   281      79.309 146.749  91.522  1.00  0.00           C
ATOM   2631  C2B DPP   281      82.209 145.749  95.272  1.00  0.00           C
ATOM   2632  C3B DPP   281      82.959 145.899  99.322  1.00  0.00           C
ATOM   2633  C4B DPP   281      85.459 147.499 103.422  1.00  0.00           C
ATOM   2634  NC3 DPP   282     161.559  -1.851  89.072  1.00  0.00           N
ATOM   2635  PO4 DPP   282     164.459  -1.201  86.372  1.00  0.00           P
ATOM   2636  GL1 DPP   282     165.259   1.449  90.422  1.00  0.00            
ATOM   2637  GL2 DPP   282     162.909   3.549  91.472  1.00  0.00            
ATOM   2638  C1A DPP   282     168.009   3.799  93.972  1.00  0.00           C
ATOM   2639  C2A DPP   282     167.659   2.149  98.522  1.00  0.00           C
ATOM   2640  C3A DPP   282     166.359  -0.451 101.822  1.00  0.00           C
ATOM   2641  C4A DPP   282     164.859  -2.201 106.322  1.00  0.00           C
ATOM   2642  C1B DPP   282     160.909   4.999  94.522  1.00  0.00           C
ATOM   2643  C2B DPP   282     161.159   8.849  97.222  1.00  0.00           C
ATOM   2644  C3B DPP   282     160.809  12.199  98.522  1.00  0.00           C
ATOM   2645  C4B DPP   282     162.059  12.999 102.272  1.00  0.00           C
ATOM   2646  NC3 DPP   283     122.459 186.999  84.522  1.00  0.00           N
ATOM   2647  PO4 DPP   283     123.459 183.199  85.922  1.00  0.00           P
ATOM   2648  GL1 DPP   283     122.709 181.299  89.822  1.00  0.00            
ATOM   2649  GL2 DPP   283     120.609 184.299  91.272  1.00  0.00            
ATOM   2650  C1A DPP   283     123.059 179.099  93.572  1.00  0.00           C
ATOM   2651  C2A DPP   283     121.409 177.949  96.322  1.00  0.00           C
ATOM   2652  C3A DPP   283     120.809 176.349 100.572  1.00  0.00           C
ATOM   2653  C4A DPP   283     117.009 174.549 102.672  1.00  0.00           C
ATOM   2654  C1B DPP   283     119.709 182.649  95.372  1.00  0.00           C
ATOM   2655  C2B DPP   283     120.159 182.699  99.172  1.00  0.00           C
ATOM   2656  C3B DPP   283     121.159 181.249 103.022  1.00  0.00           C
ATOM   2657  C4B DPP   283     120.459 180.949 107.172  1.00  0.00           C
ATOM   2658  NC3 DPP   284     163.459 142.599  80.822  1.00  0.00           N
ATOM   2659  PO4 DPP   284     160.109 140.849  78.622  1.00  0.00           P
ATOM   2660  GL1 DPP   284     159.659 139.349  83.122  1.00  0.00            
ATOM   2661  GL2 DPP   284     158.309 141.549  85.222  1.00  0.00            
ATOM   2662  C1A DPP   284     157.909 136.349  87.022  1.00  0.00           C
ATOM   2663  C2A DPP   284     158.909 136.099  91.022  1.00  0.00           C
ATOM   2664  C3A DPP   284     157.709 134.099  94.922  1.00  0.00           C
ATOM   2665  C4A DPP   284     157.159 130.049  97.822  1.00  0.00           C
ATOM   2666  C1B DPP   284     158.059 140.749  89.872  1.00  0.00           C
ATOM   2667  C2B DPP   284     158.059 139.799  93.972  1.00  0.00           C
ATOM   2668  C3B DPP   284     159.259 138.849  97.772  1.00  0.00           C
ATOM   2669  C4B DPP   284     158.859 141.549 101.522  1.00  0.00           C
ATOM   2670  NC3 DPP   285     192.909  90.649  74.072  1.00  0.00           N
ATOM   2671  PO4 DPP   285     196.509  92.349  75.572  1.00  0.00           P
ATOM   2672  GL1 DPP   285     198.359  93.999  78.772  1.00  0.00            
ATOM   2673  GL2 DPP   285     197.609  96.599  79.922  1.00  0.00            
ATOM   2674  C1A DPP   285     200.959  93.499  82.872  1.00  0.00           C
ATOM   2675  C2A DPP   285     202.509  91.149  86.872  1.00  0.00           C
ATOM   2676  C3A DPP   285     203.659  93.549  90.472  1.00  0.00           C
ATOM   2677  C4A DPP   285     205.509  94.599  94.522  1.00  0.00           C
ATOM   2678  C1B DPP   285     200.209  98.699  83.522  1.00  0.00           C
ATOM   2679  C2B DPP   285     199.909 101.699  87.322  1.00  0.00           C
ATOM   2680  C3B DPP   285     198.059 102.549  91.672  1.00  0.00           C
ATOM   2681  C4B DPP   285     198.759 101.549  96.222  1.00  0.00           C
ATOM   2682  NC3 DPP   286     119.509   8.799 128.972  1.00  0.00           N
ATOM   2683  PO4 DPP   286     121.259   4.249 129.672  1.00  0.00           P
ATOM   2684  GL1 DPP   286     121.659   5.399 125.822  1.00  0.00            
ATOM   2685  GL2 DPP   286     122.959   8.249 124.172  1.00  0.00            
ATOM   2686  C1A DPP   286     124.209   2.599 121.822  1.00  0.00           C
ATOM   2687  C2A DPP   286     124.709  -0.401 117.772  1.00  0.00           C
ATOM   2688  C3A DPP   286     123.859  -2.401 113.672  1.00  0.00           C
ATOM   2689  C4A DPP   286     123.109  -5.201 111.172  1.00  0.00           C
ATOM   2690  C1B DPP   286     127.009   7.499 122.172  1.00  0.00           C
ATOM   2691  C2B DPP   286     126.959   4.799 118.672  1.00  0.00           C
ATOM   2692  C3B DPP   286     127.509   3.249 115.122  1.00  0.00           C
ATOM   2693  C4B DPP   286     129.509   0.799 113.172  1.00  0.00           C
ATOM   2694  NC3 DPP   287     181.909 126.399 117.072  1.00  0.00           N
ATOM   2695  PO4 DPP   287     180.459 131.399 117.472  1.00  0.00           P
ATOM   2696  GL1 DPP   287     178.109 129.149 114.422  1.00  0.00            
ATOM   2697  GL2 DPP   287     177.559 126.849 114.572  1.00  0.00            
ATOM   2698  C1A DPP   287     176.609 129.949 110.222  1.00  0.00           C
ATOM   2699  C2A DPP   287     174.009 129.949 106.422  1.00  0.00           C
ATOM   2700  C3A DPP   287     171.959 130.149 103.072  1.00  0.00           C
ATOM   2701  C4A DPP   287     172.759 127.499 100.422  1.00  0.00           C
ATOM   2702  C1B DPP   287     177.159 123.799 111.722  1.00  0.00           C
ATOM   2703  C2B DPP   287     178.909 122.049 107.272  1.00  0.00           C
ATOM   2704  C3B DPP   287     179.759 123.599 102.972  1.00  0.00           C
ATOM   2705  C4B DPP   287     178.559 121.099  99.272  1.00  0.00           C
ATOM   2706  NC3 DPP   288      44.009 204.249 122.972  1.00  0.00           N
ATOM   2707  PO4 DPP   288      45.309 206.349 119.022  1.00  0.00           P
ATOM   2708  GL1 DPP   288      44.559 206.999 114.872  1.00  0.00            
ATOM   2709  GL2 DPP   288      41.709 209.599 113.972  1.00  0.00            
ATOM   2710  C1A DPP   288      46.259 208.649 109.672  1.00  0.00           C
ATOM   2711  C2A DPP   288      49.109 210.349 107.322  1.00  0.00           C
ATOM   2712  C3A DPP   288      50.509 213.849 106.922  1.00  0.00           C
ATOM   2713  C4A DPP   288      51.959 215.649 102.822  1.00  0.00           C
ATOM   2714  C1B DPP   288      41.459 207.699 110.672  1.00  0.00           C
ATOM   2715  C2B DPP   288      43.009 206.949 107.072  1.00  0.00           C
ATOM   2716  C3B DPP   288      44.309 202.699 105.472  1.00  0.00           C
ATOM   2717  C4B DPP   288      45.259 199.549 101.622  1.00  0.00           C
ATOM   2718  NC3 DPP   289      34.709 134.999 118.172  1.00  0.00           N
ATOM   2719  PO4 DPP   289      39.309 135.849 116.722  1.00  0.00           P
ATOM   2720  GL1 DPP   289      39.159 136.249 112.372  1.00  0.00            
ATOM   2721  GL2 DPP   289      36.709 138.249 111.022  1.00  0.00            
ATOM   2722  C1A DPP   289      41.359 135.849 108.972  1.00  0.00           C
ATOM   2723  C2A DPP   289      39.759 138.549 105.422  1.00  0.00           C
ATOM   2724  C3A DPP   289      38.959 142.499 103.322  1.00  0.00           C
ATOM   2725  C4A DPP   289      35.459 145.949 103.822  1.00  0.00           C
ATOM   2726  C1B DPP   289      39.809 140.899 109.572  1.00  0.00           C
ATOM   2727  C2B DPP   289      43.409 141.899 107.672  1.00  0.00           C
ATOM   2728  C3B DPP   289      46.159 138.849 108.322  1.00  0.00           C
ATOM   2729  C4B DPP   289      46.009 135.249 106.622  1.00  0.00           C
ATOM   2730  NC3 DPP   290      26.409 147.699 114.722  1.00  0.00           N
ATOM   2731  PO4 DPP   290      25.809 145.599 111.722  1.00  0.00           P
ATOM   2732  GL1 DPP   290      24.359 145.699 108.122  1.00  0.00            
ATOM   2733  GL2 DPP   290      26.509 146.199 106.072  1.00  0.00            
ATOM   2734  C1A DPP   290      22.259 146.049 103.472  1.00  0.00           C
ATOM   2735  C2A DPP   290      21.609 149.649 102.172  1.00  0.00           C
ATOM   2736  C3A DPP   290      23.409 151.299  99.222  1.00  0.00           C
ATOM   2737  C4A DPP   290      24.859 151.199  95.422  1.00  0.00           C
ATOM   2738  C1B DPP   290      26.309 147.099 100.972  1.00  0.00           C
ATOM   2739  C2B DPP   290      25.109 146.199  95.922  1.00  0.00           C
ATOM   2740  C3B DPP   290      25.459 147.049  91.972  1.00  0.00           C
ATOM   2741  C4B DPP   290      27.009 146.249  87.322  1.00  0.00           C
ATOM   2742  NC3 DPP   291     107.009 183.749 125.172  1.00  0.00           N
ATOM   2743  PO4 DPP   291     104.609 179.399 123.772  1.00  0.00           P
ATOM   2744  GL1 DPP   291     104.309 176.749 119.822  1.00  0.00            
ATOM   2745  GL2 DPP   291     104.859 173.349 119.572  1.00  0.00            
ATOM   2746  C1A DPP   291     107.459 177.299 116.122  1.00  0.00           C
ATOM   2747  C2A DPP   291     110.909 176.999 113.772  1.00  0.00           C
ATOM   2748  C3A DPP   291     111.809 177.599 109.572  1.00  0.00           C
ATOM   2749  C4A DPP   291     113.459 176.099 106.872  1.00  0.00           C
ATOM   2750  C1B DPP   291     103.009 174.549 115.022  1.00  0.00           C
ATOM   2751  C2B DPP   291     101.659 175.949 110.922  1.00  0.00           C
ATOM   2752  C3B DPP   291     103.709 176.699 107.272  1.00  0.00           C
ATOM   2753  C4B DPP   291     108.609 177.499 106.072  1.00  0.00           C
ATOM   2754  NC3 DPP   292      32.109  32.449 119.222  1.00  0.00           N
ATOM   2755  PO4 DPP   292      34.909  34.199 114.922  1.00  0.00           P
ATOM   2756  GL1 DPP   292      35.209  36.049 111.772  1.00  0.00            
ATOM   2757  GL2 DPP   292      31.909  36.099 110.372  1.00  0.00            
ATOM   2758  C1A DPP   292      35.959  35.149 107.722  1.00  0.00           C
ATOM   2759  C2A DPP   292      34.309  32.599 104.322  1.00  0.00           C
ATOM   2760  C3A DPP   292      30.409  32.349 103.522  1.00  0.00           C
ATOM   2761  C4A DPP   292      28.459  35.449 100.422  1.00  0.00           C
ATOM   2762  C1B DPP   292      31.059  32.399 108.422  1.00  0.00           C
ATOM   2763  C2B DPP   292      31.309  27.549 106.872  1.00  0.00           C
ATOM   2764  C3B DPP   292      34.409  26.699 103.972  1.00  0.00           C
ATOM   2765  C4B DPP   292      36.359  26.649 100.372  1.00  0.00           C
ATOM   2766  NC3 DPP   293      50.859 128.749  78.922  1.00  0.00           N
ATOM   2767  PO4 DPP   293      47.059 127.899  81.522  1.00  0.00           P
ATOM   2768  GL1 DPP   293      50.359 128.749  84.672  1.00  0.00            
ATOM   2769  GL2 DPP   293      48.409 131.399  85.622  1.00  0.00            
ATOM   2770  C1A DPP   293      50.709 128.749  89.272  1.00  0.00           C
ATOM   2771  C2A DPP   293      50.259 128.999  93.372  1.00  0.00           C
ATOM   2772  C3A DPP   293      47.809 129.749  96.572  1.00  0.00           C
ATOM   2773  C4A DPP   293      46.409 127.999 100.222  1.00  0.00           C
ATOM   2774  C1B DPP   293      45.859 130.249  88.622  1.00  0.00           C
ATOM   2775  C2B DPP   293      44.609 131.699  92.172  1.00  0.00           C
ATOM   2776  C3B DPP   293      44.759 133.149  95.572  1.00  0.00           C
ATOM   2777  C4B DPP   293      43.859 136.999  97.172  1.00  0.00           C
ATOM   2778  NC3 DPP   294     106.109  15.599  82.472  1.00  0.00           N
ATOM   2779  PO4 DPP   294     109.259  17.649  85.972  1.00  0.00           P
ATOM   2780  GL1 DPP   294     109.209  16.499  89.522  1.00  0.00            
ATOM   2781  GL2 DPP   294     112.209  15.149  90.072  1.00  0.00            
ATOM   2782  C1A DPP   294     106.259  14.499  91.422  1.00  0.00           C
ATOM   2783  C2A DPP   294     106.209  11.799  95.472  1.00  0.00           C
ATOM   2784  C3A DPP   294     106.309  11.449 100.272  1.00  0.00           C
ATOM   2785  C4A DPP   294     108.159   9.949 103.372  1.00  0.00           C
ATOM   2786  C1B DPP   294     113.059  17.949  93.322  1.00  0.00           C
ATOM   2787  C2B DPP   294     110.559  19.149  97.322  1.00  0.00           C
ATOM   2788  C3B DPP   294     110.209  20.699 100.122  1.00  0.00           C
ATOM   2789  C4B DPP   294     110.559  19.099 103.272  1.00  0.00           C
ATOM   2790  NC3 DPP   295     213.059 211.249 120.422  1.00  0.00           N
ATOM   2791  PO4 DPP   295     209.159 210.599 119.372  1.00  0.00           P
ATOM   2792  GL1 DPP   295     205.609 210.449 116.822  1.00  0.00            
ATOM   2793  GL2 DPP   295     202.159 209.399 117.872  1.00  0.00            
ATOM   2794  C1A DPP   295     204.009 212.249 113.222  1.00  0.00           C
ATOM   2795  C2A DPP   295     201.409 210.299 109.522  1.00  0.00           C
ATOM   2796  C3A DPP   295     203.009 208.199 107.072  1.00  0.00           C
ATOM   2797  C4A DPP   295     201.859 209.299 102.722  1.00  0.00           C
ATOM   2798  C1B DPP   295     203.009 207.099 114.122  1.00  0.00           C
ATOM   2799  C2B DPP   295     200.109 205.599 111.322  1.00  0.00           C
ATOM   2800  C3B DPP   295     198.359 203.249 108.572  1.00  0.00           C
ATOM   2801  C4B DPP   295     197.709 201.699 104.672  1.00  0.00           C
ATOM   2802  NC3 DPP   296     108.859 196.949 131.572  1.00  0.00           N
ATOM   2803  PO4 DPP   296     109.809 193.249 129.172  1.00  0.00           P
ATOM   2804  GL1 DPP   296     113.609 192.549 126.122  1.00  0.00            
ATOM   2805  GL2 DPP   296     116.109 190.899 128.772  1.00  0.00            
ATOM   2806  C1A DPP   296     116.259 193.699 122.122  1.00  0.00           C
ATOM   2807  C2A DPP   296     118.659 194.399 117.472  1.00  0.00           C
ATOM   2808  C3A DPP   296     120.009 195.349 113.472  1.00  0.00           C
ATOM   2809  C4A DPP   296     124.409 197.199 111.122  1.00  0.00           C
ATOM   2810  C1B DPP   296     116.759 189.299 124.522  1.00  0.00           C
ATOM   2811  C2B DPP   296     119.859 189.699 121.422  1.00  0.00           C
ATOM   2812  C3B DPP   296     120.059 189.899 117.422  1.00  0.00           C
ATOM   2813  C4B DPP   296     119.809 190.699 113.522  1.00  0.00           C
ATOM   2814  NC3 DPP   297     182.309 201.349  87.922  1.00  0.00           N
ATOM   2815  PO4 DPP   297     183.859 205.799  86.122  1.00  0.00           P
ATOM   2816  GL1 DPP   297     186.159 208.099  89.372  1.00  0.00            
ATOM   2817  GL2 DPP   297     185.159 210.099  90.822  1.00  0.00            
ATOM   2818  C1A DPP   297     188.509 207.249  92.572  1.00  0.00           C
ATOM   2819  C2A DPP   297     188.559 207.799  97.172  1.00  0.00           C
ATOM   2820  C3A DPP   297     190.409 208.349 100.922  1.00  0.00           C
ATOM   2821  C4A DPP   297     193.159 208.099 103.872  1.00  0.00           C
ATOM   2822  C1B DPP   297     184.759 210.149  95.622  1.00  0.00           C
ATOM   2823  C2B DPP   297     184.609 207.699  99.572  1.00  0.00           C
ATOM   2824  C3B DPP   297     184.259 207.249 104.372  1.00  0.00           C
ATOM   2825  C4B DPP   297     184.459 204.999 108.122  1.00  0.00           C
ATOM   2826  NC3 DPP   298      40.409 117.699  75.722  1.00  0.00           N
ATOM   2827  PO4 DPP   298      38.259 121.649  74.922  1.00  0.00           P
ATOM   2828  GL1 DPP   298      36.209 117.999  79.122  1.00  0.00            
ATOM   2829  GL2 DPP   298      33.509 115.999  80.122  1.00  0.00            
ATOM   2830  C1A DPP   298      37.609 117.199  82.822  1.00  0.00           C
ATOM   2831  C2A DPP   298      38.359 119.299  86.572  1.00  0.00           C
ATOM   2832  C3A DPP   298      39.859 118.449  91.322  1.00  0.00           C
ATOM   2833  C4A DPP   298      40.409 117.099  95.672  1.00  0.00           C
ATOM   2834  C1B DPP   298      33.459 115.499  85.122  1.00  0.00           C
ATOM   2835  C2B DPP   298      34.809 116.899  88.772  1.00  0.00           C
ATOM   2836  C3B DPP   298      34.859 116.149  93.072  1.00  0.00           C
ATOM   2837  C4B DPP   298      35.259 117.199  96.772  1.00  0.00           C
ATOM   2838  NC3 DPP   299     127.409 129.599  71.872  1.00  0.00           N
ATOM   2839  PO4 DPP   299     131.109 129.949  74.222  1.00  0.00           P
ATOM   2840  GL1 DPP   299     129.659 130.049  77.072  1.00  0.00            
ATOM   2841  GL2 DPP   299     132.909 129.699  79.172  1.00  0.00            
ATOM   2842  C1A DPP   299     128.259 127.549  80.772  1.00  0.00           C
ATOM   2843  C2A DPP   299     129.059 126.399  85.172  1.00  0.00           C
ATOM   2844  C3A DPP   299     129.309 125.499  89.772  1.00  0.00           C
ATOM   2845  C4A DPP   299     129.309 124.749  94.022  1.00  0.00           C
ATOM   2846  C1B DPP   299     133.559 127.349  82.972  1.00  0.00           C
ATOM   2847  C2B DPP   299     133.409 127.049  87.222  1.00  0.00           C
ATOM   2848  C3B DPP   299     133.209 128.549  91.622  1.00  0.00           C
ATOM   2849  C4B DPP   299     132.859 128.749  96.172  1.00  0.00           C
ATOM   2850  NC3 DPP   300      95.959  40.849  78.422  1.00  0.00           N
ATOM   2851  PO4 DPP   300      96.509  41.349  82.622  1.00  0.00           P
ATOM   2852  GL1 DPP   300      99.209  43.949  86.322  1.00  0.00            
ATOM   2853  GL2 DPP   300      98.259  42.599  88.322  1.00  0.00            
ATOM   2854  C1A DPP   300     101.459  45.299  90.172  1.00  0.00           C
ATOM   2855  C2A DPP   300     102.959  45.049  93.872  1.00  0.00           C
ATOM   2856  C3A DPP   300     101.409  44.949  97.972  1.00  0.00           C
ATOM   2857  C4A DPP   300     100.459  41.649 101.222  1.00  0.00           C
ATOM   2858  C1B DPP   300     100.559  41.249  92.922  1.00  0.00           C
ATOM   2859  C2B DPP   300     102.709  40.299  96.772  1.00  0.00           C
ATOM   2860  C3B DPP   300     104.509  38.849 100.872  1.00  0.00           C
ATOM   2861  C4B DPP   300     105.559  38.449 105.172  1.00  0.00           C
ATOM   2862  NC3 DPP   301      12.259  85.649  76.522  1.00  0.00           N
ATOM   2863  PO4 DPP   301      15.409  87.899  77.172  1.00  0.00           P
ATOM   2864  GL1 DPP   301      18.459  89.599  78.872  1.00  0.00            
ATOM   2865  GL2 DPP   301      21.459  87.449  80.172  1.00  0.00            
ATOM   2866  C1A DPP   301      18.709  91.849  82.672  1.00  0.00           C
ATOM   2867  C2A DPP   301      19.359  91.149  87.072  1.00  0.00           C
ATOM   2868  C3A DPP   301      20.009  90.449  91.622  1.00  0.00           C
ATOM   2869  C4A DPP   301      20.359  90.849  95.322  1.00  0.00           C
ATOM   2870  C1B DPP   301      22.859  88.699  83.622  1.00  0.00           C
ATOM   2871  C2B DPP   301      23.759  88.699  88.522  1.00  0.00           C
ATOM   2872  C3B DPP   301      25.509  88.599  91.672  1.00  0.00           C
ATOM   2873  C4B DPP   301      27.159  91.599  95.472  1.00  0.00           C
ATOM   2874  NC3 DPP   302     170.909  47.599  77.422  1.00  0.00           N
ATOM   2875  PO4 DPP   302     171.959  43.149  76.772  1.00  0.00           P
ATOM   2876  GL1 DPP   302     172.009  43.149  80.072  1.00  0.00            
ATOM   2877  GL2 DPP   302     169.809  44.899  81.672  1.00  0.00            
ATOM   2878  C1A DPP   302     173.859  42.399  84.272  1.00  0.00           C
ATOM   2879  C2A DPP   302     173.309  43.599  88.122  1.00  0.00           C
ATOM   2880  C3A DPP   302     173.659  44.349  93.122  1.00  0.00           C
ATOM   2881  C4A DPP   302     173.309  42.649  97.472  1.00  0.00           C
ATOM   2882  C1B DPP   302     169.409  44.899  85.622  1.00  0.00           C
ATOM   2883  C2B DPP   302     168.509  45.049  89.772  1.00  0.00           C
ATOM   2884  C3B DPP   302     169.209  45.999  93.572  1.00  0.00           C
ATOM   2885  C4B DPP   302     167.609  47.449  96.622  1.00  0.00           C
ATOM   2886  NC3 DPP   303     153.709 185.699  90.572  1.00  0.00           N
ATOM   2887  PO4 DPP   303     152.559 190.399  89.822  1.00  0.00           P
ATOM   2888  GL1 DPP   303     153.009 189.249  94.022  1.00  0.00            
ATOM   2889  GL2 DPP   303     150.959 186.999  94.722  1.00  0.00            
ATOM   2890  C1A DPP   303     149.609 191.449  96.772  1.00  0.00           C
ATOM   2891  C2A DPP   303     150.159 192.699 100.272  1.00  0.00           C
ATOM   2892  C3A DPP   303     148.159 193.949 103.972  1.00  0.00           C
ATOM   2893  C4A DPP   303     150.259 191.949 107.172  1.00  0.00           C
ATOM   2894  C1B DPP   303     152.859 188.049  99.022  1.00  0.00           C
ATOM   2895  C2B DPP   303     152.959 190.749 103.622  1.00  0.00           C
ATOM   2896  C3B DPP   303     153.259 188.499 108.272  1.00  0.00           C
ATOM   2897  C4B DPP   303     155.159 184.149 108.922  1.00  0.00           C
ATOM   2898  NC3 DPP   304     148.159  95.549  75.722  1.00  0.00           N
ATOM   2899  PO4 DPP   304     151.259  98.949  77.122  1.00  0.00           P
ATOM   2900  GL1 DPP   304     152.059 101.449  81.872  1.00  0.00            
ATOM   2901  GL2 DPP   304     153.359 103.999  80.422  1.00  0.00            
ATOM   2902  C1A DPP   304     153.159 100.999  86.072  1.00  0.00           C
ATOM   2903  C2A DPP   304     154.059 100.749  89.922  1.00  0.00           C
ATOM   2904  C3A DPP   304     154.409  99.199  94.022  1.00  0.00           C
ATOM   2905  C4A DPP   304     152.359  99.699  97.672  1.00  0.00           C
ATOM   2906  C1B DPP   304     155.309 105.349  83.372  1.00  0.00           C
ATOM   2907  C2B DPP   304     157.159 104.399  87.222  1.00  0.00           C
ATOM   2908  C3B DPP   304     159.359 103.799  91.072  1.00  0.00           C
ATOM   2909  C4B DPP   304     161.559 104.649  94.222  1.00  0.00           C
ATOM   2910  NC3 DPP   305     154.359 157.199  86.122  1.00  0.00           N
ATOM   2911  PO4 DPP   305     152.059 153.549  82.822  1.00  0.00           P
ATOM   2912  GL1 DPP   305     151.659 152.699  86.872  1.00  0.00            
ATOM   2913  GL2 DPP   305     149.009 150.399  85.372  1.00  0.00            
ATOM   2914  C1A DPP   305     152.209 148.999  90.422  1.00  0.00           C
ATOM   2915  C2A DPP   305     151.509 146.099  94.422  1.00  0.00           C
ATOM   2916  C3A DPP   305     149.909 144.449  98.772  1.00  0.00           C
ATOM   2917  C4A DPP   305     151.159 146.149 103.022  1.00  0.00           C
ATOM   2918  C1B DPP   305     147.659 148.899  89.272  1.00  0.00           C
ATOM   2919  C2B DPP   305     148.109 149.599  93.522  1.00  0.00           C
ATOM   2920  C3B DPP   305     146.259 148.549  96.872  1.00  0.00           C
ATOM   2921  C4B DPP   305     145.709 146.349 100.322  1.00  0.00           C
ATOM   2922  NC3 DPP   306     112.059 137.349  78.072  1.00  0.00           N
ATOM   2923  PO4 DPP   306     114.259 133.549  77.322  1.00  0.00           P
ATOM   2924  GL1 DPP   306     113.109 132.449  81.172  1.00  0.00            
ATOM   2925  GL2 DPP   306     110.359 130.399  81.822  1.00  0.00            
ATOM   2926  C1A DPP   306     115.059 131.699  85.172  1.00  0.00           C
ATOM   2927  C2A DPP   306     114.609 129.549  89.322  1.00  0.00           C
ATOM   2928  C3A DPP   306     115.259 128.149  94.022  1.00  0.00           C
ATOM   2929  C4A DPP   306     116.309 125.699  97.772  1.00  0.00           C
ATOM   2930  C1B DPP   306     110.659 128.549  85.922  1.00  0.00           C
ATOM   2931  C2B DPP   306     109.759 127.649  90.372  1.00  0.00           C
ATOM   2932  C3B DPP   306     110.559 125.949  94.072  1.00  0.00           C
ATOM   2933  C4B DPP   306     110.709 123.849  99.072  1.00  0.00           C
ATOM   2934  NC3 DPP   307      85.159  89.899  75.422  1.00  0.00           N
ATOM   2935  PO4 DPP   307      86.159  92.699  73.772  1.00  0.00           P
ATOM   2936  GL1 DPP   307      88.259  93.199  77.622  1.00  0.00            
ATOM   2937  GL2 DPP   307      89.909  94.299  75.972  1.00  0.00            
ATOM   2938  C1A DPP   307      88.559  93.299  81.522  1.00  0.00           C
ATOM   2939  C2A DPP   307      89.309  92.949  86.322  1.00  0.00           C
ATOM   2940  C3A DPP   307      89.859  96.399  88.572  1.00  0.00           C
ATOM   2941  C4A DPP   307      89.009 101.399  87.272  1.00  0.00           C
ATOM   2942  C1B DPP   307      94.359  93.349  78.972  1.00  0.00           C
ATOM   2943  C2B DPP   307      94.759  94.149  83.422  1.00  0.00           C
ATOM   2944  C3B DPP   307      96.509  95.699  87.272  1.00  0.00           C
ATOM   2945  C4B DPP   307      99.359  96.849  89.372  1.00  0.00           C
ATOM   2946  NC3 DPP   308     136.209 157.899  85.422  1.00  0.00           N
ATOM   2947  PO4 DPP   308     140.209 160.049  84.422  1.00  0.00           P
ATOM   2948  GL1 DPP   308     138.609 161.299  88.722  1.00  0.00            
ATOM   2949  GL2 DPP   308     137.709 158.649  91.072  1.00  0.00            
ATOM   2950  C1A DPP   308     139.209 162.949  92.522  1.00  0.00           C
ATOM   2951  C2A DPP   308     137.859 164.649  97.022  1.00  0.00           C
ATOM   2952  C3A DPP   308     138.209 168.799  99.322  1.00  0.00           C
ATOM   2953  C4A DPP   308     138.659 168.599 103.722  1.00  0.00           C
ATOM   2954  C1B DPP   308     137.209 158.149  94.922  1.00  0.00           C
ATOM   2955  C2B DPP   308     136.209 159.299  99.572  1.00  0.00           C
ATOM   2956  C3B DPP   308     139.159 157.299 103.222  1.00  0.00           C
ATOM   2957  C4B DPP   308     142.559 155.349 106.822  1.00  0.00           C
ATOM   2958  NC3 DPP   309     153.659 163.249  85.872  1.00  0.00           N
ATOM   2959  PO4 DPP   309     157.759 161.399  87.672  1.00  0.00           P
ATOM   2960  GL1 DPP   309     155.609 162.849  90.472  1.00  0.00            
ATOM   2961  GL2 DPP   309     155.809 166.199  89.722  1.00  0.00            
ATOM   2962  C1A DPP   309     155.609 162.999  94.872  1.00  0.00           C
ATOM   2963  C2A DPP   309     156.809 160.149  98.172  1.00  0.00           C
ATOM   2964  C3A DPP   309     158.459 161.199 102.722  1.00  0.00           C
ATOM   2965  C4A DPP   309     156.009 162.499 107.422  1.00  0.00           C
ATOM   2966  C1B DPP   309     153.509 167.449  93.872  1.00  0.00           C
ATOM   2967  C2B DPP   309     154.209 167.399  97.972  1.00  0.00           C
ATOM   2968  C3B DPP   309     154.759 164.099 100.372  1.00  0.00           C
ATOM   2969  C4B DPP   309     151.859 163.349 103.172  1.00  0.00           C
ATOM   2970  NC3 DPP   310     115.809 192.749  89.522  1.00  0.00           N
ATOM   2971  PO4 DPP   310     119.359 189.349  88.672  1.00  0.00           P
ATOM   2972  GL1 DPP   310     120.159 191.099  92.922  1.00  0.00            
ATOM   2973  GL2 DPP   310     123.209 189.899  92.972  1.00  0.00            
ATOM   2974  C1A DPP   310     120.609 190.399  96.972  1.00  0.00           C
ATOM   2975  C2A DPP   310     120.059 188.199 100.122  1.00  0.00           C
ATOM   2976  C3A DPP   310     119.909 186.149 102.822  1.00  0.00           C
ATOM   2977  C4A DPP   310     117.559 184.699 105.572  1.00  0.00           C
ATOM   2978  C1B DPP   310     124.409 185.649  95.222  1.00  0.00           C
ATOM   2979  C2B DPP   310     124.609 185.649  99.872  1.00  0.00           C
ATOM   2980  C3B DPP   310     124.559 184.399 103.922  1.00  0.00           C
ATOM   2981  C4B DPP   310     127.909 183.099 108.522  1.00  0.00           C
ATOM   2982  NC3 DPP   311     186.409 119.449  73.122  1.00  0.00           N
ATOM   2983  PO4 DPP   311     184.109 123.149  71.722  1.00  0.00           P
ATOM   2984  GL1 DPP   311     184.359 123.749  76.972  1.00  0.00            
ATOM   2985  GL2 DPP   311     186.709 121.549  77.872  1.00  0.00            
ATOM   2986  C1A DPP   311     184.259 123.399  81.372  1.00  0.00           C
ATOM   2987  C2A DPP   311     184.209 120.049  84.272  1.00  0.00           C
ATOM   2988  C3A DPP   311     182.159 117.949  88.272  1.00  0.00           C
ATOM   2989  C4A DPP   311     180.409 114.099  88.472  1.00  0.00           C
ATOM   2990  C1B DPP   311     188.859 124.099  82.172  1.00  0.00           C
ATOM   2991  C2B DPP   311     187.009 124.599  85.672  1.00  0.00           C
ATOM   2992  C3B DPP   311     184.109 123.649  88.272  1.00  0.00           C
ATOM   2993  C4B DPP   311     184.059 120.949  91.872  1.00  0.00           C
ATOM   2994  NC3 DPP   312      77.809  39.399  81.872  1.00  0.00           N
ATOM   2995  PO4 DPP   312      80.359  38.099  84.972  1.00  0.00           P
ATOM   2996  GL1 DPP   312      79.209  39.499  88.122  1.00  0.00            
ATOM   2997  GL2 DPP   312      79.009  42.749  88.522  1.00  0.00            
ATOM   2998  C1A DPP   312      77.809  39.599  92.072  1.00  0.00           C
ATOM   2999  C2A DPP   312      76.959  39.899  95.572  1.00  0.00           C
ATOM   3000  C3A DPP   312      76.059  38.399  99.472  1.00  0.00           C
ATOM   3001  C4A DPP   312      75.009  35.549 102.622  1.00  0.00           C
ATOM   3002  C1B DPP   312      81.559  42.999  91.872  1.00  0.00           C
ATOM   3003  C2B DPP   312      83.459  44.949  95.322  1.00  0.00           C
ATOM   3004  C3B DPP   312      86.409  45.849  97.972  1.00  0.00           C
ATOM   3005  C4B DPP   312      89.259  46.449 101.972  1.00  0.00           C
ATOM   3006  NC3 DPP   313     180.659 138.699  74.822  1.00  0.00           N
ATOM   3007  PO4 DPP   313     175.709 138.849  77.072  1.00  0.00           P
ATOM   3008  GL1 DPP   313     178.559 136.499  79.872  1.00  0.00            
ATOM   3009  GL2 DPP   313     175.309 135.999  83.122  1.00  0.00            
ATOM   3010  C1A DPP   313     180.809 135.199  83.122  1.00  0.00           C
ATOM   3011  C2A DPP   313     182.859 134.499  85.672  1.00  0.00           C
ATOM   3012  C3A DPP   313     185.709 131.899  88.772  1.00  0.00           C
ATOM   3013  C4A DPP   313     188.259 127.949  89.572  1.00  0.00           C
ATOM   3014  C1B DPP   313     177.659 137.899  86.422  1.00  0.00           C
ATOM   3015  C2B DPP   313     179.259 137.249  89.772  1.00  0.00           C
ATOM   3016  C3B DPP   313     181.759 136.249  92.022  1.00  0.00           C
ATOM   3017  C4B DPP   313     184.009 133.649  93.772  1.00  0.00           C
ATOM   3018  NC3 DPP   314     117.659 166.949  79.072  1.00  0.00           N
ATOM   3019  PO4 DPP   314     116.759 166.599  83.272  1.00  0.00           P
ATOM   3020  GL1 DPP   314     119.109 165.849  86.922  1.00  0.00            
ATOM   3021  GL2 DPP   314     122.209 162.599  87.672  1.00  0.00            
ATOM   3022  C1A DPP   314     119.059 164.399  91.322  1.00  0.00           C
ATOM   3023  C2A DPP   314     118.409 161.649  94.822  1.00  0.00           C
ATOM   3024  C3A DPP   314     116.559 160.449  99.372  1.00  0.00           C
ATOM   3025  C4A DPP   314     114.809 160.149 102.072  1.00  0.00           C
ATOM   3026  C1B DPP   314     122.709 159.449  91.472  1.00  0.00           C
ATOM   3027  C2B DPP   314     122.109 157.599  94.722  1.00  0.00           C
ATOM   3028  C3B DPP   314     120.309 156.249  98.872  1.00  0.00           C
ATOM   3029  C4B DPP   314     121.209 153.849 103.072  1.00  0.00           C
ATOM   3030  NC3 DPP   315      58.859 101.749  79.672  1.00  0.00           N
ATOM   3031  PO4 DPP   315      54.259 103.299  81.022  1.00  0.00           P
ATOM   3032  GL1 DPP   315      56.809 103.399  85.072  1.00  0.00            
ATOM   3033  GL2 DPP   315      58.259 106.249  86.422  1.00  0.00            
ATOM   3034  C1A DPP   315      55.059 104.049  90.022  1.00  0.00           C
ATOM   3035  C2A DPP   315      55.709 104.499  94.522  1.00  0.00           C
ATOM   3036  C3A DPP   315      57.659 106.049  98.022  1.00  0.00           C
ATOM   3037  C4A DPP   315      55.909 107.799 102.122  1.00  0.00           C
ATOM   3038  C1B DPP   315      58.309 107.249  90.772  1.00  0.00           C
ATOM   3039  C2B DPP   315      58.959 110.199  94.822  1.00  0.00           C
ATOM   3040  C3B DPP   315      57.609 111.549  99.372  1.00  0.00           C
ATOM   3041  C4B DPP   315      59.059 112.249 103.122  1.00  0.00           C
ATOM   3042  NC3 DPP   316     174.909 117.199  77.872  1.00  0.00           N
ATOM   3043  PO4 DPP   316     178.709 115.349  78.522  1.00  0.00           P
ATOM   3044  GL1 DPP   316     179.909 116.649  82.822  1.00  0.00            
ATOM   3045  GL2 DPP   316     181.609 113.499  83.372  1.00  0.00            
ATOM   3046  C1A DPP   316     177.009 118.099  87.122  1.00  0.00           C
ATOM   3047  C2A DPP   316     175.659 120.049  91.072  1.00  0.00           C
ATOM   3048  C3A DPP   316     174.859 118.249  95.672  1.00  0.00           C
ATOM   3049  C4A DPP   316     173.009 118.099 100.122  1.00  0.00           C
ATOM   3050  C1B DPP   316     181.059 109.899  85.672  1.00  0.00           C
ATOM   3051  C2B DPP   316     181.209 108.899  89.222  1.00  0.00           C
ATOM   3052  C3B DPP   316     181.109 110.449  93.672  1.00  0.00           C
ATOM   3053  C4B DPP   316     180.159 112.099  97.222  1.00  0.00           C
ATOM   3054  NC3 DPP   317      95.709  35.999  84.472  1.00  0.00           N
ATOM   3055  PO4 DPP   317      98.509  37.849  87.222  1.00  0.00           P
ATOM   3056  GL1 DPP   317      95.559  38.649  90.772  1.00  0.00            
ATOM   3057  GL2 DPP   317      91.759  39.349  91.422  1.00  0.00            
ATOM   3058  C1A DPP   317      97.459  37.499  94.772  1.00  0.00           C
ATOM   3059  C2A DPP   317      99.059  37.249  98.822  1.00  0.00           C
ATOM   3060  C3A DPP   317     100.409  33.449 100.372  1.00  0.00           C
ATOM   3061  C4A DPP   317      97.809  29.649 103.522  1.00  0.00           C
ATOM   3062  C1B DPP   317      91.359  41.149  94.722  1.00  0.00           C
ATOM   3063  C2B DPP   317      92.709  39.199  98.022  1.00  0.00           C
ATOM   3064  C3B DPP   317      95.259  38.849 101.722  1.00  0.00           C
ATOM   3065  C4B DPP   317      99.859  37.149 103.722  1.00  0.00           C
ATOM   3066  NC3 DPP   318     175.659  39.949  76.422  1.00  0.00           N
ATOM   3067  PO4 DPP   318     176.709  35.599  77.372  1.00  0.00           P
ATOM   3068  GL1 DPP   318     177.559  37.849  81.022  1.00  0.00            
ATOM   3069  GL2 DPP   318     177.259  36.899  84.372  1.00  0.00            
ATOM   3070  C1A DPP   318     179.709  41.349  83.822  1.00  0.00           C
ATOM   3071  C2A DPP   318     177.959  44.899  86.122  1.00  0.00           C
ATOM   3072  C3A DPP   318     178.109  43.999  90.422  1.00  0.00           C
ATOM   3073  C4A DPP   318     179.159  43.649  95.222  1.00  0.00           C
ATOM   3074  C1B DPP   318     176.109  38.749  88.322  1.00  0.00           C
ATOM   3075  C2B DPP   318     176.959  39.899  92.372  1.00  0.00           C
ATOM   3076  C3B DPP   318     176.759  38.749  97.472  1.00  0.00           C
ATOM   3077  C4B DPP   318     176.259  35.299 101.222  1.00  0.00           C
ATOM   3078  NC3 DPP   319     111.609  31.149  79.922  1.00  0.00           N
ATOM   3079  PO4 DPP   319     112.809  33.449  83.772  1.00  0.00           P
ATOM   3080  GL1 DPP   319     114.709  35.599  88.172  1.00  0.00            
ATOM   3081  GL2 DPP   319     115.459  38.599  88.972  1.00  0.00            
ATOM   3082  C1A DPP   319     112.909  35.549  92.072  1.00  0.00           C
ATOM   3083  C2A DPP   319     110.259  34.899  95.022  1.00  0.00           C
ATOM   3084  C3A DPP   319     111.509  36.949  98.972  1.00  0.00           C
ATOM   3085  C4A DPP   319     112.709  39.549 102.422  1.00  0.00           C
ATOM   3086  C1B DPP   319     118.659  41.449  89.022  1.00  0.00           C
ATOM   3087  C2B DPP   319     120.209  42.699  91.872  1.00  0.00           C
ATOM   3088  C3B DPP   319     119.259  43.449  96.122  1.00  0.00           C
ATOM   3089  C4B DPP   319     120.309  44.499 101.222  1.00  0.00           C
ATOM   3090  NC3 DPP   320     105.409   4.649  84.872  1.00  0.00           N
ATOM   3091  PO4 DPP   320     106.209   8.499  87.272  1.00  0.00           P
ATOM   3092  GL1 DPP   320     104.359   9.899  91.272  1.00  0.00            
ATOM   3093  GL2 DPP   320     100.759  11.849  90.572  1.00  0.00            
ATOM   3094  C1A DPP   320     101.959   9.749  94.772  1.00  0.00           C
ATOM   3095  C2A DPP   320     100.609   9.499  99.872  1.00  0.00           C
ATOM   3096  C3A DPP   320     100.209   7.149 103.672  1.00  0.00           C
ATOM   3097  C4A DPP   320     100.459   4.399 106.972  1.00  0.00           C
ATOM   3098  C1B DPP   320     101.359  15.349  93.972  1.00  0.00           C
ATOM   3099  C2B DPP   320     101.559  13.799  98.172  1.00  0.00           C
ATOM   3100  C3B DPP   320     101.009  14.499 102.222  1.00  0.00           C
ATOM   3101  C4B DPP   320     103.159  11.599 104.122  1.00  0.00           C
ATOM   3102  NC3 DPP   321     182.259 118.449  76.022  1.00  0.00           N
ATOM   3103  PO4 DPP   321     185.709 115.049  75.522  1.00  0.00           P
ATOM   3104  GL1 DPP   321     187.109 116.449  79.422  1.00  0.00            
ATOM   3105  GL2 DPP   321     184.909 116.249  81.572  1.00  0.00            
ATOM   3106  C1A DPP   321     188.709 113.099  82.872  1.00  0.00           C
ATOM   3107  C2A DPP   321     190.559 111.499  86.072  1.00  0.00           C
ATOM   3108  C3A DPP   321     193.609 111.599  89.572  1.00  0.00           C
ATOM   3109  C4A DPP   321     196.959 114.499  90.172  1.00  0.00           C
ATOM   3110  C1B DPP   321     186.109 115.749  86.072  1.00  0.00           C
ATOM   3111  C2B DPP   321     185.759 112.299  88.672  1.00  0.00           C
ATOM   3112  C3B DPP   321     187.509 111.349  91.622  1.00  0.00           C
ATOM   3113  C4B DPP   321     190.409 112.999  94.022  1.00  0.00           C
ATOM   3114  NC3 DPP   322     179.609 192.399  82.572  1.00  0.00           N
ATOM   3115  PO4 DPP   322     179.509 191.899  87.022  1.00  0.00           P
ATOM   3116  GL1 DPP   322     181.459 190.949  90.822  1.00  0.00            
ATOM   3117  GL2 DPP   322     180.509 188.999  94.072  1.00  0.00            
ATOM   3118  C1A DPP   322     183.059 193.399  93.822  1.00  0.00           C
ATOM   3119  C2A DPP   322     184.459 194.149  97.972  1.00  0.00           C
ATOM   3120  C3A DPP   322     186.259 193.499 101.572  1.00  0.00           C
ATOM   3121  C4A DPP   322     189.759 193.399 104.922  1.00  0.00           C
ATOM   3122  C1B DPP   322     182.659 189.499  97.522  1.00  0.00           C
ATOM   3123  C2B DPP   322     184.109 188.749 101.972  1.00  0.00           C
ATOM   3124  C3B DPP   322     185.409 190.699 105.622  1.00  0.00           C
ATOM   3125  C4B DPP   322     187.959 191.349 108.922  1.00  0.00           C
ATOM   3126  NC3 DPP   323      97.959  61.049  79.072  1.00  0.00           N
ATOM   3127  PO4 DPP   323      99.759  58.249  77.172  1.00  0.00           P
ATOM   3128  GL1 DPP   323      98.759  55.549  81.522  1.00  0.00            
ATOM   3129  GL2 DPP   323     100.109  52.249  82.022  1.00  0.00            
ATOM   3130  C1A DPP   323      97.959  55.599  84.922  1.00  0.00           C
ATOM   3131  C2A DPP   323      97.159  54.499  89.022  1.00  0.00           C
ATOM   3132  C3A DPP   323      96.309  52.749  92.822  1.00  0.00           C
ATOM   3133  C4A DPP   323      97.359  53.949  95.672  1.00  0.00           C
ATOM   3134  C1B DPP   323     100.509  51.849  86.122  1.00  0.00           C
ATOM   3135  C2B DPP   323      98.359  48.449  87.672  1.00  0.00           C
ATOM   3136  C3B DPP   323      97.259  48.149  92.072  1.00  0.00           C
ATOM   3137  C4B DPP   323      96.209  48.699  96.122  1.00  0.00           C
ATOM   3138  NC3 DPP   324     200.359 126.449  75.422  1.00  0.00           N
ATOM   3139  PO4 DPP   324     197.909 122.549  76.272  1.00  0.00           P
ATOM   3140  GL1 DPP   324     196.159 125.249  79.522  1.00  0.00            
ATOM   3141  GL2 DPP   324     193.059 126.649  80.022  1.00  0.00            
ATOM   3142  C1A DPP   324     198.509 126.699  82.772  1.00  0.00           C
ATOM   3143  C2A DPP   324     197.409 126.649  86.222  1.00  0.00           C
ATOM   3144  C3A DPP   324     196.409 126.549  91.322  1.00  0.00           C
ATOM   3145  C4A DPP   324     197.609 128.149  95.022  1.00  0.00           C
ATOM   3146  C1B DPP   324     192.559 128.099  83.822  1.00  0.00           C
ATOM   3147  C2B DPP   324     192.609 128.049  87.822  1.00  0.00           C
ATOM   3148  C3B DPP   324     191.959 129.049  92.622  1.00  0.00           C
ATOM   3149  C4B DPP   324     194.309 131.949  95.522  1.00  0.00           C
ATOM   3150  NC3 DPP   325     166.759  29.949  83.222  1.00  0.00           N
ATOM   3151  PO4 DPP   325     162.859  31.249  83.572  1.00  0.00           P
ATOM   3152  GL1 DPP   325     161.009  34.299  85.922  1.00  0.00            
ATOM   3153  GL2 DPP   325     160.709  37.749  86.622  1.00  0.00            
ATOM   3154  C1A DPP   325     159.059  34.449  90.072  1.00  0.00           C
ATOM   3155  C2A DPP   325     159.509  35.499  94.372  1.00  0.00           C
ATOM   3156  C3A DPP   325     162.109  35.499  98.022  1.00  0.00           C
ATOM   3157  C4A DPP   325     164.509  38.699 100.122  1.00  0.00           C
ATOM   3158  C1B DPP   325     161.859  38.199  91.122  1.00  0.00           C
ATOM   3159  C2B DPP   325     162.059  39.599  94.672  1.00  0.00           C
ATOM   3160  C3B DPP   325     160.109  40.249  98.672  1.00  0.00           C
ATOM   3161  C4B DPP   325     157.359  37.499 101.472  1.00  0.00           C
ATOM   3162  NC3 DPP   326     119.959  36.549  82.222  1.00  0.00           N
ATOM   3163  PO4 DPP   326     116.609  39.149  83.122  1.00  0.00           P
ATOM   3164  GL1 DPP   326     114.859  42.599  85.922  1.00  0.00            
ATOM   3165  GL2 DPP   326     110.309  42.199  87.672  1.00  0.00            
ATOM   3166  C1A DPP   326     114.209  44.099  90.322  1.00  0.00           C
ATOM   3167  C2A DPP   326     113.409  45.349  94.622  1.00  0.00           C
ATOM   3168  C3A DPP   326     112.109  47.449  98.072  1.00  0.00           C
ATOM   3169  C4A DPP   326     113.709  49.199 101.272  1.00  0.00           C
ATOM   3170  C1B DPP   326     110.909  41.249  91.972  1.00  0.00           C
ATOM   3171  C2B DPP   326     115.209  39.899  93.972  1.00  0.00           C
ATOM   3172  C3B DPP   326     116.409  39.149  98.072  1.00  0.00           C
ATOM   3173  C4B DPP   326     119.609  39.449 102.172  1.00  0.00           C
ATOM   3174  NC3 DPP   327       3.659  14.749  84.272  1.00  0.00           N
ATOM   3175  PO4 DPP   327       0.659  17.549  83.472  1.00  0.00           P
ATOM   3176  GL1 DPP   327      -0.641  18.949  87.172  1.00  0.00            
ATOM   3177  GL2 DPP   327       2.009  17.899  88.572  1.00  0.00            
ATOM   3178  C1A DPP   327      -2.791  18.499  90.872  1.00  0.00           C
ATOM   3179  C2A DPP   327      -1.591  18.949  95.172  1.00  0.00           C
ATOM   3180  C3A DPP   327      -3.341  17.849  98.472  1.00  0.00           C
ATOM   3181  C4A DPP   327      -4.991  17.699 101.422  1.00  0.00           C
ATOM   3182  C1B DPP   327       3.759  15.599  92.722  1.00  0.00           C
ATOM   3183  C2B DPP   327       2.659  16.549  96.872  1.00  0.00           C
ATOM   3184  C3B DPP   327       0.909  16.549 100.822  1.00  0.00           C
ATOM   3185  C4B DPP   327       1.859  15.199 104.972  1.00  0.00           C
ATOM   3186  NC3 DPP   328     155.459 140.499  76.472  1.00  0.00           N
ATOM   3187  PO4 DPP   328     155.959 137.799  78.772  1.00  0.00           P
ATOM   3188  GL1 DPP   328     154.509 138.599  82.972  1.00  0.00            
ATOM   3189  GL2 DPP   328     152.859 135.199  83.772  1.00  0.00            
ATOM   3190  C1A DPP   328     153.559 138.799  87.372  1.00  0.00           C
ATOM   3191  C2A DPP   328     154.059 136.799  91.772  1.00  0.00           C
ATOM   3192  C3A DPP   328     152.759 136.199  95.472  1.00  0.00           C
ATOM   3193  C4A DPP   328     154.909 135.999  98.672  1.00  0.00           C
ATOM   3194  C1B DPP   328     149.809 134.749  86.472  1.00  0.00           C
ATOM   3195  C2B DPP   328     149.859 134.149  91.472  1.00  0.00           C
ATOM   3196  C3B DPP   328     148.059 134.999  95.422  1.00  0.00           C
ATOM   3197  C4B DPP   328     145.709 132.599  98.072  1.00  0.00           C
ATOM   3198  NC3 DPP   329      18.859  99.549  74.572  1.00  0.00           N
ATOM   3199  PO4 DPP   329      15.159 101.599  72.522  1.00  0.00           P
ATOM   3200  GL1 DPP   329      14.959 100.499  77.572  1.00  0.00            
ATOM   3201  GL2 DPP   329      12.759 102.599  79.422  1.00  0.00            
ATOM   3202  C1A DPP   329      16.809  99.399  81.922  1.00  0.00           C
ATOM   3203  C2A DPP   329      18.709  97.249  84.972  1.00  0.00           C
ATOM   3204  C3A DPP   329      22.259  95.399  86.872  1.00  0.00           C
ATOM   3205  C4A DPP   329      24.409  93.449  88.372  1.00  0.00           C
ATOM   3206  C1B DPP   329      13.109 102.549  83.672  1.00  0.00           C
ATOM   3207  C2B DPP   329      13.359 100.449  87.072  1.00  0.00           C
ATOM   3208  C3B DPP   329      11.509  99.999  91.022  1.00  0.00           C
ATOM   3209  C4B DPP   329      13.009  99.199  95.022  1.00  0.00           C
ATOM   3210  NC3 DPP   330      82.709  62.199  76.422  1.00  0.00           N
ATOM   3211  PO4 DPP   330      84.559  58.399  76.922  1.00  0.00           P
ATOM   3212  GL1 DPP   330      85.109  60.049  81.072  1.00  0.00            
ATOM   3213  GL2 DPP   330      87.709  63.749  82.822  1.00  0.00            
ATOM   3214  C1A DPP   330      89.159  59.049  84.972  1.00  0.00           C
ATOM   3215  C2A DPP   330      88.659  59.099  89.072  1.00  0.00           C
ATOM   3216  C3A DPP   330      89.109  59.899  92.822  1.00  0.00           C
ATOM   3217  C4A DPP   330      89.059  60.299  95.822  1.00  0.00           C
ATOM   3218  C1B DPP   330      89.309  63.549  87.122  1.00  0.00           C
ATOM   3219  C2B DPP   330      88.559  64.549  91.572  1.00  0.00           C
ATOM   3220  C3B DPP   330      89.309  65.099  95.322  1.00  0.00           C
ATOM   3221  C4B DPP   330      91.359  65.099  98.772  1.00  0.00           C
ATOM   3222  NC3 DPP   331     105.109 142.249  77.722  1.00  0.00           N
ATOM   3223  PO4 DPP   331     108.209 139.449  79.772  1.00  0.00           P
ATOM   3224  GL1 DPP   331     108.859 140.349  83.922  1.00  0.00            
ATOM   3225  GL2 DPP   331     106.259 141.349  84.272  1.00  0.00            
ATOM   3226  C1A DPP   331     110.809 139.399  88.322  1.00  0.00           C
ATOM   3227  C2A DPP   331     108.609 137.499  92.472  1.00  0.00           C
ATOM   3228  C3A DPP   331     106.509 135.999  96.372  1.00  0.00           C
ATOM   3229  C4A DPP   331     107.209 133.549  99.672  1.00  0.00           C
ATOM   3230  C1B DPP   331     107.359 142.499  87.922  1.00  0.00           C
ATOM   3231  C2B DPP   331     107.859 142.149  92.372  1.00  0.00           C
ATOM   3232  C3B DPP   331     108.459 140.549  96.672  1.00  0.00           C
ATOM   3233  C4B DPP   331     109.509 142.299 101.272  1.00  0.00           C
ATOM   3234  NC3 DPP   332     168.909 130.599  71.772  1.00  0.00           N
ATOM   3235  PO4 DPP   332     173.759 129.699  73.022  1.00  0.00           P
ATOM   3236  GL1 DPP   332     174.959 129.599  76.722  1.00  0.00            
ATOM   3237  GL2 DPP   332     173.509 127.349  78.922  1.00  0.00            
ATOM   3238  C1A DPP   332     177.309 131.799  79.972  1.00  0.00           C
ATOM   3239  C2A DPP   332     177.509 131.499  83.822  1.00  0.00           C
ATOM   3240  C3A DPP   332     178.959 132.399  88.022  1.00  0.00           C
ATOM   3241  C4A DPP   332     180.359 131.399  91.272  1.00  0.00           C
ATOM   3242  C1B DPP   332     172.759 128.799  83.222  1.00  0.00           C
ATOM   3243  C2B DPP   332     171.959 128.549  87.422  1.00  0.00           C
ATOM   3244  C3B DPP   332     170.159 129.849  91.272  1.00  0.00           C
ATOM   3245  C4B DPP   332     167.309 130.799  94.772  1.00  0.00           C
ATOM   3246  NC3 DPP   333     102.609  69.299  73.072  1.00  0.00           N
ATOM   3247  PO4 DPP   333      98.259  69.799  74.272  1.00  0.00           P
ATOM   3248  GL1 DPP   333     101.859  69.949  77.522  1.00  0.00            
ATOM   3249  GL2 DPP   333     102.909  72.749  77.172  1.00  0.00            
ATOM   3250  C1A DPP   333     101.959  69.299  82.522  1.00  0.00           C
ATOM   3251  C2A DPP   333     101.659  69.599  87.772  1.00  0.00           C
ATOM   3252  C3A DPP   333     103.659  68.549  92.572  1.00  0.00           C
ATOM   3253  C4A DPP   333     105.909  64.649  94.322  1.00  0.00           C
ATOM   3254  C1B DPP   333     104.659  73.199  80.622  1.00  0.00           C
ATOM   3255  C2B DPP   333     106.059  72.999  85.322  1.00  0.00           C
ATOM   3256  C3B DPP   333     106.659  71.149  89.022  1.00  0.00           C
ATOM   3257  C4B DPP   333     108.659  68.799  91.372  1.00  0.00           C
ATOM   3258  NC3 DPP   334     206.309  81.699  75.722  1.00  0.00           N
ATOM   3259  PO4 DPP   334     203.159  78.799  75.672  1.00  0.00           P
ATOM   3260  GL1 DPP   334     204.059  78.649  79.422  1.00  0.00            
ATOM   3261  GL2 DPP   334     201.159  80.049  80.122  1.00  0.00            
ATOM   3262  C1A DPP   334     204.909  75.899  82.322  1.00  0.00           C
ATOM   3263  C2A DPP   334     203.759  73.299  85.772  1.00  0.00           C
ATOM   3264  C3A DPP   334     201.009  71.449  89.422  1.00  0.00           C
ATOM   3265  C4A DPP   334     201.909  69.349  94.122  1.00  0.00           C
ATOM   3266  C1B DPP   334     199.209  80.649  84.322  1.00  0.00           C
ATOM   3267  C2B DPP   334     198.009  80.899  88.372  1.00  0.00           C
ATOM   3268  C3B DPP   334     195.809  83.249  90.522  1.00  0.00           C
ATOM   3269  C4B DPP   334     193.159  84.799  94.022  1.00  0.00           C
ATOM   3270  NC3 DPP   335     198.259 183.399  77.772  1.00  0.00           N
ATOM   3271  PO4 DPP   335     197.259 181.949  82.172  1.00  0.00           P
ATOM   3272  GL1 DPP   335     196.859 181.099  85.972  1.00  0.00            
ATOM   3273  GL2 DPP   335     193.459 183.149  86.272  1.00  0.00            
ATOM   3274  C1A DPP   335     197.559 180.999  90.672  1.00  0.00           C
ATOM   3275  C2A DPP   335     199.709 179.399  94.222  1.00  0.00           C
ATOM   3276  C3A DPP   335     202.309 178.699  97.522  1.00  0.00           C
ATOM   3277  C4A DPP   335     205.609 178.999 100.372  1.00  0.00           C
ATOM   3278  C1B DPP   335     192.909 184.299  89.572  1.00  0.00           C
ATOM   3279  C2B DPP   335     194.559 184.199  93.472  1.00  0.00           C
ATOM   3280  C3B DPP   335     194.759 180.849  96.622  1.00  0.00           C
ATOM   3281  C4B DPP   335     197.309 180.099  98.822  1.00  0.00           C
ATOM   3282  NC3 DPP   336     187.009  77.449  72.372  1.00  0.00           N
ATOM   3283  PO4 DPP   336     188.909  80.849  73.372  1.00  0.00           P
ATOM   3284  GL1 DPP   336     187.459  78.049  77.222  1.00  0.00            
ATOM   3285  GL2 DPP   336     189.109  75.299  78.672  1.00  0.00            
ATOM   3286  C1A DPP   336     188.059  79.549  81.672  1.00  0.00           C
ATOM   3287  C2A DPP   336     188.259  77.449  86.272  1.00  0.00           C
ATOM   3288  C3A DPP   336     188.559  76.149  89.722  1.00  0.00           C
ATOM   3289  C4A DPP   336     192.059  75.199  91.722  1.00  0.00           C
ATOM   3290  C1B DPP   336     191.209  74.749  82.972  1.00  0.00           C
ATOM   3291  C2B DPP   336     194.409  74.099  86.372  1.00  0.00           C
ATOM   3292  C3B DPP   336     196.909  73.049  90.572  1.00  0.00           C
ATOM   3293  C4B DPP   336     197.909  72.749  95.172  1.00  0.00           C
ATOM   3294  NC3 DPP   337     163.809  17.999  80.722  1.00  0.00           N
ATOM   3295  PO4 DPP   337     161.159  20.999  82.822  1.00  0.00           P
ATOM   3296  GL1 DPP   337     163.409  19.349  86.522  1.00  0.00            
ATOM   3297  GL2 DPP   337     166.409  20.749  86.922  1.00  0.00            
ATOM   3298  C1A DPP   337     163.709  18.699  90.822  1.00  0.00           C
ATOM   3299  C2A DPP   337     163.959  21.599  94.572  1.00  0.00           C
ATOM   3300  C3A DPP   337     163.009  24.999  97.522  1.00  0.00           C
ATOM   3301  C4A DPP   337     160.609  24.499 101.172  1.00  0.00           C
ATOM   3302  C1B DPP   337     167.259  23.099  90.572  1.00  0.00           C
ATOM   3303  C2B DPP   337     167.559  26.049  94.522  1.00  0.00           C
ATOM   3304  C3B DPP   337     167.659  29.499  96.722  1.00  0.00           C
ATOM   3305  C4B DPP   337     165.559  28.699  99.422  1.00  0.00           C
ATOM   3306  NC3 DPP   338      97.709  85.949  69.172  1.00  0.00           N
ATOM   3307  PO4 DPP   338      99.109  89.599  71.622  1.00  0.00           P
ATOM   3308  GL1 DPP   338      99.759  88.199  76.622  1.00  0.00            
ATOM   3309  GL2 DPP   338      96.959  89.899  76.622  1.00  0.00            
ATOM   3310  C1A DPP   338     102.059  87.149  81.122  1.00  0.00           C
ATOM   3311  C2A DPP   338     102.609  90.049  85.622  1.00  0.00           C
ATOM   3312  C3A DPP   338     105.109  90.849  88.572  1.00  0.00           C
ATOM   3313  C4A DPP   338     109.059  89.299  90.972  1.00  0.00           C
ATOM   3314  C1B DPP   338      97.509  89.599  81.772  1.00  0.00           C
ATOM   3315  C2B DPP   338      98.009  90.349  84.672  1.00  0.00           C
ATOM   3316  C3B DPP   338      99.809  91.999  89.022  1.00  0.00           C
ATOM   3317  C4B DPP   338      98.459  90.699  93.722  1.00  0.00           C
ATOM   3318  NC3 DPP   339      59.759 124.499  78.672  1.00  0.00           N
ATOM   3319  PO4 DPP   339      61.609 120.849  80.972  1.00  0.00           P
ATOM   3320  GL1 DPP   339      63.909 119.049  84.022  1.00  0.00            
ATOM   3321  GL2 DPP   339      64.209 115.649  83.822  1.00  0.00            
ATOM   3322  C1A DPP   339      65.259 122.299  87.022  1.00  0.00           C
ATOM   3323  C2A DPP   339      67.359 121.549  91.772  1.00  0.00           C
ATOM   3324  C3A DPP   339      67.259 122.249  96.222  1.00  0.00           C
ATOM   3325  C4A DPP   339      68.709 122.749  99.872  1.00  0.00           C
ATOM   3326  C1B DPP   339      66.409 112.699  86.622  1.00  0.00           C
ATOM   3327  C2B DPP   339      66.909 109.999  89.772  1.00  0.00           C
ATOM   3328  C3B DPP   339      67.909 108.699  94.672  1.00  0.00           C
ATOM   3329  C4B DPP   339      67.309 106.249  98.172  1.00  0.00           C
ATOM   3330  NC3 DPP   340       4.309 167.549  74.822  1.00  0.00           N
ATOM   3331  PO4 DPP   340       5.309 171.249  74.072  1.00  0.00           P
ATOM   3332  GL1 DPP   340       7.259 173.449  78.222  1.00  0.00            
ATOM   3333  GL2 DPP   340       9.159 176.499  78.022  1.00  0.00            
ATOM   3334  C1A DPP   340       6.459 175.849  82.572  1.00  0.00           C
ATOM   3335  C2A DPP   340       4.809 172.649  86.622  1.00  0.00           C
ATOM   3336  C3A DPP   340       7.859 168.849  89.222  1.00  0.00           C
ATOM   3337  C4A DPP   340      10.609 165.949  92.072  1.00  0.00           C
ATOM   3338  C1B DPP   340      11.259 175.249  81.472  1.00  0.00           C
ATOM   3339  C2B DPP   340       9.859 174.249  85.722  1.00  0.00           C
ATOM   3340  C3B DPP   340       8.059 174.449  90.972  1.00  0.00           C
ATOM   3341  C4B DPP   340       9.709 177.749  94.372  1.00  0.00           C
ATOM   3342  NC3 DPP   341      88.959  62.849  78.572  1.00  0.00           N
ATOM   3343  PO4 DPP   341      85.809  66.099  77.522  1.00  0.00           P
ATOM   3344  GL1 DPP   341      89.359  68.599  80.572  1.00  0.00            
ATOM   3345  GL2 DPP   341      91.259  67.149  80.072  1.00  0.00            
ATOM   3346  C1A DPP   341      90.109  69.549  84.522  1.00  0.00           C
ATOM   3347  C2A DPP   341      87.009  67.949  88.072  1.00  0.00           C
ATOM   3348  C3A DPP   341      87.459  69.099  92.672  1.00  0.00           C
ATOM   3349  C4A DPP   341      90.359  70.749  95.872  1.00  0.00           C
ATOM   3350  C1B DPP   341      94.459  70.049  81.672  1.00  0.00           C
ATOM   3351  C2B DPP   341      96.609  71.149  84.872  1.00  0.00           C
ATOM   3352  C3B DPP   341      97.109  69.949  89.022  1.00  0.00           C
ATOM   3353  C4B DPP   341      98.809  68.249  92.422  1.00  0.00           C
ATOM   3354  NC3 DPP   342     193.409 199.899  86.022  1.00  0.00           N
ATOM   3355  PO4 DPP   342     190.959 197.799  86.972  1.00  0.00           P
ATOM   3356  GL1 DPP   342     192.309 196.999  90.222  1.00  0.00            
ATOM   3357  GL2 DPP   342     194.309 198.149  92.372  1.00  0.00            
ATOM   3358  C1A DPP   342     192.809 194.549  94.622  1.00  0.00           C
ATOM   3359  C2A DPP   342     193.809 192.999  97.972  1.00  0.00           C
ATOM   3360  C3A DPP   342     194.309 191.349 100.872  1.00  0.00           C
ATOM   3361  C4A DPP   342     195.609 188.549 102.972  1.00  0.00           C
ATOM   3362  C1B DPP   342     192.859 201.499  95.022  1.00  0.00           C
ATOM   3363  C2B DPP   342     191.759 203.499  98.322  1.00  0.00           C
ATOM   3364  C3B DPP   342     192.859 202.849 102.022  1.00  0.00           C
ATOM   3365  C4B DPP   342     192.959 203.149 106.122  1.00  0.00           C
ATOM   3366  NC3 DPP   343     111.559 154.449  82.622  1.00  0.00           N
ATOM   3367  PO4 DPP   343     115.659 151.749  81.222  1.00  0.00           P
ATOM   3368  GL1 DPP   343     117.359 151.399  85.522  1.00  0.00            
ATOM   3369  GL2 DPP   343     120.559 152.899  83.922  1.00  0.00            
ATOM   3370  C1A DPP   343     116.809 151.899  90.822  1.00  0.00           C
ATOM   3371  C2A DPP   343     117.709 152.199  95.672  1.00  0.00           C
ATOM   3372  C3A DPP   343     115.359 150.299  99.572  1.00  0.00           C
ATOM   3373  C4A DPP   343     112.009 146.349  99.672  1.00  0.00           C
ATOM   3374  C1B DPP   343     121.509 150.399  87.872  1.00  0.00           C
ATOM   3375  C2B DPP   343     121.509 148.399  91.872  1.00  0.00           C
ATOM   3376  C3B DPP   343     121.859 147.149  95.872  1.00  0.00           C
ATOM   3377  C4B DPP   343     122.659 145.349  98.872  1.00  0.00           C
ATOM   3378  NC3 DPP   344     174.309 178.699  85.372  1.00  0.00           N
ATOM   3379  PO4 DPP   344     174.709 175.449  89.372  1.00  0.00           P
ATOM   3380  GL1 DPP   344     172.609 176.399  92.572  1.00  0.00            
ATOM   3381  GL2 DPP   344     174.009 178.199  94.622  1.00  0.00            
ATOM   3382  C1A DPP   344     168.509 176.649  95.772  1.00  0.00           C
ATOM   3383  C2A DPP   344     163.759 177.449  95.372  1.00  0.00           C
ATOM   3384  C3A DPP   344     160.309 177.799  98.572  1.00  0.00           C
ATOM   3385  C4A DPP   344     159.859 177.749 102.472  1.00  0.00           C
ATOM   3386  C1B DPP   344     174.059 174.399  97.272  1.00  0.00           C
ATOM   3387  C2B DPP   344     175.609 173.249 101.322  1.00  0.00           C
ATOM   3388  C3B DPP   344     178.459 174.149 103.322  1.00  0.00           C
ATOM   3389  C4B DPP   344     179.909 177.949 104.772  1.00  0.00           C
ATOM   3390  NC3 DPP   345      75.159  89.199  73.372  1.00  0.00           N
ATOM   3391  PO4 DPP   345      70.609  87.999  75.472  1.00  0.00           P
ATOM   3392  GL1 DPP   345      68.909  87.099  80.222  1.00  0.00            
ATOM   3393  GL2 DPP   345      65.909  85.799  81.772  1.00  0.00            
ATOM   3394  C1A DPP   345      70.159  86.749  85.472  1.00  0.00           C
ATOM   3395  C2A DPP   345      71.159  87.649  89.822  1.00  0.00           C
ATOM   3396  C3A DPP   345      69.609  88.549  93.772  1.00  0.00           C
ATOM   3397  C4A DPP   345      70.859  88.749  98.922  1.00  0.00           C
ATOM   3398  C1B DPP   345      65.459  86.599  86.222  1.00  0.00           C
ATOM   3399  C2B DPP   345      66.209  88.399  90.022  1.00  0.00           C
ATOM   3400  C3B DPP   345      63.009  90.899  92.772  1.00  0.00           C
ATOM   3401  C4B DPP   345      59.509  92.299  94.822  1.00  0.00           C
ATOM   3402  NC3 DPP   346     139.559  59.749  76.872  1.00  0.00           N
ATOM   3403  PO4 DPP   346     138.909  55.549  77.072  1.00  0.00           P
ATOM   3404  GL1 DPP   346     138.709  54.999  80.672  1.00  0.00            
ATOM   3405  GL2 DPP   346     139.459  52.349  81.622  1.00  0.00            
ATOM   3406  C1A DPP   346     139.459  58.199  83.722  1.00  0.00           C
ATOM   3407  C2A DPP   346     138.859  60.449  87.922  1.00  0.00           C
ATOM   3408  C3A DPP   346     140.859  59.399  90.872  1.00  0.00           C
ATOM   3409  C4A DPP   346     141.409  61.999  94.472  1.00  0.00           C
ATOM   3410  C1B DPP   346     137.209  53.149  84.772  1.00  0.00           C
ATOM   3411  C2B DPP   346     138.309  55.199  89.372  1.00  0.00           C
ATOM   3412  C3B DPP   346     138.659  56.149  94.372  1.00  0.00           C
ATOM   3413  C4B DPP   346     137.559  52.499  96.122  1.00  0.00           C
ATOM   3414  NC3 DPP   347      80.959 174.549  84.072  1.00  0.00           N
ATOM   3415  PO4 DPP   347      76.909 175.449  81.622  1.00  0.00           P
ATOM   3416  GL1 DPP   347      75.059 174.449  84.822  1.00  0.00            
ATOM   3417  GL2 DPP   347      74.709 170.399  84.622  1.00  0.00            
ATOM   3418  C1A DPP   347      72.809 174.899  89.022  1.00  0.00           C
ATOM   3419  C2A DPP   347      70.809 177.649  91.922  1.00  0.00           C
ATOM   3420  C3A DPP   347      70.909 178.149  96.572  1.00  0.00           C
ATOM   3421  C4A DPP   347      70.309 179.349 100.772  1.00  0.00           C
ATOM   3422  C1B DPP   347      72.309 170.649  88.072  1.00  0.00           C
ATOM   3423  C2B DPP   347      71.259 172.149  92.422  1.00  0.00           C
ATOM   3424  C3B DPP   347      69.159 173.649  95.022  1.00  0.00           C
ATOM   3425  C4B DPP   347      66.609 175.449  98.422  1.00  0.00           C
ATOM   3426  NC3 DPP   348     150.859 203.599  91.022  1.00  0.00           N
ATOM   3427  PO4 DPP   348     154.009 206.099  89.622  1.00  0.00           P
ATOM   3428  GL1 DPP   348     154.259 208.549  93.072  1.00  0.00            
ATOM   3429  GL2 DPP   348     153.359 211.899  93.022  1.00  0.00            
ATOM   3430  C1A DPP   348     154.809 207.949  96.872  1.00  0.00           C
ATOM   3431  C2A DPP   348     158.259 206.199  97.722  1.00  0.00           C
ATOM   3432  C3A DPP   348     162.009 204.449  98.522  1.00  0.00           C
ATOM   3433  C4A DPP   348     163.309 202.199 101.622  1.00  0.00           C
ATOM   3434  C1B DPP   348     150.709 211.149  97.472  1.00  0.00           C
ATOM   3435  C2B DPP   348     149.459 213.049 101.372  1.00  0.00           C
ATOM   3436  C3B DPP   348     149.509 215.049 105.472  1.00  0.00           C
ATOM   3437  C4B DPP   348     151.159 217.849 107.322  1.00  0.00           C
ATOM   3438  NC3 DPP   349      73.409 116.349  78.822  1.00  0.00           N
ATOM   3439  PO4 DPP   349      77.609 114.299  79.222  1.00  0.00           P
ATOM   3440  GL1 DPP   349      76.359 116.449  83.222  1.00  0.00            
ATOM   3441  GL2 DPP   349      78.259 119.299  81.872  1.00  0.00            
ATOM   3442  C1A DPP   349      76.559 115.649  87.272  1.00  0.00           C
ATOM   3443  C2A DPP   349      76.909 119.199  90.872  1.00  0.00           C
ATOM   3444  C3A DPP   349      78.259 119.849  94.772  1.00  0.00           C
ATOM   3445  C4A DPP   349      79.059 120.349  98.872  1.00  0.00           C
ATOM   3446  C1B DPP   349      79.859 119.449  86.622  1.00  0.00           C
ATOM   3447  C2B DPP   349      81.759 117.599  91.422  1.00  0.00           C
ATOM   3448  C3B DPP   349      80.909 115.699  95.072  1.00  0.00           C
ATOM   3449  C4B DPP   349      83.159 117.449  99.122  1.00  0.00           C
ATOM   3450  NC3 DPP   350      57.909 167.849  75.672  1.00  0.00           N
ATOM   3451  PO4 DPP   350      59.409 164.049  76.822  1.00  0.00           P
ATOM   3452  GL1 DPP   350      57.959 164.649  80.822  1.00  0.00            
ATOM   3453  GL2 DPP   350      55.209 163.399  82.922  1.00  0.00            
ATOM   3454  C1A DPP   350      59.409 166.149  84.622  1.00  0.00           C
ATOM   3455  C2A DPP   350      58.209 167.649  88.622  1.00  0.00           C
ATOM   3456  C3A DPP   350      58.259 169.199  92.072  1.00  0.00           C
ATOM   3457  C4A DPP   350      58.159 169.649  96.222  1.00  0.00           C
ATOM   3458  C1B DPP   350      56.459 162.599  87.322  1.00  0.00           C
ATOM   3459  C2B DPP   350      55.659 160.399  89.822  1.00  0.00           C
ATOM   3460  C3B DPP   350      53.459 159.999  91.922  1.00  0.00           C
ATOM   3461  C4B DPP   350      51.859 159.549  95.722  1.00  0.00           C
ATOM   3462  NC3 DPP   351     161.559  60.299  76.422  1.00  0.00           N
ATOM   3463  PO4 DPP   351     161.009  56.149  77.622  1.00  0.00           P
ATOM   3464  GL1 DPP   351     161.359  55.099  82.272  1.00  0.00            
ATOM   3465  GL2 DPP   351     160.459  50.949  83.072  1.00  0.00            
ATOM   3466  C1A DPP   351     160.259  55.899  85.272  1.00  0.00           C
ATOM   3467  C2A DPP   351     159.759  56.399  89.522  1.00  0.00           C
ATOM   3468  C3A DPP   351     156.659  58.599  92.872  1.00  0.00           C
ATOM   3469  C4A DPP   351     154.909  61.149  96.622  1.00  0.00           C
ATOM   3470  C1B DPP   351     163.009  50.949  86.422  1.00  0.00           C
ATOM   3471  C2B DPP   351     165.059  54.399  88.822  1.00  0.00           C
ATOM   3472  C3B DPP   351     166.709  55.949  92.222  1.00  0.00           C
ATOM   3473  C4B DPP   351     165.909  60.599  94.422  1.00  0.00           C
ATOM   3474  NC3 DPP   352     127.659 195.099  83.622  1.00  0.00           N
ATOM   3475  PO4 DPP   352     128.309 195.449  87.722  1.00  0.00           P
ATOM   3476  GL1 DPP   352     127.809 196.299  92.472  1.00  0.00            
ATOM   3477  GL2 DPP   352     127.609 200.499  92.822  1.00  0.00            
ATOM   3478  C1A DPP   352     126.859 196.899  97.622  1.00  0.00           C
ATOM   3479  C2A DPP   352     125.009 196.899 101.672  1.00  0.00           C
ATOM   3480  C3A DPP   352     124.309 195.349 106.022  1.00  0.00           C
ATOM   3481  C4A DPP   352     123.459 192.199 109.322  1.00  0.00           C
ATOM   3482  C1B DPP   352     123.909 199.849  94.922  1.00  0.00           C
ATOM   3483  C2B DPP   352     121.859 200.349  98.572  1.00  0.00           C
ATOM   3484  C3B DPP   352     120.009 201.249 102.372  1.00  0.00           C
ATOM   3485  C4B DPP   352     120.659 198.599 105.972  1.00  0.00           C
ATOM   3486  NC3 DPP   353      73.209  91.449  77.822  1.00  0.00           N
ATOM   3487  PO4 DPP   353      69.509  92.099  78.922  1.00  0.00           P
ATOM   3488  GL1 DPP   353      71.809  94.149  81.972  1.00  0.00            
ATOM   3489  GL2 DPP   353      72.259  91.099  82.822  1.00  0.00            
ATOM   3490  C1A DPP   353      73.259  96.349  84.972  1.00  0.00           C
ATOM   3491  C2A DPP   353      72.609  96.449  89.122  1.00  0.00           C
ATOM   3492  C3A DPP   353      70.509  96.799  92.672  1.00  0.00           C
ATOM   3493  C4A DPP   353      70.259  97.749  96.672  1.00  0.00           C
ATOM   3494  C1B DPP   353      72.259  91.899  87.022  1.00  0.00           C
ATOM   3495  C2B DPP   353      72.559  92.049  91.272  1.00  0.00           C
ATOM   3496  C3B DPP   353      73.459  91.999  95.622  1.00  0.00           C
ATOM   3497  C4B DPP   353      73.009  93.199 100.472  1.00  0.00           C
ATOM   3498  NC3 DPP   354     170.309  58.449  78.472  1.00  0.00           N
ATOM   3499  PO4 DPP   354     166.109  58.999  78.072  1.00  0.00           P
ATOM   3500  GL1 DPP   354     164.809  58.849  82.322  1.00  0.00            
ATOM   3501  GL2 DPP   354     163.109  62.699  82.522  1.00  0.00            
ATOM   3502  C1A DPP   354     164.509  59.199  86.722  1.00  0.00           C
ATOM   3503  C2A DPP   354     163.459  59.149  90.172  1.00  0.00           C
ATOM   3504  C3A DPP   354     162.059  57.949  93.872  1.00  0.00           C
ATOM   3505  C4A DPP   354     159.659  56.649  97.072  1.00  0.00           C
ATOM   3506  C1B DPP   354     160.659  61.449  85.372  1.00  0.00           C
ATOM   3507  C2B DPP   354     159.609  61.299  88.772  1.00  0.00           C
ATOM   3508  C3B DPP   354     159.609  62.599  92.872  1.00  0.00           C
ATOM   3509  C4B DPP   354     160.009  61.649  96.922  1.00  0.00           C
ATOM   3510  NC3 DPP   355      84.459 161.249  81.672  1.00  0.00           N
ATOM   3511  PO4 DPP   355      81.359 158.199  80.522  1.00  0.00           P
ATOM   3512  GL1 DPP   355      82.859 157.199  84.672  1.00  0.00            
ATOM   3513  GL2 DPP   355      81.659 154.199  86.672  1.00  0.00            
ATOM   3514  C1A DPP   355      80.259 159.299  88.322  1.00  0.00           C
ATOM   3515  C2A DPP   355      79.059 160.249  92.622  1.00  0.00           C
ATOM   3516  C3A DPP   355      80.259 160.599  96.772  1.00  0.00           C
ATOM   3517  C4A DPP   355      81.459 163.449 100.172  1.00  0.00           C
ATOM   3518  C1B DPP   355      82.259 155.049  90.572  1.00  0.00           C
ATOM   3519  C2B DPP   355      82.259 154.999  95.322  1.00  0.00           C
ATOM   3520  C3B DPP   355      79.159 155.099  97.972  1.00  0.00           C
ATOM   3521  C4B DPP   355      76.609 155.949 101.122  1.00  0.00           C
ATOM   3522  NC3 DPP   356     132.159 193.549  89.522  1.00  0.00           N
ATOM   3523  PO4 DPP   356     136.409 191.599  90.172  1.00  0.00           P
ATOM   3524  GL1 DPP   356     136.009 192.849  93.772  1.00  0.00            
ATOM   3525  GL2 DPP   356     133.159 193.699  94.072  1.00  0.00            
ATOM   3526  C1A DPP   356     135.259 192.499  98.722  1.00  0.00           C
ATOM   3527  C2A DPP   356     136.359 191.849 102.372  1.00  0.00           C
ATOM   3528  C3A DPP   356     137.659 189.249 107.272  1.00  0.00           C
ATOM   3529  C4A DPP   356     136.859 187.649 110.972  1.00  0.00           C
ATOM   3530  C1B DPP   356     130.809 194.099  97.822  1.00  0.00           C
ATOM   3531  C2B DPP   356     129.509 194.799 103.022  1.00  0.00           C
ATOM   3532  C3B DPP   356     129.509 195.049 106.322  1.00  0.00           C
ATOM   3533  C4B DPP   356     132.859 195.999 110.322  1.00  0.00           C
ATOM   3534  NC3 DPP   357     115.109   1.449  82.272  1.00  0.00           N
ATOM   3535  PO4 DPP   357     110.059   3.549  83.972  1.00  0.00           P
ATOM   3536  GL1 DPP   357     112.309   2.699  88.272  1.00  0.00            
ATOM   3537  GL2 DPP   357     111.759   0.649  90.522  1.00  0.00            
ATOM   3538  C1A DPP   357     111.559   5.499  92.422  1.00  0.00           C
ATOM   3539  C2A DPP   357     108.959   7.199  95.422  1.00  0.00           C
ATOM   3540  C3A DPP   357     109.909   8.199  99.322  1.00  0.00           C
ATOM   3541  C4A DPP   357     113.009   9.199 102.822  1.00  0.00           C
ATOM   3542  C1B DPP   357     112.309   0.649  94.472  1.00  0.00           C
ATOM   3543  C2B DPP   357     111.009  -0.901  97.422  1.00  0.00           C
ATOM   3544  C3B DPP   357     108.859  -1.351 100.822  1.00  0.00           C
ATOM   3545  C4B DPP   357     106.609   0.799 104.722  1.00  0.00           C
ATOM   3546  NC3 DPP   358      90.609 195.449  78.522  1.00  0.00           N
ATOM   3547  PO4 DPP   358      89.459 198.549  82.372  1.00  0.00           P
ATOM   3548  GL1 DPP   358      87.159 198.399  85.972  1.00  0.00            
ATOM   3549  GL2 DPP   358      84.359 198.849  87.972  1.00  0.00            
ATOM   3550  C1A DPP   358      88.709 199.449  90.872  1.00  0.00           C
ATOM   3551  C2A DPP   358      87.659 199.649  95.322  1.00  0.00           C
ATOM   3552  C3A DPP   358      87.009 201.449  99.622  1.00  0.00           C
ATOM   3553  C4A DPP   358      88.009 200.449 104.522  1.00  0.00           C
ATOM   3554  C1B DPP   358      83.659 200.099  91.922  1.00  0.00           C
ATOM   3555  C2B DPP   358      82.409 200.449  96.722  1.00  0.00           C
ATOM   3556  C3B DPP   358      80.909 198.999 100.322  1.00  0.00           C
ATOM   3557  C4B DPP   358      82.409 198.349 104.822  1.00  0.00           C
ATOM   3558  NC3 DPP   359     175.509 161.599  85.022  1.00  0.00           N
ATOM   3559  PO4 DPP   359     174.959 158.549  81.872  1.00  0.00           P
ATOM   3560  GL1 DPP   359     175.209 156.449  86.222  1.00  0.00            
ATOM   3561  GL2 DPP   359     174.009 158.749  88.522  1.00  0.00            
ATOM   3562  C1A DPP   359     175.409 153.299  88.722  1.00  0.00           C
ATOM   3563  C2A DPP   359     177.859 152.649  93.072  1.00  0.00           C
ATOM   3564  C3A DPP   359     177.309 149.449  96.522  1.00  0.00           C
ATOM   3565  C4A DPP   359     178.859 150.549 100.972  1.00  0.00           C
ATOM   3566  C1B DPP   359     174.659 156.899  92.322  1.00  0.00           C
ATOM   3567  C2B DPP   359     176.759 157.349  97.122  1.00  0.00           C
ATOM   3568  C3B DPP   359     177.359 155.349 101.122  1.00  0.00           C
ATOM   3569  C4B DPP   359     179.909 152.749 104.972  1.00  0.00           C
ATOM   3570  NC3 DPP   360      70.859 162.799  82.672  1.00  0.00           N
ATOM   3571  PO4 DPP   360      67.359 162.949  80.222  1.00  0.00           P
ATOM   3572  GL1 DPP   360      67.409 166.099  83.272  1.00  0.00            
ATOM   3573  GL2 DPP   360      69.259 168.449  84.572  1.00  0.00            
ATOM   3574  C1A DPP   360      65.559 165.149  87.372  1.00  0.00           C
ATOM   3575  C2A DPP   360      64.409 164.799  91.572  1.00  0.00           C
ATOM   3576  C3A DPP   360      62.459 166.999  95.472  1.00  0.00           C
ATOM   3577  C4A DPP   360      62.409 169.199  99.322  1.00  0.00           C
ATOM   3578  C1B DPP   360      68.109 168.649  89.222  1.00  0.00           C
ATOM   3579  C2B DPP   360      68.759 168.199  93.222  1.00  0.00           C
ATOM   3580  C3B DPP   360      66.709 169.499  96.072  1.00  0.00           C
ATOM   3581  C4B DPP   360      67.309 170.549 100.672  1.00  0.00           C
ATOM   3582  NC3 DPP   361     142.109 183.749  85.222  1.00  0.00           N
ATOM   3583  PO4 DPP   361     143.909 181.999  89.772  1.00  0.00           P
ATOM   3584  GL1 DPP   361     143.709 180.599  93.272  1.00  0.00            
ATOM   3585  GL2 DPP   361     141.609 178.549  94.072  1.00  0.00            
ATOM   3586  C1A DPP   361     144.609 181.899  97.372  1.00  0.00           C
ATOM   3587  C2A DPP   361     143.009 180.349 101.472  1.00  0.00           C
ATOM   3588  C3A DPP   361     141.909 180.099 105.622  1.00  0.00           C
ATOM   3589  C4A DPP   361     141.259 179.349 109.422  1.00  0.00           C
ATOM   3590  C1B DPP   361     140.209 177.049  98.422  1.00  0.00           C
ATOM   3591  C2B DPP   361     139.259 174.849 102.322  1.00  0.00           C
ATOM   3592  C3B DPP   361     139.759 174.899 106.772  1.00  0.00           C
ATOM   3593  C4B DPP   361     141.459 173.849 110.872  1.00  0.00           C
ATOM   3594  NC3 DPP   362     106.659  56.799  77.172  1.00  0.00           N
ATOM   3595  PO4 DPP   362     107.709  51.849  77.272  1.00  0.00           P
ATOM   3596  GL1 DPP   362     109.559  52.049  80.722  1.00  0.00            
ATOM   3597  GL2 DPP   362     110.359  55.349  81.422  1.00  0.00            
ATOM   3598  C1A DPP   362     111.359  51.449  83.972  1.00  0.00           C
ATOM   3599  C2A DPP   362     110.959  53.149  88.422  1.00  0.00           C
ATOM   3600  C3A DPP   362     109.659  53.749  92.822  1.00  0.00           C
ATOM   3601  C4A DPP   362     109.959  51.849  96.822  1.00  0.00           C
ATOM   3602  C1B DPP   362     110.309  57.499  85.222  1.00  0.00           C
ATOM   3603  C2B DPP   362     108.859  57.949  89.522  1.00  0.00           C
ATOM   3604  C3B DPP   362     108.209  60.199  93.172  1.00  0.00           C
ATOM   3605  C4B DPP   362     105.509  58.699  96.122  1.00  0.00           C
ATOM   3606  NC3 DPP   363     117.559  48.849  71.672  1.00  0.00           N
ATOM   3607  PO4 DPP   363     118.059  48.799  76.572  1.00  0.00           P
ATOM   3608  GL1 DPP   363     117.809  51.149  81.122  1.00  0.00            
ATOM   3609  GL2 DPP   363     119.709  52.449  83.272  1.00  0.00            
ATOM   3610  C1A DPP   363     115.209  54.399  83.922  1.00  0.00           C
ATOM   3611  C2A DPP   363     114.359  56.499  88.222  1.00  0.00           C
ATOM   3612  C3A DPP   363     113.459  57.449  92.872  1.00  0.00           C
ATOM   3613  C4A DPP   363     111.309  57.699  97.122  1.00  0.00           C
ATOM   3614  C1B DPP   363     119.709  53.049  86.822  1.00  0.00           C
ATOM   3615  C2B DPP   363     121.309  52.999  91.622  1.00  0.00           C
ATOM   3616  C3B DPP   363     124.059  50.999  94.072  1.00  0.00           C
ATOM   3617  C4B DPP   363     125.709  54.299  96.172  1.00  0.00           C
ATOM   3618  NC3 DPP   364     108.209  79.149  70.872  1.00  0.00           N
ATOM   3619  PO4 DPP   364     108.859  81.849  74.372  1.00  0.00           P
ATOM   3620  GL1 DPP   364     106.709  83.549  77.622  1.00  0.00            
ATOM   3621  GL2 DPP   364     106.259  87.499  77.822  1.00  0.00            
ATOM   3622  C1A DPP   364     105.659  81.549  81.522  1.00  0.00           C
ATOM   3623  C2A DPP   364     106.759  81.649  86.022  1.00  0.00           C
ATOM   3624  C3A DPP   364     110.209  81.449  89.872  1.00  0.00           C
ATOM   3625  C4A DPP   364     112.809  85.049  91.372  1.00  0.00           C
ATOM   3626  C1B DPP   364     106.509  90.099  82.322  1.00  0.00           C
ATOM   3627  C2B DPP   364     107.359  93.399  85.172  1.00  0.00           C
ATOM   3628  C3B DPP   364     108.359  95.449  88.472  1.00  0.00           C
ATOM   3629  C4B DPP   364     106.259  99.299  90.172  1.00  0.00           C
ATOM   3630  NC3 DPP   365      86.559  97.749  74.272  1.00  0.00           N
ATOM   3631  PO4 DPP   365      86.359 101.599  75.272  1.00  0.00           P
ATOM   3632  GL1 DPP   365      89.659  99.549  78.222  1.00  0.00            
ATOM   3633  GL2 DPP   365      86.509  98.849  79.772  1.00  0.00            
ATOM   3634  C1A DPP   365      92.859  97.849  79.972  1.00  0.00           C
ATOM   3635  C2A DPP   365      96.409  99.299  81.922  1.00  0.00           C
ATOM   3636  C3A DPP   365      98.509 100.299  85.722  1.00  0.00           C
ATOM   3637  C4A DPP   365     101.759 101.749  87.172  1.00  0.00           C
ATOM   3638  C1B DPP   365      88.409  98.349  83.872  1.00  0.00           C
ATOM   3639  C2B DPP   365      92.759  98.399  85.472  1.00  0.00           C
ATOM   3640  C3B DPP   365      94.359  99.649  89.072  1.00  0.00           C
ATOM   3641  C4B DPP   365      98.159 101.899  90.772  1.00  0.00           C
ATOM   3642  NC3 DPP   366     185.759 110.149  74.722  1.00  0.00           N
ATOM   3643  PO4 DPP   366     188.859 107.249  74.622  1.00  0.00           P
ATOM   3644  GL1 DPP   366     190.309 106.299  79.072  1.00  0.00            
ATOM   3645  GL2 DPP   366     190.809 103.349  80.822  1.00  0.00            
ATOM   3646  C1A DPP   366     191.059 108.499  82.122  1.00  0.00           C
ATOM   3647  C2A DPP   366     192.709 107.099  86.572  1.00  0.00           C
ATOM   3648  C3A DPP   366     191.159 108.149  91.922  1.00  0.00           C
ATOM   3649  C4A DPP   366     192.609 108.099  96.122  1.00  0.00           C
ATOM   3650  C1B DPP   366     190.659 102.399  84.822  1.00  0.00           C
ATOM   3651  C2B DPP   366     188.559 102.049  88.472  1.00  0.00           C
ATOM   3652  C3B DPP   366     185.409 101.249  91.572  1.00  0.00           C
ATOM   3653  C4B DPP   366     182.409 103.799  95.322  1.00  0.00           C
ATOM   3654  NC3 DPP   367     102.509  81.349  75.322  1.00  0.00           N
ATOM   3655  PO4 DPP   367      99.059  83.349  74.672  1.00  0.00           P
ATOM   3656  GL1 DPP   367      98.559  82.799  78.172  1.00  0.00            
ATOM   3657  GL2 DPP   367     101.559  82.549  79.822  1.00  0.00            
ATOM   3658  C1A DPP   367      97.409  79.749  81.722  1.00  0.00           C
ATOM   3659  C2A DPP   367      97.409  80.049  86.322  1.00  0.00           C
ATOM   3660  C3A DPP   367     101.359  79.599  89.522  1.00  0.00           C
ATOM   3661  C4A DPP   367     106.309  76.899  88.722  1.00  0.00           C
ATOM   3662  C1B DPP   367     101.559  82.299  83.922  1.00  0.00           C
ATOM   3663  C2B DPP   367     103.259  85.499  86.072  1.00  0.00           C
ATOM   3664  C3B DPP   367     105.459  85.799  90.972  1.00  0.00           C
ATOM   3665  C4B DPP   367     107.759  85.749  94.372  1.00  0.00           C
ATOM   3666  NC3 DPP   368     152.609 195.249  91.372  1.00  0.00           N
ATOM   3667  PO4 DPP   368     156.709 197.899  92.672  1.00  0.00           P
ATOM   3668  GL1 DPP   368     156.959 199.449  96.522  1.00  0.00            
ATOM   3669  GL2 DPP   368     155.409 202.899  94.872  1.00  0.00            
ATOM   3670  C1A DPP   368     158.309 200.699 100.322  1.00  0.00           C
ATOM   3671  C2A DPP   368     157.109 201.499 104.522  1.00  0.00           C
ATOM   3672  C3A DPP   368     156.309 204.599 106.822  1.00  0.00           C
ATOM   3673  C4A DPP   368     153.559 207.449 106.422  1.00  0.00           C
ATOM   3674  C1B DPP   368     153.059 202.649  99.572  1.00  0.00           C
ATOM   3675  C2B DPP   368     152.509 203.049 103.422  1.00  0.00           C
ATOM   3676  C3B DPP   368     151.459 202.499 108.472  1.00  0.00           C
ATOM   3677  C4B DPP   368     149.659 200.299 111.372  1.00  0.00           C
ATOM   3678  NC3 DPP   369      85.909  70.299  74.722  1.00  0.00           N
ATOM   3679  PO4 DPP   369      89.609  72.199  74.872  1.00  0.00           P
ATOM   3680  GL1 DPP   369      87.659  74.049  77.722  1.00  0.00            
ATOM   3681  GL2 DPP   369      88.909  76.949  77.472  1.00  0.00            
ATOM   3682  C1A DPP   369      88.609  74.549  82.222  1.00  0.00           C
ATOM   3683  C2A DPP   369      88.759  74.499  87.022  1.00  0.00           C
ATOM   3684  C3A DPP   369      91.359  71.849  90.322  1.00  0.00           C
ATOM   3685  C4A DPP   369      94.459  72.499  92.672  1.00  0.00           C
ATOM   3686  C1B DPP   369      91.409  79.449  80.122  1.00  0.00           C
ATOM   3687  C2B DPP   369      92.909  80.249  84.372  1.00  0.00           C
ATOM   3688  C3B DPP   369      91.809  78.699  87.522  1.00  0.00           C
ATOM   3689  C4B DPP   369      91.709  76.549  92.072  1.00  0.00           C
ATOM   3690  NC3 DPP   370      71.709 106.449  74.222  1.00  0.00           N
ATOM   3691  PO4 DPP   370      73.259 106.399  78.372  1.00  0.00           P
ATOM   3692  GL1 DPP   370      76.859 102.599  78.272  1.00  0.00            
ATOM   3693  GL2 DPP   370      76.959  99.899  77.072  1.00  0.00            
ATOM   3694  C1A DPP   370      79.309 103.049  83.222  1.00  0.00           C
ATOM   3695  C2A DPP   370      80.309 104.099  87.022  1.00  0.00           C
ATOM   3696  C3A DPP   370      79.959 103.349  90.872  1.00  0.00           C
ATOM   3697  C4A DPP   370      76.359 103.999  93.022  1.00  0.00           C
ATOM   3698  C1B DPP   370      81.159 100.149  79.122  1.00  0.00           C
ATOM   3699  C2B DPP   370      83.309  99.899  83.072  1.00  0.00           C
ATOM   3700  C3B DPP   370      83.609  99.999  87.522  1.00  0.00           C
ATOM   3701  C4B DPP   370      83.809  97.849  91.322  1.00  0.00           C
ATOM   3702  NC3 DPP   371     178.059 159.349  77.972  1.00  0.00           N
ATOM   3703  PO4 DPP   371     178.209 154.949  79.672  1.00  0.00           P
ATOM   3704  GL1 DPP   371     179.509 155.749  83.722  1.00  0.00            
ATOM   3705  GL2 DPP   371     179.359 158.449  83.822  1.00  0.00            
ATOM   3706  C1A DPP   371     180.809 155.099  87.472  1.00  0.00           C
ATOM   3707  C2A DPP   371     179.459 157.349  91.522  1.00  0.00           C
ATOM   3708  C3A DPP   371     181.559 158.499  95.422  1.00  0.00           C
ATOM   3709  C4A DPP   371     185.409 158.899  98.672  1.00  0.00           C
ATOM   3710  C1B DPP   371     182.509 160.449  86.022  1.00  0.00           C
ATOM   3711  C2B DPP   371     182.659 161.599  90.322  1.00  0.00           C
ATOM   3712  C3B DPP   371     182.409 163.399  94.422  1.00  0.00           C
ATOM   3713  C4B DPP   371     182.859 163.149  98.022  1.00  0.00           C
ATOM   3714  NC3 DPP   372     115.059  54.699 119.872  1.00  0.00           N
ATOM   3715  PO4 DPP   372     116.459  54.049 123.072  1.00  0.00           P
ATOM   3716  GL1 DPP   372     119.959  54.049 120.022  1.00  0.00            
ATOM   3717  GL2 DPP   372     122.159  56.049 116.572  1.00  0.00            
ATOM   3718  C1A DPP   372     121.109  50.999 117.822  1.00  0.00           C
ATOM   3719  C2A DPP   372     120.909  48.149 114.322  1.00  0.00           C
ATOM   3720  C3A DPP   372     120.359  46.449 111.122  1.00  0.00           C
ATOM   3721  C4A DPP   372     120.709  45.249 107.622  1.00  0.00           C
ATOM   3722  C1B DPP   372     123.059  54.649 112.572  1.00  0.00           C
ATOM   3723  C2B DPP   372     123.909  55.249 108.822  1.00  0.00           C
ATOM   3724  C3B DPP   372     124.709  56.249 104.222  1.00  0.00           C
ATOM   3725  C4B DPP   372     123.259  53.399 101.222  1.00  0.00           C
ATOM   3726  NC3 DPP   373     173.959  69.149 119.372  1.00  0.00           N
ATOM   3727  PO4 DPP   373     169.609  67.649 119.822  1.00  0.00           P
ATOM   3728  GL1 DPP   373     169.009  67.999 115.622  1.00  0.00            
ATOM   3729  GL2 DPP   373     171.209  66.549 114.072  1.00  0.00            
ATOM   3730  C1A DPP   373     167.109  70.949 113.422  1.00  0.00           C
ATOM   3731  C2A DPP   373     166.459  70.749 108.422  1.00  0.00           C
ATOM   3732  C3A DPP   373     164.959  72.549 104.622  1.00  0.00           C
ATOM   3733  C4A DPP   373     164.959  77.149 103.672  1.00  0.00           C
ATOM   3734  C1B DPP   373     169.209  62.649 112.622  1.00  0.00           C
ATOM   3735  C2B DPP   373     168.059  61.399 108.172  1.00  0.00           C
ATOM   3736  C3B DPP   373     166.459  60.749 103.622  1.00  0.00           C
ATOM   3737  C4B DPP   373     165.159  61.349  99.422  1.00  0.00           C
ATOM   3738  NC3 DPP   374     156.559 185.999 130.172  1.00  0.00           N
ATOM   3739  PO4 DPP   374     157.109 181.999 131.522  1.00  0.00           P
ATOM   3740  GL1 DPP   374     155.959 181.049 127.872  1.00  0.00            
ATOM   3741  GL2 DPP   374     158.609 182.849 126.222  1.00  0.00            
ATOM   3742  C1A DPP   374     155.409 181.149 122.972  1.00  0.00           C
ATOM   3743  C2A DPP   374     156.609 183.499 120.322  1.00  0.00           C
ATOM   3744  C3A DPP   374     158.559 185.249 116.522  1.00  0.00           C
ATOM   3745  C4A DPP   374     157.759 187.799 112.672  1.00  0.00           C
ATOM   3746  C1B DPP   374     161.959 183.499 122.872  1.00  0.00           C
ATOM   3747  C2B DPP   374     163.409 185.349 119.222  1.00  0.00           C
ATOM   3748  C3B DPP   374     164.409 186.649 115.572  1.00  0.00           C
ATOM   3749  C4B DPP   374     165.909 186.199 111.522  1.00  0.00           C
ATOM   3750  NC3 DPP   375      11.409 166.499 116.772  1.00  0.00           N
ATOM   3751  PO4 DPP   375      10.159 162.449 114.372  1.00  0.00           P
ATOM   3752  GL1 DPP   375      12.159 164.849 111.322  1.00  0.00            
ATOM   3753  GL2 DPP   375      15.159 166.799 112.022  1.00  0.00            
ATOM   3754  C1A DPP   375      12.809 166.899 107.722  1.00  0.00           C
ATOM   3755  C2A DPP   375      10.559 167.199 104.072  1.00  0.00           C
ATOM   3756  C3A DPP   375      10.309 167.749  99.022  1.00  0.00           C
ATOM   3757  C4A DPP   375       9.359 170.599  94.922  1.00  0.00           C
ATOM   3758  C1B DPP   375      16.109 169.799 109.022  1.00  0.00           C
ATOM   3759  C2B DPP   375      13.609 172.099 105.972  1.00  0.00           C
ATOM   3760  C3B DPP   375       9.759 172.099 102.472  1.00  0.00           C
ATOM   3761  C4B DPP   375       9.709 173.599  98.522  1.00  0.00           C
ATOM   3762  NC3 DPP   376     132.659  23.449 127.072  1.00  0.00           N
ATOM   3763  PO4 DPP   376     129.509  26.799 126.522  1.00  0.00           P
ATOM   3764  GL1 DPP   376     130.259  28.999 121.922  1.00  0.00            
ATOM   3765  GL2 DPP   376     132.959  32.499 122.622  1.00  0.00            
ATOM   3766  C1A DPP   376     128.809  30.449 118.822  1.00  0.00           C
ATOM   3767  C2A DPP   376     126.409  32.199 115.222  1.00  0.00           C
ATOM   3768  C3A DPP   376     125.309  33.899 112.422  1.00  0.00           C
ATOM   3769  C4A DPP   376     124.009  33.499 108.172  1.00  0.00           C
ATOM   3770  C1B DPP   376     130.359  35.099 119.072  1.00  0.00           C
ATOM   3771  C2B DPP   376     126.609  35.799 118.322  1.00  0.00           C
ATOM   3772  C3B DPP   376     122.559  34.749 117.772  1.00  0.00           C
ATOM   3773  C4B DPP   376     121.059  30.999 118.272  1.00  0.00           C
ATOM   3774  NC3 DPP   377      85.209  23.899 123.422  1.00  0.00           N
ATOM   3775  PO4 DPP   377      84.359  24.699 119.372  1.00  0.00           P
ATOM   3776  GL1 DPP   377      83.459  26.599 116.172  1.00  0.00            
ATOM   3777  GL2 DPP   377      86.959  25.949 115.222  1.00  0.00            
ATOM   3778  C1A DPP   377      80.659  27.049 112.322  1.00  0.00           C
ATOM   3779  C2A DPP   377      78.659  27.249 108.572  1.00  0.00           C
ATOM   3780  C3A DPP   377      79.959  28.499 103.722  1.00  0.00           C
ATOM   3781  C4A DPP   377      83.709  28.999 101.822  1.00  0.00           C
ATOM   3782  C1B DPP   377      87.359  28.149 111.772  1.00  0.00           C
ATOM   3783  C2B DPP   377      90.709  29.649 110.922  1.00  0.00           C
ATOM   3784  C3B DPP   377      94.359  32.649 110.922  1.00  0.00           C
ATOM   3785  C4B DPP   377      98.409  32.249 108.822  1.00  0.00           C
ATOM   3786  NC3 DPP   378     149.609  89.949 121.372  1.00  0.00           N
ATOM   3787  PO4 DPP   378     150.259  87.999 117.622  1.00  0.00           P
ATOM   3788  GL1 DPP   378     150.959  89.949 114.972  1.00  0.00            
ATOM   3789  GL2 DPP   378     154.059  89.399 113.822  1.00  0.00            
ATOM   3790  C1A DPP   378     148.959  92.049 110.622  1.00  0.00           C
ATOM   3791  C2A DPP   378     149.609  94.099 106.322  1.00  0.00           C
ATOM   3792  C3A DPP   378     151.359  97.099 104.422  1.00  0.00           C
ATOM   3793  C4A DPP   378     153.459 100.699 106.322  1.00  0.00           C
ATOM   3794  C1B DPP   378     153.659  90.849 110.122  1.00  0.00           C
ATOM   3795  C2B DPP   378     153.109  90.199 106.622  1.00  0.00           C
ATOM   3796  C3B DPP   378     153.209  93.199 103.422  1.00  0.00           C
ATOM   3797  C4B DPP   378     152.559  95.449  99.772  1.00  0.00           C
ATOM   3798  NC3 DPP   379     170.109 126.049 119.572  1.00  0.00           N
ATOM   3799  PO4 DPP   379     174.459 123.449 119.772  1.00  0.00           P
ATOM   3800  GL1 DPP   379     172.459 124.249 114.822  1.00  0.00            
ATOM   3801  GL2 DPP   379     172.759 120.749 113.022  1.00  0.00            
ATOM   3802  C1A DPP   379     168.709 125.349 112.972  1.00  0.00           C
ATOM   3803  C2A DPP   379     166.059 125.249 109.772  1.00  0.00           C
ATOM   3804  C3A DPP   379     164.009 127.449 107.072  1.00  0.00           C
ATOM   3805  C4A DPP   379     164.209 128.599 103.872  1.00  0.00           C
ATOM   3806  C1B DPP   379     174.409 120.499 108.922  1.00  0.00           C
ATOM   3807  C2B DPP   379     172.809 117.599 106.172  1.00  0.00           C
ATOM   3808  C3B DPP   379     169.259 117.249 103.222  1.00  0.00           C
ATOM   3809  C4B DPP   379     165.709 117.499 102.722  1.00  0.00           C
ATOM   3810  NC3 DPP   380     123.709  78.549 121.222  1.00  0.00           N
ATOM   3811  PO4 DPP   380     120.709  78.199 118.422  1.00  0.00           P
ATOM   3812  GL1 DPP   380     121.309  77.099 113.872  1.00  0.00            
ATOM   3813  GL2 DPP   380     121.559  73.699 113.672  1.00  0.00            
ATOM   3814  C1A DPP   380     122.459  78.299 109.722  1.00  0.00           C
ATOM   3815  C2A DPP   380     123.609  76.549 106.122  1.00  0.00           C
ATOM   3816  C3A DPP   380     122.409  74.949 100.672  1.00  0.00           C
ATOM   3817  C4A DPP   380     119.059  74.599  97.622  1.00  0.00           C
ATOM   3818  C1B DPP   380     120.859  73.399 108.922  1.00  0.00           C
ATOM   3819  C2B DPP   380     119.209  71.649 105.172  1.00  0.00           C
ATOM   3820  C3B DPP   380     118.909  70.599 100.722  1.00  0.00           C
ATOM   3821  C4B DPP   380     116.409  69.849  97.222  1.00  0.00           C
ATOM   3822  NC3 DPP   381     199.909 147.549 114.172  1.00  0.00           N
ATOM   3823  PO4 DPP   381     203.959 148.399 114.472  1.00  0.00           P
ATOM   3824  GL1 DPP   381     203.959 150.849 111.272  1.00  0.00            
ATOM   3825  GL2 DPP   381     203.809 153.949 111.372  1.00  0.00            
ATOM   3826  C1A DPP   381     201.459 150.349 107.172  1.00  0.00           C
ATOM   3827  C2A DPP   381     202.409 148.549 103.972  1.00  0.00           C
ATOM   3828  C3A DPP   381     202.509 149.499  99.322  1.00  0.00           C
ATOM   3829  C4A DPP   381     207.159 149.599  96.622  1.00  0.00           C
ATOM   3830  C1B DPP   381     199.409 153.899 111.722  1.00  0.00           C
ATOM   3831  C2B DPP   381     197.309 151.849 109.372  1.00  0.00           C
ATOM   3832  C3B DPP   381     194.159 151.799 106.722  1.00  0.00           C
ATOM   3833  C4B DPP   381     192.409 154.999 105.022  1.00  0.00           C
ATOM   3834  NC3 DPP   382      93.159  64.199 120.122  1.00  0.00           N
ATOM   3835  PO4 DPP   382      95.109  68.599 119.322  1.00  0.00           P
ATOM   3836  GL1 DPP   382      94.459  68.199 115.072  1.00  0.00            
ATOM   3837  GL2 DPP   382      91.509  69.249 114.072  1.00  0.00            
ATOM   3838  C1A DPP   382      93.359  65.599 110.822  1.00  0.00           C
ATOM   3839  C2A DPP   382      92.759  67.149 107.172  1.00  0.00           C
ATOM   3840  C3A DPP   382      92.459  66.899 103.372  1.00  0.00           C
ATOM   3841  C4A DPP   382      93.009  69.749  99.672  1.00  0.00           C
ATOM   3842  C1B DPP   382      92.209  71.699 109.822  1.00  0.00           C
ATOM   3843  C2B DPP   382      92.309  72.399 105.472  1.00  0.00           C
ATOM   3844  C3B DPP   382      90.009  72.449 102.522  1.00  0.00           C
ATOM   3845  C4B DPP   382      87.159  72.499  98.772  1.00  0.00           C
ATOM   3846  NC3 DPP   383     139.509  22.649 128.972  1.00  0.00           N
ATOM   3847  PO4 DPP   383     137.009  24.199 124.822  1.00  0.00           P
ATOM   3848  GL1 DPP   383     136.959  23.699 119.972  1.00  0.00            
ATOM   3849  GL2 DPP   383     141.059  25.499 119.322  1.00  0.00            
ATOM   3850  C1A DPP   383     135.109  24.599 115.872  1.00  0.00           C
ATOM   3851  C2A DPP   383     132.259  24.149 113.072  1.00  0.00           C
ATOM   3852  C3A DPP   383     128.059  25.249 112.672  1.00  0.00           C
ATOM   3853  C4A DPP   383     126.659  24.899 108.772  1.00  0.00           C
ATOM   3854  C1B DPP   383     141.709  25.149 114.672  1.00  0.00           C
ATOM   3855  C2B DPP   383     141.309  24.999 110.422  1.00  0.00           C
ATOM   3856  C3B DPP   383     141.759  25.499 105.572  1.00  0.00           C
ATOM   3857  C4B DPP   383     142.859  29.149 102.172  1.00  0.00           C
ATOM   3858  NC3 DPP   384     167.459 176.849 127.522  1.00  0.00           N
ATOM   3859  PO4 DPP   384     163.909 175.099 125.772  1.00  0.00           P
ATOM   3860  GL1 DPP   384     166.959 173.599 123.272  1.00  0.00            
ATOM   3861  GL2 DPP   384     166.359 174.999 121.172  1.00  0.00            
ATOM   3862  C1A DPP   384     170.309 173.249 118.922  1.00  0.00           C
ATOM   3863  C2A DPP   384     173.059 173.699 116.372  1.00  0.00           C
ATOM   3864  C3A DPP   384     174.809 175.499 111.722  1.00  0.00           C
ATOM   3865  C4A DPP   384     179.109 175.949 109.772  1.00  0.00           C
ATOM   3866  C1B DPP   384     166.109 175.849 117.422  1.00  0.00           C
ATOM   3867  C2B DPP   384     165.659 176.449 114.172  1.00  0.00           C
ATOM   3868  C3B DPP   384     167.159 177.599 109.922  1.00  0.00           C
ATOM   3869  C4B DPP   384     168.159 178.299 105.572  1.00  0.00           C
ATOM   3870  NC3 DPP   385     182.109  52.199 117.922  1.00  0.00           N
ATOM   3871  PO4 DPP   385     181.809  49.799 119.572  1.00  0.00           P
ATOM   3872  GL1 DPP   385     179.109  47.999 117.522  1.00  0.00            
ATOM   3873  GL2 DPP   385     176.159  48.749 116.972  1.00  0.00            
ATOM   3874  C1A DPP   385     177.959  44.249 115.472  1.00  0.00           C
ATOM   3875  C2A DPP   385     176.559  41.199 112.972  1.00  0.00           C
ATOM   3876  C3A DPP   385     177.759  39.799 109.772  1.00  0.00           C
ATOM   3877  C4A DPP   385     179.109  38.099 105.722  1.00  0.00           C
ATOM   3878  C1B DPP   385     175.009  48.049 113.122  1.00  0.00           C
ATOM   3879  C2B DPP   385     176.959  45.749 109.172  1.00  0.00           C
ATOM   3880  C3B DPP   385     176.759  42.799 105.722  1.00  0.00           C
ATOM   3881  C4B DPP   385     175.359  40.199 102.072  1.00  0.00           C
ATOM   3882  NC3 DPP   386      91.259 114.049 116.322  1.00  0.00           N
ATOM   3883  PO4 DPP   386      86.709 114.699 114.122  1.00  0.00           P
ATOM   3884  GL1 DPP   386      85.709 117.949 111.372  1.00  0.00            
ATOM   3885  GL2 DPP   386      85.809 114.649 109.022  1.00  0.00            
ATOM   3886  C1A DPP   386      82.309 120.749 110.922  1.00  0.00           C
ATOM   3887  C2A DPP   386      80.659 123.199 106.772  1.00  0.00           C
ATOM   3888  C3A DPP   386      78.959 124.149 102.672  1.00  0.00           C
ATOM   3889  C4A DPP   386      79.159 128.049 100.322  1.00  0.00           C
ATOM   3890  C1B DPP   386      83.959 117.999 106.572  1.00  0.00           C
ATOM   3891  C2B DPP   386      81.359 119.249 104.072  1.00  0.00           C
ATOM   3892  C3B DPP   386      78.509 115.899 100.872  1.00  0.00           C
ATOM   3893  C4B DPP   386      76.509 115.949  97.622  1.00  0.00           C
ATOM   3894  NC3 DPP   387     125.459  94.749 118.922  1.00  0.00           N
ATOM   3895  PO4 DPP   387     126.359  92.999 114.522  1.00  0.00           P
ATOM   3896  GL1 DPP   387     125.909  92.499 109.372  1.00  0.00            
ATOM   3897  GL2 DPP   387     122.359  93.749 108.372  1.00  0.00            
ATOM   3898  C1A DPP   387     127.059  94.399 105.972  1.00  0.00           C
ATOM   3899  C2A DPP   387     129.559  95.999 102.372  1.00  0.00           C
ATOM   3900  C3A DPP   387     129.659  94.399  98.572  1.00  0.00           C
ATOM   3901  C4A DPP   387     127.709  94.849  94.422  1.00  0.00           C
ATOM   3902  C1B DPP   387     122.709  92.199 105.022  1.00  0.00           C
ATOM   3903  C2B DPP   387     125.709  92.549 101.522  1.00  0.00           C
ATOM   3904  C3B DPP   387     125.459  90.699  97.272  1.00  0.00           C
ATOM   3905  C4B DPP   387     128.609  89.699  94.622  1.00  0.00           C
ATOM   3906  NC3 DPP   388     186.109  18.399 123.022  1.00  0.00           N
ATOM   3907  PO4 DPP   388     186.009  14.249 122.472  1.00  0.00           P
ATOM   3908  GL1 DPP   388     186.259  14.999 118.022  1.00  0.00            
ATOM   3909  GL2 DPP   388     184.709  18.349 117.872  1.00  0.00            
ATOM   3910  C1A DPP   388     184.259  12.299 114.822  1.00  0.00           C
ATOM   3911  C2A DPP   388     185.009  11.699 111.872  1.00  0.00           C
ATOM   3912  C3A DPP   388     187.559  11.449 107.722  1.00  0.00           C
ATOM   3913  C4A DPP   388     189.959  14.099 104.472  1.00  0.00           C
ATOM   3914  C1B DPP   388     185.609  17.449 112.972  1.00  0.00           C
ATOM   3915  C2B DPP   388     184.359  16.049 109.222  1.00  0.00           C
ATOM   3916  C3B DPP   388     184.609  14.799 105.122  1.00  0.00           C
ATOM   3917  C4B DPP   388     185.809  11.099 102.222  1.00  0.00           C
ATOM   3918  NC3 DPP   389     179.909  39.999 122.722  1.00  0.00           N
ATOM   3919  PO4 DPP   389     178.859  36.099 121.872  1.00  0.00           P
ATOM   3920  GL1 DPP   389     179.959  37.349 117.722  1.00  0.00            
ATOM   3921  GL2 DPP   389     179.959  40.349 117.472  1.00  0.00            
ATOM   3922  C1A DPP   389     178.109  36.599 113.322  1.00  0.00           C
ATOM   3923  C2A DPP   389     177.009  34.399 109.922  1.00  0.00           C
ATOM   3924  C3A DPP   389     178.159  32.899 105.522  1.00  0.00           C
ATOM   3925  C4A DPP   389     178.759  31.049 101.422  1.00  0.00           C
ATOM   3926  C1B DPP   389     181.659  39.849 113.422  1.00  0.00           C
ATOM   3927  C2B DPP   389     184.209  39.049 108.722  1.00  0.00           C
ATOM   3928  C3B DPP   389     183.959  39.499 104.472  1.00  0.00           C
ATOM   3929  C4B DPP   389     185.759  42.299 101.222  1.00  0.00           C
ATOM   3930  NC3 DPP   390     104.309 154.099 122.022  1.00  0.00           N
ATOM   3931  PO4 DPP   390     104.059 151.249 120.422  1.00  0.00           P
ATOM   3932  GL1 DPP   390     104.609 152.899 116.372  1.00  0.00            
ATOM   3933  GL2 DPP   390     101.559 152.499 115.322  1.00  0.00            
ATOM   3934  C1A DPP   390     104.459 154.499 111.372  1.00  0.00           C
ATOM   3935  C2A DPP   390     105.509 155.999 107.722  1.00  0.00           C
ATOM   3936  C3A DPP   390     107.859 158.199 105.122  1.00  0.00           C
ATOM   3937  C4A DPP   390     108.009 160.849 101.372  1.00  0.00           C
ATOM   3938  C1B DPP   390      99.609 156.099 114.122  1.00  0.00           C
ATOM   3939  C2B DPP   390      99.059 158.199 110.372  1.00  0.00           C
ATOM   3940  C3B DPP   390     100.909 158.299 106.922  1.00  0.00           C
ATOM   3941  C4B DPP   390     103.409 161.499 105.622  1.00  0.00           C
ATOM   3942  NC3 DPP   391      64.759   7.599 120.872  1.00  0.00           N
ATOM   3943  PO4 DPP   391      65.459   2.799 120.022  1.00  0.00           P
ATOM   3944  GL1 DPP   391      62.859   1.399 116.772  1.00  0.00            
ATOM   3945  GL2 DPP   391      63.209  -1.251 117.572  1.00  0.00            
ATOM   3946  C1A DPP   391      60.859   2.199 112.322  1.00  0.00           C
ATOM   3947  C2A DPP   391      60.309   2.549 108.322  1.00  0.00           C
ATOM   3948  C3A DPP   391      61.059   5.849 104.972  1.00  0.00           C
ATOM   3949  C4A DPP   391      61.909   7.699 101.822  1.00  0.00           C
ATOM   3950  C1B DPP   391      65.259  -2.351 114.172  1.00  0.00           C
ATOM   3951  C2B DPP   391      66.509  -3.301 110.272  1.00  0.00           C
ATOM   3952  C3B DPP   391      71.259  -5.151 109.372  1.00  0.00           C
ATOM   3953  C4B DPP   391      74.609  -3.251 109.022  1.00  0.00           C
ATOM   3954  NC3 DPP   392      16.159  37.949 120.872  1.00  0.00           N
ATOM   3955  PO4 DPP   392      21.459  39.549 121.072  1.00  0.00           P
ATOM   3956  GL1 DPP   392      19.259  39.549 117.272  1.00  0.00            
ATOM   3957  GL2 DPP   392      20.609  38.899 114.872  1.00  0.00            
ATOM   3958  C1A DPP   392      16.209  41.699 114.722  1.00  0.00           C
ATOM   3959  C2A DPP   392      13.409  42.199 111.772  1.00  0.00           C
ATOM   3960  C3A DPP   392      14.009  42.199 107.872  1.00  0.00           C
ATOM   3961  C4A DPP   392      13.909  43.049 103.022  1.00  0.00           C
ATOM   3962  C1B DPP   392      18.509  38.949 111.522  1.00  0.00           C
ATOM   3963  C2B DPP   392      17.759  39.399 107.472  1.00  0.00           C
ATOM   3964  C3B DPP   392      17.759  40.149 102.322  1.00  0.00           C
ATOM   3965  C4B DPP   392      14.409  40.749  98.472  1.00  0.00           C
ATOM   3966  NC3 DPP   393     180.559   5.099 123.772  1.00  0.00           N
ATOM   3967  PO4 DPP   393     181.659   9.849 125.222  1.00  0.00           P
ATOM   3968  GL1 DPP   393     180.609   9.049 120.722  1.00  0.00            
ATOM   3969  GL2 DPP   393     177.459   7.849 120.422  1.00  0.00            
ATOM   3970  C1A DPP   393     181.109   7.999 116.572  1.00  0.00           C
ATOM   3971  C2A DPP   393     179.409   9.149 113.672  1.00  0.00           C
ATOM   3972  C3A DPP   393     177.759   8.699 109.672  1.00  0.00           C
ATOM   3973  C4A DPP   393     177.959   7.199 106.472  1.00  0.00           C
ATOM   3974  C1B DPP   393     175.909   7.099 117.922  1.00  0.00           C
ATOM   3975  C2B DPP   393     175.459   6.399 113.072  1.00  0.00           C
ATOM   3976  C3B DPP   393     175.959   2.099 109.822  1.00  0.00           C
ATOM   3977  C4B DPP   393     174.409  -0.051 107.772  1.00  0.00           C
ATOM   3978  NC3 DPP   394     138.659 118.799 121.072  1.00  0.00           N
ATOM   3979  PO4 DPP   394     137.059 115.999 117.422  1.00  0.00           P
ATOM   3980  GL1 DPP   394     135.759 117.199 113.922  1.00  0.00            
ATOM   3981  GL2 DPP   394     137.009 120.599 115.672  1.00  0.00            
ATOM   3982  C1A DPP   394     134.159 117.099 110.072  1.00  0.00           C
ATOM   3983  C2A DPP   394     135.259 118.499 105.922  1.00  0.00           C
ATOM   3984  C3A DPP   394     135.559 119.349 101.972  1.00  0.00           C
ATOM   3985  C4A DPP   394     134.959 123.649  98.872  1.00  0.00           C
ATOM   3986  C1B DPP   394     135.009 122.599 112.222  1.00  0.00           C
ATOM   3987  C2B DPP   394     135.159 123.899 107.822  1.00  0.00           C
ATOM   3988  C3B DPP   394     133.909 124.749 103.422  1.00  0.00           C
ATOM   3989  C4B DPP   394     130.809 125.199  99.922  1.00  0.00           C
ATOM   3990  NC3 DPP   395     101.909  60.899 119.872  1.00  0.00           N
ATOM   3991  PO4 DPP   395     102.009  57.099 119.722  1.00  0.00           P
ATOM   3992  GL1 DPP   395     101.759  54.349 115.522  1.00  0.00            
ATOM   3993  GL2 DPP   395      97.809  55.699 115.672  1.00  0.00            
ATOM   3994  C1A DPP   395     104.109  54.599 111.322  1.00  0.00           C
ATOM   3995  C2A DPP   395     104.959  53.649 107.172  1.00  0.00           C
ATOM   3996  C3A DPP   395     105.759  53.149 102.522  1.00  0.00           C
ATOM   3997  C4A DPP   395     106.959  54.649 100.172  1.00  0.00           C
ATOM   3998  C1B DPP   395      97.559  56.449 111.422  1.00  0.00           C
ATOM   3999  C2B DPP   395      99.809  54.799 108.472  1.00  0.00           C
ATOM   4000  C3B DPP   395     100.209  55.699 104.472  1.00  0.00           C
ATOM   4001  C4B DPP   395      99.659  54.399 100.022  1.00  0.00           C
ATOM   4002  NC3 DPP   396      94.459 125.949 121.122  1.00  0.00           N
ATOM   4003  PO4 DPP   396      94.659 122.149 118.272  1.00  0.00           P
ATOM   4004  GL1 DPP   396      93.409 125.049 115.972  1.00  0.00            
ATOM   4005  GL2 DPP   396      91.009 123.999 114.022  1.00  0.00            
ATOM   4006  C1A DPP   396      94.209 127.099 112.022  1.00  0.00           C
ATOM   4007  C2A DPP   396      94.759 129.899 107.572  1.00  0.00           C
ATOM   4008  C3A DPP   396      96.809 131.149 103.672  1.00  0.00           C
ATOM   4009  C4A DPP   396     100.759 129.899 102.322  1.00  0.00           C
ATOM   4010  C1B DPP   396      88.659 122.799 110.322  1.00  0.00           C
ATOM   4011  C2B DPP   396      86.509 122.199 107.872  1.00  0.00           C
ATOM   4012  C3B DPP   396      85.409 122.899 103.772  1.00  0.00           C
ATOM   4013  C4B DPP   396      83.059 122.449 100.372  1.00  0.00           C
ATOM   4014  NC3 DPP   397     124.309 120.649 116.672  1.00  0.00           N
ATOM   4015  PO4 DPP   397     128.159 122.249 118.272  1.00  0.00           P
ATOM   4016  GL1 DPP   397     128.709 122.149 114.222  1.00  0.00            
ATOM   4017  GL2 DPP   397     131.409 119.049 113.472  1.00  0.00            
ATOM   4018  C1A DPP   397     129.109 124.699 109.872  1.00  0.00           C
ATOM   4019  C2A DPP   397     128.559 125.849 105.672  1.00  0.00           C
ATOM   4020  C3A DPP   397     126.009 126.799 102.472  1.00  0.00           C
ATOM   4021  C4A DPP   397     121.259 126.049  98.972  1.00  0.00           C
ATOM   4022  C1B DPP   397     130.309 120.049 109.822  1.00  0.00           C
ATOM   4023  C2B DPP   397     130.609 121.049 105.722  1.00  0.00           C
ATOM   4024  C3B DPP   397     130.459 120.599 102.122  1.00  0.00           C
ATOM   4025  C4B DPP   397     130.909 120.549  97.672  1.00  0.00           C
ATOM   4026  NC3 DPP   398     143.259 127.949 121.172  1.00  0.00           N
ATOM   4027  PO4 DPP   398     141.209 124.299 120.222  1.00  0.00           P
ATOM   4028  GL1 DPP   398     141.959 120.899 117.522  1.00  0.00            
ATOM   4029  GL2 DPP   398     141.159 117.749 116.072  1.00  0.00            
ATOM   4030  C1A DPP   398     145.659 120.899 114.322  1.00  0.00           C
ATOM   4031  C2A DPP   398     148.109 121.749 110.972  1.00  0.00           C
ATOM   4032  C3A DPP   398     149.209 122.849 106.922  1.00  0.00           C
ATOM   4033  C4A DPP   398     149.759 124.049 102.972  1.00  0.00           C
ATOM   4034  C1B DPP   398     140.109 120.549 111.572  1.00  0.00           C
ATOM   4035  C2B DPP   398     140.209 122.149 107.372  1.00  0.00           C
ATOM   4036  C3B DPP   398     140.259 121.749 102.572  1.00  0.00           C
ATOM   4037  C4B DPP   398     139.909 124.199  99.072  1.00  0.00           C
ATOM   4038  NC3 DPP   399      18.709 143.649 113.072  1.00  0.00           N
ATOM   4039  PO4 DPP   399      20.759 146.799 114.172  1.00  0.00           P
ATOM   4040  GL1 DPP   399      18.209 148.799 110.472  1.00  0.00            
ATOM   4041  GL2 DPP   399      19.759 147.999 107.172  1.00  0.00            
ATOM   4042  C1A DPP   399      15.509 150.499 107.022  1.00  0.00           C
ATOM   4043  C2A DPP   399      14.609 152.949 102.922  1.00  0.00           C
ATOM   4044  C3A DPP   399      17.659 152.199  99.772  1.00  0.00           C
ATOM   4045  C4A DPP   399      16.859 152.449  95.822  1.00  0.00           C
ATOM   4046  C1B DPP   399      17.259 147.949 103.322  1.00  0.00           C
ATOM   4047  C2B DPP   399      15.009 148.249 100.072  1.00  0.00           C
ATOM   4048  C3B DPP   399      14.459 147.949  95.572  1.00  0.00           C
ATOM   4049  C4B DPP   399      15.309 149.649  91.222  1.00  0.00           C
ATOM   4050  NC3 DPP   400     151.509  51.399 125.122  1.00  0.00           N
ATOM   4051  PO4 DPP   400     149.759  54.099 123.822  1.00  0.00           P
ATOM   4052  GL1 DPP   400     149.709  53.049 119.272  1.00  0.00            
ATOM   4053  GL2 DPP   400     150.109  55.249 118.422  1.00  0.00            
ATOM   4054  C1A DPP   400     148.759  49.449 116.172  1.00  0.00           C
ATOM   4055  C2A DPP   400     149.609  48.099 112.472  1.00  0.00           C
ATOM   4056  C3A DPP   400     150.209  46.549 108.472  1.00  0.00           C
ATOM   4057  C4A DPP   400     151.409  45.699 105.122  1.00  0.00           C
ATOM   4058  C1B DPP   400     150.509  54.299 114.272  1.00  0.00           C
ATOM   4059  C2B DPP   400     150.459  53.799 110.222  1.00  0.00           C
ATOM   4060  C3B DPP   400     150.159  51.699 105.872  1.00  0.00           C
ATOM   4061  C4B DPP   400     149.659  51.199 102.022  1.00  0.00           C
ATOM   4062  NC3 DPP   401      45.809  66.799 113.572  1.00  0.00           N
ATOM   4063  PO4 DPP   401      42.509  69.649 116.022  1.00  0.00           P
ATOM   4064  GL1 DPP   401      41.409  68.249 111.922  1.00  0.00            
ATOM   4065  GL2 DPP   401      43.459  68.399 109.222  1.00  0.00            
ATOM   4066  C1A DPP   401      38.359  67.649 108.122  1.00  0.00           C
ATOM   4067  C2A DPP   401      37.259  71.249 105.222  1.00  0.00           C
ATOM   4068  C3A DPP   401      33.709  71.349 101.672  1.00  0.00           C
ATOM   4069  C4A DPP   401      31.609  67.649  99.072  1.00  0.00           C
ATOM   4070  C1B DPP   401      46.409  71.149 106.072  1.00  0.00           C
ATOM   4071  C2B DPP   401      49.809  74.049 104.522  1.00  0.00           C
ATOM   4072  C3B DPP   401      51.109  75.399 100.172  1.00  0.00           C
ATOM   4073  C4B DPP   401      52.259  77.799  97.022  1.00  0.00           C
ATOM   4074  NC3 DPP   402      97.859  32.649 126.572  1.00  0.00           N
ATOM   4075  PO4 DPP   402      97.059  32.049 122.022  1.00  0.00           P
ATOM   4076  GL1 DPP   402     101.259  33.249 119.022  1.00  0.00            
ATOM   4077  GL2 DPP   402     103.859  32.149 120.522  1.00  0.00            
ATOM   4078  C1A DPP   402     103.659  34.999 114.922  1.00  0.00           C
ATOM   4079  C2A DPP   402     107.459  34.649 113.172  1.00  0.00           C
ATOM   4080  C3A DPP   402     109.059  33.449 108.972  1.00  0.00           C
ATOM   4081  C4A DPP   402     111.109  30.349 104.672  1.00  0.00           C
ATOM   4082  C1B DPP   402     106.359  30.299 116.222  1.00  0.00           C
ATOM   4083  C2B DPP   402     104.459  30.999 111.772  1.00  0.00           C
ATOM   4084  C3B DPP   402     102.609  30.099 108.072  1.00  0.00           C
ATOM   4085  C4B DPP   402     103.209  33.599 104.572  1.00  0.00           C
ATOM   4086  NC3 DPP   403       7.709 176.399 119.022  1.00  0.00           N
ATOM   4087  PO4 DPP   403       9.509 175.199 114.422  1.00  0.00           P
ATOM   4088  GL1 DPP   403      10.659 176.499 110.322  1.00  0.00            
ATOM   4089  GL2 DPP   403      10.359 180.099 108.522  1.00  0.00            
ATOM   4090  C1A DPP   403       9.359 175.699 106.322  1.00  0.00           C
ATOM   4091  C2A DPP   403       9.009 176.899 102.872  1.00  0.00           C
ATOM   4092  C3A DPP   403      11.009 178.799  99.672  1.00  0.00           C
ATOM   4093  C4A DPP   403      13.909 179.699  96.222  1.00  0.00           C
ATOM   4094  C1B DPP   403       7.059 183.799 107.722  1.00  0.00           C
ATOM   4095  C2B DPP   403       3.959 185.299 105.972  1.00  0.00           C
ATOM   4096  C3B DPP   403       0.659 185.949 102.122  1.00  0.00           C
ATOM   4097  C4B DPP   403      -1.191 182.999 100.922  1.00  0.00           C
ATOM   4098  NC3 DPP   404      -0.791 165.449 119.022  1.00  0.00           N
ATOM   4099  PO4 DPP   404       2.259 162.299 117.272  1.00  0.00           P
ATOM   4100  GL1 DPP   404       4.359 163.849 113.722  1.00  0.00            
ATOM   4101  GL2 DPP   404       6.059 166.449 113.972  1.00  0.00            
ATOM   4102  C1A DPP   404       5.059 162.349 109.472  1.00  0.00           C
ATOM   4103  C2A DPP   404       4.959 164.649 106.072  1.00  0.00           C
ATOM   4104  C3A DPP   404       2.759 164.649 102.672  1.00  0.00           C
ATOM   4105  C4A DPP   404       2.859 164.549  98.122  1.00  0.00           C
ATOM   4106  C1B DPP   404       8.059 166.699 109.522  1.00  0.00           C
ATOM   4107  C2B DPP   404       7.409 169.549 106.522  1.00  0.00           C
ATOM   4108  C3B DPP   404       5.759 168.799 102.572  1.00  0.00           C
ATOM   4109  C4B DPP   404       4.109 169.599  98.222  1.00  0.00           C
ATOM   4110  NC3 DPP   405     203.909 179.049 127.822  1.00  0.00           N
ATOM   4111  PO4 DPP   405     200.109 178.999 127.672  1.00  0.00           P
ATOM   4112  GL1 DPP   405     199.109 180.899 122.972  1.00  0.00            
ATOM   4113  GL2 DPP   405     201.109 180.049 120.122  1.00  0.00            
ATOM   4114  C1A DPP   405     196.109 178.599 118.972  1.00  0.00           C
ATOM   4115  C2A DPP   405     192.809 180.149 115.922  1.00  0.00           C
ATOM   4116  C3A DPP   405     189.659 181.849 113.172  1.00  0.00           C
ATOM   4117  C4A DPP   405     185.809 183.099 111.122  1.00  0.00           C
ATOM   4118  C1B DPP   405     200.309 179.249 115.672  1.00  0.00           C
ATOM   4119  C2B DPP   405     198.109 178.849 111.122  1.00  0.00           C
ATOM   4120  C3B DPP   405     195.559 180.499 107.772  1.00  0.00           C
ATOM   4121  C4B DPP   405     197.659 182.899 104.772  1.00  0.00           C
ATOM   4122  NC3 DPP   406     116.409  66.449 118.272  1.00  0.00           N
ATOM   4123  PO4 DPP   406     119.709  63.649 117.572  1.00  0.00           P
ATOM   4124  GL1 DPP   406     120.259  61.049 114.072  1.00  0.00            
ATOM   4125  GL2 DPP   406     118.309  57.549 113.222  1.00  0.00            
ATOM   4126  C1A DPP   406     122.259  59.949 111.222  1.00  0.00           C
ATOM   4127  C2A DPP   406     122.759  59.849 107.622  1.00  0.00           C
ATOM   4128  C3A DPP   406     123.159  61.249 103.572  1.00  0.00           C
ATOM   4129  C4A DPP   406     123.709  63.049 100.122  1.00  0.00           C
ATOM   4130  C1B DPP   406     117.609  58.299 108.772  1.00  0.00           C
ATOM   4131  C2B DPP   406     119.859  56.399 105.422  1.00  0.00           C
ATOM   4132  C3B DPP   406     118.659  55.549 100.772  1.00  0.00           C
ATOM   4133  C4B DPP   406     120.509  53.949  97.222  1.00  0.00           C
ATOM   4134  NC3 DPP   407     100.209 103.699 110.122  1.00  0.00           N
ATOM   4135  PO4 DPP   407     100.459  99.849 109.872  1.00  0.00           P
ATOM   4136  GL1 DPP   407     102.359 101.999 106.322  1.00  0.00            
ATOM   4137  GL2 DPP   407     105.209 100.399 106.122  1.00  0.00            
ATOM   4138  C1A DPP   407     103.959 102.399 101.822  1.00  0.00           C
ATOM   4139  C2A DPP   407     102.409 102.849  98.222  1.00  0.00           C
ATOM   4140  C3A DPP   407     101.609 106.649  97.572  1.00  0.00           C
ATOM   4141  C4A DPP   407     102.909 108.649  93.772  1.00  0.00           C
ATOM   4142  C1B DPP   407     105.659  97.149 103.772  1.00  0.00           C
ATOM   4143  C2B DPP   407     107.159  99.449  99.672  1.00  0.00           C
ATOM   4144  C3B DPP   407     105.509  99.599  95.222  1.00  0.00           C
ATOM   4145  C4B DPP   407     102.209 102.399  93.272  1.00  0.00           C
ATOM   4146  NC3 DPP   408     119.259  98.699 114.772  1.00  0.00           N
ATOM   4147  PO4 DPP   408     121.559 101.499 113.372  1.00  0.00           P
ATOM   4148  GL1 DPP   408     124.359 101.999 110.322  1.00  0.00            
ATOM   4149  GL2 DPP   408     123.209 104.099 107.822  1.00  0.00            
ATOM   4150  C1A DPP   408     127.259 101.199 106.272  1.00  0.00           C
ATOM   4151  C2A DPP   408     127.609 101.349 101.922  1.00  0.00           C
ATOM   4152  C3A DPP   408     127.659 100.499  97.422  1.00  0.00           C
ATOM   4153  C4A DPP   408     128.559  99.849  93.372  1.00  0.00           C
ATOM   4154  C1B DPP   408     122.559 103.349 102.672  1.00  0.00           C
ATOM   4155  C2B DPP   408     121.459 103.749  98.222  1.00  0.00           C
ATOM   4156  C3B DPP   408     118.609 103.699  95.072  1.00  0.00           C
ATOM   4157  C4B DPP   408     118.809 104.599  90.022  1.00  0.00           C
ATOM   4158  NC3 DPP   409     172.009  43.449 121.572  1.00  0.00           N
ATOM   4159  PO4 DPP   409     170.109  40.949 124.572  1.00  0.00           P
ATOM   4160  GL1 DPP   409     169.859  38.249 120.372  1.00  0.00            
ATOM   4161  GL2 DPP   409     168.309  36.449 119.122  1.00  0.00            
ATOM   4162  C1A DPP   409     168.459  39.749 115.822  1.00  0.00           C
ATOM   4163  C2A DPP   409     167.609  38.349 111.572  1.00  0.00           C
ATOM   4164  C3A DPP   409     168.509  38.099 107.672  1.00  0.00           C
ATOM   4165  C4A DPP   409     167.209  37.399 103.672  1.00  0.00           C
ATOM   4166  C1B DPP   409     168.209  34.899 114.772  1.00  0.00           C
ATOM   4167  C2B DPP   409     170.609  33.449 110.572  1.00  0.00           C
ATOM   4168  C3B DPP   409     173.259  32.849 107.322  1.00  0.00           C
ATOM   4169  C4B DPP   409     173.609  31.649 103.472  1.00  0.00           C
ATOM   4170  NC3 DPP   410     184.509  70.399 121.022  1.00  0.00           N
ATOM   4171  PO4 DPP   410     183.109  71.449 117.172  1.00  0.00           P
ATOM   4172  GL1 DPP   410     180.359  69.249 113.722  1.00  0.00            
ATOM   4173  GL2 DPP   410     176.209  68.299 114.372  1.00  0.00            
ATOM   4174  C1A DPP   410     179.809  66.449 110.072  1.00  0.00           C
ATOM   4175  C2A DPP   410     179.459  65.549 106.422  1.00  0.00           C
ATOM   4176  C3A DPP   410     178.109  66.249 102.172  1.00  0.00           C
ATOM   4177  C4A DPP   410     174.459  65.699  99.122  1.00  0.00           C
ATOM   4178  C1B DPP   410     176.159  69.749 110.422  1.00  0.00           C
ATOM   4179  C2B DPP   410     175.709  69.249 105.822  1.00  0.00           C
ATOM   4180  C3B DPP   410     173.809  69.699 101.922  1.00  0.00           C
ATOM   4181  C4B DPP   410     170.209  69.599  99.522  1.00  0.00           C
ATOM   4182  NC3 DPP   411     123.509 186.649 130.122  1.00  0.00           N
ATOM   4183  PO4 DPP   411     122.159 182.799 132.222  1.00  0.00           P
ATOM   4184  GL1 DPP   411     123.059 181.049 128.272  1.00  0.00            
ATOM   4185  GL2 DPP   411     125.809 182.799 125.922  1.00  0.00            
ATOM   4186  C1A DPP   411     121.809 179.099 124.122  1.00  0.00           C
ATOM   4187  C2A DPP   411     121.109 180.699 120.272  1.00  0.00           C
ATOM   4188  C3A DPP   411     123.759 181.799 116.322  1.00  0.00           C
ATOM   4189  C4A DPP   411     124.609 182.749 112.222  1.00  0.00           C
ATOM   4190  C1B DPP   411     121.309 184.899 123.322  1.00  0.00           C
ATOM   4191  C2B DPP   411     120.309 184.949 118.372  1.00  0.00           C
ATOM   4192  C3B DPP   411     119.959 184.949 112.872  1.00  0.00           C
ATOM   4193  C4B DPP   411     122.009 185.349 108.622  1.00  0.00           C
ATOM   4194  NC3 DPP   412      15.909  81.299 123.272  1.00  0.00           N
ATOM   4195  PO4 DPP   412      13.959  79.249 120.272  1.00  0.00           P
ATOM   4196  GL1 DPP   412      14.409  79.499 115.922  1.00  0.00            
ATOM   4197  GL2 DPP   412      14.959  81.449 114.122  1.00  0.00            
ATOM   4198  C1A DPP   412      12.659  77.099 111.822  1.00  0.00           C
ATOM   4199  C2A DPP   412      14.409  77.049 107.122  1.00  0.00           C
ATOM   4200  C3A DPP   412      15.059  78.449 103.672  1.00  0.00           C
ATOM   4201  C4A DPP   412      16.709  79.349 100.372  1.00  0.00           C
ATOM   4202  C1B DPP   412      17.609  79.549 111.372  1.00  0.00           C
ATOM   4203  C2B DPP   412      19.059  78.749 106.472  1.00  0.00           C
ATOM   4204  C3B DPP   412      19.059  75.799 102.672  1.00  0.00           C
ATOM   4205  C4B DPP   412      15.559  74.399  99.822  1.00  0.00           C
ATOM   4206  NC3 DPP   413      41.759 175.949 112.822  1.00  0.00           N
ATOM   4207  PO4 DPP   413      39.009 171.849 114.272  1.00  0.00           P
ATOM   4208  GL1 DPP   413      36.709 171.599 111.072  1.00  0.00            
ATOM   4209  GL2 DPP   413      36.259 168.099 110.422  1.00  0.00            
ATOM   4210  C1A DPP   413      33.959 171.999 106.972  1.00  0.00           C
ATOM   4211  C2A DPP   413      34.809 170.349 102.572  1.00  0.00           C
ATOM   4212  C3A DPP   413      34.359 171.349  97.822  1.00  0.00           C
ATOM   4213  C4A DPP   413      31.459 172.399  95.222  1.00  0.00           C
ATOM   4214  C1B DPP   413      33.609 166.849 106.622  1.00  0.00           C
ATOM   4215  C2B DPP   413      31.859 166.149 101.472  1.00  0.00           C
ATOM   4216  C3B DPP   413      33.859 161.249 100.772  1.00  0.00           C
ATOM   4217  C4B DPP   413      33.609 156.949 102.072  1.00  0.00           C
ATOM   4218  NC3 DPP   414     157.959  45.449 128.922  1.00  0.00           N
ATOM   4219  PO4 DPP   414     156.359  44.099 125.372  1.00  0.00           P
ATOM   4220  GL1 DPP   414     156.359  41.899 120.322  1.00  0.00            
ATOM   4221  GL2 DPP   414     159.159  41.899 118.322  1.00  0.00            
ATOM   4222  C1A DPP   414     154.709  41.349 116.322  1.00  0.00           C
ATOM   4223  C2A DPP   414     155.109  40.549 111.472  1.00  0.00           C
ATOM   4224  C3A DPP   414     156.159  38.499 107.722  1.00  0.00           C
ATOM   4225  C4A DPP   414     153.109  36.499 104.072  1.00  0.00           C
ATOM   4226  C1B DPP   414     159.459  39.899 115.122  1.00  0.00           C
ATOM   4227  C2B DPP   414     160.159  41.649 110.872  1.00  0.00           C
ATOM   4228  C3B DPP   414     160.059  41.449 105.872  1.00  0.00           C
ATOM   4229  C4B DPP   414     161.409  39.899 103.222  1.00  0.00           C
ATOM   4230  NC3 DPP   415       8.159 180.049 113.372  1.00  0.00           N
ATOM   4231  PO4 DPP   415       4.609 177.549 115.172  1.00  0.00           P
ATOM   4232  GL1 DPP   415       2.859 177.999 111.622  1.00  0.00            
ATOM   4233  GL2 DPP   415       5.809 178.299 109.622  1.00  0.00            
ATOM   4234  C1A DPP   415      -0.891 177.099 109.722  1.00  0.00           C
ATOM   4235  C2A DPP   415      -3.391 178.549 106.872  1.00  0.00           C
ATOM   4236  C3A DPP   415      -7.341 178.249 104.572  1.00  0.00           C
ATOM   4237  C4A DPP   415     -10.141 181.349 102.272  1.00  0.00           C
ATOM   4238  C1B DPP   415       5.709 179.649 105.022  1.00  0.00           C
ATOM   4239  C2B DPP   415       4.359 182.949 101.322  1.00  0.00           C
ATOM   4240  C3B DPP   415       4.359 182.349  96.022  1.00  0.00           C
ATOM   4241  C4B DPP   415       5.509 180.349  92.022  1.00  0.00           C
ATOM   4242  NC3 DPP   416     165.159  41.249 124.472  1.00  0.00           N
ATOM   4243  PO4 DPP   416     164.559  38.549 121.372  1.00  0.00           P
ATOM   4244  GL1 DPP   416     163.809  40.049 117.522  1.00  0.00            
ATOM   4245  GL2 DPP   416     163.759  37.149 116.172  1.00  0.00            
ATOM   4246  C1A DPP   416     164.609  42.299 113.322  1.00  0.00           C
ATOM   4247  C2A DPP   416     165.159  41.649 107.972  1.00  0.00           C
ATOM   4248  C3A DPP   416     166.209  42.599 104.272  1.00  0.00           C
ATOM   4249  C4A DPP   416     168.609  45.249 100.672  1.00  0.00           C
ATOM   4250  C1B DPP   416     162.809  37.749 112.322  1.00  0.00           C
ATOM   4251  C2B DPP   416     162.659  37.299 107.472  1.00  0.00           C
ATOM   4252  C3B DPP   416     162.359  35.049 103.422  1.00  0.00           C
ATOM   4253  C4B DPP   416     162.459  30.899 103.122  1.00  0.00           C
ATOM   4254  NC3 DPP   417     171.409 115.849 118.872  1.00  0.00           N
ATOM   4255  PO4 DPP   417     167.509 115.149 116.672  1.00  0.00           P
ATOM   4256  GL1 DPP   417     165.309 114.799 112.672  1.00  0.00            
ATOM   4257  GL2 DPP   417     165.759 111.449 111.122  1.00  0.00            
ATOM   4258  C1A DPP   417     163.459 117.399 109.622  1.00  0.00           C
ATOM   4259  C2A DPP   417     160.309 118.699 107.922  1.00  0.00           C
ATOM   4260  C3A DPP   417     159.509 120.999 103.422  1.00  0.00           C
ATOM   4261  C4A DPP   417     155.759 124.099 100.822  1.00  0.00           C
ATOM   4262  C1B DPP   417     161.959 112.799 109.172  1.00  0.00           C
ATOM   4263  C2B DPP   417     161.659 114.249 105.422  1.00  0.00           C
ATOM   4264  C3B DPP   417     160.809 116.399 101.372  1.00  0.00           C
ATOM   4265  C4B DPP   417     160.309 114.599  97.072  1.00  0.00           C
ATOM   4266  NC3 DPP   418     203.609 160.399 118.622  1.00  0.00           N
ATOM   4267  PO4 DPP   418     204.709 157.599 114.822  1.00  0.00           P
ATOM   4268  GL1 DPP   418     202.359 158.349 111.272  1.00  0.00            
ATOM   4269  GL2 DPP   418     201.159 160.749 108.772  1.00  0.00            
ATOM   4270  C1A DPP   418     201.009 155.749 107.622  1.00  0.00           C
ATOM   4271  C2A DPP   418     197.709 154.899 105.072  1.00  0.00           C
ATOM   4272  C3A DPP   418     197.509 150.949 102.622  1.00  0.00           C
ATOM   4273  C4A DPP   418     196.609 148.449  98.872  1.00  0.00           C
ATOM   4274  C1B DPP   418     202.009 159.749 104.972  1.00  0.00           C
ATOM   4275  C2B DPP   418     200.209 160.349 100.372  1.00  0.00           C
ATOM   4276  C3B DPP   418     196.359 162.349  98.622  1.00  0.00           C
ATOM   4277  C4B DPP   418     193.409 164.899  96.872  1.00  0.00           C
ATOM   4278  NC3 DPP   419     160.309  55.899 125.072  1.00  0.00           N
ATOM   4279  PO4 DPP   419     157.809  57.749 122.672  1.00  0.00           P
ATOM   4280  GL1 DPP   419     159.509  57.749 118.072  1.00  0.00            
ATOM   4281  GL2 DPP   419     160.709  55.099 116.922  1.00  0.00            
ATOM   4282  C1A DPP   419     158.559  59.999 113.572  1.00  0.00           C
ATOM   4283  C2A DPP   419     156.609  58.949 109.522  1.00  0.00           C
ATOM   4284  C3A DPP   419     154.959  60.249 105.322  1.00  0.00           C
ATOM   4285  C4A DPP   419     152.959  58.999 101.572  1.00  0.00           C
ATOM   4286  C1B DPP   419     160.959  55.899 113.072  1.00  0.00           C
ATOM   4287  C2B DPP   419     160.809  55.999 108.172  1.00  0.00           C
ATOM   4288  C3B DPP   419     158.709  56.849 105.222  1.00  0.00           C
ATOM   4289  C4B DPP   419     157.359  55.049 102.972  1.00  0.00           C
ATOM   4290  NC3 DPP   420      30.009  86.099 117.922  1.00  0.00           N
ATOM   4291  PO4 DPP   420      26.159  89.249 117.422  1.00  0.00           P
ATOM   4292  GL1 DPP   420      27.009  86.649 114.422  1.00  0.00            
ATOM   4293  GL2 DPP   420      24.909  87.399 110.672  1.00  0.00            
ATOM   4294  C1A DPP   420      26.859  82.099 111.572  1.00  0.00           C
ATOM   4295  C2A DPP   420      28.359  81.099 107.572  1.00  0.00           C
ATOM   4296  C3A DPP   420      27.459  80.349 103.672  1.00  0.00           C
ATOM   4297  C4A DPP   420      27.609  81.249  99.572  1.00  0.00           C
ATOM   4298  C1B DPP   420      26.459  85.949 106.222  1.00  0.00           C
ATOM   4299  C2B DPP   420      27.009  85.399 102.272  1.00  0.00           C
ATOM   4300  C3B DPP   420      27.559  86.549  98.522  1.00  0.00           C
ATOM   4301  C4B DPP   420      29.859  86.599  94.822  1.00  0.00           C
ATOM   4302  NC3 DPP   421     179.809  61.899 120.922  1.00  0.00           N
ATOM   4303  PO4 DPP   421     181.309  60.899 117.422  1.00  0.00           P
ATOM   4304  GL1 DPP   421     181.759  60.249 112.872  1.00  0.00            
ATOM   4305  GL2 DPP   421     184.959  60.049 112.272  1.00  0.00            
ATOM   4306  C1A DPP   421     180.409  61.149 108.522  1.00  0.00           C
ATOM   4307  C2A DPP   421     177.609  60.449 105.072  1.00  0.00           C
ATOM   4308  C3A DPP   421     176.359  60.499 100.722  1.00  0.00           C
ATOM   4309  C4A DPP   421     174.509  58.199  98.022  1.00  0.00           C
ATOM   4310  C1B DPP   421     184.859  58.899 108.722  1.00  0.00           C
ATOM   4311  C2B DPP   421     183.509  58.149 104.622  1.00  0.00           C
ATOM   4312  C3B DPP   421     181.109  58.449 101.222  1.00  0.00           C
ATOM   4313  C4B DPP   421     180.209  57.899  96.772  1.00  0.00           C
ATOM   4314  NC3 DPP   422     208.809  66.299 117.372  1.00  0.00           N
ATOM   4315  PO4 DPP   422     207.509  68.749 113.822  1.00  0.00           P
ATOM   4316  GL1 DPP   422     207.059  69.099 109.622  1.00  0.00            
ATOM   4317  GL2 DPP   422     205.559  66.299 109.422  1.00  0.00            
ATOM   4318  C1A DPP   422     206.909  68.349 104.872  1.00  0.00           C
ATOM   4319  C2A DPP   422     208.909  68.499 101.622  1.00  0.00           C
ATOM   4320  C3A DPP   422     211.409  71.299  98.372  1.00  0.00           C
ATOM   4321  C4A DPP   422     213.109  74.599  95.122  1.00  0.00           C
ATOM   4322  C1B DPP   422     207.659  63.299 106.022  1.00  0.00           C
ATOM   4323  C2B DPP   422     208.559  61.199 102.372  1.00  0.00           C
ATOM   4324  C3B DPP   422     208.359  63.649  98.322  1.00  0.00           C
ATOM   4325  C4B DPP   422     207.609  63.649  93.572  1.00  0.00           C
ATOM   4326  NC3 DPP   423      46.759  68.849 118.572  1.00  0.00           N
ATOM   4327  PO4 DPP   423      49.309  72.749 118.522  1.00  0.00           P
ATOM   4328  GL1 DPP   423      48.359  71.349 113.922  1.00  0.00            
ATOM   4329  GL2 DPP   423      45.359  71.999 111.422  1.00  0.00            
ATOM   4330  C1A DPP   423      50.559  70.149 109.472  1.00  0.00           C
ATOM   4331  C2A DPP   423      53.709  70.249 106.422  1.00  0.00           C
ATOM   4332  C3A DPP   423      58.059  71.499 105.272  1.00  0.00           C
ATOM   4333  C4A DPP   423      60.109  70.049 101.972  1.00  0.00           C
ATOM   4334  C1B DPP   423      46.509  75.449 108.622  1.00  0.00           C
ATOM   4335  C2B DPP   423      44.209  76.049 105.272  1.00  0.00           C
ATOM   4336  C3B DPP   423      46.009  73.749 101.322  1.00  0.00           C
ATOM   4337  C4B DPP   423      44.909  69.799 100.172  1.00  0.00           C
ATOM   4338  NC3 DPP   424     137.859  75.949 117.622  1.00  0.00           N
ATOM   4339  PO4 DPP   424     139.909  71.299 117.772  1.00  0.00           P
ATOM   4340  GL1 DPP   424     141.909  73.849 114.472  1.00  0.00            
ATOM   4341  GL2 DPP   424     142.209  75.999 114.972  1.00  0.00            
ATOM   4342  C1A DPP   424     142.359  73.899 110.322  1.00  0.00           C
ATOM   4343  C2A DPP   424     141.909  73.399 106.122  1.00  0.00           C
ATOM   4344  C3A DPP   424     143.009  74.649 103.372  1.00  0.00           C
ATOM   4345  C4A DPP   424     143.309  75.749  98.572  1.00  0.00           C
ATOM   4346  C1B DPP   424     143.759  78.399 111.772  1.00  0.00           C
ATOM   4347  C2B DPP   424     143.559  78.899 107.322  1.00  0.00           C
ATOM   4348  C3B DPP   424     143.509  80.549 103.172  1.00  0.00           C
ATOM   4349  C4B DPP   424     147.159  79.599 100.022  1.00  0.00           C
ATOM   4350  NC3 DPP   425      97.359 162.099 129.222  1.00  0.00           N
ATOM   4351  PO4 DPP   425      97.759 161.549 125.072  1.00  0.00           P
ATOM   4352  GL1 DPP   425      95.559 163.599 121.372  1.00  0.00            
ATOM   4353  GL2 DPP   425      91.409 164.299 121.972  1.00  0.00            
ATOM   4354  C1A DPP   425      96.459 164.049 117.272  1.00  0.00           C
ATOM   4355  C2A DPP   425      98.059 164.599 113.072  1.00  0.00           C
ATOM   4356  C3A DPP   425     100.059 162.949 109.372  1.00  0.00           C
ATOM   4357  C4A DPP   425      98.359 162.699 106.072  1.00  0.00           C
ATOM   4358  C1B DPP   425      91.909 165.449 117.772  1.00  0.00           C
ATOM   4359  C2B DPP   425      93.009 164.549 113.622  1.00  0.00           C
ATOM   4360  C3B DPP   425      91.509 164.899 108.672  1.00  0.00           C
ATOM   4361  C4B DPP   425      88.959 163.449 106.572  1.00  0.00           C
ATOM   4362  NC3 DPP   426       9.659  36.599 124.472  1.00  0.00           N
ATOM   4363  PO4 DPP   426      10.209  38.649 120.772  1.00  0.00           P
ATOM   4364  GL1 DPP   426      10.259  38.649 116.472  1.00  0.00            
ATOM   4365  GL2 DPP   426      13.959  37.649 115.722  1.00  0.00            
ATOM   4366  C1A DPP   426       7.459  36.399 112.572  1.00  0.00           C
ATOM   4367  C2A DPP   426       7.659  35.149 108.822  1.00  0.00           C
ATOM   4368  C3A DPP   426       8.309  36.349 103.972  1.00  0.00           C
ATOM   4369  C4A DPP   426      10.159  38.999 100.372  1.00  0.00           C
ATOM   4370  C1B DPP   426      12.409  37.549 111.322  1.00  0.00           C
ATOM   4371  C2B DPP   426      11.609  38.099 106.972  1.00  0.00           C
ATOM   4372  C3B DPP   426      13.859  37.199 103.472  1.00  0.00           C
ATOM   4373  C4B DPP   426      16.109  35.599  98.672  1.00  0.00           C
ATOM   4374  NC3 DPP   427     106.509  23.199 124.672  1.00  0.00           N
ATOM   4375  PO4 DPP   427     105.059  27.749 122.122  1.00  0.00           P
ATOM   4376  GL1 DPP   427     104.659  25.599 118.472  1.00  0.00            
ATOM   4377  GL2 DPP   427     106.259  21.999 119.572  1.00  0.00            
ATOM   4378  C1A DPP   427     108.009  25.549 115.822  1.00  0.00           C
ATOM   4379  C2A DPP   427     110.659  25.649 112.722  1.00  0.00           C
ATOM   4380  C3A DPP   427     112.759  25.099 110.122  1.00  0.00           C
ATOM   4381  C4A DPP   427     116.359  25.899 105.872  1.00  0.00           C
ATOM   4382  C1B DPP   427     102.009  20.999 119.422  1.00  0.00           C
ATOM   4383  C2B DPP   427     100.159  23.649 116.372  1.00  0.00           C
ATOM   4384  C3B DPP   427     101.159  22.599 111.972  1.00  0.00           C
ATOM   4385  C4B DPP   427     104.059  20.049 110.322  1.00  0.00           C
ATOM   4386  NC3 DPP   428     108.409  67.549 117.722  1.00  0.00           N
ATOM   4387  PO4 DPP   428     111.609  66.149 116.322  1.00  0.00           P
ATOM   4388  GL1 DPP   428     111.309  64.949 112.772  1.00  0.00            
ATOM   4389  GL2 DPP   428     113.009  66.149 110.522  1.00  0.00            
ATOM   4390  C1A DPP   428     108.409  64.149 110.772  1.00  0.00           C
ATOM   4391  C2A DPP   428     106.509  63.199 107.022  1.00  0.00           C
ATOM   4392  C3A DPP   428     105.259  63.099 103.822  1.00  0.00           C
ATOM   4393  C4A DPP   428     105.459  62.749  99.872  1.00  0.00           C
ATOM   4394  C1B DPP   428     111.759  64.899 106.222  1.00  0.00           C
ATOM   4395  C2B DPP   428     109.609  65.049 102.872  1.00  0.00           C
ATOM   4396  C3B DPP   428     110.459  65.249  97.472  1.00  0.00           C
ATOM   4397  C4B DPP   428     112.309  67.449  94.972  1.00  0.00           C
ATOM   4398  NC3 DPP   429     107.809 173.049 128.972  1.00  0.00           N
ATOM   4399  PO4 DPP   429     111.559 175.249 126.422  1.00  0.00           P
ATOM   4400  GL1 DPP   429     114.409 175.599 122.722  1.00  0.00            
ATOM   4401  GL2 DPP   429     115.809 178.499 122.372  1.00  0.00            
ATOM   4402  C1A DPP   429     117.509 173.649 120.772  1.00  0.00           C
ATOM   4403  C2A DPP   429     119.559 176.149 118.722  1.00  0.00           C
ATOM   4404  C3A DPP   429     120.709 177.849 115.522  1.00  0.00           C
ATOM   4405  C4A DPP   429     121.059 179.449 111.722  1.00  0.00           C
ATOM   4406  C1B DPP   429     116.959 180.599 118.022  1.00  0.00           C
ATOM   4407  C2B DPP   429     116.659 180.599 113.822  1.00  0.00           C
ATOM   4408  C3B DPP   429     116.309 181.599 110.122  1.00  0.00           C
ATOM   4409  C4B DPP   429     113.509 182.499 107.972  1.00  0.00           C
ATOM   4410  NC3 DPP   430     191.459  33.349 126.222  1.00  0.00           N
ATOM   4411  PO4 DPP   430     191.559  33.899 122.372  1.00  0.00           P
ATOM   4412  GL1 DPP   430     191.209  32.149 118.372  1.00  0.00            
ATOM   4413  GL2 DPP   430     188.959  29.099 117.872  1.00  0.00            
ATOM   4414  C1A DPP   430     191.109  31.099 113.572  1.00  0.00           C
ATOM   4415  C2A DPP   430     191.759  29.199 110.172  1.00  0.00           C
ATOM   4416  C3A DPP   430     192.109  31.349 105.622  1.00  0.00           C
ATOM   4417  C4A DPP   430     193.159  28.749 101.772  1.00  0.00           C
ATOM   4418  C1B DPP   430     186.709  32.399 114.872  1.00  0.00           C
ATOM   4419  C2B DPP   430     186.709  31.199 111.422  1.00  0.00           C
ATOM   4420  C3B DPP   430     187.259  29.149 107.122  1.00  0.00           C
ATOM   4421  C4B DPP   430     187.159  29.399 101.922  1.00  0.00           C
ATOM   4422  NC3 DPP   431      80.609 125.949 119.422  1.00  0.00           N
ATOM   4423  PO4 DPP   431      83.309 129.499 118.622  1.00  0.00           P
ATOM   4424  GL1 DPP   431      81.659 128.649 114.572  1.00  0.00            
ATOM   4425  GL2 DPP   431      78.209 129.049 115.772  1.00  0.00            
ATOM   4426  C1A DPP   431      80.109 126.799 110.122  1.00  0.00           C
ATOM   4427  C2A DPP   431      77.809 127.599 106.672  1.00  0.00           C
ATOM   4428  C3A DPP   431      74.359 127.049 103.322  1.00  0.00           C
ATOM   4429  C4A DPP   431      72.759 127.149  98.722  1.00  0.00           C
ATOM   4430  C1B DPP   431      75.009 131.699 114.022  1.00  0.00           C
ATOM   4431  C2B DPP   431      74.909 133.149 109.622  1.00  0.00           C
ATOM   4432  C3B DPP   431      74.509 131.449 105.622  1.00  0.00           C
ATOM   4433  C4B DPP   431      76.259 134.549 103.422  1.00  0.00           C
ATOM   4434  NC3 DPP   432     115.809 158.149 123.572  1.00  0.00           N
ATOM   4435  PO4 DPP   432     118.709 156.149 123.922  1.00  0.00           P
ATOM   4436  GL1 DPP   432     120.609 155.699 119.872  1.00  0.00            
ATOM   4437  GL2 DPP   432     121.459 158.749 119.522  1.00  0.00            
ATOM   4438  C1A DPP   432     123.659 151.799 118.472  1.00  0.00           C
ATOM   4439  C2A DPP   432     123.759 150.899 114.272  1.00  0.00           C
ATOM   4440  C3A DPP   432     123.059 150.749 109.772  1.00  0.00           C
ATOM   4441  C4A DPP   432     120.759 149.499 106.622  1.00  0.00           C
ATOM   4442  C1B DPP   432     123.459 156.199 116.122  1.00  0.00           C
ATOM   4443  C2B DPP   432     124.609 156.149 112.072  1.00  0.00           C
ATOM   4444  C3B DPP   432     126.009 157.299 108.572  1.00  0.00           C
ATOM   4445  C4B DPP   432     124.459 157.499 104.672  1.00  0.00           C
ATOM   4446  NC3 DPP   433     140.809 172.699 131.472  1.00  0.00           N
ATOM   4447  PO4 DPP   433     142.709 169.699 129.372  1.00  0.00           P
ATOM   4448  GL1 DPP   433     142.759 170.949 125.672  1.00  0.00            
ATOM   4449  GL2 DPP   433     144.209 168.349 124.422  1.00  0.00            
ATOM   4450  C1A DPP   433     139.609 171.749 123.222  1.00  0.00           C
ATOM   4451  C2A DPP   433     136.309 174.849 120.672  1.00  0.00           C
ATOM   4452  C3A DPP   433     136.059 175.799 116.272  1.00  0.00           C
ATOM   4453  C4A DPP   433     139.709 177.549 113.722  1.00  0.00           C
ATOM   4454  C1B DPP   433     144.459 169.449 119.722  1.00  0.00           C
ATOM   4455  C2B DPP   433     143.859 171.549 115.172  1.00  0.00           C
ATOM   4456  C3B DPP   433     145.659 175.599 113.122  1.00  0.00           C
ATOM   4457  C4B DPP   433     148.659 178.499 113.122  1.00  0.00           C
ATOM   4458  NC3 DPP   434     151.159 141.349 122.722  1.00  0.00           N
ATOM   4459  PO4 DPP   434     148.059 138.599 121.772  1.00  0.00           P
ATOM   4460  GL1 DPP   434     150.509 136.449 119.122  1.00  0.00            
ATOM   4461  GL2 DPP   434     154.359 138.199 119.522  1.00  0.00            
ATOM   4462  C1A DPP   434     151.209 138.849 114.522  1.00  0.00           C
ATOM   4463  C2A DPP   434     150.659 138.599 109.622  1.00  0.00           C
ATOM   4464  C3A DPP   434     153.059 139.099 106.522  1.00  0.00           C
ATOM   4465  C4A DPP   434     154.659 138.749 102.972  1.00  0.00           C
ATOM   4466  C1B DPP   434     155.959 140.499 115.772  1.00  0.00           C
ATOM   4467  C2B DPP   434     153.559 141.999 111.672  1.00  0.00           C
ATOM   4468  C3B DPP   434     153.609 145.099 108.272  1.00  0.00           C
ATOM   4469  C4B DPP   434     155.359 143.999 104.372  1.00  0.00           C
ATOM   4470  NC3 DPP   435     144.909  51.249 122.122  1.00  0.00           N
ATOM   4471  PO4 DPP   435     141.459  51.049 125.422  1.00  0.00           P
ATOM   4472  GL1 DPP   435     140.759  48.099 121.572  1.00  0.00            
ATOM   4473  GL2 DPP   435     143.809  46.349 119.072  1.00  0.00            
ATOM   4474  C1A DPP   435     139.159  45.599 117.222  1.00  0.00           C
ATOM   4475  C2A DPP   435     140.609  44.249 113.122  1.00  0.00           C
ATOM   4476  C3A DPP   435     142.909  41.399 110.122  1.00  0.00           C
ATOM   4477  C4A DPP   435     141.609  40.199 106.572  1.00  0.00           C
ATOM   4478  C1B DPP   435     144.509  47.099 115.372  1.00  0.00           C
ATOM   4479  C2B DPP   435     145.859  45.249 110.622  1.00  0.00           C
ATOM   4480  C3B DPP   435     146.459  42.599 106.772  1.00  0.00           C
ATOM   4481  C4B DPP   435     148.409  38.999 104.322  1.00  0.00           C
ATOM   4482  NC3 DPP   436     111.509  19.949 130.822  1.00  0.00           N
ATOM   4483  PO4 DPP   436     108.859  18.349 127.822  1.00  0.00           P
ATOM   4484  GL1 DPP   436     108.559  17.349 123.122  1.00  0.00            
ATOM   4485  GL2 DPP   436     108.809  14.499 124.722  1.00  0.00            
ATOM   4486  C1A DPP   436     112.009  18.249 120.772  1.00  0.00           C
ATOM   4487  C2A DPP   436     116.009  20.949 119.922  1.00  0.00           C
ATOM   4488  C3A DPP   436     118.909  20.849 117.322  1.00  0.00           C
ATOM   4489  C4A DPP   436     121.259  23.749 114.272  1.00  0.00           C
ATOM   4490  C1B DPP   436     110.559  13.899 120.472  1.00  0.00           C
ATOM   4491  C2B DPP   436     114.159  13.699 119.272  1.00  0.00           C
ATOM   4492  C3B DPP   436     114.959  13.849 115.672  1.00  0.00           C
ATOM   4493  C4B DPP   436     118.309  12.499 113.622  1.00  0.00           C
ATOM   4494  NC3 DPP   437      20.659 134.399 111.972  1.00  0.00           N
ATOM   4495  PO4 DPP   437      15.909 133.749 109.222  1.00  0.00           P
ATOM   4496  GL1 DPP   437      12.959 132.749 106.572  1.00  0.00            
ATOM   4497  GL2 DPP   437       9.859 135.649 107.322  1.00  0.00            
ATOM   4498  C1A DPP   437      12.959 131.999 102.572  1.00  0.00           C
ATOM   4499  C2A DPP   437      13.109 128.799  99.972  1.00  0.00           C
ATOM   4500  C3A DPP   437      14.409 128.099  95.872  1.00  0.00           C
ATOM   4501  C4A DPP   437      14.009 125.699  92.522  1.00  0.00           C
ATOM   4502  C1B DPP   437      10.109 136.349 102.122  1.00  0.00           C
ATOM   4503  C2B DPP   437      10.609 140.199 100.722  1.00  0.00           C
ATOM   4504  C3B DPP   437       8.709 141.499  96.672  1.00  0.00           C
ATOM   4505  C4B DPP   437       4.709 139.549  95.272  1.00  0.00           C
ATOM   4506  NC3 DPP   438      96.659  86.049 112.472  1.00  0.00           N
ATOM   4507  PO4 DPP   438      95.159  89.699 111.922  1.00  0.00           P
ATOM   4508  GL1 DPP   438      98.959  89.149 109.172  1.00  0.00            
ATOM   4509  GL2 DPP   438      98.509  89.899 106.322  1.00  0.00            
ATOM   4510  C1A DPP   438      99.609  84.999 106.672  1.00  0.00           C
ATOM   4511  C2A DPP   438      99.709  81.849 103.972  1.00  0.00           C
ATOM   4512  C3A DPP   438     100.209  81.499  99.772  1.00  0.00           C
ATOM   4513  C4A DPP   438      96.959  81.599  96.872  1.00  0.00           C
ATOM   4514  C1B DPP   438      95.359  86.949 105.022  1.00  0.00           C
ATOM   4515  C2B DPP   438      92.409  86.999 101.972  1.00  0.00           C
ATOM   4516  C3B DPP   438      89.459  87.399  98.322  1.00  0.00           C
ATOM   4517  C4B DPP   438      87.659  89.399  94.822  1.00  0.00           C
ATOM   4518  NC3 DPP   439     112.809 114.499 117.422  1.00  0.00           N
ATOM   4519  PO4 DPP   439     113.509 110.199 116.322  1.00  0.00           P
ATOM   4520  GL1 DPP   439     113.759 110.949 112.472  1.00  0.00            
ATOM   4521  GL2 DPP   439     116.559 109.399 111.422  1.00  0.00            
ATOM   4522  C1A DPP   439     112.209 112.699 108.872  1.00  0.00           C
ATOM   4523  C2A DPP   439     111.309 113.049 104.872  1.00  0.00           C
ATOM   4524  C3A DPP   439     112.559 114.499 101.122  1.00  0.00           C
ATOM   4525  C4A DPP   439     114.409 112.949  98.622  1.00  0.00           C
ATOM   4526  C1B DPP   439     116.509 110.549 107.372  1.00  0.00           C
ATOM   4527  C2B DPP   439     117.209 111.049 102.572  1.00  0.00           C
ATOM   4528  C3B DPP   439     118.759 112.399 100.172  1.00  0.00           C
ATOM   4529  C4B DPP   439     119.809 112.949  95.872  1.00  0.00           C
ATOM   4530  NC3 DPP   440     123.959 123.749 121.022  1.00  0.00           N
ATOM   4531  PO4 DPP   440     123.609 129.149 120.872  1.00  0.00           P
ATOM   4532  GL1 DPP   440     124.909 130.649 116.772  1.00  0.00            
ATOM   4533  GL2 DPP   440     121.909 130.049 115.572  1.00  0.00            
ATOM   4534  C1A DPP   440     125.209 132.999 113.072  1.00  0.00           C
ATOM   4535  C2A DPP   440     125.759 135.049 109.272  1.00  0.00           C
ATOM   4536  C3A DPP   440     124.159 135.849 104.522  1.00  0.00           C
ATOM   4537  C4A DPP   440     122.259 135.549 101.422  1.00  0.00           C
ATOM   4538  C1B DPP   440     120.659 131.249 112.222  1.00  0.00           C
ATOM   4539  C2B DPP   440     122.259 130.299 107.672  1.00  0.00           C
ATOM   4540  C3B DPP   440     121.459 130.499 103.672  1.00  0.00           C
ATOM   4541  C4B DPP   440     118.509 129.599 100.972  1.00  0.00           C
ATOM   4542  NC3 DPP   441     186.709  48.949 119.322  1.00  0.00           N
ATOM   4543  PO4 DPP   441     183.259  45.099 119.172  1.00  0.00           P
ATOM   4544  GL1 DPP   441     184.009  43.249 116.222  1.00  0.00            
ATOM   4545  GL2 DPP   441     184.609  40.349 118.622  1.00  0.00            
ATOM   4546  C1A DPP   441     186.109  41.449 112.772  1.00  0.00           C
ATOM   4547  C2A DPP   441     189.109  42.899 110.322  1.00  0.00           C
ATOM   4548  C3A DPP   441     188.059  40.999 106.172  1.00  0.00           C
ATOM   4549  C4A DPP   441     189.309  38.899 102.422  1.00  0.00           C
ATOM   4550  C1B DPP   441     184.809  36.649 116.122  1.00  0.00           C
ATOM   4551  C2B DPP   441     183.509  35.149 111.622  1.00  0.00           C
ATOM   4552  C3B DPP   441     182.059  34.449 107.672  1.00  0.00           C
ATOM   4553  C4B DPP   441     181.709  35.249 102.772  1.00  0.00           C
ATOM   4554  NC3 DPP   442      99.959 175.199  81.622  1.00  0.00           N
ATOM   4555  PO4 DPP   442     102.459 174.399  85.322  1.00  0.00           P
ATOM   4556  GL1 DPP   442     101.059 176.749  89.122  1.00  0.00            
ATOM   4557  GL2 DPP   442     104.109 180.049  89.622  1.00  0.00            
ATOM   4558  C1A DPP   442      99.209 177.099  93.572  1.00  0.00           C
ATOM   4559  C2A DPP   442      99.759 174.699  97.522  1.00  0.00           C
ATOM   4560  C3A DPP   442      99.159 174.749 101.722  1.00  0.00           C
ATOM   4561  C4A DPP   442      99.209 174.349 106.222  1.00  0.00           C
ATOM   4562  C1B DPP   442     103.959 179.599  93.672  1.00  0.00           C
ATOM   4563  C2B DPP   442     103.059 178.849  97.672  1.00  0.00           C
ATOM   4564  C3B DPP   442      99.709 179.849  98.672  1.00  0.00           C
ATOM   4565  C4B DPP   442      96.509 182.149  98.822  1.00  0.00           C
ATOM   4566  NC3 DPP   443      43.959 149.499  76.772  1.00  0.00           N
ATOM   4567  PO4 DPP   443      40.709 150.599  80.372  1.00  0.00           P
ATOM   4568  GL1 DPP   443      38.909 150.299  83.322  1.00  0.00            
ATOM   4569  GL2 DPP   443      40.459 150.849  85.222  1.00  0.00            
ATOM   4570  C1A DPP   443      34.609 149.599  84.722  1.00  0.00           C
ATOM   4571  C2A DPP   443      31.409 149.149  87.972  1.00  0.00           C
ATOM   4572  C3A DPP   443      28.409 150.999  90.722  1.00  0.00           C
ATOM   4573  C4A DPP   443      24.559 154.949  91.422  1.00  0.00           C
ATOM   4574  C1B DPP   443      38.559 150.949  89.172  1.00  0.00           C
ATOM   4575  C2B DPP   443      34.209 151.849  90.722  1.00  0.00           C
ATOM   4576  C3B DPP   443      32.659 156.099  92.472  1.00  0.00           C
ATOM   4577  C4B DPP   443      31.009 159.699  91.472  1.00  0.00           C
ATOM   4578  NC3 DPP   444      64.009 204.399  78.022  1.00  0.00           N
ATOM   4579  PO4 DPP   444      66.909 200.899  78.672  1.00  0.00           P
ATOM   4580  GL1 DPP   444      69.209 200.499  83.122  1.00  0.00            
ATOM   4581  GL2 DPP   444      66.359 200.099  84.922  1.00  0.00            
ATOM   4582  C1A DPP   444      70.559 200.899  87.172  1.00  0.00           C
ATOM   4583  C2A DPP   444      69.559 199.099  90.522  1.00  0.00           C
ATOM   4584  C3A DPP   444      70.459 198.999  94.672  1.00  0.00           C
ATOM   4585  C4A DPP   444      71.359 200.149  98.622  1.00  0.00           C
ATOM   4586  C1B DPP   444      66.459 196.899  86.422  1.00  0.00           C
ATOM   4587  C2B DPP   444      66.459 194.999  89.822  1.00  0.00           C
ATOM   4588  C3B DPP   444      66.559 193.099  94.072  1.00  0.00           C
ATOM   4589  C4B DPP   444      64.409 192.299  97.472  1.00  0.00           C
ATOM   4590  NC3 DPP   445     189.459 194.549  83.172  1.00  0.00           N
ATOM   4591  PO4 DPP   445     185.109 197.599  85.272  1.00  0.00           P
ATOM   4592  GL1 DPP   445     186.659 199.249  90.072  1.00  0.00            
ATOM   4593  GL2 DPP   445     186.059 203.349  91.172  1.00  0.00            
ATOM   4594  C1A DPP   445     184.009 198.549  93.222  1.00  0.00           C
ATOM   4595  C2A DPP   445     183.559 198.749  97.072  1.00  0.00           C
ATOM   4596  C3A DPP   445     184.409 197.949 101.572  1.00  0.00           C
ATOM   4597  C4A DPP   445     183.459 196.149 104.672  1.00  0.00           C
ATOM   4598  C1B DPP   445     186.159 203.099  95.022  1.00  0.00           C
ATOM   4599  C2B DPP   445     185.659 202.799  99.822  1.00  0.00           C
ATOM   4600  C3B DPP   445     187.859 204.199 102.922  1.00  0.00           C
ATOM   4601  C4B DPP   445     189.159 205.999 106.122  1.00  0.00           C
ATOM   4602  NC3 DPP   446     147.809  83.899  77.072  1.00  0.00           N
ATOM   4603  PO4 DPP   446     143.909  81.649  75.622  1.00  0.00           P
ATOM   4604  GL1 DPP   446     141.959  79.849  78.972  1.00  0.00            
ATOM   4605  GL2 DPP   446     139.609  80.599  78.972  1.00  0.00            
ATOM   4606  C1A DPP   446     142.609  76.799  82.822  1.00  0.00           C
ATOM   4607  C2A DPP   446     143.209  77.999  86.122  1.00  0.00           C
ATOM   4608  C3A DPP   446     141.659  78.199  91.122  1.00  0.00           C
ATOM   4609  C4A DPP   446     139.259  77.649  95.472  1.00  0.00           C
ATOM   4610  C1B DPP   446     142.159  82.599  83.622  1.00  0.00           C
ATOM   4611  C2B DPP   446     141.809  82.449  88.372  1.00  0.00           C
ATOM   4612  C3B DPP   446     140.359  82.849  91.822  1.00  0.00           C
ATOM   4613  C4B DPP   446     141.059  82.299  97.372  1.00  0.00           C
ATOM   4614  NC3 DPP   447      21.959  90.599  74.572  1.00  0.00           N
ATOM   4615  PO4 DPP   447      20.459  94.749  75.972  1.00  0.00           P
ATOM   4616  GL1 DPP   447      20.509  97.999  79.172  1.00  0.00            
ATOM   4617  GL2 DPP   447      21.559 102.399  78.522  1.00  0.00            
ATOM   4618  C1A DPP   447      22.759 100.249  83.272  1.00  0.00           C
ATOM   4619  C2A DPP   447      25.209  99.449  86.372  1.00  0.00           C
ATOM   4620  C3A DPP   447      28.609  97.549  90.322  1.00  0.00           C
ATOM   4621  C4A DPP   447      31.709  95.449  93.572  1.00  0.00           C
ATOM   4622  C1B DPP   447      19.759 103.499  81.422  1.00  0.00           C
ATOM   4623  C2B DPP   447      18.309 103.099  84.922  1.00  0.00           C
ATOM   4624  C3B DPP   447      17.259 104.799  88.572  1.00  0.00           C
ATOM   4625  C4B DPP   447      16.159 108.199  91.072  1.00  0.00           C
ATOM   4626  NC3 DPP   448     122.859 168.599  83.722  1.00  0.00           N
ATOM   4627  PO4 DPP   448     125.859 166.449  85.122  1.00  0.00           P
ATOM   4628  GL1 DPP   448     123.559 167.699  88.572  1.00  0.00            
ATOM   4629  GL2 DPP   448     124.759 165.349  90.872  1.00  0.00            
ATOM   4630  C1A DPP   448     120.809 168.999  91.672  1.00  0.00           C
ATOM   4631  C2A DPP   448     118.859 167.249  95.772  1.00  0.00           C
ATOM   4632  C3A DPP   448     117.759 164.899  98.972  1.00  0.00           C
ATOM   4633  C4A DPP   448     118.009 163.799 103.322  1.00  0.00           C
ATOM   4634  C1B DPP   448     123.059 163.999  94.722  1.00  0.00           C
ATOM   4635  C2B DPP   448     121.659 161.849  98.072  1.00  0.00           C
ATOM   4636  C3B DPP   448     122.259 161.099 101.872  1.00  0.00           C
ATOM   4637  C4B DPP   448     118.959 158.249 104.822  1.00  0.00           C
ATOM   4638  NC3 DPP   449      91.659 168.199  79.922  1.00  0.00           N
ATOM   4639  PO4 DPP   449      91.609 168.699  84.372  1.00  0.00           P
ATOM   4640  GL1 DPP   449      92.059 166.649  88.522  1.00  0.00            
ATOM   4641  GL2 DPP   449      94.759 169.599  88.672  1.00  0.00            
ATOM   4642  C1A DPP   449      91.459 168.199  92.122  1.00  0.00           C
ATOM   4643  C2A DPP   449      89.459 169.349  96.672  1.00  0.00           C
ATOM   4644  C3A DPP   449      91.309 170.249 100.922  1.00  0.00           C
ATOM   4645  C4A DPP   449      91.109 168.249 104.622  1.00  0.00           C
ATOM   4646  C1B DPP   449      95.909 167.249  92.422  1.00  0.00           C
ATOM   4647  C2B DPP   449      94.659 165.499  96.772  1.00  0.00           C
ATOM   4648  C3B DPP   449      94.709 166.049 100.622  1.00  0.00           C
ATOM   4649  C4B DPP   449      93.759 163.799 104.072  1.00  0.00           C
ATOM   4650  NC3 DPP   450     168.509 210.149  89.422  1.00  0.00           N
ATOM   4651  PO4 DPP   450     164.909 207.699  90.422  1.00  0.00           P
ATOM   4652  GL1 DPP   450     163.409 208.949  93.872  1.00  0.00            
ATOM   4653  GL2 DPP   450     166.009 210.799  94.172  1.00  0.00            
ATOM   4654  C1A DPP   450     162.409 209.549  98.372  1.00  0.00           C
ATOM   4655  C2A DPP   450     160.659 210.499 102.072  1.00  0.00           C
ATOM   4656  C3A DPP   450     158.559 209.699 106.422  1.00  0.00           C
ATOM   4657  C4A DPP   450     160.559 210.299 110.722  1.00  0.00           C
ATOM   4658  C1B DPP   450     163.359 214.549  96.222  1.00  0.00           C
ATOM   4659  C2B DPP   450     160.759 215.649  99.122  1.00  0.00           C
ATOM   4660  C3B DPP   450     160.859 214.999 103.522  1.00  0.00           C
ATOM   4661  C4B DPP   450     161.009 214.299 107.622  1.00  0.00           C
ATOM   4662  NC3 DPP   451      82.859  55.749  81.072  1.00  0.00           N
ATOM   4663  PO4 DPP   451      86.059  53.799  78.522  1.00  0.00           P
ATOM   4664  GL1 DPP   451      86.809  52.049  83.022  1.00  0.00            
ATOM   4665  GL2 DPP   451      89.359  52.649  83.372  1.00  0.00            
ATOM   4666  C1A DPP   451      88.009  49.649  87.422  1.00  0.00           C
ATOM   4667  C2A DPP   451      87.159  46.649  91.022  1.00  0.00           C
ATOM   4668  C3A DPP   451      90.309  46.249  94.972  1.00  0.00           C
ATOM   4669  C4A DPP   451      92.109  46.799  97.972  1.00  0.00           C
ATOM   4670  C1B DPP   451      88.609  54.249  87.872  1.00  0.00           C
ATOM   4671  C2B DPP   451      87.959  55.149  93.322  1.00  0.00           C
ATOM   4672  C3B DPP   451      87.759  55.549  97.672  1.00  0.00           C
ATOM   4673  C4B DPP   451      87.209  56.299 100.872  1.00  0.00           C
ATOM   4674  NC3 DPP   452     186.709  58.849  72.072  1.00  0.00           N
ATOM   4675  PO4 DPP   452     183.809  59.749  75.172  1.00  0.00           P
ATOM   4676  GL1 DPP   452     183.259  59.199  80.072  1.00  0.00            
ATOM   4677  GL2 DPP   452     180.259  58.549  80.622  1.00  0.00            
ATOM   4678  C1A DPP   452     183.659  55.849  82.722  1.00  0.00           C
ATOM   4679  C2A DPP   452     187.059  54.449  84.772  1.00  0.00           C
ATOM   4680  C3A DPP   452     191.459  54.949  86.622  1.00  0.00           C
ATOM   4681  C4A DPP   452     196.059  57.599  86.472  1.00  0.00           C
ATOM   4682  C1B DPP   452     181.909  59.949  84.772  1.00  0.00           C
ATOM   4683  C2B DPP   452     182.659  58.599  89.172  1.00  0.00           C
ATOM   4684  C3B DPP   452     184.559  57.999  92.672  1.00  0.00           C
ATOM   4685  C4B DPP   452     186.109  57.549  96.472  1.00  0.00           C
ATOM   4686  NC3 DPP   453     118.959 200.849  86.822  1.00  0.00           N
ATOM   4687  PO4 DPP   453     122.759 203.999  89.072  1.00  0.00           P
ATOM   4688  GL1 DPP   453     120.309 203.049  92.672  1.00  0.00            
ATOM   4689  GL2 DPP   453     121.759 204.399  95.072  1.00  0.00            
ATOM   4690  C1A DPP   453     117.859 203.199  97.022  1.00  0.00           C
ATOM   4691  C2A DPP   453     114.609 204.199  99.722  1.00  0.00           C
ATOM   4692  C3A DPP   453     112.409 203.249 103.972  1.00  0.00           C
ATOM   4693  C4A DPP   453     111.009 204.999 108.022  1.00  0.00           C
ATOM   4694  C1B DPP   453     121.509 205.349  99.722  1.00  0.00           C
ATOM   4695  C2B DPP   453     122.159 206.199 103.572  1.00  0.00           C
ATOM   4696  C3B DPP   453     122.209 203.799 107.172  1.00  0.00           C
ATOM   4697  C4B DPP   453     124.609 201.949 110.422  1.00  0.00           C
ATOM   4698  NC3 DPP   454      82.009  73.549  76.322  1.00  0.00           N
ATOM   4699  PO4 DPP   454      83.059  77.949  76.422  1.00  0.00           P
ATOM   4700  GL1 DPP   454      85.759  79.699  79.822  1.00  0.00            
ATOM   4701  GL2 DPP   454      83.209  82.099  81.072  1.00  0.00            
ATOM   4702  C1A DPP   454      87.559  79.799  83.622  1.00  0.00           C
ATOM   4703  C2A DPP   454      87.809  80.799  88.672  1.00  0.00           C
ATOM   4704  C3A DPP   454      87.009  78.849  92.022  1.00  0.00           C
ATOM   4705  C4A DPP   454      85.259  76.699  94.772  1.00  0.00           C
ATOM   4706  C1B DPP   454      84.309  84.199  85.322  1.00  0.00           C
ATOM   4707  C2B DPP   454      85.309  84.849  89.572  1.00  0.00           C
ATOM   4708  C3B DPP   454      88.109  84.499  93.172  1.00  0.00           C
ATOM   4709  C4B DPP   454      86.309  81.599  96.372  1.00  0.00           C
ATOM   4710  NC3 DPP   455      84.609 212.349  81.822  1.00  0.00           N
ATOM   4711  PO4 DPP   455      80.909 210.249  82.622  1.00  0.00           P
ATOM   4712  GL1 DPP   455      81.109 208.399  86.872  1.00  0.00            
ATOM   4713  GL2 DPP   455      78.659 206.149  86.372  1.00  0.00            
ATOM   4714  C1A DPP   455      81.759 210.199  90.722  1.00  0.00           C
ATOM   4715  C2A DPP   455      80.309 212.699  93.172  1.00  0.00           C
ATOM   4716  C3A DPP   455      79.609 216.549  94.772  1.00  0.00           C
ATOM   4717  C4A DPP   455      82.009 218.149  98.822  1.00  0.00           C
ATOM   4718  C1B DPP   455      76.659 209.299  88.722  1.00  0.00           C
ATOM   4719  C2B DPP   455      75.759 209.349  93.222  1.00  0.00           C
ATOM   4720  C3B DPP   455      75.709 207.399  97.572  1.00  0.00           C
ATOM   4721  C4B DPP   455      73.859 204.199 101.022  1.00  0.00           C
ATOM   4722  NC3 DPP   456     135.109 116.049  73.772  1.00  0.00           N
ATOM   4723  PO4 DPP   456     139.309 118.249  76.222  1.00  0.00           P
ATOM   4724  GL1 DPP   456     142.559 115.849  78.072  1.00  0.00            
ATOM   4725  GL2 DPP   456     142.959 113.249  79.922  1.00  0.00            
ATOM   4726  C1A DPP   456     142.709 117.199  83.022  1.00  0.00           C
ATOM   4727  C2A DPP   456     141.759 116.499  87.772  1.00  0.00           C
ATOM   4728  C3A DPP   456     140.609 116.049  91.722  1.00  0.00           C
ATOM   4729  C4A DPP   456     139.159 114.799  94.972  1.00  0.00           C
ATOM   4730  C1B DPP   456     143.159 111.949  84.672  1.00  0.00           C
ATOM   4731  C2B DPP   456     140.909 111.549  87.522  1.00  0.00           C
ATOM   4732  C3B DPP   456     141.109 109.549  91.572  1.00  0.00           C
ATOM   4733  C4B DPP   456     140.759 109.849  96.222  1.00  0.00           C
ATOM   4734  NC3 DPP   457     191.109 115.199  74.622  1.00  0.00           N
ATOM   4735  PO4 DPP   457     190.459 118.549  75.872  1.00  0.00           P
ATOM   4736  GL1 DPP   457     191.209 119.549  79.722  1.00  0.00            
ATOM   4737  GL2 DPP   457     194.859 119.799  79.722  1.00  0.00            
ATOM   4738  C1A DPP   457     189.209 119.799  84.222  1.00  0.00           C
ATOM   4739  C2A DPP   457     188.059 120.599  89.322  1.00  0.00           C
ATOM   4740  C3A DPP   457     188.359 123.699  93.272  1.00  0.00           C
ATOM   4741  C4A DPP   457     189.259 122.499  97.872  1.00  0.00           C
ATOM   4742  C1B DPP   457     194.259 122.249  83.372  1.00  0.00           C
ATOM   4743  C2B DPP   457     192.159 123.099  86.422  1.00  0.00           C
ATOM   4744  C3B DPP   457     192.659 123.299  90.922  1.00  0.00           C
ATOM   4745  C4B DPP   457     193.109 123.899  95.072  1.00  0.00           C
ATOM   4746  NC3 DPP   458      74.359  96.949  72.672  1.00  0.00           N
ATOM   4747  PO4 DPP   458      75.909  93.999  74.422  1.00  0.00           P
ATOM   4748  GL1 DPP   458      76.259  95.399  78.222  1.00  0.00            
ATOM   4749  GL2 DPP   458      78.009  92.699  80.072  1.00  0.00            
ATOM   4750  C1A DPP   458      76.609  98.649  81.672  1.00  0.00           C
ATOM   4751  C2A DPP   458      78.509  98.349  85.872  1.00  0.00           C
ATOM   4752  C3A DPP   458      79.009  98.199  90.672  1.00  0.00           C
ATOM   4753  C4A DPP   458      79.559  99.499  95.322  1.00  0.00           C
ATOM   4754  C1B DPP   458      77.459  92.899  84.022  1.00  0.00           C
ATOM   4755  C2B DPP   458      77.709  93.549  88.322  1.00  0.00           C
ATOM   4756  C3B DPP   458      81.059  93.499  91.272  1.00  0.00           C
ATOM   4757  C4B DPP   458      79.509  94.399  94.572  1.00  0.00           C
ATOM   4758  NC3 DPP   459     108.709 169.549  80.722  1.00  0.00           N
ATOM   4759  PO4 DPP   459     112.109 168.349  83.672  1.00  0.00           P
ATOM   4760  GL1 DPP   459     114.309 167.749  88.172  1.00  0.00            
ATOM   4761  GL2 DPP   459     114.559 171.099  88.122  1.00  0.00            
ATOM   4762  C1A DPP   459     116.159 169.549  92.622  1.00  0.00           C
ATOM   4763  C2A DPP   459     115.059 170.849  96.472  1.00  0.00           C
ATOM   4764  C3A DPP   459     113.909 171.549  99.472  1.00  0.00           C
ATOM   4765  C4A DPP   459     111.159 170.949 103.372  1.00  0.00           C
ATOM   4766  C1B DPP   459     112.209 172.549  91.472  1.00  0.00           C
ATOM   4767  C2B DPP   459     110.409 171.099  94.822  1.00  0.00           C
ATOM   4768  C3B DPP   459     109.009 168.749  99.372  1.00  0.00           C
ATOM   4769  C4B DPP   459     107.159 167.749 102.922  1.00  0.00           C
ATOM   4770  NC3 DPP   460      86.309 188.349  85.622  1.00  0.00           N
ATOM   4771  PO4 DPP   460      90.409 189.499  86.222  1.00  0.00           P
ATOM   4772  GL1 DPP   460      92.359 190.749  89.772  1.00  0.00            
ATOM   4773  GL2 DPP   460      92.259 194.899  89.772  1.00  0.00            
ATOM   4774  C1A DPP   460      93.059 190.799  94.322  1.00  0.00           C
ATOM   4775  C2A DPP   460      92.809 191.849  99.072  1.00  0.00           C
ATOM   4776  C3A DPP   460      91.509 194.249 102.522  1.00  0.00           C
ATOM   4777  C4A DPP   460      90.159 196.499 106.322  1.00  0.00           C
ATOM   4778  C1B DPP   460      90.609 194.699  93.722  1.00  0.00           C
ATOM   4779  C2B DPP   460      89.309 196.299  98.322  1.00  0.00           C
ATOM   4780  C3B DPP   460      86.909 196.799 102.022  1.00  0.00           C
ATOM   4781  C4B DPP   460      85.159 194.849 106.922  1.00  0.00           C
ATOM   4782  NC3 DPP   461     187.659  16.949  76.672  1.00  0.00           N
ATOM   4783  PO4 DPP   461     188.359  16.699  81.222  1.00  0.00           P
ATOM   4784  GL1 DPP   461     188.209  18.199  85.272  1.00  0.00            
ATOM   4785  GL2 DPP   461     189.109  20.799  85.122  1.00  0.00            
ATOM   4786  C1A DPP   461     186.459  18.849  89.272  1.00  0.00           C
ATOM   4787  C2A DPP   461     183.859  19.549  93.372  1.00  0.00           C
ATOM   4788  C3A DPP   461     183.559  20.099  97.622  1.00  0.00           C
ATOM   4789  C4A DPP   461     183.609  21.199 101.772  1.00  0.00           C
ATOM   4790  C1B DPP   461     190.559  21.999  88.922  1.00  0.00           C
ATOM   4791  C2B DPP   461     191.509  23.349  93.572  1.00  0.00           C
ATOM   4792  C3B DPP   461     192.359  23.999  98.322  1.00  0.00           C
ATOM   4793  C4B DPP   461     190.659  24.099 101.422  1.00  0.00           C
ATOM   4794  NC3 DPP   462      60.209  94.749  74.222  1.00  0.00           N
ATOM   4795  PO4 DPP   462      57.059  97.349  78.172  1.00  0.00           P
ATOM   4796  GL1 DPP   462      57.459  97.899  82.822  1.00  0.00            
ATOM   4797  GL2 DPP   462      54.309  98.899  83.922  1.00  0.00            
ATOM   4798  C1A DPP   462      58.759  96.399  86.922  1.00  0.00           C
ATOM   4799  C2A DPP   462      58.809  96.549  91.472  1.00  0.00           C
ATOM   4800  C3A DPP   462      57.259  96.399  95.772  1.00  0.00           C
ATOM   4801  C4A DPP   462      52.709  96.449  97.772  1.00  0.00           C
ATOM   4802  C1B DPP   462      54.909  99.549  88.072  1.00  0.00           C
ATOM   4803  C2B DPP   462      54.609  99.399  92.972  1.00  0.00           C
ATOM   4804  C3B DPP   462      52.009 101.249  96.272  1.00  0.00           C
ATOM   4805  C4B DPP   462      53.159 103.949 100.272  1.00  0.00           C
ATOM   4806  NC3 DPP   463     157.209 179.299  86.522  1.00  0.00           N
ATOM   4807  PO4 DPP   463     153.759 181.099  89.172  1.00  0.00           P
ATOM   4808  GL1 DPP   463     153.409 181.899  93.972  1.00  0.00            
ATOM   4809  GL2 DPP   463     155.259 184.849  95.222  1.00  0.00            
ATOM   4810  C1A DPP   463     150.259 181.149  96.972  1.00  0.00           C
ATOM   4811  C2A DPP   463     148.859 182.699 101.022  1.00  0.00           C
ATOM   4812  C3A DPP   463     146.759 180.499 104.122  1.00  0.00           C
ATOM   4813  C4A DPP   463     145.909 179.849 108.822  1.00  0.00           C
ATOM   4814  C1B DPP   463     159.859 185.749  96.872  1.00  0.00           C
ATOM   4815  C2B DPP   463     160.909 184.299 100.922  1.00  0.00           C
ATOM   4816  C3B DPP   463     159.959 182.749 105.022  1.00  0.00           C
ATOM   4817  C4B DPP   463     160.959 183.699 109.372  1.00  0.00           C
ATOM   4818  NC3 DPP   464     136.909 131.699  76.522  1.00  0.00           N
ATOM   4819  PO4 DPP   464     141.659 130.299  77.722  1.00  0.00           P
ATOM   4820  GL1 DPP   464     143.809 131.999  81.122  1.00  0.00            
ATOM   4821  GL2 DPP   464     142.109 133.349  82.972  1.00  0.00            
ATOM   4822  C1A DPP   464     146.859 131.849  84.322  1.00  0.00           C
ATOM   4823  C2A DPP   464     146.709 131.799  87.822  1.00  0.00           C
ATOM   4824  C3A DPP   464     146.359 130.599  92.722  1.00  0.00           C
ATOM   4825  C4A DPP   464     146.159 127.199  96.722  1.00  0.00           C
ATOM   4826  C1B DPP   464     142.159 132.099  86.372  1.00  0.00           C
ATOM   4827  C2B DPP   464     140.959 132.649  89.822  1.00  0.00           C
ATOM   4828  C3B DPP   464     141.309 129.899  93.322  1.00  0.00           C
ATOM   4829  C4B DPP   464     140.609 129.199  98.072  1.00  0.00           C
ATOM   4830  NC3 DPP   465     201.359 191.649  82.022  1.00  0.00           N
ATOM   4831  PO4 DPP   465     197.859 192.499  84.122  1.00  0.00           P
ATOM   4832  GL1 DPP   465     197.009 188.399  87.072  1.00  0.00            
ATOM   4833  GL2 DPP   465     199.509 185.349  86.522  1.00  0.00            
ATOM   4834  C1A DPP   465     197.159 186.749  90.522  1.00  0.00           C
ATOM   4835  C2A DPP   465     199.359 185.099  94.272  1.00  0.00           C
ATOM   4836  C3A DPP   465     200.709 184.049  97.772  1.00  0.00           C
ATOM   4837  C4A DPP   465     204.909 183.449  98.922  1.00  0.00           C
ATOM   4838  C1B DPP   465     202.359 183.899  90.622  1.00  0.00           C
ATOM   4839  C2B DPP   465     203.509 182.499  94.272  1.00  0.00           C
ATOM   4840  C3B DPP   465     207.309 179.999  95.222  1.00  0.00           C
ATOM   4841  C4B DPP   465     208.809 177.399  90.872  1.00  0.00           C
ATOM   4842  NC3 DPP   466      66.709  20.099  73.722  1.00  0.00           N
ATOM   4843  PO4 DPP   466      68.859  22.699  76.222  1.00  0.00           P
ATOM   4844  GL1 DPP   466      67.809  21.549  81.222  1.00  0.00            
ATOM   4845  GL2 DPP   466      70.459  21.199  83.572  1.00  0.00            
ATOM   4846  C1A DPP   466      64.559  21.049  84.322  1.00  0.00           C
ATOM   4847  C2A DPP   466      63.859  23.949  86.472  1.00  0.00           C
ATOM   4848  C3A DPP   466      62.709  24.649  91.022  1.00  0.00           C
ATOM   4849  C4A DPP   466      64.309  25.049  95.422  1.00  0.00           C
ATOM   4850  C1B DPP   466      68.559  23.299  86.572  1.00  0.00           C
ATOM   4851  C2B DPP   466      68.009  24.399  90.872  1.00  0.00           C
ATOM   4852  C3B DPP   466      69.409  25.849  94.522  1.00  0.00           C
ATOM   4853  C4B DPP   466      73.359  26.199  97.772  1.00  0.00           C
ATOM   4854  NC3 DPP   467      69.809 145.749  81.522  1.00  0.00           N
ATOM   4855  PO4 DPP   467      66.659 149.149  81.372  1.00  0.00           P
ATOM   4856  GL1 DPP   467      66.659 152.349  84.522  1.00  0.00            
ATOM   4857  GL2 DPP   467      67.009 150.099  87.072  1.00  0.00            
ATOM   4858  C1A DPP   467      66.309 154.799  87.672  1.00  0.00           C
ATOM   4859  C2A DPP   467      65.259 155.549  91.922  1.00  0.00           C
ATOM   4860  C3A DPP   467      63.659 156.399  96.022  1.00  0.00           C
ATOM   4861  C4A DPP   467      59.609 156.399  98.322  1.00  0.00           C
ATOM   4862  C1B DPP   467      63.659 151.149  89.872  1.00  0.00           C
ATOM   4863  C2B DPP   467      61.259 152.699  94.222  1.00  0.00           C
ATOM   4864  C3B DPP   467      61.159 150.949  97.672  1.00  0.00           C
ATOM   4865  C4B DPP   467      64.659 149.899  99.872  1.00  0.00           C
ATOM   4866  NC3 DPP   468     145.359   9.499  87.622  1.00  0.00           N
ATOM   4867  PO4 DPP   468     140.609  10.499  88.322  1.00  0.00           P
ATOM   4868  GL1 DPP   468     142.609  10.599  93.372  1.00  0.00            
ATOM   4869  GL2 DPP   468     142.609   7.399  92.872  1.00  0.00            
ATOM   4870  C1A DPP   468     141.359  12.149  98.422  1.00  0.00           C
ATOM   4871  C2A DPP   468     141.359  15.699 100.622  1.00  0.00           C
ATOM   4872  C3A DPP   468     138.359  15.499 103.722  1.00  0.00           C
ATOM   4873  C4A DPP   468     134.209  13.599 106.672  1.00  0.00           C
ATOM   4874  C1B DPP   468     143.259   6.649  96.722  1.00  0.00           C
ATOM   4875  C2B DPP   468     143.209   6.149 100.772  1.00  0.00           C
ATOM   4876  C3B DPP   468     140.059   6.399 104.622  1.00  0.00           C
ATOM   4877  C4B DPP   468     142.259   4.399 108.722  1.00  0.00           C
ATOM   4878  NC3 DPP   469      79.959 153.749  81.022  1.00  0.00           N
ATOM   4879  PO4 DPP   469      78.059 150.349  82.872  1.00  0.00           P
ATOM   4880  GL1 DPP   469      75.109 150.349  85.772  1.00  0.00            
ATOM   4881  GL2 DPP   469      72.259 148.449  86.272  1.00  0.00            
ATOM   4882  C1A DPP   469      75.609 149.949  89.272  1.00  0.00           C
ATOM   4883  C2A DPP   469      75.109 150.149  92.672  1.00  0.00           C
ATOM   4884  C3A DPP   469      74.559 151.899  96.372  1.00  0.00           C
ATOM   4885  C4A DPP   469      71.609 154.299  99.372  1.00  0.00           C
ATOM   4886  C1B DPP   469      70.209 147.999  90.172  1.00  0.00           C
ATOM   4887  C2B DPP   469      70.859 147.399  94.372  1.00  0.00           C
ATOM   4888  C3B DPP   469      66.959 144.849  97.722  1.00  0.00           C
ATOM   4889  C4B DPP   469      64.609 143.849 101.372  1.00  0.00           C
ATOM   4890  NC3 DPP   470      86.909 169.399  81.472  1.00  0.00           N
ATOM   4891  PO4 DPP   470      83.609 169.099  84.022  1.00  0.00           P
ATOM   4892  GL1 DPP   470      79.909 169.549  86.372  1.00  0.00            
ATOM   4893  GL2 DPP   470      78.309 167.049  84.122  1.00  0.00            
ATOM   4894  C1A DPP   470      77.259 168.899  89.072  1.00  0.00           C
ATOM   4895  C2A DPP   470      77.409 165.299  92.522  1.00  0.00           C
ATOM   4896  C3A DPP   470      77.209 164.699  96.672  1.00  0.00           C
ATOM   4897  C4A DPP   470      76.809 166.149 100.672  1.00  0.00           C
ATOM   4898  C1B DPP   470      77.009 163.699  87.972  1.00  0.00           C
ATOM   4899  C2B DPP   470      74.259 161.349  90.772  1.00  0.00           C
ATOM   4900  C3B DPP   470      72.659 163.499  95.222  1.00  0.00           C
ATOM   4901  C4B DPP   470      70.859 164.849  99.272  1.00  0.00           C
ATOM   4902  NC3 DPP   471     207.609  58.699  79.422  1.00  0.00           N
ATOM   4903  PO4 DPP   471     204.559  60.149  76.772  1.00  0.00           P
ATOM   4904  GL1 DPP   471     205.259  63.149  79.772  1.00  0.00            
ATOM   4905  GL2 DPP   471     207.659  63.599  81.072  1.00  0.00            
ATOM   4906  C1A DPP   471     204.509  62.149  84.322  1.00  0.00           C
ATOM   4907  C2A DPP   471     204.509  63.049  88.972  1.00  0.00           C
ATOM   4908  C3A DPP   471     204.559  59.949  91.672  1.00  0.00           C
ATOM   4909  C4A DPP   471     201.659  57.049  92.522  1.00  0.00           C
ATOM   4910  C1B DPP   471     209.109  64.199  85.022  1.00  0.00           C
ATOM   4911  C2B DPP   471     209.759  64.499  88.572  1.00  0.00           C
ATOM   4912  C3B DPP   471     210.009  67.899  91.072  1.00  0.00           C
ATOM   4913  C4B DPP   471     208.759  70.049  93.922  1.00  0.00           C
ATOM   4914  NC3 DPP   472     163.109  92.699  72.922  1.00  0.00           N
ATOM   4915  PO4 DPP   472     162.659  97.349  72.422  1.00  0.00           P
ATOM   4916  GL1 DPP   472     162.109  96.199  77.472  1.00  0.00            
ATOM   4917  GL2 DPP   472     159.609  95.199  79.722  1.00  0.00            
ATOM   4918  C1A DPP   472     163.309  98.299  81.322  1.00  0.00           C
ATOM   4919  C2A DPP   472     164.209  97.449  85.022  1.00  0.00           C
ATOM   4920  C3A DPP   472     164.809  97.099  88.922  1.00  0.00           C
ATOM   4921  C4A DPP   472     165.409  98.399  93.422  1.00  0.00           C
ATOM   4922  C1B DPP   472     162.559  92.999  82.522  1.00  0.00           C
ATOM   4923  C2B DPP   472     163.909  92.399  86.472  1.00  0.00           C
ATOM   4924  C3B DPP   472     164.709  89.299  87.722  1.00  0.00           C
ATOM   4925  C4B DPP   472     168.359  86.849  86.122  1.00  0.00           C
ATOM   4926  NC3 DPP   473      19.059  78.099  77.472  1.00  0.00           N
ATOM   4927  PO4 DPP   473      16.059  82.299  77.722  1.00  0.00           P
ATOM   4928  GL1 DPP   473      16.359  85.699  81.822  1.00  0.00            
ATOM   4929  GL2 DPP   473      17.859  86.049  83.972  1.00  0.00            
ATOM   4930  C1A DPP   473      13.009  85.649  85.072  1.00  0.00           C
ATOM   4931  C2A DPP   473      13.259  83.549  88.972  1.00  0.00           C
ATOM   4932  C3A DPP   473      15.059  81.549  92.422  1.00  0.00           C
ATOM   4933  C4A DPP   473      15.709  77.349  94.822  1.00  0.00           C
ATOM   4934  C1B DPP   473      17.859  85.499  88.572  1.00  0.00           C
ATOM   4935  C2B DPP   473      17.309  86.549  92.322  1.00  0.00           C
ATOM   4936  C3B DPP   473      18.759  85.999  96.022  1.00  0.00           C
ATOM   4937  C4B DPP   473      16.759  84.299  98.922  1.00  0.00           C
ATOM   4938  NC3 DPP   474      46.109  83.199  80.472  1.00  0.00           N
ATOM   4939  PO4 DPP   474      47.609  86.699  82.222  1.00  0.00           P
ATOM   4940  GL1 DPP   474      48.809  87.599  86.722  1.00  0.00            
ATOM   4941  GL2 DPP   474      51.559  89.449  85.172  1.00  0.00            
ATOM   4942  C1A DPP   474      49.209  86.449  90.572  1.00  0.00           C
ATOM   4943  C2A DPP   474      47.809  83.699  93.322  1.00  0.00           C
ATOM   4944  C3A DPP   474      46.559  79.599  94.822  1.00  0.00           C
ATOM   4945  C4A DPP   474      47.109  77.549  98.972  1.00  0.00           C
ATOM   4946  C1B DPP   474      53.309  89.199  88.772  1.00  0.00           C
ATOM   4947  C2B DPP   474      52.459  88.999  93.022  1.00  0.00           C
ATOM   4948  C3B DPP   474      50.509  86.999  96.922  1.00  0.00           C
ATOM   4949  C4B DPP   474      47.409  83.749  98.372  1.00  0.00           C
ATOM   4950  NC3 DPP   475     109.859 201.449  84.322  1.00  0.00           N
ATOM   4951  PO4 DPP   475     113.159 202.099  86.572  1.00  0.00           P
ATOM   4952  GL1 DPP   475     113.709 205.049  90.572  1.00  0.00            
ATOM   4953  GL2 DPP   475     113.859 208.399  90.322  1.00  0.00            
ATOM   4954  C1A DPP   475     113.559 204.849  94.972  1.00  0.00           C
ATOM   4955  C2A DPP   475     110.009 206.499  98.172  1.00  0.00           C
ATOM   4956  C3A DPP   475     110.359 207.199 101.972  1.00  0.00           C
ATOM   4957  C4A DPP   475     109.159 209.449 105.472  1.00  0.00           C
ATOM   4958  C1B DPP   475     114.559 209.649  95.022  1.00  0.00           C
ATOM   4959  C2B DPP   475     115.009 209.049  99.872  1.00  0.00           C
ATOM   4960  C3B DPP   475     115.959 207.199 103.472  1.00  0.00           C
ATOM   4961  C4B DPP   475     117.209 203.649 105.722  1.00  0.00           C
ATOM   4962  NC3 DPP   476     202.559 121.899  66.972  1.00  0.00           N
ATOM   4963  PO4 DPP   476     202.559 122.549  72.022  1.00  0.00           P
ATOM   4964  GL1 DPP   476     202.909 122.249  77.772  1.00  0.00            
ATOM   4965  GL2 DPP   476     204.559 119.049  77.922  1.00  0.00            
ATOM   4966  C1A DPP   476     203.559 123.799  81.272  1.00  0.00           C
ATOM   4967  C2A DPP   476     202.559 124.999  84.722  1.00  0.00           C
ATOM   4968  C3A DPP   476     201.609 127.749  88.222  1.00  0.00           C
ATOM   4969  C4A DPP   476     199.209 130.599  91.272  1.00  0.00           C
ATOM   4970  C1B DPP   476     203.159 118.949  82.622  1.00  0.00           C
ATOM   4971  C2B DPP   476     203.959 120.649  87.122  1.00  0.00           C
ATOM   4972  C3B DPP   476     202.359 120.699  90.572  1.00  0.00           C
ATOM   4973  C4B DPP   476     201.659 124.749  91.922  1.00  0.00           C
ATOM   4974  NC3 DPP   477     152.559   5.849  85.772  1.00  0.00           N
ATOM   4975  PO4 DPP   477     149.859   7.099  88.422  1.00  0.00           P
ATOM   4976  GL1 DPP   477     150.109   6.549  93.422  1.00  0.00            
ATOM   4977  GL2 DPP   477     147.659   5.249  94.322  1.00  0.00            
ATOM   4978  C1A DPP   477     151.959   8.649  97.372  1.00  0.00           C
ATOM   4979  C2A DPP   477     152.509   8.299 102.022  1.00  0.00           C
ATOM   4980  C3A DPP   477     149.409   9.899 104.272  1.00  0.00           C
ATOM   4981  C4A DPP   477     148.059  11.849 106.322  1.00  0.00           C
ATOM   4982  C1B DPP   477     148.109   5.649  97.822  1.00  0.00           C
ATOM   4983  C2B DPP   477     147.759   5.249 101.922  1.00  0.00           C
ATOM   4984  C3B DPP   477     146.309   5.699 105.972  1.00  0.00           C
ATOM   4985  C4B DPP   477     146.909   3.699 110.322  1.00  0.00           C
ATOM   4986  NC3 DPP   478      97.009 132.999  76.622  1.00  0.00           N
ATOM   4987  PO4 DPP   478      99.709 134.949  79.222  1.00  0.00           P
ATOM   4988  GL1 DPP   478     100.409 132.849  82.972  1.00  0.00            
ATOM   4989  GL2 DPP   478     103.509 132.449  84.072  1.00  0.00            
ATOM   4990  C1A DPP   478     100.259 130.399  87.222  1.00  0.00           C
ATOM   4991  C2A DPP   478     100.959 130.349  91.722  1.00  0.00           C
ATOM   4992  C3A DPP   478     101.709 133.499  94.772  1.00  0.00           C
ATOM   4993  C4A DPP   478     101.559 135.049  99.622  1.00  0.00           C
ATOM   4994  C1B DPP   478     105.709 131.149  87.772  1.00  0.00           C
ATOM   4995  C2B DPP   478     106.509 132.449  91.272  1.00  0.00           C
ATOM   4996  C3B DPP   478     108.859 130.849  95.222  1.00  0.00           C
ATOM   4997  C4B DPP   478     112.159 129.849  97.272  1.00  0.00           C
ATOM   4998  NC3 DPP   479       4.009 114.949  77.372  1.00  0.00           N
ATOM   4999  PO4 DPP   479       6.709 113.899  75.672  1.00  0.00           P
ATOM   5000  GL1 DPP   479       7.709 111.749  79.872  1.00  0.00            
ATOM   5001  GL2 DPP   479      10.459 110.499  80.972  1.00  0.00            
ATOM   5002  C1A DPP   479       5.709 111.899  83.222  1.00  0.00           C
ATOM   5003  C2A DPP   479       4.709 112.249  87.722  1.00  0.00           C
ATOM   5004  C3A DPP   479       4.259 113.499  91.022  1.00  0.00           C
ATOM   5005  C4A DPP   479       6.309 118.299  91.622  1.00  0.00           C
ATOM   5006  C1B DPP   479      10.809 111.749  84.622  1.00  0.00           C
ATOM   5007  C2B DPP   479      10.159 110.399  89.272  1.00  0.00           C
ATOM   5008  C3B DPP   479      11.559 110.249  92.822  1.00  0.00           C
ATOM   5009  C4B DPP   479      13.709 109.599  96.722  1.00  0.00           C
ATOM   5010  NC3 DPP   480      97.109  20.399  76.222  1.00  0.00           N
ATOM   5011  PO4 DPP   480      95.959  23.349  79.222  1.00  0.00           P
ATOM   5012  GL1 DPP   480      97.059  23.549  82.922  1.00  0.00            
ATOM   5013  GL2 DPP   480      95.359  23.899  85.822  1.00  0.00            
ATOM   5014  C1A DPP   480     100.159  23.099  86.772  1.00  0.00           C
ATOM   5015  C2A DPP   480     101.759  23.049  90.772  1.00  0.00           C
ATOM   5016  C3A DPP   480     102.459  21.299  95.722  1.00  0.00           C
ATOM   5017  C4A DPP   480     100.509  18.749  99.372  1.00  0.00           C
ATOM   5018  C1B DPP   480      96.309  20.999  90.622  1.00  0.00           C
ATOM   5019  C2B DPP   480      96.909  19.799  95.872  1.00  0.00           C
ATOM   5020  C3B DPP   480      96.109  20.899 100.522  1.00  0.00           C
ATOM   5021  C4B DPP   480      93.609  18.649 103.972  1.00  0.00           C
ATOM   5022  NC3 DPP   481     148.909 200.999  84.722  1.00  0.00           N
ATOM   5023  PO4 DPP   481     150.309 198.849  88.922  1.00  0.00           P
ATOM   5024  GL1 DPP   481     149.259 198.349  93.022  1.00  0.00            
ATOM   5025  GL2 DPP   481     150.659 200.599  95.172  1.00  0.00            
ATOM   5026  C1A DPP   481     148.409 196.199  96.572  1.00  0.00           C
ATOM   5027  C2A DPP   481     146.859 195.999 100.072  1.00  0.00           C
ATOM   5028  C3A DPP   481     142.209 198.149 101.872  1.00  0.00           C
ATOM   5029  C4A DPP   481     139.859 198.899 105.522  1.00  0.00           C
ATOM   5030  C1B DPP   481     148.309 201.199  99.822  1.00  0.00           C
ATOM   5031  C2B DPP   481     145.959 200.649 103.572  1.00  0.00           C
ATOM   5032  C3B DPP   481     145.509 197.749 106.772  1.00  0.00           C
ATOM   5033  C4B DPP   481     145.459 196.799 111.522  1.00  0.00           C
ATOM   5034  NC3 DPP   482     200.109 178.399  76.522  1.00  0.00           N
ATOM   5035  PO4 DPP   482     202.209 179.999  80.722  1.00  0.00           P
ATOM   5036  GL1 DPP   482     202.109 181.599  84.272  1.00  0.00            
ATOM   5037  GL2 DPP   482     204.609 182.449  85.822  1.00  0.00            
ATOM   5038  C1A DPP   482     201.159 179.449  88.072  1.00  0.00           C
ATOM   5039  C2A DPP   482     203.209 178.049  91.222  1.00  0.00           C
ATOM   5040  C3A DPP   482     205.109 175.449  94.022  1.00  0.00           C
ATOM   5041  C4A DPP   482     203.659 171.149  94.072  1.00  0.00           C
ATOM   5042  C1B DPP   482     206.709 181.599  89.072  1.00  0.00           C
ATOM   5043  C2B DPP   482     207.759 184.699  92.872  1.00  0.00           C
ATOM   5044  C3B DPP   482     208.909 184.949  96.172  1.00  0.00           C
ATOM   5045  C4B DPP   482     212.859 185.799  97.422  1.00  0.00           C
ATOM   5046  NC3 DPP   483     161.709  72.899  74.672  1.00  0.00           N
ATOM   5047  PO4 DPP   483     158.909  69.649  76.422  1.00  0.00           P
ATOM   5048  GL1 DPP   483     159.159  69.949  81.672  1.00  0.00            
ATOM   5049  GL2 DPP   483     162.109  70.899  80.122  1.00  0.00            
ATOM   5050  C1A DPP   483     158.059  72.699  85.422  1.00  0.00           C
ATOM   5051  C2A DPP   483     159.359  74.699  88.622  1.00  0.00           C
ATOM   5052  C3A DPP   483     159.759  75.599  92.872  1.00  0.00           C
ATOM   5053  C4A DPP   483     160.159  79.349  95.972  1.00  0.00           C
ATOM   5054  C1B DPP   483     162.909  70.599  84.922  1.00  0.00           C
ATOM   5055  C2B DPP   483     163.459  69.949  88.922  1.00  0.00           C
ATOM   5056  C3B DPP   483     163.409  71.249  91.822  1.00  0.00           C
ATOM   5057  C4B DPP   483     163.359  73.649  95.922  1.00  0.00           C
ATOM   5058  NC3 DPP   484      17.259 105.899  69.172  1.00  0.00           N
ATOM   5059  PO4 DPP   484      20.309 108.599  71.522  1.00  0.00           P
ATOM   5060  GL1 DPP   484      17.809 107.649  75.072  1.00  0.00            
ATOM   5061  GL2 DPP   484      17.509 105.199  77.872  1.00  0.00
[truncated: 3,975,845 more chars]
